# Supplementary material for: A Genomic View of Alternative Splicing of Long Non-coding RNAs during Rice Seed Development Reveals Extensive Splicing and lncRNA Gene Families
Source: Front Plant Sci. 2018 Feb 7;9:115. doi: 10.3389/fpls.2018.00115 (PMC5808331; doi:10.3389/fpls.2018.00115)
Supplement: Supplementary file 1 [file DataSheet1.ZIP]

Archive with 6 entries (6 files):
- milkseed v mature seed descriptions2.ods
- egg vs veg SE RI descriptions.ods
- flower vs milk seed SE RI descriptions.ods
- root v leaf SE RI descriptions.ods
- OsMet1-2 SE RI descriptions.ods
- leaf vs bud SE RI descriptions.ods
