# Supplementary material for: A Genomic View of Alternative Splicing of Long Non-coding RNAs during Rice Seed Development Reveals Extensive Splicing and lncRNA Gene Families
Source: Front Plant Sci. 2018 Feb 7;9:115. doi: 10.3389/fpls.2018.00115 (PMC5808331; doi:10.3389/fpls.2018.00115)
Supplement: Supplementary file 1 [file DataSheet1.ZIP › milkseed v mature seed descriptions2.ods]

## Sheet: SE
GeneID	Symbol	Aliases	description	other_designations	map_location	chromosome	genomic_nucleotide_accession.version	start_position_on_the_genomic_accession	end_position_on_the_genomic_accession	orientation	exon_count	OMIM
4324940	LOC4324940	OSNPB_010871200, OsJ_04239	zinc finger protein STOP1 homolog	zinc finger protein STOP1 homolog|LOC_Os01g65080|OSJNBb0008G24.8|Os01g0871200|P0039A07.24-1|Protein STOP1 homolog|putative transparent testa 1|putative zinc finger protein		1	NC_029256.1	37773939	37778543	plus	3
4327428	LOC4327428		zinc finger HIT domain-containing protein 3	zinc finger HIT domain-containing protein 3|B1088C09.45|P0446G04.18		1	NC_029256.1	35518641	35523605	minus	9
9268305	LOC9268305	OSNPB_100198900	WAT1-related protein At5g64700	WAT1-related protein At5g64700|Os10g0198900		10	NC_029265.1	6896877	6906089	plus	7
4335201	LOC4335201	OSNPB_040223000	vacuolar protein-sorting-associated protein 33 homolog	vacuolar protein-sorting-associated protein 33 homolog|Os04g0223000		4	NC_029259.1	8216513	8233284	minus	23
4336466	LOC4336466	OSNPB_040528100	UPF0426 protein At1g28150, chloroplastic	UPF0426 protein At1g28150, chloroplastic|uncharacterized protein LOC4336466|Os04g0528100|Os04g0528200		4	NC_029259.1	26387507	26393014	plus	6
4325033	LOC4325033	OSNPB_010899500	uncharacterized protein At3g49140	uncharacterized protein At3g49140|Os01g0899500|P0506A10.38-1		1	NC_029256.1	39129736	39134853	minus	14
4347825	LOC4347825	OSNPB_090557400	uncharacterized protein At2g39795, mitochondrial	uncharacterized protein At2g39795, mitochondrial|Os09g0557400		9	NC_029264.1	22152670	22155622	minus	5
4349733	LOC4349733	OSNPB_110140100	uncharacterized protein At2g39790, mitochondrial	uncharacterized protein At2g39790, mitochondrial|Os11g0140100		11	NC_029266.1	1849567	1854347	minus	4
9272156	LOC9272156		uncharacterized LOC9272156			2	NC_029257.1	13301617	13316038	plus	24
9271902	LOC9271902	OSNPB_120510200	uncharacterized LOC9271902	uncharacterized protein LOC9271902|Os12g0510200		12	NC_029267.1	19656903	19660558	minus	5
9271854	LOC9271854		uncharacterized LOC9271854	uncharacterized protein LOC9271854		1	NC_029256.1	12393631	12397429	plus	5
9271423	LOC9271423	OSNPB_100142900	uncharacterized LOC9271423	uncharacterized protein LOC9271423|Os10g0142900		10	NC_029265.1	2614786	2618676	plus	6
9271153	LOC9271153	OSNPB_120577100	uncharacterized LOC9271153	uncharacterized protein LOC9271153|Os12g0577100		12	NC_029267.1	23835196	23845234	plus	18
9271082	Os03g0349600	OSNPB_030349600	uncharacterized LOC9271082	uncharacterized protein LOC9271082		3	NC_029258.1	13122586	13124602	minus	3
9270896	LOC9270896		uncharacterized LOC9270896			6	NC_029261.1	4463906	4470977	minus	7
9270447	Os04g0163700	OSNPB_040163700	uncharacterized LOC9270447	uncharacterized protein LOC9270447|Os04g0163800		4	NC_029259.1	4349090	4355618	plus	5
9269363	LOC9269363	OSNPB_040169300	uncharacterized LOC9269363	uncharacterized protein LOC9269363|Os04g0169300		4	NC_029259.1	4749126	4757699	plus	15
9269129	LOC9269129	OSNPB_010578700, SaM-	uncharacterized LOC9269129	uncharacterized protein LOC9269129|Os01g0578700|P0013G02.20		1	NC_029256.1	22379039	22383049	plus	7
9268744	LOC9268744		uncharacterized LOC9268744			10	NC_029265.1	14095096	14106993	plus	19
9267988	LOC9267988		uncharacterized LOC9267988			1	NC_029256.1	16588798	16597558	plus	15
9267534	LOC9267534	OSNPB_110107450	uncharacterized LOC9267534	uncharacterized protein LOC9267534|Os11g0107450		11	NC_029266.1	342660	347670	minus	6
9267440	LOC9267440		uncharacterized LOC9267440	uncharacterized protein LOC9267440		4	NC_029259.1	16861928	16872529	minus	12
9267344	LOC9267344		uncharacterized LOC9267344			2	NC_029257.1	6342258	6373017	plus	14
9267284	LOC9267284		uncharacterized LOC9267284			2	NC_029257.1	15625984	15628503	plus	5
9266258	LOC9266258		uncharacterized LOC9266258			11	NC_029266.1	11736078	11739413	minus	5
9266235	LOC9266235		uncharacterized LOC9266235			6	NC_029261.1	20364264	20371278	plus	7
4352433	LOC4352433	OSNPB_120540700	uncharacterized LOC4352433	uncharacterized protein LOC4352433|Os12g0540700		12	NC_029267.1	21614802	21617508	plus	5
4352240	LOC4352240	OSNPB_120488800	uncharacterized LOC4352240	uncharacterized protein LOC4352240|Os12g0488800		12	NC_029267.1	18311010	18313113	minus	4
4351349	LOC4351349	OSNPB_120119700	uncharacterized LOC4351349	unknown protein 1|Os12g0119700		12	NC_029267.1	940472	944075	plus	4
4350929	LOC4350929	OSNPB_110616900	uncharacterized LOC4350929	uncharacterized protein LOC4350929|Os11g0616900		11	NC_029266.1	24001624	24010463	plus	9
4350580	LOC4350580	OSNPB_110513900	uncharacterized LOC4350580	uncharacterized protein LOC4350580|Os11g0513900		11	NC_029266.1	18382022	18390448	plus	25
4350380	LOC4350380		uncharacterized LOC4350380			11	NC_029266.1	13521331	13526263	plus	6
4348807	LOC4348807	OSNPB_100458700	uncharacterized LOC4348807	uncharacterized protein LOC4348807|Os10g0458700		10	NC_029265.1	16840001	16845794	plus	12
4348603	LOC4348603		uncharacterized LOC4348603			10	NC_029265.1	14278669	14283317	plus	4
4348532	LOC4348532		uncharacterized LOC4348532			10	NC_029265.1	13036736	13040666	minus	5
4348508	LOC4348508		uncharacterized LOC4348508			10	NC_029265.1	12339938	12350836	minus	14
4347569	LOC4347569	OSNPB_090514700	uncharacterized LOC4347569	uncharacterized protein LOC4347569|Os09g0514700|P0450E05.21		9	NC_029264.1	20043419	20051900	plus	10
4346453	LOC4346453		uncharacterized LOC4346453			9	NC_029264.1	2396715	2405230	minus	10
4345879	LOC4345879	OSNPB_080485600	uncharacterized LOC4345879	uncharacterized protein LOC4345879|Os08g0485600|P0419H09.37-1|P0419H09.37-2|P0481F05.7-1|P0481F05.7-2		8	NC_029263.1	24002844	24011049	plus	7
4345599	LOC4345599	OSNPB_080422300	uncharacterized LOC4345599	uncharacterized protein LOC4345599|OSJNBa0077M12.121|Os08g0422300		8	NC_029263.1	20223693	20226694	plus	4
4345203	LOC4345203	OSNPB_080296900	uncharacterized LOC4345203	uncharacterized protein LOC4345203|Os08g0296900|P0024C06.105-1|putative octicosapeptide/Phox/Bem1p (PB1) domain-/tetratricopeptide repeat (TPR)-containing protein		8	NC_029263.1	11984648	11989800	minus	4
4345166	LOC4345166		uncharacterized LOC4345166			8	NC_029263.1	11074051	11077068	plus	5
4344991	LOC4344991	OSNPB_080230000	uncharacterized LOC4344991	uncharacterized protein LOC4344991|OSJNBa0038P10.26|Os08g0230000		8	NC_029263.1	7911772	7916511	plus	4
4342524	Os07g0173300	OSNPB_070173300	uncharacterized LOC4342524	uncharacterized protein LOC4342524|Os07g0173400|P0496D04.40|PHD finger transcription factor-like		7	NC_029262.1	3859741	3868331	plus	11
4341169	LOC4341169		uncharacterized LOC4341169	uncharacterized protein LOC4341169		6	NC_029261.1	19231208	19234535	minus	6
4337532	LOC4337532	OSNPB_050102500	uncharacterized LOC4337532	uncharacterized protein LOC4337532|Os05g0102500		5	NC_029260.1	149962	152090	minus	5
4336739	LOC4336739	OSNPB_040576700	uncharacterized LOC4336739	uncharacterized protein LOC4336739|Os04g0576700		4	NC_029259.1	29065873	29069190	plus	7
4335907	LOC4335907		uncharacterized LOC4335907			4	NC_029259.1	21706092	21712098	minus	8
4335329	LOC4335329	OSNPB_040266400	uncharacterized LOC4335329	uncharacterized protein LOC4335329|Os04g0266400		4	NC_029259.1	10984403	10996046	minus	11
4335098	LOC4335098	OSNPB_040181100	uncharacterized LOC4335098	uncharacterized protein LOC4335098|Os04g0181100		4	NC_029259.1	5526862	5530341	minus	6
4333004	LOC4333004	OSNPB_030387900	uncharacterized LOC4333004	uncharacterized protein LOC4333004|Os03g0387900		3	NC_029258.1	15467834	15473830	plus	12
4331211	LOC4331211		uncharacterized LOC4331211			2	NC_029257.1	35452217	35459909	minus	14
4331088	LOC4331088	OSNPB_020809500, OJ1112_G06.27, OJ1520_C09.39, coatomer	uncharacterized LOC4331088	uncharacterized protein LOC4331088|Os02g0809500		2	NC_029257.1	34595786	34600041	plus	12
4330530	LOC4330530	OSNPB_020717500, OJ2056_H01.18	uncharacterized LOC4330530	uncharacterized protein LOC4330530|Os02g0717500		2	NC_029257.1	29783044	29786076	plus	7
4328567	LOC4328567	OSNPB_020189900	uncharacterized LOC4328567	uncharacterized protein LOC4328567|Os02g0189900		2	NC_029257.1	4973778	4984586	plus	8
4328180	LOC4328180	OSNPB_020129000	uncharacterized LOC4328180	uncharacterized protein LOC4328180|Os02g0129000		2	NC_029257.1	1506366	1511881	plus	20
4325774	LOC4325774	OSNPB_010299500, P0682B08.2	uncharacterized LOC4325774	uncharacterized protein LOC4325774|Os01g0299500|P0487H02.24		1	NC_029256.1	10980739	10983364	minus	5
4325592	LOC4325592	OSNPB_010768600	uncharacterized LOC4325592	uncharacterized protein LOC4325592|Os01g0768600		1	NC_029256.1	32408218	32413637	plus	8
4325088	LOC4325088		uncharacterized LOC4325088	uncharacterized protein LOC4325088		1	NC_029256.1	38082361	38088769	minus	7
4325077	LOC4325077	OSNPB_010867200, P0677H08.1	uncharacterized LOC4325077	uncharacterized protein LOC4325077|Os01g0867200|P0505D12.49		1	NC_029256.1	37551755	37556502	plus	15
4324644	LOC4324644	OSNPB_010220200	uncharacterized LOC4324644	uncharacterized protein LOC4324644|Os01g0220200		1	NC_029256.1	6572076	6577166	minus	10
4324539	LOC4324539	OSNPB_010498200, OJ1126_G08.47	uncharacterized LOC4324539	uncharacterized protein LOC4324539|B1111E11.18|Os01g0498200		1	NC_029256.1	17151639	17157927	plus	12
4323836	LOC4323836	OSNPB_010969700, OJ1656_A11.30	uncharacterized LOC4323836	uncharacterized protein LOC4323836|Os01g0969700		1	NC_029256.1	42774832	42778625	minus	7
107281444	LOC107281444		uncharacterized LOC107281444	uncharacterized protein LOC107281444|OSJNBb0015B15.9		6	NC_029261.1	5284579	5293113	plus	11
107280777	LOC107280777		uncharacterized LOC107280777	uncharacterized protein LOC107280777		4	NC_029259.1	31669227	31674589	minus	11
107279581	LOC107279581		uncharacterized LOC107279581	uncharacterized protein LOC107279581		12	NC_029267.1	6892318	6894012	minus	6
107278788	LOC107278788		uncharacterized LOC107278788			9	NC_029264.1	4049598	4052311	plus	4
4336619	LOC4336619	OSNPB_040555400	U4/U6 small nuclear ribonucleoprotein Prp31	U4/U6 small nuclear ribonucleoprotein Prp31|Os04g0555400		4	NC_029259.1	27791807	27795800	plus	11
4338259	LOC4338259	OSNPB_050270400	type 1 phosphatases regulator YPI1	type 1 phosphatases regulator YPI1|Os05g0270400		5	NC_029260.1	10899662	10900911	plus	3
4349686	LOC4349686	OSNPB_110132400	transmembrane protein 230	transmembrane protein 230|Os11g0132400|Os11g0132501		11	NC_029266.1	1472833	1477633	minus	4
4334695	LOC4334695	OSNPB_030835100	translocase of chloroplast 159, chloroplastic	translocase of chloroplast 159, chloroplastic|Os03g0835100		3	NC_029258.1	35084616	35090056	plus	3
4344664	LOC4344664	OSNPB_080151000	transcription factor MYB1R1	transcription factor MYB1R1|uncharacterized protein LOC4344664|Os08g0151000|P0443G08.128|putative transcription factor Myb1		8	NC_029263.1	2934773	2940160	plus	6
4327741	LOC4327741	OSNPB_010920200, B1793G04.6	transcription and mRNA export factor SUS1	transcription and mRNA export factor SUS1|Os01g0920200|P0678F11.33		1	NC_029256.1	40170914	40174541	minus	7
4342793	LOC4342793	OSNPB_070237100	THO complex subunit 4A	THO complex subunit 4A|Os07g0237100|Os07g0237133|P0565A07.101|putative RNA and export factor binding protein		7	NC_029262.1	7627360	7635100	minus	6
4329645	LOC4329645	OSNPB_020553500, P0470G10.9	tetratricopeptide repeat protein 33	tetratricopeptide repeat protein 33|Os02g0553500|putative tetratricopeptide repeat (TPR)-containing protein		2	NC_029257.1	20878215	20882759	plus	7
4328910	LOC4328910	OSNPB_020254700, spdSyn3	spermine synthase	spermine synthase|OSJNBa0052K15.8-1|Os02g0254700|P0463G12.43-1|putative aminopropyl transferase|spermidine synthase 3		2	NC_029257.1	8726614	8730662	minus	13
4351897	LOC4351897	OSNPB_120254400	serine/threonine-protein phosphatase 7 long form homolog	serine/threonine-protein phosphatase 7 long form homolog|Os12g0254400		12	NC_029267.1	8670031	8679521	minus	10
4325661	LOC4325661	OSNPB_010186700, P0695A04.6	serine/threonine-protein kinase tricorner	serine/threonine-protein kinase tricorner|Os01g0186700|putative serine/threonine kinase 38		1	NC_029256.1	4621684	4631360	minus	13
4347749	LOC4347749	OSNPB_090544300, P0705E11.7	serine/threonine-protein kinase STY46	serine/threonine-protein kinase STY46|Os09g0544300|putative serine/threonine-protein kinase ctr1		9	NC_029264.1	21488122	21495303	plus	17
4325909	LOC4325909	OSNPB_010674100	serine/threonine-protein kinase EDR1	serine/threonine-protein kinase EDR1|MAP3K delta-1 protein kinase-like|Os01g0674100|P0485G01.29-1		1	NC_029256.1	27692898	27702471	minus	18
4326374	LOC4326374	OSNPB_010590900, P0710A02.4	serine/threonine-protein kinase AFC3	serine/threonine-protein kinase AFC3|Os01g0590900|putative protein kinase PK12		1	NC_029256.1	23090757	23095284	plus	13
4338552	LOC4338552	OSNPB_050364600	serine/arginine-rich-splicing factor SR34	serine/arginine-rich-splicing factor SR34|Os05g0364600		5	NC_029260.1	17446102	17453222	plus	16
4342102	LOC4342102	OSNPB_060724600	serine/arginine-rich splicing factor SR45a	serine/arginine-rich splicing factor SR45a|Os06g0724600|P0535F09.37-1|P0535F09.37-2|P0548E04.4-1|P0548E04.4-2|putative transformer-SR ribonucleoprotein		6	NC_029261.1	30779438	30784207	plus	8
4328133	LOC4328133	OSNPB_020122800	serine/arginine-rich splicing factor RS41	serine/arginine-rich splicing factor RS41|Os02g0122800|P0575F10.6-1|putative arginine/serine-rich splicing factor RSp41		2	NC_029257.1	1193399	1197065	minus	7
4341897	LOC4341897	OSNPB_060688100	RNA polymerase I-specific transcription initiation factor RRN3	RNA polymerase I-specific transcription initiation factor RRN3|Os06g0688100|P0623A10.34-1|P0623A10.34-2|P0661G04.7-1|P0661G04.7-2|RNA polymerase I specific transcription initiation factor RRN3-like|putative RNA polymerase I transcription factor RRN3		6	NC_029261.1	28699556	28706425	plus	17
4343292	LOC4343292	OSNPB_070495900, OJ1058_B11.130-2, OJ1457_D07.109-1, OJ1457_D07.109-2	regulator of nonsense transcripts 1 homolog	regulator of nonsense transcripts 1 homolog|Os07g0495900|putative type 1 RNA helicase|regulator of nonsense transcripts 1 homolog -like protein		7	NC_029262.1	18554946	18565209	plus	29
4327824	LOC4327824	OSNPB_010709500	receptor-like serine/threonine-protein kinase ALE2	receptor-like serine/threonine-protein kinase ALE2|Os01g0709500|P0456F08.11-1|P0456F08.11-2|protein kinase CDG1-like		1	NC_029256.1	29483212	29492551	minus	13
4339021	LOC4339021	OSNPB_050461300	ras-related protein RABE1c	ras-related protein RABE1c|Os05g0461300		5	NC_029260.1	22649304	22652539	minus	10
4336045	LOC4336045	OSNPB_040459600	ran guanine nucleotide release factor	ran guanine nucleotide release factor|uncharacterized protein LOC4336045|Os04g0459600		4	NC_029259.1	22939447	22942389	minus	7
4325343	LOC4325343		putative uncharacterized protein DDB_G0290521	putative uncharacterized protein DDB_G0290521		1	NC_029256.1	4459087	4484500	minus	21
4334750	LOC4334750	OSNPB_030843500	putative RNA-binding protein Luc7-like 2	putative RNA-binding protein Luc7-like 2|Os03g0843500|sarcoplasmic reticulum protein-like protein		3	NC_029258.1	35446441	35452481	minus	15
4347149	LOC4347149	OSNPB_090436400	putative protease Do-like 14	putative protease Do-like 14|Os09g0436400|Os09g0436500		9	NC_029264.1	16049144	16074372	plus	44
4324503	LOC4324503	OSNPB_010153200	putative pentatricopeptide repeat-containing protein At5g59900	putative pentatricopeptide repeat-containing protein At5g59900|Os01g0153200|Os01g0153250|P0030H07.23		1	NC_029256.1	2862396	2867422	minus	5
9270848	LOC9270848	OSNPB_010540800	putative B3 domain-containing protein LOC_Os07g12820	putative B3 domain-containing protein LOC_Os07g12820|OSJNBa0047D12.37|Os01g0540800|Os01g0541000		1	NC_029256.1	19874740	19885560	plus	23
4339893	LOC4339893	OSNPB_060111600	putative acyl-activating enzyme 19	putative acyl-activating enzyme 19|Os06g0111600|P0029D06.15|putative 2-aminoadipic 6-semialdehyde dehydrogenase		6	NC_029261.1	646886	656848	plus	18
4330813	LOC4330813	OSNPB_020762100	putative 4-hydroxy-4-methyl-2-oxoglutarate aldolase 2	putative 4-hydroxy-4-methyl-2-oxoglutarate aldolase 2|Os02g0762100|P0486G03.14|S-adenosylmethionine:2-demethylmenaquinone methyltransferase-like		2	NC_029257.1	32092711	32094823	minus	3
4347932	LOC4347932	OSNPB_090573200	protein SCAI homolog	protein SCAI homolog|protein SCAI|B1130E07.18-1|B1130E07.18-3|Os09g0573200		9	NC_029264.1	22933986	22938994	plus	10
4341648	LOC4341648	OSNPB_060644500	protein S-acyltransferase 24	protein S-acyltransferase 24|Os06g0644500|P0017B12.15|ankyrin repeat-containing protein-like		6	NC_029261.1	26296684	26303249	plus	13
9272592	LOC9272592	OSNPB_030235300	protein NRT1/ PTR FAMILY 8.3	protein NRT1/ PTR FAMILY 8.3|Os03g0235300|Os03g0235400		3	NC_029258.1	7138962	7147037	minus	7
4342164	LOC4342164	OSNPB_070100500, B1026C12.9	protein NRT1/ PTR FAMILY 8.2	protein NRT1/ PTR FAMILY 8.2|uncharacterized protein LOC4342164|B1026C12.10|Os07g0100500|Os07g0100600|putative peptide transport protein		7	NC_029262.1	36124	44566	plus	6
4344813	LOC4344813	OSNPB_080178800	protein no-on-transient A	protein no-on-transient A|Os08g0178800		8	NC_029263.1	4610500	4612964	minus	4
4325188	LOC4325188	OSNPB_010168100, OJ1276_B06.14	protein NETWORKED 4B	protein NETWORKED 4B|Os01g0168100|P0028E10.16|P0701D05.42|kinase interacting protein 1 -like		1	NC_029256.1	3479395	3484608	minus	4
4350689	LOC4350689	OSNPB_110545600	protein MRG1	protein MRG1|Os11g0545600		11	NC_029266.1	20097478	20106864	minus	16
4329338	LOC4329338	OSNPB_020469300, OJ1057_F01.26-1, OJ1057_F01.26-2	protein MICRORCHIDIA 7	protein MICRORCHIDIA 7|ATP-binding region, ATPase-like domain-containing protein-like|Os02g0469300		2	NC_029257.1	15865472	15876426	plus	20
4347640	LOC4347640	OSNPB_090527100	protein MATERNALLY EXPRESSED GENE 5	protein MATERNALLY EXPRESSED GENE 5|Os09g0527100		9	NC_029264.1	20613367	20625734	plus	10
4326159	LOC4326159	OSNPB_010107900, EX2, OsEX2, OsJ_00066	protein EXECUTER 2, chloroplastic	protein EXECUTER 2, chloroplastic|Os01g0107900|P0005A05.36|P0482C06.14		1	NC_029256.1	416266	420495	minus	12
4337198	LOC4337198	OSNPB_040646100	protein BUD31 homolog 1	protein BUD31 homolog 1|Os04g0646100		4	NC_029259.1	32868115	32871641	minus	5
4330499	LOC4330499	OSNPB_020712000, OJ1038_A06.28	protease Do-like 7	protease Do-like 7|DegP protease-like|Os02g0712000		2	NC_029257.1	29483427	29495704	minus	25
9268784	LOC9268784	OSNPB_030177100	proline-rich protein 36	proline-rich protein 36|Os03g0177100		3	NC_029258.1	4087012	4090121	minus	4
4324677	LOC4324677	OSNPB_010558850	probable zinc protease PqqL	probable zinc protease PqqL|B1064G04.13|B1144D11.35|Os01g0558850|Os01g0558900|chloroplast processing enzyme-like protein		1	NC_029256.1	21159040	21167458	plus	22
4328860	LOC4328860	OSNPB_020245000, OJ1134_F06.6	probable splicing factor 3A subunit 1	probable splicing factor 3A subunit 1|Os02g0245000|putative splicing factor 3a		2	NC_029257.1	8196901	8201908	plus	3
4330286	LOC4330286	OSNPB_020672800, OJ1197_E09.9, OsJ_007637, OsWNK4, WNK4	probable serine/threonine-protein kinase WNK4	probable serine/threonine-protein kinase WNK4|LOC_Os02g45130|Os02g0672800|Protein kinase with no lysine 4|putative MAP kinase		2	NC_029257.1	27372073	27376772	minus	7
4345313	LOC4345313	OSNPB_080338200	probable RNA polymerase II transcription factor B subunit 1-1	probable RNA polymerase II transcription factor B subunit 1-1|Os08g0338200|P0702G08.11		8	NC_029263.1	15203196	15211974	minus	21
4343450	LOC4343450	OSNPB_070530600, BFRP, OsJ_023576, PDRP1	probable pyruvate, phosphate dikinase regulatory protein, chloroplastic	probable pyruvate, phosphate dikinase regulatory protein, chloroplastic|Bifunctional dikinase regulatory protein|LOC_Os07g34640|Os07g0530600|P0681F05.120|PPDK RP|PPDK regulatory protein|Pyruvate, Pi dikinase regulatory protein|putative ATP/GTP-binding protein		7	NC_029262.1	20764556	20769114	plus	5
4324311	LOC4324311	OSNPB_010976700	probable protein phosphatase 2C 38	probable protein phosphatase 2C 38|Os01g0976700|P0020E09.10|putative protein phosphatase 2C		1	NC_029256.1	43163609	43167025	minus	6
4324135	LOC4324135	OSNPB_010794400, OsJ_03740, OsNrx2	probable nucleoredoxin 2	probable nucleoredoxin 2|LOC_Os01g58194|Os01g0794400		1	NC_029256.1	33641733	33650994	plus	4
4342018	LOC4342018	OSNPB_060708100, IMCEL1, OsJ_22610	probable isoprenylcysteine alpha-carbonyl methylesterase ICMEL1	probable isoprenylcysteine alpha-carbonyl methylesterase ICMEL1|Isoprenylcysteine methylesterase-like protein 1|LOC_Os06g49440|Os06g0708100|P0621D05.41-1|P0655A07.1-1|carboxylesterase-like		6	NC_029261.1	29955851	29960793	minus	12
4344247	LOC4344247	OSNPB_070671500, GH3.11, OsGH3-11	probable indole-3-acetic acid-amido synthetase GH3.11	probable indole-3-acetic acid-amido synthetase GH3.11|Auxin-responsive GH3-like protein 11|LOC_Os07g47490|Os07g0671500		7	NC_029262.1	28391724	28400309	minus	7
4344248	LOC4344248	OSNPB_070671700, CARM1, OsJ_25531, PRMT4	probable histone-arginine methyltransferase CARM1	probable histone-arginine methyltransferase CARM1|LOC_Os07g47500|Os07g0671700|P0470D12.124|Protein arginine N-methyltransferase 4|putative protein arginine N-methyltransferase 4		7	NC_029262.1	28402322	28409557	plus	16
4348242	LOC4348242	OSNPB_100194200, CAD1, OsCAD1, OsJ_30963	probable cinnamyl alcohol dehydrogenase 1	probable cinnamyl alcohol dehydrogenase 1|LOC_Os10g11810|OSJNBb0005F01.4|Os10g0194200		10	NC_029265.1	6540760	6544130	plus	8
9266107	LOC9266107	OSNPB_010857300	probable 3-deoxy-D-manno-octulosonic acid transferase, mitochondrial	probable 3-deoxy-D-manno-octulosonic acid transferase, mitochondrial|Os01g0857300		1	NC_029256.1	37039438	37043480	minus	11
4326619	LOC4326619	OSNPB_010619000	polypyrimidine tract-binding protein homolog 1	polypyrimidine tract-binding protein homolog 1|B1040D09.15-1|B1040D09.15-2|Os01g0619000|polypyrimidine tract-binding protein 1-like|polypyrimidine tract-binding protein-like		1	NC_029256.1	24633763	24639276	minus	12
4336652	LOC4336652	OSNPB_040560500	phytoene dehydrogenase	phytoene dehydrogenase|Os04g0560500|Os04g0560700		4	NC_029259.1	28075560	28085806	plus	19
4339087	LOC4339087	OSNPB_050473900, OsJ_18897, P0486C01.8	phytanoyl-CoA dioxygenase 2	phytanoyl-CoA dioxygenase 2|Os05g0473900|Phytanoyl-CoA 2-hydroxylase		5	NC_029260.1	23273363	23280960	minus	13
4343118	LOC4343118	OSNPB_070447800	phosphomannomutase/phosphoglucomutase	phosphomannomutase/phosphoglucomutase|Os07g0447800|P0475E07.126|putative phosphoglucomutase precursor, chloroplast		7	NC_029262.1	15338915	15351157	plus	18
9272124	LOC9272124	OSNPB_090120800	phospholipid-transporting ATPase 2	phospholipid-transporting ATPase 2|ATPase-like protein|OSJNBa0018I03.26|Os09g0120800		9	NC_029264.1	1611242	1617509	minus	10
4324328	LOC4324328	OSNPB_010915800	peptidyl-prolyl cis-trans isomerase FKBP15-1	peptidyl-prolyl cis-trans isomerase FKBP15-1|peptidyl-prolyl cis-trans isomerase FKBP15-2|Os01g0915800|P0004D12.26|putative immunophilin		1	NC_029256.1	39913918	39916492	minus	7
107277780	LOC107277780	OSNPB_100116000	pentatricopeptide repeat-containing protein At5g62370-like	pentatricopeptide repeat-containing protein At5g62370-like|Os10g0116000		10	NC_029265.1	1031423	1037738	minus	8
4341131	LOC4341131	OSNPB_060506100	pentatricopeptide repeat-containing protein At3g53360, mitochondrial	pentatricopeptide repeat-containing protein At3g53360, mitochondrial|OSJNBb0026G06.14|Os06g0506100|Os06g0506150|putative pentatricopeptide (PPR) repeat-containing protein		6	NC_029261.1	17997659	18008255	plus	7
9266692	LOC9266692	OSNPB_040618050	pentatricopeptide repeat-containing protein At3g14580, mitochondrial	pentatricopeptide repeat-containing protein At3g14580, mitochondrial|Os04g0618050		4	NC_029259.1	31398565	31402327	plus	5
4328444	LOC4328444	OSNPB_020170500, OJ1116_A06.31, OsHAP5A	nuclear transcription factor Y subunit C-2	nuclear transcription factor Y subunit C-2|HAP5 subunit of HAP complex|Os02g0170500|P0030G02.21|nuclear transcription factor Y subunit gamma|putative heme activated protein		2	NC_029257.1	3846151	3850125	minus	3
9266341	LOC9266341	OSNPB_030311300	NHL repeat-containing protein 2	NHL repeat-containing protein 2|Os03g0311300		3	NC_029258.1	11104476	11122417	plus	28
4334591	LOC4334591	OSNPB_030820100	NEDD8-activating enzyme E1 regulatory subunit	NEDD8-activating enzyme E1 regulatory subunit|Os03g0820100		3	NC_029258.1	34412845	34419226	plus	15
4325942	LOC4325942	OSNPB_010713900	myosin-17	myosin-17|Os01g0713900		1	NC_029256.1	29652596	29675411	minus	53
4334293	LOC4334293	OSNPB_030776900	mitochondrial import inner membrane translocase subunit TIM14-3	mitochondrial import inner membrane translocase subunit TIM14-3|Os03g0776900		3	NC_029258.1	32208871	32210854	plus	4
4343305	LOC4343305	OSNPB_070498800, OJ1197_D06.121-1, OJ1197_D06.121-2	large proline-rich protein BAG6	large proline-rich protein BAG6|Os07g0498800|putative calreticulin interacted protein		7	NC_029262.1	18717112	18725689	minus	19
9267104	LOC9267104	OSNPB_040278200	kinesin light chain 3	kinesin light chain 3|uncharacterized protein LOC9267104|Os04g0278200		4	NC_029259.1	11764685	11797904	plus	20
4344900	LOC4344900	OSNPB_080200400	KH domain-containing protein At4g18375	KH domain-containing protein At4g18375|Os08g0200400|P0556A11.20|putative KH domain protein		8	NC_029263.1	5810049	5816102	minus	9
4324650	LOC4324650	OSNPB_010221100, GH3.3, JAR2, OsGH3-3, OsJAR2	jasmonic acid-amido synthetase JAR2	jasmonic acid-amido synthetase JAR2|Auxin-responsive GH3-like protein 3|Indole-3-acetic acid-amido synthetase GH3.3|Jasmonate-amino acid synthetase JAR1|LOC_Os01g12160|Os01g0221100|P0483F08.33-1|Protein JASMONATE RESISTANT 2|putative Nt-gh3 deduced protein		1	NC_029256.1	6624499	6630486	minus	6
4333231	LOC4333231	OSNPB_030448700	interferon-related developmental regulator 2	interferon-related developmental regulator 2|Os03g0448700		3	NC_029258.1	19197601	19204110	minus	14
4340201	LOC4340201	OSNPB_060159900, P0681F10.2	hsp70-Hsp90 organizing protein 1	hsp70-Hsp90 organizing protein 1|putative U-box domain-containing protein 58|Os06g0159900|P0702F05.37|protein kinase-like		6	NC_029261.1	3051229	3055022	plus	7
4332391	LOC4332391	OSNPB_030271400	hsp70 nucleotide exchange factor FES1	hsp70 nucleotide exchange factor FES1|uncharacterized protein LOC4332391|Os03g0271400		3	NC_029258.1	9076063	9079455	minus	7
4340748	LOC4340748	OSNPB_060275500	histone-lysine N-methyltransferase EZ1	histone-lysine N-methyltransferase EZ1|Os06g0275500|P0038C05.29|P0676F10.40|putative Polycomb protein EZ1		6	NC_029261.1	9353713	9362100	plus	17
4346464	LOC4346464	OSNPB_090134500	histone-lysine N-methyltransferase ATX2	histone-lysine N-methyltransferase ATX2|Os09g0134500|P0406E03.49-1|P0406E03.49-2|trithorax 1 (ATX-1) (TRX1)-like|trithorax-like		9	NC_029264.1	2601631	2615946	minus	26
4350209	LOC4350209	OSNPB_110250000	heterogeneous nuclear ribonucleoprotein R	heterogeneous nuclear ribonucleoprotein R|Os11g0250000		11	NC_029266.1	8100737	8105420	minus	10
4332638	LOC4332638	OSNPB_030312600	GPN-loop GTPase 1	GPN-loop GTPase 1|Os03g0312600		3	NC_029258.1	11171645	11177753	plus	8
9272276	LOC9272276	OSNPB_090241700	glutathione S-transferase T3	glutathione S-transferase T3|uncharacterized protein LOC9272276|Os09g0241700		9	NC_029264.1	3141868	3147422	plus	5
4339718	LOC4339718	OSNPB_050580000, AGPlar	glucose-1-phosphate adenylyltransferase large subunit, chloroplastic/amyloplastic	glucose-1-phosphate adenylyltransferase large subunit, chloroplastic/amyloplastic|ADP glucose pyrophosphorylase large subunit|Os05g0580000		5	NC_029260.1	28871811	28877272	minus	17
4337254	LOC4337254	OSNPB_040655300	G-type lectin S-receptor-like serine/threonine-protein kinase SD2-5	G-type lectin S-receptor-like serine/threonine-protein kinase SD2-5|Os04g0655300		4	NC_029259.1	33418456	33421157	plus	3
4333761	LOC4333761	OSNPB_030687200	formin-like protein 20	formin-like protein 20|Os03g0687200		3	NC_029258.1	27431849	27436629	minus	5
4340813	LOC4340813	OSNPB_060298400, P0501G08.3	formin-binding protein 4	formin-binding protein 4|Os06g0298400|WW domain-containing protein-like		6	NC_029261.1	11085770	11094210	plus	12
4352591	LOC4352591	OSNPB_120572500	factor of DNA methylation 1	factor of DNA methylation 1|Os12g0572500		12	NC_029267.1	23596096	23600260	plus	10
4333254	LOC4333254	OSNPB_030562000	F-box protein FBW2	F-box protein FBW2|Os03g0562000|Os03g0562200		3	NC_029258.1	20181735	20195036	minus	12
4342650	LOC4342650	OSNPB_070196300, OJ1715_A07.31	F-box protein CPR30	F-box protein CPR30|Os07g0196300|P0589E08.14		7	NC_029262.1	5219444	5226713	plus	5
4336152	LOC4336152	OSNPB_040476000	F-box protein At1g70590	F-box protein At1g70590|Os04g0476000		4	NC_029259.1	23826514	23829387	plus	5
4333453	LOC4333453	OSNPB_030616700	exportin-7-A	exportin-7-A|Os03g0616700		3	NC_029258.1	23368951	23384101	minus	30
4329627	LOC4329627	OSNPB_020550700	exosome complex component RRP45A	exosome complex component RRP45A|Os02g0550700|P0451A10.31|putative polymyositis/scleroderma autoantigen 1		2	NC_029257.1	20728286	20731704	minus	10
4329282	LOC4329282	OSNPB_020456500	eukaryotic peptide chain release factor GTP-binding subunit ERF3A	eukaryotic peptide chain release factor GTP-binding subunit ERF3A|EF-1-alpha-related GTP-binding protein-like|OSJNBa0008C07.42|OSJNBa0063K04.18|OSJNBa0063K04.20|Os02g0456500|putative EF-1-alpha-related GTP-binding protein		2	NC_029257.1	15153669	15172483	minus	18
4330106	LOC4330106	OSNPB_020639800	E3 ubiquitin-protein ligase RMA1H1	E3 ubiquitin-protein ligase RMA1H1|Os02g0639800|P0010C01.23-1|ring domain containing protein-like		2	NC_029257.1	25671611	25677467	minus	4
4348088	LOC4348088	OSNPB_100142100	E3 ubiquitin-protein ligase At3g02290	E3 ubiquitin-protein ligase At3g02290|Os10g0142100|zinc finger C3H4 type family protein		10	NC_029265.1	2567425	2572062	plus	8
4334005	LOC4334005	OSNPB_030732200	dynamin-2A	dynamin-2A|Os03g0732200		3	NC_029258.1	29976157	29978411	minus	3
9270747	LOC9270747	OSNPB_010310500, OJ1116_C07.16	dual specificity protein kinase zak2	dual specificity protein kinase zak2|Os01g0310500		1	NC_029256.1	11655082	11666370	plus	15
4341464	LOC4341464	OSNPB_060603400	DNA-directed RNA polymerase III subunit RPC6	DNA-directed RNA polymerase III subunit RPC6|Os06g0603400|P0486H12.36-1		6	NC_029261.1	23870693	23874758	minus	7
4338140	LOC4338140	OSNPB_050224800, OsMET2c	DNA (cytosine-5)-methyltransferase 1	DNA (cytosine-5)-methyltransferase 1|Os05g0224800|Os05g0224900|chromomethylase OsMET2c		5	NC_029260.1	7634192	7648219	minus	21
4338045	LOC4338045	OSNPB_050196800, DAGAT	diacylglycerol O-acyltransferase 1	diacylglycerol O-acyltransferase 1|Os05g0196800|diacylglycerol acyltransferase		5	NC_029260.1	5971783	5978629	plus	18
4326854	LOC4326854	OSNPB_010665300	CTD small phosphatase-like protein 2	CTD small phosphatase-like protein 2|Chain A, Three-Dimensional Structure Of A Rna-Polymerase Ii Binding Protein With Associated Ligand-like|Os01g0665300|P0003E08.20-1		1	NC_029256.1	27178692	27183837	minus	8
4333604	LOC4333604	OSNPB_030654600, NOL, NOL1, OsJ_11943, OsNOL	chlorophyll(ide) b reductase NOL, chloroplastic	chlorophyll(ide) b reductase NOL, chloroplastic|LOC_Os03g45194|OSJNBa0092N01.25|OSJNBb0023J24.13|Os03g0654600|Protein NON-YELLOW COLORING 1-LIKE|Protein NYC1-LIKE|Short-chain dehydrogenase/reductase NOL|short-chain dehydrogenase/reductase NOL1		3	NC_029258.1	25520290	25525342	minus	14
4324566	LOC4324566	OSNPB_010556400, OJ1014_G12.16	chaperone protein dnaJ 49	chaperone protein dnaJ 49|Os01g0556400|dnaJ-like protein		1	NC_029256.1	20987765	20992392	plus	4
4329020	LOC4329020	OSNPB_020280400	casein kinase I	casein kinase I|Os02g0280400|P0669G10.5-1|putative protein kinase ADK1		2	NC_029257.1	10370977	10379309	plus	16
4347782	LOC4347782	OSNPB_090550000, OJ1210_A07.24, P0489D11.5	bromodomain-containing protein 4A	bromodomain-containing protein 4A|Os09g0550000		9	NC_029264.1	21751740	21757575	minus	11
4325805	LOC4325805	OSNPB_010133500	beta-lactamase-like protein 2	beta-lactamase-like protein 2|uncharacterized protein LOC4325805|OSJNBa0083M16.21-1|OSJNBa0083M16.21-2|Os01g0133500		1	NC_029256.1	1849839	1856527	plus	14
4350213	LOC4350213	OSNPB_110251400	ankyrin repeat-containing protein At5g02620	ankyrin repeat-containing protein At5g02620|Os11g0251400		11	NC_029266.1	8163385	8170147	minus	6
4341193	LOC4341193	OSNPB_060527800	abscisic acid receptor PYL8	abscisic acid receptor PYL8|Bet v I allergen-like|OSJNBa0043B22.39|Os06g0527800|P0001B01.19		6	NC_029261.1	19580104	19585416	minus	8
4339018	LOC4339018	OSNPB_050460700	50S ribosomal protein L17	50S ribosomal protein L17|uncharacterized protein LOC4339018|Os05g0460700		5	NC_029260.1	22630263	22632504	minus	7
9270353	LOC9270353	OSNPB_010966000	5-oxoprolinase	5-oxoprolinase|Os01g0966000|P0458E05.23-1|P0458E05.23-2|putative 5-oxoprolinase		1	NC_029256.1	42590880	42598028	minus	6
4351929	LOC4351929	OSNPB_120264500	3-hydroxyisobutyryl-CoA hydrolase 1	3-hydroxyisobutyryl-CoA hydrolase 1|uncharacterized protein LOC4351929|Os12g0264500		12	NC_029267.1	9350844	9365576	plus	23
4329775	LOC4329775	OSNPB_020580300, GF14E, GID2, OJ1115_A05.5-1	14-3-3-like protein GF14-E	14-3-3-like protein GF14-E|B1267B06.30-1|F-box protein GID2|G-box factor 14-3-3 homolog E|Gibberellin-insensitive dwarf protein 2|LOC_Os02g36974|Os02g0580300|Protein GIBBERELLIN INSENSITIVE DWARF2|putative GF14-b protein		2	NC_029257.1	22333215	22337629	plus	7
4342117	LOC4342117	OSNPB_060726400, Q-enzyme, Rbe1, SBE, Sbe1	1,4-alpha-glucan-branching enzyme, chloroplastic/amyloplastic	1,4-alpha-glucan-branching enzyme, chloroplastic/amyloplastic|1,4-alpha-glucan branching enzyme I|LOC_Os06g51084|Os06g0726400|P0017G10.8-1|P0017G10.8-2|P0548E04.28-1|P0548E04.28-2|branching enzyme|branching enzyme-I|putative 1,4-alpha-glucan branching enzyme I|starch-branching enzyme 1|starch-branching enzyme I		6	NC_029261.1	30898178	30905821	minus	16

## Sheet: RI
GeneID	Symbol	Aliases	description	other_designations	map_location	chromosome	genomic_nucleotide_accession.version	start_position_on_the_genomic_accession	end_position_on_the_genomic_accession	orientation	exon_count	OMIM
4331596	LOC4331596	OSNPB_030144100	xyloglucan galactosyltransferase KATAMARI1 homolog	xyloglucan galactosyltransferase KATAMARI1 homolog|Os03g0144100|Os03g0144300		3	NC_029258.1	2456038	2468349	plus	7
4328234	LOC4328234	OSNPB_020136933	WD repeat-containing protein 11	WD repeat-containing protein 11|OSJNBa0026E05.2|OSJNBa0081C13.26|Os02g0136933|Os02g0137000|putative WD repeat domain 11		2	NC_029257.1	1955274	1965511	plus	21
4344961	LOC4344961	OSNPB_080220600	VIN3-like protein 2	VIN3-like protein 2|Os08g0220600|P0691F12.23|putative coiled-coil protein		8	NC_029263.1	7338600	7348109	minus	10
4338884	LOC4338884	OSNPB_050432400	uncharacterized protein At5g49945	uncharacterized protein At5g49945|Os05g0432400		5	NC_029260.1	21201870	21204947	plus	3
4329260	LOC4329260	OSNPB_020448600, OJ1538_H05.13	uncharacterized protein At4g22758	uncharacterized protein At4g22758|Os02g0448600|pentatricopeptide (PPR) repeat-containing protein-like		2	NC_029257.1	14557021	14559123	plus	2
9272596	LOC9272596		uncharacterized LOC9272596			8	NC_029263.1	13103459	13106723	plus	2
9272579	LOC9272579		uncharacterized LOC9272579			8	NC_029263.1	11404705	11409201	plus	6
9272437	LOC9272437		uncharacterized LOC9272437			10	NC_029265.1	16151408	16167904	minus	19
9272154	LOC9272154	OSNPB_120607400	uncharacterized LOC9272154	uncharacterized protein LOC9272154|Os12g0607400		12	NC_029267.1	25664022	25666563	minus	6
9272131	Os01g0200175	OSNPB_010200175, B1015E06.6	uncharacterized LOC9272131	uncharacterized protein LOC9272131|Os01g0200200		1	NC_029256.1	5416990	5425026	plus	7
9271859	LOC9271859		uncharacterized LOC9271859			1	NC_029256.1	18582277	18587974	plus	7
9271423	LOC9271423	OSNPB_100142900	uncharacterized LOC9271423	uncharacterized protein LOC9271423|Os10g0142900		10	NC_029265.1	2614786	2618676	plus	6
9271153	LOC9271153	OSNPB_120577100	uncharacterized LOC9271153	uncharacterized protein LOC9271153|Os12g0577100		12	NC_029267.1	23835196	23845234	plus	18
9270962	LOC9270962		uncharacterized LOC9270962			5	NC_029260.1	19336518	19341383	plus	4
9270896	LOC9270896		uncharacterized LOC9270896			6	NC_029261.1	4463906	4470977	minus	7
9270782	LOC9270782		uncharacterized LOC9270782			5	NC_029260.1	21613631	21616131	plus	2
9270447	Os04g0163700	OSNPB_040163700	uncharacterized LOC9270447	uncharacterized protein LOC9270447|Os04g0163800		4	NC_029259.1	4349090	4355618	plus	5
9270433	LOC9270433		uncharacterized LOC9270433			8	NC_029263.1	1116926	1120281	minus	3
9270219	LOC9270219		uncharacterized LOC9270219			11	NC_029266.1	20396851	20401815	plus	6
9269935	LOC9269935		uncharacterized LOC9269935			6	NC_029261.1	22556192	22558790	plus	2
9269871	LOC9269871		uncharacterized LOC9269871			10	NC_029265.1	9266938	9272945	plus	2
9269668	LOC9269668	OSNPB_010553200	uncharacterized LOC9269668	uncharacterized protein LOC9269668|Os01g0553200		1	NC_029256.1	20783467	20792302	minus	8
9269643	LOC9269643		uncharacterized LOC9269643			11	NC_029266.1	3425822	3433633	plus	13
9269022	LOC9269022	OSNPB_010764500	uncharacterized LOC9269022	uncharacterized protein LOC9269022|Os01g0764500		1	NC_029256.1	32177328	32181689	minus	13
9268996	LOC9268996		uncharacterized LOC9268996			9	NC_029264.1	19589520	19592748	plus	3
9268951	LOC9268951		uncharacterized LOC9268951			4	NC_029259.1	18538528	18542945	plus	6
9268909	LOC9268909		uncharacterized LOC9268909			2	NC_029257.1	34499086	34504564	plus	8
9268866	LOC9268866	OSNPB_040479700	uncharacterized LOC9268866	uncharacterized protein LOC9268866|Os04g0479700		4	NC_029259.1	23983747	23987413	minus	7
9268766	LOC9268766		uncharacterized LOC9268766			9	NC_029264.1	13567208	13577705	minus	10
9268257	LOC9268257	OSNPB_060624900	uncharacterized LOC9268257	uncharacterized protein LOC9268257|OSJNBa0029G06.28-2|Os06g0624900|putative zinc-binding protein		6	NC_029261.1	25158267	25164620	plus	5
9268054	LOC9268054		uncharacterized LOC9268054	uncharacterized protein LOC9268054|B1109A06.24		1	NC_029256.1	16684092	16688111	plus	4
9268023	LOC9268023		uncharacterized LOC9268023			5	NC_029260.1	23096710	23097890	plus	2
9267415	LOC9267415		uncharacterized LOC9267415			3	NC_029258.1	10235457	10246055	minus	12
9266917	LOC9266917		uncharacterized LOC9266917			7	NC_029262.1	6694329	6698621	minus	5
9266258	LOC9266258		uncharacterized LOC9266258			11	NC_029266.1	11736078	11739413	minus	5
9266115	LOC9266115		uncharacterized LOC9266115			6	NC_029261.1	1206459	1209112	minus	5
4352417	LOC4352417	OSNPB_120535400	uncharacterized LOC4352417	uncharacterized protein LOC4352417|Os12g0535400		12	NC_029267.1	21292948	21297001	minus	4
4352245	LOC4352245	OSNPB_120489400	uncharacterized LOC4352245	uncharacterized protein LOC4352245|Os12g0489400		12	NC_029267.1	18353893	18355771	plus	2
4352027	LOC4352027		uncharacterized LOC4352027			12	NC_029267.1	11715884	11724620	plus	8
4351893	LOC4351893	OSNPB_120250900	uncharacterized LOC4351893	uncharacterized protein LOC4351893|Os12g0250900		12	NC_029267.1	8494829	8497998	minus	3
4351668	LOC4351668	OSNPB_120179700	uncharacterized LOC4351668	uncharacterized protein LOC4351668|Os12g0179700		12	NC_029267.1	4028010	4031521	plus	3
4351290	LOC4351290	OSNPB_120110100	uncharacterized LOC4351290	uncharacterized protein LOC4351290|Os12g0110100		12	NC_029267.1	552091	558631	minus	14
4350595	LOC4350595		uncharacterized LOC4350595			11	NC_029266.1	18552506	18560126	minus	15
4350333	LOC4350333		uncharacterized LOC4350333			11	NC_029266.1	11396625	11403291	plus	7
4348532	LOC4348532		uncharacterized LOC4348532			10	NC_029265.1	13036736	13040666	minus	5
4348508	LOC4348508		uncharacterized LOC4348508			10	NC_029265.1	12339938	12350836	minus	14
4348191	LOC4348191		uncharacterized LOC4348191			10	NC_029265.1	4966221	4969556	plus	4
4348179	Os10g0167700	OSNPB_100167700	uncharacterized LOC4348179	uncharacterized protein LOC4348179|Os10g0167800		10	NC_029265.1	4671242	4676329	plus	4
4348085	LOC4348085		uncharacterized LOC4348085	uncharacterized protein LOC4348085		10	NC_029265.1	2553984	2557413	plus	3
4347698	LOC4347698	OSNPB_090536200	uncharacterized LOC4347698	uncharacterized protein LOC4347698|Os09g0536200|P0569E11.18		9	NC_029264.1	21082077	21086166	plus	4
4347677	LOC4347677	OSNPB_090532700, OJ1254_E07.33	uncharacterized LOC4347677	uncharacterized protein LOC4347677|Os09g0532700|P0515E01.18|deoxyribodipyrimidine photolyase family protein-like		9	NC_029264.1	20897562	20903539	plus	15
4346453	LOC4346453		uncharacterized LOC4346453			9	NC_029264.1	2396715	2405230	minus	10
4346396	LOC4346396	OSNPB_090111800	uncharacterized LOC4346396	uncharacterized protein LOC4346396|Os09g0111800		9	NC_029264.1	993332	995616	minus	4
4346349	LOC4346349		uncharacterized LOC4346349			8	NC_029263.1	28311311	28315153	plus	7
4345880	LOC4345880	OSNPB_080485700	uncharacterized LOC4345880	uncharacterized protein LOC4345880|Os08g0485700|P0481F05.12		8	NC_029263.1	24014990	24020598	plus	4
4345879	LOC4345879	OSNPB_080485600	uncharacterized LOC4345879	uncharacterized protein LOC4345879|Os08g0485600|P0419H09.37-1|P0419H09.37-2|P0481F05.7-1|P0481F05.7-2		8	NC_029263.1	24002844	24011049	plus	7
4345166	LOC4345166		uncharacterized LOC4345166			8	NC_029263.1	11074051	11077068	plus	5
4344829	LOC4344829	OSNPB_080184800	uncharacterized LOC4344829	uncharacterized protein LOC4344829|Os08g0184800		8	NC_029263.1	4971074	4973839	minus	5
4344827	LOC4344827		uncharacterized LOC4344827	uncharacterized protein LOC4344827		8	NC_029263.1	4950541	4969137	minus	9
4344236	LOC4344236	OSNPB_070669800	uncharacterized LOC4344236	uncharacterized protein LOC4344236|Os07g0669800		7	NC_029262.1	28324734	28335078	plus	13
4343872	LOC4343872		uncharacterized LOC4343872	uncharacterized protein LOC4343872|OSJNBb0018L13.11|seed protein		7	NC_029262.1	25045071	25051606	plus	5
4343619	LOC4343619	OSNPB_070564800, OJ1112_E08.121, OJ1773_H01.102	uncharacterized LOC4343619	uncharacterized protein LOC4343619|Os07g0564800|putative lysine ketoglutarate reductase trans-splicing related 1		7	NC_029262.1	22648319	22654502	minus	16
4342281	LOC4342281	OSNPB_070120800	uncharacterized LOC4342281	uncharacterized protein LOC4342281|Os07g0120800		7	NC_029262.1	1101845	1105399	plus	2
4342147	LOC4342147	OSNPB_060730500, B1206D04.8	uncharacterized LOC4342147	uncharacterized protein LOC4342147|OSJNBa0069C14.31|Os06g0730500		6	NC_029261.1	31132840	31136053	plus	5
4341964	LOC4341964	OSNPB_060700500	uncharacterized LOC4341964	uncharacterized protein LOC4341964|Os06g0700500|P0468G03.24		6	NC_029261.1	29462303	29467374	minus	11
4341169	LOC4341169		uncharacterized LOC4341169	uncharacterized protein LOC4341169		6	NC_029261.1	19231208	19234535	minus	6
4341079	LOC4341079	OSNPB_060490000	uncharacterized LOC4341079	uncharacterized protein LOC4341079|Os06g0490000		6	NC_029261.1	16879245	16881683	minus	3
4339006	LOC4339006	OSNPB_050459300	uncharacterized LOC4339006	uncharacterized protein LOC4339006|Os05g0459300		5	NC_029260.1	22566084	22570918	plus	3
4338985	LOC4338985		uncharacterized LOC4338985			5	NC_029260.1	22406405	22412484	plus	5
4338747	LOC4338747		uncharacterized LOC4338747			5	NC_029260.1	19699151	19704484	plus	6
4338244	LOC4338244		uncharacterized LOC4338244			5	NC_029260.1	10525039	10527610	plus	5
4338106	LOC4338106		uncharacterized LOC4338106			5	NC_029260.1	7061993	7066130	plus	6
4337807	Os05g0148000	OSNPB_050148000	uncharacterized LOC4337807	uncharacterized protein LOC4337807|Os05g0148101		5	NC_029260.1	2748507	2763039	minus	22
4337737	LOC4337737		uncharacterized LOC4337737	uncharacterized protein LOC4337737		5	NC_029260.1	2124191	2127712	plus	7
4336986	LOC4336986	OSNPB_040615000	uncharacterized LOC4336986	uncharacterized protein LOC4336986|Os04g0615000|narrow leaf 1		4	NC_029259.1	31203507	31214720	plus	6
4336379	LOC4336379	OSNPB_040511600	uncharacterized LOC4336379	uncharacterized protein LOC4336379|Os04g0511600		4	NC_029259.1	25573677	25579675	minus	12
4334278	LOC4334278	OSNPB_030774400	uncharacterized LOC4334278	uncharacterized protein LOC4334278|Os03g0774400		3	NC_029258.1	32106787	32110449	plus	8
4334263	LOC4334263		uncharacterized LOC4334263			3	NC_029258.1	31998239	32000630	minus	3
4332328	LOC4332328	OSNPB_030262500	uncharacterized LOC4332328	uncharacterized protein LOC4332328|Os03g0262500		3	NC_029258.1	8603941	8609120	minus	7
4331770	LOC4331770	OSNPB_030170200	uncharacterized LOC4331770	uncharacterized protein LOC4331770|Os03g0170200		3	NC_029258.1	3760459	3762399	minus	4
4331306	Os03g0104000	OSNPB_030103800	uncharacterized LOC4331306	uncharacterized protein LOC4331306|Os03g0103800		3	NC_029258.1	262965	274833	plus	8
4331211	LOC4331211		uncharacterized LOC4331211			2	NC_029257.1	35452217	35459909	minus	14
4331025	LOC4331025	OSNPB_020798700, OJ1695_D07.13	uncharacterized LOC4331025	uncharacterized protein LOC4331025|Os02g0798700|neurochondrin protein-like		2	NC_029257.1	34000540	34007450	plus	20
4330278	LOC4330278		uncharacterized LOC4330278			2	NC_029257.1	27273402	27279602	minus	5
4330065	LOC4330065	OSNPB_020633100, OJ1643_A10.15-1	uncharacterized LOC4330065	uncharacterized protein LOC4330065|Os02g0633100|transcription factor-like		2	NC_029257.1	25379779	25392806	minus	18
4329934	LOC4329934	OSNPB_020608200, P0496E03.2	uncharacterized LOC4329934	uncharacterized protein LOC4329934|OSJNBa0030C08.29|Os02g0608200		2	NC_029257.1	23855854	23858524	minus	6
4329487	LOC4329487		uncharacterized LOC4329487			2	NC_029257.1	18859226	18863203	plus	3
4329485	LOC4329485		uncharacterized LOC4329485	uncharacterized protein LOC4329485		2	NC_029257.1	18837765	18843632	plus	3
4329296	LOC4329296		uncharacterized LOC4329296			2	NC_029257.1	15441640	15446197	minus	3
4329276	LOC4329276	OSNPB_020453800	uncharacterized LOC4329276	uncharacterized protein LOC4329276|Os02g0453800		2	NC_029257.1	15000087	15003038	minus	7
4329273	LOC4329273		uncharacterized LOC4329273			2	NC_029257.1	14978956	14982738	minus	3
4329177	LOC4329177		uncharacterized LOC4329177			2	NC_029257.1	13002437	13005252	minus	5
4328950	LOC4328950		uncharacterized LOC4328950	uncharacterized protein LOC4328950		2	NC_029257.1	9405849	9415161	plus	5
4328862	LOC4328862	OSNPB_020245200	uncharacterized LOC4328862	uncharacterized protein LOC4328862|Os02g0245200		2	NC_029257.1	8209572	8223306	plus	14
4328804	LOC4328804	OSNPB_020230200	uncharacterized LOC4328804	uncharacterized protein LOC4328804|OSJNBb0035N08.29|Os02g0230200		2	NC_029257.1	7321431	7326769	plus	7
4328038	LOC4328038	OSNPB_020109900, P0501G04.5	uncharacterized LOC4328038	uncharacterized protein LOC4328038|Os02g0109900		2	NC_029257.1	540116	548127	plus	10
4327965	LOC4327965	OSNPB_010801700	uncharacterized LOC4327965	uncharacterized protein LOC4327965|Os01g0801700|P0003D09.24|mucin-like protein		1	NC_029256.1	33956747	33960287	minus	4
4326462	LOC4326462	OSNPB_010101600, P0455C04.5	uncharacterized LOC4326462	uncharacterized protein LOC4326462|Os01g0101600|P0402A09.11|P0672D08.22|nuclear protein -like		1	NC_029256.1	72781	79841	plus	7
4326059	LOC4326059		uncharacterized LOC4326059			1	NC_029256.1	41486816	41494660	minus	12
4325774	LOC4325774	OSNPB_010299500, P0682B08.2	uncharacterized LOC4325774	uncharacterized protein LOC4325774|Os01g0299500|P0487H02.24		1	NC_029256.1	10980739	10983364	minus	5
4325321	LOC4325321	OSNPB_010612800	uncharacterized LOC4325321	uncharacterized protein LOC4325321|Os01g0612800|P0046B10.33|P0410E01.14		1	NC_029256.1	24300137	24301233	plus	4
4325233	LOC4325233		uncharacterized LOC4325233			1	NC_029256.1	16534261	16542342	minus	5
4325088	LOC4325088		uncharacterized LOC4325088	uncharacterized protein LOC4325088		1	NC_029256.1	38082361	38088769	minus	7
4324815	LOC4324815	OSNPB_010852500	uncharacterized LOC4324815	uncharacterized protein LOC4324815|MYB transcription factor-like protein|Os01g0852500|P0529E05.12		1	NC_029256.1	36718018	36727445	minus	4
4324315	LOC4324315	OSNPB_010911800	uncharacterized LOC4324315	uncharacterized protein LOC4324315|Os01g0911800|P0470A12.17|heavy meromyosin-like protein		1	NC_029256.1	39729985	39736790	plus	13
4324294	LOC4324294	OSNPB_010974300	uncharacterized LOC4324294	uncharacterized protein LOC4324294|Os01g0974300		1	NC_029256.1	43049183	43058989	minus	18
4323922	LOC4323922		uncharacterized LOC4323922			1	NC_029256.1	30380171	30383369	plus	5
107281341	LOC107281341		uncharacterized LOC107281341			6	NC_029261.1	7272330	7274624	minus	3
107280871	LOC107280871		uncharacterized LOC107280871			5	NC_029260.1	14491832	14494416	minus	3
107279876	LOC107279876		uncharacterized LOC107279876			1	NC_029256.1	16202352	16205158	plus	3
107278719	LOC107278719		uncharacterized LOC107278719			8	NC_029263.1	13064530	13067383	minus	3
107277958	LOC107277958		uncharacterized LOC107277958	uncharacterized protein LOC107277958		1	NC_029256.1	26115223	26119314	minus	8
107277746	LOC107277746		uncharacterized LOC107277746			11	NC_029266.1	21588084	21590511	minus	3
107277268	LOC107277268	OSNPB_020768750	uncharacterized LOC107277268	uncharacterized protein LOC107277268|Os02g0768750|Os02g0768800		2	NC_029257.1	32384542	32396079	plus	19
107276034	LOC107276034	OSNPB_040693250	uncharacterized LOC107276034	uncharacterized protein LOC107276034|Os04g0693250		4	NC_029259.1	35494003	35498624	plus	9
107275256	LOC107275256		uncharacterized LOC107275256	uncharacterized protein LOC107275256|OSJNBa0090D06.14|OSJNBb0005A05.45|Os06g0189600		6	NC_029261.1	4538276	4540341	plus	3
9267059	LOC9267059	OSNPB_060203500	UMP-CMP kinase 4-like	UMP-CMP kinase 4-like|OSJNBa0016O19.32|Os06g0203500|UMP/CMP kinase-like		6	NC_029261.1	5221409	5225291	plus	8
4335166	LOC4335166	OSNPB_040206200	UDP-glycosyltransferase 74E2	UDP-glycosyltransferase 74E2|indole-3-acetate beta-glucosyltransferase|Os04g0206200|Os04g0206450		4	NC_029259.1	7136728	7152173	minus	12
4340327	LOC4340327	OSNPB_060184300, bip110	ubiquitin carboxyl-terminal hydrolase 23	ubiquitin carboxyl-terminal hydrolase 23|BRI1-KD interacting protein 110|Os06g0184300|P0554A06.14-1|P0554A06.14-2|putative ubiquitin-specific protease 23		6	NC_029261.1	4213184	4218595	minus	12
4350688	LOC4350688	OSNPB_110545300, SPO11-1A, SPO11-1B, SPO11-1C, SPO11-1D, SPO11-5	ubiquitin carboxyl-terminal hydrolase 18	ubiquitin carboxyl-terminal hydrolase 18|uncharacterized protein LOC4350688|Os11g0545300|topoisomerase 6 subunit A-like protein		11	NC_029266.1	20063498	20074589	plus	18
4329300	LOC4329300	OSNPB_020461600	U4/U6.U5 small nuclear ribonucleoprotein 27 kDa protein	U4/U6.U5 small nuclear ribonucleoprotein 27 kDa protein|Os02g0461600		2	NC_029257.1	15467180	15477399	minus	6
4340220	LOC4340220	OSNPB_060163000	U-box domain-containing protein 33	U-box domain-containing protein 33|Os06g0163000|P0681F10.40|putative stress-induced protein sti1		6	NC_029261.1	3175774	3181756	minus	11
4339839	LOC4339839	OSNPB_060102700, OsPUB12, PUB12	U-box domain-containing protein 12	U-box domain-containing protein 12|LOC_Os06g01304|OSJNBa0075G19.19-1|OSJNBa0075G19.19-2|Os06g0102700|Plant U-box protein 12|putative cell death-related protein SPL11		6	NC_029261.1	185612	191545	plus	9
4345533	LOC4345533	OSNPB_080407000	tRNA modification GTPase MnmE	tRNA modification GTPase MnmE|Os08g0407000|P0453D01.14|putative tRNA modification GTPase trmE		8	NC_029263.1	19456416	19460447	plus	9
4330795	LOC4330795	OSNPB_020759700, OJ1175_B01.8-1, OJ1175_B01.8-2	transport inhibitor response 1-like protein	F-box protein FBX14|transport inhibitor response 1-like protein|F-box containing protein TIR1-like|Os02g0759700|putative F-box containing protein TIR1		2	NC_029257.1	31985933	31989421	plus	4
4333084	LOC4333084	OSNPB_030408500	transcription initiation factor TFIID subunit 9	transcription initiation factor TFIID subunit 9|Os03g0408500		3	NC_029258.1	16794243	16799478	plus	2
4324905	LOC4324905	OSNPB_010889200	transcription initiation factor TFIID subunit 7-like	transcription initiation factor TFIID subunit 7-like|uncharacterized protein LOC4324905|Os01g0889200		1	NC_029256.1	38659378	38663696	minus	11
4324412	LOC4324412	OSNPB_010164400	transcription initiation factor TFIID subunit 15b	transcription initiation factor TFIID subunit 15b|Os01g0164400		1	NC_029256.1	3322792	3328254	plus	6
4332761	LOC4332761	OSNPB_030336200, RF2b	transcription factor RF2b	transcription factor RF2b|LOC_Os03g21800|Os03g0336200|bZIP transcription factor RF2b		3	NC_029258.1	12452028	12456306	plus	4
4327362	LOC4327362	OSNPB_010812000, GAM1, GAMYB, OsGAMyb, OsJ_003732	transcription factor GAMYB	transcription factor GAMYB|LOC_Os01g59660|MYB family transcription factor|Os01g0812000|P0425G02.18-1|P0425G02.18-2|putative transcription factor GAMYB		1	NC_029256.1	34508364	34512777	plus	5
4340382	LOC4340382	OSNPB_060193400	transcription factor bHLH82	transcription factor SPATULA|transcription factor bHLH82|uncharacterized protein LOC4340382|Os06g0193400|P0698A06.26-1|P0698A06.26-2|bHLH transcription factor PTF1|putative bHLH transcription factor PTF1		6	NC_029261.1	4709743	4715552	minus	11
9266799	LOC9266799	OSNPB_120180800	transcription factor bHLH110	transcription factor bHLH110|uncharacterized protein LOC9266799|Os12g0180800		12	NC_029267.1	4073092	4080700	minus	8
4327916	LOC4327916	OSNPB_010286100	transcription factor APG-like	transcription factor APG-like|Os01g0286100|P0498A12.33|putative BP-5 protein		1	NC_029256.1	10271121	10274298	minus	7
4324336	LOC4324336	OSNPB_010916800	THO complex subunit 2	THO complex subunit 2|Os01g0916800|P0413C03.13|putative THO complex 2		1	NC_029256.1	39960259	39976017	minus	33
4341748	LOC4341748	OSNPB_060661700	TBC1 domain family member 5 homolog B	TBC1 domain family member 5 homolog A|TBC1 domain family member 5 homolog B|OSJNBa0051O02.37-1|OSJNBa0051O02.37-2|OSJNBb0065C04.4-1|OSJNBb0065C04.4-2|Os06g0661700|putative microtubule-associated protein		6	NC_029261.1	27265385	27269978	minus	7
4331775	LOC4331775	OSNPB_030170900, OsSUT1, SUT1	sucrose transport protein SUT1	sucrose transport protein SUT1|LOC_Os03g07480|OSJNBa0091P11.1|Os03g0170900|Sucrose permease 1|Sucrose transporter 1|Sucrose-proton symporter 1		3	NC_029258.1	3797694	3804142	minus	14
4344541	LOC4344541	OSNPB_080120000, Ip, OJ1005_B05.29-1, OJ1005_B05.29-2, SDH2-1, rps14, sdhB	succinate dehydrogenase [ubiquinone] iron-sulfur subunit 1, mitochondrial	succinate dehydrogenase [ubiquinone] iron-sulfur subunit 1, mitochondrial|Iron-sulfur subunit of complex II|LOC_Os08g02640|Os08g0120000|mitochondrial ribosomal portein S14|mitochondrial ribosomal protein S14|succinate dehydrogenase iron-protein subunit (SDHB)		8	NC_029263.1	1091207	1094685	minus	3
9272051	LOC9272051	OSNPB_110184100	steroid 5-alpha-reductase DET2	steroid 5-alpha-reductase DET2|Os11g0184100		11	NC_029266.1	4252406	4255895	plus	5
4346871	LOC4346871	OSNPB_090364900, OJ1001_G09.33-1, OSKbeta3	SNF1-related protein kinase regulatory subunit beta-3	SNF1-related protein kinase regulatory subunit beta-3|Os09g0364900|P0441A12.12-1|beta subunit 3 of SnRK1|putative AKIN beta3		9	NC_029264.1	11985931	11989548	plus	4
4351897	LOC4351897	OSNPB_120254400	serine/threonine-protein phosphatase 7 long form homolog	serine/threonine-protein phosphatase 7 long form homolog|Os12g0254400		12	NC_029267.1	8670031	8679521	minus	10
4349393	LOC4349393	OSNPB_100562500	serine/threonine-protein kinase D6PK	serine/threonine-protein kinase D6PK|Os10g0562500		10	NC_029265.1	22186870	22192754	plus	6
4327372	LOC4327372	OSNPB_010837900, P0031D11.6	serine/threonine-protein kinase AFC1	serine/threonine-protein kinase AFC1|Os01g0837900|putative protein kinase (AME2/AFC1)		1	NC_029256.1	35923747	35929393	minus	15
4332806	LOC4332806	OSNPB_030344100	serine/arginine-rich-splicing factor SR34	serine/arginine-rich-splicing factor SR34|Os03g0344100		3	NC_029258.1	12814569	12819352	plus	15
4330968	LOC4330968	OSNPB_020789400, OJ1046_F07.9, Os-RSZ21, Os-RSZp21, OsJ_08668, RSZP21, RSZP21B	serine/arginine-rich splicing factor RSZ21	serine/arginine-rich splicing factor RSZ21|LOC_Os02g54770|OSJNBa0054K20.35|Os02g0789400|RS-containing zinc finger protein 21|putative Splicing factor, arginine/serine-rich 7		2	NC_029257.1	33541856	33546538	minus	8
4328133	LOC4328133	OSNPB_020122800	serine/arginine-rich splicing factor RS41	serine/arginine-rich splicing factor RS41|Os02g0122800|P0575F10.6-1|putative arginine/serine-rich splicing factor RSp41		2	NC_029257.1	1193399	1197065	minus	7
9270146	LOC9270146	OSNPB_010367300, B1329D01.5, P0560B06.2, P0784G04.6	serine/arginine repetitive matrix protein 5	serine/arginine repetitive matrix protein 5|Os01g0367300|peptidylprolyl cis-trans isomerase-like protein|putative nuclear protein		1	NC_029256.1	15007012	15013322	minus	4
4333123	LOC4333123	OSNPB_030418600	serine/arginine repetitive matrix protein 1	serine/arginine repetitive matrix protein 1|Os03g0418600		3	NC_029258.1	17409707	17412968	minus	4
4338504	LOC4338504	OSNPB_050351500	SAGA-associated factor 11 homolog	SAGA-associated factor 11 homolog|Os05g0351500		5	NC_029260.1	16622072	16625823	minus	5
4328422	LOC4328422	OSNPB_020167500	RNA-binding protein 5	RNA-binding protein 5|OSJNBa0085K21.34-1|OSJNBa0085K21.34-2|Os02g0167500|putative RNA-binding protein 10		2	NC_029257.1	3623675	3631551	minus	17
4347062	LOC4347062	OSNPB_090416500	ribonuclease 3-like protein 1	endoribonuclease Dicer homolog 4-like|ribonuclease 3-like protein 1|Os09g0416500|P0014G10.13|P0014G10.14|P0707C02.33|P0707C02.34		9	NC_029264.1	14896149	14901411	plus	5
4339397	LOC4339397	OSNPB_050528000	respiratory burst oxidase homolog protein A	respiratory burst oxidase homolog protein A|Os05g0528000		5	NC_029260.1	26237492	26246140	minus	16
107279348	LOC107279348		replication factor A 51 kDa subunit-like	replication factor A 51 kDa subunit-like|replication protein A 70 kDa DNA-binding subunit B-like|replication protein A 70 kDa DNA-binding subunit D-like|DNA binding protein-like|P0401G10.39|P0483G10.14		1	NC_029256.1	42391717	42395186	plus	9
4341290	LOC4341290	OSNPB_060557100	receptor-like protein kinase 5	receptor-like protein kinase 5|OSJNBa0090E14.8|Os06g0557100|putative serine-threonine protein kinase		6	NC_029261.1	21255233	21259844	plus	3
4346072	LOC4346072	OSNPB_080521400, OJ1003_A09.35-1, OJ1003_A09.35-2, OJ1003_A09.35-3, OJ1081_B12.106-1, OJ1081_B12.106-2, OJ1081_B12.106-3	ranBP2-type zinc finger protein At1g67325	ranBP2-type zinc finger protein At1g67325|Os08g0521400|p53 binding protein-like		8	NC_029263.1	25937086	25942305	plus	10
4331617	LOC4331617	OSNPB_030147400	putative transporter arsB	putative transporter arsB|Os03g0147400		3	NC_029258.1	2652053	2661782	minus	8
4334750	LOC4334750	OSNPB_030843500	putative RNA-binding protein Luc7-like 2	putative RNA-binding protein Luc7-like 2|Os03g0843500|sarcoplasmic reticulum protein-like protein		3	NC_029258.1	35446441	35452481	minus	15
107275277	LOC107275277	OSNPB_120615500	putative hydrolase C777.06c	putative hydrolase C777.06c|Os12g0615500		12	NC_029267.1	26107212	26115855	minus	13
4346900	LOC4346900	OSNPB_090372900	putative F-box protein At2g02030	putative F-box protein At2g02030|putative F-box protein At4g21240|Os09g0372900|P0599F09.14-1|P0599F09.14-2		9	NC_029264.1	12436969	12439221	minus	4
4340110	LOC4340110	OSNPB_060146100	putative disease resistance RPP13-like protein 3	putative disease resistance RPP13-like protein 3|OSJNBa0007O20.32|Os06g0146100|Os06g0146200|P0036F10.15|putative NBS-LRR disease resistance protein		6	NC_029261.1	2410164	2422321	plus	8
9270848	LOC9270848	OSNPB_010540800	putative B3 domain-containing protein LOC_Os07g12820	putative B3 domain-containing protein LOC_Os07g12820|OSJNBa0047D12.37|Os01g0540800|Os01g0541000		1	NC_029256.1	19874740	19885560	plus	23
4328313	LOC4328313	OSNPB_020150800	putative adagio-like protein 2	putative adagio-like protein 2|LOC_Os02g05700|OSJNBa0050G13.16|Os02g0150800|putative ZEITLUPE		2	NC_029257.1	2798800	2803774	plus	2
4334068	LOC4334068	OSNPB_030742800	protein transport protein sec23-1	protein transport protein sec23-1|Os03g0742800		3	NC_029258.1	30476505	30482104	plus	4
4349987	LOC4349987	OSNPB_110195100	protein translocase subunit SECA2, chloroplastic	protein translocase subunit SECA2, chloroplastic|Os11g0195100		11	NC_029266.1	4761982	4771726	plus	29
4324136	LOC4324136	OSNPB_010794500	protein translation factor SUI1 homolog	protein translation factor SUI1 homolog|Os01g0794500|P0684C02.19|putative translation initiation factor		1	NC_029256.1	33651140	33655239	minus	4
4347855	LOC4347855	OSNPB_090560900, P0635G10.9	protein SUPPRESSOR OF FRI 4	protein SUPPRESSOR OF FRI 4|Os09g0560900|zinc finger protein -like		9	NC_029264.1	22287174	22291743	minus	7
4336661	LOC4336661	OSNPB_040562000	protein S-acyltransferase 10	protein S-acyltransferase 10|Os04g0562000		4	NC_029259.1	28131111	28136697	plus	13
4352762	LOC4352762	OSNPB_120610500	protein RRNAD1	protein RRNAD1|Os12g0610500		12	NC_029267.1	25790698	25799541	plus	15
9266167	LOC9266167	OSNPB_100495400, Rf4-like	protein Rf1, mitochondrial	protein Rf1, mitochondrial|Os10g0495400|PPR protein PPR7-458-ZH		10	NC_029265.1	18845274	18848531	minus	4
4350238	LOC4350238	OSNPB_110264300	protein NLP2-like	protein NLP2-like|Os11g0264300		11	NC_029266.1	8970091	8977468	minus	7
4345316	LOC4345316	OSNPB_080338700	protein GrpE	protein GrpE|OSJNBa0062G05.3|Os08g0338700|P0702G08.16|putative chaperone GrpE		8	NC_029263.1	15232923	15236367	minus	5
4338528	LOC4338528	OSNPB_050358000, DI19-2, OJ1045_C06.9, OsDi19-2, OsJ_017460	protein DEHYDRATION-INDUCED 19 homolog 2	protein DEHYDRATION-INDUCED 19 homolog 2|LOC_Os05g28980|Os05g0358000		5	NC_029260.1	16988933	16995617	minus	6
9266134	LOC9266134	OSNPB_090444500, OJ1123_B08.10, OJ1123_B08.9	protein Brevis radix-like 1	protein Brevis radix-like 1|Os09g0444500|P0046G12.52|major intrinsic protein-like		9	NC_029264.1	16552779	16558074	plus	5
4329499	LOC4329499	OSNPB_020521300	protein BONZAI 1	protein BONZAI 1|OSJNBa0047A17.6|Os02g0521300|putative copine III		2	NC_029257.1	18994006	19001075	minus	16
4348439	LOC4348439	OSNPB_100359500	protein ATAF2	NAC domain-containing protein 86|protein ATAF2|Os10g0359500		10	NC_029265.1	11035520	11040595	minus	8
4331697	LOC4331697	OSNPB_030160200	proline-rich receptor-like protein kinase PERK10	proline-rich receptor-like protein kinase PERK10|Os03g0160200		3	NC_029258.1	3208865	3211540	plus	3
4345940	LOC4345940	OSNPB_080499300, OJ1118_A06.2, WRKY30	probable WRKY transcription factor 2	probable WRKY transcription factor 2|Os08g0499300|WRKY transcription factor 30|putative WRKY DNA-binding protein|transcription factor WRKY30		8	NC_029263.1	24645859	24649893	minus	8
107277461	LOC107277461	OSNPB_010915400	probable UDP-N-acetylglucosamine--peptide N-acetylglucosaminyltransferase SEC	probable UDP-N-acetylglucosamine--peptide N-acetylglucosaminyltransferase SEC|Os01g0915400		1	NC_029256.1	39879784	39890794	minus	28
4325012	LOC4325012	OSNPB_010902200	probable thimet oligopeptidase	probable thimet oligopeptidase|B1065G12.15|Os01g0902200|P0551C06.20|endopeptidase-like protein|putative thimet oligopeptidase		1	NC_029256.1	39289297	39296633	plus	20
4331736	LOC4331736	OSNPB_030166200	probable prolyl 4-hydroxylase 7	probable prolyl 4-hydroxylase 6|probable prolyl 4-hydroxylase 7|Os03g0166200		3	NC_029258.1	3569878	3571887	plus	6
4335896	LOC4335896	OSNPB_040434800, APX7, OsAPx07	probable L-ascorbate peroxidase 7, chloroplastic	probable L-ascorbate peroxidase 7, chloroplastic|LOC_Os04g35520|OSJNBb0086G13.10|Os04g0434800|stromal ascorbate peroxidase		4	NC_029259.1	21622952	21627259	minus	12
4342018	LOC4342018	OSNPB_060708100, IMCEL1, OsJ_22610	probable isoprenylcysteine alpha-carbonyl methylesterase ICMEL1	probable isoprenylcysteine alpha-carbonyl methylesterase ICMEL1|Isoprenylcysteine methylesterase-like protein 1|LOC_Os06g49440|Os06g0708100|P0621D05.41-1|P0655A07.1-1|carboxylesterase-like		6	NC_029261.1	29955851	29960793	minus	12
4324466	LOC4324466	OSNPB_010965500	probable Histone-lysine N-methyltransferase ATXR5	probable Histone-lysine N-methyltransferase ATXR5|Os01g0965500|P0458E05.18		1	NC_029256.1	42567785	42573080	plus	7
4339589	LOC4339589	OSNPB_050559600, GT43E, OJ1115_B06.1	probable glucuronosyltransferase Os05g0559600	probable glucuronosyltransferase Os05g0559600|GT43 family glycosyltransferase E|LOC_Os05g48600|OSJNBa0001A14.15|Os05g0559600		5	NC_029260.1	27860572	27865053	plus	5
4326322	LOC4326322	OSNPB_010667700	probable E3 ubiquitin-protein ligase HIP1	probable E3 ubiquitin-protein ligase HIP1|uncharacterized protein LOC4326322|C-terminal zinc-finger-like|OSJNBb0063G05.28-1|OSJNBb0063G05.28-2|Os01g0667700|RING-finger protein-like		1	NC_029256.1	27303261	27312303	minus	6
4332231	LOC4332231	OSNPB_030245100, DAPB2, OsJ_009732, OsJ_10116	probable 4-hydroxy-tetrahydrodipicolinate reductase 2, chloroplastic	probable 4-hydroxy-tetrahydrodipicolinate reductase 2, chloroplastic|HTPA reductase 2|LOC_Os03g14120|Os03g0245100		3	NC_029258.1	7671310	7675887	plus	9
4326767	LOC4326767	OSNPB_010188100	probable 2-oxoglutarate-dependent dioxygenase At3g49630	probable 2-oxoglutarate-dependent dioxygenase At3g49630|Os01g0188100|P0512G09.18|P0695A04.27|putative oxidoreductase		1	NC_029256.1	4726642	4731241	plus	10
107277657	LOC107277657	OSNPB_030640300	phosphatidylinositol N-acetylglucosaminyltransferase subunit P-like	phosphatidylinositol N-acetylglucosaminyltransferase subunit P-like|Os03g0640300		3	NC_029258.1	24632849	24634742	minus	4
4338514	LOC4338514	OSNPB_050355200	pentatricopeptide repeat-containing protein At3g62470, mitochondrial	pentatricopeptide repeat-containing protein At3g62470, mitochondrial|Os05g0355200		5	NC_029260.1	16845841	16852073	plus	2
4342870	LOC4342870	OSNPB_070260000, OJ1370_E02.120	pentatricopeptide repeat-containing protein At3g21470	pentatricopeptide repeat-containing protein At3g21470|Os07g0260000|selenium-binding protein-like protein		7	NC_029262.1	9071457	9077893	minus	6
4331156	LOC4331156	OSNPB_020818800, OJ1202_E07.11	pentatricopeptide repeat-containing protein At1g31430	pentatricopeptide repeat-containing protein At1g31430|uncharacterized protein LOC4331156|Os02g0818800|selenium-binding protein-like		2	NC_029257.1	35122769	35126927	plus	3
4344187	LOC4344187	OSNPB_070661900	pentatricopeptide repeat-containing protein At1g01970	pentatricopeptide repeat-containing protein At1g01970|Os07g0661900|P0453E03.112|pentatricopeptide (PPR)repeat-containing protein-like		7	NC_029262.1	27929713	27933926	minus	3
4337352	LOC4337352	OSNPB_040670400	OTU domain-containing protein 3	OTU domain-containing protein 3|Os04g0670400		4	NC_029259.1	34201019	34205691	minus	11
4328790	LOC4328790	OSNPB_020227400, P0620H05.9	nuclear poly(A) polymerase 4	nuclear poly(A) polymerase 4|Os02g0227400|putative poly(A) polymerase		2	NC_029257.1	7144545	7150534	plus	12
9268632	LOC9268632	OSNPB_060558700	nuclear poly(A) polymerase 4	nuclear poly(A) polymerase 4|OSJNBa0090E14.29|Os06g0558700|Os06g0558766|putative poly(A) polymerase		6	NC_029261.1	21343404	21350357	minus	12
4330239	LOC4330239	OSNPB_020665000	NADP-dependent malic enzyme 3	NADP-dependent malic enzyme 3|Os02g0665000		2	NC_029257.1	26988678	26993985	minus	10
4334214	LOC4334214	OSNPB_030764300	mitogen-activated protein kinase kinase kinase YODA	mitogen-activated protein kinase kinase kinase YODA|Os03g0764300		3	NC_029258.1	31612405	31619555	minus	11
4343001	LOC4343001	OSNPB_070409700	mitochondrial import inner membrane translocase subunit TIM44-2	mitochondrial import inner membrane translocase subunit TIM44-2|Os07g0409700|P0492E07.122|mitochondrial inner membrane translocating protein-like protein		7	NC_029262.1	12784001	12790411	minus	15
4343067	LOC4343067	OSNPB_070434700	methionine aminopeptidase 1B, chloroplastic	methionine aminopeptidase 1B, chloroplastic|Os07g0434700|P0673E01.23-1|methionine aminopeptidase-like		7	NC_029262.1	14520248	14524597	minus	12
4333145	LOC4333145	OSNPB_030423800	mediator of RNA polymerase II transcription subunit 8	mediator of RNA polymerase II transcription subunit 8|Os03g0423800|Os03g0423850		3	NC_029258.1	17669025	17678001	plus	15
4349313	LOC4349313	OSNPB_100550066	mediator of RNA polymerase II transcription subunit 12	mediator of RNA polymerase II transcription subunit 12|Os10g0550066|Os10g0550100		10	NC_029265.1	21565517	21584406	plus	21
9268736	LOC9268736	OSNPB_030151300	lysine-specific demethylase SE14	lysine-specific demethylase SE14|Os03g0151300|Os03g0151400		3	NC_029258.1	2833116	2841688	plus	8
107277248	LOC107277248	OSNPB_030584050	leucine-rich repeat extensin-like protein 3	leucine-rich repeat extensin-like protein 3|proline-rich receptor-like protein kinase PERK2|Os03g0584050		3	NC_029258.1	21518914	21522105	minus	5
9267104	LOC9267104	OSNPB_040278200	kinesin light chain 3	kinesin light chain 3|uncharacterized protein LOC9267104|Os04g0278200		4	NC_029259.1	11764685	11797904	plus	20
4339126	LOC4339126	OSNPB_050481500	KH domain-containing protein SPIN1-like	KH domain-containing protein SPIN1-like|uncharacterized protein LOC4339126|Os05g0481500		5	NC_029260.1	23671672	23677294	minus	7
4331743	LOC4331743	OSNPB_030167200	IQ domain-containing protein IQM5	IQ domain-containing protein IQM5|Os03g0167200		3	NC_029258.1	3631151	3635525	minus	11
4332221	LOC4332221	OSNPB_030243200	integrator complex subunit 9 homolog	integrator complex subunit 9 homolog|Os03g0243200		3	NC_029258.1	7573267	7577614	minus	11
4334703	LOC4334703	OSNPB_030836200	glycine-rich RNA-binding protein RZ1A	glycine-rich RNA-binding protein RZ1A|Os03g0836200		3	NC_029258.1	35134124	35137349	minus	5
4324826	LOC4324826	OSNPB_010855000	glycerol-3-phosphate 2-O-acyltransferase 6	glycerol-3-phosphate 2-O-acyltransferase 6|B1096A10.22-1|Os01g0855000|phospholipid/glycerol acyltransferase-like protein		1	NC_029256.1	36863027	36871101	minus	5
4328344	LOC4328344	OSNPB_020154600	GDP-mannose transporter GONST3	GDP-mannose transporter GONST3|Os02g0154600		2	NC_029257.1	2995485	3055971	plus	9
4326702	LOC4326702		G-type lectin S-receptor-like serine/threonine-protein kinase At2g19130	G-type lectin S-receptor-like serine/threonine-protein kinase At2g19130|P0443E05.16|putative S-domain receptor-like protein kinase		1	NC_029256.1	6710738	6714255	plus	2
4340210	LOC4340210	OSNPB_060161300	F-box/FBD/LRR-repeat protein At1g13570	F-box/FBD/LRR-repeat protein At1g13570|Os06g0161300|P0681F10.18		6	NC_029261.1	3102886	3107495	plus	4
4334878	LOC4334878	OSNPB_030861800	F-box protein At4g00755	F-box protein At4g00755|Os03g0861800		3	NC_029258.1	36381712	36384490	plus	4
4340825	LOC4340825	OSNPB_060300800	enhancer of mRNA-decapping protein 4	enhancer of mRNA-decapping protein 4|Os06g0300800|P0501G08.38-1|P0501G08.38-2|WD-40 repeat protein-like		6	NC_029261.1	11219926	11228552	plus	13
4339042	LOC4339042	OSNPB_050465100	ecotropic viral integration site 5 protein homolog	ecotropic viral integration site 5 protein homolog|Os05g0465100		5	NC_029260.1	22834979	22842218	minus	19
4337902	LOC4337902	OSNPB_050163400	E3 ubiquitin-protein ligase MBR1	E3 ubiquitin-protein ligase MBR1|Os05g0163400		5	NC_029260.1	3718277	3725414	minus	8
4348088	LOC4348088	OSNPB_100142100	E3 ubiquitin-protein ligase At3g02290	E3 ubiquitin-protein ligase At3g02290|Os10g0142100|zinc finger C3H4 type family protein		10	NC_029265.1	2567425	2572062	plus	8
4327743	LOC4327743	OSNPB_010920400	dynamin-related protein 3A	dynamin-related protein 3A|dynamin-related protein 3B|B1793G04.8-1|Os01g0920400|P0678F11.35-1|putative dynamin like protein 2a		1	NC_029256.1	40182759	40190915	minus	20
4334005	LOC4334005	OSNPB_030732200	dynamin-2A	dynamin-2A|Os03g0732200		3	NC_029258.1	29976157	29978411	minus	3
9270747	LOC9270747	OSNPB_010310500, OJ1116_C07.16	dual specificity protein kinase zak2	dual specificity protein kinase zak2|Os01g0310500		1	NC_029256.1	11655082	11666370	plus	15
4341464	LOC4341464	OSNPB_060603400	DNA-directed RNA polymerase III subunit RPC6	DNA-directed RNA polymerase III subunit RPC6|Os06g0603400|P0486H12.36-1		6	NC_029261.1	23870693	23874758	minus	7
4352326	LOC4352326	OSNPB_120511400	disease resistance protein RGA2	disease resistance protein RGA2|Os12g0511400		12	NC_029267.1	19704129	19710216	minus	4
4334056	LOC4334056	OSNPB_030740600	deoxyhypusine synthase	deoxyhypusine synthase|Os03g0740600		3	NC_029258.1	30381666	30386009	plus	7
4341997	LOC4341997	OSNPB_060704600, ALADH, HEMB, OsJ_22561, P0018H04.2	delta-aminolevulinic acid dehydratase, chloroplastic	delta-aminolevulinic acid dehydratase, chloroplastic|LOC_Os06g49110|Os06g0704600|Porphobilinogen synthase|putative aminolevulinate dehydratase		6	NC_029261.1	29757532	29761832	minus	14
4336501	LOC4336501	OSNPB_040533000, OsJ_15580	DEAD-box ATP-dependent RNA helicase 6	DEAD-box ATP-dependent RNA helicase 6|LOC_Os04g45040|OSJNBb0039L24.10|Os04g0533000		4	NC_029259.1	26644028	26650204	plus	11
9271802	LOC9271802	OSNPB_010911100	DEAD-box ATP-dependent RNA helicase 30	DEAD-box ATP-dependent RNA helicase 30|LOC_Os01g68320|Os01g0911100|P0456E05.41-1|P0456E05.41-2|P0470A12.9-1|P0470A12.9-2|putative DEAD box RNA helicase		1	NC_029256.1	39688270	39693126	minus	11
4328761	LOC4328761	OSNPB_020221900	cytochrome P450 711A1	cytochrome P450 711A1|B1131G07.28-1|B1131G07.28-2|Os02g0221900|P0758B01.6-1|P0758B01.6-2|cytochrome p450 family CYP711A member|putative thromboxane-A synthase		2	NC_029257.1	6802681	6810874	minus	7
4345059	LOC4345059	OSNPB_080246400	cytochrome b-c1 complex subunit 7-1	cytochrome b-c1 complex subunit 7-1|Os08g0246400		8	NC_029263.1	8955267	8959597	plus	6
9270000	LOC9270000	OSNPB_030143300	cysteine--tRNA ligase, chloroplastic/mitochondrial	cysteine--tRNA ligase, chloroplastic/mitochondrial|Os03g0143300		3	NC_029258.1	2396764	2400590	minus	9
4337435	LOC4337435	OSNPB_040682000, APG4B, ATG4B	cysteine protease ATG4B	cysteine protease ATG4B|LOC_Os04g58560|OSJNBa0032F06.13|Os04g0682000		4	NC_029259.1	34816656	34820101	minus	10
4329899	LOC4329899	OSNPB_020602100, CDKG-1, OJ1669_F01.7, OJ1791_B03.45	cyclin-dependent kinase G-1	cyclin-dependent kinase G-1|LOC_Os02g39010|Os02g0602100|putative PITSLRE alpha 2-1		2	NC_029257.1	23562282	23568978	plus	8
4328930	LOC4328930	OSNPB_020258900, B1178F07.5	cyclic pyranopterin monophosphate synthase, mitochondrial	cyclic pyranopterin monophosphate synthase, mitochondrial|OSJNBa0060K08.15|Os02g0258900|putative molybdenum cofactor biosynthesis protein A		2	NC_029257.1	8976780	8981150	minus	8
4342696	LOC4342696	OSNPB_070207700, OJ1119_B04.36, OJ1559_F09.106	CTD small phosphatase-like protein 2	CTD small phosphatase-like protein 2|CTD phosphatase-like protein|NLI interacting factor-like protein|Os07g0207700		7	NC_029262.1	5805372	5811454	plus	9
4341859	LOC4341859	OSNPB_060681300	CRIB domain-containing protein RIC10	CRIB domain-containing protein RIC10|Os06g0681300|P0547F09.14		6	NC_029261.1	28390331	28396033	minus	8
4346635	LOC4346635	OSNPB_090290900	coiled-coil domain-containing protein 102A	coiled-coil domain-containing protein 102A|uncharacterized protein LOC4346635|Os09g0290900		9	NC_029264.1	6672987	6679009	plus	4
4339802	LOC4339802	OSNPB_050593300	chromatin modification-related protein EAF1 B	chromatin modification-related protein EAF1 B|Os05g0593300|Os05g0593550		5	NC_029260.1	29554692	29566468	minus	24
4329020	LOC4329020	OSNPB_020280400	casein kinase I	casein kinase I|Os02g0280400|P0669G10.5-1|putative protein kinase ADK1		2	NC_029257.1	10370977	10379309	plus	16
4324716	LOC4324716	OSNPB_010773200	bifunctional arginine demethylase and lysyl-hydroxylase psr-1	bifunctional arginine demethylase and lysyl-hydroxylase psr-1|uncharacterized protein LOC4324716|Os01g0773200|P0490D09.10-1|transcription factor jumonji (jmjC) domain-containing protein-like		1	NC_029256.1	32676019	32681408	minus	16
4325805	LOC4325805	OSNPB_010133500	beta-lactamase-like protein 2	beta-lactamase-like protein 2|uncharacterized protein LOC4325805|OSJNBa0083M16.21-1|OSJNBa0083M16.21-2|Os01g0133500		1	NC_029256.1	1849839	1856527	plus	14
4336146	LOC4336146	OSNPB_040474900, BGLU13, Os4bglu13, OsJ_15167	beta-glucosidase 13	beta-glucosidase 13|LOC_Os04g39900|OSJNBa0022H21.5|Os04g0474900|Os04g0475000		4	NC_029259.1	23762424	23773436	minus	18
9270838	LOC9270838		auxin response factor 12	auxin response factor 12		2	NC_029257.1	28523024	28530274	plus	10
4345731	LOC4345731	OSNPB_080451700, OJ1117_F10.6	AT-rich interactive domain-containing protein 4	AT-rich interactive domain-containing protein 4|Os08g0451700		8	NC_029263.1	22082651	22094448	minus	20
4333340	LOC4333340	OSNPB_030586300	arabinosyltransferase XEG113	arabinosyltransferase XEG113|Os03g0586300		3	NC_029258.1	21622943	21628827	minus	11
4341923	LOC4341923	OSNPB_060694000	adagio-like protein 1	adagio-like protein 1|LOC_Os06g47890|Os06g0694000|P0550B04.22|putative ZEITLUPE		6	NC_029261.1	28969541	28974580	minus	3
4326270	LOC4326270	OSNPB_010269900, ARP6, OsJ_001201	actin-related protein 6	actin-related protein 6|LOC_Os01g16414|Os01g0269900|P0667A10.19|putative actin-related protein 6		1	NC_029256.1	9318107	9323352	minus	13
4345402	LOC4345402	OSNPB_080369300, ARP2, OJ1770_H03.15, OsJ_026006	actin-related protein 2	actin-related protein 2|LOC_Os08g28190|OSJNBa0091C18.37|Os08g0369300|putative actin related protein 2		8	NC_029263.1	17204511	17209458	minus	15
4324772	LOC4324772	OSNPB_010874800	5'-3' exonuclease	5'-3' exonuclease|Os01g0874800|P0648C09.11|P0698A10.12-1|P0698A10.12-2|P0698A10.12-3|putative DNA polymerase I 3'-5' exo domain		1	NC_029256.1	37955090	37959012	minus	7
4336066	LOC4336066	OSNPB_040462500, B0812A04.1, GF14B	14-3-3-like protein GF14-B	14-3-3-like protein GF14-B|B1358B12.12|G-box binding factor|G-box factor 14-3-3 homolog B|GF14-b protein|LOC_Os04g38870|OSJNBa0072F16.20|Os04g0462500		4	NC_029259.1	23104012	23107573	plus	7

## Sheet: ncRNAs
SE		CPC2 result
9267344	LOC9267344	12 vars, 4 coding	se does not correlate to coding potential	12/4 cpc2 check 136aa
9272156	LOC9272156	13 vars, 3 coding	se does not correlate to coding potential	3 coding cpc2 check 132aa
9267284	LOC9267284	2 vars, 1 coding	DNA repair protein RAD23-like, ncbi implies need exon	XR_001542851.1 coding 130aa
9270896	LOC9270896	20 vars, 1 coding	requires Intron 2, skip I1 - complex see figure	XR_001546819.1 coding 129aa
4348508	LOC4348508	50 vars 14 coding		50/14 cpc2 check 191aa
4348603	LOC4348603	7 vars 2 coding	coding potential depends upon exon and intron retention	7/2 cpc2 check 105aa
4331211	LOC4331211	nc
4335907	LOC4335907	nc
4345166	LOC4345166	nc
4346453	LOC4346453	nc		nc according to cpc2
4348532	LOC4348532	nc
4350380	LOC4350380	nc		nc according to cpc2
9266235	LOC9266235	nc
9266258	LOC9266258	nc		nc according to cpc2
9267988	LOC9267988	nc		nc according to cpc2
9268744	LOC9268744	nc		nc according to cpc2
107278788	LOC107278788	nc		nc according to cpc2
RI		CPC2 result
4350595	LOC4350595	10 vars, 9 coding	10/9 cpc2 check 196aa
9270896	LOC9270896	20 vars, 1 coding	129aa
4323922	LOC4323922	3 vars, 3 coding	2/3 XR_001541332.1=nc 169aa	blastx maps to unnamed protein product BAG89354.1 [1 cDNA]
4325233	LOC4325233	4 vars, 1 coding	4 var, XR_001542667.1 =coding 167aa
4348508	LOC4348508	50 vars, 14 coding	191aa
9268996	LOC9268996	6 vars, 6 coding	179aa or 259aa	BLASTX maps to hypothetical protein EEE70012.1 [6 cDNAs]
9268951	LOC9268951	8 vars, 5 coding	8/5 cpc2 check 236aa
4329487	LOC4329487	8 vars, 7 coding	8/2 XR_001543915.1, 917 coding 168aa
4346349	LOC4346349	8 vars, 8 coding	all coding cpc2 check 196aa	bLASTX maps to 100 aa Os08g0564900, tblastn shows no ests or cDNA
9270962	LOC9270962	9 vars, 1 coding	9/1 cpc2 check 134aa
4326059	LOC4326059	nc
4329177	LOC4329177	nc
4329273	LOC4329273	nc
4329296	LOC4329296	nc
4330278	LOC4330278	nc
4331211	LOC4331211	nc
4334263	LOC4334263	nc
4338106	LOC4338106	nc
4338244	LOC4338244	nc
4338747	LOC4338747	nc
4338985	LOC4338985	nc
4345166	LOC4345166	nc
4346453	LOC4346453	nc
4348191	LOC4348191	nc
4348532	LOC4348532	nc
4350333	LOC4350333	nc
4352027	LOC4352027	nc
9266115	LOC9266115	nc
9266258	LOC9266258	nc
9266917	LOC9266917	nc	nc cpc2 check
9267415	LOC9267415	nc
9268023	LOC9268023	nc
9268766	LOC9268766	nc	nc cpc2 check
9268909	LOC9268909	nc	nc cpc2 check
9269643	LOC9269643	nc
9269871	LOC9269871	nc
9269935	LOC9269935	nc
9270219	LOC9270219	nc
9270433	LOC9270433	nc
9270782	LOC9270782	nc
9271859	LOC9271859	nc	nc cpc2 check
9272437	LOC9272437	nc
9272579	LOC9272579	nc	nc cpc2 check
9272596	LOC9272596	nc
107277746	LOC107277746	nc
107278719	LOC107278719	nc	nc cpc2 check
107279876	LOC107279876	nc
107280871	LOC107280871	nc	nc cpc2 check
107281341	LOC107281341	nc
