# Supplementary material for: A Genomic View of Alternative Splicing of Long Non-coding RNAs during Rice Seed Development Reveals Extensive Splicing and lncRNA Gene Families
Source: Front Plant Sci. 2018 Feb 7;9:115. doi: 10.3389/fpls.2018.00115 (PMC5808331; doi:10.3389/fpls.2018.00115)
Supplement: Supplementary file 1 [file DataSheet1.ZIP › egg vs veg SE RI descriptions.ods]

## Sheet: SE
GeneID	Symbol	Aliases	description	other_designations	map_location	chromosome	genomic_nucleotide_accession.version	start_position_on_the_genomic_accession	end_position_on_the_genomic_accession	orientation	exon_count	OMIM
4323836	LOC4323836	OSNPB_010969700, OJ1656_A11.30	uncharacterized LOC4323836	uncharacterized protein LOC4323836|Os01g0969700		1	NC_029256.1	42774832	42778625	minus	7
4323917	Os01g0728000	OSNPB_010727900, P0456A01.8	uncharacterized LOC4323917	uncharacterized protein LOC4323917|Os01g0727900|P0042A10.44		1	NC_029256.1	30352634	30358424	plus	4
4324034	LOC4324034		uncharacterized LOC4324034			1	NC_029256.1	18026566	18029631	minus	3
4324939	LOC4324939	OSNPB_010871100	phospholipase ABHD3	phospholipase ABHD3|OSJNBb0008G24.5|Os01g0871100|P0039A07.22|putative lung alpha/beta hydrolase protein 1		1	NC_029256.1	37763420	37770473	plus	15
4324940	LOC4324940	OSNPB_010871200, OsJ_04239	zinc finger protein STOP1 homolog	zinc finger protein STOP1 homolog|LOC_Os01g65080|OSJNBb0008G24.8|Os01g0871200|P0039A07.24-1|Protein STOP1 homolog|putative transparent testa 1|putative zinc finger protein		1	NC_029256.1	37773939	37778543	plus	3
4324952	LOC4324952	OSNPB_010872700	5'-3' exoribonuclease 3	5'-3' exoribonuclease 3|OSJNBb0008G24.22|Os01g0872700|P0491F11.16|putative 5'-3' exoribonuclease (XRN3)|putative 5-3 exoribonuclease		1	NC_029256.1	37844992	37852794	minus	23
4325048	LOC4325048	OSNPB_010867800, P0677H08.8	polypyrimidine tract-binding protein homolog 3	polypyrimidine tract-binding protein homolog 3|Os01g0867800|polypirimidine tract binding protein-like		1	NC_029256.1	37580452	37584839	plus	15
4325088	LOC4325088		uncharacterized LOC4325088	uncharacterized protein LOC4325088		1	NC_029256.1	38082361	38088769	minus	7
4325233	LOC4325233		uncharacterized LOC4325233			1	NC_029256.1	16534261	16542342	minus	5
4325322	LOC4325322	OSNPB_010612900	GDSL esterase/lipase At1g28570	GDSL esterase/lipase At1g28570|Os01g0612900|P0046B10.36|P0410E01.17|lanatoside 15'-O-acetylesterase-like		1	NC_029256.1	24312604	24317323	plus	5
4325939	LOC4325939	OSNPB_010713600, LFL1, OsLFL1	B3 domain-containing protein LFL1	B3 domain-containing protein LFL1|B1142C05.32|LEC2 and FUSCA3-like protein 1|LOC_Os01g51610|Os01g0713600|regulatory protein Viviparous-1-like		1	NC_029256.1	29637798	29642906	plus	7
4326026	LOC4326026	OSNPB_010360100	putative disease resistance protein RGA4	putative disease resistance protein RGA4|B1164G11.23|Os01g0360100|Os01g0360175|P0514H03.43|putative powdery mildew resistance protein PM3b		1	NC_029256.1	14608737	14620787	minus	8
4326374	LOC4326374	OSNPB_010590900, P0710A02.4	serine/threonine-protein kinase AFC3	serine/threonine-protein kinase AFC3|Os01g0590900|putative protein kinase PK12		1	NC_029256.1	23090757	23095284	plus	13
4326436	LOC4326436	OSNPB_010779400	helicase-like transcription factor CHR28	helicase-like transcription factor CHR28|Os01g0779400|P0010B10.13-1|P0010B10.13-2|putative ATPase		1	NC_029256.1	33000047	33010266	minus	13
4326488	LOC4326488	OSNPB_010343200	importin subunit alpha-1b-like	importin subunit alpha-1b-like|B1045F02.27|Os01g0343200|putative importin alpha 1b		1	NC_029256.1	13560791	13566902	plus	12
4326931	LOC4326931	OSNPB_010701900, P0421H07.5	phosphatidylinositol/phosphatidylcholine transfer protein SFH6	phosphatidylinositol/phosphatidylcholine transfer protein SFH6|Os01g0701900|P0047E11.29|putative SEC14 protein		1	NC_029256.1	29066700	29072619	minus	15
4327031	LOC4327031	OSNPB_010763100	RHOMBOID-like protein 12, mitochondrial	RHOMBOID-like protein 12, mitochondrial|Os01g0763100|P0512C01.43|rhomboid family protein-like		1	NC_029256.1	32094266	32098722	plus	8
4327372	LOC4327372	OSNPB_010837900, P0031D11.6	serine/threonine-protein kinase AFC1	serine/threonine-protein kinase AFC1|Os01g0837900|putative protein kinase (AME2/AFC1)		1	NC_029256.1	35923747	35929393	minus	15
4327512	LOC4327512	OSNPB_010844900	transcription factor PCL1-like	WAS protein family homolog 1|transcription factor PCL1-like|Os01g0844900		1	NC_029256.1	36286842	36289645	plus	2
4327702	LOC4327702	OSNPB_010243100, KIN14A, OsJ_01073	kinesin KP1	kinesin KP1|kinesin-4|B1066G12.23|Kinesin-like protein KIN-14A|LOC_Os01g14090|Os01g0243100|putative kinesin 4		1	NC_029256.1	7885907	7894723	plus	20
4327824	LOC4327824	OSNPB_010709500	receptor-like serine/threonine-protein kinase ALE2	receptor-like serine/threonine-protein kinase ALE2|Os01g0709500|P0456F08.11-1|P0456F08.11-2|protein kinase CDG1-like		1	NC_029256.1	29483212	29492551	minus	13
4328284	LOC4328284	OSNPB_020146400	splicing factor 3B subunit 1	splicing factor 3B subunit 1|Os02g0146400		2	NC_029257.1	2545930	2551242	plus	3
4328444	LOC4328444	OSNPB_020170500, OJ1116_A06.31, OsHAP5A	nuclear transcription factor Y subunit C-2	nuclear transcription factor Y subunit C-2|HAP5 subunit of HAP complex|Os02g0170500|P0030G02.21|nuclear transcription factor Y subunit gamma|putative heme activated protein		2	NC_029257.1	3846151	3850125	minus	3
4328567	LOC4328567	OSNPB_020189900	uncharacterized LOC4328567	uncharacterized protein LOC4328567|Os02g0189900		2	NC_029257.1	4973778	4984586	plus	8
4328862	LOC4328862	OSNPB_020245200	uncharacterized LOC4328862	uncharacterized protein LOC4328862|Os02g0245200		2	NC_029257.1	8209572	8223306	plus	14
4329056	LOC4329056	OSNPB_020290300, OJ1086_G08.1, OJ1756_H07.57	uncharacterized LOC4329056	uncharacterized protein LOC4329056|Os02g0290300|transducin-like		2	NC_029257.1	10972779	10986645	minus	18
4329276	LOC4329276	OSNPB_020453800	uncharacterized LOC4329276	uncharacterized protein LOC4329276|Os02g0453800		2	NC_029257.1	15000087	15003038	minus	7
4330309	LOC4330309	OSNPB_020677800	uncharacterized LOC4330309	uncharacterized protein LOC4330309|Os02g0677800		2	NC_029257.1	27667899	27671427	minus	6
4330717	LOC4330717	OSNPB_020745600, OJ1118_G04.22	uncharacterized LOC4330717	uncharacterized protein LOC4330717|Os02g0745600		2	NC_029257.1	31290648	31298960	plus	5
4331648	LOC4331648	OSNPB_030152100	transcription factor-like protein DPB	transcription factor-like protein DPB|E2F dimerization factor|Os03g0152100		3	NC_029258.1	2870357	2876804	plus	11
4331782	LOC4331782	OSNPB_030172200	putative MO25-like protein At5g47540	putative MO25-like protein At5g47540|Os03g0172200		3	NC_029258.1	3867250	3871388	minus	11
4331862	LOC4331862	OSNPB_030185200	pentatricopeptide repeat-containing protein DOT4, chloroplastic	pentatricopeptide repeat-containing protein DOT4, chloroplastic|Os03g0185200|Os03g0185300		3	NC_029258.1	4470124	4476184	minus	7
4332030	LOC4332030	OSNPB_030211400	uncharacterized LOC4332030	uncharacterized protein LOC4332030|Os03g0211400		3	NC_029258.1	5807859	5812708	plus	3
4332074	LOC4332074		serine/arginine repetitive matrix protein 1	serine/arginine repetitive matrix protein 1		3	NC_029258.1	6175603	6183509	minus	11
4332298	LOC4332298	OSNPB_030256800	rho GTPase-activating protein REN1	rho GTPase-activating protein REN1|Os03g0256800		3	NC_029258.1	8294247	8306181	minus	26
4332425	LOC4332425	OSNPB_030278200	trifunctional UDP-glucose 4,6-dehydratase/UDP-4-keto-6-deoxy-D-glucose 3,5-epimerase/UDP-4-keto-L-rhamnose-reductase RHM1	trifunctional UDP-glucose 4,6-dehydratase/UDP-4-keto-6-deoxy-D-glucose 3,5-epimerase/UDP-4-keto-L-rhamnose-reductase RHM1|Os03g0278200		3	NC_029258.1	9445278	9448703	plus	4
4332523	LOC4332523	OSNPB_030294200	6-phosphofructo-2-kinase/fructose-2,6-bisphosphatase	6-phosphofructo-2-kinase/fructose-2,6-bisphosphatase|Os03g0294200		3	NC_029258.1	10258531	10270791	plus	23
4332769	LOC4332769		uncharacterized LOC4332769			3	NC_029258.1	12516487	12519968	minus	3
4333174	LOC4333174	OSNPB_030430100	lysine-specific demethylase JMJ25	lysine-specific demethylase JMJ25|Os03g0430100|Os03g0430400		3	NC_029258.1	18026731	18041684	plus	18
4333210	LOC4333210	OSNPB_030439800	uncharacterized protein At2g23090	uncharacterized protein At2g23090|uncharacterized protein LOC4333210|Os03g0439800		3	NC_029258.1	18579704	18623218	plus	5
4333254	LOC4333254	OSNPB_030562000	F-box protein FBW2	F-box protein FBW2|Os03g0562000|Os03g0562200		3	NC_029258.1	20181735	20195036	minus	12
4333472	LOC4333472	OSNPB_030621700	uncharacterized LOC4333472	uncharacterized protein LOC4333472|Os03g0621700		3	NC_029258.1	23586155	23590513	minus	10
4333475	LOC4333475	OSNPB_030622300	uncharacterized LOC4333475	uncharacterized protein LOC4333475|Os03g0622300		3	NC_029258.1	23616668	23620298	minus	4
4334040	LOC4334040	OSNPB_030737600, CYCH-1, CYCH1-1, Cyclin-H-1	cyclin-H1-1	cyclin-H1-1|LOC_Os03g52750|OSJNBa0084L17.8|OSJNBb0016H12.25|Os03g0737600		3	NC_029258.1	30235884	30240904	plus	15
4334045	LOC4334045	OSNPB_030738200	serine/threonine-protein kinase SMG1	serine/threonine-protein kinase SMG1|Os03g0738200|Os03g0738300		3	NC_029258.1	30266728	30298209	plus	20
4334723	LOC4334723	OSNPB_030839300	uncharacterized LOC4334723	uncharacterized protein LOC4334723|Os03g0839300		3	NC_029258.1	35284989	35287256	plus	4
4334750	LOC4334750	OSNPB_030843500	putative RNA-binding protein Luc7-like 2	putative RNA-binding protein Luc7-like 2|Os03g0843500|sarcoplasmic reticulum protein-like protein		3	NC_029258.1	35446441	35452481	minus	15
4334834	LOC4334834	OSNPB_030855700	replication protein A 70 kDa DNA-binding subunit B	replication protein A 70 kDa DNA-binding subunit B|Os03g0855700		3	NC_029258.1	36082350	36096517	plus	17
4335036	LOC4335036	OSNPB_040162100, EMF2	polycomb group protein EMBRYONIC FLOWER 2	polycomb group protein EMBRYONIC FLOWER 2|Os04g0162100|embryonic flower 2		4	NC_029259.1	4274885	4290708	plus	23
4335713	LOC4335713	OSNPB_040398800	WASH complex subunit strumpellin homolog	WASH complex subunit strumpellin homolog|Os04g0398800		4	NC_029259.1	19695223	19709969	minus	29
4335907	LOC4335907		uncharacterized LOC4335907			4	NC_029259.1	21706092	21712098	minus	8
4336045	LOC4336045	OSNPB_040459600	ran guanine nucleotide release factor	ran guanine nucleotide release factor|uncharacterized protein LOC4336045|Os04g0459600		4	NC_029259.1	22939447	22942389	minus	7
4336466	LOC4336466	OSNPB_040528100	UPF0426 protein At1g28150, chloroplastic	UPF0426 protein At1g28150, chloroplastic|uncharacterized protein LOC4336466|Os04g0528100|Os04g0528200		4	NC_029259.1	26387507	26393014	plus	6
4337473	LOC4337473	OSNPB_040686600	serine/threonine-protein kinase ATG1t	serine/threonine-protein kinase ATG1t|Os04g0686600		4	NC_029259.1	35089369	35091259	minus	8
4337765	LOC4337765	OSNPB_050141700	phosphoglycerate mutase-like protein AT74H	phosphoglycerate mutase-like protein AT74H|Os05g0141700		5	NC_029260.1	2393588	2401985	plus	5
4337807	Os05g0148000	OSNPB_050148000	uncharacterized LOC4337807	uncharacterized protein LOC4337807|Os05g0148101		5	NC_029260.1	2748507	2763039	minus	22
4338006	LOC4338006	OSNPB_050186100, OsHpt4, PHP2	pseudo histidine-containing phosphotransfer protein 2	pseudo histidine-containing phosphotransfer protein 2|LOC_Os05g09410|Os05g0186100		5	NC_029260.1	5278210	5287865	minus	9
4338259	LOC4338259	OSNPB_050270400	type 1 phosphatases regulator YPI1	type 1 phosphatases regulator YPI1|Os05g0270400		5	NC_029260.1	10899662	10900911	plus	3
4338295	LOC4338295		uncharacterized LOC4338295			5	NC_029260.1	12293924	12297802	plus	6
4338484	LOC4338484	OSNPB_050346200, B1164G01.2, DREB2B, ERF42, OsDREB2B, OsJ_18158	dehydration-responsive element-binding protein 2B	dehydration-responsive element-binding protein 2B|B1036C05.12|LOC_Os05g27930|Os05g0346200|putative DREB transcription factor 3		5	NC_029260.1	16297058	16300377	minus	4
4338604	LOC4338604		uncharacterized LOC4338604			5	NC_029260.1	18020813	18039124	minus	7
4338902	LOC4338902	OSNPB_050436900	protein S-acyltransferase 8	protein S-acyltransferase 8|Os05g0436900		5	NC_029260.1	21378651	21392677	plus	11
4338933	LOC4338933	OSNPB_050443900, OsbZIP41, TGAL5	transcription factor HBP-1b(c38)	transcription factor HBP-1b(c38)|LOC_Os05g37170|OSJNBa0020H14.17|Os05g0443900|Transcription factor TGAL5|bZIP transcription factor 41		5	NC_029260.1	21715721	21724489	plus	17
4339021	LOC4339021	OSNPB_050461300	ras-related protein RABE1c	ras-related protein RABE1c|Os05g0461300		5	NC_029260.1	22649304	22652539	minus	10
4339158	LOC4339158	OSNPB_050489700	ABSCISIC ACID-INSENSITIVE 5-like protein 2	ABSCISIC ACID-INSENSITIVE 5-like protein 2|Os05g0489700|bZIP transcription factor		5	NC_029260.1	24062649	24065977	plus	6
4339175	LOC4339175	OSNPB_050491500	protein PHR1-LIKE 1	protein PHR1-LIKE 1|Os05g0491500		5	NC_029260.1	24154069	24158054	minus	8
4339622	LOC4339622	OSNPB_050564300	E3 ubiquitin-protein ligase MBR1	E3 ubiquitin-protein ligase MBR1|Os05g0564300		5	NC_029260.1	28085082	28092423	plus	7
4339774	LOC4339774		uncharacterized LOC4339774			5	NC_029260.1	29327056	29334875	plus	9
4340167	LOC4340167	OSNPB_060153900	probable thiol methyltransferase 2	probable thiol methyltransferase 2|OSJNBa0085L11.5|Os06g0153900|putative methyl chloride transferase		6	NC_029261.1	2774438	2779881	minus	8
4340252	LOC4340252	OSNPB_060167500	probable LRR receptor-like serine/threonine-protein kinase At1g56130	probable LRR receptor-like serine/threonine-protein kinase At1g56130|OSJNBa0033B09.6-1|Os06g0167500|P0680A03.27-1|receptor-like protein kinase-like		6	NC_029261.1	3408642	3418591	plus	17
4340554	LOC4340554	OSNPB_060227200	uncharacterized LOC4340554	uncharacterized protein LOC4340554|Os06g0227200|P0425F05.13|P0690H04.37		6	NC_029261.1	6595963	6602470	minus	5
4340574	LOC4340574	OSNPB_060231600, P0479H10.2	NEP1-interacting protein-like 2	NEP1-interacting protein-like 2|Os06g0231600|putative NEP1-interacting protein		6	NC_029261.1	6809537	6811958	minus	5
4340813	LOC4340813	OSNPB_060298400, P0501G08.3	formin-binding protein 4	formin-binding protein 4|Os06g0298400|WW domain-containing protein-like		6	NC_029261.1	11085770	11094210	plus	12
4340970	LOC4340970	OSNPB_060345200, OsNAAT4	nicotianamine aminotransferase A	nicotianamine aminotransferase A|OSJNBa0021N09.29-1|OSJNBa0021N09.29-2|Os06g0345200|nicotianamine aminotransferase homolog|putative nicotianamine aminotransferase A|putative nicotianamine aminotransferase B		6	NC_029261.1	13835583	13844082	plus	7
4341082	LOC4341082	OSNPB_060490700	uncharacterized LOC4341082	uncharacterized protein LOC4341082|Os06g0490700|P0664F03.12-1		6	NC_029261.1	16910622	16916696	plus	8
4341891	LOC4341891	OSNPB_060687500	U2 small nuclear ribonucleoprotein B''	U2 small nuclear ribonucleoprotein B''|Os06g0687500|P0623A10.27|RNA-binding protein-like		6	NC_029261.1	28670205	28674846	plus	10
4341977	LOC4341977	OSNPB_060702500	L-arabinokinase	L-arabinokinase|GHMP kinase-like|Os06g0702500|P0596H10.38-1		6	NC_029261.1	29626004	29634713	plus	29
4342717	LOC4342717	OSNPB_070213300, OJ1116_C08.102	pentatricopeptide repeat-containing protein At2g41720	pentatricopeptide repeat-containing protein At2g41720|Os07g0213300|salt-inducible protein-like		7	NC_029262.1	6222585	6231389	minus	13
4342793	LOC4342793	OSNPB_070237100	THO complex subunit 4A	THO complex subunit 4A|Os07g0237100|Os07g0237133|P0565A07.101|putative RNA and export factor binding protein		7	NC_029262.1	7627360	7635100	minus	6
4342799	Os07g0238800	OSNPB_070238700	uncharacterized LOC4342799	uncharacterized protein LOC4342799|Os07g0238700		7	NC_029262.1	7713425	7723864	plus	11
4342882	LOC4342882	OSNPB_070264900	uncharacterized LOC4342882	uncharacterized protein LOC4342882|Os07g0264900		7	NC_029262.1	9399333	9403772	plus	8
4343082	LOC4343082		uncharacterized LOC4343082			7	NC_029262.1	14714993	14717841	minus	5
4343292	LOC4343292	OSNPB_070495900, OJ1058_B11.130-2, OJ1457_D07.109-1, OJ1457_D07.109-2	regulator of nonsense transcripts 1 homolog	regulator of nonsense transcripts 1 homolog|Os07g0495900|putative type 1 RNA helicase|regulator of nonsense transcripts 1 homolog -like protein		7	NC_029262.1	18554946	18565209	plus	29
4343562	LOC4343562	OSNPB_070554900	uncharacterized LOC4343562	uncharacterized protein LOC4343562|OSJNBa0058I18.2|Os07g0554900|P0013G11.37		7	NC_029262.1	22101904	22105100	plus	4
4343737	LOC4343737	OSNPB_070584000, OJ1127_E01.118	putative yippee-like protein Os10g0369500	putative yippee-like protein Os10g0369500|Os07g0584000|Yippee-like protein		7	NC_029262.1	23673050	23676387	plus	3
4344054	LOC4344054	OSNPB_070639600, OJ1340_C08.130	pyrrolidone-carboxylate peptidase	pyrrolidone-carboxylate peptidase|Os07g0639600|pyrrolidone carboxyl peptidase-like protein		7	NC_029262.1	26618660	26622023	minus	5
4344247	LOC4344247	OSNPB_070671500, GH3.11, OsGH3-11	probable indole-3-acetic acid-amido synthetase GH3.11	probable indole-3-acetic acid-amido synthetase GH3.11|Auxin-responsive GH3-like protein 11|LOC_Os07g47490|Os07g0671500		7	NC_029262.1	28391724	28400309	minus	7
4344248	LOC4344248	OSNPB_070671700, CARM1, OsJ_25531, PRMT4	probable histone-arginine methyltransferase CARM1	probable histone-arginine methyltransferase CARM1|LOC_Os07g47500|Os07g0671700|P0470D12.124|Protein arginine N-methyltransferase 4|putative protein arginine N-methyltransferase 4		7	NC_029262.1	28402322	28409557	plus	16
4344256	LOC4344256	OSNPB_070673500	serine/arginine-rich-splicing factor SR34	serine/arginine-rich-splicing factor SR34|Os07g0673500|P0470D12.143-1|putative pre-mRNA splicing factor SF2		7	NC_029262.1	28469786	28474222	minus	16
4344339	LOC4344339	OSNPB_070686700, OJ1150_E04.114, OJ1200_C08.118	RINT1-like protein MAG2L	RINT1-like protein MAG2L|uncharacterized protein LOC4344339|Os07g0686700		7	NC_029262.1	29173986	29178342	plus	4
4344664	LOC4344664	OSNPB_080151000	transcription factor MYB1R1	transcription factor MYB1R1|uncharacterized protein LOC4344664|Os08g0151000|P0443G08.128|putative transcription factor Myb1		8	NC_029263.1	2934773	2940160	plus	6
4344991	LOC4344991	OSNPB_080230000	uncharacterized LOC4344991	uncharacterized protein LOC4344991|OSJNBa0038P10.26|Os08g0230000		8	NC_029263.1	7911772	7916511	plus	4
4345166	LOC4345166		uncharacterized LOC4345166			8	NC_029263.1	11074051	11077068	plus	5
4345183	LOC4345183	OSNPB_080290000, OJ1034_C08.27, P0467G09.1	pentatricopeptide repeat-containing protein At4g19440, chloroplastic	pentatricopeptide repeat-containing protein At4g19440, chloroplastic|Os08g0290000|pentatricopeptide (PPR) repeat-containing protein-like		8	NC_029263.1	11547994	11555090	minus	5
4345219	LOC4345219	OSNPB_080300700	pentatricopeptide repeat-containing protein At5g65560	pentatricopeptide repeat-containing protein At5g65560|Os08g0300700|P0045D08.129|putative pentatricopeptide (PPR) repeat-containing protein		8	NC_029263.1	12381552	12390430	plus	8
4345404	LOC4345404	OSNPB_080369600, OJ1770_H03.17, OJ1770_H03.18	protein tesmin/TSO1-like CXC 6	protein tesmin/TSO1-like CXC 6|OSJNBa0091C18.39|OSJNBa0091C18.40|Os08g0369600|transcription factor-like		8	NC_029263.1	17214129	17221240	minus	9
4345637	LOC4345637		uncharacterized LOC4345637			8	NC_029263.1	20828044	20831325	plus	5
4345664	LOC4345664	OSNPB_080436000	polypyrimidine tract-binding protein homolog 1	polypyrimidine tract-binding protein homolog 1|Os08g0436000|P0413H11.37|putative polypyrimidine tract-binding protein homolog		8	NC_029263.1	21173460	21179196	minus	11
4345940	LOC4345940	OSNPB_080499300, OJ1118_A06.2, WRKY30	probable WRKY transcription factor 2	probable WRKY transcription factor 2|Os08g0499300|WRKY transcription factor 30|putative WRKY DNA-binding protein|transcription factor WRKY30		8	NC_029263.1	24645859	24649893	minus	8
4345945	LOC4345945	OSNPB_080500100, OJ1118_A06.13-1, OJ1118_A06.13-2, PEX5	peroxisome biogenesis protein 5	peroxisome biogenesis protein 5|Os08g0500100|peroxisomal targeting signal 1 receptor long form|putative peroxisomal targeting signal 1 receptor		8	NC_029263.1	24685250	24694486	plus	16
4346160	LOC4346160	OSNPB_080536100	uncharacterized LOC4346160	uncharacterized protein LOC4346160|OSJNBa0033D24.31-1|OSJNBa0033D24.31-2|OSJNBa0033D24.31-3|Os08g0536100|P0665C04.12-1|P0665C04.12-2|P0665C04.12-3		8	NC_029263.1	26785459	26791062	plus	8
4346451	LOC4346451		uncharacterized LOC4346451			9	NC_029264.1	2364627	2370096	minus	5
4346616	LOC4346616	OSNPB_090281900	mediator of RNA polymerase II transcription subunit 14	mediator of RNA polymerase II transcription subunit 14|Os09g0281900|P0645D04.24|thyroid hormone receptor-associated protein complex component TRAP170-like protein		9	NC_029264.1	6037886	6049300	minus	9
4346959	LOC4346959		uncharacterized LOC4346959			9	NC_029264.1	13470476	13472875	plus	6
4347149	LOC4347149	OSNPB_090436400	putative protease Do-like 14	putative protease Do-like 14|Os09g0436400|Os09g0436500		9	NC_029264.1	16049144	16074372	plus	44
4347377	LOC4347377	OSNPB_090479000	F-box protein At3g22700	F-box protein At3g22700|Os09g0479000|Os09g0479100|P0463G11.10		9	NC_029264.1	18360216	18368246	plus	11
4347533	LOC4347533	OSNPB_090509400	uncharacterized LOC4347533	uncharacterized protein LOC4347533|Os09g0509400		9	NC_029264.1	19769694	19775045	plus	7
4347563	LOC4347563	OSNPB_090514100	glycine oxidase	glycine oxidase|Os09g0514100|P0450E05.15-1|P0450E05.15-2		9	NC_029264.1	20011534	20017695	plus	10
4347843	LOC4347843	OSNPB_090559600, OJ1065_E04.18	thioredoxin H2-2-like	thioredoxin H2-2-like|Os09g0559600		9	NC_029264.1	22228614	22236160	plus	5
4347952	LOC4347952	OSNPB_100104700	uncharacterized LOC4347952	uncharacterized protein LOC4347952|Os10g0104700		10	NC_029265.1	360629	367016	minus	9
4347996	LOC4347996	OSNPB_100118900	probable helicase DDB_G0274399	probable helicase DDB_G0274399|Os10g0118900		10	NC_029265.1	1193227	1203173	minus	9
4348288	LOC4348288	OSNPB_100213800	uncharacterized LOC4348288	uncharacterized protein LOC4348288|Os10g0213800		10	NC_029265.1	7993302	7995904	minus	3
4348438	LOC4348438	OSNPB_100358700	pentatricopeptide repeat-containing protein At2g01390	pentatricopeptide repeat-containing protein At2g01390|Os10g0358700		10	NC_029265.1	10990975	10997379	minus	7
4348481	LOC4348481	OSNPB_100372800	uncharacterized LOC4348481	uncharacterized protein LOC4348481|Os10g0372800		10	NC_029265.1	11807256	11817835	minus	19
4348603	LOC4348603		uncharacterized LOC4348603			10	NC_029265.1	14278669	14283317	plus	4
4348897	LOC4348897	OSNPB_100477000	exportin-4	exportin-4|Os10g0477000		10	NC_029265.1	17778431	17793384	plus	32
4349333	LOC4349333	OSNPB_100553300, OsTPP2, TPP2	probable trehalose-phosphate phosphatase 2	probable trehalose-phosphate phosphatase 2|LOC_Os10g40550|OSJNBa0015J15.3|Os10g0553300|Trehalose 6-phosphate phosphatase|putative trehalose-6-phosphate phosphatase|trehalose-6-phosphate phosphatase		10	NC_029265.1	21706909	21711014	minus	12
4349686	LOC4349686	OSNPB_110132400	transmembrane protein 230	transmembrane protein 230|Os11g0132400|Os11g0132501		11	NC_029266.1	1472833	1477633	minus	4
4349846	LOC4349846	OSNPB_110160100	uncharacterized LOC4349846	uncharacterized protein LOC4349846|Os11g0160100		11	NC_029266.1	2909407	2918267	minus	6
4350020	LOC4350020	OSNPB_110204600	uncharacterized LOC4350020	uncharacterized protein LOC4350020|Os11g0204600		11	NC_029266.1	5276377	5279982	plus	7
4350688	LOC4350688	OSNPB_110545300, SPO11-1A, SPO11-1B, SPO11-1C, SPO11-1D, SPO11-5	ubiquitin carboxyl-terminal hydrolase 18	ubiquitin carboxyl-terminal hydrolase 18|uncharacterized protein LOC4350688|Os11g0545300|topoisomerase 6 subunit A-like protein		11	NC_029266.1	20063498	20074589	plus	18
4351526	LOC4351526	OSNPB_120152800	uncharacterized protein YnbD	uncharacterized protein YnbD|Os12g0152800		12	NC_029267.1	2602331	2607896	plus	6
4351897	LOC4351897	OSNPB_120254400	serine/threonine-protein phosphatase 7 long form homolog	serine/threonine-protein phosphatase 7 long form homolog|Os12g0254400		12	NC_029267.1	8670031	8679521	minus	10
4351929	LOC4351929	OSNPB_120264500	3-hydroxyisobutyryl-CoA hydrolase 1	3-hydroxyisobutyryl-CoA hydrolase 1|uncharacterized protein LOC4351929|Os12g0264500		12	NC_029267.1	9350844	9365576	plus	23
4352024	LOC4352024	OSNPB_120293100, OsTERT, TERT	telomerase reverse transcriptase	telomerase reverse transcriptase|LOC_Os12g19549|Os12g0293100		12	NC_029267.1	11362624	11378862	minus	13
4352240	LOC4352240	OSNPB_120488800	uncharacterized LOC4352240	uncharacterized protein LOC4352240|Os12g0488800		12	NC_029267.1	18311010	18313113	minus	4
4352332	LOC4352332	OSNPB_120512700, ABCG50, OsABCG50, OsJ_36269, OsPDR23, PDR23	ABC transporter G family member 50	ABC transporter G family member 50|LOC_Os12g32820|Os12g0512700|Os12g0512750|Pleiotropic drug resistance protein 23		12	NC_029267.1	19828441	19840216	minus	25
4352356	LOC4352356	OSNPB_120518000	uncharacterized LOC4352356	uncharacterized protein LOC4352356|Os12g0518000		12	NC_029267.1	20134633	20138020	minus	6
4352778	LOC4352778	OSNPB_120613000, NF-Y22, OsHAP2B	nuclear transcription factor Y subunit A-7	nuclear transcription factor Y subunit A-7|HAP2 subunit of HAP complex|NF-Y transcription factor 22|Os12g0613000		12	NC_029267.1	25953422	25957364	minus	8
9266107	LOC9266107	OSNPB_010857300	probable 3-deoxy-D-manno-octulosonic acid transferase, mitochondrial	probable 3-deoxy-D-manno-octulosonic acid transferase, mitochondrial|Os01g0857300		1	NC_029256.1	37039438	37043480	minus	11
9266323	LOC9266323	OSNPB_010354700	polynucleotide 5'-hydroxyl-kinase NOL9	polynucleotide 5'-hydroxyl-kinase NOL9|Os01g0354700|P0458A05.12		1	NC_029256.1	14251829	14257636	plus	9
9266370	LOC9266370		uncharacterized LOC9266370			9	NC_029264.1	5834216	5838389	plus	5
9266374	LOC9266374		uncharacterized LOC9266374	uncharacterized protein LOC9266374|P0503D09.117		7	NC_029262.1	26984196	26990389	plus	11
9266439	Os12g0539751	OSNPB_120539700	uncharacterized LOC9266439	uncharacterized protein LOC9266439|Os12g0539700		12	NC_029267.1	21560061	21571151	plus	24
9267030	LOC9267030		uncharacterized LOC9267030			5	NC_029260.1	15775698	15778252	minus	5
9267073	LOC9267073		uncharacterized LOC9267073			8	NC_029263.1	18146410	18149411	minus	4
9267230	LOC9267230	OSNPB_070146300	uncharacterized LOC9267230	uncharacterized protein LOC9267230|OSJNBa0077B15.137|Os07g0146300		7	NC_029262.1	2367701	2370655	plus	4
9267586	LOC9267586	OSNPB_120407900	pentatricopeptide repeat-containing protein At2g15980	pentatricopeptide repeat-containing protein At2g15980|Os12g0407900|Os12g0408100		12	NC_029267.1	12349443	12357511	plus	8
9267708	LOC9267708		uncharacterized LOC9267708			8	NC_029263.1	26851235	26856616	plus	7
9267871	LOC9267871		uncharacterized LOC9267871			8	NC_029263.1	20386743	20399424	minus	11
9268085	LOC9268085	OSNPB_030374575	serine/arginine-rich SC35-like splicing factor SCL33	serine/arginine-rich SC35-like splicing factor SCL33|Os03g0374575		3	NC_029258.1	14751371	14754910	minus	7
9268118	LOC9268118	OSNPB_080145600	putative protease Do-like 14	putative protease Do-like 14|uncharacterized protein LOC9268118|Os08g0145600|Os08g0146001		8	NC_029263.1	2575777	2584626	minus	13
9268205	LOC9268205	OSNPB_050355133	protein FAM91A1	protein FAM91A1|Os05g0355133		5	NC_029260.1	16830126	16842126	plus	13
9268252	LOC9268252		uncharacterized LOC9268252			12	NC_029267.1	5167381	5168688	minus	4
9268401	LOC9268401		uncharacterized LOC9268401			5	NC_029260.1	29460466	29464846	plus	7
9268532	LOC9268532		centromere-associated protein E			6	NC_029261.1	5393252	5406666	plus	22
9268732	LOC9268732	OSNPB_090473800	pentatricopeptide repeat-containing protein At1g76280	pentatricopeptide repeat-containing protein At1g76280|Os09g0473800		9	NC_029264.1	18094705	18109793	minus	21
9268744	LOC9268744		uncharacterized LOC9268744			10	NC_029265.1	14095096	14106993	plus	19
9268784	LOC9268784	OSNPB_030177100	proline-rich protein 36	proline-rich protein 36|Os03g0177100		3	NC_029258.1	4087012	4090121	minus	4
9269070	LOC9269070		uncharacterized LOC9269070			6	NC_029261.1	16963355	16966783	minus	4
9269084	LOC9269084	OSNPB_010579600, CBL9	calcineurin B-like protein 9	calcineurin B-like protein 9|LOC_Os01g39770|Os01g0579600|P0013G02.33-1|P0672C09.13-1|calcineurin B-like protein 3-like		1	NC_029256.1	22427758	22430784	plus	9
9269561	LOC9269561	OSNPB_120263800	pinoresinol reductase 1	pinoresinol reductase 1|Os12g0263800		12	NC_029267.1	9305064	9318218	minus	12
9269692	Os01g0646700	OSNPB_010646700	uncharacterized LOC9269692	uncharacterized protein LOC9269692|Os01g0646800		1	NC_029256.1	26060790	26071757	minus	19
9269834	LOC9269834		uncharacterized LOC9269834			4	NC_029259.1	19148756	19152021	plus	6
9269896	LOC9269896		uncharacterized LOC9269896			11	NC_029266.1	26533893	26537165	minus	4
9270137	LOC9270137	OSNPB_030206300	FAD-linked sulfhydryl oxidase ERV1	FAD-linked sulfhydryl oxidase ERV1|Os03g0206300		3	NC_029258.1	5573282	5576481	minus	7
9270219	LOC9270219		uncharacterized LOC9270219			11	NC_029266.1	20396851	20401815	plus	6
9270334	LOC9270334		uncharacterized LOC9270334			11	NC_029266.1	7393270	7400652	minus	12
9270448	LOC9270448	OSNPB_040108300	uncharacterized LOC9270448	uncharacterized protein LOC9270448|Os04g0108300		4	NC_029259.1	498121	501001	plus	3
9270518	LOC9270518		uncharacterized LOC9270518			1	NC_029256.1	21534057	21537679	minus	5
9270558	LOC9270558	OSNPB_100438000	FH protein interacting protein FIP2	FH protein interacting protein FIP2|Os10g0438000		10	NC_029265.1	15689752	15693147	minus	13
9270659	LOC9270659	OSNPB_120420300	probable tyrosine-protein phosphatase At1g05000	probable tyrosine-protein phosphatase At1g05000|Os12g0420300		12	NC_029267.1	13110894	13114352	plus	5
9270726	LOC9270726		uncharacterized LOC9270726			4	NC_029259.1	20310107	20321506	plus	7
9270747	LOC9270747	OSNPB_010310500, OJ1116_C07.16	dual specificity protein kinase zak2	dual specificity protein kinase zak2|Os01g0310500		1	NC_029256.1	11655082	11666370	plus	15
9271007	LOC9271007		uncharacterized LOC9271007			9	NC_029264.1	17960251	17963310	plus	4
9271082	Os03g0349600	OSNPB_030349600	uncharacterized LOC9271082	uncharacterized protein LOC9271082		3	NC_029258.1	13122586	13124602	minus	3
9271365	LOC9271365	OSNPB_040353000	phospholipid-transporting ATPase 2	phospholipid-transporting ATPase 2|Os04g0353000		4	NC_029259.1	16843296	16857124	minus	26
9271378	LOC9271378	OSNPB_070635600	uncharacterized LOC9271378	uncharacterized protein LOC9271378|Os07g0635600		7	NC_029262.1	26387822	26391487	plus	3
9271383	LOC9271383		uncharacterized LOC9271383			5	NC_029260.1	20737825	20746414	plus	6
9271430	LOC9271430	OSNPB_010202601	protein FLOWERING LOCUS T	protein FLOWERING LOCUS T|Os01g0202601|Os01g0202700|P0489A05.28|putative terminal flower1		1	NC_029256.1	5643896	5655687	plus	11
9271452	LOC9271452	OSNPB_110272800	uncharacterized LOC9271452	uncharacterized protein LOC9271452|Os11g0272800		11	NC_029266.1	9627209	9633737	plus	14
9271823	LOC9271823		uncharacterized LOC9271823			2	NC_029257.1	8518502	8535707	plus	8
9271917	LOC9271917		uncharacterized LOC9271917			4	NC_029259.1	20117064	20119357	minus	6
9271929	LOC9271929	OSNPB_050193800	uncharacterized LOC9271929	uncharacterized protein LOC9271929|Os05g0193800		5	NC_029260.1	5749567	5751002	plus	4
9272017	LOC9272017	OSNPB_100167600, OsCPDII, OsPHR, photolyase, phr	deoxyribodipyrimidine photo-lyase	deoxyribodipyrimidine photo-lyase|CPD-photolyase|DNA photolyase|LOC_Os10g08580|OSJNAb0015J03.12|Os10g0167600|Photoreactivating enzyme		10	NC_029265.1	4663123	4667173	minus	10
9272124	LOC9272124	OSNPB_090120800	phospholipid-transporting ATPase 2	phospholipid-transporting ATPase 2|ATPase-like protein|OSJNBa0018I03.26|Os09g0120800		9	NC_029264.1	1611242	1617509	minus	10
9272170	LOC9272170	OSNPB_010229900	probable ubiquitin-conjugating enzyme E2 25	probable ubiquitin-conjugating enzyme E2 25|Os01g0229900|P0485D09.17-1|ubiquitin-conjugating enzyme -like		1	NC_029256.1	7197022	7213810	plus	12
9272266	LOC9272266	OSNPB_040433200	protein EI24 homolog	protein EI24 homolog|Os04g0433200		4	NC_029259.1	21513460	21519038	plus	11
9272532	LOC9272532		uncharacterized LOC9272532			7	NC_029262.1	18464713	18466440	plus	4
9272592	LOC9272592	OSNPB_030235300	protein NRT1/ PTR FAMILY 8.3	protein NRT1/ PTR FAMILY 8.3|Os03g0235300|Os03g0235400		3	NC_029258.1	7138962	7147037	minus	7
9272663	LOC9272663	OSNPB_090504400	cyclin-C1-1	cyclin-C1-1|C-type cyclin|LOC_Os09g32680|Os09g0504400		9	NC_029264.1	19498962	19503132	plus	9
9272688	LOC9272688		uncharacterized LOC9272688			10	NC_029265.1	7537742	7545535	minus	10
107277618	LOC107277618		uncharacterized LOC107277618			12	NC_029267.1	7409261	7414400	plus	8
107277727	LOC107277727	OSNPB_090328800	uncharacterized LOC107277727	uncharacterized protein LOC107277727|Os09g0328800		9	NC_029264.1	9768941	9775815	plus	8
107277906	LOC107277906	OSNPB_060597250, A, B	glutathione S-transferase T3-like	glutathione S-transferase T3-like|uncharacterized protein LOC107277906|Os06g0597250|transposase		6	NC_029261.1	23521869	23526638	plus	4
107277958	LOC107277958		uncharacterized LOC107277958	uncharacterized protein LOC107277958		1	NC_029256.1	26115223	26119314	minus	8
107278650	LOC107278650	OsHpt5, PHP5	pseudo histidine-containing phosphotransfer protein 5	pseudo histidine-containing phosphotransfer protein 5|LOC_Os05g44570|Os05g0521300|P0483D07.18		5	NC_029260.1	25927939	25932689	minus	9
107278686	LOC107278686		histone H2B.1-like			1	NC_029256.1	17422941	17427209	minus	5
107278788	LOC107278788		uncharacterized LOC107278788			9	NC_029264.1	4049598	4052311	plus	4
107279547	LOC107279547		uncharacterized LOC107279547	uncharacterized protein LOC107279547		11	NC_029266.1	18560135	18563908	minus	10
107280141	LOC107280141		uncharacterized LOC107280141			2	NC_029257.1	4514493	4527093	minus	9
107280152	LOC107280152		uncharacterized LOC107280152			2	NC_029257.1	2940963	2942429	plus	4
107280356	LOC107280356		uncharacterized LOC107280356			3	NC_029258.1	34305080	34310094	plus	7
107281475	LOC107281475		uncharacterized LOC107281475			7	NC_029262.1	21504300	21509599	minus	7
107281847	LOC107281847		uncharacterized LOC107281847			8	NC_029263.1	1837286	1841133	minus	4

## Sheet: RI
GeneID	Symbol	Aliases	description	other_designations	map_location	chromosome	genomic_nucleotide_accession.version	start_position_on_the_genomic_accession	end_position_on_the_genomic_accession	orientation	exon_count
4323922	LOC4323922		uncharacterized LOC4323922			1	NC_029256.1	30380171	30383369	plus	5
4324034	LOC4324034		uncharacterized LOC4324034			1	NC_029256.1	18026566	18029631	minus	3
4324412	LOC4324412	OSNPB_010164400	transcription initiation factor TFIID subunit 15b	transcription initiation factor TFIID subunit 15b|Os01g0164400		1	NC_029256.1	3322792	3328254	plus	6
4324432	LOC4324432	OSNPB_010731800	E3 ubiquitin-protein ligase MARCH2	E3 ubiquitin-protein ligase MARCH2|OSJNBb0036G09.1|Os01g0731800|P0435H01.38		1	NC_029256.1	30525025	30529143	minus	4
4324761	LOC4324761	OSNPB_010857900	DNA excision repair protein ERCC-8	DNA excision repair protein ERCC-8|Os01g0857900|Os01g0857925		1	NC_029256.1	37076385	37091411	plus	10
4324826	LOC4324826	OSNPB_010855000	glycerol-3-phosphate 2-O-acyltransferase 6	glycerol-3-phosphate 2-O-acyltransferase 6|B1096A10.22-1|Os01g0855000|phospholipid/glycerol acyltransferase-like protein		1	NC_029256.1	36863027	36871101	minus	5
4324905	LOC4324905	OSNPB_010889200	transcription initiation factor TFIID subunit 7-like	transcription initiation factor TFIID subunit 7-like|uncharacterized protein LOC4324905|Os01g0889200		1	NC_029256.1	38659378	38663696	minus	11
4325049	LOC4325049	OSNPB_010867900	protein LIKE COV 2	protein LIKE COV 2|Os01g0867900|P0677H08.9-1|membrane protein COV-like		1	NC_029256.1	37584843	37588117	minus	7
4325088	LOC4325088		uncharacterized LOC4325088	uncharacterized protein LOC4325088		1	NC_029256.1	38082361	38088769	minus	7
4326008	LOC4326008	OSNPB_010125900	probable ubiquitin-conjugating enzyme E2 23	probable ubiquitin-conjugating enzyme E2 23|Os01g0125900|P0037C04.36|P0044F08.17|ubiquitin-conjugating enzyme -like		1	NC_029256.1	1421693	1428008	plus	10
4326095	LOC4326095	OSNPB_010116600	HBS1-like protein	HBS1-like protein|Os01g0116600|P0698G03.21|putative translation elongation factor eEF-1		1	NC_029256.1	929877	934909	minus	12
4326462	LOC4326462	OSNPB_010101600, P0455C04.5	uncharacterized LOC4326462	uncharacterized protein LOC4326462|Os01g0101600|P0402A09.11|P0672D08.22|nuclear protein -like		1	NC_029256.1	72781	79841	plus	7
4326712	LOC4326712	OSNPB_010293200	protein ROOT PRIMORDIUM DEFECTIVE 1	protein ROOT PRIMORDIUM DEFECTIVE 1|Os01g0293200|P0706B05.45		1	NC_029256.1	10675144	10680026	plus	6
4326818	LOC4326818	OSNPB_010931400, OsTPK1, TPK1	thiamine pyrophosphokinase 1	thiamine pyrophosphokinase 1|LOC_Os01g70580|OSJNBa0052O12.42-1|Os01g0931400|P0506E04.20-1|Thiamine kinase 1|putative thiamin pyrophosphokinase 1		1	NC_029256.1	40868708	40871916	minus	5
4326944	LOC4326944	OSNPB_010930300	uncharacterized LOC4326944	uncharacterized protein LOC4326944|Os01g0930300		1	NC_029256.1	40822981	40830961	minus	6
4327467	LOC4327467	OSNPB_010846500	protein HESO1	protein HESO1|Os01g0846500|P0005H10.2-1|P0446B05.30-1		1	NC_029256.1	36359617	36365453	plus	10
4327512	LOC4327512	OSNPB_010844900	transcription factor PCL1-like	WAS protein family homolog 1|transcription factor PCL1-like|Os01g0844900		1	NC_029256.1	36286842	36289645	plus	2
4327625	LOC4327625	OSNPB_010798100	uncharacterized LOC4327625	uncharacterized protein LOC4327625|Os01g0798100		1	NC_029256.1	33789561	33794100	plus	4
4328234	LOC4328234	OSNPB_020136933	WD repeat-containing protein 11	WD repeat-containing protein 11|OSJNBa0026E05.2|OSJNBa0081C13.26|Os02g0136933|Os02g0137000|putative WD repeat domain 11		2	NC_029257.1	1955274	1965511	plus	21
4328313	LOC4328313	OSNPB_020150800	putative adagio-like protein 2	putative adagio-like protein 2|LOC_Os02g05700|OSJNBa0050G13.16|Os02g0150800|putative ZEITLUPE		2	NC_029257.1	2798800	2803774	plus	2
4328567	LOC4328567	OSNPB_020189900	uncharacterized LOC4328567	uncharacterized protein LOC4328567|Os02g0189900		2	NC_029257.1	4973778	4984586	plus	8
4328761	LOC4328761	OSNPB_020221900	cytochrome P450 711A1	cytochrome P450 711A1|B1131G07.28-1|B1131G07.28-2|Os02g0221900|P0758B01.6-1|P0758B01.6-2|cytochrome p450 family CYP711A member|putative thromboxane-A synthase		2	NC_029257.1	6802681	6810874	minus	7
4328860	LOC4328860	OSNPB_020245000, OJ1134_F06.6	probable splicing factor 3A subunit 1	probable splicing factor 3A subunit 1|Os02g0245000|putative splicing factor 3a		2	NC_029257.1	8196901	8201908	plus	3
4329020	LOC4329020	OSNPB_020280400	casein kinase I	casein kinase I|Os02g0280400|P0669G10.5-1|putative protein kinase ADK1		2	NC_029257.1	10370977	10379309	plus	16
4329070	LOC4329070	OSNPB_020294100	uncharacterized LOC4329070	uncharacterized protein LOC4329070|Os02g0294100		2	NC_029257.1	11188299	11193868	minus	4
4329106	LOC4329106	OSNPB_020304800	putative pentatricopeptide repeat-containing protein At5g43820	putative pentatricopeptide repeat-containing protein At5g43820|Os02g0304800		2	NC_029257.1	11875541	11880416	plus	2
4329296	LOC4329296		uncharacterized LOC4329296			2	NC_029257.1	15441640	15446197	minus	3
4329485	LOC4329485		uncharacterized LOC4329485	uncharacterized protein LOC4329485		2	NC_029257.1	18837765	18843632	plus	3
4329487	LOC4329487		uncharacterized LOC4329487			2	NC_029257.1	18859226	18863203	plus	3
4329897	LOC4329897	OSNPB_020601800, OJ1669_F01.4-1, OJ1669_F01.4-2, OJ1791_B03.42-1, OJ1791_B03.42-2	transcription factor GTE9	transcription factor GTE9|Os02g0601800|kinase-like protein|putative global transcription factor group E		2	NC_029257.1	23549174	23554382	minus	10
4329899	LOC4329899	OSNPB_020602100, CDKG-1, OJ1669_F01.7, OJ1791_B03.45	cyclin-dependent kinase G-1	cyclin-dependent kinase G-1|LOC_Os02g39010|Os02g0602100|putative PITSLRE alpha 2-1		2	NC_029257.1	23562282	23568978	plus	8
4330239	LOC4330239	OSNPB_020665000	NADP-dependent malic enzyme 3	NADP-dependent malic enzyme 3|Os02g0665000		2	NC_029257.1	26988678	26993985	minus	10
4330853	LOC4330853	OSNPB_020768700, OJ1079_F11.1, OJ1767_D02.16	myristoylated alanine-rich C-kinase substrate	myristoylated alanine-rich C-kinase substrate|Os02g0768700		2	NC_029257.1	32378122	32381670	minus	3
4330904	LOC4330904	OSNPB_020777100, OJ1534_E09.9-1, OJ1534_E09.9-2	uncharacterized LOC4330904	uncharacterized protein LOC4330904|DENN (AEX-3) domain-containing protein-like|Os02g0777100		2	NC_029257.1	32856328	32870409	minus	23
4330968	LOC4330968	OSNPB_020789400, OJ1046_F07.9, Os-RSZ21, Os-RSZp21, OsJ_08668, RSZP21, RSZP21B	serine/arginine-rich splicing factor RSZ21	serine/arginine-rich splicing factor RSZ21|LOC_Os02g54770|OSJNBa0054K20.35|Os02g0789400|RS-containing zinc finger protein 21|putative Splicing factor, arginine/serine-rich 7		2	NC_029257.1	33541856	33546538	minus	8
4331077	LOC4331077	OSNPB_020807100	probable starch synthase 4, chloroplastic/amyloplastic	probable starch synthase 4, chloroplastic/amyloplastic|Os02g0807100		2	NC_029257.1	34475724	34483805	plus	22
4331116	LOC4331116	OSNPB_020814100, OJ1293_E04.16	phospholipid--sterol O-acyltransferase	phospholipid--sterol O-acyltransferase|OSJNBa0053L11.38|Os02g0814100|phosphatidylcholine acyltransferase-like		2	NC_029257.1	34882556	34888461	minus	17
4331121	LOC4331121	OSNPB_020814600, OJ1293_E04.21, OJ1293_E04.22	protein PHR1-LIKE 1	protein PHR1-LIKE 1|uncharacterized protein LOC4331121|OSJNBa0053L11.43|Os02g0814600|putative CDPK substrate protein 1; CSP1		2	NC_029257.1	34903103	34910829	minus	16
4331211	LOC4331211		uncharacterized LOC4331211			2	NC_029257.1	35452217	35459909	minus	14
4331407	LOC4331407	OSNPB_030116900	U-box domain-containing protein 15	U-box domain-containing protein 15|Os03g0116900		3	NC_029258.1	949443	957890	plus	7
4331470	LOC4331470	OSNPB_030126300	uncharacterized LOC4331470	uncharacterized protein LOC4331470|Os03g0126300		3	NC_029258.1	1499639	1504271	minus	10
4331770	LOC4331770	OSNPB_030170200	uncharacterized LOC4331770	uncharacterized protein LOC4331770|Os03g0170200		3	NC_029258.1	3760459	3762399	minus	4
4331786	LOC4331786	OSNPB_030173700	uncharacterized LOC4331786	uncharacterized protein LOC4331786|Os03g0173700		3	NC_029258.1	3936537	3940825	minus	8
4331818	LOC4331818	OSNPB_030178500	2-hydroxy-6-oxononadienedioate/2-hydroxy-6-oxononatrienedioate hydrolase	2-hydroxy-6-oxononadienedioate/2-hydroxy-6-oxononatrienedioate hydrolase|Os03g0178500		3	NC_029258.1	4137037	4146641	minus	6
4331921	LOC4331921		uncharacterized LOC4331921			3	NC_029258.1	4873375	4877261	minus	6
4331971	LOC4331971	OSNPB_030201000	uncharacterized LOC4331971	uncharacterized protein LOC4331971|Os03g0201000		3	NC_029258.1	5294502	5297022	plus	5
4332328	LOC4332328	OSNPB_030262500	uncharacterized LOC4332328	uncharacterized protein LOC4332328|Os03g0262500		3	NC_029258.1	8603941	8609120	minus	7
4332769	LOC4332769		uncharacterized LOC4332769			3	NC_029258.1	12516487	12519968	minus	3
4333022	LOC4333022	OSNPB_030391000, APG4A, ATG4A, OsJ_010666	cysteine protease ATG4A	cysteine protease ATG4A|LOC_Os03g27350|OSJNBa0017N12.1|OSJNBa0065F09.1|Os03g0391000		3	NC_029258.1	15661851	15665668	plus	9
4333040	LOC4333040	OSNPB_030396200	pentatricopeptide repeat-containing protein At4g33990	pentatricopeptide repeat-containing protein At4g33990|Os03g0396200		3	NC_029258.1	16013108	16018765	minus	5
4333341	LOC4333341		uncharacterized LOC4333341			3	NC_029258.1	21631061	21633308	minus	5
4333453	LOC4333453	OSNPB_030616700	exportin-7-A	exportin-7-A|Os03g0616700		3	NC_029258.1	23368951	23384101	minus	30
4334083	LOC4334083		uncharacterized LOC4334083			3	NC_029258.1	30626659	30631401	plus	6
4334263	LOC4334263		uncharacterized LOC4334263			3	NC_029258.1	31998239	32000630	minus	3
4334278	LOC4334278	OSNPB_030774400	uncharacterized LOC4334278	uncharacterized protein LOC4334278|Os03g0774400		3	NC_029258.1	32106787	32110449	plus	8
4334332	LOC4334332	OSNPB_030784000	uncharacterized LOC4334332	uncharacterized protein LOC4334332|Os03g0784000		3	NC_029258.1	32532243	32540638	plus	12
4334494	LOC4334494	OSNPB_030805300, OsJ_012457, PP2A2	serine/threonine-protein phosphatase PP2A-2 catalytic subunit	serine/threonine-protein phosphatase PP2A-2 catalytic subunit|LOC_Os03g59060|OSJNBb0015I02.15|Os03g0805300		3	NC_029258.1	33621915	33626509	plus	11
4334703	LOC4334703	OSNPB_030836200	glycine-rich RNA-binding protein RZ1A	glycine-rich RNA-binding protein RZ1A|Os03g0836200		3	NC_029258.1	35134124	35137349	minus	5
4335067	LOC4335067	OSNPB_040173300	atherin	atherin|Os04g0173300		4	NC_029259.1	4965326	4975367	plus	5
4335166	LOC4335166	OSNPB_040206200	UDP-glycosyltransferase 74E2	UDP-glycosyltransferase 74E2|indole-3-acetate beta-glucosyltransferase|Os04g0206200|Os04g0206450		4	NC_029259.1	7136728	7152173	minus	12
4335298	LOC4335298		uncharacterized LOC4335298			4	NC_029259.1	9562444	9564711	minus	2
4335384	LOC4335384	OSNPB_040286400	glutathione S-transferase T2	glutathione S-transferase T2|Os04g0286400|Os04g0286500		4	NC_029259.1	12382015	12387299	plus	4
4335497	LOC4335497	OSNPB_040330900	aspartic proteinase nepenthesin-1	aspartic proteinase nepenthesin-1|Os04g0330900		4	NC_029259.1	15388161	15398916	minus	7
4336166	LOC4336166		uncharacterized LOC4336166			4	NC_029259.1	23939140	23942210	minus	5
4336219	LOC4336219		uncharacterized LOC4336219			4	NC_029259.1	24331779	24334531	minus	5
4336633	LOC4336633	OSNPB_040557000	phosphorylated carbohydrates phosphatase TM_1254	phosphorylated carbohydrates phosphatase TM_1254|Os04g0557000		4	NC_029259.1	27868036	27870377	plus	3
4336661	LOC4336661	OSNPB_040562000	protein S-acyltransferase 10	protein S-acyltransferase 10|Os04g0562000		4	NC_029259.1	28131111	28136697	plus	13
4336693	LOC4336693	OSNPB_040566800	uncharacterized LOC4336693	uncharacterized protein LOC4336693|Os04g0566800|Os04g0566900		4	NC_029259.1	28484012	28494451	minus	15
4337385	LOC4337385	OSNPB_040675000	uncharacterized LOC4337385	uncharacterized protein LOC4337385|Os04g0675000		4	NC_029259.1	34457066	34463775	minus	8
4337713	LOC4337713	OSNPB_050132000	pentatricopeptide repeat-containing protein At3g48810	pentatricopeptide repeat-containing protein At3g48810|Os05g0132000		5	NC_029260.1	1864509	1877003	plus	11
4337737	LOC4337737		uncharacterized LOC4337737	uncharacterized protein LOC4337737		5	NC_029260.1	2124191	2127712	plus	7
4337807	Os05g0148000	OSNPB_050148000	uncharacterized LOC4337807	uncharacterized protein LOC4337807|Os05g0148101		5	NC_029260.1	2748507	2763039	minus	22
4337902	LOC4337902	OSNPB_050163400	E3 ubiquitin-protein ligase MBR1	E3 ubiquitin-protein ligase MBR1|Os05g0163400		5	NC_029260.1	3718277	3725414	minus	8
4337911	LOC4337911	OSNPB_050165400	uncharacterized LOC4337911	uncharacterized protein LOC4337911|Os05g0165400		5	NC_029260.1	3839691	3843175	plus	6
4338006	LOC4338006	OSNPB_050186100, OsHpt4, PHP2	pseudo histidine-containing phosphotransfer protein 2	pseudo histidine-containing phosphotransfer protein 2|LOC_Os05g09410|Os05g0186100		5	NC_029260.1	5278210	5287865	minus	9
4338106	LOC4338106		uncharacterized LOC4338106			5	NC_029260.1	7061993	7066130	plus	6
4338343	LOC4338343	OSNPB_050299500	solute carrier family 35 member F1	solute carrier family 35 member F1|Os05g0299500		5	NC_029260.1	13405323	13410815	plus	12
4338504	LOC4338504	OSNPB_050351500	SAGA-associated factor 11 homolog	SAGA-associated factor 11 homolog|Os05g0351500		5	NC_029260.1	16622072	16625823	minus	5
4338933	LOC4338933	OSNPB_050443900, OsbZIP41, TGAL5	transcription factor HBP-1b(c38)	transcription factor HBP-1b(c38)|LOC_Os05g37170|OSJNBa0020H14.17|Os05g0443900|Transcription factor TGAL5|bZIP transcription factor 41		5	NC_029260.1	21715721	21724489	plus	17
4338985	LOC4338985		uncharacterized LOC4338985			5	NC_029260.1	22406405	22412484	plus	5
4339006	LOC4339006	OSNPB_050459300	uncharacterized LOC4339006	uncharacterized protein LOC4339006|Os05g0459300		5	NC_029260.1	22566084	22570918	plus	3
4339033	LOC4339033	OSNPB_050463500	uncharacterized LOC4339033	uncharacterized protein LOC4339033|Os05g0463500|Os05g0463600		5	NC_029260.1	22764107	22769339	plus	4
4339126	LOC4339126	OSNPB_050481500	KH domain-containing protein SPIN1-like	KH domain-containing protein SPIN1-like|uncharacterized protein LOC4339126|Os05g0481500		5	NC_029260.1	23671672	23677294	minus	7
4339166	LOC4339166	OSNPB_050490500	uncharacterized LOC4339166	uncharacterized protein LOC4339166|Os05g0490500		5	NC_029260.1	24107390	24110167	minus	7
4340081	Os06g0142000	OSNPB_060142000	uncharacterized LOC4340081	uncharacterized protein LOC4340081|Os06g0142050|P0535G04.13|serine protease-like		6	NC_029261.1	2188364	2194759	plus	18
4340404	LOC4340404	OSNPB_060199050	pentatricopeptide repeat-containing protein At3g18110, chloroplastic	pentatricopeptide repeat-containing protein At3g18110, chloroplastic|B1172G12.22|Os06g0199050|Os06g0199100|putative PPR protein		6	NC_029261.1	5022307	5035414	minus	11
4340786	LOC4340786		uncharacterized LOC4340786			6	NC_029261.1	10482498	10485512	minus	4
4340841	LOC4340841	OSNPB_060304700, B1386G10.7	putative disease resistance protein RGA3	putative disease resistance protein RGA3|Os06g0304700		6	NC_029261.1	11499002	11505298	plus	4
4340935	LOC4340935		uncharacterized LOC4340935			6	NC_029261.1	13314365	13318332	minus	4
4341114	LOC4341114		uncharacterized LOC4341114			6	NC_029261.1	17609753	17613585	plus	7
4341503	Os06g0610300	OSNPB_060609900	uncharacterized LOC4341503	uncharacterized protein LOC4341503|Os06g0609900|P0490F09.12		6	NC_029261.1	24293228	24313051	plus	10
4341670	Os06g0647801	OSNPB_060647801	uncharacterized LOC4341670	uncharacterized protein LOC4341670|OSJNBa0062J02.21-1|Os06g0648200		6	NC_029261.1	26471864	26493995	minus	5
4341923	LOC4341923	OSNPB_060694000	adagio-like protein 1	adagio-like protein 1|LOC_Os06g47890|Os06g0694000|P0550B04.22|putative ZEITLUPE		6	NC_029261.1	28969541	28974580	minus	3
4342062	LOC4342062	OSNPB_060714500, P0481E08.4	ATPase family AAA domain-containing protein 1	ATPase family AAA domain-containing protein 1|Os06g0714500|putative spastin protein		6	NC_029261.1	30332391	30336063	plus	5
4342171	LOC4342171	OSNPB_070101500	methylsterol monooxygenase 2-1	methylsterol monooxygenase 2-1|B1026C12.22|Os07g0101500|putative sterol 4-alpha-methyl-oxidase		7	NC_029262.1	88341	90728	plus	6
4342855	LOC4342855		uncharacterized LOC4342855			7	NC_029262.1	8702390	8706887	minus	3
4342870	LOC4342870	OSNPB_070260000, OJ1370_E02.120	pentatricopeptide repeat-containing protein At3g21470	pentatricopeptide repeat-containing protein At3g21470|Os07g0260000|selenium-binding protein-like protein		7	NC_029262.1	9071457	9077893	minus	6
4343001	LOC4343001	OSNPB_070409700	mitochondrial import inner membrane translocase subunit TIM44-2	mitochondrial import inner membrane translocase subunit TIM44-2|Os07g0409700|P0492E07.122|mitochondrial inner membrane translocating protein-like protein		7	NC_029262.1	12784001	12790411	minus	15
4343029	LOC4343029	OSNPB_070418000	uncharacterized LOC4343029	uncharacterized protein LOC4343029|Os07g0418000|P0025D09.105-1|P0025D09.105-2		7	NC_029262.1	13287971	13293362	minus	10
4343245	LOC4343245	OSNPB_070484700	transcription factor MYB21	transcription factor MYB21|Os07g0484700		7	NC_029262.1	17777387	17780505	plus	7
4343865	LOC4343865	OSNPB_070608100	uncharacterized LOC4343865	uncharacterized protein LOC4343865|OSJNBa0072I06.33|Os07g0608100		7	NC_029262.1	24993808	24996387	plus	5
4344118	LOC4344118		uncharacterized LOC4344118			7	NC_029262.1	27140810	27145820	minus	5
4344236	LOC4344236	OSNPB_070669800	uncharacterized LOC4344236	uncharacterized protein LOC4344236|Os07g0669800		7	NC_029262.1	28324734	28335078	plus	13
4344247	LOC4344247	OSNPB_070671500, GH3.11, OsGH3-11	probable indole-3-acetic acid-amido synthetase GH3.11	probable indole-3-acetic acid-amido synthetase GH3.11|Auxin-responsive GH3-like protein 11|LOC_Os07g47490|Os07g0671500		7	NC_029262.1	28391724	28400309	minus	7
4344322	LOC4344322	OSNPB_070684400	vegetative cell wall protein gp1	vegetative cell wall protein gp1|Os07g0684400		7	NC_029262.1	29024596	29029432	plus	3
4344353	LOC4344353	OSNPB_070688100, OJ1150_E04.130, OJ1165_F02.107	pentatricopeptide repeat-containing protein At1g13040, mitochondrial	pentatricopeptide repeat-containing protein At1g13040, mitochondrial|Os07g0688100|membrane-associated salt-inducible protein-like		7	NC_029262.1	29227997	29232904	minus	5
4344827	LOC4344827		uncharacterized LOC4344827	uncharacterized protein LOC4344827		8	NC_029263.1	4950541	4969137	minus	9
4345059	LOC4345059	OSNPB_080246400	cytochrome b-c1 complex subunit 7-1	cytochrome b-c1 complex subunit 7-1|Os08g0246400		8	NC_029263.1	8955267	8959597	plus	6
4345183	LOC4345183	OSNPB_080290000, OJ1034_C08.27, P0467G09.1	pentatricopeptide repeat-containing protein At4g19440, chloroplastic	pentatricopeptide repeat-containing protein At4g19440, chloroplastic|Os08g0290000|pentatricopeptide (PPR) repeat-containing protein-like		8	NC_029263.1	11547994	11555090	minus	5
4345333	LOC4345333	OSNPB_080344300, OJ1119_B10.31	mitochondrial pyruvate carrier 4	mitochondrial pyruvate carrier 4|Os08g0344300|light induced protein like		8	NC_029263.1	15571100	15574550	plus	5
4345421	LOC4345421	OSNPB_080375900, OJ1705_C03.104-1	nudix hydrolase 15, mitochondrial	nudix hydrolase 15, mitochondrial|Os08g0375900|P0436B06.30-1|putative phosphohydrolase		8	NC_029263.1	17634777	17639331	plus	6
4345767	LOC4345767	OSNPB_080461000, B1111C03.1	F-box/LRR-repeat protein At1g06630	F-box/LRR-repeat protein At1g06630|Os08g0461000|P0690E03.29		8	NC_029263.1	22640680	22646272	minus	3
4345940	LOC4345940	OSNPB_080499300, OJ1118_A06.2, WRKY30	probable WRKY transcription factor 2	probable WRKY transcription factor 2|Os08g0499300|WRKY transcription factor 30|putative WRKY DNA-binding protein|transcription factor WRKY30		8	NC_029263.1	24645859	24649893	minus	8
4346363	LOC4346363	OSNPB_080567200	RNA-binding protein 42	RNA-binding protein 42|OSJNBa0044E16.40|OSJNOa199K18.1|Os08g0567200|putative RNA recognition motif (RRM)-containing protein		8	NC_029263.1	28400973	28408988	minus	7
4346396	LOC4346396	OSNPB_090111800	uncharacterized LOC4346396	uncharacterized protein LOC4346396|Os09g0111800		9	NC_029264.1	993332	995616	minus	4
4346453	LOC4346453		uncharacterized LOC4346453			9	NC_029264.1	2396715	2405230	minus	10
4346465	LOC4346465		uncharacterized LOC4346465			9	NC_029264.1	2640748	2643468	minus	8
4346871	LOC4346871	OSNPB_090364900, OJ1001_G09.33-1, OSKbeta3	SNF1-related protein kinase regulatory subunit beta-3	SNF1-related protein kinase regulatory subunit beta-3|Os09g0364900|P0441A12.12-1|beta subunit 3 of SnRK1|putative AKIN beta3		9	NC_029264.1	11985931	11989548	plus	4
4347557	LOC4347557		uncharacterized LOC4347557			9	NC_029264.1	19979156	19989024	plus	9
4347677	LOC4347677	OSNPB_090532700, OJ1254_E07.33	uncharacterized LOC4347677	uncharacterized protein LOC4347677|Os09g0532700|P0515E01.18|deoxyribodipyrimidine photolyase family protein-like		9	NC_029264.1	20897562	20903539	plus	15
4347855	LOC4347855	OSNPB_090560900, P0635G10.9	protein SUPPRESSOR OF FRI 4	protein SUPPRESSOR OF FRI 4|Os09g0560900|zinc finger protein -like		9	NC_029264.1	22287174	22291743	minus	7
4347889	LOC4347889	OSNPB_090567700, OJ1003_C09.2, OJ1155_H10.34, OsJ_029198	protein HIRA	protein HIRA|Histone regulator protein|LOC_Os09g39420|Os09g0567700|putative HIRA		9	NC_029264.1	22666311	22671372	plus	9
4348179	Os10g0167700	OSNPB_100167700	uncharacterized LOC4348179	uncharacterized protein LOC4348179|Os10g0167800		10	NC_029265.1	4671242	4676329	plus	4
4348191	LOC4348191		uncharacterized LOC4348191			10	NC_029265.1	4966221	4969556	plus	4
4348481	LOC4348481	OSNPB_100372800	uncharacterized LOC4348481	uncharacterized protein LOC4348481|Os10g0372800		10	NC_029265.1	11807256	11817835	minus	19
4348508	LOC4348508		uncharacterized LOC4348508			10	NC_029265.1	12339938	12350836	minus	14
4348532	LOC4348532		uncharacterized LOC4348532			10	NC_029265.1	13036736	13040666	minus	5
4348704	LOC4348704	OSNPB_100435400	BTB/POZ and MATH domain-containing protein 1	BTB/POZ and MATH domain-containing protein 1|Os10g0435400		10	NC_029265.1	15514722	15524564	minus	11
4349393	LOC4349393	OSNPB_100562500	serine/threonine-protein kinase D6PK	serine/threonine-protein kinase D6PK|Os10g0562500		10	NC_029265.1	22186870	22192754	plus	6
4349471	LOC4349471	OSNPB_100573100	uncharacterized protein At2g38710	uncharacterized protein At2g38710|Os10g0573100		10	NC_029265.1	22754137	22756611	plus	4
4349502	LOC4349502	OSNPB_100577900	glycerol-3-phosphate acyltransferase, chloroplastic	glycerol-3-phosphate acyltransferase, chloroplastic|Os10g0577900		10	NC_029265.1	23044699	23050741	plus	14
4350050	LOC4350050		uncharacterized LOC4350050			11	NC_029266.1	5680103	5684052	minus	3
4350273	LOC4350273	OSNPB_110276000	exocyst complex component SEC3A	exocyst complex component SEC3A|Os11g0276000|Os11g0276100		11	NC_029266.1	9794914	9810006	plus	25
4350307	LOC4350307		uncharacterized LOC4350307			11	NC_029266.1	10770152	10783062	minus	10
4350333	LOC4350333		uncharacterized LOC4350333			11	NC_029266.1	11396625	11403291	plus	7
4350501	LOC4350501		uncharacterized LOC4350501			11	NC_029266.1	16369913	16372945	plus	6
4350595	LOC4350595		uncharacterized LOC4350595			11	NC_029266.1	18552506	18560126	minus	15
4350681	LOC4350681	OSNPB_110544200	uncharacterized protein At1g10890	uncharacterized protein At1g10890|Os11g0544200		11	NC_029266.1	19992083	19996968	minus	6
4350688	LOC4350688	OSNPB_110545300, SPO11-1A, SPO11-1B, SPO11-1C, SPO11-1D, SPO11-5	ubiquitin carboxyl-terminal hydrolase 18	ubiquitin carboxyl-terminal hydrolase 18|uncharacterized protein LOC4350688|Os11g0545300|topoisomerase 6 subunit A-like protein		11	NC_029266.1	20063498	20074589	plus	18
4350826	LOC4350826	OSNPB_110592500	putative disease resistance RPP13-like protein 2	putative disease resistance RPP13-like protein 2|Os11g0592500		11	NC_029266.1	22533858	22540090	plus	7
4351060	LOC4351060		uncharacterized LOC4351060			11	NC_029266.1	26505316	26507809	minus	4
4351127	LOC4351127	OSNPB_110683500, BGLU36, Os11bglu36, OsJ_34793, OsSFR2, sfr2	beta-glucosidase-like SFR2, chloroplastic	beta-glucosidase-like SFR2, chloroplastic|Beta-glucosidase 36|LOC_Os11g45710|Os11g0683500|Protein SENSITIVE TO FREEZING 2|putative beta-glycosidase		11	NC_029266.1	27648702	27655229	minus	14
4351290	LOC4351290	OSNPB_120110100	uncharacterized LOC4351290	uncharacterized protein LOC4351290|Os12g0110100		12	NC_029267.1	552091	558631	minus	14
4351349	LOC4351349	OSNPB_120119700	uncharacterized LOC4351349	unknown protein 1|Os12g0119700		12	NC_029267.1	940472	944075	plus	4
4351542	LOC4351542	OSNPB_120155300	trithorax group protein osa	trithorax group protein osa|Os12g0155300		12	NC_029267.1	2720068	2730633	plus	9
4351668	LOC4351668	OSNPB_120179700	uncharacterized LOC4351668	uncharacterized protein LOC4351668|Os12g0179700		12	NC_029267.1	4028010	4031521	plus	3
4351893	LOC4351893	OSNPB_120250900	uncharacterized LOC4351893	uncharacterized protein LOC4351893|Os12g0250900		12	NC_029267.1	8494829	8497998	minus	3
4352027	LOC4352027		uncharacterized LOC4352027			12	NC_029267.1	11715884	11724620	plus	8
4352044	LOC4352044		uncharacterized LOC4352044			12	NC_029267.1	12223981	12229138	plus	3
4352071	LOC4352071		uncharacterized LOC4352071			12	NC_029267.1	12833827	12839246	plus	3
4352245	LOC4352245	OSNPB_120489400	uncharacterized LOC4352245	uncharacterized protein LOC4352245|Os12g0489400		12	NC_029267.1	18353893	18355771	plus	2
4352313	LOC4352313		uncharacterized LOC4352313			12	NC_029267.1	19616912	19623019	plus	4
4352414	LOC4352414	OSNPB_120534400	uncharacterized LOC4352414	uncharacterized protein LOC4352414|Os12g0534400		12	NC_029267.1	21247598	21250222	plus	3
4352780	LOC4352780	OSNPB_120613300, bip127	single myb histone 6	single myb histone 6|BRI1-KD interacting protein 127|Myb-like DNA binding domain containing protein|Os12g0613300		12	NC_029267.1	25984512	25987976	minus	8
4352810	LOC4352810	OSNPB_120618400	uncharacterized LOC4352810	uncharacterized protein LOC4352810|Os12g0618400		12	NC_029267.1	26339252	26346056	minus	8
9266028	LOC9266028	OSNPB_030847500	ubiquinol oxidase 4, chloroplastic/chromoplastic	ubiquinol oxidase 4, chloroplastic/chromoplastic|Os03g0847500		3	NC_029258.1	35625607	35630831	plus	6
9266121	LOC9266121		uncharacterized LOC9266121			1	NC_029256.1	8630628	8633615	minus	5
9266434	LOC9266434		uncharacterized LOC9266434			8	NC_029263.1	5690177	5697479	plus	11
9266462	LOC9266462	OSNPB_020204500	uncharacterized LOC9266462	uncharacterized protein LOC9266462|OSJNBb0056C19.4-1|Os02g0204500|P0544H11.20-1|putative agenet domain-containing protein		2	NC_029257.1	5841781	5849790	plus	7
9266650	LOC9266650	OSNPB_120477050	probable mixed-linked glucan synthase 7	probable mixed-linked glucan synthase 7|Os12g0477050|Os12g0477200		12	NC_029267.1	17362194	17368680	minus	3
9266692	LOC9266692	OSNPB_040618050	pentatricopeptide repeat-containing protein At3g14580, mitochondrial	pentatricopeptide repeat-containing protein At3g14580, mitochondrial|Os04g0618050		4	NC_029259.1	31398565	31402327	plus	5
9266799	LOC9266799	OSNPB_120180800	transcription factor bHLH110	transcription factor bHLH110|uncharacterized protein LOC9266799|Os12g0180800		12	NC_029267.1	4073092	4080700	minus	8
9266801	Os05g0449100	OSNPB_050449100	uncharacterized acetyltransferase At3g50280	uncharacterized acetyltransferase At3g50280|Os05g0449200		5	NC_029260.1	22033940	22044377	minus	6
9266917	LOC9266917		uncharacterized LOC9266917			7	NC_029262.1	6694329	6698621	minus	5
9266999	LOC9266999	OSNPB_120510000	uncharacterized LOC9266999	uncharacterized protein LOC9266999|Os12g0510000		12	NC_029267.1	19641880	19650285	plus	9
9267148	LOC9267148		uncharacterized LOC9267148			2	NC_029257.1	13863808	13870672	plus	8
9267162	LOC9267162		uncharacterized LOC9267162			7	NC_029262.1	9345026	9349363	plus	5
9267197	LOC9267197	OSNPB_070208801, OJ1136_A05.18, OJ1559_F09.128	RNA-binding protein 25	RNA-binding protein 25|Os07g0208801|myosin-like protein		7	NC_029262.1	5875478	5879351	plus	5
9267415	LOC9267415		uncharacterized LOC9267415			3	NC_029258.1	10235457	10246055	minus	12
9267418	LOC9267418		uncharacterized LOC9267418			12	NC_029267.1	4203207	4207775	minus	5
9267440	LOC9267440		uncharacterized LOC9267440	uncharacterized protein LOC9267440		4	NC_029259.1	16861928	16872529	minus	12
9267466	LOC9267466	OSNPB_110139900	putative gamma-glutamylcyclotransferase At3g02910	putative gamma-glutamylcyclotransferase At3g02910|Os11g0139900		11	NC_029266.1	1842367	1847868	minus	3
9267576	LOC9267576		uncharacterized LOC9267576			7	NC_029262.1	16426971	16430984	plus	7
9267586	LOC9267586	OSNPB_120407900	pentatricopeptide repeat-containing protein At2g15980	pentatricopeptide repeat-containing protein At2g15980|Os12g0407900|Os12g0408100		12	NC_029267.1	12349443	12357511	plus	8
9267680	LOC9267680		protein Rf1, mitochondrial	protein Rf1, mitochondrial		10	NC_029265.1	18949611	18959031	plus	9
9267810	LOC9267810	OSNPB_120140200	E3 ubiquitin-protein ligase CIP8	E3 ubiquitin-protein ligase CIP8|Os12g0140200		12	NC_029267.1	1939553	1941321	minus	3
9267871	LOC9267871		uncharacterized LOC9267871			8	NC_029263.1	20386743	20399424	minus	11
9268023	LOC9268023		uncharacterized LOC9268023			5	NC_029260.1	23096710	23097890	plus	2
9268179	LOC9268179	OSNPB_110172300	LRR receptor-like serine/threonine-protein kinase EFR	LRR receptor-like serine/threonine-protein kinase EFR|Os11g0172300		11	NC_029266.1	3548066	3552497	plus	3
9268259	LOC9268259	OSNPB_010853600	uncharacterized LOC9268259	uncharacterized protein LOC9268259|Os01g0853600		1	NC_029256.1	36756401	36763837	plus	6
9268275	LOC9268275		uncharacterized LOC9268275			7	NC_029262.1	28631209	28638619	minus	12
9268401	LOC9268401		uncharacterized LOC9268401			5	NC_029260.1	29460466	29464846	plus	7
9268415	LOC9268415		uncharacterized LOC9268415			5	NC_029260.1	28210308	28213197	plus	4
9268524	Os05g0126400	OSNPB_050126300	uncharacterized LOC9268524	uncharacterized protein LOC9268524|Os05g0126300|ZIM transcription factor		5	NC_029260.1	1501065	1509280	minus	5
9268632	LOC9268632	OSNPB_060558700	nuclear poly(A) polymerase 4	nuclear poly(A) polymerase 4|OSJNBa0090E14.29|Os06g0558700|Os06g0558766|putative poly(A) polymerase		6	NC_029261.1	21343404	21350357	minus	12
9268732	LOC9268732	OSNPB_090473800	pentatricopeptide repeat-containing protein At1g76280	pentatricopeptide repeat-containing protein At1g76280|Os09g0473800		9	NC_029264.1	18094705	18109793	minus	21
9268909	LOC9268909		uncharacterized LOC9268909			2	NC_029257.1	34499086	34504564	plus	8
9268996	LOC9268996		uncharacterized LOC9268996			9	NC_029264.1	19589520	19592748	plus	3
9269206	LOC9269206	OSNPB_100547900	short-chain dehydrogenase TIC 32, chloroplastic	short-chain dehydrogenase TIC 32, chloroplastic|Os10g0547900		10	NC_029265.1	21435099	21439382	minus	9
9269434	LOC9269434		uncharacterized LOC9269434			11	NC_029266.1	15512128	15515531	plus	4
9269780	Os09g0387000	OSNPB_090387000	uncharacterized LOC9269780	uncharacterized protein LOC9269780		9	NC_029264.1	13208108	13221894	minus	14
9269896	LOC9269896		uncharacterized LOC9269896			11	NC_029266.1	26533893	26537165	minus	4
9269898	LOC9269898		uncharacterized LOC9269898			11	NC_029266.1	4014837	4017805	plus	4
9269931	LOC9269931		uncharacterized LOC9269931			11	NC_029266.1	7796534	7803162	minus	4
9270084	LOC9270084	OSNPB_080179000	G-type lectin S-receptor-like serine/threonine-protein kinase B120	G-type lectin S-receptor-like serine/threonine-protein kinase B120|Os08g0179000|Os08g0179150		8	NC_029263.1	4633822	4638930	plus	11
9270260	LOC9270260		uncharacterized LOC9270260			1	NC_029256.1	4789647	4795349	plus	6
9270426	LOC9270426		uncharacterized LOC9270426			1	NC_029256.1	21955898	21963354	plus	11
9270433	LOC9270433		uncharacterized LOC9270433			8	NC_029263.1	1116926	1120281	minus	3
9270533	LOC9270533		uncharacterized LOC9270533			1	NC_029256.1	16232120	16234510	plus	4
9270572	LOC9270572		uncharacterized LOC9270572			5	NC_029260.1	13006252	13012512	plus	7
9270747	LOC9270747	OSNPB_010310500, OJ1116_C07.16	dual specificity protein kinase zak2	dual specificity protein kinase zak2|Os01g0310500		1	NC_029256.1	11655082	11666370	plus	15
9270782	LOC9270782		uncharacterized LOC9270782			5	NC_029260.1	21613631	21616131	plus	2
9270817	LOC9270817	OJ1116_E03.18	uncharacterized LOC9270817	uncharacterized protein LOC9270817		2	NC_029257.1	13466931	13472484	minus	15
9270838	LOC9270838		auxin response factor 12	auxin response factor 12		2	NC_029257.1	28523024	28530274	plus	10
9270896	LOC9270896		uncharacterized LOC9270896			6	NC_029261.1	4463906	4470977	minus	7
9270950	LOC9270950	OSNPB_060608401	uncharacterized LOC9270950	uncharacterized protein LOC9270950|Os06g0608401		6	NC_029261.1	24215303	24217229	plus	3
9270962	LOC9270962		uncharacterized LOC9270962			5	NC_029260.1	19336518	19341383	plus	4
9271000	LOC9271000	OSNPB_040674300	BTB/POZ domain-containing protein At3g19850	BTB/POZ domain-containing protein At3g19850|Os04g0674300|Os04g0674350		4	NC_029259.1	34415926	34423280	minus	8
9271065	LOC9271065	OSNPB_010222900	G-type lectin S-receptor-like serine/threonine-protein kinase At2g19130	G-type lectin S-receptor-like serine/threonine-protein kinase At2g19130|Os01g0222900|P0443E05.17|putative S-domain receptor-like protein kinase		1	NC_029256.1	6714811	6720162	plus	4
9271378	LOC9271378	OSNPB_070635600	uncharacterized LOC9271378	uncharacterized protein LOC9271378|Os07g0635600		7	NC_029262.1	26387822	26391487	plus	3
9271594	LOC9271594	OSNPB_050581100	uncharacterized LOC9271594	uncharacterized protein LOC9271594|Os05g0581100		5	NC_029260.1	28912372	28917643	plus	2
9271765	LOC9271765	OSNPB_070606500	uncharacterized ATP-dependent helicase YprA	uncharacterized ATP-dependent helicase YprA|ATP-dependent RNA helicase-like protein|OSJNBa0072I06.9|Os07g0606500|P0493C06.24		7	NC_029262.1	24908489	24916820	plus	24
9271802	LOC9271802	OSNPB_010911100	DEAD-box ATP-dependent RNA helicase 30	DEAD-box ATP-dependent RNA helicase 30|LOC_Os01g68320|Os01g0911100|P0456E05.41-1|P0456E05.41-2|P0470A12.9-1|P0470A12.9-2|putative DEAD box RNA helicase		1	NC_029256.1	39688270	39693126	minus	11
9271828	LOC9271828		uncharacterized LOC9271828			12	NC_029267.1	5042586	5044695	minus	4
9272002	LOC9272002		uncharacterized LOC9272002			5	NC_029260.1	12926426	12931320	plus	2
9272035	LOC9272035	OSNPB_010167700	uncharacterized LOC9272035	uncharacterized protein LOC9272035|Os01g0167700|P0028E10.10		1	NC_029256.1	3455952	3464972	minus	21
9272092	LOC9272092		uncharacterized LOC9272092			3	NC_029258.1	22053621	22057200	minus	3
9272124	LOC9272124	OSNPB_090120800	phospholipid-transporting ATPase 2	phospholipid-transporting ATPase 2|ATPase-like protein|OSJNBa0018I03.26|Os09g0120800		9	NC_029264.1	1611242	1617509	minus	10
9272141	LOC9272141	OSNPB_010109300	deoxynucleoside triphosphate triphosphohydrolase SAMHD1 homolog	deoxynucleoside triphosphate triphosphohydrolase SAMHD1 homolog|Os01g0109300		1	NC_029256.1	498458	506248	plus	18
9272170	LOC9272170	OSNPB_010229900	probable ubiquitin-conjugating enzyme E2 25	probable ubiquitin-conjugating enzyme E2 25|Os01g0229900|P0485D09.17-1|ubiquitin-conjugating enzyme -like		1	NC_029256.1	7197022	7213810	plus	12
9272227	LOC9272227	OSNPB_120467300	putative disease resistance RPP13-like protein 3	putative disease resistance RPP13-like protein 3|Os12g0467300		12	NC_029267.1	16589227	16596071	minus	4
9272266	LOC9272266	OSNPB_040433200	protein EI24 homolog	protein EI24 homolog|Os04g0433200		4	NC_029259.1	21513460	21519038	plus	11
9272286	LOC9272286		uncharacterized LOC9272286			9	NC_029264.1	17637086	17641998	plus	2
9272437	LOC9272437		uncharacterized LOC9272437			10	NC_029265.1	16151408	16167904	minus	19
9272442	LOC9272442		uncharacterized LOC9272442			7	NC_029262.1	21391969	21393539	minus	4
9272535	LOC9272535		uncharacterized LOC9272535			3	NC_029258.1	29750147	29763106	minus	15
9272579	LOC9272579		uncharacterized LOC9272579			8	NC_029263.1	11404705	11409201	plus	6
9272596	LOC9272596		uncharacterized LOC9272596			8	NC_029263.1	13103459	13106723	plus	2
107275256	LOC107275256		uncharacterized LOC107275256	uncharacterized protein LOC107275256|OSJNBa0090D06.14|OSJNBb0005A05.45|Os06g0189600		6	NC_029261.1	4538276	4540341	plus	3
107275933	LOC107275933	OSNPB_020704966	replication factor C subunit 5-like	replication factor C subunit 5-like|uncharacterized protein LOC107275933|Os02g0704966		2	NC_029257.1	29088533	29094846	minus	12
107276034	LOC107276034	OSNPB_040693250	uncharacterized LOC107276034	uncharacterized protein LOC107276034|Os04g0693250		4	NC_029259.1	35494003	35498624	plus	9
107276359	LOC107276359	OSNPB_060122800	uncharacterized LOC107276359	uncharacterized protein LOC107276359|Os06g0122800|P0542E10.11		6	NC_029261.1	1187734	1191732	minus	11
107277659	LOC107277659	OSNPB_110629550	putative disease resistance RPP13-like protein 3	putative disease resistance RPP13-like protein 3|Os11g0629550|Os11g0629582		11	NC_029266.1	24663943	24668682	plus	5
107277958	LOC107277958		uncharacterized LOC107277958	uncharacterized protein LOC107277958		1	NC_029256.1	26115223	26119314	minus	8
107278097	LOC107278097		uncharacterized LOC107278097			10	NC_029265.1	4543667	4547578	plus	5
107278116	LOC107278116		uncharacterized LOC107278116			10	NC_029265.1	19918214	19929174	plus	7
107278479	LOC107278479		uncharacterized LOC107278479			8	NC_029263.1	7919525	7922366	minus	4
107278719	LOC107278719		uncharacterized LOC107278719			8	NC_029263.1	13064530	13067383	minus	3
107279420	LOC107279420		uncharacterized LOC107279420			11	NC_029266.1	11410077	11411304	plus	2
107279588	LOC107279588		uncharacterized LOC107279588			12	NC_029267.1	21266278	21270127	minus	5
107279755	LOC107279755		uncharacterized LOC107279755			12	NC_029267.1	346260	350063	minus	4
107279876	LOC107279876		uncharacterized LOC107279876			1	NC_029256.1	16202352	16205158	plus	3
107280535	LOC107280535		uncharacterized LOC107280535			4	NC_029259.1	31516388	31529594	minus	13
107282065	LOC107282065		uncharacterized LOC107282065			8	NC_029263.1	27606972	27611498	minus	6
