# Supplementary material for: A Genomic View of Alternative Splicing of Long Non-coding RNAs during Rice Seed Development Reveals Extensive Splicing and lncRNA Gene Families
Source: Front Plant Sci. 2018 Feb 7;9:115. doi: 10.3389/fpls.2018.00115 (PMC5808331; doi:10.3389/fpls.2018.00115)
Supplement: Supplementary file 1 [file DataSheet1.ZIP › flower vs milk seed SE RI descriptions.ods]

## Sheet: SE
GeneID	Symbol	Aliases	description	other_designations	map_location	chromosome	genomic_nucleotide_accession.version	start_position_on_the_genomic_accession	end_position_on_the_genomic_accession	orientation	exon_count	OMIM
4324375	LOC4324375	OSNPB_010266500, P0011D01.4	uncharacterized isomerase BH0283	uncharacterized isomerase BH0283|Os01g0266500|P0499C11.32|putative MAWD binding protein		1	NC_029256.1	9114577	9117475	minus	8
4324650	LOC4324650	OSNPB_010221100, GH3.3, JAR2, OsGH3-3, OsJAR2	jasmonic acid-amido synthetase JAR2	jasmonic acid-amido synthetase JAR2|Auxin-responsive GH3-like protein 3|Indole-3-acetic acid-amido synthetase GH3.3|Jasmonate-amino acid synthetase JAR1|LOC_Os01g12160|Os01g0221100|P0483F08.33-1|Protein JASMONATE RESISTANT 2|putative Nt-gh3 deduced protein		1	NC_029256.1	6624499	6630486	minus	6
4326583	LOC4326583	OSNPB_010639900	carbonic anhydrase, chloroplastic	carbonic anhydrase, chloroplastic|Os01g0639900|P0004A09.36|carbonic anhydrase-like		1	NC_029256.1	25692732	25705082	plus	10
4326594	LOC4326594	OSNPB_010633100, AGPase, AGPiso, P0663E10.9	glucose-1-phosphate adenylyltransferase large subunit 1, chloroplastic/amyloplastic	glucose-1-phosphate adenylyltransferase large subunit 1, chloroplastic/amyloplastic|ADP-glucose pyrophosphorylase large subunit isoform|Os01g0633100|glucose-1-phosphate adenylyltransferase large chain|putative ADP-glucose pyrophosphorylase subunit SH2		1	NC_029256.1	25353774	25361902	plus	17
4328043	LOC4328043	OSNPB_020110600	receptor-like serine/threonine-protein kinase NCRK	receptor-like serine/threonine-protein kinase NCRK|Os02g0110600|P0501G04.13-1|P0501G04.13-2|P0501G04.13-3|putative receptor protein kinase PERK1		2	NC_029257.1	566047	572803	minus	12
4329775	LOC4329775	OSNPB_020580300, GF14E, GID2, OJ1115_A05.5-1	14-3-3-like protein GF14-E	14-3-3-like protein GF14-E|B1267B06.30-1|F-box protein GID2|G-box factor 14-3-3 homolog E|Gibberellin-insensitive dwarf protein 2|LOC_Os02g36974|Os02g0580300|Protein GIBBERELLIN INSENSITIVE DWARF2|putative GF14-b protein		2	NC_029257.1	22333215	22337629	plus	7
4330433	LOC4330433	OSNPB_020700500, OJ1111_E07.11, OsJ_08051, OsPUT1, PUT1	polyamine transporter PUT1	polyamine transporter PUT1|LOC_Os02g47210|Os02g0700500|P0459B01.40|Polyamine uptake transporter 1|putative amino acid transporter		2	NC_029257.1	28815555	28818786	minus	3
4332638	LOC4332638	OSNPB_030312600	GPN-loop GTPase 1	GPN-loop GTPase 1|Os03g0312600		3	NC_029258.1	11171645	11177753	plus	8
4344873	LOC4344873	OSNPB_080196200	putative F-box/LRR-repeat protein 23	putative F-box/LRR-repeat protein 23|F-box protein family-like|Os08g0196200|P0035F08.33|P0412D08.11		8	NC_029263.1	5584218	5587479	minus	3
4345198	LOC4345198	OSNPB_080295000, OJ1212_C09.3, OJ1705_A03.35	large proline-rich protein bag6-A	large proline-rich protein bag6-A|uncharacterized protein LOC4345198|Os08g0295000|Os08g0295100		8	NC_029263.1	11869980	11879536	minus	17
4347563	LOC4347563	OSNPB_090514100	glycine oxidase	glycine oxidase|Os09g0514100|P0450E05.15-1|P0450E05.15-2		9	NC_029264.1	20011534	20017695	plus	10
4347996	LOC4347996	OSNPB_100118900	probable helicase DDB_G0274399	probable helicase DDB_G0274399|Os10g0118900		10	NC_029265.1	1193227	1203173	minus	9
4348751	LOC4348751	OSNPB_100446400	AT-rich interactive domain-containing protein 1	AT-rich interactive domain-containing protein 1|uncharacterized protein LOC4348751|Os10g0446400		10	NC_029265.1	16139829	16155669	plus	7
4350352	LOC4350352	OSNPB_110309000	phosphoinositide phosphatase SAC7	phosphoinositide phosphatase SAC7|Os11g0309000		11	NC_029266.1	11786146	11801860	minus	21
9270848	LOC9270848	OSNPB_010540800	putative B3 domain-containing protein LOC_Os07g12820	putative B3 domain-containing protein LOC_Os07g12820|OSJNBa0047D12.37|Os01g0540800|Os01g0541000		1	NC_029256.1	19874740	19885560	plus	23
107280777	LOC107280777		uncharacterized LOC107280777	uncharacterized protein LOC107280777		4	NC_029259.1	31669227	31674589	minus	11

## Sheet: RI
GeneID	Symbol	Aliases	description	other_designations	map_location	chromosome	genomic_nucleotide_accession.version	start_position_on_the_genomic_accession	end_position_on_the_genomic_accession	orientation	exon_count	OMIM
4324412	LOC4324412	OSNPB_010164400	transcription initiation factor TFIID subunit 15b	transcription initiation factor TFIID subunit 15b|Os01g0164400		1	NC_029256.1	3322792	3328254	plus	6
4331152	LOC4331152	OSNPB_020817900	protein LUTEIN DEFICIENT 5, chloroplastic	protein LUTEIN DEFICIENT 5, chloroplastic|Os02g0817900		2	NC_029257.1	35093318	35099420	minus	16
4331211	LOC4331211		uncharacterized LOC4331211			2	NC_029257.1	35452217	35459909	minus	14
4331617	LOC4331617	OSNPB_030147400	putative transporter arsB	putative transporter arsB|Os03g0147400		3	NC_029258.1	2652053	2661782	minus	8
4334263	LOC4334263		uncharacterized LOC4334263			3	NC_029258.1	31998239	32000630	minus	3
4334878	LOC4334878	OSNPB_030861800	F-box protein At4g00755	F-box protein At4g00755|Os03g0861800		3	NC_029258.1	36381712	36384490	plus	4
4347451	LOC4347451	OSNPB_090494200	chitinase-like protein 1	chitinase-like protein 1|Os09g0494200		9	NC_029264.1	19148027	19149872	plus	3
4347855	LOC4347855	OSNPB_090560900, P0635G10.9	protein SUPPRESSOR OF FRI 4	protein SUPPRESSOR OF FRI 4|Os09g0560900|zinc finger protein -like		9	NC_029264.1	22287174	22291743	minus	7
4352810	LOC4352810	OSNPB_120618400	uncharacterized LOC4352810	uncharacterized protein LOC4352810|Os12g0618400		12	NC_029267.1	26339252	26346056	minus	8
9267464	LOC9267464		uncharacterized LOC9267464	uncharacterized protein LOC9267464		2	NC_029257.1	16397697	16401600	minus	5
