# Supplementary material for: A Genomic View of Alternative Splicing of Long Non-coding RNAs during Rice Seed Development Reveals Extensive Splicing and lncRNA Gene Families
Source: Front Plant Sci. 2018 Feb 7;9:115. doi: 10.3389/fpls.2018.00115 (PMC5808331; doi:10.3389/fpls.2018.00115)
Supplement: Supplementary file 1 [file DataSheet1.ZIP › root v leaf SE RI descriptions.ods]

## Sheet: SE
GeneID	Symbol	Aliases	description	other_designations	map_location	chromosome	genomic_nucleotide_accession.version	start_position_on_the_genomic_accession	end_position_on_the_genomic_accession	orientation	exon_count	OMIM
4324650	LOC4324650	OSNPB_010221100, GH3.3, JAR2, OsGH3-3, OsJAR2	jasmonic acid-amido synthetase JAR2	jasmonic acid-amido synthetase JAR2|Auxin-responsive GH3-like protein 3|Indole-3-acetic acid-amido synthetase GH3.3|Jasmonate-amino acid synthetase JAR1|LOC_Os01g12160|Os01g0221100|P0483F08.33-1|Protein JASMONATE RESISTANT 2|putative Nt-gh3 deduced protein		1	NC_029256.1	6624499	6630486	minus	6
4324939	LOC4324939	OSNPB_010871100	phospholipase ABHD3	phospholipase ABHD3|OSJNBb0008G24.5|Os01g0871100|P0039A07.22|putative lung alpha/beta hydrolase protein 1		1	NC_029256.1	37763420	37770473	plus	15
4326159	LOC4326159	OSNPB_010107900, EX2, OsEX2, OsJ_00066	protein EXECUTER 2, chloroplastic	protein EXECUTER 2, chloroplastic|Os01g0107900|P0005A05.36|P0482C06.14		1	NC_029256.1	416266	420495	minus	12
4326583	LOC4326583	OSNPB_010639900	carbonic anhydrase, chloroplastic	carbonic anhydrase, chloroplastic|Os01g0639900|P0004A09.36|carbonic anhydrase-like		1	NC_029256.1	25692732	25705082	plus	10
4332665	LOC4332665	OSNPB_030319400, CIPK3, CIPK31, CK1, OsCIPK31, OsCK1	CBL-interacting protein kinase 31	CBL-interacting protein kinase 31|CBL-interacting protein kinase 3|CIPK-like protein 1|LOC_Os03g20380|Os03g0319400		3	NC_029258.1	11526268	11532001	minus	16
4334834	LOC4334834	OSNPB_030855700	replication protein A 70 kDa DNA-binding subunit B	replication protein A 70 kDa DNA-binding subunit B|Os03g0855700		3	NC_029258.1	36082350	36096517	plus	17
4336145	LOC4336145	OSNPB_040474800, BGLU12, Os4bglu12, OsJ_15166	beta-glucosidase 12	beta-glucosidase 12|LOC_Os04g39880|OSJNBa0022H21.3|Os04g0474800		4	NC_029259.1	23747515	23752774	minus	14
4337654	LOC4337654	OSNPB_050121600, AP2D23	AP2-like ethylene-responsive transcription factor TOE3	AP2-like ethylene-responsive transcription factor TOE3|AP2 domain-containing protein|Os05g0121600|transcription factor AP2D23-like		5	NC_029260.1	1155966	1160262	minus	8
4345351	LOC4345351		uncharacterized LOC4345351	uncharacterized protein LOC4345351		8	NC_029263.1	15981331	15991675	minus	11
4345664	LOC4345664	OSNPB_080436000	polypyrimidine tract-binding protein homolog 1	polypyrimidine tract-binding protein homolog 1|Os08g0436000|P0413H11.37|putative polypyrimidine tract-binding protein homolog		8	NC_029263.1	21173460	21179196	minus	11
4347932	LOC4347932	OSNPB_090573200	protein SCAI homolog	protein SCAI homolog|protein SCAI|B1130E07.18-1|B1130E07.18-3|Os09g0573200		9	NC_029264.1	22933986	22938994	plus	10
4350949	LOC4350949	OSNPB_110621500	protein ELF4-LIKE 4	protein ELF4-LIKE 3|protein ELF4-LIKE 4|Os11g0621500		11	NC_029266.1	24230372	24233420	plus	5
9266561	LOC9266561	OSNPB_010973100	uncharacterized LOC9266561	uncharacterized protein LOC9266561|Os01g0973100|P0518C01.39|P0698H10.13|carboxyl-terminal peptidase-like		1	NC_029256.1	42960107	42965025	plus	7
9266898	LOC9266898	OSNPB_010383700	LEC14B protein	LEC14B homolog|LEC14B protein|Os01g0383700		1	NC_029256.1	16046654	16056254	plus	13
9268385	LOC9268385	OSNPB_080185800	uncharacterized LOC9268385	uncharacterized protein LOC9268385|Os08g0185800|P0547A06.22		8	NC_029263.1	5027559	5033246	plus	4
9270364	LOC9270364	OSNPB_030153000	RNA-binding protein 39	RNA-binding protein 39|Os03g0153000		3	NC_029258.1	2922845	2931548	minus	14
107276842	LOC107276842	OSNPB_110690332	wall-associated receptor kinase 3-like	wall-associated receptor kinase 3-like|OSJNBb0018L01.21|Os11g0690332|putative wall-associated protein kinase		11	NC_029266.1	28075436	28080156	plus	5

## Sheet: RI
GeneID	Symbol	Aliases	description	other_designations	map_location	chromosome	genomic_nucleotide_accession.version	start_position_on_the_genomic_accession	end_position_on_the_genomic_accession	orientation	exon_count	OMIM
4328727	LOC4328727	OSNPB_020216300	uncharacterized LOC4328727	uncharacterized protein LOC4328727|B1307A11.18-1|B1307A11.18-2|Os02g0216300		2	NC_029257.1	6508872	6513842	minus	4
4331152	LOC4331152	OSNPB_020817900	protein LUTEIN DEFICIENT 5, chloroplastic	protein LUTEIN DEFICIENT 5, chloroplastic|Os02g0817900		2	NC_029257.1	35093318	35099420	minus	16
4332475	LOC4332475	OSNPB_030285800, BIMK1, MAPK2, MAPK5, MPK3, MPK5, OsBIMK1, OsMAP1, OsMAPK2, OsMAPK5, OsMPK3, OsMSRMK2, msrmk2	mitogen-activated protein kinase 5	mitogen-activated protein kinase 5|Benzothiadiazole-induced MAP kinase 1|LOC_Os03g17700|MAP kinase 2|MAP kinase 5|Multiple stress-responsive MAP kinase 2|OSJNBa0013D02.9|Os03g0285800		3	NC_029258.1	9847714	9850468	minus	6
4335298	LOC4335298		uncharacterized LOC4335298			4	NC_029259.1	9562444	9564711	minus	2
4336066	LOC4336066	OSNPB_040462500, B0812A04.1, GF14B	14-3-3-like protein GF14-B	14-3-3-like protein GF14-B|B1358B12.12|G-box binding factor|G-box factor 14-3-3 homolog B|GF14-b protein|LOC_Os04g38870|OSJNBa0072F16.20|Os04g0462500		4	NC_029259.1	23104012	23107573	plus	7
4345333	LOC4345333	OSNPB_080344300, OJ1119_B10.31	mitochondrial pyruvate carrier 4	mitochondrial pyruvate carrier 4|Os08g0344300|light induced protein like		8	NC_029263.1	15571100	15574550	plus	5
4346217	LOC4346217	OSNPB_080545200, OJ1323_A06.4	sorbitol dehydrogenase	sorbitol dehydrogenase|Os08g0545200|P0623F08.37|putative sorbitol dehydrogenase		8	NC_029263.1	27315925	27318262	plus	3
4347855	LOC4347855	OSNPB_090560900, P0635G10.9	protein SUPPRESSOR OF FRI 4	protein SUPPRESSOR OF FRI 4|Os09g0560900|zinc finger protein -like		9	NC_029264.1	22287174	22291743	minus	7
107279579	LOC107279579		uncharacterized LOC107279579	uncharacterized protein LOC107279579		12	NC_029267.1	6461826	6464406	minus	7
