# Supplementary material for: A Genomic View of Alternative Splicing of Long Non-coding RNAs during Rice Seed Development Reveals Extensive Splicing and lncRNA Gene Families
Source: Front Plant Sci. 2018 Feb 7;9:115. doi: 10.3389/fpls.2018.00115 (PMC5808331; doi:10.3389/fpls.2018.00115)
Supplement: Supplementary file 1 [file DataSheet1.ZIP › OsMet1-2 SE RI descriptions.ods]

## Sheet: SE
GeneID	Symbol	Aliases	description	other_designations	map_location	chromosome	genomic_nucleotide_accession.version	start_position_on_the_genomic_accession	end_position_on_the_genomic_accession	orientation	exon_count	OMIM
4323975	LOC4323975	OSNPB_010518500, B1003B09.6	uncharacterized LOC4323975	uncharacterized protein LOC4323975|Os01g0518500|putative alpha-galactosidase		1	NC_029256.1	18394303	18401738	minus	14
4324539	LOC4324539	OSNPB_010498200, OJ1126_G08.47	uncharacterized LOC4324539	uncharacterized protein LOC4324539|B1111E11.18|Os01g0498200		1	NC_029256.1	17151639	17157927	plus	12
4324837	LOC4324837	OSNPB_010879400	uncharacterized LOC4324837	uncharacterized protein LOC4324837|Os01g0879400|P0018C10.27|P0471B04.38|beta-glucanase-like protein		1	NC_029256.1	38154191	38157020	plus	4
4324867	LOC4324867	OSNPB_010909500	histone deacetylase HDT2	histone deacetylase HDT2|Os01g0909500|P0456E05.24-1|putative histone deacetylase 2		1	NC_029256.1	39616233	39633838	minus	11
4325088	LOC4325088		uncharacterized LOC4325088	uncharacterized protein LOC4325088		1	NC_029256.1	38082361	38088769	minus	7
4325329	LOC4325329	OSNPB_010182600, GI	protein GIGANTEA	protein GIGANTEA|LOC_Os01g08700|Os01g0182600|P0666G04.27-1|P0666G04.27-2|gigantea-like protein|putative gigantea		1	NC_029256.1	4329398	4338490	minus	16
4325416	LOC4325416	OSNPB_010957000, OJ1294_F06.11	probable NAD kinase 1	probable NAD kinase 1|ATP-NAD kinase family protein-like|LOC_Os01g72690|Os01g0957000		1	NC_029256.1	42177828	42183727	plus	11
4325426	LOC4325426	OSNPB_010382700	uncharacterized LOC4325426	uncharacterized protein LOC4325426|ATP-dependent Zn proteases-like protein|OSJNBa0091E23.18-1|Os01g0382700		1	NC_029256.1	15975307	15980525	plus	7
4326190	LOC4326190	OSNPB_010549400, OsJ_02174	DEAD-box ATP-dependent RNA helicase 40	DEAD-box ATP-dependent RNA helicase 40|B1156H12.12-1|B1156H12.12-2|LOC_Os01g36860|Os01g0549400|putative ATP-dependent RNA helicase DB10		1	NC_029256.1	20522447	20528198	plus	8
4326583	LOC4326583	OSNPB_010639900	carbonic anhydrase, chloroplastic	carbonic anhydrase, chloroplastic|Os01g0639900|P0004A09.36|carbonic anhydrase-like		1	NC_029256.1	25692732	25705082	plus	10
4327120	LOC4327120	OSNPB_010173100	uncharacterized protein At2g34160	uncharacterized protein At2g34160|OSJNBa0089K24.5|Os01g0173100		1	NC_029256.1	3742759	3744550	minus	5
4327454	LOC4327454	OSNPB_010835600	uncharacterized LOC4327454	uncharacterized protein LOC4327454|Os01g0835600|P0506B12.20-1		1	NC_029256.1	35816574	35820862	minus	4
4328599	LOC4328599	OSNPB_020194200, OsC3H14, OsJ_005555	zinc finger CCCH domain-containing protein 14	zinc finger CCCH domain-containing protein 14|KH domain-containing protein-like|LOC_Os02g10080|Os02g0194200|P0437H03.134		2	NC_029257.1	5250037	5253720	plus	3
4329229	LOC4329229	OSNPB_020438200, CYCT1_2, OJ1570_H12.4-1, OJ1570_H12.4-2	cyclin-T1-2	cyclin-T1-2|LOC_Os02g24190|Os02g0438200|cyclin K-like|cyclin T2-like protein		2	NC_029257.1	14006914	14018123	plus	10
4329775	LOC4329775	OSNPB_020580300, GF14E, GID2, OJ1115_A05.5-1	14-3-3-like protein GF14-E	14-3-3-like protein GF14-E|B1267B06.30-1|F-box protein GID2|G-box factor 14-3-3 homolog E|Gibberellin-insensitive dwarf protein 2|LOC_Os02g36974|Os02g0580300|Protein GIBBERELLIN INSENSITIVE DWARF2|putative GF14-b protein		2	NC_029257.1	22333215	22337629	plus	7
4330106	LOC4330106	OSNPB_020639800	E3 ubiquitin-protein ligase RMA1H1	E3 ubiquitin-protein ligase RMA1H1|Os02g0639800|P0010C01.23-1|ring domain containing protein-like		2	NC_029257.1	25671611	25677467	minus	4
4330403	Os02g0696650	OSNPB_020696650	uncharacterized LOC4330403	uncharacterized protein LOC4330403		2	NC_029257.1	28628222	28631054	minus	6
4330991	LOC4330991	OSNPB_020793900, OJ1249_F12.36	uncharacterized LOC4330991	uncharacterized protein LOC4330991|Os02g0793900|P0700F06.24		2	NC_029257.1	33734387	33737347	minus	4
4331211	LOC4331211		uncharacterized LOC4331211			2	NC_029257.1	35452217	35459909	minus	14
4331604	LOC4331604	OSNPB_030145700	uncharacterized LOC4331604	uncharacterized protein LOC4331604|Os03g0145700		3	NC_029258.1	2530993	2537805	plus	7
4331617	LOC4331617	OSNPB_030147400	putative transporter arsB	putative transporter arsB|Os03g0147400		3	NC_029258.1	2652053	2661782	minus	8
4332391	LOC4332391	OSNPB_030271400	hsp70 nucleotide exchange factor FES1	hsp70 nucleotide exchange factor FES1|uncharacterized protein LOC4332391|Os03g0271400		3	NC_029258.1	9076063	9079455	minus	7
4333174	LOC4333174	OSNPB_030430100	lysine-specific demethylase JMJ25	lysine-specific demethylase JMJ25|Os03g0430100|Os03g0430400		3	NC_029258.1	18026731	18041684	plus	18
4333236	LOC4333236		uncharacterized LOC4333236			3	NC_029258.1	19528083	19531691	plus	6
4333254	LOC4333254	OSNPB_030562000	F-box protein FBW2	F-box protein FBW2|Os03g0562000|Os03g0562200		3	NC_029258.1	20181735	20195036	minus	12
4333604	LOC4333604	OSNPB_030654600, NOL, NOL1, OsJ_11943, OsNOL	chlorophyll(ide) b reductase NOL, chloroplastic	chlorophyll(ide) b reductase NOL, chloroplastic|LOC_Os03g45194|OSJNBa0092N01.25|OSJNBb0023J24.13|Os03g0654600|Protein NON-YELLOW COLORING 1-LIKE|Protein NYC1-LIKE|Short-chain dehydrogenase/reductase NOL|short-chain dehydrogenase/reductase NOL1		3	NC_029258.1	25520290	25525342	minus	14
4333678	LOC4333678	OSNPB_030669000	DEAD-box ATP-dependent RNA helicase 10	DEAD-box ATP-dependent RNA helicase 10|LOC_Os03g46610|OSJNBa0039O18.13|OSJNBb0036M02.1|Os03g0669000		3	NC_029258.1	26380706	26385452	minus	14
4333761	LOC4333761	OSNPB_030687200	formin-like protein 20	formin-like protein 20|Os03g0687200		3	NC_029258.1	27431849	27436629	minus	5
4334035	LOC4334035	OSNPB_030737000	CBS domain-containing protein CBSX3, mitochondrial	CBS domain-containing protein CBSX3, mitochondrial|Os03g0737000		3	NC_029258.1	30206419	30210494	minus	7
4334750	LOC4334750	OSNPB_030843500	putative RNA-binding protein Luc7-like 2	putative RNA-binding protein Luc7-like 2|Os03g0843500|sarcoplasmic reticulum protein-like protein		3	NC_029258.1	35446441	35452481	minus	15
4334834	LOC4334834	OSNPB_030855700	replication protein A 70 kDa DNA-binding subunit B	replication protein A 70 kDa DNA-binding subunit B|Os03g0855700		3	NC_029258.1	36082350	36096517	plus	17
4334858	LOC4334858	OSNPB_030859500	ABC transporter G family member 3	ABC transporter G family member 3|Os03g0859500		3	NC_029258.1	36273395	36279445	minus	12
4334916	LOC4334916	OSNPB_040107500	glyoxylate/hydroxypyruvate reductase HPR3	glyoxylate/hydroxypyruvate reductase HPR3|Os04g0107500		4	NC_029259.1	453424	457126	plus	3
4334934	LOC4334934	OSNPB_040111500	exocyst complex component EXO70A1	exocyst complex component EXO70A1|Os04g0111500		4	NC_029259.1	661144	667587	minus	4
4335067	LOC4335067	OSNPB_040173300	atherin	atherin|Os04g0173300		4	NC_029259.1	4965326	4975367	plus	5
4335348	LOC4335348	OSNPB_040272700	UDP-glycosyltransferase 92A1	UDP-glycosyltransferase 92A1|Os04g0272700		4	NC_029259.1	11450558	11455774	plus	4
4335520	LOC4335520	OSNPB_040340800	uncharacterized LOC4335520	uncharacterized protein LOC4335520|Os04g0340800		4	NC_029259.1	16099430	16102412	plus	8
4336058	LOC4336058		uncharacterized LOC4336058			4	NC_029259.1	23045529	23057063	minus	5
4336739	LOC4336739	OSNPB_040576700	uncharacterized LOC4336739	uncharacterized protein LOC4336739|Os04g0576700		4	NC_029259.1	29065873	29069190	plus	7
4337198	LOC4337198	OSNPB_040646100	protein BUD31 homolog 1	protein BUD31 homolog 1|Os04g0646100		4	NC_029259.1	32868115	32871641	minus	5
4337902	LOC4337902	OSNPB_050163400	E3 ubiquitin-protein ligase MBR1	E3 ubiquitin-protein ligase MBR1|Os05g0163400		5	NC_029260.1	3718277	3725414	minus	8
4338006	LOC4338006	OSNPB_050186100, OsHpt4, PHP2	pseudo histidine-containing phosphotransfer protein 2	pseudo histidine-containing phosphotransfer protein 2|LOC_Os05g09410|Os05g0186100		5	NC_029260.1	5278210	5287865	minus	9
4338062	LOC4338062		uncharacterized LOC4338062	uncharacterized protein LOC4338062		5	NC_029260.1	6358106	6363378	minus	20
4338275	LOC4338275	OSNPB_050275600	uncharacterized LOC4338275	uncharacterized protein LOC4338275|Os05g0275600		5	NC_029260.1	11314354	11319894	plus	9
4338295	LOC4338295		uncharacterized LOC4338295			5	NC_029260.1	12293924	12297802	plus	6
4338498	LOC4338498	OSNPB_050349700, CHLG	chlorophyll synthase, chloroplastic	chlorophyll synthase, chloroplastic|LOC_Os05g28200|OSJNBa0077J17.3|Os05g0349700|Polyprenyl transferase		5	NC_029260.1	16512059	16517799	plus	15
4339312	LOC4339312	OSNPB_050515200	cytochrome P450 71A1	cytochrome P450 71A1|Os05g0515200		5	NC_029260.1	25543079	25546672	plus	4
4339583	LOC4339583	OSNPB_050558400	branched-chain-amino-acid aminotransferase 5, chloroplastic	branched-chain-amino-acid aminotransferase 5, chloroplastic|Os05g0558400		5	NC_029260.1	27778781	27784820	plus	11
4339622	LOC4339622	OSNPB_050564300	E3 ubiquitin-protein ligase MBR1	E3 ubiquitin-protein ligase MBR1|Os05g0564300		5	NC_029260.1	28085082	28092423	plus	7
4339667	LOC4339667	OSNPB_050571400	uncharacterized LOC4339667	uncharacterized protein LOC4339667|Os05g0571400		5	NC_029260.1	28480921	28482919	minus	3
4340404	LOC4340404	OSNPB_060199050	pentatricopeptide repeat-containing protein At3g18110, chloroplastic	pentatricopeptide repeat-containing protein At3g18110, chloroplastic|B1172G12.22|Os06g0199050|Os06g0199100|putative PPR protein		6	NC_029261.1	5022307	5035414	minus	11
4340590	LOC4340590	OSNPB_060234200, OsRac4, RAC4, ROP4	rac-like GTP-binding protein 4	rac-like GTP-binding protein 4|GTPase protein ROP4|LOC_Os06g12790|OSJNBa0080E19.8-1|OSJNBa0080E19.8-2|OSJNBb0061B07.23-1|OSJNBb0061B07.23-2|Os06g0234200|putative small GTP-binding protein OsRac3|small GTP-binding protein OsRac3-like		6	NC_029261.1	6990723	6994528	plus	8
4341311	LOC4341311	OSNPB_060562700	cell division cycle and apoptosis regulator protein 1	cell division cycle and apoptosis regulator protein 1|uncharacterized protein LOC4341311|ATP/GTP-binding protein-like|Os06g0562700|P0656E03.13|P0656E03.14|calmodulin-like		6	NC_029261.1	21606865	21617139	minus	23
4341424	LOC4341424	OSNPB_060594100	3-hydroxyisobutyryl-CoA hydrolase-like protein 3, mitochondrial	3-hydroxyisobutyryl-CoA hydrolase-like protein 3, mitochondrial|Os06g0594100|P0502H06.44-1|P0652A05.9-1|putative 3-hydroxyisobutyryl-coenzyme A hydrolase		6	NC_029261.1	23343922	23350818	plus	11
4341521	LOC4341521		uncharacterized LOC4341521	uncharacterized protein LOC4341521|P0417G12.12|P0429G06.29		6	NC_029261.1	24494188	24501028	minus	14
4342799	Os07g0238800	OSNPB_070238700	uncharacterized LOC4342799	uncharacterized protein LOC4342799|Os07g0238700		7	NC_029262.1	7713425	7723864	plus	11
4342989	LOC4342989		uncharacterized LOC4342989			7	NC_029262.1	12551930	12569464	plus	0
4343002	LOC4343002	OSNPB_070409900, CDPK5, CPK18, OsCDPK18, OsCDPK5, OsCPK18, OsJ_23937	calcium-dependent protein kinase 28	calcium-dependent protein kinase 28|Calcium-dependent protein kinase 18|LOC_Os07g22710|Os07g0409900		7	NC_029262.1	12794962	12803581	minus	12
4343292	LOC4343292	OSNPB_070495900, OJ1058_B11.130-2, OJ1457_D07.109-1, OJ1457_D07.109-2	regulator of nonsense transcripts 1 homolog	regulator of nonsense transcripts 1 homolog|Os07g0495900|putative type 1 RNA helicase|regulator of nonsense transcripts 1 homolog -like protein		7	NC_029262.1	18554946	18565209	plus	29
4343382	LOC4343382	OSNPB_070516500	uncharacterized LOC4343382	uncharacterized protein LOC4343382|Os07g0516500		7	NC_029262.1	19905101	19909624	minus	5
4344248	LOC4344248	OSNPB_070671700, CARM1, OsJ_25531, PRMT4	probable histone-arginine methyltransferase CARM1	probable histone-arginine methyltransferase CARM1|LOC_Os07g47500|Os07g0671700|P0470D12.124|Protein arginine N-methyltransferase 4|putative protein arginine N-methyltransferase 4		7	NC_029262.1	28402322	28409557	plus	16
4344256	LOC4344256	OSNPB_070673500	serine/arginine-rich-splicing factor SR34	serine/arginine-rich-splicing factor SR34|Os07g0673500|P0470D12.143-1|putative pre-mRNA splicing factor SF2		7	NC_029262.1	28469786	28474222	minus	16
4344399	LOC4344399	OSNPB_070695100, OsPRR37, PRR37	two-component response regulator-like PRR37	two-component response regulator-like PRR37|LOC_Os07g49460|Os07g0695100|P0627E10.21|pseudo-response regulator 37|putative pseudo-response regulator		7	NC_029262.1	29616706	29629187	plus	11
4344703	LOC4344703	OSNPB_080157600, COC1	protein LHY	protein CCA1|protein LHY|Os08g0157600|P0438H08.34|circadian oscillator component|putative LHY protein		8	NC_029263.1	3360845	3373396	plus	15
4344873	LOC4344873	OSNPB_080196200	putative F-box/LRR-repeat protein 23	putative F-box/LRR-repeat protein 23|F-box protein family-like|Os08g0196200|P0035F08.33|P0412D08.11		8	NC_029263.1	5584218	5587479	minus	3
4344881	LOC4344881	OSNPB_080197500	F-box/LRR-repeat protein At4g14096	F-box/LRR-repeat protein At4g14096|Os08g0197500		8	NC_029263.1	5638139	5643256	plus	5
4345166	LOC4345166		uncharacterized LOC4345166			8	NC_029263.1	11074051	11077068	plus	5
4345945	LOC4345945	OSNPB_080500100, OJ1118_A06.13-1, OJ1118_A06.13-2, PEX5	peroxisome biogenesis protein 5	peroxisome biogenesis protein 5|Os08g0500100|peroxisomal targeting signal 1 receptor long form|putative peroxisomal targeting signal 1 receptor		8	NC_029263.1	24685250	24694486	plus	16
4346337	LOC4346337	OSNPB_080562700, AAP-S, PSA	puromycin-sensitive aminopeptidase	puromycin-sensitive aminopeptidase|Cytosol alanyl aminopeptidase|LOC_Os08g44860|Os08g0562700|P0543D10.15|putative aminopeptidase N		8	NC_029263.1	28173377	28181770	minus	34
4346933	LOC4346933		uncharacterized LOC4346933			9	NC_029264.1	12892935	12898027	plus	12
4347149	LOC4347149	OSNPB_090436400	putative protease Do-like 14	putative protease Do-like 14|Os09g0436400|Os09g0436500		9	NC_029264.1	16049144	16074372	plus	44
4347865	LOC4347865	OSNPB_090563800	uncharacterized LOC4347865	uncharacterized protein LOC4347865|OSJNBa0042B15.6|Os09g0563800		9	NC_029264.1	22405455	22414388	minus	12
4347980	LOC4347980	OSNPB_100113900	probable NAD(P)H-dependent oxidoreductase 1	probable NAD(P)H-dependent oxidoreductase 1|Os10g0113900		10	NC_029265.1	911530	916853	plus	4
4348283	LOC4348283	OSNPB_100210500	WAT1-related protein At4g08290	WAT1-related protein At4g08290|Os10g0210500		10	NC_029265.1	7813354	7817136	minus	7
4348335	LOC4348335	OSNPB_100330300	uncharacterized LOC4348335	uncharacterized protein LOC4348335|Os10g0330300		10	NC_029265.1	9330650	9336548	plus	7
4349257	LOC4349257	OSNPB_100540900	uncharacterized LOC4349257	uncharacterized protein LOC4349257|Os10g0540900		10	NC_029265.1	21105104	21109015	plus	7
4349296	LOC4349296	OSNPB_100548000	short-chain dehydrogenase TIC 32, chloroplastic	short-chain dehydrogenase TIC 32, chloroplastic|Os10g0548000		10	NC_029265.1	21440233	21443667	minus	11
4349501	LOC4349501	OSNPB_100577800	inactive poly [ADP-ribose] polymerase RCD1	inactive poly [ADP-ribose] polymerase RCD1|Os10g0577800		10	NC_029265.1	23035344	23039711	minus	7
4349733	LOC4349733	OSNPB_110140100	uncharacterized protein At2g39790, mitochondrial	uncharacterized protein At2g39790, mitochondrial|Os11g0140100		11	NC_029266.1	1849567	1854347	minus	4
4350213	LOC4350213	OSNPB_110251400	ankyrin repeat-containing protein At5g02620	ankyrin repeat-containing protein At5g02620|Os11g0251400		11	NC_029266.1	8163385	8170147	minus	6
4350473	LOC4350473	OSNPB_110461000	serine carboxypeptidase-like 7	serine carboxypeptidase-like 13|serine carboxypeptidase-like 7|Os11g0461000		11	NC_029266.1	15706797	15738294	plus	17
4350949	LOC4350949	OSNPB_110621500	protein ELF4-LIKE 4	protein ELF4-LIKE 3|protein ELF4-LIKE 4|Os11g0621500		11	NC_029266.1	24230372	24233420	plus	5
4351019	LOC4351019	OSNPB_110645200	protein tas	protein tas|Os11g0645200		11	NC_029266.1	25614307	25617384	plus	12
4351224	LOC4351224	OSNPB_110707000, OsJ_033539, OsrcaA1, RA, RCAA1, RCAA2, rca	ribulose bisphosphate carboxylase/oxygenase activase, chloroplastic	ribulose bisphosphate carboxylase/oxygenase activase, chloroplastic|LOC_Os11g47970|Os11g0707000|RuBisCO activase large isoform|ribulose bisphosphate carboxylase activase small isoform|ribulose-1,5-bisphosphate carboxylase/oxygenase activase|ribulose-bisphosphate carboxylase activase large isoform precursor protein|rubisco activase small isoform		11	NC_029266.1	28932976	28936094	minus	7
4351897	LOC4351897	OSNPB_120254400	serine/threonine-protein phosphatase 7 long form homolog	serine/threonine-protein phosphatase 7 long form homolog|Os12g0254400		12	NC_029267.1	8670031	8679521	minus	10
4351929	LOC4351929	OSNPB_120264500	3-hydroxyisobutyryl-CoA hydrolase 1	3-hydroxyisobutyryl-CoA hydrolase 1|uncharacterized protein LOC4351929|Os12g0264500		12	NC_029267.1	9350844	9365576	plus	23
9267168	LOC9267168	OSNPB_110200950	F-box/FBD/LRR-repeat protein At5g22700	F-box/FBD/LRR-repeat protein At5g22700|Os11g0200950		11	NC_029266.1	5071511	5083108	minus	9
9267586	LOC9267586	OSNPB_120407900	pentatricopeptide repeat-containing protein At2g15980	pentatricopeptide repeat-containing protein At2g15980|Os12g0407900|Os12g0408100		12	NC_029267.1	12349443	12357511	plus	8
9269581	LOC9269581	OSNPB_020806300	GATA transcription factor 11	GATA transcription factor 11|Os02g0806300|Os02g0806400		2	NC_029257.1	34408078	34413323	plus	4
9269896	LOC9269896		uncharacterized LOC9269896			11	NC_029266.1	26533893	26537165	minus	4
9270817	LOC9270817	OJ1116_E03.18	uncharacterized LOC9270817	uncharacterized protein LOC9270817		2	NC_029257.1	13466931	13472484	minus	15
9271629	LOC9271629		uncharacterized LOC9271629			1	NC_029256.1	14798810	14801992	plus	4
9271882	LOC9271882	OSNPB_070496300	protein FAR1-RELATED SEQUENCE 5	protein FAR1-RELATED SEQUENCE 5|Os07g0496300		7	NC_029262.1	18597884	18603496	minus	5
107278719	LOC107278719		uncharacterized LOC107278719			8	NC_029263.1	13064530	13067383	minus	3
107281444	LOC107281444		uncharacterized LOC107281444	uncharacterized protein LOC107281444|OSJNBb0015B15.9		6	NC_029261.1	5284579	5293113	plus	11
107281496	LOC107281496		uncharacterized LOC107281496			7	NC_029262.1	5366666	5382475	plus	4
107281996	LOC107281996		uncharacterized LOC107281996	uncharacterized protein LOC107281996		1	NC_029256.1	6750761	6763919	minus	11

## Sheet: RI
GeneID	Symbol	Aliases	description	other_designations	map_location	chromosome	genomic_nucleotide_accession.version	start_position_on_the_genomic_accession	end_position_on_the_genomic_accession	orientation	exon_count	OMIM
4324336	LOC4324336	OSNPB_010916800	THO complex subunit 2	THO complex subunit 2|Os01g0916800|P0413C03.13|putative THO complex 2		1	NC_029256.1	39960259	39976017	minus	33
4325456	LOC4325456	OSNPB_010142600	protein NRT1/ PTR FAMILY 8.2	protein NRT1/ PTR FAMILY 8.2|uncharacterized protein LOC4325456|Os01g0142600|Os01g0142800|P0019D06.17-1|P0024G09.5-1|putative peptide transport protein		1	NC_029256.1	2292080	2298268	plus	4
4326358	LOC4326358	OSNPB_010238500	D-amino-acid transaminase, chloroplastic	D-amino-acid transaminase, chloroplastic|OSJNBa0086P08.22|Os01g0238500|branched-chain amino acid aminotransferase -like		1	NC_029256.1	7665106	7668103	plus	4
4327625	LOC4327625	OSNPB_010798100	uncharacterized LOC4327625	uncharacterized protein LOC4327625|Os01g0798100		1	NC_029256.1	33789561	33794100	plus	4
4328790	LOC4328790	OSNPB_020227400, P0620H05.9	nuclear poly(A) polymerase 4	nuclear poly(A) polymerase 4|Os02g0227400|putative poly(A) polymerase		2	NC_029257.1	7144545	7150534	plus	12
4328950	LOC4328950		uncharacterized LOC4328950	uncharacterized protein LOC4328950		2	NC_029257.1	9405849	9415161	plus	5
4329897	LOC4329897	OSNPB_020601800, OJ1669_F01.4-1, OJ1669_F01.4-2, OJ1791_B03.42-1, OJ1791_B03.42-2	transcription factor GTE9	transcription factor GTE9|Os02g0601800|kinase-like protein|putative global transcription factor group E		2	NC_029257.1	23549174	23554382	minus	10
4330968	LOC4330968	OSNPB_020789400, OJ1046_F07.9, Os-RSZ21, Os-RSZp21, OsJ_08668, RSZP21, RSZP21B	serine/arginine-rich splicing factor RSZ21	serine/arginine-rich splicing factor RSZ21|LOC_Os02g54770|OSJNBa0054K20.35|Os02g0789400|RS-containing zinc finger protein 21|putative Splicing factor, arginine/serine-rich 7		2	NC_029257.1	33541856	33546538	minus	8
4331152	LOC4331152	OSNPB_020817900	protein LUTEIN DEFICIENT 5, chloroplastic	protein LUTEIN DEFICIENT 5, chloroplastic|Os02g0817900		2	NC_029257.1	35093318	35099420	minus	16
4331617	LOC4331617	OSNPB_030147400	putative transporter arsB	putative transporter arsB|Os03g0147400		3	NC_029258.1	2652053	2661782	minus	8
4332464	LOC4332464	OSNPB_030284100, OsPRR73, PRR73	two-component response regulator-like PRR73	two-component response regulator-like PRR73|LOC_Os03g17570|Os03g0284100|pseudo-response regulator 73		3	NC_029258.1	9759583	9768679	minus	11
4332660	LOC4332660	OSNPB_030318600	transcription factor TGA2	transcription factor TGA2|Os03g0318600|bZIP transcription factor|putative TGA2-like protein 1		3	NC_029258.1	11476040	11481261	minus	10
4334005	LOC4334005	OSNPB_030732200	dynamin-2A	dynamin-2A|Os03g0732200		3	NC_029258.1	29976157	29978411	minus	3
4334083	LOC4334083		uncharacterized LOC4334083			3	NC_029258.1	30626659	30631401	plus	6
4334263	LOC4334263		uncharacterized LOC4334263			3	NC_029258.1	31998239	32000630	minus	3
4335876	LOC4335876	OSNPB_040431800	uncharacterized LOC4335876	uncharacterized protein LOC4335876|Os04g0431800		4	NC_029259.1	21402362	21405390	minus	4
4336389	LOC4336389	OSNPB_040513400, BGLU16, Os4bglu16	beta-glucosidase 16	beta-glucosidase 16|LOC_Os04g43390|OSJNBa0004N05.24|OSJNBb0070J16.1|Os04g0513400		4	NC_029259.1	25658234	25667058	plus	12
4337352	LOC4337352	OSNPB_040670400	OTU domain-containing protein 3	OTU domain-containing protein 3|Os04g0670400		4	NC_029259.1	34201019	34205691	minus	11
4338323	LOC4338323	OSNPB_050295700	phosphatidate cytidylyltransferase, mitochondrial	phosphatidate cytidylyltransferase, mitochondrial|Os05g0295700		5	NC_029260.1	13090381	13092957	minus	7
4339589	LOC4339589	OSNPB_050559600, GT43E, OJ1115_B06.1	probable glucuronosyltransferase Os05g0559600	probable glucuronosyltransferase Os05g0559600|GT43 family glycosyltransferase E|LOC_Os05g48600|OSJNBa0001A14.15|Os05g0559600		5	NC_029260.1	27860572	27865053	plus	5
4340327	LOC4340327	OSNPB_060184300, bip110	ubiquitin carboxyl-terminal hydrolase 23	ubiquitin carboxyl-terminal hydrolase 23|BRI1-KD interacting protein 110|Os06g0184300|P0554A06.14-1|P0554A06.14-2|putative ubiquitin-specific protease 23		6	NC_029261.1	4213184	4218595	minus	12
4340353	LOC4340353	OSNPB_060187900, Os-RSZ21a, Os-RSZp21a, RSZ21A, RSZP21A	serine/arginine-rich splicing factor RSZ21A	serine/arginine-rich splicing factor RSZ21A|LOC_Os06g08840|OSJNBb0005A05.14-1|Os06g0187900|P0470C02.25-1|RS-containing zinc finger protein 21A|putative splicing factor, arginine/serine-rich 7		6	NC_029261.1	4428666	4432315	plus	6
4340990	LOC4340990		uncharacterized LOC4340990			6	NC_029261.1	14602503	14605956	minus	3
4342799	Os07g0238800	OSNPB_070238700	uncharacterized LOC4342799	uncharacterized protein LOC4342799|Os07g0238700		7	NC_029262.1	7713425	7723864	plus	11
4343022	LOC4343022		uncharacterized LOC4343022	uncharacterized protein LOC4343022|OSJNBa0077F02.139		7	NC_029262.1	13116706	13123083	minus	7
4343067	LOC4343067	OSNPB_070434700	methionine aminopeptidase 1B, chloroplastic	methionine aminopeptidase 1B, chloroplastic|Os07g0434700|P0673E01.23-1|methionine aminopeptidase-like		7	NC_029262.1	14520248	14524597	minus	12
4343865	LOC4343865	OSNPB_070608100	uncharacterized LOC4343865	uncharacterized protein LOC4343865|OSJNBa0072I06.33|Os07g0608100		7	NC_029262.1	24993808	24996387	plus	5
4344322	LOC4344322	OSNPB_070684400	vegetative cell wall protein gp1	vegetative cell wall protein gp1|Os07g0684400		7	NC_029262.1	29024596	29029432	plus	3
4344953	Os08g0215200	OSNPB_080215200	uncharacterized LOC4344953	uncharacterized protein LOC4344953|Os08g0215300		8	NC_029263.1	6728253	6739702	plus	15
4346217	LOC4346217	OSNPB_080545200, OJ1323_A06.4	sorbitol dehydrogenase	sorbitol dehydrogenase|Os08g0545200|P0623F08.37|putative sorbitol dehydrogenase		8	NC_029263.1	27315925	27318262	plus	3
4346453	LOC4346453		uncharacterized LOC4346453			9	NC_029264.1	2396715	2405230	minus	10
4347855	LOC4347855	OSNPB_090560900, P0635G10.9	protein SUPPRESSOR OF FRI 4	protein SUPPRESSOR OF FRI 4|Os09g0560900|zinc finger protein -like		9	NC_029264.1	22287174	22291743	minus	7
4348532	LOC4348532		uncharacterized LOC4348532			10	NC_029265.1	13036736	13040666	minus	5
4351277	LOC4351277	OSNPB_120108100	probable receptor-like protein kinase At5g18500	probable receptor-like protein kinase At5g18500|Os12g0108100		12	NC_029267.1	439127	443730	minus	10
4351893	LOC4351893	OSNPB_120250900	uncharacterized LOC4351893	uncharacterized protein LOC4351893|Os12g0250900		12	NC_029267.1	8494829	8497998	minus	3
4351897	LOC4351897	OSNPB_120254400	serine/threonine-protein phosphatase 7 long form homolog	serine/threonine-protein phosphatase 7 long form homolog|Os12g0254400		12	NC_029267.1	8670031	8679521	minus	10
9266258	LOC9266258		uncharacterized LOC9266258			11	NC_029266.1	11736078	11739413	minus	5
9266434	LOC9266434		uncharacterized LOC9266434			8	NC_029263.1	5690177	5697479	plus	11
9267344	LOC9267344		uncharacterized LOC9267344			2	NC_029257.1	6342258	6373017	plus	14
9268632	LOC9268632	OSNPB_060558700	nuclear poly(A) polymerase 4	nuclear poly(A) polymerase 4|OSJNBa0090E14.29|Os06g0558700|Os06g0558766|putative poly(A) polymerase		6	NC_029261.1	21343404	21350357	minus	12
9270173	LOC9270173		uncharacterized LOC9270173			8	NC_029263.1	10360399	10364632	minus	3
9270782	LOC9270782		uncharacterized LOC9270782			5	NC_029260.1	21613631	21616131	plus	2
9271190	LOC9271190		uncharacterized LOC9271190	uncharacterized protein LOC9271190		2	NC_029257.1	14969954	14973518	plus	6
9271802	LOC9271802	OSNPB_010911100	DEAD-box ATP-dependent RNA helicase 30	DEAD-box ATP-dependent RNA helicase 30|LOC_Os01g68320|Os01g0911100|P0456E05.41-1|P0456E05.41-2|P0470A12.9-1|P0470A12.9-2|putative DEAD box RNA helicase		1	NC_029256.1	39688270	39693126	minus	11
9272159	LOC9272159		uncharacterized LOC9272159	uncharacterized protein LOC9272159		10	NC_029265.1	10317445	10322779	minus	7
107276654	LOC107276654		uncharacterized LOC107276654			10	NC_029265.1	5372462	5376610	minus	3
