# Supplementary material for: A Genomic View of Alternative Splicing of Long Non-coding RNAs during Rice Seed Development Reveals Extensive Splicing and lncRNA Gene Families
Source: Front Plant Sci. 2018 Feb 7;9:115. doi: 10.3389/fpls.2018.00115 (PMC5808331; doi:10.3389/fpls.2018.00115)
Supplement: Supplementary file 1 [file DataSheet1.ZIP › leaf vs bud SE RI descriptions.ods]

## Sheet: SE
GeneID	Symbol	Aliases	description	other_designations	map_location	chromosome	genomic_nucleotide_accession.version	start_position_on_the_genomic_accession	end_position_on_the_genomic_accession	orientation	exon_count	OMIM
4324323	LOC4324323	OSNPB_010913400	glycine-rich RNA-binding protein 4, mitochondrial	glycine-rich RNA-binding protein 4, mitochondrial|pentatricopeptide repeat-containing protein At2g39620|Os01g0913400|P0470A12.44-1|pentatricopeptide (PPR) repeat-containing protein-like		1	NC_029256.1	39811925	39819570	minus	7
4324328	LOC4324328	OSNPB_010915800	peptidyl-prolyl cis-trans isomerase FKBP15-1	peptidyl-prolyl cis-trans isomerase FKBP15-1|peptidyl-prolyl cis-trans isomerase FKBP15-2|Os01g0915800|P0004D12.26|putative immunophilin		1	NC_029256.1	39913918	39916492	minus	7
4325229	LOC4325229	OSNPB_010390300, OJ1123_G09.26-1	replication protein A 70 kDa DNA-binding subunit D	replication protein A 70 kDa DNA-binding subunit D|DNA binding protein-like|Os01g0390300		1	NC_029256.1	16468736	16479818	minus	11
4326583	LOC4326583	OSNPB_010639900	carbonic anhydrase, chloroplastic	carbonic anhydrase, chloroplastic|Os01g0639900|P0004A09.36|carbonic anhydrase-like		1	NC_029256.1	25692732	25705082	plus	10
4327220	LOC4327220	OSNPB_010249300	uncharacterized LOC4327220	uncharacterized protein LOC4327220|Os01g0249300|P0034C11.35-1|P0434D08.2-1|putative negatively light-regulated protein		1	NC_029256.1	8212424	8215162	minus	8
4328133	LOC4328133	OSNPB_020122800	serine/arginine-rich splicing factor RS41	serine/arginine-rich splicing factor RS41|Os02g0122800|P0575F10.6-1|putative arginine/serine-rich splicing factor RSp41		2	NC_029257.1	1193399	1197065	minus	7
4328804	LOC4328804	OSNPB_020230200	uncharacterized LOC4328804	uncharacterized protein LOC4328804|OSJNBb0035N08.29|Os02g0230200		2	NC_029257.1	7321431	7326769	plus	7
4330785	LOC4330785	OSNPB_020757900	polyadenylate-binding protein 2	polyadenylate-binding protein 2|Os02g0757900|P0471A11.31-1|P0471A11.31-2|putative poly(A) binding protein		2	NC_029257.1	31916128	31920707	minus	7
4332368	LOC4332368	OSNPB_030267800	protein DA1-related 2	protein DA1-related 2|Os03g0267800		3	NC_029258.1	8870183	8875446	minus	13
4332903	LOC4332903	OSNPB_030363800	serine/arginine-rich SC35-like splicing factor SCL28	serine/arginine-rich SC35-like splicing factor SCL28|Os03g0363800		3	NC_029258.1	14176381	14181039	plus	8
4333731	LOC4333731	OSNPB_030681900	glycine-rich RNA-binding protein RZ1C	glycine-rich RNA-binding protein RZ1C|Os03g0681900		3	NC_029258.1	27134202	27138737	minus	3
4334750	LOC4334750	OSNPB_030843500	putative RNA-binding protein Luc7-like 2	putative RNA-binding protein Luc7-like 2|Os03g0843500|sarcoplasmic reticulum protein-like protein		3	NC_029258.1	35446441	35452481	minus	15
4334964	LOC4334964	OSNPB_040118900	serine/arginine-rich splicing factor RS31	serine/arginine-rich splicing factor RS31|Os04g0118900		4	NC_029259.1	1120605	1125082	minus	7
4335079	LOC4335079	OSNPB_040175900	probable inactive methyltransferase Os04g0175900	probable inactive methyltransferase Os04g0175900|LOC_Os04g09654|OSJNBa0039G19.11|Os04g0175900		4	NC_029259.1	5178216	5186490	plus	6
4335098	LOC4335098	OSNPB_040181100	uncharacterized LOC4335098	uncharacterized protein LOC4335098|Os04g0181100		4	NC_029259.1	5526862	5530341	minus	6
4336058	LOC4336058		uncharacterized LOC4336058			4	NC_029259.1	23045529	23057063	minus	5
4336294	LOC4336294	OSNPB_040498600, AdoMetDC, OsJ_004076, SAMDC	S-adenosylmethionine decarboxylase proenzyme	S-adenosylmethionine decarboxylase proenzyme|uncharacterized protein LOC4336294|LOC_Os04g42090|OSJNBa0029H02.4|OSJNBa0067K08.23|Os04g0498600		4	NC_029259.1	24915045	24918140	plus	4
4338062	LOC4338062		uncharacterized LOC4338062	uncharacterized protein LOC4338062		5	NC_029260.1	6358106	6363378	minus	20
4338106	LOC4338106		uncharacterized LOC4338106			5	NC_029260.1	7061993	7066130	plus	6
4338552	LOC4338552	OSNPB_050364600	serine/arginine-rich-splicing factor SR34	serine/arginine-rich-splicing factor SR34|Os05g0364600		5	NC_029260.1	17446102	17453222	plus	16
4339583	LOC4339583	OSNPB_050558400	branched-chain-amino-acid aminotransferase 5, chloroplastic	branched-chain-amino-acid aminotransferase 5, chloroplastic|Os05g0558400		5	NC_029260.1	27778781	27784820	plus	11
4340167	LOC4340167	OSNPB_060153900	probable thiol methyltransferase 2	probable thiol methyltransferase 2|OSJNBa0085L11.5|Os06g0153900|putative methyl chloride transferase		6	NC_029261.1	2774438	2779881	minus	8
4341521	LOC4341521		uncharacterized LOC4341521	uncharacterized protein LOC4341521|P0417G12.12|P0429G06.29		6	NC_029261.1	24494188	24501028	minus	14
4342102	LOC4342102	OSNPB_060724600	serine/arginine-rich splicing factor SR45a	serine/arginine-rich splicing factor SR45a|Os06g0724600|P0535F09.37-1|P0535F09.37-2|P0548E04.4-1|P0548E04.4-2|putative transformer-SR ribonucleoprotein		6	NC_029261.1	30779438	30784207	plus	8
4342991	LOC4342991		uncharacterized LOC4342991			7	NC_029262.1	12652870	12656470	minus	7
4343292	LOC4343292	OSNPB_070495900, OJ1058_B11.130-2, OJ1457_D07.109-1, OJ1457_D07.109-2	regulator of nonsense transcripts 1 homolog	regulator of nonsense transcripts 1 homolog|Os07g0495900|putative type 1 RNA helicase|regulator of nonsense transcripts 1 homolog -like protein		7	NC_029262.1	18554946	18565209	plus	29
4344881	LOC4344881	OSNPB_080197500	F-box/LRR-repeat protein At4g14096	F-box/LRR-repeat protein At4g14096|Os08g0197500		8	NC_029263.1	5638139	5643256	plus	5
4345945	LOC4345945	OSNPB_080500100, OJ1118_A06.13-1, OJ1118_A06.13-2, PEX5	peroxisome biogenesis protein 5	peroxisome biogenesis protein 5|Os08g0500100|peroxisomal targeting signal 1 receptor long form|putative peroxisomal targeting signal 1 receptor		8	NC_029263.1	24685250	24694486	plus	16
4347563	LOC4347563	OSNPB_090514100	glycine oxidase	glycine oxidase|Os09g0514100|P0450E05.15-1|P0450E05.15-2		9	NC_029264.1	20011534	20017695	plus	10
4347640	LOC4347640	OSNPB_090527100	protein MATERNALLY EXPRESSED GENE 5	protein MATERNALLY EXPRESSED GENE 5|Os09g0527100		9	NC_029264.1	20613367	20625734	plus	10
4347825	LOC4347825	OSNPB_090557400	uncharacterized protein At2g39795, mitochondrial	uncharacterized protein At2g39795, mitochondrial|Os09g0557400		9	NC_029264.1	22152670	22155622	minus	5
4347952	LOC4347952	OSNPB_100104700	uncharacterized LOC4347952	uncharacterized protein LOC4347952|Os10g0104700		10	NC_029265.1	360629	367016	minus	9
4348940	LOC4348940	OSNPB_100485100	uncharacterized LOC4348940	uncharacterized protein LOC4348940|Os10g0485100		10	NC_029265.1	18332875	18339972	minus	9
4349733	LOC4349733	OSNPB_110140100	uncharacterized protein At2g39790, mitochondrial	uncharacterized protein At2g39790, mitochondrial|Os11g0140100		11	NC_029266.1	1849567	1854347	minus	4
4350213	LOC4350213	OSNPB_110251400	ankyrin repeat-containing protein At5g02620	ankyrin repeat-containing protein At5g02620|Os11g0251400		11	NC_029266.1	8163385	8170147	minus	6
4350352	LOC4350352	OSNPB_110309000	phosphoinositide phosphatase SAC7	phosphoinositide phosphatase SAC7|Os11g0309000		11	NC_029266.1	11786146	11801860	minus	21
4351215	LOC4351215	OSNPB_110704700	serine/arginine-rich SC35-like splicing factor SCL30A	serine/arginine repetitive matrix protein 2|serine/arginine-rich SC35-like splicing factor SCL30A|Os11g0704700		11	NC_029266.1	28845906	28852957	minus	16
4351929	LOC4351929	OSNPB_120264500	3-hydroxyisobutyryl-CoA hydrolase 1	3-hydroxyisobutyryl-CoA hydrolase 1|uncharacterized protein LOC4351929|Os12g0264500		12	NC_029267.1	9350844	9365576	plus	23
4352591	LOC4352591	OSNPB_120572500	factor of DNA methylation 1	factor of DNA methylation 1|Os12g0572500		12	NC_029267.1	23596096	23600260	plus	10
4352691	LOC4352691	OSNPB_120595800	wall-associated receptor kinase-like 14	wall-associated receptor kinase-like 14|Os12g0595800		12	NC_029267.1	25014994	25026462	plus	5
9267044	LOC9267044	OSNPB_070591800	snakin-1	snakin-1|Os07g0591800|Os07g0592000		7	NC_029262.1	24118312	24127017	plus	10
9267104	LOC9267104	OSNPB_040278200	kinesin light chain 3	kinesin light chain 3|uncharacterized protein LOC9267104|Os04g0278200		4	NC_029259.1	11764685	11797904	plus	20
9267632	LOC9267632		F-box/kelch-repeat protein At1g74510	F-box/kelch-repeat protein At1g74510|F-box/kelch-repeat protein At5g60570		5	NC_029260.1	10531525	10534501	minus	3
9267708	LOC9267708		uncharacterized LOC9267708			8	NC_029263.1	26851235	26856616	plus	7
9267874	LOC9267874	OSNPB_070555300	uncharacterized LOC9267874	uncharacterized protein LOC9267874|Os07g0555300		7	NC_029262.1	22125020	22128003	plus	2
9268118	LOC9268118	OSNPB_080145600	putative protease Do-like 14	putative protease Do-like 14|uncharacterized protein LOC9268118|Os08g0145600|Os08g0146001		8	NC_029263.1	2575777	2584626	minus	13
9269643	LOC9269643		uncharacterized LOC9269643			11	NC_029266.1	3425822	3433633	plus	13
9270028	LOC9270028	OSNPB_050440100	uncharacterized LOC9270028	uncharacterized protein LOC9270028|Os05g0440100		5	NC_029260.1	21557454	21562241	minus	6
9271823	LOC9271823		uncharacterized LOC9271823			2	NC_029257.1	8518502	8535707	plus	8
107277906	LOC107277906	OSNPB_060597250, A, B	glutathione S-transferase T3-like	glutathione S-transferase T3-like|uncharacterized protein LOC107277906|Os06g0597250|transposase		6	NC_029261.1	23521869	23526638	plus	4
107277958	LOC107277958		uncharacterized LOC107277958	uncharacterized protein LOC107277958		1	NC_029256.1	26115223	26119314	minus	8
107280777	LOC107280777		uncharacterized LOC107280777	uncharacterized protein LOC107280777		4	NC_029259.1	31669227	31674589	minus	11

## Sheet: RI
GeneID	Symbol	Aliases	description	other_designations	map_location	chromosome	genomic_nucleotide_accession.version	start_position_on_the_genomic_accession	end_position_on_the_genomic_accession	orientation	exon_count	OMIM
4324956	LOC4324956	OSNPB_010892800	probable serine/threonine-protein kinase DDB_G0267514	probable serine/threonine-protein kinase DDB_G0267514|B1078G07.25|Os01g0892800|putative ankyrin-kinase		1	NC_029256.1	38818692	38822165	plus	11
4327235	LOC4327235	OSNPB_010925600, P0482D04.7	uncharacterized LOC4327235	uncharacterized protein LOC4327235|OSJNBa0093F16.8|Os01g0925600		1	NC_029256.1	40583827	40585517	plus	2
4327372	LOC4327372	OSNPB_010837900, P0031D11.6	serine/threonine-protein kinase AFC1	serine/threonine-protein kinase AFC1|Os01g0837900|putative protein kinase (AME2/AFC1)		1	NC_029256.1	35923747	35929393	minus	15
4327625	LOC4327625	OSNPB_010798100	uncharacterized LOC4327625	uncharacterized protein LOC4327625|Os01g0798100		1	NC_029256.1	33789561	33794100	plus	4
4328133	LOC4328133	OSNPB_020122800	serine/arginine-rich splicing factor RS41	serine/arginine-rich splicing factor RS41|Os02g0122800|P0575F10.6-1|putative arginine/serine-rich splicing factor RSp41		2	NC_029257.1	1193399	1197065	minus	7
4328727	LOC4328727	OSNPB_020216300	uncharacterized LOC4328727	uncharacterized protein LOC4328727|B1307A11.18-1|B1307A11.18-2|Os02g0216300		2	NC_029257.1	6508872	6513842	minus	4
4330659	LOC4330659	OSNPB_020736600	ATP-dependent RNA helicase DEAH13	ATP-dependent RNA helicase DEAH13|Os02g0736600|P0487D09.24|putative kurz protein		2	NC_029257.1	30756537	30762768	plus	11
4331152	LOC4331152	OSNPB_020817900	protein LUTEIN DEFICIENT 5, chloroplastic	protein LUTEIN DEFICIENT 5, chloroplastic|Os02g0817900		2	NC_029257.1	35093318	35099420	minus	16
4331617	LOC4331617	OSNPB_030147400	putative transporter arsB	putative transporter arsB|Os03g0147400		3	NC_029258.1	2652053	2661782	minus	8
4333084	LOC4333084	OSNPB_030408500	transcription initiation factor TFIID subunit 9	transcription initiation factor TFIID subunit 9|Os03g0408500		3	NC_029258.1	16794243	16799478	plus	2
4334703	LOC4334703	OSNPB_030836200	glycine-rich RNA-binding protein RZ1A	glycine-rich RNA-binding protein RZ1A|Os03g0836200		3	NC_029258.1	35134124	35137349	minus	5
4334878	LOC4334878	OSNPB_030861800	F-box protein At4g00755	F-box protein At4g00755|Os03g0861800		3	NC_029258.1	36381712	36384490	plus	4
4335298	LOC4335298		uncharacterized LOC4335298			4	NC_029259.1	9562444	9564711	minus	2
4336379	LOC4336379	OSNPB_040511600	uncharacterized LOC4336379	uncharacterized protein LOC4336379|Os04g0511600		4	NC_029259.1	25573677	25579675	minus	12
4336693	LOC4336693	OSNPB_040566800	uncharacterized LOC4336693	uncharacterized protein LOC4336693|Os04g0566800|Os04g0566900		4	NC_029259.1	28484012	28494451	minus	15
4338985	LOC4338985		uncharacterized LOC4338985			5	NC_029260.1	22406405	22412484	plus	5
4340322	LOC4340322	OSNPB_060183700, P0554A06.5	uncharacterized LOC4340322	uncharacterized protein LOC4340322|OSJNBb0036B04.21|Os06g0183700		6	NC_029261.1	4162773	4167051	minus	9
4340353	LOC4340353	OSNPB_060187900, Os-RSZ21a, Os-RSZp21a, RSZ21A, RSZP21A	serine/arginine-rich splicing factor RSZ21A	serine/arginine-rich splicing factor RSZ21A|LOC_Os06g08840|OSJNBb0005A05.14-1|Os06g0187900|P0470C02.25-1|RS-containing zinc finger protein 21A|putative splicing factor, arginine/serine-rich 7		6	NC_029261.1	4428666	4432315	plus	6
4340371	LOC4340371	OSNPB_060191900, P0698A06.6	U-box domain-containing protein 52	U-box domain-containing protein 52|eukaryotic translation initiation factor 3 subunit A|uncharacterized protein LOC4340371|OSJNBa0090D06.46|Os06g0191900		6	NC_029261.1	4640727	4645100	minus	5
4341131	LOC4341131	OSNPB_060506100	pentatricopeptide repeat-containing protein At3g53360, mitochondrial	pentatricopeptide repeat-containing protein At3g53360, mitochondrial|OSJNBb0026G06.14|Os06g0506100|Os06g0506150|putative pentatricopeptide (PPR) repeat-containing protein		6	NC_029261.1	17997659	18008255	plus	7
4342709	LOC4342709	OSNPB_070211000	exocyst complex component EXO70A1	exocyst complex component EXO70A1|OSJNBa0008C11.39|Os07g0211000		7	NC_029262.1	6014570	6021267	minus	4
4342799	Os07g0238800	OSNPB_070238700	uncharacterized LOC4342799	uncharacterized protein LOC4342799|Os07g0238700		7	NC_029262.1	7713425	7723864	plus	11
4344244	LOC4344244	OSNPB_070671100	uncharacterized LOC4344244	uncharacterized protein LOC4344244|Os07g0671100|P0470D12.116		7	NC_029262.1	28371717	28373163	plus	7
4344432	LOC4344432	OSNPB_080103600	BTB/POZ domain-containing protein At1g21780	BTB/POZ domain-containing protein At1g21780|Os08g0103600|P0015C07.32|POZ domain protein family-like		8	NC_029263.1	201387	203831	minus	4
4345059	LOC4345059	OSNPB_080246400	cytochrome b-c1 complex subunit 7-1	cytochrome b-c1 complex subunit 7-1|Os08g0246400		8	NC_029263.1	8955267	8959597	plus	6
4345333	LOC4345333	OSNPB_080344300, OJ1119_B10.31	mitochondrial pyruvate carrier 4	mitochondrial pyruvate carrier 4|Os08g0344300|light induced protein like		8	NC_029263.1	15571100	15574550	plus	5
4346217	LOC4346217	OSNPB_080545200, OJ1323_A06.4	sorbitol dehydrogenase	sorbitol dehydrogenase|Os08g0545200|P0623F08.37|putative sorbitol dehydrogenase		8	NC_029263.1	27315925	27318262	plus	3
4347855	LOC4347855	OSNPB_090560900, P0635G10.9	protein SUPPRESSOR OF FRI 4	protein SUPPRESSOR OF FRI 4|Os09g0560900|zinc finger protein -like		9	NC_029264.1	22287174	22291743	minus	7
4350688	LOC4350688	OSNPB_110545300, SPO11-1A, SPO11-1B, SPO11-1C, SPO11-1D, SPO11-5	ubiquitin carboxyl-terminal hydrolase 18	ubiquitin carboxyl-terminal hydrolase 18|uncharacterized protein LOC4350688|Os11g0545300|topoisomerase 6 subunit A-like protein		11	NC_029266.1	20063498	20074589	plus	18
4351991	LOC4351991	OSNPB_120284000	ultraviolet-B receptor UVR8	ultraviolet-B receptor UVR8|Os12g0284000		12	NC_029267.1	10770960	10775341	plus	5
9268632	LOC9268632	OSNPB_060558700	nuclear poly(A) polymerase 4	nuclear poly(A) polymerase 4|OSJNBa0090E14.29|Os06g0558700|Os06g0558766|putative poly(A) polymerase		6	NC_029261.1	21343404	21350357	minus	12
9268909	LOC9268909		uncharacterized LOC9268909			2	NC_029257.1	34499086	34504564	plus	8
9269206	LOC9269206	OSNPB_100547900	short-chain dehydrogenase TIC 32, chloroplastic	short-chain dehydrogenase TIC 32, chloroplastic|Os10g0547900		10	NC_029265.1	21435099	21439382	minus	9
9270533	LOC9270533		uncharacterized LOC9270533			1	NC_029256.1	16232120	16234510	plus	4
9270572	LOC9270572		uncharacterized LOC9270572			5	NC_029260.1	13006252	13012512	plus	7
9270962	LOC9270962		uncharacterized LOC9270962			5	NC_029260.1	19336518	19341383	plus	4
107282065	LOC107282065		uncharacterized LOC107282065			8	NC_029263.1	27606972	27611498	minus	6
