# Supplementary material for: A Genomic View of Alternative Splicing of Long Non-coding RNAs during Rice Seed Development Reveals Extensive Splicing and lncRNA Gene Families
Source: Front Plant Sci. 2018 Feb 7;9:115. doi: 10.3389/fpls.2018.00115 (PMC5808331; doi:10.3389/fpls.2018.00115)
Supplement: Supplementary file 2 [file DataSheet2.ZIP]

Archive with 7 entries (7 files):
- rMATS output leaf v bud.ods
- rMATs output egg v veg cell.ods
- rMATS output flower v milk seed.ods
- rMATS output R v L.ods
- rMATS output bud v flower.ods
- rMATS OsMet1-2 wt v mut.ods
- rMATS output MS vs mat seed.ods
