# Supplementary material for: A Genomic View of Alternative Splicing of Long Non-coding RNAs during Rice Seed Development Reveals Extensive Splicing and lncRNA Gene Families
Source: Front Plant Sci. 2018 Feb 7;9:115. doi: 10.3389/fpls.2018.00115 (PMC5808331; doi:10.3389/fpls.2018.00115)
Supplement: Supplementary file 2 [file DataSheet2.ZIP › rMATS output leaf v bud.ods]

## Sheet: SE
ID	GeneID	geneSymbol	chr	strand	exonStart_0base	exonEnd	upstreamES	upstreamEE	downstreamES	downstreamEE	ID	IC_SAMPLE_1	SC_SAMPLE_1	IC_SAMPLE_2	SC_SAMPLE_2	IncFormLen	SkipFormLen	PValue	FDR	IncLevel1	IncLevel2	IncLevelDifference
2226	gene4659	LOC4328133	2	-	1194902	1195251	1194628	1194741	1195962	1196094	2226	501	198	1745	178	200	100	0	0	0.559	0.831	-0.272
2227	gene4659	LOC4328133	2	-	1194982	1195251	1194628	1194741	1195962	1196100	2227	312	198	962	178	200	100	0	0	0.441	0.73	-0.289
1044	gene2339	LOC4326583	1	+	25700121	25700396	25692731	25692814	25700779	25700841	1044	462	0	596	57	200	100	3.15303338994E-014	2.19135820601E-011	1	0.839	0.161
2941	gene26425	LOC4347563	9	+	20015930	20016063	20014667	20014761	20017211	20017695	2941	471	20	10	14	200	100	2.39019914972E-012	1.24589130679E-009	0.922	0.263	0.659
83	gene5394	LOC4328804	2	+	7324086	7324396	7321430	7322711	7324468	7325579	83	1082	2	10	6	200	100	3.50284912187E-010	1.46068808382E-007	0.996	0.455	0.541
1530	gene24767	LOC9267708	8	+	26855233	26855571	26854854	26854886	26855817	26855880	1530	43	38	161	21	200	100	0.000000001	3.53166425826E-007	0.361	0.793	-0.432
3009	gene21145	LOC4342991	7	-	12653783	12654354	12652869	12653217	12654771	12655129	3009	108	74	338	72	200	100	0.000000005	1.48466546676E-006	0.422	0.701	-0.279
2942	gene26425	LOC4347563	9	+	20015930	20016784	20014667	20014761	20017211	20017695	2942	741	20	46	14	200	100	1.36498738978E-008	3.55749838461E-006	0.949	0.622	0.327
233	gene14351	LOC107280777	4	-	31672212	31672436	31671696	31671814	31673725	31674048	233	149	129	96	215	200	100	2.23948115607E-008	5.1881313449E-006	0.366	0.183	0.183
1115	gene15464	LOC4338062	5	-	6358459	6358696	6358105	6358377	6358949	6359015	1115	123	33	345	17	200	100	3.77381236261E-008	7.86839877604E-006	0.651	0.91	-0.259
234	gene14351	LOC107280777	4	-	31672212	31672305	31671701	31671814	31673725	31674048	234	54	129	21	215	193	100	4.87573792451E-008	9.24173961146E-006	0.178	0.048	0.13
2589	gene12244	LOC4335098	4	-	5529165	5529290	5528232	5528347	5530086	5530333	2589	3	184	71	437	200	100	7.41308457952E-008	1.28802344569E-005	0.008	0.075	-0.067
1736	gene11823	LOC4334750	3	-	35447397	35447885	35447213	35447224	35448109	35448191	1736	367	105	749	93	200	100	9.73318016184E-008	1.56105235673E-005	0.636	0.801	-0.165
2372	gene31766	LOC4351929	12	+	9361269	9361519	9360889	9361028	9361823	9361884	2372	30	305	125	434	200	100	1.05585816201E-007	1.57247447699E-005	0.047	0.126	-0.079
2501	gene32639	LOC4352691	12	+	25021935	25022944	25015823	25015960	25024113	25024155	2501	43	10	269	2	200	100	2.52641502829E-007	3.51171688932E-005	0.683	0.985	-0.302
2802	gene12230	LOC4335079	4	+	5181619	5181844	5180241	5180555	5185539	5185604	2802	1	40	29	36	200	100	2.80600219282E-007	3.65657160752E-005	0.012	0.287	-0.275
1301	gene17186	LOC4339583	5	+	27779977	27780337	27779028	27779079	27780591	27780680	1301	859	26	1388	5	200	100	3.27851486959E-007	0.00004021	0.943	0.993	-0.05
2137	gene15516	LOC4338106	5	+	7064042	7064633	7063821	7063930	7064734	7064866	2137	197	57	312	26	200	100	3.64161392485E-007	0.000042182	0.633	0.857	-0.224
1126	gene21486	LOC4343292	7	+	18563481	18563544	18563036	18563407	18563627	18563699	1126	194	15	200	63	163	100	4.74056039867E-007	5.20214127959E-005	0.888	0.661	0.227
893	gene1014	LOC4327220	1	-	8214800	8214867	8213585	8213694	8214997	8215076	893	158	73	252	259	167	100	1.07859447696E-006	0.0001124435	0.564	0.368	0.196
896	gene1014	LOC4327220	1	-	8214800	8214875	8213585	8213694	8214997	8215131	896	170	73	275	259	175	100	1.13322274353E-006	0.0001125128	0.571	0.378	0.193
2108	gene10761	LOC4333731	3	-	27136145	27137915	27134201	27135588	27138520	27138655	2108	167	66	267	36	200	100	1.75452095019E-006	0.0001662807	0.559	0.788	-0.229
419	gene1625	LOC4325229	1	-	16474822	16475081	16469723	16469874	16475190	16475258	419	5	44	41	47	200	100	6.08819801828E-006	0.0005519084	0.054	0.304	-0.25
1021	gene23009	LOC9268118	8	-	2577807	2578228	2577152	2577230	2580158	2580227	1021	42	53	89	33	200	100	1.86065143405E-005	0.0016164409	0.284	0.574	-0.29
203	gene7558	LOC4330785	2	-	31918006	31918347	31916834	31917026	31919195	31919266	203	37	198	75	156	200	100	2.24048225612E-005	0.0018685622	0.085	0.194	-0.109
2929	gene29597	LOC4350213	11	-	8168856	8169200	8165890	8166577	8169738	8170147	2929	323	31	1365	45	200	100	2.50454510131E-005	0.0020084525	0.839	0.938	-0.099
1587	gene29766	LOC4350352	11	-	11796724	11796790	11796567	11796624	11799963	11800021	1587	6	142	5	3	166	100	2.94767216289E-005	0.0022094671	0.025	0.501	-0.476
2743	gene16427	LOC9270028	5	-	21559872	21560175	21557453	21558546	21561843	21561974	2743	66	3	38	18	200	100	2.96715002379E-005	0.0022094671	0.917	0.514	0.403
40	gene3999	LOC4324323	1	-	39816814	39819008	39815761	39815868	39819113	39819182	40	167	20	150	1	200	100	3.10341741717E-005	0.0022312501	0.807	0.987	-0.18
567	gene13565	LOC4336294	4	+	24915364	24915447	24915044	24915285	24916225	24916375	567	7	283	18	121	183	100	0.00003312	0.0022957952	0.013	0.075	-0.062
863	gene20084	LOC4342102	6	+	30782657	30782983	30782410	30782560	30783084	30783130	863	78	72	185	70	200	100	3.41341248585E-005	0.0022957952	0.351	0.569	-0.218
574	gene26712	LOC4347825	9	-	22154411	22154600	22152669	22153056	22154693	22154877	574	15	79	131	218	200	100	3.77723612255E-005	0.0024611054	0.087	0.231	-0.144
634	gene23286	LOC4344881	8	+	5638846	5639846	5638138	5638454	5639939	5641165	634	35	35	95	25	200	100	4.05401595993E-005	0.002561401	0.333	0.655	-0.322
864	gene20084	LOC4342102	6	+	30782657	30782996	30782410	30782560	30783084	30783130	864	97	72	220	70	200	100	4.55703466503E-005	0.0027945345	0.402	0.611	-0.209
41	gene3999	LOC4324323	1	-	39817299	39819008	39815761	39815868	39819113	39819182	41	119	20	102	1	200	100	5.74276926398E-005	0.0034210497	0.748	0.981	-0.233
312	gene26861	LOC4347952	10	-	365387	365843	364454	364796	366582	367016	312	1	12	25	10	200	100	6.59040908679E-005	0.0038169453	0.04	0.556	-0.516
2804	gene19326	LOC107277906	6	+	23524829	23526168	23523580	23524304	23526337	23526638	2804	348	29	444	9	200	100	8.0951669864E-005	0.004561736	0.857	0.961	-0.104
2254	gene28992	LOC4349733	11	-	1850360	1850686	1849779	1849917	1853427	1853753	2254	27	35	50	15	200	100	0.0001195137	0.0065575267	0.278	0.625	-0.347
1118	gene15464	LOC4338062	5	-	6358599	6358696	6358105	6358377	6358949	6359015	1118	8	33	26	17	197	100	0.0001237793	0.0066174335	0.11	0.437	-0.327
866	gene9823	LOC4332903	3	+	14179911	14180187	14179057	14179097	14180417	14180598	866	54	39	109	25	200	100	0.0001512964	0.0078863232	0.409	0.686	-0.277
1119	gene21810	LOC9267874	7	+	22127272	22127368	22125019	22126459	22127643	22128003	1119	13	5	4	22	196	100	0.0001638687	0.0083333227	0.57	0.085	0.485
1808	gene15677	LOC9267632	5	-	10532633	10532691	10531524	10531874	10532785	10532966	1808	57	25	106	11	158	100	0.0001763763	0.0087558259	0.591	0.859	-0.268
2590	gene19428	LOC4341521	6	-	24496083	24496260	24495858	24496000	24496815	24496908	2590	23	35	25	6	200	100	0.0001868267	0.0090589215	0.247	0.676	-0.429
1928	gene26499	LOC4347640	9	+	20623182	20623362	20621252	20621332	20625286	20625432	1928	14	29	82	44	200	100	0.0002311208	0.0109519721	0.194	0.482	-0.288
2572	gene32523	LOC4352591	12	+	23599561	23599600	23598868	23599113	23599913	23600260	2572	138	110	37	70	139	100	0.0002638031	0.0122228772	0.474	0.276	0.198
808	gene13321	LOC4336058	4	-	23047229	23048180	23045965	23046834	23053594	23053652	808	91	6	26	12	200	100	0.0002948237	0.0133632058	0.883	0.52	0.363
2571	gene32523	LOC4352591	12	+	23599561	23599621	23598868	23599113	23599913	23600260	2571	145	110	40	70	160	100	0.0003263478	0.0144773437	0.452	0.263	0.189
375	gene2378	LOC107277958	1	-	26116570	26116654	26116423	26116467	26117151	26117429	375	8	5	1	20	184	100	0.0003669231	0.0159382222	0.465	0.026	0.439
1412	gene30921	LOC4351215	11	-	28851543	28851859	28851276	28851441	28852314	28852392	1412	9	55	26	36	200	100	0.0004522395	0.0192432525	0.076	0.265	-0.189
971	gene22044	LOC9267044	7	+	24124467	24124626	24124163	24124278	24124842	24125226	971	84	24	107	7	200	100	0.0004861912	0.0202741733	0.636	0.884	-0.248
1974	gene4016	LOC4324328	1	-	39915527	39915590	39914952	39915043	39916188	39916238	1974	237	8	301	36	163	100	0.0005066954	0.0207148998	0.948	0.837	0.111
2542	gene24507	LOC4345945	8	+	24689643	24689814	24688437	24688551	24690173	24690346	2542	89	65	265	96	200	100	0.0005813076	0.0233081983	0.406	0.58	-0.174
973	gene22044	LOC9267044	7	+	24124502	24124626	24124163	24124278	24124842	24125226	973	77	24	95	7	200	100	0.0007174111	0.0282226827	0.616	0.872	-0.256
972	gene22044	LOC9267044	7	+	24124505	24124626	24124163	24124278	24124842	24125226	972	64	24	80	7	200	100	0.0007648213	0.0295306008	0.571	0.851	-0.28
1629	gene29181	LOC9269643	11	+	3430545	3430637	3430317	3430402	3430751	3430809	1629	4	24	32	32	192	100	0.0008919475	0.0326265006	0.08	0.342	-0.262
2253	gene28992	LOC4349733	11	-	1850360	1850655	1849779	1849917	1853427	1853753	2253	27	35	42	15	200	100	0.0008881956	0.0326265006	0.278	0.583	-0.305
2813	gene28088	LOC4348940	10	-	18333994	18334150	18332874	18333763	18334248	18334390	2813	2	33	19	36	200	100	0.0008885165	0.0326265006	0.029	0.209	-0.18
2179	gene17823	LOC4340167	6	-	2778347	2778434	2776362	2776463	2779017	2779148	2179	76	1	59	11	187	100	0.0009862569	0.035454235	0.976	0.741	0.235
1894	gene9253	LOC4332368	3	-	8873719	8873911	8873196	8873330	8875189	8875446	1894	0	12	8	6	200	100	0.0010326437	0.0362216174	0	0.4	-0.4
544	gene16047	LOC4338552	5	+	17451855	17452045	17451333	17451375	17452489	17452523	544	12	22	64	30	200	100	0.0010423487	0.0362216174	0.214	0.516	-0.302
1836	gene12509	LOC9267104	4	+	11794574	11794791	11784270	11784395	11795164	11795264	1836	9	24	14	5	200	100	0.0013552589	0.0460346904	0.158	0.583	-0.425
2144	gene12051	LOC4334964	4	-	1123751	1124175	1123484	1123597	1124656	1124820	2144	65	54	142	54	200	100	0.0013879294	0.0460346904	0.376	0.568	-0.192
318	gene5493	LOC9271823	2	+	8529891	8530263	8527958	8528058	8530907	8531016	318	36	42	81	36	200	100	0.0013909763	0.0460346904	0.3	0.529	-0.229
2338	gene10196	LOC4333231	3	-	19198412	19199198	19198149	19198218	19199921	19199993	2338	15	68	95	172	200	100	0.0019958452	0.0640205719	0.099	0.216	-0.117
764	gene3734	LOC4324939	1	+	37764794	37765184	37764058	37764148	37765621	37765689	764	13	5	13	32	200	100	0.0019848001	0.0640205719	0.565	0.169	0.396
1178	gene4404	LOC4324010	1	+	42688123	42688156	42687917	42688028	42688233	42688284	1178	386	3	724	27	133	100	0.0021353981	0.0674591662	0.99	0.953	0.037
2157	gene11912	LOC4334834	3	+	36095807	36095878	36095673	36095727	36095958	36096044	2157	87	13	90	38	171	100	0.0023764396	0.0739533817	0.796	0.581	0.215
1157	gene25422	LOC4346720	9	-	9417918	9418974	9417308	9417415	9421813	9422698	1157	17	14	55	10	200	100	0.0025154579	0.076010576	0.378	0.733	-0.355
586	gene10189	LOC4333225	3	+	18887958	18888387	18882722	18882791	18889414	18890130	586	0	12	13	17	200	100	0.002514019	0.076010576	0	0.277	-0.277
139	gene8465	LOC4331617	3	-	2654794	2654802	2654445	2654529	2661471	2661782	139	175	21	34	14	108	100	0.0026346929	0.0784762102	0.885	0.692	0.193
2930	gene29597	LOC4350213	11	-	8169115	8169200	8165890	8166577	8169738	8170147	2930	24	31	93	45	185	100	0.002687932	0.0789343421	0.295	0.528	-0.233
337	gene16582	LOC4339063	5	+	23002473	23002551	23001732	23001827	23003509	23003605	337	85	1	216	24	178	100	0.0027342474	0.0791792471	0.979	0.835	0.144
46	gene24395	LOC4345849	8	-	23743060	23743685	23741457	23741836	23744579	23744814	46	101	175	241	265	200	100	0.0029192156	0.0833775965	0.224	0.313	-0.089
2034	gene12752	LOC9267440	4	-	16871508	16871610	16870522	16870706	16872270	16872528	2034	19	7	69	3	200	100	0.0029997558	0.0845201454	0.576	0.92	-0.344
2998	gene20956	LOC4342832	7	-	8273495	8273785	8270486	8270682	8278515	8278953	2998	32	26	123	38	200	100	0.0031442714	0.0870969371	0.381	0.618	-0.237
42	gene18956	LOC4341105	6	+	17498638	17498718	17498334	17498460	17498825	17498916	42	16	692	31	543	180	100	0.0031747565	0.0870969371	0.013	0.031	-0.018
1442	gene2307	LOC4326594	1	+	25356256	25356465	25353773	25355156	25357572	25357803	1442	35	2	20	10	200	100	0.0033318511	0.0876434385	0.897	0.5	0.397
2143	gene12051	LOC4334964	4	-	1123751	1124184	1123484	1123597	1124656	1124820	2143	81	54	162	54	200	100	0.003404853	0.0876434385	0.429	0.6	-0.171
2337	gene10196	LOC4333231	3	-	19198416	19199198	19198149	19198218	19199921	19199993	2337	15	68	91	172	200	100	0.0033964973	0.0876434385	0.099	0.209	-0.11
333	gene11796	LOC4334723	3	+	35285274	35285627	35284988	35285191	35286650	35286874	333	75	274	71	146	200	100	0.0033284883	0.0876434385	0.12	0.196	-0.076
701	gene16870	LOC4339301	5	+	25460621	25460714	25459962	25460100	25461328	25461449	701	78	3	77	16	193	100	0.0033869381	0.0876434385	0.931	0.714	0.217
1888	gene22721	LOC4344398	7	-	29590162	29590203	29589970	29590086	29590311	29590426	1888	33	1	58	18	141	100	0.0037661696	0.0957617516	0.959	0.696	0.263
1163	gene19568	LOC4341642	6	-	26248609	26248750	26247166	26247375	26249789	26249879	1163	1	43	12	49	200	100	0.0044006357	0.1102105005	0.011	0.109	-0.098
830	gene12676	LOC4335497	4	-	15397665	15397818	15397320	15397555	15398419	15398536	830	36	12	187	18	200	100	0.0044401353	0.1102105005	0.6	0.839	-0.239
2943	gene17987	LOC4340304	6	-	3957220	3957694	3956913	3957057	3959382	3959451	2943	20	7	52	2	200	100	0.0048988954	0.1201670214	0.588	0.929	-0.341
2907	gene16364	LOC4338859	5	-	20947049	20947327	20946732	20946957	20947761	20948060	2907	37	12	21	0	200	100	0.0051298278	0.1243685007	0.607	1	-0.393
310	gene12979	LOC9271917	4	-	20118415	20118456	20117703	20118270	20118565	20118771	310	17	16	3	18	141	100	0.0052670739	0.1262281495	0.43	0.106	0.324
2356	gene8174	LOC4331331	3	+	465688	466187	465244	465608	466679	466958	2356	98	6	122	0	200	100	0.0054008722	0.127551055	0.891	1	-0.109
2693	gene3916	LOC4325033	1	-	39133692	39133820	39133454	39133565	39134581	39134853	2693	4	18	15	11	200	100	0.0054446254	0.127551055	0.1	0.405	-0.305
1410	gene23444	LOC9271749	8	-	8337880	8338002	8336826	8336929	8338127	8338219	1410	0	21	8	23	200	100	0.005638231	0.1306190176	0	0.148	-0.148
533	gene3245	LOC4324135	1	+	33642286	33642451	33641732	33642185	33643057	33643537	533	3	3	2	46	200	100	0.0060137099	0.1377487836	0.333	0.021	0.312
861	gene18417	LOC4340666	6	-	8031226	8031427	8030982	8031126	8032007	8032288	861	12	1	1	4	200	100	0.0060781238	0.1377487836	0.857	0.111	0.746
2490	gene21428	LOC4343245	7	+	17778646	17778662	17778418	17778517	17778708	17780505	2490	3	12	23	14	116	100	0.0062153013	0.1393430448	0.177	0.586	-0.409
2122	gene14869	LOC4337532	5	-	151019	151090	150712	150768	151176	151383	2122	2	76	13	81	171	100	0.0066132937	0.1466884817	0.015	0.086	-0.071
2587	gene50	LOC4326151	1	+	368116	368156	367274	367383	368307	368387	2587	8	6	21	1	140	100	0.0067826312	0.1488609068	0.488	0.938	-0.45
1121	gene15760	LOC9269143	5	-	12681896	12682071	12680853	12681259	12685496	12685709	1121	0	4	9	2	200	100	0.0072673518	0.1517606268	0	0.692	-0.692
1229	gene22722	LOC4344399	7	+	29617155	29617185	29616935	29617060	29617278	29617691	1229	16	7	21	37	130	100	0.0073150553	0.1517606268	0.637	0.304	0.333
1317	gene7502	LOC9269521	2	+	31476609	31476651	31476326	31476524	31477729	31477831	1317	42	14	43	39	142	100	0.0073032168	0.1517606268	0.679	0.437	0.242
1430	gene521	LOC4327120	1	-	3743376	3743439	3743169	3743234	3744056	3744105	1430	253	16	106	18	163	100	0.0072285129	0.1517606268	0.907	0.783	0.124
145	gene23088	LOC4344713	8	-	3463329	3463417	3462817	3462982	3464697	3464836	145	58	12	63	35	188	100	0.0076426215	0.1517606268	0.72	0.489	0.231
2233	gene21495	LOC4343301	7	+	18644096	18644267	18643467	18643644	18645788	18645890	2233	43	16	107	93	200	100	0.0073879704	0.1517606268	0.573	0.365	0.208
23	gene13328	LOC4336066	4	+	23104537	23104606	23104075	23104091	23104813	23105264	23	12	22	78	49	169	100	0.0071532107	0.1517606268	0.244	0.485	-0.241
24	gene13328	LOC4336066	4	+	23104519	23104606	23104037	23104091	23104813	23105264	24	18	22	106	49	187	100	0.0076224501	0.1517606268	0.304	0.536	-0.232
2709	gene7585	LOC4330813	2	-	32094335	32094470	32092710	32093399	32094589	32094823	2709	3	33	17	37	200	100	0.0076222032	0.1517606268	0.043	0.187	-0.144
532	gene3245	LOC4324135	1	+	33642273	33642451	33641732	33642185	33643057	33643537	532	4	3	5	46	200	100	0.0074351365	0.1517606268	0.4	0.052	0.348
2969	gene5956	LOC9267284	2	+	15626763	15626818	15626234	15626691	15627646	15627888	2969	26	44	18	79	155	100	0.0079109941	0.1556077605	0.276	0.128	0.148
2694	gene3916	LOC4325033	1	-	39133692	39133785	39133454	39133565	39134581	39134853	2694	2	18	10	11	193	100	0.0081625968	0.1590562095	0.054	0.32	-0.266
841	gene30200	LOC4350688	11	+	20070927	20071001	20070537	20070781	20071079	20071165	841	53	2	29	8	174	100	0.0082485324	0.1592425007	0.938	0.676	0.262
304	gene27580	LOC4348508	10	-	12345948	12346041	12345016	12345132	12346593	12346628	304	14	35	5	52	193	100	0.0083637573	0.1599856327	0.172	0.047	0.125
1205	gene3009	LOC107279874	1	-	31674560	31675466	31672924	31674478	31676094	31676153	1205	131	14	175	5	200	100	0.0090607803	0.1717429721	0.824	0.946	-0.122
123	gene15771	LOC4338320	5	+	13045791	13045863	13045629	13045692	13046294	13046544	123	119	0	219	10	172	100	0.0094351567	0.1772279434	1	0.927	0.073
2908	gene16364	LOC4338859	5	-	20947049	20947576	20946732	20946957	20947761	20948060	2908	45	12	21	0	200	100	0.0096500648	0.179646295	0.652	1	-0.348
217	gene7674	LOC4330901	2	+	32828092	32828236	32827842	32827998	32828496	32828640	217	3	23	22	35	200	100	0.0099846486	0.1842300205	0.061	0.239	-0.178
2949	gene20645	LOC4342558	7	-	4194756	4194960	4192617	4192958	4195040	4195277	2949	12	18	7	43	200	100	0.0101722758	0.186045571	0.25	0.075	0.175
2652	gene9742	LOC9271082	3	-	13123265	13123376	13122585	13123155	13123572	13124602	2652	28	49	32	124	200	100	0.0108992675	0.1976084585	0.222	0.114	0.108
2953	gene6353	LOC4329645	2	+	20879228	20879380	20878332	20878471	20880479	20880690	2953	23	7	17	20	200	100	0.0112699811	0.2025681942	0.622	0.298	0.324
2944	gene17987	LOC4340304	6	-	3957220	3958660	3957011	3957057	3959382	3959451	2944	76	6	129	1	200	100	0.0114178397	0.203471758	0.864	0.985	-0.121
2651	gene7238	LOC4330474	2	+	29273309	29273390	29272716	29273064	29273837	29274003	2651	133	502	149	398	181	100	0.0117235144	0.2042676526	0.128	0.171	-0.043
28	gene18989	LOC4341131	6	+	18005587	18005718	18000812	18002193	18006093	18006345	28	158	1	10	2	200	100	0.0116338214	0.2042676526	0.988	0.714	0.274
904	gene25064	LOC9272124	9	-	1615050	1616070	1614864	1614954	1616799	1617509	904	14	38	36	37	200	100	0.0117564117	0.2042676526	0.156	0.327	-0.171
1038	gene17986	LOC4340303	6	-	3951609	3951768	3950066	3950267	3951851	3952279	1038	10	15	2	21	200	100	0.0118973781	0.2050085403	0.25	0.045	0.205
1120	gene15760	LOC9269143	5	-	12681896	12682071	12680853	12681285	12685496	12685709	1120	0	13	9	20	200	100	0.012200047	0.208500803	0	0.184	-0.184
665	gene21489	LOC9271882	7	-	18598713	18599191	18597883	18598330	18599266	18599490	665	19	9	36	3	200	100	0.0123801982	0.209859458	0.514	0.857	-0.343
1566	gene25943	LOC4347149	9	+	16068900	16068972	16065721	16065837	16070554	16070656	1566	112	23	166	14	172	100	0.0127234241	0.2139382198	0.739	0.873	-0.134
2861	gene29807	LOC9268201	11	+	12851562	12851669	12850444	12850514	12852168	12852898	2861	9	10	3	21	200	100	0.0131054406	0.2170002135	0.31	0.067	0.243
857	gene18417	LOC4340666	6	-	8031226	8031418	8030982	8031126	8032007	8032288	857	9	1	1	4	200	100	0.0132177588	0.2170002135	0.818	0.111	0.707
859	gene18417	LOC4340666	6	-	8031226	8031411	8030982	8031126	8032007	8032288	859	9	1	1	4	200	100	0.0132177588	0.2170002135	0.818	0.111	0.707
1032	gene1311	LOC9270747	1	+	11665096	11665177	11664432	11664583	11665567	11665732	1032	17	16	9	30	181	100	0.0134183251	0.2185719355	0.37	0.142	0.228
1078	gene24969	LOC4346337	8	-	28181294	28181402	28180926	28181004	28181619	28181770	1078	58	24	219	43	200	100	0.0138066383	0.221437238	0.547	0.718	-0.171
2741	gene19609	LOC4341690	6	-	26657243	26657456	26656412	26656801	26658718	26658897	2741	252	5	713	0	200	100	0.0137214107	0.221437238	0.962	1	-0.038
350	gene23814	LOC4345351	8	-	15987062	15987275	15985601	15985849	15987482	15987539	350	5	40	3102	8796	200	100	0.0141256041	0.2248235465	0.059	0.15	-0.091
2578	gene10176	LOC4333210	3	+	18588461	18588564	18580065	18580106	18598158	18598621	2578	2	67	3	8	200	100	0.0146870941	0.2319893273	0.015	0.158	-0.143
1455	gene18118	LOC9267059	6	+	5222198	5222245	5221437	5221683	5222511	5222566	1455	6	12	2	31	147	100	0.015312623	0.2400512707	0.254	0.042	0.212
1759	gene24114	LOC9267871	8	-	20397688	20398123	20396454	20396620	20399220	20399424	1759	1	4	5	0	200	100	0.0160660984	0.2499836954	0.111	1	-0.889
1721	gene25111	LOC4346453	9	-	2401381	2401481	2397114	2400579	2401591	2401651	1721	17	3	44	0	200	100	0.0166318073	0.2535534551	0.739	1	-0.261
1834	gene7337	LOC4330574	2	+	30095946	30096033	30094237	30094498	30096197	30096893	1834	16	14	6	21	187	100	0.0169035637	0.2535534551	0.379	0.133	0.246
2352	gene3315	LOC4327552	1	-	34183803	34184085	34183499	34183630	34184153	34184228	2352	30	70	23	22	200	100	0.0164618896	0.2535534551	0.176	0.343	-0.167
2401	gene17436	LOC4339803	5	-	29575605	29575766	29575226	29575355	29575855	29576017	2401	17	33	65	55	200	100	0.0167732098	0.2535534551	0.205	0.371	-0.166
2945	gene17987	LOC4340304	6	-	3957220	3958676	3956913	3957057	3959382	3959451	2945	77	7	132	2	200	100	0.0168855171	0.2535534551	0.846	0.971	-0.125
1722	gene25111	LOC4346453	9	-	2401381	2401481	2397114	2400579	2401563	2401651	1722	17	18	44	16	200	100	0.0173880549	0.2589578171	0.321	0.579	-0.258
2402	gene17436	LOC4339803	5	-	29575605	29575684	29575226	29575355	29575855	29576017	2402	4	33	24	55	179	100	0.0175768536	0.2595476189	0.063	0.196	-0.133
2714	gene14138	LOC4336842	4	-	30049711	30049818	30049040	30049153	30050477	30050595	2714	4	9	2	42	200	100	0.0176766244	0.2595476189	0.182	0.023	0.159
1122	gene29022	LOC4349753	11	-	2064561	2064639	2063905	2064342	2065596	2066578	1122	6	20	0	18	178	100	0.0179890757	0.2606604971	0.144	0	0.144
1368	gene15853	LOC4338388	5	-	14500003	14500070	14498629	14499174	14500210	14501197	1368	16	27	50	34	167	100	0.0181491069	0.2606604971	0.262	0.468	-0.206
1611	gene16803	LOC4339245	5	-	24730458	24730560	24729474	24729879	24731120	24731176	1611	67	3	180	0	200	100	0.0180437637	0.2606604971	0.918	1	-0.082
2048	gene14336	LOC4337035	4	+	31565914	31566649	31562511	31563557	31567065	31567254	2048	93	4	144	0	200	100	0.0182524856	0.2606604971	0.921	1	-0.079
1337	gene18745	LOC9268525	6	+	13281717	13281831	13280770	13281574	13281906	13281978	1337	10	13	3	21	200	100	0.0187530187	0.2641894868	0.278	0.067	0.211
349	gene23814	LOC4345351	8	-	15981611	15983245	15981330	15981523	15983452	15984606	349	4	0	2447	5	200	100	0.0186913546	0.2641894868	1	0.996	0.004
1558	gene24184	LOC4345664	8	-	21175060	21175133	21174379	21174492	21175367	21175449	1558	19	86	17	180	173	100	0.0190084736	0.2657911928	0.113	0.052	0.061
2836	gene32112	LOC9268519	12	-	17833550	17833601	17832017	17832505	17834448	17835040	2836	11	4	2	7	151	100	0.0191216685	0.2657911928	0.646	0.159	0.487
656	gene19691	LOC4341767	6	+	27413389	27413437	27412648	27413183	27414291	27414927	656	76	4	119	0	148	100	0.0192930226	0.2663970334	0.928	1	-0.072
1299	gene31734	LOC4351897	12	-	8677900	8677985	8672270	8673648	8679144	8679518	1299	14	20	26	99	185	100	0.0204952606	0.2811356467	0.275	0.124	0.151
396	gene8392	LOC4331548	3	+	2056059	2056127	2055442	2055953	2056227	2056658	396	16	173	10	280	168	100	0.0206928882	0.2819913191	0.052	0.021	0.031
2954	gene6353	LOC4329645	2	+	20879283	20879380	20878352	20878471	20880479	20880690	2954	10	7	6	20	197	100	0.0210221827	0.2846185124	0.42	0.132	0.288
277	gene4043	LOC4324366	1	+	40128680	40128785	40127397	40127604	40129224	40129353	277	46	84	110	331	200	100	0.0215646518	0.2900793485	0.215	0.142	0.073
1129	gene16727	LOC4339175	5	-	24156553	24156620	24156204	24156419	24157738	24158050	1129	9	38	21	31	167	100	0.0220251208	0.2940296071	0.124	0.289	-0.165
1531	gene12835	LOC9266212	4	-	18481627	18481690	18481237	18481433	18481778	18482075	1531	0	14	7	20	163	100	0.0221403589	0.2940296071	0	0.177	-0.177
1127	gene21577	LOC107276742	7	+	19839973	19840030	19839769	19839900	19840520	19840715	1127	0	4	14	8	157	100	0.0224974152	0.2968804476	0	0.527	-0.527
232	gene8033	LOC4331211	2	-	35456335	35456419	35455214	35455277	35456701	35456752	232	4	28	0	42	184	100	0.0233550168	0.3062591825	0.072	0	0.072
2498	gene18842	LOC4341010	6	-	15415556	15415684	15414846	15415402	15416351	15416453	2498	133	122	412	270	200	100	0.0235056537	0.3063080496	0.353	0.433	-0.08
2085	gene28935	LOC4349686	11	-	1474587	1474680	1473901	1474185	1477308	1477633	2085	7	60	0	41	193	100	0.0237717506	0.3078515533	0.057	0	0.057
1659	gene11652	LOC4334591	3	+	34418154	34418289	34417858	34417944	34418424	34418508	1659	7	60	18	54	200	100	0.0251447085	0.319890868	0.055	0.143	-0.088
2654	gene15012	LOC4337654	5	-	1158381	1158426	1158102	1158206	1158658	1158892	2654	87	16	692	62	145	100	0.0251735931	0.319890868	0.789	0.885	-0.096
61	gene19062	LOC4341189	6	+	19546032	19546153	19544563	19544765	19547037	19547554	61	50	5	199	4	200	100	0.0251490848	0.319890868	0.833	0.961	-0.128
955	gene8382	LOC4331537	3	-	1971389	1971483	1970731	1971145	1975058	1975135	955	0	5	7	5	194	100	0.0253151047	0.319890868	0	0.419	-0.419
1086	gene9948	LOC4333004	3	+	15468576	15468608	15467835	15468077	15468927	15469040	1086	36	8	118	64	132	100	0.0258738523	0.32498182	0.773	0.583	0.19
248	gene23041	LOC4344676	8	-	3033477	3033584	3032973	3033092	3034377	3034451	248	84	2	98	11	200	100	0.0261624311	0.3266387351	0.955	0.817	0.138
2003	gene20913	LOC4342799	7	+	7719850	7719938	7719529	7719591	7720267	7720593	2003	6	52	11	28	188	100	0.0269017629	0.3318945302	0.058	0.173	-0.115
237	gene16940	LOC9271180	5	+	26051679	26051875	26050539	26050624	26052073	26052200	237	4	24	7	8	200	100	0.0268631881	0.3318945302	0.077	0.304	-0.227
1045	gene16711	LOC4339158	5	+	24065386	24065442	24064396	24064468	24065542	24065977	1045	17	71	7	81	156	100	0.0279384965	0.3396157734	0.133	0.052	0.081
1660	gene11652	LOC4334591	3	+	34418154	34418328	34417858	34417944	34418424	34418508	1660	17	60	33	54	200	100	0.0279531641	0.3396157734	0.124	0.234	-0.11
599	gene18591	LOC4340813	6	+	11090867	11090912	11090522	11090602	11090993	11091089	599	24	31	22	64	145	100	0.0280162652	0.3396157734	0.348	0.192	0.156
1278	gene6334	LOC4329627	2	-	20729431	20729487	20728784	20729011	20729672	20729838	1278	63	33	94	87	156	100	0.0286137427	0.3429488994	0.55	0.409	0.141
2363	gene10218	LOC4333254	3	-	20182961	20183000	20182430	20182588	20183101	20183170	2363	67	54	41	60	139	100	0.0289491637	0.3429488994	0.472	0.33	0.142
2790	gene17758	LOC4340100	6	-	2363571	2363634	2362766	2362862	2363766	2363823	2790	7	12	3	27	163	100	0.0289116828	0.3429488994	0.264	0.064	0.2
2997	gene19000	LOC4341142	6	-	18159729	18159861	18159285	18159369	18160216	18161768	2997	6	47	15	38	200	100	0.0286211057	0.3429488994	0.06	0.165	-0.105
1661	gene11059	LOC4334005	3	-	29977294	29977377	29976156	29976665	29977486	29977701	1661	104	18	209	67	183	100	0.0294463643	0.344919492	0.759	0.63	0.129
168	gene15390	LOC4338003	5	-	5260180	5260311	5258971	5259148	5261993	5262146	168	1	4	9	2	200	100	0.0294250879	0.344919492	0.111	0.692	-0.581
1956	gene60	LOC4326159	1	-	416911	417087	416265	416767	417509	417602	1956	10	146	43	295	200	100	0.0296244801	0.3450672686	0.033	0.068	-0.035
746	gene17885	LOC4340220	6	-	3176304	3176379	3175773	3176060	3177021	3177337	746	0	3	15	6	175	100	0.0298169751	0.3453799616	0	0.588	-0.588
1419	gene23646	LOC4345198	8	-	11872219	11872573	11870851	11871192	11873296	11873411	1419	177	155	308	198	200	100	0.0309352561	0.3546005987	0.363	0.438	-0.075
2161	gene24738	LOC4346145	8	+	26603168	26603214	26601164	26601628	26603349	26603464	2161	131	6	289	33	146	100	0.0309531458	0.3546005987	0.937	0.857	0.08
1215	gene21347	LOC4343172	7	+	16385343	16385447	16384657	16384714	16386549	16386681	1215	0	36	6	49	200	100	0.0320714763	0.3575883858	0	0.058	-0.058
1572	gene25943	LOC4347149	9	+	16049893	16049957	16049143	16049499	16050629	16050726	1572	2	30	14	46	164	100	0.032012512	0.3575883858	0.039	0.157	-0.118
1814	gene1632	LOC9267988	1	+	16596938	16597071	16595825	16595923	16597352	16597558	1814	17	30	38	29	200	100	0.0318741515	0.3575883858	0.221	0.396	-0.175
2586	gene50	LOC4326151	1	+	368066	368156	367274	367383	368307	368387	2586	56	6	71	1	190	100	0.0319948432	0.3575883858	0.831	0.974	-0.143
2830	gene20286	LOC4342280	7	-	1096649	1096670	1095858	1095977	1096791	1096875	2830	3	0	0	3	121	100	0.0313889858	0.3575883858	1	0	1
1209	gene25672	LOC4346933	9	+	12894723	12894811	12894400	12894454	12894970	12895123	1209	2	9	5	2	188	100	0.0328281616	0.3621519412	0.106	0.571	-0.465
2437	gene12464	LOC107280538	4	-	10704200	10704972	10699321	10699658	10706074	10706345	2437	18	5	32	1	200	100	0.0327484931	0.3621519412	0.643	0.941	-0.298
2811	gene24427	LOC4345879	8	+	24009245	24009397	24008521	24009140	24010553	24011049	2811	4	8	36	17	200	100	0.033414206	0.3666769451	0.2	0.514	-0.314
2683	gene14566	LOC4337254	4	+	33419548	33419620	33418457	33418818	33419717	33421157	2683	87	1	626	39	172	100	0.0337878257	0.3688356895	0.981	0.903	0.078
718	gene12764	LOC107280771	4	+	17088463	17088556	17087925	17088205	17090936	17092052	718	9	17	19	11	193	100	0.034774106	0.3776250577	0.215	0.472	-0.257
2525	gene29592	LOC4350209	11	-	8103239	8103335	8101807	8102012	8103974	8104154	2525	15	153	26	129	196	100	0.0351367737	0.3795863899	0.048	0.093	-0.045
1623	gene22677	LOC4344360	7	+	29308368	29308617	29308132	29308267	29309007	29309347	1623	104	21	202	20	200	100	0.035538112	0.3804374246	0.712	0.835	-0.123
1762	gene23189	LOC4344801	8	-	4533114	4533168	4532281	4532339	4533245	4533817	1762	9	28	3	39	154	100	0.0355804786	0.3804374246	0.173	0.048	0.125
2047	gene14336	LOC4337035	4	+	31565515	31566649	31562510	31563557	31567065	31567254	2047	155	4	203	0	200	100	0.0359471864	0.3807631679	0.951	1	-0.049
473	gene18968	LOC4341114	6	+	17610326	17610415	17610153	17610202	17610762	17610995	473	0	5	6	5	189	100	0.0359761842	0.3807631679	0	0.388	-0.388
1604	gene21047	LOC4342909	7	-	10195843	10195965	10181814	10182053	10196560	10196689	1604	12	3	22	0	200	100	0.0376970279	0.3950740162	0.667	1	-0.333
1638	gene9056	LOC9272592	3	-	7146106	7146312	7141730	7141830	7146426	7147037	1638	14	10	30	6	200	100	0.0379477472	0.3950740162	0.412	0.714	-0.302
2153	gene23650	LOC4345203	8	-	11986086	11986166	11984647	11985185	11986673	11986896	2153	2	20	10	20	180	100	0.0383114566	0.3950740162	0.053	0.217	-0.164
2488	gene21428	LOC4343245	7	+	17779271	17779340	17778646	17778782	17779802	17780505	2488	14	0	20	6	169	100	0.0378523794	0.3950740162	1	0.664	0.336
2926	gene26181	LOC4347368	9	+	18301446	18301492	18300510	18300613	18303727	18303792	2926	14	13	35	11	146	100	0.0384652399	0.3950740162	0.424	0.685	-0.261
824	gene20150	LOC4342164	7	+	38221	38268	36616	36732	40043	40287	824	24	23	43	85	147	100	0.0383292656	0.3950740162	0.415	0.256	0.159
1007	gene1827	LOC9270848	1	+	19882632	19882828	19881349	19882114	19882999	19883059	1007	27	80	18	107	200	100	0.0389942784	0.3985444631	0.144	0.078	0.066
2670	gene13117	LOC9267691	4	-	21429318	21429376	21428221	21428824	21429682	21429770	2670	89	18	116	10	158	100	0.0396122058	0.4028851172	0.758	0.88	-0.122
625	gene12192	LOC4335046	4	-	4447092	4447139	4446877	4446977	4449781	4449969	625	1	46	11	84	147	100	0.041145476	0.4164481428	0.015	0.082	-0.067
2787	gene13417	LOC4336152	4	+	23828481	23828540	23828215	23828398	23828812	23828950	2787	0	18	4	17	159	100	0.0420053639	0.4199729432	0	0.129	-0.129
2788	gene13417	LOC4336152	4	+	23828492	23828540	23828215	23828398	23828812	23829387	2788	0	18	4	17	148	100	0.0419983651	0.4199729432	0	0.137	-0.137
593	gene24253	LOC4345731	8	-	22084762	22084834	22083984	22084318	22085403	22085609	593	26	4	27	0	172	100	0.0420980073	0.4199729432	0.791	1	-0.209
126	gene15138	LOC4337781	5	-	2533674	2533731	2533077	2533191	2534129	2534200	126	25	0	24	4	157	100	0.0423306352	0.4202827354	1	0.793	0.207
1029	gene1311	LOC9270747	1	+	11663539	11663621	11660190	11660277	11663794	11663923	1029	2	13	8	9	182	100	0.0430399689	0.420962043	0.078	0.328	-0.25
1475	gene1008	LOC4327215	1	-	8182692	8182749	8181682	8181786	8182850	8183106	1475	4	18	10	11	157	100	0.0433760285	0.420962043	0.124	0.367	-0.243
2196	gene19364	LOC9269995	6	+	23902581	23902617	23901088	23901267	23902760	23902880	2196	4	0	0	2	136	100	0.043408556	0.420962043	1	0	1
2898	gene9164	LOC4332277	3	-	8100719	8100824	8099376	8099507	8101515	8102937	2898	4	5	3	25	200	100	0.042722923	0.420962043	0.286	0.057	0.229
596	gene24253	LOC4345731	8	-	22084762	22084876	22083984	22084318	22085403	22085609	596	35	4	35	0	200	100	0.043056723	0.420962043	0.814	1	-0.186
776	gene12849	LOC4335630	4	-	18606077	18606367	18603870	18604848	18608979	18609190	776	23	0	71	10	200	100	0.0436291343	0.4211423378	1	0.78	0.22
1443	gene2307	LOC4326594	1	+	25356256	25356465	25353773	25355156	25357566	25357803	1443	35	6	20	11	200	100	0.044412936	0.423654402	0.745	0.476	0.269
2527	gene4471	LOC4324311	1	-	43164672	43164716	43164126	43164544	43165146	43165383	2527	14	74	10	128	144	100	0.0443275725	0.423654402	0.116	0.051	0.065
2977	gene14890	LOC4337553	5	-	264556	264667	263693	264126	264763	264908	2977	88	3	61	8	200	100	0.0444989516	0.423654402	0.936	0.792	0.144
1083	gene15956	LOC9271418	5	-	16272660	16272706	16271350	16272173	16273840	16273968	1083	28	10	28	25	146	100	0.0448271621	0.4247035624	0.657	0.434	0.223
1934	gene5911	LOC4329276	2	-	15000788	15000860	15000086	15000367	15000957	15001296	1934	1	6	6	3	172	100	0.0452202354	0.4247035624	0.088	0.538	-0.45
283	gene15443	LOC4338045	5	+	5976328	5976412	5976197	5976218	5976583	5976646	283	4	70	15	87	184	100	0.045085175	0.4247035624	0.03	0.086	-0.056
2873	gene7174	LOC4330406	2	+	28673295	28673392	28672962	28673210	28673747	28674279	2873	80	11	131	37	197	100	0.045764794	0.4259803366	0.787	0.643	0.144
2874	gene7174	LOC4330406	2	+	28673295	28673380	28672963	28673210	28673747	28674279	2874	76	11	124	37	185	100	0.0456653572	0.4259803366	0.789	0.644	0.145
12	gene27894	LOC9272437	10	-	16152064	16152197	16151407	16151782	16153204	16153302	12	33	101	50	90	200	100	0.0465392016	0.4307988536	0.14	0.217	-0.077
1887	gene11908	LOC4334829	3	-	36006858	36006950	36004232	36006616	36007211	36007505	1887	10	19	45	35	192	100	0.0466957031	0.4307988536	0.215	0.401	-0.186
1502	gene14453	LOC9270267	4	+	32403616	32403927	32403282	32403478	32404046	32404147	1502	16	8	8	0	200	100	0.0470342575	0.4314344051	0.5	1	-0.5
1554	gene12466	LOC4335329	4	-	10988051	10988252	10984402	10985096	10990985	10991094	1554	231	28	328	22	200	100	0.0471784385	0.4314344051	0.805	0.882	-0.077
2858	gene6675	LOC4329919	2	+	23732611	23732657	23732430	23732489	23732800	23732882	2858	28	82	49	82	146	100	0.04785205	0.4319113607	0.19	0.29	-0.1
681	gene2411	LOC4324173	1	-	26525936	26526003	26525579	26525654	26526414	26526480	681	46	0	50	4	167	100	0.0475456189	0.4319113607	1	0.882	0.118
957	gene8382	LOC4331537	3	-	1971389	1971467	1970731	1971145	1976510	1976609	957	0	28	5	38	178	100	0.0478250418	0.4319113607	0	0.069	-0.069
188	gene13935	LOC4336652	4	+	28080676	28080772	28079644	28079703	28080931	28081252	188	24	4	36	19	196	100	0.0482683789	0.4333131483	0.754	0.492	0.262
654	gene10759	LOC4333729	3	+	27120336	27120429	27120055	27120225	27120537	27120659	654	11	23	4	29	193	100	0.0484230041	0.4333131483	0.199	0.067	0.132
127	gene15138	LOC4337781	5	-	2533674	2533734	2533077	2533191	2534129	2534200	127	48	0	53	4	160	100	0.049005345	0.4347921038	1	0.892	0.108
2533	gene29472	LOC9271293	11	-	6540744	6540822	6538675	6539151	6542269	6544503	2533	1	24	7	25	178	100	0.0489373382	0.4347921038	0.023	0.136	-0.113
74	gene22210	LOC4343924	7	+	25571050	25571559	25569276	25569407	25571921	25571959	74	65	4	122	1	200	100	0.0494679322	0.4370366042	0.89	0.984	-0.094
2126	gene32733	LOC4352776	12	-	25912884	25913076	25911190	25911735	25913583	25913829	2126	111	2	55	5	200	100	0.0497705745	0.4378550541	0.965	0.846	0.119
1917	gene3003	LOC4327016	1	+	31637454	31637527	31635898	31636026	31638070	31638432	1917	37	18	13	16	173	100	0.0509530621	0.4408179853	0.543	0.32	0.223
1984	gene5238	LOC9266610	2	-	5818452	5818485	5816455	5816839	5818584	5819349	1984	1	43	4	22	133	100	0.0509410832	0.4408179853	0.017	0.12	-0.103
2231	gene12492	LOC4335348	4	+	11451130	11451261	11450557	11451033	11451498	11451594	2231	24	51	71	85	200	100	0.0505032322	0.4408179853	0.19	0.295	-0.105
70	gene20059	LOC9266840	6	+	30590395	30590500	30589847	30589984	30591202	30591327	70	19	10	93	19	200	100	0.050658939	0.4408179853	0.487	0.71	-0.223
894	gene1014	LOC4327220	1	-	8214814	8214875	8213585	8213694	8214997	8215131	894	14	73	24	259	161	100	0.0521401874	0.4492243422	0.106	0.054	0.052
1605	gene21047	LOC4342909	7	-	10195801	10195965	10181814	10182053	10196560	10196689	1605	19	3	27	0	200	100	0.0526955466	0.450287765	0.76	1	-0.24
1606	gene21047	LOC4342909	7	-	10195815	10195965	10181814	10182053	10196560	10196689	1606	19	3	27	0	200	100	0.0526955466	0.450287765	0.76	1	-0.24
2068	gene1697	LOC4324020	1	-	17883345	17883405	17881770	17882148	17883622	17883786	2068	2	0	5	18	160	100	0.0541526598	0.4608501865	1	0.148	0.852
2483	gene26660	LOC4347782	9	-	21756712	21756964	21756552	21756589	21757191	21757305	2483	4	16	21	26	200	100	0.0547578545	0.4641062055	0.111	0.288	-0.177
626	gene20957	LOC4342835	7	-	8282505	8283020	8281895	8282358	8283226	8286292	626	82	16	113	41	200	100	0.0550483619	0.4646794925	0.719	0.579	0.14
2269	gene20398	LOC4342365	7	-	2090938	2091004	2090054	2090437	2091091	2091225	2269	2	7	14	9	166	100	0.0561503494	0.4701746126	0.147	0.484	-0.337
2911	gene17308	LOC4339690	5	+	28667665	28667668	28666331	28667568	28668648	28668902	2911	0	13	2	4	103	100	0.055966204	0.4701746126	0	0.327	-0.327
1057	gene27164	LOC9272017	10	-	4664398	4664480	4663692	4663764	4665102	4665161	1057	45	12	37	22	182	100	0.0567503041	0.473297536	0.673	0.48	0.193
2833	gene20286	LOC4342280	7	-	1096649	1096699	1095885	1095977	1096791	1096875	2833	16	0	11	3	150	100	0.0573794406	0.4766379824	1	0.71	0.29
339	gene3134	LOC4324714	1	-	32664899	32664987	32663624	32663698	32665388	32665451	339	12	4	12	0	188	100	0.058735665	0.4859677049	0.615	1	-0.385
71	gene20059	LOC9266840	6	+	30590398	30590500	30589765	30589984	30591202	30591327	71	19	10	90	19	200	100	0.0591283545	0.4872830794	0.487	0.703	-0.216
2209	gene5197	LOC4328629	2	+	5505315	5505447	5505049	5505198	5505582	5505654	2209	14	12	11	2	200	100	0.0602997871	0.4949805355	0.368	0.733	-0.365
838	gene485	LOC4325188	1	-	3483548	3483631	3481506	3481645	3484452	3484583	838	6	55	10	32	183	100	0.0605549012	0.4951253686	0.056	0.146	-0.09
2127	gene32733	LOC4352776	12	-	25912805	25913076	25911190	25911735	25913583	25913829	2127	125	2	67	5	200	100	0.0610408435	0.4971490573	0.969	0.87	0.099
1208	gene25672	LOC4346933	9	+	12894723	12894860	12894400	12894454	12894970	12895123	1208	3	9	5	2	200	100	0.0615900112	0.4996699355	0.143	0.556	-0.413
1615	gene4457	LOC107278964	1	-	43075048	43075111	43074634	43074832	43076103	43076203	1615	7	2	44	1	163	100	0.0621835814	0.5009203207	0.682	0.964	-0.282
2146	gene3099	LOC4325505	1	-	32381785	32381845	32381267	32381700	32382148	32382224	2146	124	6	236	26	160	100	0.0622246346	0.5009203207	0.928	0.85	0.078
1447	gene9212	LOC4332328	3	-	8606292	8606344	8603942	8606116	8606518	8606613	1447	8	0	19	8	152	100	0.0624992386	0.5011958174	1	0.61	0.39
1409	gene31844	LOC4351993	12	+	10823341	10823586	10822539	10823043	10824064	10824325	1409	102	25	246	35	200	100	0.0631304636	0.5043180713	0.671	0.778	-0.107
1148	gene2932	LOC4326550	1	+	31068120	31068185	31067832	31067926	31068335	31068419	1148	1	50	4	29	165	100	0.064918823	0.5124231242	0.012	0.077	-0.065
1876	gene30735	LOC4351063	11	-	26527173	26527224	26524918	26526875	26527958	26529924	1876	1	5	5	2	151	100	0.0646019432	0.5124231242	0.117	0.623	-0.506
2986	gene22656	LOC4344339	7	+	29175431	29175544	29174416	29174527	29175696	29178342	2986	14	0	21	5	200	100	0.0651281189	0.5124231242	1	0.677	0.323
980	gene20162	LOC4342175	7	-	140931	140943	135512	135656	141097	141343	980	52	0	22	2	112	100	0.0646895542	0.5124231242	1	0.908	0.092
1571	gene25943	LOC4347149	9	+	16060543	16060651	16060219	16060294	16060734	16060811	1571	3	17	9	13	200	100	0.0670035829	0.5219857258	0.081	0.257	-0.176
2515	gene18045	LOC9270896	6	-	4466680	4466743	4465832	4465925	4466911	4467015	2515	21	7	20	18	163	100	0.0667468488	0.5219857258	0.648	0.405	0.243
2847	gene5457	LOC4328860	2	+	8199863	8199911	8199281	8199579	8201563	8201908	2847	24	0	10	2	148	100	0.0670945681	0.5219857258	1	0.772	0.228
119	gene31672	LOC4351834	12	-	7284267	7284391	7281365	7282736	7284580	7284697	119	2	4	14	4	200	100	0.0676292142	0.5238433247	0.2	0.636	-0.436
548	gene2724	LOC4327824	1	-	29488643	29488742	29488357	29488564	29490599	29490689	548	46	42	132	75	199	100	0.0678358262	0.5238433247	0.355	0.469	-0.114
1965	gene20151	LOC4342166	7	-	52396	52447	50806	51031	53066	53383	1965	2	3	0	9	151	100	0.0683220951	0.5256515435	0.306	0	0.306
2453	gene18213	LOC9271279	6	-	6040135	6040207	6039585	6039642	6041094	6041186	2453	27	2	58	0	172	100	0.0686439673	0.5261862932	0.887	1	-0.113
2096	gene9023	LOC4332146	3	+	6906806	6906909	6906639	6906724	6907020	6907411	2096	9	42	15	29	200	100	0.0694039575	0.5288416448	0.097	0.205	-0.108
908	gene32472	LOC4352540	12	-	23171078	23171197	23169492	23170352	23171597	23172056	908	0	8	1	0	200	100	0.069497655	0.5288416448	0	1	-1
1065	gene23410	LOC4344991	8	+	7915205	7915352	7914134	7914231	7915842	7916505	1065	14	95	20	269	200	100	0.0712020255	0.5302274327	0.069	0.036	0.033
1408	gene31844	LOC4351993	12	+	10823344	10823586	10822538	10823043	10824064	10824325	1408	98	25	233	35	200	100	0.0712813811	0.5302274327	0.662	0.769	-0.107
1420	gene8657	LOC9268784	3	-	4088665	4088718	4087309	4087443	4089188	4090121	1420	14	2	12	8	153	100	0.0719685196	0.5302274327	0.821	0.495	0.326
146	gene23088	LOC4344713	8	-	3463329	3463417	3462817	3462982	3463661	3464295	146	58	128	63	92	188	100	0.0705237712	0.5302274327	0.194	0.267	-0.073
1943	gene5645	LOC4329024	2	+	10445004	10445672	10444771	10444868	10445781	10445864	1943	0	3	17	13	200	100	0.0718300411	0.5302274327	0	0.395	-0.395
2502	gene32737	LOC4352778	12	-	25954499	25954617	25953421	25954055	25954698	25954863	2502	11	10	12	30	200	100	0.0717698525	0.5302274327	0.355	0.167	0.188
2987	gene22656	LOC4344339	7	+	29175445	29175544	29174363	29174527	29175696	29178342	2987	9	0	13	5	199	100	0.071803974	0.5302274327	1	0.566	0.434
627	gene29759	LOC9270483	11	-	11715358	11715492	11713982	11715082	11715720	11716391	627	45	2	99	0	200	100	0.0708544407	0.5302274327	0.918	1	-0.082
928	gene15163	LOC4337807	5	-	2750821	2750873	2749086	2750540	2751436	2751498	928	13	2	29	0	152	100	0.0701934475	0.5302274327	0.81	1	-0.19
1482	gene11814	LOC4334740	3	-	35412570	35412823	35411719	35411831	35413647	35413737	1482	3	1	0	3	200	100	0.0730594786	0.5326189262	0.6	0	0.6
166	gene15390	LOC4338003	5	-	5260180	5260264	5258971	5259148	5261993	5262141	166	1	4	6	2	184	100	0.0728809239	0.5326189262	0.12	0.62	-0.5
628	gene29759	LOC9270483	11	-	11715358	11715508	11713954	11715082	11715720	11716391	628	57	2	136	0	200	100	0.0725618405	0.5326189262	0.934	1	-0.066
1813	gene1632	LOC9267988	1	+	16596982	16597071	16595825	16595923	16597352	16597558	1813	10	30	22	29	189	100	0.0737201321	0.535562632	0.15	0.286	-0.136
1062	gene22468	LOC4344162	7	-	27707026	27707069	27706383	27706944	27707423	27707518	1062	18	101	6	79	143	100	0.0741943172	0.5371359424	0.111	0.05	0.061
195	gene1628	LOC4325231	1	+	16499942	16500051	16498548	16498635	16502243	16503330	195	6	0	10	6	200	100	0.0746593265	0.5386321655	1	0.455	0.545
2756	gene1266	LOC4325774	1	-	10981399	10981581	10981175	10981320	10982211	10982978	2756	47	45	93	55	200	100	0.0750061334	0.5392682348	0.343	0.458	-0.115
164	gene27120	LOC4348156	10	-	3899417	3899514	3898283	3898384	3899677	3900237	164	4	11	11	8	197	100	0.0754574126	0.5400778123	0.156	0.411	-0.255
2268	gene20398	LOC4342365	7	-	2084754	2084791	2084056	2084474	2084861	2084961	2268	6	0	17	9	137	100	0.0756367967	0.5400778123	1	0.58	0.42
1644	gene29267	LOC9272051	11	+	4252701	4252748	4252405	4252602	4253685	4254850	1644	3	20	4	5	147	100	0.0766803727	0.5431754023	0.093	0.352	-0.259
172	gene7755	LOC4330968	2	-	33542423	33542620	33541855	33542247	33542734	33542860	172	36	3	87	1	200	100	0.077418952	0.5431754023	0.857	0.978	-0.121
1884	gene3974	LOC4324867	1	-	39624368	39624646	39623255	39623317	39633680	39633813	1884	2	60	14	123	200	100	0.0772405142	0.5431754023	0.016	0.054	-0.038
2989	gene15955	LOC4338480	5	-	16263118	16263237	16262954	16263029	16263321	16263478	2989	52	2	111	0	200	100	0.0772503739	0.5431754023	0.929	1	-0.071
72	gene20827	LOC4342717	7	-	6224085	6224580	6222584	6223008	6225087	6225241	72	63	44	83	90	200	100	0.0770089257	0.5431754023	0.417	0.316	0.101
777	gene12849	LOC4335630	4	-	18606077	18606384	18603870	18604848	18608979	18609190	777	25	0	103	10	200	100	0.0776337026	0.5431754023	1	0.837	0.163
1193	gene26431	LOC4347569	9	+	20047261	20047527	20045306	20046548	20049914	20050021	1193	5	15	11	10	200	100	0.0783752967	0.5437072555	0.143	0.355	-0.212
2897	gene9164	LOC4332277	3	-	8096741	8096948	8096472	8096643	8101515	8102937	2897	150	3	384	1	200	100	0.0787528015	0.5437072555	0.962	0.995	-0.033
316	gene21438	LOC4343254	7	-	17887391	17887471	17886904	17886999	17887562	17887821	316	30	0	42	4	180	100	0.0784263059	0.5437072555	1	0.854	0.146
919	gene10	LOC4326462	1	+	77870	77890	75618	77406	78108	78191	919	8	0	9	4	120	100	0.0786871447	0.5437072555	1	0.652	0.348
1043	gene2339	LOC4326583	1	+	25700121	25700396	25696691	25696929	25700779	25700841	1043	468	388	596	579	200	100	0.0793264473	0.5458602069	0.376	0.34	0.036
1855	gene21233	LOC4343067	7	-	14523750	14523852	14522552	14522729	14524453	14524597	1855	21	1	35	9	200	100	0.0797025237	0.5466439534	0.913	0.66	0.253
1025	gene31685	LOC107277618	12	+	7412360	7412514	7411687	7411778	7412779	7414400	1025	33	3	34	0	200	100	0.0814418581	0.5477621744	0.846	1	-0.154
1892	gene6741	LOC4329982	2	+	24327832	24327896	24327096	24327283	24327976	24330622	1892	17	1	294	79	164	100	0.0810968344	0.5477621744	0.912	0.694	0.218
2029	gene16762	LOC4339210	5	-	24459043	24459190	24456340	24456423	24464448	24464574	2029	10	1	1	2	200	100	0.0811684268	0.5477621744	0.833	0.2	0.633
2387	gene23678	LOC4345232	8	-	12854942	12855120	12854689	12854822	12856349	12856488	2387	136	10	334	11	200	100	0.0813465264	0.5477621744	0.872	0.938	-0.066
595	gene24253	LOC4345731	8	-	22084762	22085186	22083984	22084318	22085403	22085609	595	154	4	116	0	200	100	0.0805733293	0.5477621744	0.951	1	-0.049
879	gene830	LOC4324650	1	-	6626224	6626318	6624498	6625519	6628370	6629173	879	0	5	17	30	194	100	0.0810395933	0.5477621744	0	0.226	-0.226
825	gene5747	LOC9272617	2	+	11946794	11946876	11944382	11944673	11948142	11948206	825	1	82	9	149	182	100	0.0829683496	0.5562347554	0.007	0.032	-0.025
1058	gene27164	LOC9272017	10	-	4664398	4664493	4663697	4663764	4665102	4665161	1058	48	12	43	22	195	100	0.0844307446	0.5582071864	0.672	0.501	0.171
1512	gene18096	LOC4340404	6	-	5028640	5028696	5027707	5027848	5028794	5029009	1512	62	35	94	83	156	100	0.0844894269	0.5582071864	0.532	0.421	0.111
1773	gene7811	LOC9266501	2	+	33969243	33969325	33968963	33969149	33969479	33973071	1773	5	2	28	1	182	100	0.0835613348	0.5582071864	0.579	0.939	-0.36
1877	gene7052	LOC4330286	2	-	27375737	27375775	27374565	27374793	27376122	27376771	1877	156	6	66	7	138	100	0.0844450855	0.5582071864	0.95	0.872	0.078
2185	gene12099	LOC4335002	4	+	2024106	2024139	2023265	2023337	2024262	2024403	2185	65	0	62	3	133	100	0.0846011851	0.5582071864	1	0.94	0.06
1693	gene27317	LOC4348288	10	-	7994361	7994483	7993301	7993743	7994580	7995904	1693	134	69	142	50	200	100	0.0862478438	0.5605557721	0.493	0.587	-0.094
1931	gene5911	LOC4329276	2	-	15001238	15001296	15000086	15001045	15001401	15001461	1931	4	2	10	0	158	100	0.0860546953	0.5605557721	0.559	1	-0.441
2105	gene26752	LOC4347862	9	-	22370971	22371217	22370504	22370555	22371821	22372047	2105	321	4	370	12	200	100	0.0853372187	0.5605557721	0.976	0.939	0.037
2517	gene18045	LOC9270896	6	-	4466680	4466737	4465832	4465925	4466911	4467015	2517	19	7	19	18	157	100	0.0863013923	0.5605557721	0.634	0.402	0.232
990	gene23574	LOC9270173	8	-	10360923	10361059	10360398	10360732	10361566	10361933	990	14	2	15	9	200	100	0.0858052163	0.5605557721	0.778	0.455	0.323
79	gene22077	LOC4343803	7	+	24408370	24408430	24407795	24407886	24408849	24409042	79	25	0	13	2	160	100	0.0867131906	0.5614813742	1	0.802	0.198
707	gene11345	LOC4334293	3	+	32210006	32210057	32208870	32209130	32210186	32210365	707	9	11	23	69	151	100	0.0873409591	0.5637953554	0.351	0.181	0.17
1024	gene8913	LOC4332047	3	+	5953471	5953549	5952610	5952892	5954345	5954474	1024	19	1	0	1	178	100	0.0890228874	0.5652311882	0.914	0	0.914
1097	gene22795	LOC4344471	8	+	470458	470500	470091	470183	470663	470773	1097	4	7	0	6	142	100	0.0894498367	0.5652311882	0.287	0	0.287
2271	gene20398	LOC4342365	7	-	2084672	2084791	2084056	2084474	2084861	2084961	2271	23	0	90	9	200	100	0.0890593166	0.5652311882	1	0.833	0.167
2639	gene11332	LOC4334278	3	+	32108925	32108994	32108700	32108847	32109560	32109960	2639	8	5	11	1	169	100	0.0894610514	0.5652311882	0.486	0.867	-0.381
3013	gene19119	LOC9266235	6	+	20367523	20367569	20366300	20366404	20369673	20369937	3013	6	3	25	2	146	100	0.087871354	0.5652311882	0.578	0.895	-0.317
441	gene32746	LOC4352784	12	+	26022401	26022494	26021727	26021942	26023391	26023459	441	3	14	1	33	193	100	0.0891584765	0.5652311882	0.1	0.015	0.085
637	gene9027	LOC4332152	3	-	6955850	6956092	6954997	6955109	6957043	6957438	637	30	4	22	9	200	100	0.0891188932	0.5652311882	0.789	0.55	0.239
588	gene9828	LOC4332907	3	-	14216219	14216303	14215083	14215264	14216403	14216472	588	41	3	91	1	184	100	0.0902469427	0.5684739442	0.881	0.98	-0.099
1492	gene29716	LOC4350310	11	-	10791050	10791205	10789846	10789989	10791389	10791677	1492	13	46	22	153	200	100	0.0908949576	0.5692098394	0.124	0.067	0.057
1577	gene25943	LOC4347149	9	+	16069537	16069609	16069211	16069290	16070554	16070656	1577	52	43	87	45	172	100	0.0910045575	0.5692098394	0.413	0.529	-0.116
2364	gene10218	LOC4333254	3	-	20185612	20185680	20185454	20185527	20186081	20186199	2364	11	50	3	41	168	100	0.0914247175	0.5692098394	0.116	0.042	0.074
2518	gene18045	LOC9270896	6	-	4466692	4466743	4465832	4465925	4466911	4467015	2518	6	7	4	18	151	100	0.0914557775	0.5692098394	0.362	0.128	0.234
57	gene28153	LOC4348996	10	+	18813950	18814030	18813646	18813862	18815782	18816419	57	0	22	3	22	180	100	0.0918082157	0.5697027669	0	0.07	-0.07
1131	gene12705	LOC4335520	4	+	16100882	16101203	16099980	16100784	16101486	16101552	1131	148	9	463	13	200	100	0.0942573443	0.5699838719	0.892	0.947	-0.055
122	gene31672	LOC4351834	12	-	7283526	7283553	7281365	7282736	7284580	7284697	122	0	4	4	4	127	100	0.0953671486	0.5699838719	0	0.441	-0.441
124	gene1362	LOC9271854	1	+	12394216	12395174	12393832	12394092	12395270	12396832	124	60	7	120	5	200	100	0.0936299774	0.5699838719	0.811	0.923	-0.112
1398	gene9410	LOC9267415	3	-	10244236	10244369	10243450	10243518	10244451	10244544	1398	16	26	32	26	200	100	0.0948571748	0.5699838719	0.235	0.381	-0.146
1730	gene25111	LOC4346453	9	-	2403303	2404125	2402987	2403059	2404197	2404366	1730	115	3	163	12	200	100	0.093015898	0.5699838719	0.95	0.872	0.078
1926	gene27893	LOC4348751	10	+	16144482	16144508	16139828	16140877	16149017	16149149	1926	0	19	3	20	126	100	0.0944972427	0.5699838719	0	0.106	-0.106
1964	gene20151	LOC4342166	7	-	52396	52447	51288	51403	53066	53383	1964	1	0	0	6	151	100	0.0927797939	0.5699838719	1	0	1
2189	gene24130	LOC4345621	8	-	20580025	20580082	20578955	20579531	20580722	20580913	2189	202	13	304	34	157	100	0.0951101245	0.5699838719	0.908	0.851	0.057
2286	gene15670	LOC4338239	5	-	10125001	10125811	10124008	10124195	10126056	10126189	2286	3	0	27	29	200	100	0.0928299602	0.5699838719	1	0.318	0.682
2456	gene10456	LOC4333453	3	-	23382694	23382917	23382291	23382601	23383761	23384101	2456	120	3	127	0	200	100	0.0930345695	0.5699838719	0.952	1	-0.048
2489	gene21428	LOC4343245	7	+	17779271	17779340	17778646	17778782	17780055	17780476	2489	14	0	20	4	169	100	0.0941144627	0.5699838719	1	0.747	0.253
2786	gene12842	LOC4335622	4	-	18536135	18536182	18535946	18536015	18536926	18537005	2786	2	72	14	158	147	100	0.095507343	0.5699838719	0.019	0.057	-0.038
2834	gene20286	LOC4342280	7	-	1096070	1096699	1095768	1095977	1096791	1096875	2834	35	0	38	3	200	100	0.0951087921	0.5699838719	1	0.864	0.136
346	gene26656	LOC9268032	9	+	21735680	21735782	21735423	21735585	21735896	21736639	346	6	0	2	2	200	100	0.0956807459	0.5699838719	1	0.333	0.667
2900	gene9164	LOC4332277	3	-	8096813	8096948	8096084	8096643	8101515	8102937	2900	101	3	210	1	200	100	0.0964299862	0.5728106016	0.944	0.991	-0.047
1898	gene6522	LOC9269114	2	-	22438736	22438878	22437583	22438287	22439259	22439349	1898	2	23	10	32	200	100	0.0968499682	0.5736709766	0.042	0.135	-0.093
129	gene1601	LOC4325426	1	+	15975893	15976112	15975306	15975596	15976558	15976645	129	79	4	166	2	200	100	0.0985501184	0.5767604927	0.908	0.976	-0.068
1463	gene27701	LOC4348603	10	+	14279304	14279787	14278673	14279204	14280299	14280513	1463	18	3	25	13	200	100	0.0989541525	0.5767604927	0.75	0.49	0.26
15	gene14682	LOC4337361	4	-	34270225	34270333	34269224	34269665	34270524	34270641	15	11	133	6	170	200	100	0.0980336883	0.5767604927	0.04	0.017	0.023
1935	gene5911	LOC4329276	2	-	15001242	15001296	15000957	15001045	15001401	15001461	1935	4	2	9	0	154	100	0.0986457938	0.5767604927	0.565	1	-0.435
2191	gene898	LOC4325885	1	-	7223106	7223142	7222926	7222992	7223333	7223411	2191	1	15	8	23	136	100	0.099031298	0.5767604927	0.047	0.204	-0.157
2360	gene959	LOC4326361	1	-	7678056	7678092	7677152	7677489	7678493	7678615	2360	12	17	12	6	136	100	0.0989430652	0.5767604927	0.342	0.595	-0.253
1498	gene32550	LOC9271153	12	+	23837957	23837995	23837399	23837472	23840130	23840244	1498	40	1	18	3	138	100	0.099543501	0.5781286898	0.967	0.813	0.154
1844	gene3075	LOC4326892	1	+	32192092	32192164	32191561	32191619	32192252	32192354	1844	31	0	19	2	172	100	0.1013980359	0.5822536163	1	0.847	0.153
2661	gene10744	LOC9268935	3	-	26923313	26923345	26922522	26922612	26924314	26924684	2661	0	5	4	6	132	100	0.1019292902	0.5822536163	0	0.336	-0.336
2857	gene25137	LOC9272276	9	+	3145340	3146586	3143907	3144664	3146668	3146712	2857	510	45	1074	68	200	100	0.1014799355	0.5822536163	0.85	0.888	-0.038
2993	gene12354	LOC4335187	4	-	7900696	7900852	7900247	7900444	7901408	7901807	2993	55	1	66	6	200	100	0.1007559138	0.5822536163	0.965	0.846	0.119
56	gene6986	LOC4330225	2	+	26801475	26801544	26801037	26801085	26801881	26802319	56	87	7	115	3	169	100	0.1011852083	0.5822536163	0.88	0.958	-0.078
774	gene12849	LOC4335630	4	-	18606290	18606367	18603870	18604848	18608979	18609190	774	9	0	38	10	177	100	0.1018432777	0.5822536163	1	0.682	0.318
1319	gene32884	LOC4352899	12	+	27313383	27313861	27312928	27313203	27314478	27314521	1319	11	0	16	4	200	100	0.1042620598	0.5897888603	1	0.667	0.333
1432	gene29421	LOC4350066	11	-	5901647	5901666	5901010	5901118	5902356	5902488	1432	0	11	1	1	119	100	0.105021243	0.5897888603	0	0.457	-0.457
2335	gene2311	LOC107277431	1	-	25410050	25410174	25409548	25409614	25410907	25410969	2335	1	4	5	2	200	100	0.1039249846	0.5897888603	0.111	0.556	-0.445
2585	gene25188	LOC9268563	9	+	4191503	4191746	4191203	4191212	4192179	4193489	2585	1	1	13	0	200	100	0.1050498452	0.5897888603	0.333	1	-0.667
3012	gene21145	LOC4342991	7	-	12655217	12655322	12654771	12655129	12655984	12656048	3012	53	17	79	13	200	100	0.1051846322	0.5897888603	0.609	0.752	-0.143
587	gene20738	LOC4342650	7	+	5223589	5223670	5219625	5220868	5226363	5226713	587	15	34	3	1	181	100	0.1042711773	0.5897888603	0.196	0.624	-0.428
888	gene1889	LOC9269668	1	-	20786260	20786655	20784623	20785182	20787913	20787974	888	66	10	70	4	200	100	0.1052285161	0.5897888603	0.767	0.897	-0.13
231	gene8033	LOC4331211	2	-	35454199	35454276	35452216	35453505	35454696	35454900	231	105	6	119	15	177	100	0.1059789677	0.5924025405	0.908	0.818	0.09
1048	gene5625	LOC4329008	2	-	10185083	10185191	10182673	10182718	10186427	10186493	1048	63	3	22	4	200	100	0.1075503119	0.5962086429	0.913	0.733	0.18
1636	gene9056	LOC9272592	3	-	7143283	7146312	7141730	7141830	7146426	7146957	1636	149	10	208	6	200	100	0.1076373403	0.5962086429	0.882	0.945	-0.063
2164	gene10252	LOC4333285	3	-	20687565	20687654	20686082	20686165	20689682	20689738	2164	0	1	6	0	189	100	0.1078036731	0.5962086429	0	1	-1
575	gene20752	LOC4342663	7	+	5443108	5443252	5442282	5442352	5443394	5443499	575	36	2	54	0	200	100	0.1070390095	0.5962086429	0.9	1	-0.1
1267	gene29974	LOC4350506	11	+	16730202	16730341	16711090	16711347	16731885	16732517	1267	6	0	0	1	200	100	0.1083484917	0.5974969819	1	0	1
1316	gene7502	LOC9269521	2	+	31475491	31475557	31474781	31474833	31475888	31476043	1316	66	2	90	9	166	100	0.1087167197	0.5974969819	0.952	0.858	0.094
641	gene23415	LOC4344995	8	-	7967541	7967601	7964097	7966098	7968343	7968562	641	2	6	1	26	160	100	0.1088963324	0.5974969819	0.172	0.023	0.149
1567	gene25943	LOC4347149	9	+	16070187	16070230	16069211	16069290	16070554	16070656	1567	4	43	11	45	143	100	0.1107503064	0.6060745112	0.061	0.146	-0.085
1334	gene27331	LOC9266737	10	+	8661772	8661876	8660441	8660778	8662505	8664126	1334	12	6	17	22	200	100	0.1112830984	0.607395969	0.5	0.279	0.221
999	gene30216	LOC107279289	11	+	20311849	20312016	20304925	20305048	20312784	20312995	999	1	1	12	0	200	100	0.1118851533	0.6090875841	0.333	1	-0.667
1031	gene1311	LOC9270747	1	+	11658975	11659217	11657912	11657957	11659318	11659448	1031	8	9	16	6	200	100	0.1137718385	0.6093219421	0.308	0.571	-0.263
110	gene27690	LOC9268744	10	+	14102890	14102968	14102190	14102285	14103359	14103752	110	64	16	66	29	178	100	0.1138586003	0.6093219421	0.692	0.561	0.131
144	gene22514	LOC4344204	7	+	28051869	28051944	28051018	28051152	28052356	28053383	144	30	3	25	0	175	100	0.1132779422	0.6093219421	0.851	1	-0.149
1697	gene1993	LOC9269129	1	+	22381266	22381315	22380796	22380909	22382463	22382546	1697	19	37	21	21	149	100	0.1139738884	0.6093219421	0.256	0.402	-0.146
174	gene28485	LOC4349296	10	-	21443199	21443259	21442716	21442797	21443515	21443644	174	34	18	40	38	160	100	0.1139211297	0.6093219421	0.541	0.397	0.144
196	gene1628	LOC4325231	1	+	16498827	16500051	16498548	16498635	16502243	16503330	196	22	0	62	6	200	100	0.1128497724	0.6093219421	1	0.838	0.162
2629	gene16912	LOC4339342	5	+	25798896	25799046	25797989	25798190	25799203	25799317	2629	56	0	70	3	200	100	0.1128708532	0.6093219421	1	0.921	0.079
1462	gene27701	LOC4348603	10	+	14279304	14279839	14278674	14279204	14280299	14280513	1462	22	3	33	13	200	100	0.1152377894	0.6129544959	0.786	0.559	0.227
2622	gene13338	LOC4336079	4	-	23151313	23151383	23150976	23151040	23153782	23153946	2622	30	2	110	1	170	100	0.1152413249	0.6129544959	0.898	0.985	-0.087
152	gene5864	LOC9267148	2	+	13867504	13867556	13865879	13867411	13869035	13869110	152	5	10	22	16	152	100	0.1155929484	0.6132602988	0.248	0.475	-0.227
1335	gene27331	LOC9266737	10	+	8661784	8661876	8660441	8660778	8662505	8664126	1335	9	6	12	22	192	100	0.1175602803	0.6174489821	0.439	0.221	0.218
1830	gene31775	LOC9267451	12	-	9516484	9516535	9516134	9516289	9516620	9516736	1830	3	6	1	14	151	100	0.1167299389	0.6174489821	0.249	0.045	0.204
2135	gene4266	LOC4325759	1	-	41784539	41784596	41784035	41784097	41784669	41784832	2135	97	1	76	4	157	100	0.1181593016	0.6174489821	0.984	0.924	0.06
2321	gene3270	LOC4327629	1	-	33819692	33819857	33816644	33818761	33820078	33820175	2321	0	3	3	2	200	100	0.1178257416	0.6174489821	0	0.429	-0.429
2663	gene3735	LOC4324940	1	+	37775661	37775902	37773998	37774093	37776566	37778543	2663	40	24	118	43	200	100	0.117768038	0.6174489821	0.455	0.578	-0.123
887	gene1889	LOC9269668	1	-	20786260	20786647	20784623	20785182	20787913	20789517	887	54	10	56	4	200	100	0.1181498156	0.6174489821	0.73	0.875	-0.145
1686	gene32127	LOC9268254	12	+	18196678	18196770	18195796	18195864	18201154	18201581	1686	15	9	57	15	192	100	0.1196458727	0.6182661055	0.465	0.664	-0.199
1835	gene12509	LOC9267104	4	+	11794574	11794779	11784270	11784395	11795164	11795264	1835	7	24	5	5	200	100	0.1195960388	0.6182661055	0.127	0.333	-0.206
2087	gene6520	LOC4329786	2	+	22422956	22423082	22422553	22422712	22423155	22423287	2087	32	2	44	0	200	100	0.1193289453	0.6182661055	0.889	1	-0.111
3003	gene11096	LOC9272095	3	-	30245911	30246035	30244569	30244699	30246107	30247459	3003	2	46	9	64	200	100	0.1188689334	0.6182661055	0.021	0.066	-0.045
392	gene15127	LOC4337765	5	+	2395449	2395546	2393587	2393824	2396234	2396302	392	62	2	53	6	197	100	0.1197983245	0.6182661055	0.94	0.818	0.122
1022	gene8913	LOC4332047	3	+	5952985	5953549	5952610	5952892	5954345	5954474	1022	477	1	21	1	200	100	0.1233270537	0.6208665467	0.996	0.913	0.083
1101	gene13261	LOC4336003	4	+	22473102	22473727	22472931	22473023	22474613	22474679	1101	2	1	15	0	200	100	0.1265525638	0.6208665467	0.5	1	-0.5
113	gene13085	LOC4335844	4	-	20946300	20946399	20944709	20945920	20947230	20947331	113	32	0	61	4	199	100	0.1241968209	0.6208665467	1	0.885	0.115
114	gene30324	LOC9270404	11	-	21509313	21509460	21509003	21509084	21509561	21509640	114	145	6	214	3	200	100	0.1247830578	0.6208665467	0.924	0.973	-0.049
1186	gene30886	LOC4351178	11	+	28498473	28498530	28498279	28498365	28498847	28498976	1186	4	70	10	70	157	100	0.1268293113	0.6208665467	0.035	0.083	-0.048
1207	gene11777	LOC4334705	3	-	35149437	35149447	35148706	35148889	35149518	35149736	1207	3	37	15	70	110	100	0.1226549181	0.6208665467	0.069	0.163	-0.094
1579	gene25943	LOC4347149	9	+	16069377	16069449	16069211	16069290	16069537	16069609	1579	37	0	50	3	172	100	0.1260266891	0.6208665467	1	0.906	0.094
1582	gene25943	LOC4347149	9	+	16071134	16071248	16070983	16071054	16071334	16071435	1582	29	106	27	156	200	100	0.1238754607	0.6208665467	0.12	0.08	0.04
1886	gene11908	LOC4334829	3	-	36006901	36006950	36004232	36005502	36007211	36007505	1886	6	105	27	238	149	100	0.1244324325	0.6208665467	0.037	0.071	-0.034
1922	gene3003	LOC4327016	1	+	31637874	31637921	31636937	31636973	31638070	31638432	1922	2	5	2	0	147	100	0.1219626475	0.6208665467	0.214	1	-0.786
1947	gene21468	LOC4343276	7	-	18340667	18340724	18340274	18340435	18340799	18340886	1947	61	4	32	0	157	100	0.1225849608	0.6208665467	0.907	1	-0.093
1985	gene5238	LOC9266610	2	-	5818452	5818509	5816455	5816839	5818584	5819349	1985	4	43	6	22	157	100	0.1268533088	0.6208665467	0.056	0.148	-0.092
2019	gene4236	LOC4326059	1	-	41487643	41487751	41486815	41487401	41487894	41488027	2019	23	0	43	4	200	100	0.1263176597	0.6208665467	1	0.843	0.157
201	gene1628	LOC4325231	1	+	16499545	16500051	16498548	16498635	16502243	16503330	201	11	0	30	6	200	100	0.1227130065	0.6208665467	1	0.714	0.286
2407	gene620	LOC4325661	1	-	4622468	4622519	4621683	4622379	4622721	4622803	2407	255	21	290	37	151	100	0.1238980285	0.6208665467	0.889	0.838	0.051
2576	gene27961	LOC107279234	10	-	16905382	16905520	16905107	16905178	16906311	16906661	2576	13	0	15	3	200	100	0.1233037919	0.6208665467	1	0.714	0.286
257	gene16446	LOC4338933	5	+	21718444	21718522	21715725	21715943	21718821	21718951	257	26	4	15	7	178	100	0.1207197339	0.6208665467	0.785	0.546	0.239
2630	gene10612	LOC4333604	3	-	25520976	25521039	25520783	25520894	25521557	25521599	2630	10	38	28	56	163	100	0.1263039865	0.6208665467	0.139	0.235	-0.096
407	gene7263	LOC4330499	2	-	29486107	29486161	29485633	29485861	29486228	29486308	407	7	152	31	357	154	100	0.1237620572	0.6208665467	0.029	0.053	-0.024
464	gene1815	LOC4326419	1	-	19472735	19472825	19472464	19472587	19473654	19473780	464	165	3	64	4	190	100	0.1218460267	0.6208665467	0.967	0.894	0.073
806	gene29645	LOC4350245	11	+	9076888	9076990	9076173	9076272	9077421	9077505	806	330	0	650	7	200	100	0.1265117734	0.6208665467	1	0.979	0.021
918	gene10	LOC4326462	1	+	77870	77901	75618	77406	78108	78191	918	10	0	17	4	131	100	0.1266276783	0.6208665467	1	0.764	0.236
1951	gene10141	LOC4333174	3	+	18031389	18033859	18027841	18028018	18036744	18036870	1951	153	24	455	47	200	100	0.1276309606	0.6232097254	0.761	0.829	-0.068
2806	gene6014	LOC107280177	2	-	16488890	16488993	16487666	16488229	16489570	16489724	2806	2	3	3	0	200	100	0.1281631581	0.6233407033	0.25	1	-0.75
2862	gene29654	LOC4350254	11	-	9164425	9164539	9164189	9164353	9166934	9167013	2862	51	2	67	0	200	100	0.1282557131	0.6233407033	0.927	1	-0.073
2509	gene12644	LOC4335472	4	+	14714822	14714858	14714544	14714642	14714995	14715057	2509	169	13	336	14	136	100	0.1289663317	0.6253367478	0.905	0.946	-0.041
2149	gene27713	LOC9269332	10	+	14403878	14404003	14403596	14403761	14404199	14404361	2149	0	4	12	21	200	100	0.1293110443	0.6255534279	0	0.222	-0.222
3004	gene16536	LOC4339021	5	-	22651542	22651986	22650725	22650798	22652090	22652247	3004	28	107	46	116	200	100	0.1297148591	0.6260543546	0.116	0.165	-0.049
148	gene24102	LOC4345599	8	+	20225616	20225723	20223733	20224080	20225946	20226124	148	11	45	7	63	200	100	0.1307139309	0.6282248532	0.109	0.053	0.056
2771	gene20301	LOC4342293	7	+	1181879	1182051	1180156	1181354	1182484	1182534	2771	37	0	97	5	200	100	0.1307671877	0.6282248532	1	0.907	0.093
781	gene3470	LOC4327428	1	-	35521304	35521373	35520902	35521013	35521686	35521752	781	101	0	67	2	169	100	0.1317599618	0.6315391273	1	0.952	0.048
2309	gene21302	LOC9269796	7	-	15743517	15743578	15742367	15742461	15743716	15743843	2309	3	4	16	5	161	100	0.1326895076	0.6330838065	0.318	0.665	-0.347
463	gene18003	LOC4340317	6	+	4095479	4095570	4094089	4094247	4096318	4096472	463	107	2	138	8	191	100	0.1326364718	0.6330838065	0.966	0.9	0.066
1563	gene25943	LOC4347149	9	+	16069362	16069449	16069211	16069290	16069537	16069609	1563	54	0	76	3	187	100	0.133691429	0.633515067	1	0.931	0.069
1832	gene32221	LOC9266999	12	+	19647618	19647663	19645105	19647176	19648452	19648634	1832	2	1	0	3	145	100	0.133475095	0.633515067	0.58	0	0.58
2147	gene3066	LOC4326884	1	+	32141140	32141219	32139679	32140378	32141444	32143432	2147	0	7	19	71	179	100	0.1335852726	0.633515067	0	0.13	-0.13
2718	gene22639	LOC4344322	7	+	29025674	29025827	29025376	29025486	29025947	29029432	2718	34	3	62	1	200	100	0.1344496363	0.6356632464	0.85	0.969	-0.119
1446	gene9212	LOC4332328	3	-	8606292	8606332	8606033	8606116	8606518	8606613	1446	4	0	13	8	140	100	0.1349012378	0.6363553863	1	0.537	0.463
1028	gene29672	LOC9271452	11	+	9628242	9628320	9627208	9627684	9628572	9628928	1028	51	20	88	20	178	100	0.1363453006	0.6407982287	0.589	0.712	-0.123
2396	gene112	LOC4326106	1	+	772019	772123	771072	771213	772339	772363	2396	0	2	65	46	200	100	0.1364577523	0.6407982287	0	0.414	-0.414
1828	gene29054	LOC9270769	11	+	2279908	2279921	2279687	2279801	2280028	2280199	1828	0	8	1	1	113	100	0.1374964822	0.6441905958	0	0.469	-0.469
847	gene23372	LOC4344961	8	-	7347100	7347189	7341053	7341726	7347385	7347406	847	51	0	42	2	189	100	0.1377980843	0.6441905958	1	0.917	0.083
2023	gene4236	LOC4326059	1	-	41487688	41487751	41486826	41487401	41487894	41488027	2023	20	0	40	4	163	100	0.1390079318	0.6444579249	1	0.86	0.14
2406	gene620	LOC4325661	1	-	4622461	4622519	4621683	4622379	4622721	4622803	2406	261	21	302	37	158	100	0.1390916385	0.6444579249	0.887	0.838	0.049
2597	gene17863	LOC4340201	6	+	3054304	3054389	3054019	3054196	3054601	3055022	2597	1	8	6	9	185	100	0.1387353557	0.6444579249	0.063	0.265	-0.202
80	gene31314	LOC4351519	12	+	2568706	2568802	2568547	2568626	2569329	2569869	80	14	21	1	7	196	100	0.1389165911	0.6444579249	0.254	0.068	0.186
1481	gene11814	LOC4334740	3	-	35412570	35412832	35411719	35411831	35413647	35413737	1481	4	1	1	3	200	100	0.1397633966	0.6452293634	0.667	0.143	0.524
92	gene12182	LOC9270447	4	+	4351616	4351841	4350925	4351169	4352018	4352228	92	17	2	22	0	200	100	0.139877061	0.6452293634	0.81	1	-0.19
2054	gene27040	LOC9271423	10	+	2615831	2615873	2614785	2615338	2615986	2616164	2054	3	0	1	2	142	100	0.1407901883	0.6480078204	1	0.26	0.74
1080	gene18674	LOC4340880	6	+	12321621	12321965	12320500	12320890	12322544	12322800	1080	37	2	33	6	200	100	0.1434259596	0.6500937517	0.902	0.733	0.169
1345	gene4628	LOC4328106	2	-	1037348	1037445	1036741	1037279	1038514	1040259	1345	3	0	1	2	197	100	0.1421934741	0.6500937517	1	0.202	0.798
2056	gene27213	LOC4348212	10	-	5697487	5697672	5694449	5697288	5697768	5697923	2056	2	2	10	1	200	100	0.1418702484	0.6500937517	0.333	0.833	-0.5
2198	gene7045	LOC4330280	2	+	27316440	27316508	27315963	27316240	27316699	27317050	2198	5	4	30	7	168	100	0.1433850829	0.6500937517	0.427	0.718	-0.291
2985	gene31157	LOC9272112	12	-	1389603	1389670	1388532	1388816	1390995	1391260	2985	4	48	15	78	167	100	0.1424601285	0.6500937517	0.048	0.103	-0.055
848	gene23372	LOC4344961	8	-	7347100	7347192	7341053	7341726	7347385	7347406	848	53	0	45	2	192	100	0.1428771296	0.6500937517	1	0.921	0.079
981	gene8536	LOC4331687	3	-	3162759	3162858	3161757	3162470	3164970	3165107	981	4	0	0	1	199	100	0.143320041	0.6500937517	1	0	1
2007	gene26916	LOC107277780	10	-	1034219	1034369	1033989	1034039	1034601	1037738	2007	14	14	15	31	200	100	0.1448019211	0.6549067365	0.333	0.195	0.138
582	gene1606	LOC9266898	1	+	16053630	16054698	16052777	16052933	16054835	16054896	582	331	52	589	120	200	100	0.1453145785	0.6558028056	0.761	0.71	0.051
2543	gene27216	LOC4348217	10	+	5759569	5759855	5755430	5755530	5760634	5762883	2543	5	3	11	1	200	100	0.1457131797	0.6561813815	0.455	0.846	-0.391
1454	gene5640	LOC4329020	2	+	10376730	10376869	10376198	10376403	10377032	10377156	1454	3	84	12	135	200	100	0.1460737951	0.6561930823	0.018	0.043	-0.025
242	gene16875	LOC4339306	5	+	25491643	25491705	25489319	25490970	25492216	25492282	242	0	5	2	3	162	100	0.1463452198	0.6561930823	0	0.292	-0.292
1064	gene23410	LOC4344991	8	+	7915205	7915315	7914134	7914231	7915842	7916511	1064	9	95	13	269	200	100	0.1478244272	0.6614032849	0.045	0.024	0.021
2564	gene16518	LOC4339006	5	+	22567540	22567627	22566083	22566505	22568160	22570918	2564	12	0	2	1	187	100	0.149768125	0.6672361977	1	0.517	0.483
281	gene21232	LOC4343066	7	-	14511978	14512238	14510478	14511071	14512442	14512551	281	7	8	7	2	200	100	0.149541092	0.6672361977	0.304	0.636	-0.332
2259	gene12322	LOC4335166	4	-	7139215	7139348	7138828	7138953	7139482	7140472	2259	72	0	154	4	200	100	0.1506970926	0.6673976641	1	0.951	0.049
3017	gene8619	LOC4331770	3	-	3761120	3761211	3760458	3760876	3761696	3762397	3017	25	8	15	11	191	100	0.1507646522	0.6673976641	0.621	0.417	0.204
898	gene25064	LOC9272124	9	-	1613494	1613550	1612587	1612684	1613727	1613825	898	32	10	33	20	156	100	0.150557811	0.6673976641	0.672	0.514	0.158
1027	gene16880	LOC4339312	5	+	25545638	25545722	25544279	25544930	25546127	25546672	1027	4	0	4	3	184	100	0.1537297133	0.6762161441	1	0.42	0.58
1213	gene25672	LOC4346933	9	+	12894723	12894783	12894400	12894454	12894970	12895123	1213	1	9	2	2	160	100	0.153286158	0.6762161441	0.065	0.385	-0.32
826	gene32240	LOC4352332	12	-	19833456	19833564	19833246	19833320	19834024	19834178	826	41	2	45	0	200	100	0.1535137972	0.6762161441	0.911	1	-0.089
1962	gene20151	LOC4342166	7	-	51288	51403	50806	51031	52396	52447	1962	3	1	15	0	200	100	0.156222401	0.6762661801	0.6	1	-0.4
2111	gene887	LOC4327191	1	-	7107972	7108065	7106544	7107849	7108885	7109186	2111	10	0	26	5	193	100	0.1564277379	0.6762661801	1	0.729	0.271
2151	gene17227	LOC4339622	5	+	28087791	28088476	28085103	28085232	28089301	28090131	2151	41	9	110	12	200	100	0.1560842344	0.6762661801	0.695	0.821	-0.126
2614	gene25405	LOC4346703	9	-	8883080	8883222	8880925	8881540	8883443	8883490	2614	2	0	2	4	200	100	0.1563894999	0.6762661801	1	0.2	0.8
431	gene3103	LOC4325592	1	+	32411300	32411397	32408922	32409015	32411481	32411802	431	7	1	28	0	197	100	0.156660223	0.6762661801	0.78	1	-0.22
542	gene31433	LOC9267893	12	-	3634577	3634739	3634351	3634495	3635349	3636141	542	2	4	2	23	200	100	0.1550142965	0.6762661801	0.2	0.042	0.158
63	gene32466	LOC4352534	12	+	23106410	23106726	23106166	23106258	23107231	23107336	63	7	6	6	15	200	100	0.155578523	0.6762661801	0.368	0.167	0.201
795	gene32619	LOC4352680	12	+	24816528	24816570	24815586	24815693	24817083	24817413	795	2	5	6	3	142	100	0.1564975782	0.6762661801	0.22	0.585	-0.365
906	gene23935	LOC4345446	8	+	18089208	18089238	18089036	18089126	18089719	18089814	906	0	49	5	117	130	100	0.154851715	0.6762661801	0	0.032	-0.032
1195	gene26431	LOC4347569	9	+	20049919	20050021	20045306	20046548	20050457	20050489	1195	2	12	7	12	200	100	0.1577035092	0.6790382971	0.077	0.226	-0.149
238	gene31010	LOC4351288	12	-	537683	538981	537300	537439	539600	539860	238	126	8	61	1	200	100	0.1579537526	0.6790382971	0.887	0.968	-0.081
2717	gene22639	LOC4344322	7	+	29025710	29025827	29025376	29025486	29025947	29026082	2717	33	3	55	1	200	100	0.1585337647	0.6801294227	0.846	0.965	-0.119
2754	gene29767	LOC107278362	11	-	11876515	11876575	11876004	11876431	11876930	11877048	2754	20	1	11	3	160	100	0.1593483299	0.6822202625	0.926	0.696	0.23
2775	gene10794	LOC4333761	3	-	27434335	27434441	27432401	27432572	27434654	27434707	2775	15	34	45	61	200	100	0.1604620786	0.6855808071	0.181	0.269	-0.088
1631	gene29181	LOC9269643	11	+	3430317	3430402	3429272	3429397	3430751	3430809	1631	27	0	62	4	185	100	0.1610819974	0.6868220133	1	0.893	0.107
2967	gene29903	LOC4350444	11	+	15078803	15079280	15078347	15078623	15079897	15079940	2967	10	2	15	10	200	100	0.1619622204	0.6891657746	0.714	0.429	0.285
2981	gene8017	LOC4331200	2	+	35384292	35384323	35384009	35384205	35384653	35385219	2981	51	1	46	4	131	100	0.163011401	0.6922174562	0.975	0.898	0.077
1023	gene8913	LOC4332047	3	+	5952985	5953563	5952697	5952892	5954345	5954475	1023	538	1	26	1	200	100	0.1671675543	0.6926804076	0.996	0.929	0.067
1070	gene10479	LOC4333472	3	-	23588398	23588466	23588140	23588305	23588553	23588650	1070	7	0	1	1	168	100	0.1658403903	0.6926804076	1	0.373	0.627
1072	gene10479	LOC4333472	3	-	23588398	23588462	23588140	23588305	23588553	23588650	1072	7	0	1	1	164	100	0.1653784112	0.6926804076	1	0.379	0.621
1248	gene32034	LOC4352171	12	+	15847292	15847364	15846338	15846441	15847549	15847763	1248	11	2	7	5	172	100	0.1647895712	0.6926804076	0.762	0.449	0.313
147	gene23088	LOC4344713	8	-	3463080	3463206	3462817	3462982	3463329	3463417	147	23	32	34	28	200	100	0.1637153711	0.6926804076	0.264	0.378	-0.114
1560	gene24184	LOC4345664	8	-	21175060	21175130	21174379	21174492	21175367	21175449	1560	10	86	11	180	170	100	0.1671714501	0.6926804076	0.064	0.035	0.029
1685	gene32127	LOC9268254	12	+	18196678	18196723	18195796	18195864	18201154	18201581	1685	14	9	49	15	145	100	0.1657397433	0.6926804076	0.518	0.693	-0.175
1760	gene24114	LOC9267871	8	-	20397688	20398123	20396454	20396617	20399220	20399424	1760	1	4	5	3	200	100	0.1640793572	0.6926804076	0.111	0.455	-0.344
1895	gene21240	LOC4343078	7	+	14611591	14611832	14609035	14609138	14613128	14613196	1895	17	0	15	2	200	100	0.1664861533	0.6926804076	1	0.789	0.211
2060	gene3966	LOC4324863	1	+	39578878	39578929	39577077	39578752	39579451	39579556	2060	2	12	0	13	151	100	0.1674392928	0.6926804076	0.099	0	0.099
2350	gene722	LOC4327077	1	-	5676739	5676849	5675607	5676277	5677359	5677427	2350	10	3	18	1	200	100	0.1670011262	0.6926804076	0.625	0.9	-0.275
2729	gene5647	LOC4329027	2	+	10496288	10496935	10493710	10493844	10497830	10498023	2729	3	0	944	2	200	100	0.1642930751	0.6926804076	1	0.996	0.004
815	gene10284	LOC9270555	3	+	21182467	21182603	21182085	21182135	21182980	21183130	815	15	2	17	0	200	100	0.1664861533	0.6926804076	0.789	1	-0.211
1435	gene22207	LOC4343921	7	+	25536858	25537007	25536171	25536265	25537527	25537725	1435	20	16	39	54	200	100	0.1686488015	0.6963024776	0.385	0.265	0.12
2349	gene722	LOC4327077	1	-	5676739	5676873	5675607	5676277	5677359	5677427	2349	14	3	24	1	200	100	0.1695465691	0.6975911552	0.7	0.923	-0.223
2800	gene2076	LOC4326379	1	+	23211485	23211599	23211060	23211176	23211712	23211798	2800	5	56	16	87	200	100	0.1696300795	0.6975911552	0.043	0.084	-0.041
210	gene21579	LOC107276073	7	+	19856979	19857057	19856776	19856873	19857141	19857367	210	10	0	2	1	178	100	0.1716099631	0.7043440415	1	0.529	0.471
1992	gene7565	LOC4330794	2	+	31978381	31978504	31975503	31977463	31979014	31979136	1992	3	0	0	1	200	100	0.1736255644	0.7058145417	1	0	1
2030	gene16762	LOC4339210	5	-	24459043	24459190	24456340	24456423	24464443	24464574	2030	10	19	1	8	200	100	0.1746764046	0.7058145417	0.208	0.059	0.149
2100	gene21168	LOC4343016	7	-	13060274	13060368	13060036	13060180	13064723	13064866	2100	0	1	3	0	194	100	0.1735179337	0.7058145417	0	1	-1
2247	gene20443	LOC4342398	7	-	2466739	2466925	2465658	2466002	2467128	2468225	2247	16	1	9	3	200	100	0.1746526652	0.7058145417	0.889	0.6	0.289
750	gene26537	LOC9271537	9	+	20907137	20907439	20905407	20906900	20907656	20907803	750	5	7	3	14	200	100	0.1732638701	0.7058145417	0.263	0.097	0.166
760	gene19205	LOC4341323	6	-	21739727	21739960	21738449	21738483	21744336	21744417	760	2	0	5	7	200	100	0.1743173481	0.7058145417	1	0.263	0.737
799	gene29414	LOC4350061	11	-	5840906	5841036	5840676	5840834	5841187	5841590	799	2	1	10	0	200	100	0.1739527303	0.7058145417	0.5	1	-0.5
929	gene15163	LOC4337807	5	-	2750821	2750873	2749086	2749931	2751436	2751498	929	13	12	29	13	152	100	0.1737861237	0.7058145417	0.416	0.595	-0.179
2691	gene6509	LOC4329775	2	+	22333592	22334816	22333320	22333339	22335299	22335751	2691	341	25	299	32	200	100	0.1753454714	0.7071475975	0.872	0.824	0.048
1919	gene3003	LOC4327016	1	+	31636937	31636973	31635898	31636026	31638070	31638432	1919	17	18	7	16	136	100	0.1769768422	0.7123488726	0.41	0.243	0.167
1626	gene29181	LOC9269643	11	+	3430272	3430402	3429272	3429397	3430751	3430809	1626	61	0	151	4	200	100	0.1780842358	0.714508853	1	0.95	0.05
2043	gene29355	LOC4350020	11	+	5278504	5278560	5278344	5278414	5279035	5279116	2043	16	25	29	77	156	100	0.1782005669	0.714508853	0.291	0.194	0.097
2165	gene15678	LOC4338246	5	-	10545438	10545718	10539084	10539261	10546487	10546650	2165	14	3	11	7	200	100	0.1788842308	0.714508853	0.7	0.44	0.26
2747	gene10101	LOC4333141	3	+	17600764	17600856	17599287	17599444	17601023	17603532	2747	1	3	5	2	192	100	0.1788209548	0.714508853	0.148	0.566	-0.418
1729	gene25111	LOC4346453	9	-	2403461	2403516	2403303	2403357	2404197	2404366	1729	5	1	2	3	155	100	0.1798694153	0.7170702312	0.763	0.301	0.462
288	gene16607	LOC4339087	5	-	23280071	23280125	23279183	23279242	23280617	23280960	288	66	0	108	3	154	100	0.1810024681	0.7188383732	1	0.959	0.041
942	gene23957	LOC4345466	8	+	18357818	18357849	18357270	18357344	18358618	18358971	942	3	7	0	5	131	100	0.180739102	0.7188383732	0.247	0	0.247
1037	gene2569	LOC4324142	1	+	28191320	28191359	28191126	28191237	28191556	28191647	1037	7	42	3	46	139	100	0.1879072804	0.7215955022	0.107	0.045	0.062
116	gene18827	LOC107281459	6	+	14925906	14925960	14925498	14925773	14926092	14926363	116	0	3	5	7	154	100	0.1871837991	0.7215955022	0	0.317	-0.317
1534	gene10816	LOC4333785	3	-	27709810	27709934	27709481	27709549	27710029	27710198	1534	18	4	0	1	200	100	0.1894405578	0.7215955022	0.692	0	0.692
1612	gene25227	LOC4346563	9	-	5028210	5028389	5026498	5026578	5029264	5029743	1612	31	12	2	3	200	100	0.1893502294	0.7215955022	0.564	0.25	0.314
1668	gene13308	LOC4336045	4	-	22941841	22941877	22941572	22941710	22942006	22942389	1668	53	34	64	27	136	100	0.1896567555	0.7215955022	0.534	0.635	-0.101
1671	gene14019	LOC4336739	4	+	29066272	29066365	29065877	29066192	29066459	29066648	1671	177	11	258	26	193	100	0.1885563713	0.7215955022	0.893	0.837	0.056
175	gene28485	LOC4349296	10	-	21443199	21443259	21442716	21442797	21443508	21443648	175	34	23	40	43	160	100	0.1856300573	0.7215955022	0.48	0.368	0.112
18	gene14285	LOC4336986	4	+	31211853	31211997	31205343	31205865	31212715	31212956	18	75	3	41	0	200	100	0.182368004	0.7215955022	0.926	1	-0.074
1946	gene21468	LOC4343276	7	-	18340673	18340724	18340294	18340435	18340799	18340886	1946	23	4	10	0	151	100	0.1829646933	0.7215955022	0.792	1	-0.208
2150	gene17227	LOC4339622	5	+	28087786	28088476	28085088	28085232	28089301	28090131	2150	47	9	119	12	200	100	0.1887907592	0.7215955022	0.723	0.832	-0.109
2159	gene22734	LOC4344413	8	+	62280	62377	61278	61340	62833	63392	2159	98	1	97	4	197	100	0.1869218521	0.7215955022	0.98	0.925	0.055
215	gene22155	LOC4343872	7	+	25046626	25046790	25045071	25046171	25046886	25047091	215	12	23	34	37	200	100	0.1877406407	0.7215955022	0.207	0.315	-0.108
2256	gene20718	LOC107281781	7	+	4986402	4986452	4982680	4983515	4986540	4986612	2256	4	3	8	1	150	100	0.1833563996	0.7215955022	0.471	0.842	-0.371
2499	gene18842	LOC4341010	6	-	15417320	15417476	15416538	15416750	15417569	15417719	2499	319	9	839	13	200	100	0.1859093805	0.7215955022	0.947	0.97	-0.023
2551	gene21104	LOC9266464	7	+	11483010	11483435	11479551	11481886	11484208	11484314	2551	61	3	85	10	200	100	0.185156033	0.7215955022	0.91	0.81	0.1
256	gene16446	LOC4338933	5	+	21718437	21718522	21715720	21715943	21718821	21718951	256	30	4	21	7	185	100	0.1887630242	0.7215955022	0.802	0.619	0.183
2934	gene3264	LOC4327624	1	+	33784698	33784759	33784406	33784549	33784884	33787717	2934	20	12	1	3	161	100	0.1886224259	0.7215955022	0.509	0.172	0.337
352	gene14212	LOC4336919	4	-	30680536	30680626	30680041	30680133	30681303	30681881	352	0	28	3	43	190	100	0.188713122	0.7215955022	0	0.035	-0.035
573	gene1700	LOC4324023	1	+	17909419	17909439	17907343	17907588	17909530	17909576	573	2	158	12	370	120	100	0.188918315	0.7215955022	0.01	0.026	-0.016
660	gene20749	LOC107281496	7	+	5367359	5367576	5366665	5367259	5381680	5381916	660	14	11	29	11	200	100	0.1835362878	0.7215955022	0.389	0.569	-0.18
693	gene5459	LOC4328862	2	+	8210930	8210957	8210793	8210858	8211052	8211154	693	4	0	5	3	127	100	0.1826876665	0.7215955022	1	0.568	0.432
741	gene23667	LOC4345219	8	+	12384699	12385119	12381551	12383972	12385207	12385477	741	4	0	5	3	200	100	0.1871562917	0.7215955022	1	0.455	0.545
775	gene12849	LOC4335630	4	-	18606290	18606384	18603870	18604848	18608979	18609190	775	10	0	66	10	194	100	0.1876159552	0.7215955022	1	0.773	0.227
1211	gene25672	LOC4346933	9	+	12894080	12894160	12893129	12893918	12894400	12894454	1211	0	12	1	4	180	100	0.1936846994	0.7302578632	0	0.122	-0.122
13	gene27894	LOC9272437	10	-	16152064	16152153	16151407	16151782	16153204	16153302	13	12	101	18	90	189	100	0.1933628587	0.7302578632	0.059	0.096	-0.037
1541	gene8824	LOC9271741	3	+	5308778	5309116	5304938	5307482	5309598	5309669	1541	4	1	14	0	200	100	0.1935414622	0.7302578632	0.667	1	-0.333
38	gene61	LOC4326160	1	+	425817	425856	425567	425755	426501	426785	38	0	9	2	9	139	100	0.1932430878	0.7302578632	0	0.138	-0.138
584	gene1606	LOC9266898	1	+	16053630	16053828	16052777	16052933	16054835	16054896	584	38	52	62	120	200	100	0.1935209109	0.7302578632	0.268	0.205	0.063
1128	gene16727	LOC4339175	5	-	24156553	24156624	24156204	24156419	24157738	24158054	1128	21	38	28	31	171	100	0.1953749626	0.7313407487	0.244	0.346	-0.102
1899	gene6522	LOC9269114	2	-	22439259	22439349	22437583	22438287	22440714	22441019	1899	49	3	71	1	190	100	0.1950734271	0.7313407487	0.896	0.974	-0.078
2860	gene29807	LOC9268201	11	+	12851562	12851669	12850444	12850514	12852165	12852898	2860	9	8	3	8	200	100	0.1948794954	0.7313407487	0.36	0.158	0.202
927	gene15163	LOC4337807	5	-	2749488	2749569	2749086	2749177	2749858	2751498	927	22	9	30	23	181	100	0.1948011728	0.7313407487	0.575	0.419	0.156
1561	gene23348	LOC4344943	8	+	6322896	6323123	6322439	6322527	6323415	6324376	1561	8	13	16	12	200	100	0.1968017828	0.7334797848	0.235	0.4	-0.165
2296	gene5849	LOC9270817	2	-	13469837	13469915	13469596	13469746	13470006	13470102	2296	29	1	28	4	178	100	0.1969319914	0.7334797848	0.942	0.797	0.145
2635	gene30857	LOC107276842	11	+	28077064	28077118	28076661	28076921	28078515	28078671	2635	2	8	239	3110	154	100	0.1970017647	0.7334797848	0.14	0.048	0.092
1298	gene31734	LOC4351897	12	-	8677900	8677985	8672270	8672665	8679144	8679518	1298	7	0	16	4	185	100	0.1974341478	0.7335385047	1	0.684	0.316
1672	gene14019	LOC4336739	4	+	29066272	29066368	29065876	29066192	29066459	29066648	1672	180	11	265	26	196	100	0.1977211701	0.7335385047	0.893	0.839	0.054
1495	gene16204	LOC4338699	5	-	19221384	19221447	19220406	19220548	19222279	19222410	1495	19	0	21	2	163	100	0.2000257101	0.7407701699	1	0.866	0.134
2905	gene23025	LOC4344664	8	+	2939051	2939106	2938340	2938463	2939715	2940160	2905	135	89	152	78	155	100	0.2005814198	0.7415110999	0.495	0.557	-0.062
1087	gene9948	LOC4333004	3	+	15471004	15471076	15470637	15470917	15471576	15471646	1087	172	6	714	13	172	100	0.2174509034	0.7415794373	0.943	0.97	-0.027
1099	gene22795	LOC4344471	8	+	468959	469982	468679	468881	470091	470183	1099	57	0	24	1	200	100	0.214253981	0.7415794373	1	0.923	0.077
1189	gene3709	LOC4325048	1	+	37582361	37582491	37581637	37581719	37582745	37582810	1189	263	20	244	27	200	100	0.2245820545	0.7415794373	0.868	0.819	0.049
1257	gene28325	LOC4349154	10	+	20284116	20284162	20283708	20283765	20284359	20284439	1257	73	2	99	7	146	100	0.2283597189	0.7415794373	0.962	0.906	0.056
1272	gene21806	LOC4343562	7	+	22103982	22104055	22101903	22103231	22104455	22105100	1272	4	11	3	2	173	100	0.2149888336	0.7415794373	0.174	0.464	-0.29
1308	gene11157	LOC4334102	3	+	30771016	30771061	30770786	30770901	30771168	30771234	1308	18	4	18	1	145	100	0.221769257	0.7415794373	0.756	0.925	-0.169
1318	gene32884	LOC4352899	12	+	27314011	27314114	27313215	27313861	27314478	27314521	1318	0	4	1	1	200	100	0.2213485631	0.7415794373	0	0.333	-0.333
1320	gene21123	LOC9266059	7	+	11784177	11784258	11780187	11780287	11785325	11785420	1320	1	8	11	24	181	100	0.219993766	0.7415794373	0.065	0.202	-0.137
1338	gene681	LOC4327327	1	+	5223249	5223431	5222849	5222956	5223988	5224135	1338	0	2	3	2	200	100	0.2018593711	0.7415794373	0	0.429	-0.429
1343	gene30686	LOC4351029	11	-	25809604	25809694	25808874	25808991	25810198	25810399	1343	156	9	22	0	190	100	0.2134060098	0.7415794373	0.901	1	-0.099
1346	gene4628	LOC4328106	2	-	1037358	1037445	1036741	1037279	1038514	1040259	1346	2	0	1	2	187	100	0.2175544283	0.7415794373	1	0.211	0.789
1347	gene15941	LOC9272594	5	-	15999242	15999458	15998584	15999059	16007217	16008009	1347	66	7	52	2	200	100	0.2018753952	0.7415794373	0.825	0.929	-0.104
1358	gene10506	LOC4333500	3	+	23856621	23856688	23855988	23856028	23857036	23857178	1358	6	11	16	13	167	100	0.2035983371	0.7415794373	0.246	0.424	-0.178
1470	gene1088	LOC107277422	1	-	8918718	8918928	8917318	8918178	8919989	8920087	1470	38	0	16	1	200	100	0.2132710818	0.7415794373	1	0.889	0.111
1471	gene1088	LOC107277422	1	-	8918718	8918956	8917318	8918178	8919989	8920087	1471	42	0	18	1	200	100	0.2145778007	0.7415794373	1	0.9	0.1
1543	gene8824	LOC9271741	3	+	5309013	5309116	5304938	5307482	5309598	5309669	1543	0	1	2	0	200	100	0.224635884	0.7415794373	0	1	-1
1559	gene24184	LOC4345664	8	-	21175031	21175133	21174354	21174492	21175367	21175449	1559	25	86	36	180	200	100	0.2056145709	0.7415794373	0.127	0.091	0.036
1565	gene25943	LOC4347149	9	+	16066219	16066380	16065721	16065837	16068900	16068972	1565	142	19	205	18	200	100	0.228698119	0.7415794373	0.789	0.851	-0.062
1585	gene25943	LOC4347149	9	+	16061076	16061165	16060734	16060811	16062014	16062153	1585	39	2	69	9	189	100	0.2286698423	0.7415794373	0.912	0.802	0.11
1625	gene29181	LOC9269643	11	+	3428753	3428886	3427468	3427715	3429272	3429397	1625	49	0	196	5	200	100	0.2279950731	0.7415794373	1	0.951	0.049
1637	gene9056	LOC9272592	3	-	7146106	7146312	7143283	7143519	7146426	7147037	1637	14	1	32	0	200	100	0.2226468362	0.7415794373	0.875	1	-0.125
1665	gene31903	LOC9267586	12	+	12351302	12351543	12349442	12350951	12351913	12353615	1665	7	7	5	13	200	100	0.2138187068	0.7415794373	0.333	0.161	0.172
1719	gene25111	LOC4346453	9	-	2403303	2403357	2402987	2403059	2404197	2404366	1719	22	3	38	12	154	100	0.2204821229	0.7415794373	0.826	0.673	0.153
1720	gene25111	LOC4346453	9	-	2403303	2403386	2402987	2403059	2404197	2404366	1720	37	3	65	12	183	100	0.2108320902	0.7415794373	0.871	0.747	0.124
1728	gene25111	LOC4346453	9	-	2403303	2403516	2402987	2403059	2404197	2404366	1728	47	3	83	12	200	100	0.2075499967	0.7415794373	0.887	0.776	0.111
176	gene28485	LOC4349296	10	-	21443199	21443277	21442716	21442797	21443515	21443594	176	36	18	48	38	178	100	0.2046760956	0.7415794373	0.529	0.415	0.114
1812	gene1632	LOC9267988	1	+	16590802	16590902	16590443	16590549	16590978	16591084	1812	6	27	4	43	200	100	0.2119710667	0.7415794373	0.1	0.044	0.056
1875	gene30735	LOC4351063	11	-	26527294	26527419	26527173	26527224	26527958	26529924	1875	4	1	12	0	200	100	0.2175328332	0.7415794373	0.667	1	-0.333
1897	gene25388	LOC9266360	9	+	8537127	8537405	8534580	8534911	8538747	8538882	1897	9	1	86	33	200	100	0.2097163513	0.7415794373	0.818	0.566	0.252
1912	gene23786	LOC107282077	8	+	15340202	15340308	15336858	15336999	15340754	15340826	1912	7	10	18	12	200	100	0.2269155909	0.7415794373	0.259	0.429	-0.17
1920	gene3003	LOC4327016	1	+	31637874	31637921	31635898	31636026	31638070	31638432	1920	16	18	7	16	147	100	0.2172165956	0.7415794373	0.377	0.229	0.148
1986	gene31257	LOC4351472	12	-	2015693	2015819	2013678	2014095	2015953	2016375	1986	4	16	0	6	200	100	0.2197042287	0.7415794373	0.111	0	0.111
2090	gene30933	LOC4351224	11	-	28933868	28933953	28932975	28933266	28934298	28934580	2090	518	121	1860	377	185	100	0.2253451879	0.7415794373	0.698	0.727	-0.029
2109	gene32694	LOC4352746	12	+	25637233	25637341	25636907	25637019	25637448	25638469	2109	98	4	94	1	200	100	0.205784915	0.7415794373	0.925	0.979	-0.054
2154	gene23650	LOC4345203	8	-	11986067	11986166	11984647	11985185	11986673	11986896	2154	12	20	22	20	199	100	0.209795459	0.7415794373	0.232	0.356	-0.124
2199	gene7045	LOC4330280	2	+	27316440	27316508	27315963	27316240	27316689	27317050	2199	5	43	30	140	168	100	0.2187162336	0.7415794373	0.065	0.113	-0.048
2238	gene13517	LOC107275292	4	-	24548641	24548859	24548005	24548446	24549025	24549120	2238	14	1	32	0	200	100	0.2226468362	0.7415794373	0.875	1	-0.125
2289	gene24093	LOC9272445	8	-	20157400	20157496	20156663	20156865	20160264	20160351	2289	22	1	2	1	196	100	0.2161437852	0.7415794373	0.918	0.505	0.413
2314	gene30097	LOC4350595	11	-	18552932	18552984	18552505	18552834	18554378	18554458	2314	23	100	0	6	152	100	0.2063420631	0.7415794373	0.131	0	0.131
2330	gene22525	LOC107277585	7	-	28113872	28114319	28113448	28113706	28117416	28117645	2330	2	0	0	1	200	100	0.224635884	0.7415794373	1	0	1
2397	gene112	LOC4326106	1	+	772028	772123	771072	771213	772339	772363	2397	0	2	44	46	195	100	0.2046781233	0.7415794373	0	0.329	-0.329
2484	gene30574	LOC4350949	11	+	24230969	24231407	24230425	24230522	24232467	24233420	2484	33	12	142	81	200	100	0.2115823222	0.7415794373	0.579	0.467	0.112
2487	gene30574	LOC4350949	11	+	24230954	24231407	24230404	24230522	24232467	24233420	2487	33	12	143	81	200	100	0.2188604093	0.7415794373	0.579	0.469	0.11
2524	gene13525	LOC4336257	4	+	24616454	24616508	24616255	24616311	24616781	24616853	2524	2	0	1	2	154	100	0.2174532968	0.7415794373	1	0.245	0.755
2531	gene8450	LOC4331604	3	+	2532105	2532188	2531602	2531641	2532316	2532357	2531	28	11	18	3	183	100	0.2274304047	0.7415794373	0.582	0.766	-0.184
255	gene16446	LOC4338933	5	+	21718414	21718522	21715725	21715943	21718821	21718951	255	34	4	25	7	200	100	0.2075856533	0.7415794373	0.81	0.641	0.169
2566	gene7042	LOC4330278	2	-	27277794	27277848	27274077	27277201	27279328	27279601	2566	2	0	0	1	154	100	0.2246762535	0.7415794373	1	0	1
2598	gene17863	LOC4340201	6	+	3054304	3054383	3054019	3054196	3054601	3054738	2598	1	8	5	9	179	100	0.2019700906	0.7415794373	0.065	0.237	-0.172
2677	gene1870	LOC4326190	1	+	20523368	20523948	20523102	20523171	20524093	20524363	2677	106	33	219	50	200	100	0.2270853084	0.7415794373	0.616	0.687	-0.071
2736	gene10227	LOC4333267	3	+	20395823	20395908	20394712	20395027	20397767	20398065	2736	4	1	38	1	185	100	0.2111918482	0.7415794373	0.684	0.954	-0.27
2737	gene10227	LOC4333267	3	+	20395819	20395908	20394712	20395027	20397767	20398065	2737	13	1	97	1	189	100	0.2267049912	0.7415794373	0.873	0.981	-0.108
2749	gene30008	LOC4350537	11	-	17212344	17212389	17212174	17212232	17212524	17212565	2749	3	8	7	6	145	100	0.2073921756	0.7415794373	0.205	0.446	-0.241
278	gene4043	LOC4324366	1	+	40128635	40128785	40127398	40127604	40129016	40129353	278	70	0	199	4	200	100	0.2205208512	0.7415794373	1	0.961	0.039
287	gene16607	LOC4339087	5	-	23280071	23280120	23279183	23279242	23280617	23280937	287	7	0	13	3	149	100	0.226101922	0.7415794373	1	0.744	0.256
2899	gene9164	LOC4332277	3	-	8100719	8100824	8099376	8099487	8101515	8102937	2899	4	6	3	14	200	100	0.2267297247	0.7415794373	0.25	0.097	0.153
289	gene16607	LOC4339087	5	-	23275634	23275703	23274911	23275030	23275957	23276018	289	206	7	267	16	169	100	0.2134514018	0.7415794373	0.946	0.908	0.038
305	gene27580	LOC4348508	10	-	12345948	12346041	12345016	12345608	12346593	12346628	305	14	0	5	1	193	100	0.2191573039	0.7415794373	1	0.722	0.278
368	gene7090	LOC4330322	2	+	27801985	27802093	27801206	27801307	27802234	27802444	368	34	4	13	0	200	100	0.2056176398	0.7415794373	0.81	1	-0.19
378	gene28661	LOC4349466	10	-	22706230	22706305	22704442	22705552	22706775	22707113	378	12	0	13	2	175	100	0.210298727	0.7415794373	1	0.788	0.212
515	gene8902	LOC4332036	3	+	5856156	5856189	5855860	5855946	5856273	5856364	515	3	41	3	124	133	100	0.2053723557	0.7415794373	0.052	0.018	0.034
530	gene24293	LOC9269818	8	-	22630840	22630988	22630349	22630526	22632041	22632334	530	2	20	6	21	200	100	0.2225656882	0.7415794373	0.048	0.125	-0.077
539	gene5213	LOC4328643	2	+	5607752	5607806	5606957	5607035	5608059	5608119	539	91	15	64	17	154	100	0.2258768686	0.7415794373	0.798	0.71	0.088
550	gene16382	LOC4338877	5	-	21128141	21128183	21127882	21127998	21128393	21128480	550	4	70	2	101	142	100	0.2255513055	0.7415794373	0.039	0.014	0.025
598	gene18591	LOC4340813	6	+	11093565	11093691	11093249	11093394	11093920	11094210	598	37	77	43	124	200	100	0.2255147945	0.7415794373	0.194	0.148	0.046
688	gene22193	LOC4343908	7	+	25411302	25411365	25410891	25410952	25411841	25411911	688	839	46	510	37	163	100	0.2244458009	0.7415794373	0.918	0.894	0.024
736	gene13622	LOC4336350	4	+	25377402	25377489	25375721	25376492	25378553	25378870	736	0	2	1	0	187	100	0.2099513542	0.7415794373	0	1	-1
738	gene13622	LOC4336350	4	+	25377402	25377513	25375721	25376492	25378553	25378870	738	0	2	1	0	200	100	0.2084217513	0.7415794373	0	1	-1
744	gene23667	LOC4345219	8	+	12384693	12385119	12381551	12383972	12385207	12385477	744	4	0	6	3	200	100	0.2180600723	0.7415794373	1	0.5	0.5
758	gene2589	LOC4324116	1	+	28346886	28347005	28345846	28346412	28347688	28349254	758	13	9	15	21	200	100	0.2063104161	0.7415794373	0.419	0.263	0.156
75	gene10862	LOC4333824	3	+	28118515	28118728	28118316	28118430	28119694	28119871	75	79	1	109	5	200	100	0.2104965878	0.7415794373	0.975	0.916	0.059
891	gene10864	LOC4333826	3	-	28140282	28140353	28138872	28139620	28140841	28142002	891	1	0	0	2	171	100	0.2119121514	0.7415794373	1	0	1
895	gene1014	LOC4327220	1	-	8214814	8214867	8213585	8213694	8214997	8215162	895	8	73	16	259	153	100	0.222974735	0.7415794373	0.067	0.039	0.028
917	gene19977	LOC4342018	6	-	29957569	29957585	29956893	29956984	29957699	29957843	917	0	29	2	34	116	100	0.2155047059	0.7415794373	0	0.048	-0.048
920	gene10	LOC4326462	1	+	77870	77978	77324	77406	78108	78191	920	24	0	72	4	200	100	0.2227916555	0.7415794373	1	0.9	0.1
937	gene15163	LOC4337807	5	-	2749488	2749555	2749086	2749177	2749858	2751498	937	18	9	25	23	167	100	0.2261756787	0.7415794373	0.545	0.394	0.151
96	gene29747	LOC9267506	11	-	11443678	11443723	11442362	11442653	11444670	11445799	96	2	0	0	1	145	100	0.2244540142	0.7415794373	1	0	1
970	gene22044	LOC9267044	7	+	24120184	24120251	24119163	24120051	24120483	24123438	970	3	7	9	7	167	100	0.2096380582	0.7415794373	0.204	0.435	-0.231
975	gene25149	LOC4346491	9	-	3457429	3457533	3456033	3456722	3457635	3457750	975	110	20	99	27	200	100	0.2153492094	0.7415794373	0.733	0.647	0.086
982	gene8536	LOC4331687	3	-	3162759	3162854	3161757	3162470	3164970	3165063	982	2	0	0	1	195	100	0.2247112683	0.7415794373	1	0	1
2925	gene17101	LOC4339505	5	+	27140864	27140906	27138485	27139947	27141078	27141199	2925	4	134	2	212	142	100	0.2298780229	0.7442479468	0.021	0.007	0.014
183	gene31975	LOC4352121	12	-	14018028	14018091	14017854	14017940	14018330	14018686	183	18	0	39	3	163	100	0.2306320673	0.7443774926	1	0.889	0.111
286	gene9413	LOC4332523	3	+	10260602	10260818	10259423	10259719	10261322	10261463	286	62	18	63	11	200	100	0.2302781879	0.7443774926	0.633	0.741	-0.108
1544	gene8824	LOC9271741	3	+	5308827	5309116	5304938	5307482	5309598	5309669	1544	4	1	11	0	200	100	0.2320076424	0.7453558311	0.667	1	-0.333
2270	gene20398	LOC4342365	7	-	2090938	2090999	2090054	2090437	2091091	2091232	2270	2	7	8	9	161	100	0.2316374209	0.7453558311	0.151	0.356	-0.205
2875	gene5502	LOC4328898	2	+	8537108	8537124	8536362	8536544	8537372	8537821	2875	1	13	4	13	116	100	0.2317497593	0.7453558311	0.062	0.21	-0.148
538	gene26839	LOC4347932	9	+	22935788	22936251	22934977	22935193	22936769	22936836	538	155	180	267	365	200	100	0.2323850082	0.7454196033	0.301	0.268	0.033
2332	gene24771	LOC4346170	8	+	26893151	26893343	26892223	26892446	26893432	26894412	2332	21	1	15	3	200	100	0.2328417906	0.745737532	0.913	0.714	0.199
1889	gene6076	LOC4329409	2	-	17506937	17507065	17506680	17506848	17507228	17507315	1889	1	28	2	12	200	100	0.2342291899	0.7490304616	0.018	0.077	-0.059
459	gene32431	LOC4352501	12	-	22723870	22723984	22723144	22723758	22724329	22724446	459	34	5	38	2	200	100	0.2348006567	0.7497080694	0.773	0.905	-0.132
2814	gene32671	LOC107276775	12	+	25333468	25333550	25331881	25332913	25333635	25333723	2814	5	58	25	161	182	100	0.237202552	0.7562191451	0.045	0.079	-0.034
1109	gene5842	LOC9272156	2	+	13303880	13303931	13302210	13302289	13304018	13304085	1109	3	4	8	3	151	100	0.2390032422	0.7584806089	0.332	0.638	-0.306
1217	gene24500	LOC4345940	8	-	24649460	24649526	24648382	24648840	24649665	24649893	1217	22	19	2	0	166	100	0.2387292238	0.7584806089	0.411	1	-0.589
2223	gene31842	LOC9267528	12	+	10809175	10809211	10808913	10809038	10809476	10810306	2223	0	8	9	59	136	100	0.2386970405	0.7584806089	0	0.101	-0.101
911	gene30822	LOC4351127	11	-	27650716	27650915	27649519	27649638	27651031	27651098	911	9	3	5	0	200	100	0.2398393601	0.7599773037	0.6	1	-0.4
783	gene13742	LOC4336466	4	+	26388260	26388444	26387747	26387888	26390774	26391293	783	218	12	517	18	200	100	0.2412030106	0.7631385084	0.901	0.935	-0.034
2637	gene11332	LOC4334278	3	+	32109411	32109481	32108700	32108847	32109560	32109960	2637	10	5	8	1	170	100	0.2415911944	0.763208546	0.541	0.825	-0.284
522	gene21380	LOC4343203	7	+	16952443	16952734	16951772	16951883	16953427	16953589	522	14	21	24	21	200	100	0.2428891827	0.7661481783	0.25	0.364	-0.114
1341	gene681	LOC4327327	1	+	5226501	5226863	5225154	5225203	5226979	5227128	1341	0	1	7	2	200	100	0.2437541867	0.7677152255	0	0.636	-0.636
2755	gene1266	LOC4325774	1	-	10981399	10981423	10981175	10981320	10982211	10982978	2755	26	45	46	55	124	100	0.2458979143	0.7721342641	0.318	0.403	-0.085
73	gene11825	LOC4334752	3	+	35465259	35465303	35465064	35465135	35466029	35466390	73	1	24	6	43	144	100	0.2457701476	0.7721342641	0.028	0.088	-0.06
1222	gene24158	LOC9268930	8	+	20895049	20895138	20894924	20894980	20899228	20902609	1222	4	1	10	0	189	100	0.2473791988	0.7732917983	0.679	1	-0.321
1293	gene31734	LOC4351897	12	-	8672587	8673648	8672270	8672422	8679144	8679520	1293	248	4	820	6	200	100	0.2471160509	0.7732917983	0.969	0.986	-0.017
1858	gene21233	LOC4343067	7	-	14521328	14521374	14520877	14520972	14521489	14521561	1858	14	0	19	2	146	100	0.2469543389	0.7732917983	1	0.867	0.133
1183	gene30886	LOC4351178	11	+	28498473	28498482	28498279	28498365	28498854	28498976	1183	0	11	2	15	109	100	0.2483399065	0.774013473	0	0.109	-0.109
1221	gene24158	LOC9268930	8	+	20895039	20895138	20894924	20894980	20899228	20902609	1221	4	1	10	0	199	100	0.2485184637	0.774013473	0.668	1	-0.332
2216	gene23940	LOC9267073	8	-	18146772	18146816	18146409	18146644	18147330	18149411	2216	2	10	3	4	144	100	0.2487237539	0.774013473	0.122	0.342	-0.22
1514	gene6701	LOC4329945	2	-	23946130	23946255	23945497	23945539	23946436	23946614	1514	4	0	1	1	200	100	0.2517579501	0.7767473707	1	0.333	0.667
2016	gene4236	LOC4326059	1	-	41491731	41491779	41490781	41490859	41492407	41492510	2016	16	0	53	4	148	100	0.2518375168	0.7767473707	1	0.9	0.1
2334	gene2311	LOC107277431	1	-	25413261	25413323	25411920	25412119	25413435	25413992	2334	2	1	1	4	162	100	0.251423081	0.7767473707	0.552	0.134	0.418
2577	gene18652	LOC9269280	6	-	11992504	11992689	11989394	11989802	11992781	11993287	2577	1	2	53	23	200	100	0.2517740324	0.7767473707	0.2	0.535	-0.335
2971	gene32526	LOC4352593	12	+	23621884	23622012	23619834	23619898	23623490	23624086	2971	1	1	4	0	200	100	0.2517579501	0.7767473707	0.333	1	-0.667
854	gene18417	LOC4340666	6	-	8031859	8031917	8030982	8031126	8032007	8032288	854	2	1	1	4	158	100	0.2516957813	0.7767473707	0.559	0.137	0.422
163	gene18840	LOC4341008	6	+	15362455	15362560	15355189	15355270	15363846	15363932	163	96	4	82	1	200	100	0.2527935855	0.7782193085	0.923	0.976	-0.053
372	gene2500	LOC4325898	1	+	27584803	27584880	27582464	27582983	27587307	27587847	372	20	0	10	1	177	100	0.2530612428	0.7782193085	1	0.85	0.15
382	gene5292	LOC9267344	2	+	6371232	6371312	6347702	6347762	6371761	6372461	382	6	15	1	9	180	100	0.253670802	0.7789449516	0.182	0.058	0.124
2433	gene28379	LOC9270228	10	-	20721345	20721446	20719986	20720997	20722475	20722937	2433	4	3	17	4	200	100	0.2546110484	0.7795360294	0.4	0.68	-0.28
2935	gene3264	LOC4327624	1	+	33784693	33784759	33784487	33784549	33784884	33787717	2935	26	12	2	3	166	100	0.2545304044	0.7795360294	0.566	0.287	0.279
1206	gene11777	LOC4334705	3	-	35149138	35149161	35148706	35148889	35149518	35149736	1206	3	37	12	70	123	100	0.2556566115	0.7815894941	0.062	0.122	-0.06
2856	gene25137	LOC9272276	9	+	3146484	3146586	3143907	3144664	3146668	3146712	2856	84	45	166	68	200	100	0.2561796292	0.7820417669	0.483	0.55	-0.067
2361	gene1433	LOC4326488	1	+	13566323	13566342	13565905	13566261	13566432	13566902	2361	4	7	3	15	119	100	0.2574471013	0.7847619973	0.324	0.144	0.18
2831	gene20286	LOC4342280	7	-	1100349	1100443	1100013	1100100	1100803	1100905	2831	5	3	3	6	194	100	0.2580542296	0.7854643339	0.462	0.205	0.257
1960	gene587	LOC4325329	1	-	4336615	4336762	4336350	4336532	4338299	4338490	1960	359	15	696	41	200	100	0.2602372764	0.7898030878	0.923	0.895	0.028
213	gene22155	LOC4343872	7	+	25046626	25046723	25045071	25046171	25046886	25047091	213	4	23	13	37	197	100	0.2599787096	0.7898030878	0.081	0.151	-0.07
224	gene26420	LOC4347557	9	+	19981215	19981379	19979435	19979604	19981921	19982000	224	2	7	4	4	200	100	0.2606213318	0.7898190071	0.125	0.333	-0.208
2530	gene8450	LOC4331604	3	+	2531398	2531511	2531187	2531327	2531602	2532357	2530	52	15	22	3	200	100	0.2612818687	0.7906715476	0.634	0.786	-0.152
2260	gene32350	LOC9266439	12	+	21562652	21562748	21560887	21560984	21562872	21562944	2260	16	0	8	1	196	100	0.2620612271	0.7918806646	1	0.803	0.197
1286	gene31734	LOC4351897	12	-	8673334	8673648	8672270	8672422	8679144	8679518	1286	150	4	484	6	200	100	0.2629710918	0.793480067	0.949	0.976	-0.027
1220	gene246	LOC4325801	1	-	1813242	1813456	1811512	1811601	1814081	1814158	1220	260	2	820	14	200	100	0.2642348981	0.79384692	0.985	0.967	0.018
1418	gene11938	LOC4334858	3	-	36275260	36275407	36274898	36275090	36275654	36275783	1418	5	14	1	10	200	100	0.2638892668	0.79384692	0.152	0.048	0.104
427	gene31323	LOC4351526	12	+	2602829	2603350	2602331	2602596	2604250	2604841	427	34	11	10	1	200	100	0.2636221533	0.79384692	0.607	0.833	-0.226
1041	gene27246	LOC4348234	10	-	6276304	6276362	6276051	6276222	6276467	6276706	1041	5	6	0	2	158	100	0.26976087	0.7953669493	0.345	0	0.345
1238	gene11367	LOC4334314	3	+	32391933	32392042	32388968	32391613	32392176	32392331	1238	3	0	17	8	200	100	0.2662684728	0.7953669493	1	0.515	0.485
1307	gene24554	LOC9269734	8	-	25197795	25197888	25197018	25197544	25198819	25198963	1307	105	8	84	3	193	100	0.2663061897	0.7953669493	0.872	0.936	-0.064
1339	gene681	LOC4327327	1	+	5226501	5226852	5225154	5225203	5226979	5227128	1339	0	1	6	2	200	100	0.2681034141	0.7953669493	0	0.6	-0.6
1580	gene25943	LOC4347149	9	+	16062014	16062153	16060219	16060294	16063654	16063996	1580	82	10	102	7	200	100	0.2677937868	0.7953669493	0.804	0.879	-0.075
1589	gene2277	LOC4326692	1	-	25032603	25032662	25032345	25032466	25033005	25033286	1589	1	51	6	99	159	100	0.2688235272	0.7953669493	0.012	0.037	-0.025
1772	gene5872	LOC4329229	2	+	14012348	14012732	14011194	14011369	14014498	14014769	1772	19	18	62	38	200	100	0.2688939719	0.7953669493	0.345	0.449	-0.104
182	gene8459	LOC4331613	3	+	2603831	2603924	2603100	2603175	2604095	2604167	182	59	5	103	4	193	100	0.2687852389	0.7953669493	0.859	0.93	-0.071
1997	gene15074	LOC4337713	5	+	1874678	1874769	1872354	1872682	1876177	1876238	1997	2	2	6	1	191	100	0.267599813	0.7953669493	0.344	0.759	-0.415
2028	gene16762	LOC4339210	5	-	24459043	24459155	24456340	24456423	24464443	24464574	2028	8	19	1	8	200	100	0.2695758186	0.7953669493	0.174	0.059	0.115
2204	gene27677	LOC4348582	10	-	13852895	13852955	13852221	13852548	13853096	13853497	2204	0	24	2	33	160	100	0.2671493033	0.7953669493	0	0.036	-0.036
2331	gene24771	LOC4346170	8	+	26893151	26893343	26892223	26892446	26893437	26894412	2331	21	9	15	12	200	100	0.2700814389	0.7953669493	0.538	0.385	0.153
2740	gene11462	LOC4334414	3	+	33094203	33094269	33091149	33093900	33094751	33094938	2740	39	1	60	5	166	100	0.2652755001	0.7953669493	0.959	0.878	0.081
465	gene15774	LOC4338323	5	-	13092018	13092231	13091813	13091933	13092311	13092415	465	66	2	131	1	200	100	0.2692708116	0.7953669493	0.943	0.985	-0.042
1758	gene24114	LOC9267871	8	-	20395304	20395538	20393493	20394149	20396454	20396620	1758	5	5	15	6	200	100	0.2710608336	0.7971253004	0.333	0.556	-0.223
428	gene23679	LOC9268934	8	+	12876572	12876659	12875157	12875672	12876774	12880391	428	3	3	2	0	187	100	0.2723955098	0.7999220253	0.348	1	-0.652
1333	gene27331	LOC9266737	10	+	8661821	8661876	8660441	8660778	8662505	8664126	1333	5	6	8	22	155	100	0.276012045	0.8001042404	0.35	0.19	0.16
2217	gene8663	LOC4331814	3	-	4120841	4120973	4120342	4120485	4121200	4121375	2217	87	3	100	1	200	100	0.2753875625	0.8001042404	0.935	0.98	-0.045
2306	gene4528	LOC4328015	2	-	314721	314819	312457	313255	316147	316594	2306	3	1	7	0	198	100	0.2752477799	0.8001042404	0.602	1	-0.398
2312	gene21665	LOC4343450	7	+	20768231	20768313	20767524	20767621	20768778	20769114	2312	0	28	2	35	182	100	0.2746887242	0.8001042404	0	0.03	-0.03
2477	gene4373	LOC107279883	1	+	42475669	42475972	42473155	42473308	42479052	42479582	2477	6	1	12	0	200	100	0.2729170913	0.8001042404	0.75	1	-0.25
252	gene1406	LOC4326847	1	-	13258714	13258780	13257608	13257688	13258850	13258900	252	35	2	34	5	166	100	0.276452836	0.8001042404	0.913	0.804	0.109
2692	gene16468	LOC9266801	5	-	22036952	22036963	22035670	22035761	22037976	22044377	2692	3	4	1	6	111	100	0.2756979118	0.8001042404	0.403	0.131	0.272
429	gene23679	LOC9268934	8	+	12876572	12876671	12875157	12875672	12876774	12876961	429	8	3	4	0	199	100	0.2738798327	0.8001042404	0.573	1	-0.427
43	gene20906	LOC4342787	7	+	7548396	7548498	7547819	7547956	7549218	7550860	43	207	12	154	14	200	100	0.2740653067	0.8001042404	0.896	0.846	0.05
749	gene26537	LOC9271537	9	+	20907137	20907486	20905407	20906900	20907656	20907803	749	5	7	4	14	200	100	0.2762287879	0.8001042404	0.263	0.125	0.138
836	gene25817	LOC4347044	9	+	14672817	14672927	14671542	14671731	14673020	14673380	836	201	1	252	4	200	100	0.2766787325	0.8001042404	0.99	0.969	0.021
1628	gene29181	LOC9269643	11	+	3429272	3429397	3428753	3428886	3430272	3430402	1628	31	6	123	13	200	100	0.2785044487	0.8010426443	0.721	0.826	-0.105
249	gene6514	LOC9268562	2	-	22364763	22364841	22363697	22363863	22365527	22366504	249	8	2	6	0	178	100	0.27843269	0.8010426443	0.692	1	-0.308
2516	gene18045	LOC9270896	6	-	4466692	4466737	4465832	4465925	4466911	4467015	2516	4	7	4	18	145	100	0.2789242013	0.8010426443	0.283	0.133	0.15
2538	gene19922	LOC4341968	6	-	29523600	29523702	29522929	29523095	29523797	29523995	2538	1	17	35	211	200	100	0.2778216413	0.8010426443	0.029	0.077	-0.048
655	gene14390	LOC9267450	4	+	31969726	31969829	31968302	31968522	31971205	31971394	655	1	26	3	22	200	100	0.2789152712	0.8010426443	0.019	0.064	-0.045
1184	gene30886	LOC4351178	11	+	28498473	28498482	28498279	28498365	28498847	28498976	1184	0	70	2	70	109	100	0.2793151295	0.8010619601	0	0.026	-0.026
1160	gene19221	LOC107281173	6	-	21941388	21941480	21940396	21940441	21942565	21943016	1160	16	1	2	1	192	100	0.2797033132	0.8010733626	0.893	0.51	0.383
132	gene23223	LOC9268385	8	+	5028983	5029077	5027558	5027666	5029589	5030003	132	5	8	184	563	194	100	0.2808884069	0.8033639622	0.244	0.144	0.1
1240	gene32034	LOC4352171	12	+	15846338	15847364	15846203	15846263	15847549	15847763	1240	55	0	34	1	200	100	0.2830134702	0.8083329938	1	0.944	0.056
2004	gene20913	LOC4342799	7	+	7719045	7719093	7718573	7718689	7719529	7720593	2004	50	48	49	34	148	100	0.2838820204	0.8097045314	0.413	0.493	-0.08
1973	gene384	LOC4324503	1	-	2863743	2863974	2863529	2863624	2864430	2867422	1973	25	2	30	6	200	100	0.2843851239	0.8100313979	0.862	0.714	0.148
1100	gene13261	LOC4336003	4	+	22472931	22473023	22472254	22472392	22474613	22474679	1100	1	2	0	4	192	100	0.2997862023	0.8107954252	0.207	0	0.207
1111	gene5842	LOC9272156	2	+	13303319	13303410	13302210	13302289	13303880	13303931	1111	1	2	0	4	191	100	0.2999050273	0.8107954252	0.207	0	0.207
1153	gene20271	LOC4342267	7	-	1017649	1017709	1016924	1017044	1018128	1018204	1153	18	0	12	1	160	100	0.3024966115	0.8107954252	1	0.882	0.118
1219	gene24500	LOC4345940	8	-	24649440	24649526	24648382	24648840	24649665	24649892	1219	29	19	2	0	186	100	0.2998353557	0.8107954252	0.451	1	-0.549
1225	gene6432	LOC4329705	2	-	21495314	21495395	21494060	21494220	21495928	21496044	1225	6	0	3	1	181	100	0.3033148217	0.8107954252	1	0.624	0.376
1241	gene32034	LOC4352171	12	+	15846386	15847364	15846203	15846263	15847549	15847763	1241	50	0	33	1	200	100	0.2924545273	0.8107954252	1	0.943	0.057
1279	gene18325	LOC107277321	6	-	7079085	7079250	7078559	7078951	7079599	7080402	1279	7	3	0	1	200	100	0.2956471217	0.8107954252	0.538	0	0.538
1280	gene18325	LOC107277321	6	-	7079089	7079250	7078559	7078951	7079599	7080402	1280	7	3	0	1	200	100	0.2956471217	0.8107954252	0.538	0	0.538
1352	gene28209	LOC4349049	10	-	19204448	19204505	19204100	19204161	19204945	19205029	1352	17	0	29	2	157	100	0.2929941533	0.8107954252	1	0.902	0.098
1390	gene25591	LOC107277457	9	+	11898372	11898471	11898154	11898283	11898564	11898660	1390	5	0	2	1	199	100	0.2862046923	0.8107954252	1	0.501	0.499
1489	gene11122	LOC9266678	3	+	30504835	30504953	30502540	30504539	30505664	30505814	1489	27	1	41	0	200	100	0.2877478592	0.8107954252	0.931	1	-0.069
1491	gene11122	LOC9266678	3	+	30504842	30504953	30502539	30504539	30505664	30505814	1491	14	1	21	0	200	100	0.3023939716	0.8107954252	0.875	1	-0.125
1576	gene25943	LOC4347149	9	+	16069537	16069609	16069211	16069290	16070558	16070656	1576	52	0	87	2	172	100	0.295984208	0.8107954252	1	0.962	0.038
1843	gene7242	LOC4330479	2	+	29305459	29305505	29304165	29304327	29305639	29305756	1843	1	27	3	24	146	100	0.2993480034	0.8107954252	0.025	0.079	-0.054
1907	gene28037	LOC4348897	10	+	17790027	17790078	17789837	17789945	17791090	17791168	1907	48	5	40	8	151	100	0.2891573814	0.8107954252	0.864	0.768	0.096
1911	gene23786	LOC107282077	8	+	15340202	15340308	15336858	15336994	15340754	15340826	1911	7	26	18	39	200	100	0.2933068235	0.8107954252	0.119	0.188	-0.069
1921	gene3003	LOC4327016	1	+	31637874	31637921	31637454	31637527	31638070	31638432	1921	1	13	2	6	147	100	0.2870274533	0.8107954252	0.05	0.185	-0.135
1936	gene5911	LOC4329276	2	-	15001242	15001296	15000086	15001099	15001401	15001461	1936	4	0	9	3	154	100	0.2957473152	0.8107954252	1	0.661	0.339
2018	gene4236	LOC4326059	1	-	41492176	41492244	41488410	41492084	41492407	41492510	2018	0	4	5	18	168	100	0.3031217438	0.8107954252	0	0.142	-0.142
2020	gene4236	LOC4326059	1	-	41491731	41491776	41488410	41490859	41492407	41492510	2020	13	0	50	4	145	100	0.2945253485	0.8107954252	1	0.896	0.104
2234	gene18585	LOC9269758	6	+	11028075	11028180	11022614	11027972	11028273	11029352	2234	7	1	159	5	200	100	0.2891285124	0.8107954252	0.778	0.941	-0.163
2248	gene20443	LOC4342398	7	-	2466739	2466928	2465658	2466002	2467128	2467357	2248	20	1	17	3	200	100	0.2968472258	0.8107954252	0.909	0.739	0.17
2257	gene20718	LOC107281781	7	+	4986383	4986452	4982678	4983515	4986540	4986612	2257	7	3	9	1	169	100	0.2994030765	0.8107954252	0.58	0.842	-0.262
2280	gene5133	LOC4328567	2	+	4980044	4980182	4975357	4975428	4981806	4981859	2280	20	10	32	9	200	100	0.2975714442	0.8107954252	0.5	0.64	-0.14
2298	gene6366	LOC4329656	2	+	20989959	20990150	20985874	20986354	20990481	20990582	2298	8	39	3	6	200	100	0.2981612039	0.8107954252	0.093	0.2	-0.107
2345	gene19992	LOC9268482	6	+	30062575	30062717	30062162	30062448	30062952	30063754	2345	11	5	2	3	200	100	0.2917643401	0.8107954252	0.524	0.25	0.274
2400	gene3413	LOC4327614	1	-	35090437	35090527	35084206	35090233	35092697	35092893	2400	1	1	3	0	190	100	0.3029831722	0.8107954252	0.345	1	-0.655
2421	gene27696	LOC4348598	10	+	14240174	14240240	14238374	14238457	14252973	14253624	2421	4	1	25	1	166	100	0.2998042005	0.8107954252	0.707	0.938	-0.231
2478	gene31935	LOC9268358	12	-	13057697	13058002	13057167	13057215	13058294	13058670	2478	5	0	2	1	200	100	0.2863094077	0.8107954252	1	0.5	0.5
250	gene6514	LOC9268562	2	-	22364758	22364841	22363697	22363863	22365527	22366504	250	9	2	6	0	183	100	0.3030405252	0.8107954252	0.711	1	-0.289
2528	gene8450	LOC4331604	3	+	2531398	2531496	2531187	2531327	2531602	2532357	2528	49	15	20	3	198	100	0.2901974091	0.8107954252	0.623	0.771	-0.148
2535	gene23258	LOC9272514	8	+	5435836	5435915	5435616	5435747	5436016	5436109	2535	2	3	1	7	179	100	0.3033191519	0.8107954252	0.271	0.074	0.197
2536	gene23258	LOC9272514	8	+	5435833	5435915	5435614	5435747	5436016	5436109	2536	2	3	1	7	182	100	0.3031257917	0.8107954252	0.268	0.073	0.195
2631	gene19490	LOC9266117	6	-	25289781	25289861	25289605	25289660	25290140	25290239	2631	2	4	0	3	180	100	0.3003026588	0.8107954252	0.217	0	0.217
2655	gene824	LOC4324644	1	-	6575910	6575969	6575536	6575701	6576201	6576262	2655	7	72	5	97	159	100	0.2995650206	0.8107954252	0.058	0.031	0.027
26	gene1965	LOC9270426	1	+	21956854	21956910	21955897	21956498	21956986	21957015	26	7	2	5	0	156	100	0.2953030652	0.8107954252	0.692	1	-0.308
2735	gene1085	LOC4325126	1	+	8898984	8899051	8898420	8898513	8899308	8899375	2735	103	37	75	36	167	100	0.3026052365	0.8107954252	0.625	0.555	0.07
2757	gene309	LOC4325457	1	-	2352273	2352315	2351539	2351716	2353227	2353353	2757	1	4	0	7	142	100	0.2945049234	0.8107954252	0.15	0	0.15
2776	gene4769	LOC4328235	2	+	1971377	1971470	1971120	1971204	1972334	1972817	2776	112	40	188	52	193	100	0.2949087099	0.8107954252	0.592	0.652	-0.06
306	gene27659	LOC107275261	10	+	13550768	13550816	13550239	13550348	13551016	13551196	306	12	132	29	220	148	100	0.2997903555	0.8107954252	0.058	0.082	-0.024
354	gene9915	LOC9268328	3	+	15069653	15069741	15069264	15069570	15069817	15070532	354	9	4	15	14	188	100	0.3012334253	0.8107954252	0.545	0.363	0.182
364	gene20155	LOC4342169	7	+	79787	79847	79636	79678	80086	81271	364	31	2	9	2	160	100	0.2860087854	0.8107954252	0.906	0.738	0.168
497	gene4385	LOC9270353	1	-	42591932	42591976	42591636	42591843	42593610	42597456	497	7	2	43	4	144	100	0.289729717	0.8107954252	0.709	0.882	-0.173
563	gene5922	LOC4329282	2	-	15154116	15154178	15153668	15154037	15154355	15154440	563	2	68	1	7	162	100	0.2890362964	0.8107954252	0.018	0.081	-0.063
565	gene23277	LOC4344873	8	-	5586548	5587210	5584217	5585154	5587374	5587454	565	13	1	20	0	200	100	0.2992266208	0.8107954252	0.867	1	-0.133
69	gene12175	LOC4335036	4	+	4276827	4276972	4274886	4275162	4277691	4277951	69	8	2	7	5	200	100	0.3030821461	0.8107954252	0.667	0.412	0.255
921	gene6179	LOC4329487	2	+	18860956	18861042	18860261	18860638	18861365	18863203	921	0	4	2	6	186	100	0.3031777014	0.8107954252	0	0.152	-0.152
94	gene3104	LOC4325593	1	+	32418899	32418967	32418488	32418593	32419171	32420220	94	6	1	11	0	168	100	0.2861157775	0.8107954252	0.781	1	-0.219
1771	gene6751	LOC4329990	2	-	24486168	24486493	24485932	24486037	24486566	24486662	1771	6	0	3	1	200	100	0.3055593154	0.8126793924	1	0.6	0.4
2983	gene13763	LOC4336488	4	+	26570755	26570939	26569982	26570069	26571400	26571775	2983	55	1	196	0	200	100	0.3055830425	0.8126793924	0.965	1	-0.035
313	gene31088	LOC4351349	12	+	941963	942111	940653	940988	942873	944075	313	63	1	58	3	200	100	0.3044606175	0.8126793924	0.969	0.906	0.063
540	gene31433	LOC9267893	12	-	3634351	3634495	3632309	3632588	3635349	3636141	540	15	5	85	15	200	100	0.3055154853	0.8126793924	0.6	0.739	-0.139
1174	gene25496	LOC9266775	9	-	10475055	10475142	10474515	10474946	10476278	10476791	1174	18	2	18	5	187	100	0.3157635823	0.8132228684	0.828	0.658	0.17
1249	gene32034	LOC4352171	12	+	15847292	15847364	15846203	15846263	15847549	15847763	1249	11	0	7	1	172	100	0.3120878891	0.8132228684	1	0.803	0.197
1487	gene11122	LOC9266678	3	+	30506226	30506353	30505931	30506009	30506450	30507134	1487	1	4	4	4	200	100	0.3155336838	0.8132228684	0.111	0.333	-0.222
1540	gene22050	LOC4343787	7	-	24174508	24174614	24174294	24174402	24174681	24174977	1540	7	3	2	3	200	100	0.3086001052	0.8132228684	0.538	0.25	0.288
1602	gene8494	LOC4331648	3	+	2874815	2874916	2873179	2873250	2875489	2875836	1602	33	3	43	8	200	100	0.3159283086	0.8132228684	0.846	0.729	0.117
1632	gene21828	LOC4343582	7	-	22309995	22310071	22309851	22309902	22310408	22310791	1632	13	0	128	9	176	100	0.3128418038	0.8132228684	1	0.89	0.11
1634	gene9056	LOC9272592	3	-	7143283	7143519	7141730	7141830	7146426	7147037	1634	10	10	12	6	200	100	0.3133358119	0.8132228684	0.333	0.5	-0.167
1664	gene31903	LOC9267586	12	+	12351302	12351539	12349442	12350951	12351913	12353615	1664	6	7	5	13	200	100	0.3101444154	0.8132228684	0.3	0.161	0.139
1873	gene25180	LOC107278788	9	+	4050135	4050744	4049597	4050050	4051565	4051701	1873	114	40	46	11	200	100	0.3130250457	0.8132228684	0.588	0.676	-0.088
187	gene13935	LOC4336652	4	+	28079422	28079513	28079034	28079283	28079644	28079703	187	5	24	7	65	191	100	0.3129445951	0.8132228684	0.098	0.053	0.045
1954	gene10141	LOC4333174	3	+	18036586	18036653	18032198	18033859	18036744	18036870	1954	0	6	3	17	167	100	0.31402285	0.8132228684	0	0.096	-0.096
211	gene13359	LOC4336100	4	-	23335218	23335396	23333807	23334493	23335507	23335587	211	19	59	8	40	200	100	0.3087806151	0.8132228684	0.139	0.091	0.048
2262	gene32350	LOC9266439	12	+	21562516	21562748	21560887	21560984	21562872	21562944	2262	35	0	26	1	200	100	0.3110301963	0.8132228684	1	0.929	0.071
2311	gene19076	LOC4341203	6	-	19784851	19784883	19783443	19784579	19785161	19785293	2311	0	4	1	2	132	100	0.3085297921	0.8132228684	0	0.275	-0.275
2616	gene18867	LOC4341034	6	-	15972682	15972787	15970529	15970667	15973638	15974090	2616	58	0	41	1	200	100	0.314959395	0.8132228684	1	0.953	0.047
2640	gene11332	LOC4334278	3	+	32109572	32109691	32108700	32108847	32110003	32110437	2640	23	0	16	1	200	100	0.3077097756	0.8132228684	1	0.889	0.111
276	gene4043	LOC4324366	1	+	40128521	40128785	40127398	40127604	40129016	40129353	276	143	0	386	4	200	100	0.3132104897	0.8132228684	1	0.98	0.02
2770	gene6593	LOC4329853	2	-	23071751	23071783	23069656	23071214	23072167	23072283	2770	1	20	0	37	132	100	0.3135705157	0.8132228684	0.036	0	0.036
432	gene3103	LOC4325592	1	+	32409894	32411397	32408922	32409015	32411481	32411802	432	58	1	156	0	200	100	0.3138666019	0.8132228684	0.967	1	-0.033
59	gene18810	LOC9267223	6	-	14420326	14420407	14419583	14419709	14422626	14422829	59	103	5	129	11	181	100	0.3074825013	0.8132228684	0.919	0.866	0.053
67	gene12175	LOC4335036	4	+	4276827	4276915	4274886	4275162	4277691	4277951	67	5	2	4	5	188	100	0.3130721597	0.8132228684	0.571	0.299	0.272
68	gene12175	LOC4335036	4	+	4276861	4276972	4275035	4275162	4277691	4277951	68	5	2	4	5	200	100	0.3128486584	0.8132228684	0.556	0.286	0.27
956	gene8382	LOC4331537	3	-	1971389	1971540	1970731	1971145	1975058	1975135	956	4	5	10	5	200	100	0.3123628404	0.8132228684	0.286	0.5	-0.214
986	gene28487	LOC4349299	10	-	21458496	21458549	21457486	21457608	21459564	21459736	986	7	1	120	4	153	100	0.307264571	0.8132228684	0.821	0.951	-0.13
987	gene28487	LOC4349299	10	-	21458496	21458589	21457486	21457608	21459564	21459776	987	10	1	163	4	193	100	0.3153684396	0.8132228684	0.838	0.955	-0.117
988	gene28487	LOC4349299	10	-	21458496	21458570	21457486	21457608	21459564	21459671	988	8	1	133	4	174	100	0.3140096511	0.8132228684	0.821	0.95	-0.129
907	gene32798	LOC4352824	12	+	26555263	26555428	26554608	26554785	26555512	26555849	907	288	10	305	16	200	100	0.3164113428	0.8134619602	0.935	0.905	0.03
1098	gene22795	LOC4344471	8	+	469871	469982	468679	468881	470091	470183	1098	7	0	4	1	200	100	0.317609127	0.814532632	1	0.667	0.333
1180	gene32568	LOC4352636	12	+	24050775	24050887	24048092	24050168	24053651	24053837	1180	4	1	7	0	200	100	0.317609127	0.814532632	0.667	1	-0.333
2243	gene6801	LOC9266932	2	-	25108811	25108864	25105365	25105959	25110913	25111035	2243	1	5	2	2	153	100	0.3182882862	0.815271593	0.116	0.395	-0.279
2583	gene4334	LOC4325392	1	-	42268199	42268210	42267997	42268116	42268362	42268478	2583	2	4	5	3	111	100	0.3188613081	0.8157372114	0.311	0.6	-0.289
1003	gene30216	LOC107279289	11	+	20312779	20312995	20304925	20305048	20313351	20313993	1003	2	1	44	6	200	100	0.4068778099	0.8157693254	0.5	0.786	-0.286
1010	gene1827	LOC9270848	1	+	19875416	19875513	19874740	19875297	19875833	19875923	1010	26	3	30	7	197	100	0.3457975629	0.8157693254	0.815	0.685	0.13
1020	gene23009	LOC9268118	8	-	2583449	2583548	2583059	2583348	2583666	2583797	1020	6	0	10	2	199	100	0.3270358177	0.8157693254	1	0.715	0.285
1050	gene24932	LOC4346302	8	-	27924107	27924212	27923916	27924013	27924299	27924482	1050	169	1	352	5	200	100	0.4108753446	0.8157693254	0.988	0.972	0.016
1059	gene31737	LOC9272184	12	-	8729314	8729425	8729062	8729241	8730975	8731090	1059	16	1	70	1	200	100	0.3593460458	0.8157693254	0.889	0.972	-0.083
1060	gene10483	LOC4333475	3	-	23617722	23617774	23616667	23616972	23619877	23619981	1060	23	2	10	0	152	100	0.3783593602	0.8157693254	0.883	1	-0.117
1067	gene30409	LOC4350824	11	-	22513901	22513975	22513215	22513835	22514324	22514659	1067	0	1	2	1	174	100	0.3842188535	0.8157693254	0	0.535	-0.535
1075	gene1103	LOC4326210	1	-	9045998	9046093	9043733	9043824	9046282	9047074	1075	19	2	10	0	195	100	0.3366393554	0.8157693254	0.83	1	-0.17
1076	gene1103	LOC4326210	1	-	9045998	9046143	9043733	9043824	9046282	9048341	1076	20	2	10	0	200	100	0.3491667451	0.8157693254	0.833	1	-0.167
1085	gene9948	LOC4333004	3	+	15471739	15471796	15471576	15471646	15471900	15472172	1085	61	7	257	42	157	100	0.407859721	0.8157693254	0.847	0.796	0.051
108	gene13905	LOC4336619	4	+	27795048	27795113	27794820	27794896	27795337	27795643	108	1	187	5	191	165	100	0.3599975049	0.8157693254	0.003	0.016	-0.013
1137	gene23202	LOC4344813	8	-	4611456	4611510	4610543	4610926	4611671	4611916	1137	1	9	14	52	154	100	0.4088361602	0.8157693254	0.067	0.149	-0.082
1144	gene7682	LOC4330909	2	+	32946277	32946316	32945954	32946061	32946596	32946684	1144	0	1	4	3	139	100	0.4063209654	0.8157693254	0	0.49	-0.49
1181	gene30229	LOC9270219	11	+	20399746	20399897	20398198	20399627	20401283	20401815	1181	109	29	124	43	200	100	0.3348312733	0.8157693254	0.653	0.59	0.063
1185	gene30886	LOC4351178	11	+	28498473	28498530	28498279	28498365	28498854	28498976	1185	4	11	10	15	157	100	0.4050698829	0.8157693254	0.188	0.298	-0.11
1192	gene12446	LOC9266269	4	-	9914020	9914156	9912942	9913088	9914411	9914565	1192	57	1	72	0	200	100	0.3655377034	0.8157693254	0.966	1	-0.034
1198	gene14004	LOC4336724	4	+	28863313	28863385	28862903	28863045	28864918	28864992	1198	0	15	1	12	172	100	0.3431243041	0.8157693254	0	0.046	-0.046
1224	gene6432	LOC4329705	2	-	21495322	21495395	21494060	21494220	21495928	21496044	1224	5	0	3	1	173	100	0.3401943852	0.8157693254	1	0.634	0.366
1235	gene18826	LOC4341001	6	-	14910668	14910924	14908189	14910495	14911475	14911526	1235	39	0	45	1	200	100	0.4089146222	0.8157693254	1	0.957	0.043
1244	gene32034	LOC4352171	12	+	15846386	15846441	15846203	15846259	15847292	15847364	1244	3	2	6	1	155	100	0.3708974144	0.8157693254	0.492	0.795	-0.303
1264	gene29974	LOC4350506	11	+	16731885	16732366	16709703	16709755	16733382	16733737	1264	62	5	9	0	200	100	0.4005110115	0.8157693254	0.861	1	-0.139
1266	gene29974	LOC4350506	11	+	16730202	16730341	16709703	16709755	16731885	16732517	1266	16	7	2	0	200	100	0.412369946	0.8157693254	0.533	1	-0.467
1275	gene30390	LOC4350809	11	+	22314641	22314733	22310857	22311145	22315222	22316053	1275	1	2	9	5	192	100	0.3831712069	0.8157693254	0.207	0.484	-0.277
1288	gene31734	LOC4351897	12	-	8672587	8672665	8672270	8672493	8679144	8679518	1288	7	0	20	3	178	100	0.3264425465	0.8157693254	1	0.789	0.211
1332	gene3729	LOC4324937	1	+	37730017	37730074	37729707	37729778	37730805	37730943	1332	7	1	7	0	157	100	0.4114696678	0.8157693254	0.817	1	-0.183
1336	gene13407	LOC4336146	4	-	23769422	23769509	23768721	23769187	23769583	23770442	1336	5	1	2	2	187	100	0.3267096148	0.8157693254	0.728	0.348	0.38
1342	gene31535	LOC4351716	12	+	4873188	4873249	4872374	4872650	4873355	4873507	1342	73	2	26	0	161	100	0.4114293025	0.8157693254	0.958	1	-0.042
1351	gene4942	LOC4328399	2	-	3418062	3418219	3417588	3417778	3418349	3418453	1351	11	13	1	0	200	100	0.3953021628	0.8157693254	0.297	1	-0.703
1400	gene22395	LOC107278765	7	+	26953976	26954112	26953440	26953553	26954228	26954414	1400	2	2	4	1	200	100	0.4086293527	0.8157693254	0.333	0.667	-0.334
1421	gene25891	LOC4347116	9	+	15507050	15507194	15505216	15505361	15507327	15507595	1421	4	2	0	1	200	100	0.3396686278	0.8157693254	0.5	0	0.5
1423	gene8638	LOC4331785	3	-	3934669	3934762	3934341	3934477	3935031	3935721	1423	7	8	17	11	193	100	0.3931064316	0.8157693254	0.312	0.445	-0.133
1426	gene30749	LOC4351072	11	+	26778729	26778905	26777793	26778256	26779396	26779517	1426	8	0	7	1	200	100	0.3855914359	0.8157693254	1	0.778	0.222
1427	gene30749	LOC4351072	11	+	26778729	26778905	26777793	26778256	26779402	26779517	1427	8	0	7	1	200	100	0.3855914359	0.8157693254	1	0.778	0.222
1445	gene9212	LOC4332328	3	-	8605816	8605860	8603940	8604280	8606033	8606613	1445	6	4	12	17	144	100	0.3271701143	0.8157693254	0.51	0.329	0.181
1457	gene15185	LOC4337828	5	-	2908511	2908595	2908157	2908245	2908707	2908807	1457	86	2	37	0	184	100	0.3644687498	0.8157693254	0.959	1	-0.041
1465	gene16479	LOC9268261	5	+	22192996	22193364	22192523	22192905	22194097	22198448	1465	23	0	18	1	200	100	0.3298940442	0.8157693254	1	0.9	0.1
1466	gene16479	LOC9268261	5	+	22193284	22193364	22192527	22192905	22194097	22198448	1466	8	0	6	1	180	100	0.3548238736	0.8157693254	1	0.769	0.231
1468	gene16479	LOC9268261	5	+	22193127	22193174	22192526	22192905	22193284	22193364	1468	1	5	3	4	147	100	0.3473798822	0.8157693254	0.12	0.338	-0.218
1469	gene16479	LOC9268261	5	+	22193127	22193364	22192525	22192905	22194097	22198448	1469	19	0	15	1	200	100	0.3366130786	0.8157693254	1	0.882	0.118
1476	gene32071	LOC9272227	12	-	16595082	16595147	16594120	16594988	16595353	16596050	1476	1	2	1	0	165	100	0.3858692458	0.8157693254	0.233	1	-0.767
1490	gene11122	LOC9266678	3	+	30506081	30506353	30505931	30506009	30506450	30507134	1490	2	4	6	4	200	100	0.3365168084	0.8157693254	0.2	0.429	-0.229
1494	gene16204	LOC4338699	5	-	19221576	19222075	19221384	19221447	19222279	19222409	1494	30	0	30	1	200	100	0.3735141318	0.8157693254	1	0.938	0.062
1506	gene15621	LOC4338198	5	-	8693076	8693135	8691182	8692993	8695912	8696063	1506	41	3	66	9	159	100	0.3681393013	0.8157693254	0.896	0.822	0.074
1507	gene15621	LOC4338198	5	-	8693076	8693144	8692792	8692993	8695912	8696461	1507	57	3	96	9	168	100	0.3981321598	0.8157693254	0.919	0.864	0.055
1562	gene23348	LOC4344943	8	+	6322904	6323123	6322439	6322527	6323415	6324376	1562	8	13	13	12	200	100	0.3575629149	0.8157693254	0.235	0.351	-0.116
1569	gene25943	LOC4347149	9	+	16071209	16071248	16070983	16071054	16071334	16071435	1569	8	106	7	156	139	100	0.335974113	0.8157693254	0.051	0.031	0.02
1583	gene25943	LOC4347149	9	+	16071199	16071248	16070983	16071054	16071334	16071435	1583	9	106	8	156	149	100	0.3218134256	0.8157693254	0.054	0.033	0.021
1593	gene3692	LOC4324795	1	+	37462090	37462155	37461503	37461605	37462586	37462727	1593	5	25	11	33	165	100	0.3992445764	0.8157693254	0.108	0.168	-0.06
1608	gene21047	LOC4342909	7	-	10181596	10181742	10181259	10181379	10181814	10182053	1608	2	1	10	1	200	100	0.4020875514	0.8157693254	0.5	0.833	-0.333
1640	gene23526	LOC107281835	8	-	9489312	9489403	9488626	9488647	9491598	9492809	1640	1	1	6	1	191	100	0.4052718456	0.8157693254	0.344	0.759	-0.415
1641	gene23526	LOC107281835	8	-	9489312	9489409	9488626	9488647	9491598	9492024	1641	18	1	67	1	197	100	0.4091335054	0.8157693254	0.901	0.971	-0.07
1651	gene12396	LOC9272732	4	+	8591953	8592063	8591705	8591786	8592181	8592269	1651	4	20	3	6	200	100	0.330706563	0.8157693254	0.091	0.2	-0.109
1654	gene3822	LOC4325008	1	-	38414221	38414293	38413167	38413998	38415049	38415106	1654	37	0	39	1	172	100	0.3918429237	0.8157693254	1	0.958	0.042
1702	gene22955	LOC4344610	8	-	2014654	2014752	2014460	2014532	2015053	2015156	1702	5	10	6	22	198	100	0.4119169078	0.8157693254	0.202	0.121	0.081
1726	gene25111	LOC4346453	9	-	2397444	2397458	2397163	2397301	2397554	2401651	1726	5	22	17	46	114	100	0.3957346433	0.8157693254	0.166	0.245	-0.079
1731	gene23630	LOC4345183	8	-	11550503	11550667	11550177	11550253	11551803	11551985	1731	10	13	43	37	200	100	0.3947425535	0.8157693254	0.278	0.368	-0.09
1733	gene23630	LOC4345183	8	-	11550453	11550667	11550177	11550253	11551803	11551985	1733	12	13	52	37	200	100	0.3637691487	0.8157693254	0.316	0.413	-0.097
1738	gene8719	LOC4331862	3	-	4473765	4473864	4473077	4473141	4474683	4476184	1738	13	0	12	1	199	100	0.378358823	0.8157693254	1	0.858	0.142
1744	gene8719	LOC4331862	3	-	4473528	4473589	4473077	4473141	4473765	4473864	1744	1	6	0	6	161	100	0.3988181967	0.8157693254	0.094	0	0.094
1751	gene29758	LOC4350347	11	-	11688448	11688583	11688292	11688353	11704872	11705846	1751	1	1	2	0	200	100	0.3863469846	0.8157693254	0.333	1	-0.667
1766	gene32802	LOC4352827	12	+	26603726	26603894	26603361	26603541	26604423	26604782	1766	61	1	229	1	200	100	0.3920019943	0.8157693254	0.968	0.991	-0.023
1774	gene7811	LOC9266501	2	+	33967679	33967723	33967388	33967496	33967839	33968022	1774	9	5	10	11	144	100	0.3481174466	0.8157693254	0.556	0.387	0.169
1779	gene21053	LOC4342913	7	+	10263941	10264051	10262085	10262222	10264379	10264801	1779	1	2	0	3	200	100	0.3614932585	0.8157693254	0.2	0	0.2
1789	gene24733	LOC4346140	8	+	26546661	26548239	26546109	26546555	26548792	26548951	1789	40	0	32	1	200	100	0.3265221805	0.8157693254	1	0.941	0.059
1792	gene24733	LOC4346140	8	+	26547257	26548239	26546316	26546555	26548792	26548951	1792	21	0	21	1	200	100	0.3813881881	0.8157693254	1	0.913	0.087
17	gene7307	LOC4330546	2	+	29874442	29874504	29872563	29874343	29874782	29874913	17	0	54	4	141	162	100	0.3767028762	0.8157693254	0	0.017	-0.017
180	gene30625	LOC4350978	11	-	25007404	25007562	25007074	25007147	25008166	25008190	180	1	2	5	2	200	100	0.326967673	0.8157693254	0.2	0.556	-0.356
1811	gene5547	LOC4328936	2	-	9054467	9054527	9054202	9054343	9055248	9055320	1811	49	4	52	8	160	100	0.3269630922	0.8157693254	0.884	0.802	0.082
1816	gene1632	LOC9267988	1	+	16590871	16590902	16590443	16590549	16590978	16591084	1816	3	27	2	43	131	100	0.3686992924	0.8157693254	0.078	0.034	0.044
184	gene2513	LOC4325909	1	-	27697290	27697347	27696966	27697062	27697445	27697538	184	1	48	4	72	157	100	0.3738439762	0.8157693254	0.013	0.034	-0.021
1860	gene21233	LOC4343067	7	-	14521205	14521374	14520877	14520972	14521489	14521561	1860	30	0	62	2	200	100	0.3303358457	0.8157693254	1	0.939	0.061
1866	gene3164	LOC4327902	1	-	32913336	32913381	32912606	32912673	32913475	32913714	1866	21	0	59	2	145	100	0.4115286513	0.8157693254	1	0.953	0.047
1879	gene21890	LOC4343640	7	-	22835918	22836106	22835727	22835766	22836874	22837302	1879	3	6	2	10	200	100	0.4042942204	0.8157693254	0.2	0.091	0.109
1880	gene17607	LOC107276359	6	-	1190927	1191020	1190608	1190642	1191149	1191728	1880	2	1	0	1	193	100	0.3828057885	0.8157693254	0.509	0	0.509
1901	gene11633	LOC107280356	3	+	34306129	34307141	34305961	34306075	34307298	34307501	1901	47	7	29	2	200	100	0.3531111621	0.8157693254	0.77	0.879	-0.109
1902	gene11633	LOC107280356	3	+	34306129	34306244	34305961	34306075	34307298	34307501	1902	18	7	12	2	200	100	0.3424127951	0.8157693254	0.563	0.75	-0.187
1903	gene11633	LOC107280356	3	+	34306141	34307141	34305961	34306075	34307298	34307501	1903	47	7	29	2	200	100	0.3531111621	0.8157693254	0.77	0.879	-0.109
1905	gene11633	LOC107280356	3	+	34306141	34306244	34305961	34306075	34307298	34307501	1905	18	7	12	2	200	100	0.3424127951	0.8157693254	0.563	0.75	-0.187
1914	gene25700	LOC9269780	9	-	13218426	13218549	13216111	13217280	13219063	13221894	1914	4	2	0	1	200	100	0.3396686278	0.8157693254	0.5	0	0.5
1923	gene31822	LOC4351978	12	-	10441695	10441755	10441421	10441466	10442505	10442568	1923	113	0	155	2	160	100	0.3901608217	0.8157693254	1	0.98	0.02
1924	gene7583	LOC4330811	2	-	32083419	32083491	32083121	32083193	32083766	32083808	1924	2	13	4	68	172	100	0.3316897677	0.8157693254	0.082	0.033	0.049
1930	gene5911	LOC4329276	2	-	15001238	15001296	15000086	15001099	15001401	15001461	1930	4	0	10	3	158	100	0.3194803401	0.8157693254	1	0.678	0.322
1932	gene5911	LOC4329276	2	-	15002221	15002304	15001927	15002074	15002391	15003033	1932	3	1	5	0	183	100	0.3414552871	0.8157693254	0.621	1	-0.379
194	gene1628	LOC4325231	1	+	16499942	16500051	16498548	16498635	16502928	16503330	194	6	1	10	5	200	100	0.3751420117	0.8157693254	0.75	0.5	0.25
1970	gene7077	LOC4330310	2	+	27696742	27696892	27696286	27696613	27698575	27698656	1970	18	1	210	3	200	100	0.3275121123	0.8157693254	0.9	0.972	-0.072
1972	gene384	LOC4324503	1	-	2863743	2863834	2863496	2863624	2864430	2867422	1972	14	2	19	6	191	100	0.3795110146	0.8157693254	0.786	0.624	0.162
1976	gene14494	LOC4337181	4	+	32752830	32752923	32752482	32752664	32753184	32753335	1976	8	11	38	32	193	100	0.3572663513	0.8157693254	0.274	0.381	-0.107
1982	gene27535	LOC4348473	10	-	11694133	11694237	11693899	11694036	11694905	11695064	1982	32	1	29	0	200	100	0.3952289342	0.8157693254	0.941	1	-0.059
1989	gene7565	LOC4330794	2	+	31979014	31979136	31975503	31977463	31981503	31981638	1989	0	1	2	1	200	100	0.3822782151	0.8157693254	0	0.5	-0.5
1994	gene29256	LOC4349949	11	-	4139855	4140024	4139106	4139292	4140173	4140289	1994	0	9	3	28	200	100	0.3236568236	0.8157693254	0	0.051	-0.051
2053	gene13025	LOC9266763	4	+	20484434	20484497	20484074	20484346	20484580	20484649	2053	2	23	1	33	163	100	0.4110742919	0.8157693254	0.051	0.018	0.033
2064	gene15427	LOC107276104	5	-	5759864	5759964	5758834	5759020	5760239	5760615	2064	6	0	5	1	200	100	0.3892447367	0.8157693254	1	0.714	0.286
2066	gene15770	LOC9270572	5	+	13012087	13012136	13009475	13011929	13012235	13012512	2066	11	0	8	1	149	100	0.3325998075	0.8157693254	1	0.843	0.157
2067	gene15770	LOC9270572	5	+	13007198	13007248	13006251	13006965	13007467	13007669	2067	8	2	6	4	150	100	0.3604297561	0.8157693254	0.727	0.5	0.227
2077	gene5289	LOC4328709	2	+	6277215	6277303	6276185	6276364	6277586	6277729	2077	2	0	1	1	188	100	0.3857174278	0.8157693254	1	0.347	0.653
2078	gene5289	LOC4328709	2	+	6277174	6277303	6276185	6276364	6277586	6277729	2078	2	0	1	1	200	100	0.3863469846	0.8157693254	1	0.333	0.667
2088	gene17539	LOC4339893	6	+	654176	654241	653833	653918	654692	654752	2088	22	0	26	1	165	100	0.412754858	0.8157693254	1	0.94	0.06
209	gene12138	LOC107280572	4	-	3283959	3284060	3283157	3283365	3286655	3287238	209	0	2	1	1	200	100	0.3587931979	0.8157693254	0	0.333	-0.333
2132	gene26183	LOC4347370	9	-	18312280	18312327	18310754	18311073	18312620	18313593	2132	0	9	2	21	147	100	0.3728269277	0.8157693254	0	0.061	-0.061
2148	gene27713	LOC9269332	10	+	14405116	14405183	14404928	14405041	14405254	14406537	2148	3	3	16	38	167	100	0.3443382695	0.8157693254	0.375	0.201	0.174
2188	gene15350	LOC4337973	5	+	4710869	4711041	4710564	4710679	4713385	4714030	2188	37	8	131	18	200	100	0.3450897944	0.8157693254	0.698	0.784	-0.086
2213	gene4926	LOC4328385	2	+	3298297	3298300	3297145	3297492	3298901	3299039	2213	1	10	0	10	103	100	0.3888384676	0.8157693254	0.088	0	0.088
2236	gene30736	LOC9269896	11	-	26535675	26535762	26535329	26535597	26536819	26537155	2236	10	12	20	14	187	100	0.3389146854	0.8157693254	0.308	0.433	-0.125
2241	gene27505	LOC4348452	10	+	11301070	11301313	11300710	11300859	11301882	11303636	2241	6	18	72	143	200	100	0.4024907732	0.8157693254	0.143	0.201	-0.058
2277	gene11955	LOC4334879	3	+	36389157	36389312	36387915	36388043	36389448	36389761	2277	5	3	6	1	200	100	0.3521479333	0.8157693254	0.455	0.75	-0.295
2281	gene5133	LOC4328567	2	+	4980044	4980131	4975357	4975428	4981806	4981859	2281	12	10	19	9	187	100	0.3493349738	0.8157693254	0.391	0.53	-0.139
2282	gene5133	LOC4328567	2	+	4975144	4975289	4974336	4974613	4975357	4975428	2282	1	42	4	67	200	100	0.4086722588	0.8157693254	0.012	0.029	-0.017
2283	gene5133	LOC4328567	2	+	4975157	4975289	4974336	4974613	4975357	4975428	2283	1	42	4	67	200	100	0.4086722588	0.8157693254	0.012	0.029	-0.017
2305	gene4528	LOC4328015	2	-	314721	314825	312457	313255	316147	316594	2305	7	1	9	0	200	100	0.3588750959	0.8157693254	0.778	1	-0.222
2316	gene19409	LOC4341503	6	+	24303845	24303925	24300759	24302243	24306239	24306434	2316	3	1	18	1	180	100	0.3252842784	0.8157693254	0.625	0.909	-0.284
2320	gene19409	LOC4341503	6	+	24301835	24302243	24300277	24301708	24303845	24306434	2320	17	1	65	1	200	100	0.4013364924	0.8157693254	0.895	0.97	-0.075
2322	gene3270	LOC4327629	1	-	33820078	33820175	33816644	33818761	33820555	33820687	2322	3	0	5	2	197	100	0.364704133	0.8157693254	1	0.559	0.441
2343	gene10261	LOC4333290	3	-	20846407	20846455	20845096	20845136	20846612	20846880	2343	1	16	4	23	148	100	0.37464121	0.8157693254	0.041	0.105	-0.064
2344	gene19992	LOC9268482	6	+	30062575	30062851	30062162	30062448	30062952	30063754	2344	15	5	4	3	200	100	0.4131228341	0.8157693254	0.6	0.4	0.2
2348	gene30814	LOC4351121	11	-	27494539	27494628	27494188	27494434	27494769	27498394	2348	9	1	9	3	189	100	0.3976149577	0.8157693254	0.826	0.613	0.213
2359	gene959	LOC4326361	1	-	7678056	7678092	7677152	7677533	7678493	7678615	2359	12	11	12	6	136	100	0.36360925	0.8157693254	0.445	0.595	-0.15
2381	gene9058	LOC4332183	3	-	7168276	7168356	7167321	7167417	7168753	7169657	2381	1	10	1	2	180	100	0.3796746423	0.8157693254	0.053	0.217	-0.164
2384	gene4855	LOC4328312	2	+	2792109	2792195	2791244	2791519	2792559	2793876	2384	1	23	1	5	186	100	0.3588183071	0.8157693254	0.023	0.097	-0.074
2409	gene27696	LOC4348598	10	+	14239915	14240240	14238374	14238457	14252973	14253624	2409	29	1	107	1	200	100	0.404665017	0.8157693254	0.935	0.982	-0.047
2418	gene27696	LOC4348598	10	+	14238374	14238457	14237765	14237928	14239220	14240240	2418	3	0	10	3	183	100	0.4047655243	0.8157693254	1	0.646	0.354
2426	gene21865	LOC4343619	7	-	22653397	22653497	22653159	22653279	22654135	22654502	2426	8	0	19	2	200	100	0.3979907905	0.8157693254	1	0.826	0.174
2442	gene17999	LOC4340314	6	+	4055618	4055675	4053898	4055525	4055826	4055951	2442	1	0	0	1	157	100	0.3378743345	0.8157693254	1	0	1
2455	gene10456	LOC4333453	3	-	23383167	23383283	23382291	23382917	23383746	23384101	2455	48	0	42	1	200	100	0.3525370351	0.8157693254	1	0.955	0.045
2480	gene31935	LOC9268358	12	-	13057697	13057763	13057167	13057215	13058294	13058670	2480	1	0	0	1	166	100	0.3371538943	0.8157693254	1	0	1
254	gene16446	LOC4338933	5	+	21719117	21719630	21718821	21718951	21720398	21720517	254	10	17	23	25	200	100	0.3701618014	0.8157693254	0.227	0.315	-0.088
2562	gene23488	LOC4345059	8	+	8958370	8958435	8958158	8958284	8958579	8959597	2562	10	68	50	243	165	100	0.3627909836	0.8157693254	0.082	0.111	-0.029
2569	gene7042	LOC4330278	2	-	27277794	27277851	27274077	27277201	27279328	27279601	2569	2	0	1	1	157	100	0.3834483257	0.8157693254	1	0.389	0.611
2584	gene5009	LOC4328454	2	-	4018738	4018843	4017742	4018166	4019630	4019705	2584	0	1	1	0	200	100	0.3342017789	0.8157693254	0	1	-1
2596	gene3111	LOC4325601	1	+	32475979	32476018	32475044	32475180	32476130	32476619	2596	10	167	23	271	139	100	0.3719421442	0.8157693254	0.041	0.058	-0.017
2601	gene32752	LOC4352787	12	-	26085850	26085938	26083122	26085353	26086455	26086952	2601	8	6	0	1	188	100	0.3842066172	0.8157693254	0.415	0	0.415
2604	gene7394	LOC9272559	2	-	30463385	30463447	30459802	30461254	30464063	30464401	2604	7	1	6	3	162	100	0.35047243	0.8157693254	0.812	0.552	0.26
2605	gene7394	LOC9272559	2	-	30463369	30463447	30459802	30461254	30464063	30464402	2605	11	1	11	3	178	100	0.3872519797	0.8157693254	0.861	0.673	0.188
2606	gene22329	LOC4344039	7	-	26484525	26484555	26483864	26484126	26484934	26485300	2606	5	30	10	34	130	100	0.3489578891	0.8157693254	0.114	0.185	-0.071
2608	gene17104	LOC4339508	5	+	27169939	27170010	27168575	27169032	27170165	27171427	2608	11	1	11	0	171	100	0.3967056114	0.8157693254	0.865	1	-0.135
2615	gene25405	LOC4346703	9	-	8883165	8883222	8880925	8881540	8883443	8883490	2615	1	0	2	4	157	100	0.3383789296	0.8157693254	1	0.242	0.758
2642	gene3776	LOC4325088	1	-	38084348	38084736	38083402	38083561	38084868	38084979	2642	307	35	266	38	200	100	0.3675535129	0.8157693254	0.814	0.778	0.036
2648	gene13432	LOC4336166	4	-	23941687	23941699	23941093	23941556	23941780	23942210	2648	1	0	0	1	112	100	0.3404969464	0.8157693254	1	0	1
264	gene8384	LOC4331539	3	-	1991822	1991853	1990396	1991058	1992432	1992582	264	2	2	4	1	131	100	0.4074981231	0.8157693254	0.433	0.753	-0.32
2656	gene4951	LOC4328404	2	+	3467717	3467849	3465941	3467465	3468033	3468753	2656	2	1	4	0	200	100	0.330674411	0.8157693254	0.5	1	-0.5
2657	gene4951	LOC4328404	2	+	3467717	3467849	3465941	3467465	3468054	3468753	2657	2	7	4	5	200	100	0.3455546847	0.8157693254	0.125	0.286	-0.161
2658	gene4951	LOC4328404	2	+	3467717	3467846	3465941	3467465	3468054	3468753	2658	2	7	4	5	200	100	0.3455546847	0.8157693254	0.125	0.286	-0.161
2686	gene5277	LOC4328703	2	+	6213088	6213160	6206869	6207858	6213291	6213791	2686	2	0	1	1	172	100	0.3846761202	0.8157693254	1	0.368	0.632
2687	gene5277	LOC4328703	2	+	6213091	6213160	6206869	6207858	6213291	6213791	2687	2	0	1	1	169	100	0.3844516609	0.8157693254	1	0.372	0.628
2689	gene28524	LOC4349333	10	-	21709611	21709726	21709064	21709546	21710859	21711014	2689	29	3	8	0	200	100	0.3837609621	0.8157693254	0.829	1	-0.171
2696	gene328	LOC4325203	1	+	2455450	2455786	2453728	2454074	2455930	2456522	2696	9	7	6	9	200	100	0.3829396904	0.8157693254	0.391	0.25	0.141
2706	gene29646	LOC9267052	11	-	9084686	9084727	9084418	9084479	9085013	9085030	2706	0	1	1	0	141	100	0.3390395872	0.8157693254	0	1	-1
2715	gene18189	LOC4340478	6	-	5842008	5842106	5841449	5841665	5842639	5842782	2715	64	0	120	2	198	100	0.3353533804	0.8157693254	1	0.968	0.032
2716	gene18189	LOC4340478	6	-	5842008	5842102	5841449	5841665	5842639	5842820	2716	51	0	105	2	194	100	0.3446757642	0.8157693254	1	0.964	0.036
2734	gene1085	LOC4325126	1	+	8898984	8899093	8898420	8898513	8899308	8899375	2734	104	37	77	36	200	100	0.3299383051	0.8157693254	0.584	0.517	0.067
2738	gene10227	LOC4333267	3	+	20395602	20395693	20394712	20395027	20395823	20395908	2738	24	0	115	4	191	100	0.3438826601	0.8157693254	1	0.938	0.062
2745	gene16427	LOC9270028	5	-	21561415	21561598	21559872	21560175	21561843	21562013	2745	5	0	15	3	200	100	0.3543263303	0.8157693254	1	0.714	0.286
2750	gene27082	LOC4348127	10	-	3118625	3118643	3118036	3118462	3118808	3118866	2750	8	32	17	42	118	100	0.3263614504	0.8157693254	0.175	0.255	-0.08
2763	gene22593	LOC9268275	7	-	28636687	28636829	28635958	28636227	28638409	28638618	2763	19	1	18	0	200	100	0.3965752395	0.8157693254	0.905	1	-0.095
2791	gene13615	LOC4336344	4	-	25317862	25317953	25315898	25317701	25318385	25318508	2791	41	5	6	0	191	100	0.4106074099	0.8157693254	0.811	1	-0.189
2792	gene13615	LOC4336344	4	-	25317862	25317939	25315898	25317701	25318385	25318508	2792	39	5	6	0	177	100	0.3958973806	0.8157693254	0.815	1	-0.185
27	gene18989	LOC4341131	6	+	18000812	18000865	18000641	18000731	18002091	18002193	27	4	5	3	9	153	100	0.3778275667	0.8157693254	0.343	0.179	0.164
2803	gene19326	LOC107277906	6	+	23524564	23524707	23523580	23524304	23524829	23526168	2803	19	1	19	3	200	100	0.3668135015	0.8157693254	0.905	0.76	0.145
2805	gene10709	LOC107278378	3	-	26462607	26462682	26461273	26461534	26462763	26462839	2805	1	0	2	3	175	100	0.3979387163	0.8157693254	1	0.276	0.724
2810	gene25065	LOC9267891	9	+	1637402	1637536	1636275	1636381	1639661	1639717	2810	53	1	82	0	200	100	0.3293821636	0.8157693254	0.964	1	-0.036
2817	gene21274	LOC4343118	7	+	15340327	15340549	15338914	15339126	15340725	15340792	2817	110	15	152	29	200	100	0.3253698642	0.8157693254	0.786	0.724	0.062
2854	gene3676	LOC4324748	1	+	37326711	37326969	37323606	37324606	37327086	37327681	2854	4	2	3	0	200	100	0.3210134479	0.8157693254	0.5	1	-0.5
2864	gene8603	LOC4331754	3	+	3688587	3688697	3687773	3688023	3689665	3689752	2864	11	0	8	1	200	100	0.3388829755	0.8157693254	1	0.8	0.2
2866	gene8603	LOC4331754	3	+	3695988	3696087	3695261	3695483	3696405	3696738	2866	2	1	4	0	199	100	0.3305746497	0.8157693254	0.501	1	-0.499
2868	gene6177	LOC4329485	2	+	18841789	18841816	18839444	18839580	18841897	18842934	2868	1	14	3	13	127	100	0.3391572739	0.8157693254	0.053	0.154	-0.101
2914	gene17308	LOC4339690	5	+	28667665	28667711	28666331	28667568	28668648	28668902	2914	2	13	2	4	146	100	0.3428998591	0.8157693254	0.095	0.255	-0.16
291	gene4862	LOC9267540	2	-	2859022	2859067	2857794	2857905	2859164	2859227	291	2	1	0	1	145	100	0.3862277141	0.8157693254	0.58	0	0.58
2931	gene29597	LOC4350213	11	-	8168735	8168787	8165890	8166577	8168856	8169200	2931	6	65	15	259	152	100	0.3714668842	0.8157693254	0.057	0.037	0.02
2946	gene13636	LOC4336360	4	+	25464952	25465015	25463809	25464877	25465118	25465165	2946	22	1	34	4	163	100	0.4070396004	0.8157693254	0.931	0.839	0.092
2951	gene5312	LOC4328727	2	-	6510276	6510383	6508871	6509384	6511641	6512170	2951	972	24	2566	51	200	100	0.3972739686	0.8157693254	0.953	0.962	-0.009
2964	gene6869	LOC4330106	2	-	25672879	25675030	25671610	25672762	25676914	25677464	2964	177	15	204	23	200	100	0.4131666224	0.8157693254	0.855	0.816	0.039
2968	gene19670	LOC4341750	6	-	27282862	27282961	27282125	27282226	27283593	27284106	2968	42	1	162	1	199	100	0.3853114577	0.8157693254	0.955	0.988	-0.033
2972	gene32526	LOC4352593	12	+	23621884	23622012	23619834	23619894	23623490	23624086	2972	1	7	4	10	200	100	0.408275088	0.8157693254	0.067	0.167	-0.1
2990	gene28869	LOC4349632	11	-	945444	945493	945166	945279	945588	945799	2990	4	2	0	1	149	100	0.341912083	0.8157693254	0.573	0	0.573
2992	gene12354	LOC4335187	4	-	7897840	7898118	7896336	7896378	7900247	7900852	2992	7	14	12	14	200	100	0.3845592103	0.8157693254	0.2	0.3	-0.1
3002	gene27157	LOC107278097	10	+	4545782	4545886	4545611	4545700	4546703	4547578	3002	18	4	20	8	200	100	0.4060166374	0.8157693254	0.692	0.556	0.136
307	gene5372	LOC4328786	2	+	7123519	7123593	7117729	7119324	7124227	7124364	307	2	4	2	1	174	100	0.4039467871	0.8157693254	0.223	0.535	-0.312
314	gene31088	LOC4351349	12	+	941963	942111	940653	941053	942873	944075	314	63	0	58	1	200	100	0.3894367509	0.8157693254	1	0.967	0.033
330	gene18869	LOC4341038	6	+	16024354	16024452	16023380	16023493	16032317	16032458	330	4	98	46	727	198	100	0.3993917023	0.8157693254	0.02	0.031	-0.011
362	gene27320	LOC4348285	10	+	8071523	8071580	8070350	8070766	8072432	8072514	362	2	3	6	3	157	100	0.3786462477	0.8157693254	0.298	0.56	-0.262
365	gene20155	LOC4342169	7	+	77814	77923	75867	77090	78004	78131	365	12	1	7	2	200	100	0.3804933314	0.8157693254	0.857	0.636	0.221
366	gene20155	LOC4342169	7	+	77814	77919	75867	77090	78004	78131	366	9	1	5	2	200	100	0.3785646098	0.8157693254	0.818	0.556	0.262
376	gene2378	LOC107277958	1	-	26115660	26115753	26115222	26115432	26116423	26117702	376	24	1	34	4	193	100	0.3611740495	0.8157693254	0.926	0.815	0.111
37	gene61	LOC4326160	1	+	425817	425856	425567	425755	426513	426785	37	0	30	2	61	139	100	0.4077768374	0.8157693254	0	0.023	-0.023
380	gene17282	LOC4339667	5	-	28481373	28481391	28480920	28481281	28482555	28482918	380	62	26	148	81	118	100	0.3265686141	0.8157693254	0.669	0.608	0.061
391	gene15127	LOC4337765	5	+	2395449	2395546	2393587	2393824	2396186	2396302	391	62	0	53	1	197	100	0.3691552758	0.8157693254	1	0.964	0.036
397	gene32698	LOC9272154	12	-	25665029	25665080	25664021	25664409	25665160	25665235	397	5	31	13	48	151	100	0.3672440877	0.8157693254	0.097	0.152	-0.055
404	gene19573	LOC4341648	6	+	26301308	26301387	26300929	26301028	26301477	26301626	404	70	1	206	7	179	100	0.4023984823	0.8157693254	0.975	0.943	0.032
412	gene11272	LOC4334220	3	+	31678065	31678149	31677132	31677429	31678249	31678607	412	9	15	0	2	184	100	0.3204924386	0.8157693254	0.246	0	0.246
420	gene32821	LOC4352845	12	-	26772559	26772633	26772141	26772240	26772728	26772870	420	2	7	6	9	174	100	0.3919525309	0.8157693254	0.141	0.277	-0.136
425	gene31323	LOC4351526	12	+	2605897	2605934	2604997	2605178	2606652	2607896	425	19	2	7	2	137	100	0.3980694258	0.8157693254	0.874	0.719	0.155
426	gene31323	LOC4351526	12	+	2605897	2606080	2604997	2605178	2606652	2607896	426	102	2	35	2	200	100	0.3230024736	0.8157693254	0.962	0.897	0.065
446	gene11100	LOC4334045	3	+	30295926	30295989	30295506	30295653	30296105	30296169	446	5	69	15	126	163	100	0.3511042201	0.8157693254	0.043	0.068	-0.025
451	gene13699	LOC4336423	4	+	26094890	26095069	26090597	26092165	26095282	26095427	451	39	0	106	2	200	100	0.4073995031	0.8157693254	1	0.964	0.036
458	gene26410	LOC9271375	9	+	19923270	19923358	19922984	19923183	19925010	19925817	458	11	8	9	3	188	100	0.3493292891	0.8157693254	0.422	0.615	-0.193
474	gene897	LOC9272170	1	+	7198330	7198362	7197036	7197389	7199063	7199153	474	0	6	1	5	132	100	0.3679284002	0.8157693254	0	0.132	-0.132
48	gene17993	LOC4340310	6	+	4018442	4018618	4017524	4017874	4018777	4018844	48	50	6	41	8	200	100	0.4101899705	0.8157693254	0.806	0.719	0.087
498	gene4385	LOC9270353	1	-	42591932	42592158	42591636	42591843	42593610	42597456	498	35	2	167	4	200	100	0.3645264386	0.8157693254	0.897	0.954	-0.057
50	gene9275	LOC4332391	3	-	9077681	9077840	9077208	9077434	9078243	9078294	50	118	2	192	1	200	100	0.3425157943	0.8157693254	0.967	0.99	-0.023
512	gene2957	LOC4325546	1	-	31316586	31316659	31315439	31315622	31317518	31317602	512	3	1	4	0	173	100	0.389512634	0.8157693254	0.634	1	-0.366
513	gene2957	LOC4325546	1	-	31316586	31316659	31315439	31315622	31317343	31317623	513	3	1	4	0	173	100	0.389512634	0.8157693254	0.634	1	-0.366
524	gene21380	LOC4343203	7	+	16952494	16952734	16951772	16951883	16953427	16953589	524	9	21	14	21	200	100	0.4089367819	0.8157693254	0.176	0.25	-0.074
52	gene18219	LOC4340506	6	-	6104095	6104184	6103834	6103971	6104294	6104382	52	1	1	2	0	189	100	0.3857745037	0.8157693254	0.346	1	-0.654
53	gene18219	LOC4340506	6	-	6104095	6104171	6103751	6103971	6104294	6104382	53	1	1	2	0	176	100	0.3849603127	0.8157693254	0.362	1	-0.638
543	gene31112	LOC4351371	12	-	1151343	1151477	1150945	1151109	1151876	1152042	543	7	3	7	1	200	100	0.4123184195	0.8157693254	0.538	0.778	-0.24
552	gene8598	LOC4331748	3	+	3667673	3667808	3664583	3665002	3667955	3669937	552	3	11	5	8	200	100	0.3530635132	0.8157693254	0.12	0.238	-0.118
559	gene541	LOC4326221	1	-	3923209	3923296	3921763	3921899	3923462	3923516	559	0	1	6	3	187	100	0.3239055034	0.8157693254	0	0.517	-0.517
55	gene21531	LOC9271659	7	-	19194784	19194932	19193930	19194435	19195334	19195404	55	9	3	9	1	200	100	0.3978994162	0.8157693254	0.6	0.818	-0.218
569	gene7229	LOC4330464	2	+	29192792	29192898	29190324	29192120	29193357	29193910	569	20	1	21	0	200	100	0.3712928921	0.8157693254	0.909	1	-0.091
576	gene1606	LOC9266898	1	+	16053630	16054896	16052777	16052933	16055683	16055701	576	486	3	925	10	200	100	0.3906621905	0.8157693254	0.988	0.979	0.009
578	gene1606	LOC9266898	1	+	16047212	16047332	16046666	16046929	16048105	16048483	578	78	0	144	2	200	100	0.3556422852	0.8157693254	1	0.973	0.027
579	gene1606	LOC9266898	1	+	16053545	16054896	16052777	16052933	16055683	16055701	579	511	3	957	10	200	100	0.3762879726	0.8157693254	0.988	0.98	0.008
600	gene10486	LOC4333478	3	-	23635122	23635194	23633272	23633572	23639717	23639815	600	9	15	10	9	172	100	0.3342606419	0.8157693254	0.259	0.392	-0.133
630	gene7089	LOC9272080	2	-	27777752	27777882	27777279	27777380	27778368	27778428	630	3	28	8	38	200	100	0.3476255587	0.8157693254	0.051	0.095	-0.044
632	gene23442	LOC9266931	8	+	8304180	8304353	8303841	8304060	8304893	8305230	632	13	0	12	1	200	100	0.3784615896	0.8157693254	1	0.857	0.143
633	gene23442	LOC9266931	8	+	8304180	8304353	8303841	8304060	8304872	8305230	633	13	1	12	3	200	100	0.3464501671	0.8157693254	0.867	0.667	0.2
635	gene26100	LOC107278958	9	-	17474899	17474922	17474470	17474545	17478330	17478468	635	0	1	1	0	123	100	0.3400787158	0.8157693254	0	1	-1
638	gene18589	LOC9272020	6	-	11058478	11058729	11055804	11056175	11062337	11062425	638	39	1	24	2	200	100	0.3623133223	0.8157693254	0.951	0.857	0.094
643	gene17631	LOC4339977	6	+	1458366	1458448	1458128	1458261	1458562	1458828	643	49	1	48	0	182	100	0.3981021117	0.8157693254	0.964	1	-0.036
661	gene20749	LOC107281496	7	+	5367405	5367576	5366666	5367259	5381680	5381916	661	11	11	18	11	200	100	0.4012026248	0.8157693254	0.333	0.45	-0.117
662	gene15836	LOC4338376	5	+	14191775	14191905	14191542	14191666	14192020	14192085	662	7	61	11	61	200	100	0.3847918901	0.8157693254	0.054	0.083	-0.029
687	gene17768	LOC4340110	6	+	2419900	2419984	2417984	2418801	2421582	2421658	687	1	1	12	2	184	100	0.3564994415	0.8157693254	0.352	0.765	-0.413
722	gene27169	LOC4348181	10	+	4746293	4746443	4745910	4745996	4746686	4746924	722	10	5	1	2	200	100	0.3422375504	0.8157693254	0.5	0.2	0.3
727	gene27258	LOC4348242	10	+	6541010	6541108	6540761	6540916	6541748	6541847	727	31	62	47	72	198	100	0.3590726219	0.8157693254	0.202	0.248	-0.046
745	gene10107	LOC4333145	3	+	17675959	17676007	17675688	17675814	17676105	17676330	745	24	0	66	2	148	100	0.4062039825	0.8157693254	1	0.957	0.043
78	gene6071	LOC4329406	2	+	17445000	17445065	17440986	17441469	17445164	17445237	78	16	2	7	0	165	100	0.3901459931	0.8157693254	0.829	1	-0.171
790	gene32619	LOC4352680	12	+	24816090	24816160	24815586	24815693	24816528	24816552	790	15	1	15	3	170	100	0.3738910431	0.8157693254	0.898	0.746	0.152
792	gene32619	LOC4352680	12	+	24816528	24816601	24815586	24815693	24817083	24817413	792	15	5	18	3	173	100	0.4069171674	0.8157693254	0.634	0.776	-0.142
831	gene12676	LOC4335497	4	-	15397665	15397818	15397320	15397564	15398419	15398536	831	36	2	187	4	200	100	0.322320098	0.8157693254	0.9	0.959	-0.059
837	gene4679	LOC107275937	2	+	1337424	1337619	1336968	1337190	1338415	1339011	837	17	1	19	0	200	100	0.3611897645	0.8157693254	0.895	1	-0.105
903	gene25064	LOC9272124	9	-	1613494	1613632	1612587	1612684	1613727	1613825	903	107	10	153	20	200	100	0.410606895	0.8157693254	0.843	0.793	0.05
90	gene12182	LOC9270447	4	+	4349701	4349757	4349411	4349492	4350060	4350849	90	3	0	2	1	156	100	0.3878408459	0.8157693254	1	0.562	0.438
910	gene12020	LOC9266843	4	+	835889	835911	835480	835812	837067	837326	910	11	206	10	122	122	100	0.3509647052	0.8157693254	0.042	0.063	-0.021
912	gene30822	LOC4351127	11	-	27650716	27650915	27649519	27649896	27651031	27651098	912	9	4	5	5	200	100	0.3758680123	0.8157693254	0.529	0.333	0.196
925	gene32761	LOC4352794	12	-	26123672	26123745	26123313	26123575	26124207	26126850	925	6	0	5	1	173	100	0.3859986857	0.8157693254	1	0.743	0.257
948	gene29129	LOC4349846	11	-	2914360	2914446	2911256	2912519	2917917	2918229	948	26	3	26	6	186	100	0.3694313249	0.8157693254	0.823	0.7	0.123
954	gene8382	LOC4331537	3	-	1975058	1975135	1971565	1974027	1976510	1976609	954	5	3	10	2	177	100	0.3330184462	0.8157693254	0.485	0.739	-0.254
965	gene4355	LOC4324546	1	-	42396814	42396910	42396652	42396742	42397004	42397046	965	73	2	126	7	196	100	0.378339055	0.8157693254	0.949	0.902	0.047
966	gene26902	LOC4347975	10	-	850860	851137	848122	850426	852185	852541	966	1	1	37	139	200	100	0.4101192928	0.8157693254	0.333	0.117	0.216
969	gene22044	LOC9267044	7	+	24120184	24120251	24119163	24120051	24120492	24123438	969	3	5	9	6	167	100	0.3305856693	0.8157693254	0.264	0.473	-0.209
974	gene22044	LOC9267044	7	+	24123123	24123195	24119163	24120566	24123265	24123438	974	13	5	22	4	172	100	0.3394139741	0.8157693254	0.602	0.762	-0.16
979	gene552	LOC4323867	1	+	4060026	4060400	4059736	4059878	4060484	4060652	979	33	5	64	16	200	100	0.365597457	0.8157693254	0.767	0.667	0.1
1002	gene30216	LOC107279289	11	+	20312784	20312995	20304925	20305048	20313351	20313993	1002	2	1	43	6	200	100	0.4145029956	0.8160894673	0.5	0.782	-0.282
2454	gene10456	LOC4333453	3	-	23383167	23383283	23382291	23382917	23383761	23384101	2454	48	84	42	91	200	100	0.4142286944	0.8160894673	0.222	0.187	0.035
476	gene16082	LOC107281147	5	+	17786939	17787037	17786283	17786418	17788173	17788317	476	0	3	2	7	198	100	0.4138849204	0.8160894673	0	0.126	-0.126
106	gene27367	LOC4348335	10	+	9330920	9331056	9330649	9330819	9332180	9332508	106	34	1	39	3	200	100	0.4182762582	0.816227314	0.944	0.867	0.077
1232	gene1036	LOC4327706	1	-	8398354	8398374	8397772	8398030	8398478	8398613	1232	6	75	4	86	120	100	0.4201390427	0.816227314	0.063	0.037	0.026
1253	gene32034	LOC4352171	12	+	15846338	15846441	15846203	15846263	15847549	15847763	1253	7	0	7	1	200	100	0.4167349777	0.816227314	1	0.778	0.222
1265	gene29974	LOC4350506	11	+	16731885	16732570	16709703	16709755	16733382	16733737	1265	99	5	13	0	200	100	0.4193682561	0.816227314	0.908	1	-0.092
1268	gene29974	LOC4350506	11	+	16731885	16732558	16709703	16709755	16733382	16733737	1268	99	5	13	0	200	100	0.4193682561	0.816227314	0.908	1	-0.092
1600	gene23608	LOC4345166	8	+	11075714	11076172	11075445	11075564	11076742	11077068	1600	132	90	116	67	200	100	0.4216195766	0.816227314	0.423	0.464	-0.041
1607	gene21047	LOC4342909	7	-	10181461	10181742	10181259	10181379	10181814	10182053	1607	3	1	13	1	200	100	0.4208690829	0.816227314	0.6	0.867	-0.267
1682	gene15718	LOC9271043	5	-	11260719	11261075	11258011	11258193	11261163	11261363	1682	88	2	122	1	200	100	0.416551664	0.816227314	0.957	0.984	-0.027
202	gene1628	LOC4325231	1	+	16498827	16499841	16498548	16498635	16499942	16500051	202	16	0	45	2	200	100	0.4211609018	0.816227314	1	0.918	0.082
2180	gene29241	LOC9269898	11	+	4015862	4015913	4015661	4015777	4016107	4016262	2180	1	12	0	10	151	100	0.4213096783	0.816227314	0.052	0	0.052
2232	gene6022	LOC4329368	2	+	16619370	16619490	16618299	16618458	16619627	16619690	2232	36	0	44	1	200	100	0.4200473922	0.816227314	1	0.957	0.043
2339	gene25443	LOC9267898	9	+	9630337	9630616	9629381	9629533	9631296	9631781	2339	739	10	1169	11	200	100	0.4188478769	0.816227314	0.974	0.982	-0.008
2424	gene27696	LOC4348598	10	+	14239915	14239926	14237765	14237928	14252973	14253624	2424	0	2	2	4	111	100	0.420207223	0.816227314	0	0.311	-0.311
2539	gene26496	LOC4347637	9	-	20592299	20592439	20591510	20591647	20593661	20594611	2539	1	5	5	9	200	100	0.4191698143	0.816227314	0.091	0.217	-0.126
2553	gene26617	LOC4347750	9	+	21507030	21507111	21506568	21506877	21507363	21507672	2553	6	0	6	1	181	100	0.4211408516	0.816227314	1	0.768	0.232
2690	gene28524	LOC4349333	10	-	21709626	21709726	21709064	21709546	21710859	21711014	2690	24	3	6	0	200	100	0.4193144655	0.816227314	0.8	1	-0.2
2863	gene8603	LOC4331754	3	+	3688593	3688697	3687773	3688023	3689665	3689752	2863	7	0	7	1	200	100	0.4167349777	0.816227314	1	0.778	0.222
877	gene13849	LOC107276680	4	-	27343109	27343175	27342923	27342999	27343299	27343531	877	11	1	10	0	166	100	0.4187128177	0.816227314	0.869	1	-0.131
1011	gene1827	LOC9270848	1	+	19879230	19879320	19878744	19878846	19879754	19880468	1011	90	9	105	15	190	100	0.426064155	0.8166520918	0.84	0.787	0.053
1150	gene29822	LOC4350380	11	+	13523723	13523829	13521945	13522248	13524847	13525084	1150	51	43	89	92	200	100	0.4263433571	0.8166520918	0.372	0.326	0.046
1263	gene29974	LOC4350506	11	+	16731885	16732517	16709703	16709755	16733382	16733737	1263	95	5	12	0	200	100	0.4322476959	0.8166520918	0.905	1	-0.095
1285	gene31734	LOC4351897	12	-	8673334	8673648	8672587	8672665	8679144	8679518	1285	150	0	484	4	200	100	0.4332144522	0.8166520918	1	0.984	0.016
1290	gene31734	LOC4351897	12	-	8672587	8672665	8672270	8672422	8679144	8679518	1290	7	4	20	6	178	100	0.4340317001	0.8166520918	0.496	0.652	-0.156
1323	gene2640	LOC4323895	1	+	28779267	28779323	28778773	28779037	28779442	28779565	1323	35	397	2	40	156	100	0.4331560735	0.8166520918	0.053	0.031	0.022
1452	gene1505	LOC107277700	1	-	14581415	14581661	14581224	14581311	14587206	14587270	1452	1	0	10	10	200	100	0.4339780995	0.8166520918	1	0.333	0.667
1474	gene302	LOC4325486	1	-	2267380	2267588	2267043	2267204	2267958	2268112	1474	177	1	507	1	200	100	0.4247206309	0.8166520918	0.989	0.996	-0.007
1477	gene19650	LOC4341730	6	-	27127251	27127309	27126698	27126977	27127641	27127708	1477	4	11	2	12	158	100	0.4315888732	0.8166520918	0.187	0.095	0.092
1568	gene25943	LOC4347149	9	+	16070187	16070230	16069537	16069609	16070554	16070656	1568	4	37	11	62	143	100	0.4244602107	0.8166520918	0.07	0.11	-0.04
1575	gene25943	LOC4347149	9	+	16069046	16069118	16068900	16068972	16070554	16070656	1575	92	22	142	43	172	100	0.4235197807	0.8166520918	0.709	0.658	0.051
1592	gene14652	LOC4337328	4	-	34075923	34075968	34075647	34075750	34076903	34077035	1592	22	2	8	0	145	100	0.4287602583	0.8166520918	0.884	1	-0.116
1609	gene21047	LOC4342909	7	-	10181613	10181742	10181259	10181379	10181814	10182053	1609	2	1	9	1	200	100	0.4339755813	0.8166520918	0.5	0.818	-0.318
1618	gene12217	LOC4335067	4	+	4968841	4974104	4965325	4965778	4974571	4974705	1618	662	6	1089	0	200	100	0.4248208852	0.8166520918	0.982	1	-0.018
1725	gene25111	LOC4346453	9	-	2397444	2397458	2397163	2397319	2397554	2401651	1725	5	4	17	7	114	100	0.4343727433	0.8166520918	0.523	0.681	-0.158
1741	gene8719	LOC4331862	3	-	4470882	4470922	4470123	4470712	4471229	4472643	1741	2	0	4	2	140	100	0.4265938006	0.8166520918	1	0.588	0.412
1757	gene24114	LOC9267871	8	-	20395304	20396287	20393493	20394149	20396454	20396620	1757	24	5	49	6	200	100	0.4337396726	0.8166520918	0.706	0.803	-0.097
1775	gene7811	LOC9266501	2	+	33967674	33967723	33967406	33967496	33967839	33968022	1775	11	5	14	11	149	100	0.4275727047	0.8166520918	0.596	0.461	0.135
243	gene4978	LOC4328429	2	+	3703501	3703522	3703040	3703369	3703605	3705353	243	4	5	4	2	121	100	0.4340666606	0.8166520918	0.398	0.623	-0.225
2550	gene21104	LOC9266464	7	+	11484208	11484314	11479551	11481886	11484844	11485603	2550	21	2	50	2	200	100	0.4300181624	0.8166520918	0.84	0.926	-0.086
2555	gene19432	LOC4341525	6	-	24527312	24527357	24525996	24526065	24527437	24527503	2555	2	29	0	10	145	100	0.425851791	0.8166520918	0.045	0	0.045
2753	gene29767	LOC107278362	11	-	11876661	11876744	11876515	11876575	11876930	11877048	2753	2	7	4	6	183	100	0.4321235303	0.8166520918	0.135	0.267	-0.132
2759	gene30201	LOC4350689	11	-	20104967	20104997	20104651	20104797	20105803	20105817	2759	2	108	6	168	130	100	0.4230860421	0.8166520918	0.014	0.027	-0.013
2842	gene21608	LOC4343400	7	-	20088118	20088202	20087453	20087588	20088939	20089800	2842	8	86	5	33	184	100	0.4342870883	0.8166520918	0.048	0.076	-0.028
2901	gene9164	LOC4332277	3	-	8099394	8099507	8096741	8096948	8101515	8102937	2901	38	53	70	120	200	100	0.4315644207	0.8166520918	0.264	0.226	0.038
2962	gene18893	LOC4341060	6	-	16479754	16479835	16479136	16479373	16481014	16481762	2962	13	2	19	1	181	100	0.4245710449	0.8166520918	0.782	0.913	-0.131
2996	gene19000	LOC4341142	6	-	18161720	18161768	18160216	18160292	18161906	18161987	2996	2	11	7	19	148	100	0.4327196688	0.8166520918	0.109	0.199	-0.09
456	gene32394	LOC9268443	12	+	22393314	22393441	22392127	22392425	22393864	22393982	456	1	3	0	3	200	100	0.4294769204	0.8166520918	0.143	0	0.143
541	gene31433	LOC9267893	12	-	3632820	3633098	3632309	3632588	3634351	3634495	541	10	6	38	36	200	100	0.4248757098	0.8166520918	0.455	0.345	0.11
658	gene4399	LOC9266912	1	-	42670069	42670715	42669412	42669461	42671084	42671161	658	27	5	55	6	200	100	0.4315892777	0.8166520918	0.73	0.821	-0.091
683	gene2814	LOC4324717	1	+	30166414	30166689	30166024	30166171	30167251	30167372	683	158	0	627	5	200	100	0.4316087398	0.8166520918	1	0.984	0.016
996	gene22814	LOC9269978	8	+	646350	646391	646204	646274	646679	646767	996	7	2	3	0	141	100	0.4318749145	0.8166520918	0.713	1	-0.287
1497	gene3641	LOC4324753	1	-	37026046	37026190	37025868	37025934	37026283	37026364	1497	6	46	20	104	200	100	0.435025173	0.817141879	0.061	0.088	-0.027
1841	gene17919	LOC4340252	6	+	3411478	3411547	3410606	3410678	3411958	3412030	1841	17	1	51	7	169	100	0.4369562319	0.8178220318	0.91	0.812	0.098
2617	gene11470	LOC4334421	3	-	33140810	33140990	33139784	33140144	33141055	33141211	2617	11	43	5	31	200	100	0.436582835	0.8178220318	0.113	0.075	0.038
3000	gene2839	LOC4323917	1	+	30357535	30357587	30353264	30353433	30357730	30358424	3000	6	24	3	22	152	100	0.4362416772	0.8178220318	0.141	0.082	0.059
900	gene25064	LOC9272124	9	-	1613494	1613637	1612587	1612684	1613727	1613825	900	147	10	215	20	200	100	0.4367710953	0.8178220318	0.88	0.843	0.037
1415	gene14277	LOC4336978	4	-	31122487	31122594	31122270	31122375	31123699	31124147	1415	96	5	103	3	200	100	0.4408763736	0.8192756141	0.906	0.945	-0.039
1734	gene23630	LOC4345183	8	-	11550453	11550667	11550177	11550278	11551803	11551985	1734	12	2	52	4	200	100	0.4408187308	0.8192756141	0.75	0.867	-0.117
1854	gene21233	LOC4343067	7	-	14521489	14521561	14520877	14520972	14521766	14521808	1854	19	0	25	1	172	100	0.4402949102	0.8192756141	1	0.936	0.064
1981	gene27535	LOC4348473	10	-	11694133	11694237	11693899	11694059	11694905	11695064	1981	32	8	29	11	200	100	0.4401471095	0.8192756141	0.667	0.569	0.098
2892	gene5191	LOC4328624	2	-	5473940	5474024	5473344	5473633	5474886	5475203	2892	9	2	1	1	184	100	0.4388690184	0.8192756141	0.71	0.352	0.358
360	gene27320	LOC4348285	10	+	8071376	8071422	8070350	8070766	8071523	8071605	360	2	0	7	3	146	100	0.439703359	0.8192756141	1	0.615	0.385
714	gene1756	LOC9271859	1	+	18586248	18586370	18585728	18586086	18586462	18586550	714	44	1	33	0	200	100	0.4387906238	0.8192756141	0.957	1	-0.043
832	gene12676	LOC4335497	4	-	15395988	15396334	15388678	15390135	15397145	15397239	832	49	6	254	21	200	100	0.4391079404	0.8192756141	0.803	0.858	-0.055
1405	gene500	LOC4327632	1	+	3610517	3610581	3610367	3610431	3610904	3610965	1405	10	3	9	1	164	100	0.4439076899	0.8212489206	0.67	0.846	-0.176
2201	gene1188	LOC4326907	1	+	9929737	9929854	9928870	9929298	9930403	9930563	2201	26	1	31	3	200	100	0.4436490498	0.8212489206	0.929	0.838	0.091
2493	gene1917	LOC4324677	1	+	21161566	21161629	21161293	21161431	21161912	21161982	2493	6	33	13	47	163	100	0.4434225991	0.8212489206	0.1	0.145	-0.045
2676	gene1870	LOC4326190	1	+	20523368	20523915	20523102	20523171	20524093	20524363	2676	89	33	165	50	200	100	0.4423937807	0.8212489206	0.574	0.623	-0.049
302	gene27580	LOC4348508	10	-	12342484	12343511	12340608	12341993	12343631	12343726	302	203	4	252	8	200	100	0.4431278819	0.8212489206	0.962	0.94	0.022
2390	gene10344	LOC9269032	3	+	21947868	21947908	21947697	21947769	21948648	21948710	2390	0	12	1	16	140	100	0.4449182791	0.8216604181	0	0.043	-0.043
367	gene28507	LOC4349316	10	-	21594925	21595037	21594175	21594425	21595171	21595282	367	21	3	2	1	200	100	0.4447041998	0.8216604181	0.778	0.5	0.278
1642	gene31432	LOC4351629	12	+	3625086	3625149	3623562	3623646	3625278	3625423	1642	45	1	55	3	163	100	0.4459819328	0.8221682845	0.965	0.918	0.047
909	gene12020	LOC9266843	4	+	835889	835960	835491	835812	837064	837326	909	49	244	45	188	171	100	0.4456311275	0.8221682845	0.105	0.123	-0.018
2116	gene28484	LOC9269206	10	-	21438231	21438350	21437930	21438129	21438720	21439381	2116	20	0	27	1	200	100	0.4473581363	0.8239767792	1	0.931	0.069
715	gene1756	LOC9271859	1	+	18586248	18586366	18585728	18586086	18586462	18586550	715	39	1	28	0	200	100	0.4479322575	0.8243060519	0.951	1	-0.049
1732	gene23630	LOC4345183	8	-	11550503	11550667	11550177	11550278	11551803	11551985	1732	10	2	43	4	200	100	0.4515867057	0.8296053264	0.714	0.843	-0.129
1891	gene9030	LOC9267087	3	-	6984174	6985012	6982352	6982524	6985337	6987618	1891	12	0	37	2	200	100	0.4516076957	0.8296053264	1	0.902	0.098
1033	gene18921	LOC4341082	6	+	16915399	16915448	16914738	16914848	16916315	16916696	1033	11	2	4	0	149	100	0.4555799981	0.8315118702	0.787	1	-0.213
1735	gene20918	LOC4342804	7	-	7754704	7754759	7754433	7754606	7754898	7754966	1735	5	1	1	1	155	100	0.4555832408	0.8315118702	0.763	0.392	0.371
2251	gene11310	LOC4334261	3	+	31955281	31955546	31952030	31952096	31956479	31956567	2251	4	4	1	0	200	100	0.4558091375	0.8315118702	0.333	1	-0.667
2265	gene19347	LOC107281168	6	-	23777187	23777410	23776793	23776854	23777664	23777938	2265	0	1	4	4	200	100	0.4539281922	0.8315118702	0	0.333	-0.333
2266	gene19347	LOC107281168	6	-	23777187	23777406	23776793	23776854	23777664	23777938	2266	0	1	4	4	200	100	0.4539281922	0.8315118702	0	0.333	-0.333
2710	gene30727	LOC107278409	11	+	26465577	26465756	26460331	26460438	26466114	26466194	2710	43	1	30	0	200	100	0.4546837098	0.8315118702	0.956	1	-0.044
2779	gene16539	LOC4339024	5	+	22673810	22674044	22673320	22673401	22674283	22675031	2779	24	2	8	0	200	100	0.4558406617	0.8315118702	0.857	1	-0.143
2952	gene5312	LOC4328727	2	-	6510276	6510383	6508871	6509384	6511333	6513837	2952	972	7	2566	9	200	100	0.4556413983	0.8315118702	0.986	0.993	-0.007
510	gene2957	LOC4325546	1	-	31316586	31316786	31315439	31315622	31317518	31317614	510	10	1	8	0	200	100	0.456633617	0.8315118702	0.833	1	-0.167
511	gene2957	LOC4325546	1	-	31316586	31316786	31315439	31315622	31317343	31317623	511	10	1	8	0	200	100	0.456633617	0.8315118702	0.833	1	-0.167
1673	gene25597	LOC107278961	9	+	11924101	11924555	11922460	11922654	11924639	11924723	1673	1	1	5	1	200	100	0.458237628	0.8317854652	0.333	0.714	-0.381
178	gene30625	LOC4350978	11	-	25007437	25007562	25007074	25007147	25008166	25008190	178	1	2	0	2	200	100	0.458279659	0.8317854652	0.2	0	0.2
1857	gene21233	LOC4343067	7	-	14521205	14521286	14520877	14520972	14521489	14521561	1857	4	0	11	2	181	100	0.4587423656	0.8317854652	1	0.752	0.248
2123	gene8145	LOC4331306	3	+	273057	273274	272301	272465	274047	274833	2123	4	11	46	80	200	100	0.4587785539	0.8317854652	0.154	0.223	-0.069
945	gene30675	LOC4351019	11	+	25615718	25615775	25615316	25615405	25615891	25616000	945	9	4	3	3	157	100	0.4574402154	0.8317854652	0.589	0.389	0.2
1074	gene1103	LOC4326210	1	-	9050835	9051168	9049834	9049990	9051627	9051702	1074	31	7	48	7	200	100	0.4640548781	0.8398197874	0.689	0.774	-0.085
1622	gene2462	LOC4326854	1	-	27182373	27182431	27182142	27182237	27182543	27182735	1622	3	51	17	181	158	100	0.4644348953	0.8398197874	0.036	0.056	-0.02
631	gene7089	LOC9272080	2	-	27777752	27777879	27777279	27777380	27778368	27778428	631	3	28	7	38	200	100	0.4643294455	0.8398197874	0.051	0.084	-0.033
765	gene3643	LOC9266107	1	-	37042205	37042328	37041919	37042039	37042756	37042799	765	16	9	7	2	200	100	0.4648211197	0.8398197874	0.471	0.636	-0.165
1483	gene10194	LOC4333229	3	+	19177357	19177400	19176876	19176985	19179414	19182121	1483	7	34	13	43	143	100	0.466407717	0.840152056	0.126	0.175	-0.049
159	gene10129	LOC4333163	3	-	17852617	17852738	17850493	17851833	17853566	17853802	159	3	6	6	6	200	100	0.4690345291	0.840152056	0.2	0.333	-0.133
1980	gene27535	LOC4348473	10	-	11694133	11694569	11693899	11694036	11694905	11695059	1980	76	1	65	0	200	100	0.4670410995	0.840152056	0.974	1	-0.026
2036	gene12752	LOC9267440	4	-	16865168	16865216	16864975	16865075	16866963	16868057	2036	30	8	81	15	148	100	0.4659475347	0.840152056	0.717	0.785	-0.068
2444	gene2271	LOC107279176	1	-	24994225	24994322	24990934	24991009	24994404	24994568	2444	6	1	5	0	197	100	0.4665986438	0.840152056	0.753	1	-0.247
2579	gene9825	LOC9271725	3	-	14191349	14191462	14191016	14191255	14192158	14192432	2579	13	3	3	0	200	100	0.4689359908	0.840152056	0.684	1	-0.316
2674	gene17050	LOC4339461	5	-	26818368	26818495	26816857	26817241	26818639	26818753	2674	29	27	59	43	200	100	0.4689272943	0.840152056	0.349	0.407	-0.058
2841	gene24198	LOC9269029	8	+	21356598	21356679	21355389	21355642	21357219	21357304	2841	13	13	18	26	181	100	0.467518635	0.840152056	0.356	0.277	0.079
2877	gene10180	LOC4333214	3	-	18642730	18642847	18641080	18641199	18642943	18643549	2877	61	0	74	1	200	100	0.4672881712	0.840152056	1	0.974	0.026
2988	gene14687	LOC4337366	4	-	34323816	34323883	34323199	34323301	34324328	34324428	2988	3	3	1	0	167	100	0.4688172492	0.840152056	0.375	1	-0.625
1258	gene28325	LOC4349154	10	+	20284116	20284262	20283708	20283765	20284359	20284439	1258	101	2	198	7	200	100	0.4727391905	0.8406871891	0.962	0.934	0.028
1329	gene3729	LOC4324937	1	+	37728680	37728823	37728240	37728388	37729707	37729778	1329	14	1	10	0	200	100	0.4733653525	0.8406871891	0.875	1	-0.125
155	gene1280	LOC4325787	1	+	11130947	11131039	11130171	11130706	11131177	11131265	155	25	3	18	4	192	100	0.4718706653	0.8406871891	0.813	0.701	0.112
2110	gene28098	LOC4348948	10	-	18408062	18409319	18407376	18407595	18409571	18409929	2110	24	1	74	1	200	100	0.4722109155	0.8406871891	0.923	0.974	-0.051
2128	gene1652	LOC4324539	1	+	17154388	17154484	17154216	17154309	17155059	17155782	2128	158	34	247	63	196	100	0.4724715483	0.8406871891	0.703	0.667	0.036
2156	gene11912	LOC4334834	3	+	36086860	36088729	36082787	36082860	36093252	36093396	2156	33	29	77	54	200	100	0.4721468998	0.8406871891	0.363	0.416	-0.053
371	gene22524	LOC4344213	7	-	28108490	28108603	28107634	28107723	28109319	28109581	371	23	43	31	45	200	100	0.4714973136	0.8406871891	0.211	0.256	-0.045
452	gene27362	LOC4348331	10	+	9257225	9257349	9256250	9256610	9258730	9258827	452	47	3	37	1	200	100	0.4707963623	0.8406871891	0.887	0.949	-0.062
54	gene20406	LOC4342371	7	-	2143065	2143205	2140737	2142980	2143762	2143999	54	14	1	10	0	200	100	0.4733653525	0.8406871891	0.875	1	-0.125
757	gene23315	LOC4344909	8	+	5950813	5950968	5942644	5942853	5951165	5951355	757	1	1	28	8	200	100	0.4732680649	0.8406871891	0.333	0.636	-0.303
1700	gene22546	LOC4344230	7	+	28260131	28260181	28259466	28259524	28260257	28260364	1700	6	0	19	2	150	100	0.4738270079	0.8407909033	1	0.864	0.136
1061	gene24169	LOC4345651	8	+	21018449	21018623	21014376	21015604	21020737	21020963	1061	2	0	5	2	200	100	0.4760139938	0.8439533819	1	0.556	0.444
2850	gene30542	LOC4350929	11	+	24003054	24003096	24001630	24001941	24004216	24004788	2850	2	9	0	3	142	100	0.4771669627	0.8443578004	0.135	0	0.135
398	gene8797	LOC4331944	3	-	5089200	5089255	5088074	5088363	5090133	5090302	398	33	1	21	0	155	100	0.4772123137	0.8443578004	0.955	1	-0.045
789	gene32619	LOC4352680	12	+	24816090	24816160	24815586	24815729	24817083	24817413	789	15	2	15	4	170	100	0.4774570008	0.8443578004	0.815	0.688	0.127
1030	gene1311	LOC9270747	1	+	11663539	11663621	11662704	11663074	11663794	11663923	1030	1	33	2	27	182	100	0.486887913	0.8445090163	0.016	0.039	-0.023
1036	gene4441	LOC9266561	1	+	42962440	42962494	42960973	42961144	42964330	42965025	1036	7	2	6306	984	154	100	0.4888161787	0.8445090163	0.694	0.806	-0.112
104	gene14804	LOC4337478	4	-	35131905	35131994	35131429	35131459	35132243	35132380	104	0	7	1	11	189	100	0.4862351556	0.8445090163	0	0.046	-0.046
1077	gene1103	LOC4326210	1	-	9047012	9047074	9046282	9046365	9047609	9048341	1077	2	2	0	1	162	100	0.4845189587	0.8445090163	0.382	0	0.382
125	gene9266	LOC4332381	3	+	9012758	9012771	9011457	9012641	9015298	9015886	125	0	8	2	28	113	100	0.4822717462	0.8445090163	0	0.059	-0.059
1537	gene26778	LOC4347875	9	+	22544695	22545107	22542139	22543606	22545692	22546477	1537	142	3	476	6	200	100	0.487755144	0.8445090163	0.959	0.975	-0.016
1538	gene26778	LOC4347875	9	+	22544695	22545064	22542139	22543606	22545692	22546477	1538	122	3	410	6	200	100	0.4863282401	0.8445090163	0.953	0.972	-0.019
156	gene1280	LOC4325787	1	+	11130942	11131039	11130171	11130706	11131177	11131265	156	30	3	22	4	197	100	0.4786122937	0.8445090163	0.835	0.736	0.099
1712	gene21724	LOC4343494	7	-	21302781	21304021	21301769	21302686	21308665	21308740	1712	10	1	7	0	200	100	0.4892409098	0.8445090163	0.833	1	-0.167
1904	gene11633	LOC107280356	3	+	34307034	34307141	34306141	34306244	34307298	34307501	1904	1	10	1	3	200	100	0.4879828881	0.8445090163	0.048	0.143	-0.095
1913	gene25700	LOC9269780	9	-	13218426	13218498	13216111	13217280	13219063	13221894	1913	2	2	0	1	172	100	0.4836747767	0.8445090163	0.368	0	0.368
1940	gene14471	LOC4337163	4	-	32558584	32559052	32558132	32558353	32565113	32565239	1940	35	2	10	0	200	100	0.4886370945	0.8445090163	0.897	1	-0.103
2005	gene4450	LOC4326408	1	+	43044984	43045018	43044780	43044812	43045327	43045395	2005	2	2	1	0	134	100	0.4900225882	0.8445090163	0.427	1	-0.573
2218	gene8663	LOC4331814	3	-	4120606	4120757	4119970	4120485	4120841	4120973	2218	82	2	99	1	200	100	0.4860471699	0.8445090163	0.953	0.98	-0.027
2249	gene20443	LOC4342398	7	-	2466843	2466925	2465658	2466002	2467128	2468225	2249	3	1	3	3	182	100	0.4800326214	0.8445090163	0.622	0.355	0.267
2358	gene23602	LOC4345161	8	+	10907032	10907338	10904070	10904166	10908845	10909638	2358	6	7	1	3	200	100	0.4899843905	0.8445090163	0.3	0.143	0.157
2432	gene31283	LOC4351494	12	-	2256675	2256785	2255398	2255504	2256980	2257302	2432	5	1	4	0	200	100	0.4851097275	0.8445090163	0.714	1	-0.286
2878	gene2240	LOC4326619	1	-	24637806	24637861	24635894	24635957	24637999	24638209	2878	13	32	20	66	155	100	0.4878703119	0.8445090163	0.208	0.164	0.044
2904	gene11900	LOC4334821	3	-	35971471	35971580	35970789	35971138	35971651	35971708	2904	6	54	10	61	200	100	0.4834564966	0.8445090163	0.053	0.076	-0.023
2910	gene22565	LOC4344248	7	+	28408888	28408964	28408055	28408213	28409175	28409557	2910	16	149	22	160	176	100	0.4811988266	0.8445090163	0.058	0.072	-0.014
322	gene32774	LOC4352805	12	-	26216692	26216806	26215402	26215708	26218431	26218486	322	42	1	122	1	200	100	0.4883212454	0.8445090163	0.955	0.984	-0.029
363	gene27320	LOC4348285	10	+	8071523	8071605	8070350	8070766	8072432	8072514	363	7	3	14	3	182	100	0.4885054778	0.8445090163	0.562	0.719	-0.157
399	gene8797	LOC4331944	3	-	5089188	5089255	5088074	5088363	5090133	5090352	399	36	1	22	0	167	100	0.4865358652	0.8445090163	0.956	1	-0.044
445	gene11100	LOC4334045	3	+	30295923	30295989	30295506	30295653	30296105	30296169	445	16	69	37	126	166	100	0.4825174635	0.8445090163	0.123	0.15	-0.027
454	gene27362	LOC4348331	10	+	9257297	9257349	9256248	9256610	9258730	9258827	454	39	3	30	1	152	100	0.485668498	0.8445090163	0.895	0.952	-0.057
623	gene20946	LOC4342825	7	-	8082256	8082378	8081406	8081515	8082508	8082796	623	26	0	150	3	200	100	0.4837070355	0.8445090163	1	0.962	0.038
62	gene6596	LOC4329856	2	-	23099909	23100133	23098709	23099458	23101020	23101344	62	11	1	34	1	200	100	0.4868515993	0.8445090163	0.846	0.944	-0.098
64	gene20605	LOC4342524	7	+	3867205	3867300	3866071	3867109	3867875	3868331	64	144	3	175	6	195	100	0.4905037979	0.8445090163	0.961	0.937	0.024
739	gene24099	LOC4345596	8	+	20206967	20206995	20206581	20206720	20207617	20208230	739	0	72	1	79	128	100	0.4869501274	0.8445090163	0	0.01	-0.01
772	gene701	LOC9272131	1	+	5419864	5420039	5419191	5419298	5420133	5420810	772	9	2	12	1	200	100	0.481911888	0.8445090163	0.692	0.857	-0.165
962	gene12481	LOC4335337	4	-	11266877	11266944	11263906	11266487	11270444	11270490	962	2	1	1	2	167	100	0.4903415702	0.8445090163	0.545	0.23	0.315
97	gene29747	LOC9267506	11	-	11443678	11443723	11442362	11442653	11445807	11446274	97	2	2	0	1	145	100	0.4859487073	0.8445090163	0.408	0	0.408
1139	gene28775	LOC9267534	11	-	346822	346866	346573	346742	347463	347670	1139	1	19	1	55	144	100	0.4920267553	0.8454369878	0.035	0.012	0.023
1414	gene14277	LOC4336978	4	-	31121135	31121285	31120667	31120743	31122270	31122375	1414	202	1	180	0	200	100	0.4948246151	0.8454369878	0.99	1	-0.01
1591	gene23075	LOC4344703	8	+	3366964	3367026	3366669	3366781	3370972	3371191	1591	42	1	25	0	162	100	0.4945292301	0.8454369878	0.963	1	-0.037
1677	gene4384	LOC4324469	1	-	42589827	42589911	42588113	42588153	42590003	42590304	1677	32	0	453	7	184	100	0.4952185502	0.8454369878	1	0.972	0.028
1818	gene5313	LOC4328729	2	-	6529525	6529903	6523665	6524841	6529975	6530052	1818	23	0	39	1	200	100	0.4961935964	0.8454369878	1	0.951	0.049
2002	gene11503	LOC4334454	3	-	33395738	33395867	33394104	33394663	33396872	33396959	2002	92	1	126	0	200	100	0.4939821354	0.8454369878	0.979	1	-0.021
2620	gene29936	LOC4350473	11	+	15721298	15721385	15721113	15721216	15722051	15722089	2620	1	7	1	2	187	100	0.4959657299	0.8454369878	0.071	0.211	-0.14
2702	gene11033	LOC4333982	3	-	29747338	29747377	29747052	29747248	29747572	29747882	2702	2	12	1	15	139	100	0.4949669235	0.8454369878	0.107	0.046	0.061
293	gene29709	LOC4350304	11	-	10649467	10649631	10649084	10649208	10650704	10650785	293	177	1	210	0	200	100	0.4924221653	0.8454369878	0.989	1	-0.011
319	gene26820	LOC4347917	9	-	22796999	22797254	22796550	22796656	22797342	22797892	319	91	1	263	6	200	100	0.4953618954	0.8454369878	0.978	0.956	0.022
564	gene3505	LOC4327454	1	-	35819234	35819316	35817500	35818562	35820507	35820862	564	23	63	28	61	182	100	0.4966528518	0.8454369878	0.167	0.201	-0.034
818	gene7441	LOC4330670	2	+	30875740	30875758	30875544	30875631	30876031	30876150	818	1	38	0	67	118	100	0.4967195732	0.8454369878	0.022	0	0.022
827	gene12676	LOC4335497	4	-	15397320	15397564	15395988	15397239	15398419	15398536	827	93	1	378	0	200	100	0.4961110767	0.8454369878	0.979	1	-0.021
924	gene3073	LOC9269022	1	-	32178272	32178278	32178124	32178165	32178386	32178432	924	1	9	8	33	106	100	0.4915435162	0.8454369878	0.095	0.186	-0.091
2340	gene25443	LOC9267898	9	+	9630403	9630616	9629381	9629533	9631296	9631781	2340	445	10	664	11	200	100	0.4974471658	0.8459847803	0.957	0.968	-0.011
1322	gene2640	LOC4323895	1	+	28773551	28773606	28768850	28769242	28774263	28774439	1322	98	8	5	1	155	100	0.4991716818	0.8463715121	0.888	0.763	0.125
1864	gene21410	LOC4343229	7	-	17428672	17428712	17427887	17428003	17429152	17429426	1864	1	59	3	80	140	100	0.4992983021	0.8463715121	0.012	0.026	-0.014
2134	gene9870	LOC4332941	3	+	14657032	14657602	14656242	14656436	14657972	14660477	2134	90	0	91	1	200	100	0.4989534681	0.8463715121	1	0.978	0.022
936	gene15163	LOC4337807	5	-	2752133	2752991	2751887	2751985	2753248	2753314	936	122	0	230	2	200	100	0.4985265712	0.8463715121	1	0.983	0.017
1140	gene12801	LOC4335594	4	-	18053659	18053826	18052753	18053506	18056858	18057651	1140	5	0	881	90	200	100	0.4999887542	0.8468534139	1	0.83	0.17
1391	gene10890	LOC9266585	3	-	28310001	28310100	28309818	28309897	28310211	28310293	1391	30	1	10	1	199	100	0.5006043641	0.8472078727	0.938	0.834	0.104
581	gene1606	LOC9266898	1	+	16054512	16054896	16052777	16052933	16055683	16055701	581	194	3	414	10	200	100	0.5014794677	0.8480005597	0.97	0.954	0.016
2541	gene24507	LOC4345945	8	+	24689190	24689232	24688437	24688551	24689643	24689814	2541	7	20	35	72	142	100	0.5020392201	0.8482591361	0.198	0.255	-0.057
821	gene4196	LOC4326533	1	-	41160693	41160906	41159306	41159651	41161984	41163148	821	17	0	29	1	200	100	0.5036321503	0.8502615655	1	0.935	0.065
2700	gene8543	LOC4331693	3	+	3192411	3192428	3192031	3192243	3193183	3193228	2700	1	18	4	33	117	100	0.5046577051	0.851303653	0.045	0.094	-0.049
1817	gene5313	LOC4328729	2	-	6529525	6529913	6523665	6524841	6529975	6530052	1817	27	0	48	1	200	100	0.5054936722	0.8520245001	1	0.96	0.04
1453	gene7875	LOC9269581	2	+	34409468	34410392	34408077	34408930	34410543	34410908	1453	75	65	264	201	200	100	0.5069372151	0.8537674422	0.366	0.396	-0.03
1433	gene984	LOC4327702	1	+	7893747	7893837	7893476	7893655	7894230	7894723	1433	11	8	2	3	190	100	0.5098242081	0.8539453195	0.42	0.26	0.16
1810	gene5547	LOC4328936	2	-	9054467	9054524	9054202	9054343	9055248	9055320	1810	19	4	24	8	157	100	0.5119576256	0.8539453195	0.752	0.656	0.096
1871	gene27281	LOC4348258	10	-	7029125	7029210	7028718	7028983	7029325	7029464	1871	1	4	1	1	185	100	0.5097392304	0.8539453195	0.119	0.351	-0.232
1955	gene21733	LOC9272442	7	-	21393090	21393241	21392699	21392766	21393328	21393423	1955	1	1	1	4	200	100	0.5083165119	0.8539453195	0.333	0.111	0.222
2022	gene4236	LOC4326059	1	-	41490024	41490122	41488410	41488498	41490781	41492510	2022	3	0	4	1	198	100	0.5115091096	0.8539453195	1	0.669	0.331
2130	gene1652	LOC4324539	1	+	17152206	17152356	17151638	17152032	17153250	17153620	2130	3	66	8	111	200	100	0.5100073314	0.8539453195	0.022	0.035	-0.013
2244	gene6801	LOC9266932	2	-	25108956	25109103	25108811	25108864	25110913	25111035	2244	3	0	4	1	200	100	0.5116851744	0.8539453195	1	0.667	0.333
265	gene8384	LOC4331539	3	-	1993404	1993480	1992687	1992784	1993624	1993749	265	1	4	1	1	176	100	0.5106416061	0.8539453195	0.124	0.362	-0.238
2923	gene26085	LOC4347281	9	+	17393992	17394016	17393538	17393842	17394758	17395607	2923	2	27	6	46	124	100	0.5112745546	0.8539453195	0.056	0.095	-0.039
822	gene9306	LOC4332425	3	+	9445712	9445902	9445425	9445577	9446249	9447830	822	7	16	23	37	200	100	0.5102803323	0.8539453195	0.179	0.237	-0.058
835	gene25817	LOC4347044	9	+	14672817	14672901	14671542	14671731	14673020	14673380	835	55	1	104	4	184	100	0.508637936	0.8539453195	0.968	0.934	0.034
885	gene13141	LOC9272241	4	+	21648938	21649066	21643952	21644157	21653642	21653747	885	7	2	9	1	200	100	0.5103353917	0.8539453195	0.636	0.818	-0.182
16	gene10907	LOC4333866	3	-	28568609	28568686	28567101	28567445	28568943	28571314	16	71	3	120	8	177	100	0.513523167	0.8551883413	0.93	0.894	0.036
2015	gene4236	LOC4326059	1	-	41491844	41492084	41488410	41491776	41492407	41492510	2015	71	1	173	5	200	100	0.5133899335	0.8551883413	0.973	0.945	0.028
1906	gene24288	LOC4345762	8	+	22547520	22547661	22547187	22547407	22548391	22548522	1906	198	3	344	3	200	100	0.5143470561	0.8551942679	0.971	0.983	-0.012
817	gene7441	LOC4330670	2	+	30875737	30875758	30875544	30875631	30876031	30876150	817	1	38	0	67	121	100	0.5140846214	0.8551942679	0.021	0	0.021
2828	gene10363	LOC9268250	3	-	22168795	22168920	22168268	22168696	22169798	22169924	2828	33	19	123	57	200	100	0.5168288712	0.8572698461	0.465	0.519	-0.054
422	gene20493	LOC4342434	7	-	3107413	3107588	3106845	3107219	3108540	3108618	422	7	1	2	1	200	100	0.5164963871	0.8572698461	0.778	0.5	0.278
993	gene22564	LOC4344247	7	-	28399784	28399892	28396359	28397613	28400051	28400309	993	7	1	2	1	200	100	0.5164963871	0.8572698461	0.778	0.5	0.278
1340	gene681	LOC4327327	1	+	5223249	5223461	5222849	5222956	5223988	5224135	1340	1	2	3	2	200	100	0.5258242206	0.857294513	0.2	0.429	-0.229
1394	gene1478	LOC9266323	1	+	14256480	14256608	14256242	14256354	14257321	14257636	1394	25	1	14	0	200	100	0.5182900458	0.857294513	0.926	1	-0.074
1598	gene5509	LOC4328904	2	-	8598794	8598901	8597585	8597772	8599466	8599519	1598	6	0	10	1	200	100	0.527070527	0.857294513	1	0.833	0.167
1939	gene1901	LOC4324566	1	+	20991862	20991922	20988109	20989386	20992029	20992392	1939	6	210	16	409	160	100	0.5230619629	0.857294513	0.018	0.024	-0.006
2214	gene5062	LOC4328504	2	+	4441077	4441123	4440796	4440929	4442472	4442524	2214	29	7	70	12	146	100	0.5249006339	0.857294513	0.739	0.8	-0.061
2237	gene30736	LOC9269896	11	-	26535675	26535766	26535329	26535597	26536819	26537155	2237	16	12	26	14	191	100	0.5213859155	0.857294513	0.411	0.493	-0.082
2297	gene5849	LOC9270817	2	-	13468293	13468609	13468053	13468197	13469137	13469293	2297	81	1	72	2	200	100	0.5244525895	0.857294513	0.976	0.947	0.029
2443	gene2271	LOC107279176	1	-	24990489	24990593	24989816	24990282	24990934	24991009	2443	3	2	1	2	200	100	0.5258242206	0.857294513	0.429	0.2	0.229
2446	gene2319	LOC9268901	1	-	25475716	25475855	25473643	25474211	25476689	25477683	2446	3	1	52	7	200	100	0.5250529906	0.857294513	0.6	0.788	-0.188
2588	gene10385	LOC9268533	3	-	22353943	22354061	22347722	22350445	22354554	22354876	2588	4	0	14	2	200	100	0.5174586458	0.857294513	1	0.778	0.222
2742	gene16427	LOC9270028	5	-	21561415	21561567	21559872	21560175	21561843	21562013	2742	2	0	10	3	200	100	0.5236312446	0.857294513	1	0.625	0.375
2851	gene30542	LOC4350929	11	+	24003054	24003752	24001630	24001941	24004216	24004788	2851	73	9	38	3	200	100	0.5259554216	0.857294513	0.802	0.864	-0.062
2891	gene10204	LOC4333236	3	+	19528993	19529036	19528082	19528546	19529394	19530252	2891	20	11	28	11	143	100	0.5241790149	0.857294513	0.56	0.64	-0.08
2915	gene17308	LOC4339690	5	+	28667665	28667711	28666331	28667568	28668422	28668902	2915	2	3	2	1	146	100	0.5251245406	0.857294513	0.313	0.578	-0.265
2957	gene18893	LOC4341060	6	-	16477900	16477964	16475406	16475458	16478929	16479038	2957	2	2	3	1	164	100	0.526695271	0.857294513	0.379	0.647	-0.268
2965	gene6869	LOC4330106	2	-	25674721	25675030	25671610	25672762	25676914	25677467	2965	29	15	34	23	200	100	0.5249960883	0.857294513	0.492	0.425	0.067
3007	gene26436	LOC4347574	9	-	20072218	20072368	20071866	20072123	20072964	20073055	3007	18	0	34	1	200	100	0.5257225792	0.857294513	1	0.944	0.056
381	gene5292	LOC9267344	2	+	6343310	6343398	6342257	6342458	6343679	6343824	381	1	1	0	1	188	100	0.52734803	0.857294513	0.347	0	0.347
383	gene5292	LOC9267344	2	+	6343269	6343398	6342257	6342458	6343679	6343824	383	1	1	0	1	200	100	0.5260792754	0.857294513	0.333	0	0.333
480	gene23220	LOC4344827	8	-	4962731	4962842	4962239	4962365	4967387	4967540	480	1	1	4	1	200	100	0.5275342255	0.857294513	0.333	0.667	-0.334
66	gene12175	LOC4335036	4	+	4276861	4276915	4275035	4275162	4277691	4277951	66	2	2	2	5	154	100	0.5239287905	0.857294513	0.394	0.206	0.188
704	gene6513	LOC4329779	2	+	22358473	22358542	22355509	22355683	22359876	22361014	704	0	1	3	4	169	100	0.5187593657	0.857294513	0	0.307	-0.307
782	gene6358	LOC4329650	2	-	20931882	20932195	20931225	20931599	20932585	20932769	782	3	12	14	35	200	100	0.5202358801	0.857294513	0.111	0.167	-0.056
785	gene1684	LOC4324039	1	+	17607826	17607880	17607218	17607334	17608032	17608422	785	2	2	3	1	154	100	0.5266907155	0.857294513	0.394	0.661	-0.267
820	gene4196	LOC4326533	1	-	41160693	41160918	41159515	41159651	41161984	41163148	820	17	0	31	1	200	100	0.5188234082	0.857294513	1	0.939	0.061
923	gene2069	LOC4326374	1	+	23093886	23093950	23093383	23093481	23094044	23094150	923	0	58	2	74	164	100	0.5270823884	0.857294513	0	0.016	-0.016
1066	gene30409	LOC4350824	11	-	22513901	22513966	22513216	22513835	22514324	22514659	1066	0	1	1	1	165	100	0.5299012548	0.8578045612	0	0.377	-0.377
1147	gene31926	LOC4352075	12	+	12869791	12869829	12869394	12869499	12869919	12872148	1147	1	0	1	1	138	100	0.5403667863	0.8578045612	1	0.42	0.58
1196	gene10861	LOC4333823	3	+	28111253	28111361	28111071	28111157	28111506	28111814	1196	98	3	117	2	200	100	0.5388706835	0.8578045612	0.942	0.967	-0.025
1227	gene10367	LOC4333375	3	-	22185091	22185144	22184610	22184670	22185529	22185736	1227	12	20	0	1	153	100	0.543598756	0.8578045612	0.282	0	0.282
1243	gene32034	LOC4352171	12	+	15846386	15846441	15846203	15846259	15847549	15847763	1243	3	3	6	3	155	100	0.5538951655	0.8578045612	0.392	0.563	-0.171
1254	gene3705	LOC4325077	1	+	37555676	37555738	37555361	37555427	37555853	37555931	1254	3	52	1	35	162	100	0.5578815276	0.8578045612	0.034	0.017	0.017
1269	gene29974	LOC4350506	11	+	16709703	16709755	16709528	16709611	16731885	16732517	1269	35	4	4	0	152	100	0.5512749475	0.8578045612	0.852	1	-0.148
134	gene9669	LOC9271735	3	+	12524049	12524346	12523680	12523913	12524428	12524514	134	15	2	4	0	200	100	0.5338755384	0.8578045612	0.789	1	-0.211
1392	gene1858	LOC4326180	1	+	20333217	20333318	20332000	20332362	20333396	20333504	1392	12	1	30	5	200	100	0.5575423813	0.8578045612	0.857	0.75	0.107
1451	gene18396	LOC4340651	6	-	7766856	7766985	7766393	7766520	7767838	7770048	1451	1	4	4	7	200	100	0.5451939541	0.8578045612	0.111	0.222	-0.111
1480	gene15013	LOC4337655	5	-	1185374	1185402	1185178	1185222	1185745	1185821	1480	1	1	1	0	128	100	0.5399159002	0.8578045612	0.439	1	-0.561
1522	gene25013	LOC4346370	9	+	426522	426598	424946	426420	426661	426727	1522	84	2	70	3	176	100	0.5376800311	0.8578045612	0.96	0.93	0.03
1527	gene32320	LOC4352411	12	-	21230901	21230949	21230218	21230544	21231047	21231210	1527	256	63	287	79	148	100	0.5570301946	0.8578045612	0.733	0.711	0.022
1570	gene25943	LOC4347149	9	+	16072024	16072071	16071334	16071435	16072201	16072403	1570	199	3	256	6	147	100	0.5418534658	0.8578045612	0.978	0.967	0.011
1584	gene25943	LOC4347149	9	+	16071234	16071248	16070983	16071054	16071334	16071435	1584	1	106	3	156	114	100	0.5570093316	0.8578045612	0.008	0.017	-0.009
1596	gene3692	LOC4324795	1	+	37462090	37462156	37461503	37461605	37462586	37462727	1596	7	25	13	33	166	100	0.5324920329	0.8578045612	0.144	0.192	-0.048
1649	gene12396	LOC9272732	4	+	8589176	8589263	8588653	8589070	8589351	8589448	1649	3	1	2	0	187	100	0.5542883669	0.8578045612	0.616	1	-0.384
1698	gene27832	LOC4348704	10	-	15522627	15522752	15522230	15522452	15523524	15523603	1698	1	1	1	0	200	100	0.5408093925	0.8578045612	0.333	1	-0.667
1704	gene26737	LOC4347851	9	+	22273721	22273828	22272949	22273082	22273995	22274200	1704	72	10	70	7	200	100	0.5339811543	0.8578045612	0.783	0.833	-0.05
1767	gene2746	LOC4325939	1	+	29639807	29639849	29637807	29638351	29639962	29640049	1767	7	2	2	0	142	100	0.5447823814	0.8578045612	0.711	1	-0.289
1787	gene24733	LOC4346140	8	+	26546661	26546756	26546316	26546555	26548792	26548951	1787	1	0	1	1	195	100	0.5408761084	0.8578045612	1	0.339	0.661
1794	gene24733	LOC4346140	8	+	26545418	26545542	26543091	26545057	26546109	26546555	1794	4	0	7	1	200	100	0.5520395184	0.8578045612	1	0.778	0.222
1803	gene11861	LOC4334787	3	+	35742612	35743681	35741769	35741961	35744420	35747411	1803	9	1	3	1	200	100	0.5473586104	0.8578045612	0.818	0.6	0.218
1856	gene21233	LOC4343067	7	-	14521328	14521561	14520877	14520972	14521766	14521808	1856	51	0	88	1	200	100	0.5513071753	0.8578045612	1	0.978	0.022
185	gene29701	LOC4350295	11	-	10362180	10362369	10360940	10361054	10364107	10364274	185	164	9	8	0	200	100	0.5375601052	0.8578045612	0.901	1	-0.099
1872	gene3737	LOC9270135	1	-	37784031	37784086	37783020	37783830	37785260	37785419	1872	3	37	6	117	155	100	0.5455801346	0.8578045612	0.05	0.032	0.018
1938	gene5899	LOC107280082	2	+	14578618	14578690	14578338	14578460	14579642	14579690	1938	1	1	1	0	172	100	0.5409950574	0.8578045612	0.368	1	-0.632
2050	gene11083	LOC4334027	3	-	30172826	30172900	30172145	30172254	30173734	30173938	2050	31	1	44	3	174	100	0.5354891059	0.8578045612	0.947	0.894	0.053
2133	gene9870	LOC4332941	3	+	14657024	14657602	14656234	14656436	14657972	14660477	2133	103	0	104	1	200	100	0.5549193337	0.8578045612	1	0.981	0.019
2145	gene3397	LOC9268561	1	-	34911492	34911616	34910742	34910861	34911716	34911767	2145	18	1	25	3	200	100	0.5344061962	0.8578045612	0.9	0.806	0.094
2197	gene7781	LOC9267161	2	+	33730573	33730623	33729849	33729940	33731680	33731878	2197	0	1	1	1	150	100	0.5316464692	0.8578045612	0	0.4	-0.4
2327	gene17213	LOC4339608	5	-	27969135	27969213	27968699	27968980	27970249	27970389	2327	383	3	670	8	178	100	0.5402295194	0.8578045612	0.986	0.979	0.007
2414	gene27696	LOC4348598	10	+	14239220	14240240	14238374	14238457	14252973	14253624	2414	104	1	324	1	200	100	0.5572985008	0.8578045612	0.981	0.994	-0.013
247	gene10723	LOC4333702	3	-	26628900	26629047	26628586	26628650	26629554	26629884	247	38	2	9	0	200	100	0.5388612817	0.8578045612	0.905	1	-0.095
2497	gene9697	LOC4332795	3	+	12729860	12730022	12729567	12729778	12730672	12730792	2497	31	2	7	0	200	100	0.5570070086	0.8578045612	0.886	1	-0.114
2526	gene27813	LOC4348692	10	+	15334047	15334104	15331041	15331159	15335117	15335226	2526	19	2	21	1	157	100	0.5518561067	0.8578045612	0.858	0.93	-0.072
2537	gene19922	LOC4341968	6	-	29523600	29523697	29522929	29523095	29523797	29523995	2537	1	17	23	211	197	100	0.5574512228	0.8578045612	0.029	0.052	-0.023
2559	gene31642	LOC4351810	12	+	6812605	6812752	6811136	6811640	6813473	6813563	2559	7	24	4	21	200	100	0.5481104164	0.8578045612	0.127	0.087	0.04
2609	gene9552	LOC4332656	3	+	11403948	11404032	11402614	11402937	11404437	11404585	2609	17	1	33	4	184	100	0.5428035926	0.8578045612	0.902	0.818	0.084
263	gene8384	LOC4331539	3	-	1991761	1991853	1990396	1991058	1992432	1992582	263	3	2	4	1	192	100	0.5441350612	0.8578045612	0.439	0.676	-0.237
2662	gene1416	LOC4326803	1	-	13344677	13344967	13342970	13344233	13345065	13345466	2662	13	3	81	12	200	100	0.5554755841	0.8578045612	0.684	0.771	-0.087
2667	gene604	LOC4325343	1	-	4462292	4462428	4462193	4462206	4467718	4467876	2667	0	16	1	23	200	100	0.5408622938	0.8578045612	0	0.021	-0.021
266	gene8384	LOC4331539	3	-	1991822	1991961	1990396	1991058	1992432	1992582	266	4	2	5	1	200	100	0.5543680733	0.8578045612	0.5	0.714	-0.214
2672	gene21767	LOC107277239	7	-	21675474	21675601	21675268	21675359	21675996	21677379	2672	5	1	14	1	200	100	0.5500502893	0.8578045612	0.714	0.875	-0.161
2777	gene32259	LOC4352347	12	-	20062924	20062966	20061912	20062267	20063122	20065117	2777	11	71	48	249	142	100	0.5460442296	0.8578045612	0.098	0.12	-0.022
2793	gene13615	LOC4336344	4	-	25317862	25317939	25315898	25317698	25318385	25318508	2793	39	3	6	0	177	100	0.5438845275	0.8578045612	0.88	1	-0.12
2801	gene23673	LOC4345225	8	+	12717004	12717082	12715447	12715498	12717854	12717957	2801	23	5	8	3	178	100	0.5400922478	0.8578045612	0.721	0.6	0.121
2838	gene32112	LOC9268519	12	-	17833550	17833601	17832017	17832502	17834448	17835040	2838	11	3	2	0	151	100	0.5433217966	0.8578045612	0.708	1	-0.292
2884	gene21361	LOC9272191	7	+	16668970	16669317	16667921	16668026	16669601	16670332	2884	4	2	5	1	200	100	0.5543680733	0.8578045612	0.5	0.714	-0.214
2885	gene19036	LOC4341169	6	-	19233643	19234241	19233435	19233550	19234355	19234535	2885	145	2	275	2	200	100	0.5404901174	0.8578045612	0.973	0.986	-0.013
2889	gene12209	LOC9269363	4	+	4754846	4754914	4753116	4753216	4755529	4755590	2889	33	8	46	15	168	100	0.553472979	0.8578045612	0.711	0.646	0.065
2959	gene18893	LOC4341060	6	-	16480816	16480888	16479754	16479835	16481014	16481762	2959	6	7	4	8	172	100	0.5325155867	0.8578045612	0.333	0.225	0.108
2978	gene26513	LOC4347656	9	-	20740070	20740090	20739652	20739802	20741581	20743206	2978	0	2	2	7	120	100	0.5372380334	0.8578045612	0	0.192	-0.192
3011	gene21145	LOC4342991	7	-	12655217	12655322	12654771	12655126	12655984	12656048	3011	53	11	79	21	200	100	0.5519030935	0.8578045612	0.707	0.653	0.054
384	gene5292	LOC9267344	2	+	6343356	6343398	6342258	6342458	6343679	6343824	384	1	1	0	1	142	100	0.5325989393	0.8578045612	0.413	0	0.413
403	gene30194	LOC4350682	11	-	20001002	20001097	20000209	20000634	20002222	20004310	403	9	4	5	1	195	100	0.5475682811	0.8578045612	0.536	0.719	-0.183
437	gene16929	LOC107278650	5	-	25929313	25929540	25929092	25929165	25929665	25929737	437	5	27	13	99	200	100	0.5555982385	0.8578045612	0.085	0.062	0.023
448	gene32214	LOC4352310	12	+	19601716	19601859	19600853	19600975	19601966	19602293	448	6	3	8	2	200	100	0.5425833676	0.8578045612	0.5	0.667	-0.167
488	gene948	LOC9267973	1	-	7594972	7595052	7594542	7594710	7595282	7595379	488	1	3	0	2	180	100	0.5322219523	0.8578045612	0.156	0	0.156
489	gene948	LOC9267973	1	-	7594972	7595044	7594542	7594710	7595282	7595379	489	1	3	0	2	172	100	0.5331428769	0.8578045612	0.162	0	0.162
500	gene7497	LOC4330726	2	-	31435802	31435858	31434749	31434847	31437418	31437523	500	3	20	7	29	156	100	0.5331592133	0.8578045612	0.088	0.134	-0.046
526	gene24556	LOC4345992	8	+	25214085	25214140	25213797	25214002	25214368	25214730	526	19	5	2	0	155	100	0.5416791367	0.8578045612	0.71	1	-0.29
585	gene4735	LOC4328203	2	+	1683489	1683602	1682668	1682771	1684258	1684378	585	77	3	319	8	200	100	0.538991554	0.8578045612	0.928	0.952	-0.024
639	gene5563	LOC4328950	2	+	9411812	9411892	9407476	9409466	9412214	9412265	639	5	1	4	2	180	100	0.5540187119	0.8578045612	0.735	0.526	0.209
653	gene2923	LOC4326541	1	+	30976162	30976283	30975762	30976080	30976575	30976960	653	0	6	3	41	200	100	0.5408442613	0.8578045612	0	0.035	-0.035
659	gene18866	LOC4341033	6	-	15920070	15920136	15919707	15919982	15920306	15920407	659	4	7	1	4	166	100	0.5460173321	0.8578045612	0.256	0.131	0.125
742	gene23667	LOC4345219	8	+	12385207	12385468	12381551	12383972	12385857	12386150	742	7	11	13	14	200	100	0.5518705611	0.8578045612	0.241	0.317	-0.076
743	gene23667	LOC4345219	8	+	12385207	12385477	12381551	12383972	12385857	12386150	743	7	11	13	14	200	100	0.5518705611	0.8578045612	0.241	0.317	-0.076
766	gene30384	LOC4350803	11	-	22224180	22224280	22223166	22224060	22224959	22225060	766	5	10	4	13	200	100	0.5536254238	0.8578045612	0.2	0.133	0.067
791	gene32619	LOC4352680	12	+	24816090	24816160	24815586	24815693	24817083	24817413	791	15	5	15	3	170	100	0.5469790168	0.8578045612	0.638	0.746	-0.108
814	gene7822	LOC9266998	2	-	34031910	34031952	34031735	34031812	34032047	34032131	814	8	8	7	11	142	100	0.5296293257	0.8578045612	0.413	0.309	0.104
886	gene13141	LOC9272241	4	+	21654330	21654472	21653642	21653747	21654587	21654686	886	3	1	2	0	200	100	0.5551554906	0.8578045612	0.6	1	-0.4
932	gene15163	LOC4337807	5	-	2751436	2751498	2749086	2749931	2751590	2751838	932	37	3	46	6	162	100	0.5289722794	0.8578045612	0.884	0.826	0.058
2001	gene11503	LOC4334454	3	-	33396230	33396323	33395738	33395867	33396872	33396959	2001	4	39	7	46	193	100	0.5589081109	0.8583841695	0.05	0.073	-0.023
2117	gene28484	LOC9269206	10	-	21438231	21438620	21437930	21438129	21438720	21438827	2117	57	0	94	1	200	100	0.5590818715	0.8583841695	1	0.979	0.021
1595	gene3692	LOC4324795	1	+	37462101	37462155	37461503	37461605	37462586	37462727	1595	0	25	1	33	154	100	0.5607119167	0.8596208429	0	0.019	-0.019
597	gene19833	LOC4341897	6	+	28700588	28700711	28699780	28699943	28701181	28701286	597	15	176	21	200	200	100	0.5606904313	0.8596208429	0.041	0.05	-0.009
1277	gene9527	LOC9266341	3	+	11120770	11121018	11120396	11120433	11121507	11121654	1277	84	5	368	16	200	100	0.562075186	0.8610777097	0.894	0.92	-0.026
88	gene5780	LOC4329138	2	-	12416633	12416827	12416470	12416547	12416966	12417170	88	29	22	25	24	200	100	0.5633683834	0.8624251684	0.397	0.342	0.055
2678	gene1870	LOC4326190	1	+	20523368	20523884	20523102	20523171	20524093	20524363	2678	85	33	150	50	200	100	0.5647696324	0.863935938	0.563	0.6	-0.037
752	gene8961	LOC4332093	3	+	6327789	6328227	6327285	6327684	6328344	6328920	752	205	4	312	4	200	100	0.5657384528	0.8647834854	0.962	0.975	-0.013
230	gene5529	LOC4328919	2	-	8836319	8836515	8836072	8836213	8838245	8838468	230	84	5	8	1	200	100	0.5672529033	0.8653021931	0.894	0.8	0.094
2514	gene2075	LOC4326378	1	-	23179596	23179654	23179426	23179526	23180051	23180167	2514	25	3	17	1	158	100	0.566920381	0.8653021931	0.841	0.915	-0.074
433	gene3103	LOC4325592	1	+	32409156	32411397	32408918	32409015	32411481	32411802	433	88	1	224	0	200	100	0.5673228288	0.8653021931	0.978	1	-0.022
133	gene9669	LOC9271735	3	+	12524428	12524514	12522439	12522733	12524634	12524869	133	46	3	7	1	186	100	0.5684939348	0.8654750997	0.892	0.79	0.102
1439	gene11034	LOC9272535	3	-	29753100	29753182	29750146	29750464	29754426	29754517	1439	7	4	1	0	182	100	0.56948004	0.8654750997	0.49	1	-0.51
2074	gene5289	LOC4328709	2	+	6311125	6311217	6281586	6281646	6311537	6311590	2074	6	1	2	1	192	100	0.5707569602	0.8654750997	0.758	0.51	0.248
20	gene7683	LOC4330910	2	+	32954111	32954170	32953938	32954010	32954724	32955075	20	105	24	114	31	159	100	0.5704879583	0.8654750997	0.733	0.698	0.035
2513	gene22744	LOC4344424	8	-	119122	119215	118878	119043	119442	119509	2513	148	10	321	27	193	100	0.5697113162	0.8654750997	0.885	0.86	0.025
35	gene19143	LOC9271874	6	-	20824543	20824608	20821739	20824103	20824697	20825189	35	5	28	12	48	165	100	0.5697139427	0.8654750997	0.098	0.132	-0.034
554	gene25125	LOC9266227	9	-	2690011	2690038	2688987	2689296	2690538	2690601	554	21	2	11	2	127	100	0.5693522738	0.8654750997	0.892	0.812	0.08
591	gene24253	LOC4345731	8	-	22084950	22085186	22084762	22084834	22085403	22085609	591	102	1	68	0	200	100	0.5707107647	0.8654750997	0.981	1	-0.019
2192	gene32222	LOC9271902	12	-	19657510	19657656	19656902	19657336	19657811	19657864	2192	2	36	11	126	200	100	0.571684855	0.866252124	0.027	0.042	-0.015
1103	gene13498	LOC4336229	4	-	24398741	24398985	24398202	24398633	24399590	24402541	1103	131	3	148	2	200	100	0.5773668568	0.8674667153	0.956	0.974	-0.018
1396	gene9883	LOC9268085	3	-	14752640	14752749	14752280	14752445	14753008	14753086	1396	26	13	18	12	200	100	0.5766074147	0.8674667153	0.5	0.429	0.071
1662	gene27613	LOC4348532	10	-	13037946	13038082	13037419	13037569	13038414	13038464	1662	22	11	21	14	200	100	0.5765549564	0.8674667153	0.5	0.429	0.071
1696	gene5906	LOC9271190	2	+	14970988	14971014	14970540	14970599	14971402	14971430	1696	20	2	17	3	126	100	0.5758143366	0.8674667153	0.888	0.818	0.07
1783	gene19167	LOC4341280	6	+	21105810	21105936	21105667	21105745	21106038	21106071	1783	8	0	39	2	200	100	0.5774790412	0.8674667153	1	0.907	0.093
2906	gene8721	LOC4331865	3	+	4487708	4487785	4487485	4487527	4487883	4487905	2906	71	1	33	0	177	100	0.573900811	0.8674667153	0.976	1	-0.024
449	gene32214	LOC4352310	12	+	19601716	19601859	19600853	19600926	19601966	19602293	449	6	5	8	4	200	100	0.5733680987	0.8674667153	0.375	0.5	-0.125
516	gene18503	LOC4340748	6	+	9355692	9355810	9355469	9355611	9356333	9356418	516	5	27	2	18	200	100	0.5760036591	0.8674667153	0.085	0.053	0.032
621	gene31391	LOC4351586	12	-	3243023	3243116	3242298	3242413	3243204	3243299	621	1	25	3	38	193	100	0.5754314461	0.8674667153	0.02	0.039	-0.019
751	gene8961	LOC4332093	3	+	6327789	6328243	6327284	6327684	6328344	6328869	751	208	4	314	4	200	100	0.5732774899	0.8674667153	0.963	0.975	-0.012
753	gene8961	LOC4332093	3	+	6327785	6328227	6327284	6327684	6328344	6328920	753	215	4	324	4	200	100	0.5748492823	0.8674667153	0.964	0.976	-0.012
899	gene25064	LOC9272124	9	-	1614503	1614777	1613727	1613825	1614864	1614954	899	34	64	37	82	200	100	0.5771573725	0.8674667153	0.21	0.184	0.026
1680	gene15718	LOC9271043	5	-	11260967	11261075	11257101	11258193	11261163	11261365	1680	15	2	16	1	200	100	0.5782039876	0.8679303918	0.789	0.889	-0.1
1597	gene5509	LOC4328904	2	-	8598794	8598894	8597585	8597772	8599466	8599519	1597	4	0	8	1	200	100	0.5792412503	0.8683633101	1	0.8	0.2
829	gene12676	LOC4335497	4	-	15397320	15397555	15396295	15397239	15398419	15398536	829	89	1	362	0	200	100	0.5793253546	0.8683633101	0.978	1	-0.022
1035	gene4441	LOC9266561	1	+	42962624	42962765	42962440	42962494	42964330	42965025	1035	8	1	7854	515	200	100	0.5852000729	0.8714363262	0.8	0.884	-0.084
1239	gene32034	LOC4352171	12	+	15846338	15847364	15846203	15846259	15847549	15847763	1239	55	3	34	3	200	100	0.5844051228	0.8714363262	0.902	0.85	0.052
1245	gene32034	LOC4352171	12	+	15846386	15846441	15846203	15846263	15847549	15847763	1245	3	0	6	1	155	100	0.5859583054	0.8714363262	1	0.795	0.205
135	gene2356	LOC4326565	1	+	25865762	25866221	25865288	25865637	25866310	25866396	135	6	29	0	2	200	100	0.5843913168	0.8714363262	0.094	0	0.094
1727	gene25111	LOC4346453	9	-	2397444	2397458	2397163	2397296	2397554	2401651	1727	5	8	17	39	114	100	0.5852182243	0.8714363262	0.354	0.277	0.077
21	gene26932	LOC4347999	10	+	1236694	1236736	1236470	1236569	1236805	1236886	21	76	0	78	1	142	100	0.5852142499	0.8714363262	1	0.982	0.018
2362	gene10218	LOC4333254	3	-	20185454	20185527	20183654	20183719	20186081	20186199	2362	65	4	43	4	173	100	0.5849924692	0.8714363262	0.904	0.861	0.043
2388	gene10013	LOC4333060	3	+	16287692	16287780	16286722	16286845	16290026	16290455	2388	14	0	437	11	188	100	0.5861191446	0.8714363262	1	0.955	0.045
2415	gene27696	LOC4348598	10	+	14239220	14240240	14237765	14237928	14252973	14253624	2415	99	2	325	4	200	100	0.5864376634	0.8714363262	0.961	0.976	-0.015
2540	gene3154	LOC4327893	1	+	32843313	32843376	32843121	32843216	32843468	32843596	2540	6	1	3	0	163	100	0.5868089218	0.8714363262	0.786	1	-0.214
2812	gene24427	LOC4345879	8	+	24007936	24008215	24005483	24006728	24008521	24008679	2812	170	0	261	2	200	100	0.5828565866	0.8714363262	1	0.985	0.015
823	gene9306	LOC4332425	3	+	9445712	9445902	9445425	9445577	9446246	9447830	823	7	11	23	49	200	100	0.5835680753	0.8714363262	0.241	0.19	0.051
875	gene20878	LOC4342763	7	-	7162507	7162573	7162073	7162244	7166649	7166716	875	2	18	1	4	166	100	0.5824910163	0.8714363262	0.063	0.131	-0.068
1798	gene3265	LOC4327625	1	+	33792325	33792417	33791015	33791568	33792567	33794100	1798	48	5	31	2	192	100	0.591008726	0.8716727478	0.833	0.89	-0.057
1799	gene3265	LOC4327625	1	+	33792567	33792675	33791015	33792417	33793341	33794100	1799	143	2	81	2	200	100	0.5887600922	0.8716727478	0.973	0.953	0.02
1820	gene9079	LOC4332201	3	-	7363893	7363992	7363483	7363586	7369276	7369635	1820	36	2	119	4	199	100	0.5895054285	0.8716727478	0.9	0.937	-0.037
1966	gene12554	LOC9269666	4	+	12662564	12662688	12661859	12662068	12663874	12664106	1966	2	9	19	135	200	100	0.5918934801	0.8716727478	0.1	0.066	0.034
2219	gene8856	LOC9270137	3	-	5573795	5573864	5573536	5573669	5573953	5574031	2219	10	19	6	16	169	100	0.5924030137	0.8716727478	0.237	0.182	0.055
2411	gene27696	LOC4348598	10	+	14240453	14240569	14240174	14240240	14252973	14253624	2411	0	7	2	37	200	100	0.5918242666	0.8716727478	0	0.026	-0.026
2560	gene23488	LOC4345059	8	+	8959149	8959192	8958579	8958703	8959375	8959597	2560	5	33	25	220	143	100	0.591641771	0.8716727478	0.096	0.074	0.022
2695	gene328	LOC4325203	1	+	2455450	2455786	2452431	2452904	2455930	2456522	2695	8	2	4	2	200	100	0.5918106986	0.8716727478	0.667	0.5	0.167
2795	gene2326	LOC4326574	1	-	25530961	25531222	25530489	25530595	25531306	25531347	2795	13	2	24	2	200	100	0.5879303543	0.8716727478	0.765	0.857	-0.092
2829	gene24739	LOC4346146	8	+	26607166	26607275	26606690	26606886	26607548	26607616	2829	79	4	97	7	200	100	0.589313312	0.8716727478	0.908	0.874	0.034
2848	gene5457	LOC4328860	2	+	8199863	8199911	8199281	8199579	8201023	8201072	2848	24	1	10	0	148	100	0.5876340182	0.8716727478	0.942	1	-0.058
478	gene23220	LOC4344827	8	-	4962642	4962842	4962192	4962365	4967387	4967540	478	3	1	8	1	200	100	0.5920008937	0.8716727478	0.6	0.8	-0.2
740	gene23667	LOC4345219	8	+	12385243	12385477	12381551	12383972	12385857	12386150	740	3	11	6	14	200	100	0.5916508986	0.8716727478	0.12	0.176	-0.056
2520	gene15481	LOC4338074	5	+	6593936	6594125	6593772	6593849	6594707	6595037	2520	19	1	8	0	200	100	0.5950234268	0.8742944643	0.905	1	-0.095
2581	gene4334	LOC4325392	1	-	42268203	42268210	42267997	42268116	42268362	42268409	2581	2	4	3	3	107	100	0.5948902695	0.8742944643	0.318	0.483	-0.165
1089	gene29567	LOC9269931	11	-	7798014	7798152	7796533	7797836	7798478	7799617	1089	2	4	7	8	200	100	0.6031695666	0.8749022138	0.2	0.304	-0.104
1133	gene357	LOC4324515	1	-	2700320	2700359	2699028	2700020	2700467	2701641	1133	8	3	23	13	139	100	0.6008972308	0.8749022138	0.657	0.56	0.097
1218	gene24500	LOC4345940	8	-	24649226	24649367	24648382	24648840	24649460	24649526	1218	40	3	5	0	200	100	0.6027142386	0.8749022138	0.87	1	-0.13
1350	gene6845	LOC4330083	2	-	25513068	25513257	25510879	25512947	25513458	25513585	1350	6	19	17	40	200	100	0.5965437215	0.8749022138	0.136	0.175	-0.039
1413	gene27485	LOC4348438	10	-	10994431	10994727	10993379	10993511	10994814	10995881	1413	41	5	48	4	200	100	0.5989100103	0.8749022138	0.804	0.857	-0.053
1436	gene11445	LOC4334396	3	+	33001881	33001951	33001718	33001792	33002035	33002091	1436	113	0	94	1	170	100	0.6034097762	0.8749022138	1	0.982	0.018
1523	gene25013	LOC4346370	9	+	426531	426598	424946	426420	426661	426727	1523	41	2	37	3	167	100	0.6029138963	0.8749022138	0.925	0.881	0.044
1557	gene24184	LOC4345664	8	-	21175031	21175130	21174354	21174492	21175367	21175449	1557	16	86	28	180	199	100	0.6031612731	0.8749022138	0.085	0.073	0.012
1805	gene15677	LOC9267632	5	-	10533649	10533686	10532785	10532951	10533749	10534494	1805	27	1	27	2	137	100	0.5990388068	0.8749022138	0.952	0.908	0.044
1968	gene28438	LOC4349257	10	+	21105891	21105957	21105103	21105484	21107322	21107560	1968	18	15	13	8	166	100	0.6024281665	0.8749022138	0.42	0.495	-0.075
2166	gene31491	LOC4351682	12	+	4194350	4194435	4193929	4194169	4195159	4195410	2166	1	20	4	43	185	100	0.5995167063	0.8749022138	0.026	0.048	-0.022
2200	gene17485	LOC4339847	6	+	239952	240001	239539	239622	240334	240397	2200	50	0	81	1	149	100	0.5997713275	0.8749022138	1	0.982	0.018
2434	gene8524	LOC4331674	3	-	3077078	3077244	3076604	3076712	3081239	3081524	2434	7	26	71	208	200	100	0.6006254333	0.8749022138	0.119	0.146	-0.027
2519	gene15481	LOC4338074	5	+	6593936	6594125	6593772	6593849	6594702	6595037	2519	19	1	8	1	200	100	0.6008240457	0.8749022138	0.905	0.8	0.105
411	gene8504	LOC4331657	3	+	2951317	2951386	2949821	2949968	2951468	2951640	411	4	0	42	4	169	100	0.5986416427	0.8749022138	1	0.861	0.139
477	gene16082	LOC107281147	5	+	17786973	17787037	17786179	17786418	17788173	17788317	477	0	3	1	7	164	100	0.6013945354	0.8749022138	0	0.08	-0.08
712	gene16828	LOC4339269	5	+	25188901	25189013	25188219	25188765	25189413	25189637	712	4	12	12	25	200	100	0.5994651747	0.8749022138	0.143	0.194	-0.051
793	gene32619	LOC4352680	12	+	24816528	24816601	24815586	24815729	24817083	24817413	793	15	2	18	4	173	100	0.6006996459	0.8749022138	0.813	0.722	0.091
931	gene15163	LOC4337807	5	-	2751436	2751498	2750821	2750873	2751590	2751838	931	27	2	33	4	162	100	0.5985638821	0.8749022138	0.893	0.836	0.057
1614	gene22315	LOC9271378	7	+	26388611	26388651	26388440	26388512	26389388	26389450	1614	6	13	4	13	140	100	0.6041012247	0.8751266026	0.248	0.18	0.068
1961	gene20151	LOC4342166	7	-	51288	51403	50806	51031	53066	53383	1961	3	3	15	9	200	100	0.6044039846	0.8751266026	0.333	0.455	-0.122
442	gene16215	LOC4338711	5	-	19365224	19365280	19364390	19364818	19365658	19365861	442	4	18	3	21	156	100	0.6059709102	0.8767865009	0.125	0.084	0.041
1228	gene10367	LOC4333375	3	-	22185103	22185144	22184558	22184670	22185529	22185736	1228	9	20	0	1	141	100	0.6079253945	0.8783799532	0.242	0	0.242
1703	gene26737	LOC4347851	9	+	22273623	22273828	22272947	22273082	22273995	22274200	1703	136	10	124	7	200	100	0.6083360443	0.8783799532	0.872	0.899	-0.027
1739	gene8719	LOC4331862	3	-	4471229	4472643	4470882	4470922	4472753	4472807	1739	270	2	518	2	200	100	0.608067289	0.8783799532	0.985	0.992	-0.007
142	gene3010	LOC4325136	1	-	31685616	31685711	31685082	31685147	31685925	31686097	142	5	17	16	40	195	100	0.608978214	0.8786986687	0.131	0.17	-0.039
1296	gene31734	LOC4351897	12	-	8677900	8677985	8672270	8672422	8679144	8679518	1296	7	4	16	6	185	100	0.612082101	0.8790688107	0.486	0.59	-0.104
1314	gene18421	LOC4340671	6	+	8099360	8099403	8097229	8097428	8099527	8100126	1314	4	9	3	4	143	100	0.6121860495	0.8790688107	0.237	0.344	-0.107
1399	gene9410	LOC9267415	3	-	10244236	10244276	10243450	10243518	10244451	10244544	1399	5	26	7	26	140	100	0.6120896391	0.8790688107	0.121	0.161	-0.04
1524	gene29698	LOC4350288	11	-	10236719	10236803	10235707	10236176	10236886	10236961	1524	51	2	9	0	184	100	0.6107986759	0.8790688107	0.933	1	-0.067
19	gene21305	LOC4343142	7	-	15769916	15770010	15768958	15769162	15770250	15770403	19	119	7	117	9	194	100	0.6120436833	0.8790688107	0.898	0.87	0.028
2701	gene8543	LOC4331693	3	+	3192411	3192449	3192031	3192243	3193183	3193228	2701	4	18	5	33	138	100	0.6117542371	0.8790688107	0.139	0.099	0.04
2773	gene10794	LOC4333761	3	-	27433961	27434042	27431848	27432572	27434335	27434441	2773	6	8	14	26	181	100	0.6096716182	0.8790688107	0.293	0.229	0.064
1724	gene25111	LOC4346453	9	-	2403466	2403516	2403303	2403357	2404197	2404366	1724	1	1	1	3	150	100	0.6129298546	0.8792315272	0.4	0.182	0.218
2441	gene25941	LOC4347145	9	-	16032180	16032282	16031525	16031938	16034334	16034440	2441	25	5	16	2	200	100	0.6134513274	0.8792315272	0.714	0.8	-0.086
439	gene8690	LOC4331837	3	+	4274030	4274122	4272877	4273451	4274263	4274366	439	5	4	9	11	192	100	0.613564447	0.8792315272	0.394	0.299	0.095
1349	gene12373	LOC4335201	4	-	8217501	8217589	8216602	8216895	8218885	8218953	1349	202	5	229	4	188	100	0.6150242972	0.8795100547	0.956	0.968	-0.012
1564	gene25943	LOC4347149	9	+	16060141	16060148	16058956	16060061	16060219	16060294	1564	2	67	1	64	107	100	0.6147623382	0.8795100547	0.027	0.014	0.013
1944	gene21468	LOC4343276	7	-	18339864	18339902	18339657	18339708	18339991	18340085	1944	1	41	0	26	138	100	0.6142450085	0.8795100547	0.017	0	0.017
221	gene26420	LOC4347557	9	+	19986556	19986774	19981921	19982000	19987038	19987103	221	15	4	7	3	200	100	0.616915496	0.881609876	0.652	0.538	0.114
1975	gene14494	LOC4337181	4	+	32752830	32752946	32752482	32752664	32753184	32753335	1975	19	11	69	32	200	100	0.6180210124	0.882584802	0.463	0.519	-0.056
1168	gene30095	LOC9270101	11	-	18536273	18536304	18533270	18533351	18536387	18536468	1168	4	9	0	1	131	100	0.6189824011	0.8832685753	0.253	0	0.253
1359	gene11376	LOC4334324	3	+	32432845	32432880	32432455	32432724	32433114	32433197	1359	74	5	103	5	135	100	0.6193470778	0.8832685753	0.916	0.938	-0.022
1679	gene1497	LOC4326018	1	+	14475332	14475450	14474992	14475161	14475590	14475727	1679	42	1	44	2	200	100	0.6206828734	0.8833609495	0.955	0.917	0.038
170	gene7002	LOC4330239	2	-	26991002	26991048	26990028	26990572	26991845	26991997	170	18	1	39	1	146	100	0.6204350716	0.8833609495	0.925	0.964	-0.039
1853	gene16321	LOC4338818	5	-	20570751	20570868	20569660	20569804	20570964	20571081	1853	55	24	47	17	200	100	0.6198623005	0.8833609495	0.534	0.58	-0.046
2627	gene17769	LOC107276380	6	+	2428896	2428968	2428592	2428670	2429112	2429679	2627	1	0	9	4	172	100	0.6212100394	0.8835081392	1	0.567	0.433
197	gene1628	LOC4325231	1	+	16498827	16500051	16498548	16498635	16502928	16503330	197	22	1	62	5	200	100	0.6216776718	0.8835705151	0.917	0.861	0.056
1360	gene11376	LOC4334324	3	+	32432845	32432992	32432368	32432724	32433114	32433197	1360	80	5	111	5	200	100	0.6223327735	0.8836637899	0.889	0.917	-0.028
2158	gene11912	LOC4334834	3	+	36085902	36086089	36082778	36082860	36093252	36093396	2158	3	29	8	54	200	100	0.6233423948	0.8836637899	0.049	0.069	-0.02
2383	gene6200	LOC4329506	2	+	19069371	19069461	19067740	19067833	19069932	19070103	2383	31	2	18	2	190	100	0.6232954186	0.8836637899	0.891	0.826	0.065
2602	gene32752	LOC4352787	12	-	26085491	26085938	26083122	26085353	26086455	26086954	2602	30	6	9	1	200	100	0.6234385779	0.8836637899	0.714	0.818	-0.104
2138	gene4996	LOC4328444	2	-	3847808	3847866	3846150	3847302	3849955	3850087	2138	0	3	2	17	158	100	0.6242680381	0.8842383556	0	0.069	-0.069
2574	gene30099	LOC9269845	11	-	18566266	18566408	18565978	18566130	18566651	18566761	2574	65	16	2	1	200	100	0.6249748225	0.8846384962	0.67	0.5	0.17
1053	gene21662	LOC4343446	7	-	20742488	20742569	20740550	20740604	20742669	20742773	1053	1	11	0	4	181	100	0.6254937953	0.8847724309	0.048	0	0.048
2529	gene8450	LOC4331604	3	+	2532105	2532357	2531602	2531641	2532464	2534543	2529	84	1	40	1	200	100	0.6274677338	0.8869628645	0.977	0.952	0.025
2772	gene10794	LOC4333761	3	-	27433961	27434042	27431848	27432572	27434654	27434707	2772	6	34	14	61	181	100	0.6279179023	0.8869978498	0.089	0.113	-0.024
1095	gene25288	LOC4346616	9	-	6047800	6047847	6046578	6047652	6048645	6048768	1095	1	3	4	6	147	100	0.6334416835	0.8876281449	0.185	0.312	-0.127
1143	gene2252	LOC4326630	1	-	24785197	24785302	24784860	24784989	24785403	24787457	1143	1	2	0	1	200	100	0.6293844254	0.8876281449	0.2	0	0.2
1172	gene14842	LOC4337517	4	-	35446910	35446959	35446560	35446689	35447169	35447276	1172	2	25	0	4	149	100	0.6395682591	0.8876281449	0.051	0	0.051
1203	gene26837	LOC4347930	9	+	22922168	22922253	22921148	22921229	22922337	22922442	1203	9	0	26	1	185	100	0.6339627461	0.8876281449	1	0.934	0.066
1242	gene32034	LOC4352171	12	+	15846386	15847364	15846203	15846259	15847549	15847763	1242	50	3	33	3	200	100	0.6372033095	0.8876281449	0.893	0.846	0.047
1250	gene32034	LOC4352171	12	+	15846338	15846441	15846203	15846259	15847292	15847364	1250	7	2	7	1	200	100	0.6371070088	0.8876281449	0.636	0.778	-0.142
1313	gene18421	LOC4340671	6	+	8099376	8099403	8097264	8097428	8099527	8100126	1313	1	9	1	4	127	100	0.6359492628	0.8876281449	0.08	0.164	-0.084
1500	gene31906	LOC4352057	12	-	12380641	12380685	12380264	12380340	12381390	12381471	1500	32	11	23	6	144	100	0.6396250522	0.8876281449	0.669	0.727	-0.058
1601	gene23608	LOC4345166	8	+	11076082	11076172	11075445	11075564	11076742	11077068	1601	21	90	13	67	190	100	0.6391578207	0.8876281449	0.109	0.093	0.016
1868	gene11765	LOC4334695	3	+	35089141	35089221	35084615	35088400	35089555	35090056	1868	4	16	16	47	180	100	0.6321376144	0.8876281449	0.122	0.159	-0.037
2079	gene5289	LOC4328709	2	+	6311134	6311217	6281586	6281646	6311537	6311590	2079	5	1	2	1	183	100	0.6384495512	0.8876281449	0.732	0.522	0.21
2250	gene20443	LOC4342398	7	-	2466843	2466928	2465658	2466002	2467128	2468225	2250	7	1	11	3	185	100	0.6310598782	0.8876281449	0.791	0.665	0.126
244	gene4978	LOC4328429	2	+	3703513	3703522	3703040	3703369	3703605	3705353	244	1	5	0	2	109	100	0.6381562417	0.8876281449	0.155	0	0.155
2649	gene13432	LOC4336166	4	-	23941687	23941699	23941093	23941559	23941780	23942210	2649	1	8	0	3	112	100	0.6347794867	0.8876281449	0.1	0	0.1
2664	gene16531	LOC4339018	5	-	22631281	22631373	22631075	22631153	22631975	22632026	2664	36	1	12	0	192	100	0.6373804391	0.8876281449	0.949	1	-0.051
2796	gene2326	LOC4326574	1	-	25530998	25531222	25530489	25530653	25531306	25531347	2796	10	7	16	15	200	100	0.639858562	0.8876281449	0.417	0.348	0.069
2883	gene21361	LOC9272191	7	+	16669231	16669317	16667921	16668026	16669601	16670332	2883	1	2	0	1	186	100	0.6305843331	0.8876281449	0.212	0	0.212
2950	gene20645	LOC4342558	7	-	4194572	4194756	4192617	4192958	4195040	4195277	2950	4	18	13	43	200	100	0.6372056667	0.8876281449	0.1	0.131	-0.031
2966	gene29903	LOC4350444	11	+	15079430	15079533	15078639	15079280	15079897	15079940	2966	1	2	0	1	200	100	0.6293844254	0.8876281449	0.2	0	0.2
3018	gene11632	LOC107280358	3	-	34303508	34303628	34302705	34302802	34304139	34304915	3018	7	3	1	0	200	100	0.6328475841	0.8876281449	0.538	1	-0.462
409	gene8504	LOC4331657	3	+	2951251	2951386	2949821	2949968	2951468	2951640	409	4	0	49	4	200	100	0.6381656939	0.8876281449	1	0.86	0.14
502	gene7497	LOC4330726	2	-	31436563	31436645	31435802	31435858	31437418	31437523	502	2	1	5	1	182	100	0.6383972168	0.8876281449	0.524	0.733	-0.209
671	gene23432	LOC9270781	8	-	8168181	8168214	8168054	8168109	8168303	8168429	671	1	2	0	1	133	100	0.6356959184	0.8876281449	0.273	0	0.273
786	gene1684	LOC4324039	1	+	17607826	17607869	17607205	17607334	17608032	17608422	786	1	2	0	1	143	100	0.6346630432	0.8876281449	0.259	0	0.259
884	gene17392	LOC4339764	5	+	29254460	29254529	29254177	29254287	29254826	29254932	884	73	4	79	6	169	100	0.6314637936	0.8876281449	0.915	0.886	0.029
902	gene25064	LOC9272124	9	-	1614511	1614777	1613727	1613825	1614864	1614954	902	22	64	24	82	200	100	0.6390098265	0.8876281449	0.147	0.128	0.019
960	gene29760	LOC9266258	11	-	11738074	11738166	11737568	11737719	11738569	11739409	960	20	35	34	50	192	100	0.6311647136	0.8876281449	0.229	0.262	-0.033
1656	gene25122	LOC4346464	9	-	2607121	2607185	2606703	2606765	2607554	2607818	1656	0	26	1	37	164	100	0.6433333345	0.8894893915	0	0.016	-0.016
1710	gene1793	LOC9267136	1	-	19119446	19119620	19117942	19118212	19120540	19120673	1710	17	11	13	11	200	100	0.642649985	0.8894893915	0.436	0.371	0.065
2240	gene13959	LOC9266233	4	+	28284163	28284216	28280682	28280904	28284479	28284675	2240	2	1	1	0	153	100	0.6426322636	0.8894893915	0.567	1	-0.433
762	gene19205	LOC4341323	6	-	21744336	21744417	21739727	21739960	21747861	21747972	762	1	0	2	1	181	100	0.6431826431	0.8894893915	1	0.525	0.475
856	gene18417	LOC4340666	6	-	8031859	8031917	8031226	8031411	8032007	8032288	856	2	1	1	0	158	100	0.6427748756	0.8894893915	0.559	1	-0.441
1925	gene27299	LOC9272688	10	-	7543327	7543403	7538480	7538579	7543675	7543760	1925	12	6	10	7	176	100	0.6442240586	0.8901306576	0.532	0.448	0.084
1777	gene29532	LOC9270334	11	-	7398256	7398360	7397619	7397704	7398442	7398537	1777	10	59	12	57	200	100	0.6475446683	0.8907648463	0.078	0.095	-0.017
2010	gene26916	LOC107277780	10	-	1034263	1034369	1033989	1034039	1034601	1037738	2010	6	14	10	31	200	100	0.6474455202	0.8907648463	0.176	0.139	0.037
205	gene2643	LOC9272654	1	+	28801575	28802910	28800538	28800658	28803164	28804458	205	160	7	289	10	200	100	0.6466682633	0.8907648463	0.92	0.935	-0.015
2245	gene1291	LOC4323905	1	-	11260307	11260399	11259689	11259804	11263997	11264076	2245	5	1	2	0	192	100	0.6483606395	0.8907648463	0.723	1	-0.277
2673	gene21767	LOC107277239	7	-	21675474	21675633	21675268	21675359	21675996	21677379	2673	7	1	15	1	200	100	0.6485280751	0.8907648463	0.778	0.882	-0.104
479	gene23220	LOC4344827	8	-	4962642	4962842	4962192	4962365	4967399	4967540	479	3	0	8	1	200	100	0.6467842754	0.8907648463	1	0.8	0.2
534	gene907	LOC4325894	1	+	7288661	7288726	7288194	7288252	7288861	7289003	534	8	23	6	23	165	100	0.6480366178	0.8907648463	0.174	0.137	0.037
649	gene31370	LOC4351564	12	+	3014135	3014213	3013299	3013874	3014313	3014574	649	5	1	2	0	178	100	0.6474839343	0.8907648463	0.737	1	-0.263
915	gene7065	LOC4330301	2	+	27550584	27550652	27549672	27549791	27550801	27550943	915	3	13	7	21	168	100	0.6466825675	0.8907648463	0.121	0.166	-0.045
1745	gene23841	LOC4345367	8	-	16523557	16523622	16521922	16522144	16523779	16523972	1745	31	1	34	2	165	100	0.6492348616	0.8911485757	0.949	0.912	0.037
1310	gene764	LOC107279203	1	+	6018900	6019101	6017065	6017360	6019248	6019383	1310	2	1	20	5	200	100	0.6506874148	0.8913819053	0.5	0.667	-0.167
901	gene25064	LOC9272124	9	-	1614507	1614777	1613727	1613825	1614864	1614954	901	33	64	37	82	200	100	0.6506284681	0.8913819053	0.205	0.184	0.021
916	gene3150	LOC4327889	1	-	32818861	32819002	32817936	32818078	32819256	32819454	916	3	19	6	54	200	100	0.650446699	0.8913819053	0.073	0.053	0.02
128	gene1601	LOC4325426	1	+	15978582	15978609	15977592	15977739	15979953	15980049	128	43	1	128	5	127	100	0.6517024647	0.892186237	0.971	0.953	0.018
2318	gene19409	LOC4341503	6	+	24303845	24306145	24300275	24302243	24306239	24306434	2318	31	1	62	1	200	100	0.6524311114	0.8925976819	0.939	0.969	-0.03
2017	gene4236	LOC4326059	1	-	41491731	41491779	41490781	41490859	41491844	41492510	2017	16	0	53	1	148	100	0.653377019	0.8932828952	1	0.973	0.027
828	gene12676	LOC4335497	4	-	15395988	15396096	15388678	15390135	15397145	15397239	828	41	6	180	21	200	100	0.653788824	0.8932828952	0.774	0.811	-0.037
580	gene1606	LOC9266898	1	+	16054835	16054896	16052777	16052933	16055683	16056254	580	86	3	211	10	161	100	0.654509598	0.8936820641	0.947	0.929	0.018
1247	gene32034	LOC4352171	12	+	15847292	15847364	15846203	15846259	15847549	15847763	1247	11	3	7	3	172	100	0.6552540233	0.8941129834	0.681	0.576	0.105
1276	gene30390	LOC4350809	11	+	22314641	22314733	22310857	22311145	22315251	22316053	1276	1	1	9	4	192	100	0.6565785328	0.8953343629	0.342	0.54	-0.198
214	gene22155	LOC4343872	7	+	25046886	25047091	25045074	25046171	25047706	25047785	214	118	1	234	1	200	100	0.6580279497	0.895718145	0.983	0.992	-0.009
2239	gene13274	LOC107280814	4	-	22645282	22645478	22644452	22645082	22648017	22649714	2239	5	4	4	5	200	100	0.6581487761	0.895718145	0.385	0.286	0.099
2370	gene31766	LOC4351929	12	+	9351218	9351318	9350851	9351049	9353885	9354007	2370	97	1	224	0	200	100	0.6574941589	0.895718145	0.98	1	-0.02
1284	gene21429	LOC4343246	7	-	17790488	17790699	17787836	17788129	17791911	17791970	1284	4	4	2	1	200	100	0.6589441716	0.8962156541	0.333	0.5	-0.167
1937	gene29346	LOC107277378	11	-	5174705	5174859	5173247	5173734	5174947	5175109	1937	63	1	32	1	200	100	0.6594556407	0.8963266042	0.969	0.941	0.028
1104	gene26188	LOC4347377	9	+	18364998	18365130	18364562	18364675	18365316	18366608	1104	4	2	4	1	200	100	0.6627725127	0.8973251228	0.5	0.667	-0.167
1159	gene19221	LOC107281173	6	-	21940396	21940441	21937261	21937331	21941388	21941480	1159	12	2	2	0	145	100	0.6608764479	0.8973251228	0.805	1	-0.195
1311	gene30929	LOC4351221	11	-	28903002	28903059	28902745	28902886	28903625	28903697	1311	21	3	59	6	157	100	0.662637719	0.8973251228	0.817	0.862	-0.045
1364	gene16544	LOC9270017	5	-	22727966	22728033	22727383	22727514	22728477	22728537	1364	4	46	8	69	167	100	0.6612512288	0.8973251228	0.049	0.065	-0.016
268	gene8384	LOC4331539	3	-	1992687	1992784	1992432	1992582	1993624	1993749	268	12	1	4	0	197	100	0.6615765199	0.8973251228	0.859	1	-0.141
873	gene20603	LOC4342521	7	+	3845939	3846032	3845748	3845816	3846131	3847181	873	1	1	13	6	193	100	0.6620986067	0.8973251228	0.341	0.529	-0.188
2855	gene20101	LOC4342117	6	-	30904106	30904156	30903014	30903222	30905437	30905500	2855	6	84	13	145	150	100	0.6637132611	0.8980156712	0.045	0.056	-0.011
361	gene27320	LOC4348285	10	+	8071523	8071678	8070348	8070766	8072432	8072514	361	14	3	21	3	200	100	0.6643484509	0.8982921661	0.7	0.778	-0.078
1015	gene25453	LOC4346750	9	+	9686674	9686727	9683818	9683953	9686820	9686862	1015	0	12	1	35	153	100	0.6694654501	0.8999583904	0	0.018	-0.018
1348	gene18897	LOC9266936	6	-	16523213	16524189	16521556	16523108	16524291	16524598	1348	17	14	24	16	200	100	0.6690452685	0.8999583904	0.378	0.429	-0.051
1807	gene15677	LOC9267632	5	-	10533607	10533686	10532785	10532951	10533749	10534496	1807	36	1	41	2	179	100	0.6693979682	0.8999583904	0.953	0.92	0.033
2419	gene27696	LOC4348598	10	+	14238374	14238457	14237765	14237928	14252973	14253624	2419	3	2	10	4	183	100	0.6689820391	0.8999583904	0.45	0.577	-0.127
2486	gene30574	LOC4350949	11	+	24230954	24231096	24230404	24230522	24231197	24231407	2486	7	0	23	1	200	100	0.6675525732	0.8999583904	1	0.92	0.08
2641	gene3776	LOC4325088	1	-	38083402	38083561	38082372	38082691	38084868	38084979	2641	146	2	127	1	200	100	0.6677687387	0.8999583904	0.973	0.984	-0.011
657	gene4399	LOC9266912	1	-	42669076	42669150	42668153	42668390	42669412	42669461	657	1	16	1	31	174	100	0.6680051585	0.8999583904	0.035	0.018	0.017
770	gene13149	LOC4335907	4	-	21706861	21706944	21706181	21706551	21707283	21707408	770	8	25	12	47	183	100	0.6686968426	0.8999583904	0.149	0.122	0.027
914	gene19734	LOC107275963	6	+	27784528	27784820	27782890	27783029	27785157	27785262	914	6	4	13	6	200	100	0.6683389577	0.8999583904	0.429	0.52	-0.091
2171	gene9532	LOC4332638	3	+	11176941	11177015	11174159	11174440	11177488	11177741	2171	53	76	68	88	174	100	0.6731817323	0.9032071505	0.286	0.308	-0.022
2532	gene8450	LOC4331604	3	+	2532316	2532357	2531602	2531641	2532464	2534543	2532	31	1	16	1	141	100	0.6729920597	0.9032071505	0.956	0.919	0.037
696	gene5459	LOC4328862	2	+	8214814	8215199	8213193	8213343	8215280	8216077	696	13	0	46	1	200	100	0.6726379548	0.9032071505	1	0.958	0.042
602	gene13652	LOC4336379	4	-	25578467	25578584	25577117	25578289	25579464	25579627	602	4	13	8	35	200	100	0.6749126408	0.9049471744	0.133	0.103	0.03
1270	gene22285	LOC4343998	7	-	26188868	26188963	26188425	26188558	26189634	26189708	1270	5	101	2	28	195	100	0.6791038104	0.9070776508	0.025	0.035	-0.01
1695	gene5906	LOC9271190	2	+	14971402	14971430	14970988	14971014	14971519	14973201	1695	9	4	7	2	128	100	0.6791118527	0.9070776508	0.637	0.732	-0.095
1948	gene21468	LOC4343276	7	-	18339864	18339921	18339657	18339708	18339991	18340085	1948	1	41	0	26	157	100	0.6783270767	0.9070776508	0.015	0	0.015
2276	gene11955	LOC4334879	3	+	36389236	36389312	36387915	36388043	36389448	36389761	2276	3	3	2	1	176	100	0.677123877	0.9070776508	0.362	0.532	-0.17
2719	gene22639	LOC4344322	7	+	29026708	29026750	29025947	29026082	29026895	29029432	2719	2	0	6	1	142	100	0.6785848468	0.9070776508	1	0.809	0.191
87	gene12751	LOC9271365	4	-	16844466	16844567	16844222	16844350	16844844	16844896	87	3	9	12	26	200	100	0.6781459185	0.9070776508	0.143	0.188	-0.045
1765	gene7030	LOC4330267	2	-	27190489	27190612	27189102	27189571	27191636	27191736	1765	2	6	0	1	200	100	0.6812265806	0.9093197315	0.143	0	0.143
1999	gene15074	LOC4337713	5	+	1874678	1874769	1872354	1872682	1875837	1876238	1999	2	0	6	1	191	100	0.6819311399	0.9096778162	1	0.759	0.241
39	gene29386	LOC107279516	11	-	5590037	5590162	5589341	5589475	5590675	5590871	39	2	0	6	1	200	100	0.6823912877	0.9097096131	1	0.75	0.25
1052	gene19501	LOC9267494	6	+	25499100	25499207	25498698	25498840	25500540	25501068	1052	3	25	2	11	200	100	0.6838520049	0.9104926119	0.057	0.083	-0.026
1874	gene25180	LOC107278788	9	+	4050135	4050271	4049717	4050050	4051565	4051701	1874	61	40	20	11	200	100	0.6834961194	0.9104926119	0.433	0.476	-0.043
138	gene8465	LOC4331617	3	-	2654794	2654802	2654445	2654529	2655164	2655352	138	175	49	34	8	108	100	0.6870303475	0.9106554813	0.768	0.797	-0.029
1393	gene1478	LOC9266323	1	+	14256545	14256608	14256242	14256354	14257321	14257636	1393	10	1	3	0	163	100	0.687613847	0.9106554813	0.86	1	-0.14
1444	gene9212	LOC4332328	3	-	8605816	8605938	8603940	8604280	8606033	8606613	1444	12	4	39	17	200	100	0.6851171861	0.9106554813	0.6	0.534	0.066
1460	gene23149	LOC4344767	8	+	4105651	4105785	4105293	4105545	4105948	4106900	1460	2	1	42	36	200	100	0.6849317411	0.9106554813	0.5	0.368	0.132
1890	gene9030	LOC9267087	3	-	6984879	6985012	6982352	6982524	6985337	6987618	1890	1	0	6	2	200	100	0.6888704289	0.9106554813	1	0.6	0.4
2021	gene4236	LOC4326059	1	-	41491731	41491776	41488410	41490859	41491844	41492510	2021	13	0	50	1	145	100	0.6872645134	0.9106554813	1	0.972	0.028
2187	gene15350	LOC4337973	5	+	4710770	4710829	4710587	4710679	4710981	4711041	2187	5	1	10	1	159	100	0.6862779752	0.9106554813	0.759	0.863	-0.104
2417	gene27696	LOC4348598	10	+	14238374	14238457	14237765	14237928	14239915	14239926	2417	3	0	10	1	183	100	0.6890501956	0.9106554813	1	0.845	0.155
2610	gene13841	LOC4336560	4	-	27281464	27281510	27281126	27281213	27281583	27281625	2610	22	2	19	1	146	100	0.6862013636	0.9106554813	0.883	0.929	-0.046
2684	gene28995	LOC9271908	11	+	1882500	1882565	1881783	1881885	1883066	1883148	2684	23	6	44	9	165	100	0.6862854297	0.9106554813	0.699	0.748	-0.049
2936	gene718	LOC9271430	1	+	5644325	5644435	5643910	5644154	5645521	5645636	2936	6	2	1	0	200	100	0.6888704289	0.9106554813	0.6	1	-0.4
890	gene3840	LOC4324891	1	-	38524592	38524679	38524443	38524505	38525641	38525740	890	1	19	0	5	187	100	0.6892155154	0.9106554813	0.027	0	0.027
140	gene3010	LOC4325136	1	-	31687060	31687243	31686839	31686971	31687490	31687994	140	76	5	136	7	200	100	0.6902055228	0.9107359061	0.884	0.907	-0.023
1916	gene3003	LOC4327016	1	+	31637454	31637527	31635898	31636026	31637874	31638061	1916	37	11	13	5	173	100	0.6918972064	0.9107359061	0.66	0.6	0.06
2852	gene30542	LOC4350929	11	+	24003281	24003752	24003054	24003096	24004216	24004788	2852	53	3	29	1	200	100	0.690962653	0.9107359061	0.898	0.935	-0.037
2893	gene5191	LOC4328624	2	-	5471509	5471602	5470924	5471309	5471952	5472035	2893	16	9	3	1	193	100	0.6918194984	0.9107359061	0.479	0.609	-0.13
321	gene1019	LOC4327224	1	-	8258417	8258561	8253726	8253870	8258639	8258702	321	1	11	0	3	200	100	0.6918154294	0.9107359061	0.043	0	0.043
89	gene5780	LOC4329138	2	-	12416470	12416547	12415697	12415764	12416966	12417166	89	54	2	55	3	177	100	0.690176609	0.9107359061	0.938	0.912	0.026
2076	gene5289	LOC4328709	2	+	6311690	6311788	6311537	6311590	6312265	6312293	2076	26	1	7	0	198	100	0.6928672084	0.910862629	0.929	1	-0.071
2385	gene1376	LOC4326973	1	-	12624574	12624600	12624432	12624501	12624738	12625291	2385	4	19	2	14	126	100	0.6925211718	0.910862629	0.143	0.102	0.041
1055	gene25272	LOC9266370	9	+	5837240	5837289	5835638	5835713	5838047	5838389	1055	6	16	11	23	149	100	0.6948540392	0.9118790182	0.201	0.243	-0.042
218	gene3854	LOC4324905	1	-	38662169	38662317	38661256	38661323	38663343	38663696	218	86	5	174	8	200	100	0.694094576	0.9118790182	0.896	0.916	-0.02
2643	gene3776	LOC4325088	1	-	38083250	38083561	38082372	38082691	38084868	38085543	2643	296	2	283	1	200	100	0.6949524028	0.9118790182	0.987	0.993	-0.006
1068	gene31201	LOC4351434	12	+	1672798	1672868	1672593	1672726	1672991	1673171	1068	1	26	1	47	170	100	0.6972669594	0.9128473975	0.022	0.012	0.01
1900	gene4492	LOC4327977	2	-	53451	53475	52779	52960	53584	53799	1900	96	15	10	1	124	100	0.6974416807	0.9128473975	0.838	0.89	-0.052
298	gene27580	LOC4348508	10	-	12345538	12345608	12345016	12345132	12346593	12346783	298	3	35	6	52	170	100	0.6972480711	0.9128473975	0.048	0.064	-0.016
508	gene6115	LOC4329434	2	+	17980187	17980300	17975200	17977483	17980619	17980895	508	7	6	5	6	200	100	0.6970704074	0.9128473975	0.368	0.294	0.074
2780	gene20911	LOC4342793	7	-	7628008	7628132	7627359	7627883	7632363	7632548	2780	7	84	11	108	200	100	0.6979081209	0.9128848382	0.04	0.048	-0.008
690	gene5459	LOC4328862	2	+	8214787	8215199	8213193	8213343	8215280	8216077	690	13	0	52	1	200	100	0.69883255	0.9135209196	1	0.963	0.037
1167	gene30095	LOC9270101	11	-	18537436	18537496	18536716	18536818	18537572	18537668	1167	14	4	1	0	160	100	0.7087055526	0.9176712361	0.686	1	-0.314
1202	gene26837	LOC4347930	9	+	22922193	22922253	22921148	22921229	22922337	22922442	1202	3	0	11	1	160	100	0.7057379538	0.9176712361	1	0.873	0.127
1246	gene32034	LOC4352171	12	+	15846386	15846441	15846203	15846263	15847292	15847364	1246	3	1	6	1	155	100	0.7052177737	0.9176712361	0.659	0.795	-0.136
1259	gene29221	LOC4349917	11	+	3752031	3752121	3751419	3751506	3752570	3752673	1259	3	26	1	14	190	100	0.7077158913	0.9176712361	0.057	0.036	0.021
1282	gene13852	LOC4336569	4	+	27359258	27359364	27358583	27358634	27359794	27359853	1282	309	12	275	9	200	100	0.7082688106	0.9176712361	0.928	0.939	-0.011
1701	gene22955	LOC4344610	8	-	2014669	2014752	2014460	2014532	2015053	2015470	1701	2	10	3	22	183	100	0.7096622934	0.9176712361	0.099	0.069	0.03
2058	gene920	LOC4324290	1	-	7407956	7407983	7407377	7407616	7408589	7408679	2058	15	2	2	0	127	100	0.7055040521	0.9176712361	0.855	1	-0.145
2313	gene5388	LOC4328798	2	+	7273530	7273727	7273028	7273303	7273833	7273931	2313	54	46	41	31	200	100	0.7043469276	0.9176712361	0.37	0.398	-0.028
2408	gene2255	LOC9271596	1	-	24814836	24814939	24814510	24814589	24815539	24815698	2408	8	79	3	39	200	100	0.7061571669	0.9176712361	0.048	0.037	0.011
2632	gene19490	LOC9266117	6	-	25290750	25290814	25290329	25290442	25290903	25290982	2632	3	1	1	0	164	100	0.7074526169	0.9176712361	0.647	1	-0.353
299	gene27580	LOC4348508	10	-	12345538	12345608	12345016	12345266	12346593	12346783	299	3	1	6	1	170	100	0.706100671	0.9176712361	0.638	0.779	-0.141
323	gene32774	LOC4352805	12	-	26215811	26216180	26215402	26215708	26216692	26216806	323	54	0	132	1	200	100	0.7073753101	0.9176712361	1	0.985	0.015
348	gene10316	LOC4333337	3	-	21512668	21512794	21512460	21512593	21513852	21513993	348	16	0	68	1	200	100	0.7090849518	0.9176712361	1	0.971	0.029
394	gene25108	LOC4346451	9	-	2367096	2367145	2364626	2365022	2367694	2367818	394	10	17	7	15	149	100	0.7108100941	0.9176712361	0.283	0.239	0.044
415	gene14452	LOC4337147	4	-	32388382	32388473	32388002	32388050	32390845	32392479	415	8	1	15	1	191	100	0.7037480686	0.9176712361	0.807	0.887	-0.08
523	gene21380	LOC4343203	7	+	16953427	16953589	16951772	16951883	16954000	16954114	523	96	2	143	2	200	100	0.7039824917	0.9176712361	0.96	0.973	-0.013
549	gene16382	LOC4338877	5	-	21128393	21128480	21127882	21127998	21128579	21128723	549	133	0	155	1	187	100	0.7103733986	0.9176712361	1	0.988	0.012
725	gene19458	LOC4341546	6	-	24940412	24940490	24939885	24940043	24940577	24940850	725	1	6	1	11	178	100	0.7106389727	0.9176712361	0.086	0.049	0.037
862	gene28918	LOC9269474	11	-	1403031	1403187	1401840	1402272	1403287	1404159	862	3	1	1	0	200	100	0.7078057735	0.9176712361	0.6	1	-0.4
941	gene4872	LOC107280152	2	+	2941541	2941589	2941160	2941327	2941781	2942429	941	1	0	3	1	148	100	0.7070527084	0.9176712361	1	0.67	0.33
2886	gene12209	LOC9269363	4	+	4756986	4757118	4756109	4756207	4757398	4757699	2886	124	3	156	5	200	100	0.7125993417	0.9194118982	0.954	0.94	0.014
222	gene26420	LOC4347557	9	+	19981215	19981407	19979444	19979604	19981921	19982000	222	9	7	7	4	200	100	0.7137266014	0.9202968237	0.391	0.467	-0.076
2121	gene3874	LOC9269943	1	+	38841237	38841352	38840570	38840644	38841569	38841629	2121	6	11	1	1	200	100	0.7141800679	0.9203123866	0.214	0.333	-0.119
1008	gene1827	LOC9270848	1	+	19881349	19881471	19879754	19880468	19882056	19882114	1008	94	2	138	4	200	100	0.7353392242	0.9218992681	0.959	0.945	0.014
1014	gene31434	LOC4351633	12	+	3641654	3641770	3639474	3639592	3643145	3643550	1014	55	2	38	2	200	100	0.7299720661	0.9218992681	0.932	0.905	0.027
1149	gene8927	LOC4332061	3	+	6076036	6076090	6075799	6075949	6078850	6079239	1149	4	1	2	1	154	100	0.7243620029	0.9218992681	0.722	0.565	0.157
1292	gene31734	LOC4351897	12	-	8671447	8671537	8670030	8670420	8671784	8671878	1292	52	14	104	32	190	100	0.7159619383	0.9218992681	0.662	0.631	0.031
131	gene12378	LOC4335209	4	-	8278430	8278622	8277987	8278249	8280557	8280651	131	21	7	58	16	200	100	0.7223850369	0.9218992681	0.6	0.644	-0.044
1464	gene27701	LOC4348603	10	+	14279770	14279787	14278684	14279204	14280299	14280513	1464	0	3	1	13	117	100	0.7306801528	0.9218992681	0	0.062	-0.062
1499	gene17163	LOC4339560	5	-	27606298	27606331	27605915	27606189	27606425	27606488	1499	2	55	2	79	133	100	0.7317737881	0.9218992681	0.027	0.019	0.008
150	gene29333	LOC9267168	11	-	5075423	5075788	5073802	5075170	5080788	5081052	150	8	3	22	11	200	100	0.7189698224	0.9218992681	0.571	0.5	0.071
1549	gene834	LOC107279549	1	-	6658618	6658867	6657612	6657849	6661124	6661309	1549	13	3	7	1	200	100	0.7244518423	0.9218992681	0.684	0.778	-0.094
171	gene13376	LOC4336115	4	+	23468877	23468938	23467523	23467688	23469696	23469989	171	1	16	1	27	161	100	0.7347313789	0.9218992681	0.037	0.022	0.015
1756	gene24114	LOC9267871	8	-	20396231	20396287	20393493	20394149	20396454	20396620	1756	1	5	2	6	156	100	0.7352727592	0.9218992681	0.114	0.176	-0.062
1776	gene29532	LOC9270334	11	-	7393854	7394032	7393269	7393606	7394431	7394514	1776	6	29	3	19	200	100	0.7345964952	0.9218992681	0.094	0.073	0.021
1782	gene10151	LOC107280210	3	-	18171022	18171295	18170501	18170666	18171429	18171690	1782	14	1	24	1	200	100	0.735137403	0.9218992681	0.875	0.923	-0.048
1861	gene21233	LOC4343067	7	-	14523750	14523834	14522552	14522729	14524453	14524597	1861	2	1	11	9	184	100	0.7292121528	0.9218992681	0.521	0.399	0.122
1865	gene21410	LOC4343229	7	-	17428672	17428720	17427887	17428003	17429152	17429426	1865	3	59	3	80	148	100	0.7237724328	0.9218992681	0.033	0.025	0.008
1987	gene1532	LOC4325725	1	+	14956633	14957089	14955698	14956020	14957274	14957356	1987	18	16	29	30	200	100	0.7283429911	0.9218992681	0.36	0.326	0.034
2012	gene26916	LOC107277780	10	-	1032896	1032959	1031912	1032040	1033076	1033193	2012	13	1	16	2	163	100	0.7272680654	0.9218992681	0.889	0.831	0.058
2024	gene18550	LOC9266404	6	+	10436471	10436584	10435807	10436339	10437190	10437324	2024	20	2	16	1	200	100	0.7332985026	0.9218992681	0.833	0.889	-0.056
2025	gene18550	LOC9266404	6	+	10436483	10436584	10435807	10436339	10437190	10437324	2025	16	2	13	1	200	100	0.7280015033	0.9218992681	0.8	0.867	-0.067
2035	gene12752	LOC9267440	4	-	16865168	16865917	16864975	16865075	16866963	16868057	2035	561	8	1235	15	200	100	0.7228048226	0.9218992681	0.972	0.976	-0.004
2039	gene28731	LOC4349525	11	-	1973	2728	1703	1756	3889	3945	2039	51	26	143	66	200	100	0.728763632	0.9218992681	0.495	0.52	-0.025
2084	gene16086	LOC4338583	5	-	17823312	17823450	17821363	17821844	17826957	17827444	2084	1	0	50	12	200	100	0.7357507828	0.9218992681	1	0.676	0.324
2163	gene30224	LOC9271069	11	-	20370980	20371085	20370813	20370891	20371286	20371379	2163	40	0	127	1	200	100	0.7179478497	0.9218992681	1	0.984	0.016
2212	gene14373	LOC4337066	4	-	31834846	31835034	31832826	31833894	31836192	31836452	2212	42	5	33	5	200	100	0.7285136415	0.9218992681	0.808	0.767	0.041
2242	gene27505	LOC4348452	10	+	11301070	11301313	11300710	11300859	11301816	11303636	2242	6	1	72	18	200	100	0.7330045193	0.9218992681	0.75	0.667	0.083
225	gene26420	LOC4347557	9	+	19981215	19981379	19979435	19979604	19981918	19982000	225	2	1	4	1	200	100	0.726215457	0.9218992681	0.5	0.667	-0.167
2292	gene5849	LOC9270817	2	-	13468293	13468360	13468053	13468197	13469137	13469293	2292	10	1	12	2	167	100	0.7187798516	0.9218992681	0.857	0.782	0.075
2368	gene2748	LOC4325942	1	-	29657480	29657648	29657195	29657363	29662462	29662630	2368	62	8	18	3	200	100	0.733718612	0.9218992681	0.795	0.75	0.045
2394	gene4089	LOC4327230	1	-	40543477	40543563	40542551	40542689	40544137	40544294	2394	1	37	1	74	186	100	0.7208287168	0.9218992681	0.014	0.007	0.007
2445	gene2319	LOC9268901	1	-	25475716	25475855	25473643	25474226	25476689	25477683	2445	3	0	52	4	200	100	0.7228290135	0.9218992681	1	0.867	0.133
245	gene21500	LOC4343305	7	-	18722944	18722995	18722777	18722846	18723115	18723156	245	23	10	21	11	151	100	0.7318408003	0.9218992681	0.604	0.558	0.046
2575	gene32294	LOC4352385	12	+	20802052	20802200	20801336	20801611	20802336	20805538	2575	2	0	8	1	200	100	0.7342162584	0.9218992681	1	0.8	0.2
2647	gene4049	LOC4327741	1	-	40172768	40172816	40172536	40172631	40172940	40173028	2647	21	137	17	126	148	100	0.7189544585	0.9218992681	0.094	0.084	0.01
2659	gene4400	LOC4324008	1	+	42674047	42674125	42672947	42673251	42674708	42674774	2659	1	32	1	55	178	100	0.7211261666	0.9218992681	0.017	0.01	0.007
2679	gene24911	LOC4346282	8	+	27817843	27817902	27815913	27816097	27822510	27822632	2679	7	2	1	0	159	100	0.7170383922	0.9218992681	0.688	1	-0.312
2748	gene10101	LOC4333141	3	+	17600397	17600856	17599320	17599444	17601023	17603532	2748	7	3	7	2	200	100	0.7225071026	0.9218992681	0.538	0.636	-0.098
275	gene3521	LOC4327372	1	-	35925114	35925237	35924731	35924826	35925311	35925847	275	4	1	18	7	200	100	0.7345038807	0.9218992681	0.667	0.563	0.104
2940	gene13908	LOC4336624	4	-	27826321	27826370	27825965	27826162	27826453	27826626	2940	5	9	1	3	149	100	0.7197628129	0.9218992681	0.272	0.183	0.089
296	gene30	LOC4326451	1	+	197914	197947	197654	197838	198033	198225	296	8	11	2	4	133	100	0.7228582831	0.9218992681	0.354	0.273	0.081
317	gene31222	LOC4351449	12	+	1785731	1785831	1783390	1783760	1785923	1785978	317	0	6	1	25	200	100	0.7184684762	0.9218992681	0	0.02	-0.02
344	gene22317	LOC4344028	7	+	26400379	26401107	26400169	26400274	26401330	26401462	344	7	0	31	1	200	100	0.7285042703	0.9218992681	1	0.939	0.061
369	gene17212	LOC9268712	5	-	27961792	27961813	27961353	27961687	27961922	27962033	369	1	5	1	9	121	100	0.726883656	0.9218992681	0.142	0.084	0.058
491	gene23552	LOC9269453	8	-	10087096	10087150	10085382	10086429	10087704	10088190	491	18	3	40	5	154	100	0.7230811195	0.9218992681	0.796	0.839	-0.043
629	gene29759	LOC9270483	11	-	11715358	11715508	11713982	11714926	11715720	11716391	629	57	0	136	1	200	100	0.7192103173	0.9218992681	1	0.986	0.014
692	gene5459	LOC4328862	2	+	8217180	8217364	8216814	8216998	8222917	8223306	692	8	3	18	9	200	100	0.7265495876	0.9218992681	0.571	0.5	0.071
784	gene15556	LOC4338140	5	-	7641583	7641817	7640513	7640572	7641899	7641965	784	137	1	428	2	200	100	0.7318226772	0.9218992681	0.986	0.991	-0.005
769	gene13149	LOC4335907	4	-	21706856	21706944	21706206	21706551	21707283	21707408	769	10	25	16	47	188	100	0.7363739387	0.9221259232	0.175	0.153	0.022
284	gene21775	LOC4343535	7	-	21791224	21791260	21789722	21789800	21791624	21791792	284	178	11	211	15	136	100	0.7373471332	0.9227903798	0.922	0.912	0.01
2799	gene2076	LOC4326379	1	+	23211485	23211504	23211060	23211176	23211712	23211798	2799	3	56	6	87	119	100	0.7378586487	0.9228765942	0.043	0.055	-0.012
2094	gene26239	LOC4347416	9	-	18691304	18691471	18690749	18690885	18692289	18694277	2094	2	18	5	33	200	100	0.7393257428	0.9241571786	0.053	0.07	-0.017
2008	gene26916	LOC107277780	10	-	1032889	1032959	1031912	1032040	1033076	1033193	2008	15	1	19	2	170	100	0.7412236425	0.9254199368	0.898	0.848	0.05
267	gene8384	LOC4331539	3	-	1992687	1993480	1992432	1992582	1993624	1993749	267	33	1	7	0	200	100	0.7408099217	0.9254199368	0.943	1	-0.057
840	gene30200	LOC4350688	11	+	20064370	20064480	20063976	20064297	20067782	20067877	840	15	45	22	75	200	100	0.7421617284	0.926036627	0.143	0.128	0.015
663	gene8741	LOC4331890	3	+	4653178	4653261	4652830	4653088	4653462	4653899	663	84	6	21	2	183	100	0.7429098245	0.9264156604	0.884	0.852	0.032
1134	gene23308	LOC4344901	8	+	5841499	5841598	5840270	5840461	5841895	5841993	1134	0	1	3	13	199	100	0.7455520517	0.92786402	0	0.104	-0.104
1306	gene8400	LOC4331556	3	-	2107334	2107537	2105728	2105800	2109060	2109198	1306	16	24	26	34	200	100	0.7454978739	0.92786402	0.25	0.277	-0.027
285	gene2042	LOC107275249	1	-	22885491	22885539	22879941	22882479	22886628	22886763	285	0	2	1	9	148	100	0.7449235376	0.92786402	0	0.07	-0.07
490	gene23552	LOC9269453	8	-	10087096	10087133	10085382	10086429	10087704	10088190	490	18	3	39	5	137	100	0.7458513658	0.92786402	0.814	0.851	-0.037
1135	gene23308	LOC4344901	8	+	5841499	5841548	5840270	5840461	5841895	5841993	1135	0	1	3	13	149	100	0.7476480203	0.9295086474	0	0.134	-0.134
1657	gene7289	LOC4330525	2	-	29739059	29739191	29738564	29738782	29739447	29739534	1657	8	36	0	1	200	100	0.7485108005	0.9295086474	0.1	0	0.1
2186	gene15350	LOC4337973	5	+	4710981	4711041	4710579	4710679	4713385	4714030	2186	20	8	53	18	160	100	0.7482994876	0.9295086474	0.61	0.648	-0.038
1658	gene7289	LOC4330525	2	-	29739059	29739137	29738564	29738782	29739447	29739579	1658	8	36	0	1	178	100	0.7492877556	0.9297761295	0.111	0	0.111
2410	gene27696	LOC4348598	10	+	14240149	14240240	14239915	14239926	14252973	14253624	2410	8	0	40	1	191	100	0.7500640047	0.9297761295	1	0.954	0.046
851	gene29208	LOC9266358	11	+	3635102	3635203	3634778	3635018	3635277	3638025	851	1	0	13	3	200	100	0.7498623222	0.9297761295	1	0.684	0.316
1088	gene21538	LOC4343334	7	-	19275345	19275394	19274811	19274856	19276077	19276416	1088	6	27	0	1	149	100	0.7511985263	0.9301673561	0.13	0	0.13
1096	gene27037	LOC4348088	10	+	2567979	2567996	2567778	2567867	2569453	2569589	1096	1	77	1	48	117	100	0.7546280837	0.9301673561	0.011	0.017	-0.006
1179	gene32568	LOC4352636	12	+	24050775	24050887	24048092	24050168	24053648	24053837	1179	4	1	7	1	200	100	0.7538187562	0.9301673561	0.667	0.778	-0.111
1706	gene30592	LOC4350959	11	+	24568153	24568288	24562427	24564667	24568434	24568702	1706	1	0	175	38	200	100	0.7530524864	0.9301673561	1	0.697	0.303
1927	gene9575	LOC4332679	3	-	11634759	11634854	11632704	11634038	11635342	11635546	1927	1	15	3	30	195	100	0.7537075914	0.9301673561	0.033	0.049	-0.016
2420	gene27696	LOC4348598	10	+	14240174	14240240	14238374	14239926	14252973	14253624	2420	5	0	25	1	166	100	0.7552869707	0.9301673561	1	0.938	0.062
2744	gene16427	LOC9270028	5	-	21559636	21559710	21557453	21558546	21559872	21560034	2744	114	7	25	2	174	100	0.7549653975	0.9301673561	0.903	0.878	0.025
2785	gene30078	LOC4350580	11	+	18389055	18389121	18388930	18388975	18389816	18389869	2785	513	27	27	1	166	100	0.7532747364	0.9301673561	0.92	0.942	-0.022
2865	gene8603	LOC4331754	3	+	3695988	3696087	3695261	3695311	3696405	3696738	2865	2	7	4	10	199	100	0.7519269259	0.9301673561	0.126	0.167	-0.041
343	gene22317	LOC4344028	7	+	26400393	26401107	26400169	26400274	26401330	26401462	343	6	0	30	1	200	100	0.7543453558	0.9301673561	1	0.938	0.062
472	gene10311	LOC107278052	3	-	21460790	21461033	21460560	21460665	21461240	21461967	472	4	1	7	1	200	100	0.7538187562	0.9301673561	0.667	0.778	-0.111
2982	gene27964	LOC4348816	10	-	16971689	16971836	16969823	16969954	16974165	16974437	2982	91	5	133	6	200	100	0.7557571302	0.9301969401	0.901	0.917	-0.016
694	gene5459	LOC4328862	2	+	8213193	8213343	8211763	8211850	8214787	8215199	694	9	0	47	1	200	100	0.7574899718	0.9317796998	1	0.959	0.041
2618	gene6708	LOC4329952	2	-	23999866	23999951	23999400	23999514	24000584	24000802	2618	26	1	184	5	185	100	0.7586201434	0.9320870679	0.934	0.952	-0.018
379	gene28661	LOC4349466	10	-	22705996	22706065	22704442	22705552	22706230	22706246	379	2	13	1	10	169	100	0.7595280232	0.9320870679	0.083	0.056	0.027
794	gene32619	LOC4352680	12	+	24816528	24816570	24815586	24815729	24817083	24817413	794	2	2	6	4	142	100	0.7590927381	0.9320870679	0.413	0.514	-0.101
852	gene29208	LOC9266358	11	+	3635102	3635231	3634047	3635018	3635308	3638025	852	2	0	40	4	200	100	0.7593329816	0.9320870679	1	0.833	0.167
3010	gene21145	LOC4342991	7	-	12655708	12655795	12655217	12655322	12655984	12656048	3010	32	10	59	16	187	100	0.7616350871	0.9341230333	0.631	0.664	-0.033
103	gene23307	LOC4344900	8	-	5811804	5811861	5811552	5811693	5812279	5812370	103	6	55	14	150	157	100	0.7630366523	0.9344356223	0.065	0.056	0.009
2451	gene30153	LOC9266548	11	+	19419808	19419860	19419680	19419730	19419948	19420037	2451	1	1	2	1	152	100	0.7653272749	0.9344356223	0.397	0.568	-0.171
2697	gene328	LOC4325203	1	+	2455040	2455786	2452431	2452904	2455930	2456522	2697	26	2	36	2	200	100	0.7650535118	0.9344356223	0.867	0.9	-0.033
2766	gene22593	LOC9268275	7	-	28636211	28636227	28635958	28636051	28636687	28636816	2766	1	1	1	2	116	100	0.7623762657	0.9344356223	0.463	0.301	0.162
590	gene24134	LOC4345624	8	-	20619814	20619897	20619500	20619598	20619981	20620129	590	2	3	3	3	183	100	0.7650901854	0.9344356223	0.267	0.353	-0.086
796	gene4420	LOC4323836	1	-	42775773	42775824	42774886	42775203	42775936	42776067	796	25	40	1	1	151	100	0.7653484469	0.9344356223	0.293	0.398	-0.105
991	gene22564	LOC4344247	7	-	28394138	28394490	28393089	28393904	28394681	28394783	991	12	13	2	3	200	100	0.7654753203	0.9344356223	0.316	0.25	0.066
995	gene22564	LOC4344247	7	-	28396359	28396422	28394681	28394783	28400051	28400309	995	15	1	3	0	163	100	0.7635762349	0.9344356223	0.902	1	-0.098
2225	gene11759	LOC9266306	3	+	35053310	35053453	35052748	35053034	35053589	35053693	2225	4	1	5	2	200	100	0.7659819771	0.9345069761	0.667	0.556	0.111
667	gene3658	LOC4325063	1	-	37185127	37185175	37184921	37184981	37186146	37186416	667	4	0	21	1	148	100	0.7667782709	0.9349314005	1	0.934	0.066
1108	gene5842	LOC9272156	2	+	13303880	13303931	13302210	13302289	13304015	13304085	1108	3	4	8	14	151	100	0.7673767137	0.9351142304	0.332	0.275	0.057
1136	gene23308	LOC4344901	8	+	5841499	5841815	5840270	5840461	5841895	5841993	1136	4	1	36	13	200	100	0.7707365243	0.9360382222	0.667	0.581	0.086
1154	gene12288	LOC4335134	4	+	6518077	6518159	6517705	6517791	6518250	6518969	1154	301	11	513	21	182	100	0.7708604679	0.9360382222	0.938	0.931	0.007
1711	gene1793	LOC9267136	1	-	19119451	19119620	19117942	19118212	19120540	19120673	1711	12	11	10	11	200	100	0.7696480922	0.9360382222	0.353	0.313	0.04
1723	gene25111	LOC4346453	9	-	2403466	2403516	2403303	2403386	2404197	2404366	1723	1	12	1	19	150	100	0.7693684666	0.9360382222	0.053	0.034	0.019
2099	gene26160	LOC9268732	9	-	18097242	18097809	18096812	18096988	18098230	18098372	2099	58	1	90	1	200	100	0.7717264767	0.9360382222	0.967	0.978	-0.011
424	gene9650	LOC4332752	3	+	12378336	12378447	12377871	12377995	12378580	12378721	424	13	69	25	148	200	100	0.7713261887	0.9360382222	0.086	0.078	0.008
537	gene9559	LOC4332660	3	-	11480502	11480548	11480229	11480417	11481042	11481261	537	48	4	130	9	146	100	0.7691422478	0.9360382222	0.892	0.908	-0.016
545	gene28544	LOC4349351	10	-	21866516	21866633	21864490	21864556	21866785	21867760	545	13	0	152	2	200	100	0.7702958026	0.9360382222	1	0.974	0.026
2097	gene26160	LOC9268732	9	-	18097242	18097981	18096812	18096988	18098230	18098372	2097	75	1	116	1	200	100	0.7725939697	0.9365455969	0.974	0.983	-0.009
2279	gene18125	LOC107281444	6	+	5288436	5289534	5287937	5288092	5289815	5289880	2279	59	1	38	1	200	100	0.7735059446	0.9371062723	0.967	0.95	0.017
2310	gene21302	LOC9269796	7	-	15743517	15743578	15742367	15742470	15743716	15743843	2310	3	0	16	1	161	100	0.7749893402	0.9382105635	1	0.909	0.091
997	gene30465	LOC4350864	11	-	23137135	23137203	23136833	23136923	23137303	23137580	997	2	36	3	71	168	100	0.7753174105	0.9382105635	0.032	0.025	0.007
2807	gene1134	LOC4326270	1	-	9322660	9322736	9320831	9321613	9323053	9323352	2807	34	2	25	1	176	100	0.776839045	0.9395066177	0.906	0.934	-0.028
2938	gene718	LOC9271430	1	+	5644320	5644435	5643895	5644154	5645521	5645636	2938	10	2	1	0	200	100	0.7781234995	0.939772869	0.714	1	-0.286
509	gene6115	LOC4329434	2	+	17980196	17980300	17975200	17977483	17980619	17980895	509	4	6	3	6	200	100	0.7777487155	0.939772869	0.25	0.2	0.05
697	gene4842	LOC4328300	2	+	2667297	2667369	2666689	2666795	2667706	2668162	697	216	4	314	7	172	100	0.7784113883	0.939772869	0.969	0.963	0.006
1627	gene29181	LOC9269643	11	+	3430272	3430402	3429272	3429397	3430746	3430809	1627	61	0	151	1	200	100	0.7804938636	0.9417417278	1	0.987	0.013
1578	gene25943	LOC4347149	9	+	16069537	16069609	16069211	16069290	16070187	16070230	1578	52	4	87	8	172	100	0.7870039615	0.9444051589	0.883	0.863	0.02
1800	gene3568	LOC4327512	1	+	36288135	36288160	36286841	36288006	36289175	36289645	1800	1	5	0	1	125	100	0.7843031115	0.9444051589	0.138	0	0.138
2026	gene18550	LOC9266404	6	+	10436468	10436584	10435807	10436339	10437190	10437324	2026	22	2	16	1	200	100	0.7878607792	0.9444051589	0.846	0.889	-0.043
2049	gene32385	LOC4352463	12	+	22214354	22214421	22213902	22214139	22214975	22215237	2049	18	4	49	13	167	100	0.7878818245	0.9444051589	0.729	0.693	0.036
2162	gene26296	LOC4347450	9	-	19128620	19128703	19128218	19128378	19129375	19129435	2162	30	1	85	2	183	100	0.785661276	0.9444051589	0.943	0.959	-0.016
25	gene1965	LOC9270426	1	+	21956986	21957015	21956854	21956910	21957517	21957643	25	5	1	1	0	129	100	0.7867701768	0.9444051589	0.795	1	-0.205
2688	gene11992	LOC4334916	4	+	455671	456215	453994	454128	456289	457126	2688	30	16	40	19	200	100	0.7846718303	0.9444051589	0.484	0.513	-0.029
2758	gene30201	LOC4350689	11	-	20105223	20105230	20104967	20104997	20105803	20105817	2758	0	1	1	5	107	100	0.7852671798	0.9444051589	0	0.157	-0.157
2879	gene2240	LOC4326619	1	-	24637806	24637864	24635894	24635957	24637999	24638209	2879	13	32	24	66	158	100	0.7868656025	0.9444051589	0.205	0.187	0.018
417	gene32013	LOC9271078	12	+	15136195	15136261	15135313	15135358	15137518	15137580	417	17	1	3	0	166	100	0.7858685183	0.9444051589	0.911	1	-0.089
418	gene15933	LOC9267030	5	-	15777948	15777999	15777394	15777539	15778183	15778252	418	31	5	58	11	151	100	0.7881366793	0.9444051589	0.804	0.777	0.027
729	gene31874	LOC4352024	12	-	11363509	11363776	11362623	11363348	11364236	11364739	729	63	10	78	14	200	100	0.7876444687	0.9444051589	0.759	0.736	0.023
11	gene27894	LOC9272437	10	-	16154494	16154562	16153816	16153877	16156202	16156295	11	33	1	46	2	168	100	0.7896129623	0.9450878453	0.952	0.932	0.02
2278	gene11955	LOC4334879	3	+	36389236	36389363	36387915	36388043	36389448	36389761	2278	6	3	3	1	200	100	0.7894247077	0.9450878453	0.5	0.6	-0.1
1484	gene10194	LOC4333229	3	+	19177075	19177158	19176876	19176985	19177357	19177400	1484	2	6	3	12	183	100	0.7912163777	0.946320739	0.154	0.12	0.034
2933	gene12262	LOC4335112	4	+	5804286	5804376	5803080	5803170	5804995	5806787	2933	107	2	81	2	190	100	0.7915507764	0.946320739	0.966	0.955	0.011
1362	gene3145	LOC4327159	1	-	32763290	32763638	32762778	32762913	32764409	32764835	1362	25	4	38	5	200	100	0.7921789795	0.9465290386	0.758	0.792	-0.034
1170	gene16327	LOC4338824	5	+	20621554	20621649	20620928	20621411	20623873	20623999	1170	1	12	0	2	195	100	0.7940551872	0.9468897894	0.041	0	0.041
1581	gene25943	LOC4347149	9	+	16069211	16069290	16069046	16069118	16070554	16070656	1581	103	1	153	1	179	100	0.7929831515	0.9468897894	0.983	0.988	-0.005
1689	gene7291	LOC4330527	2	+	29753024	29753066	29752393	29752717	29753185	29753886	1689	18	1	3	0	142	100	0.7946526028	0.9468897894	0.927	1	-0.073
1802	gene10696	LOC4333678	3	-	26381177	26381238	26380705	26381101	26381324	26381413	1802	14	143	18	203	161	100	0.7946892652	0.9468897894	0.057	0.052	0.005
282	gene15443	LOC4338045	5	+	5977033	5977070	5976583	5976646	5977595	5977643	282	2	91	0	137	137	100	0.7947516218	0.9468897894	0.016	0	0.016
173	gene11603	LOC9266411	3	+	34042817	34042881	34040550	34040646	34044410	34044545	173	15	25	32	48	164	100	0.7959211864	0.947200727	0.268	0.289	-0.021
2917	gene7036	LOC9271215	2	-	27237822	27237887	27237518	27237675	27238402	27238537	2917	18	1	3	0	165	100	0.7956974347	0.947200727	0.916	1	-0.084
2167	gene31491	LOC4351682	12	+	4194370	4194435	4193929	4194169	4195159	4195410	2167	1	20	3	43	165	100	0.7980740792	0.948481372	0.029	0.041	-0.012
2958	gene18893	LOC4341060	6	-	16477900	16477976	16475406	16475458	16478929	16479038	2958	11	2	8	1	176	100	0.7974648611	0.948481372	0.758	0.82	-0.062
926	gene15163	LOC4337807	5	-	2750821	2751498	2749858	2749931	2751590	2751838	926	212	3	350	6	200	100	0.7983620182	0.948481372	0.972	0.967	0.005
2794	gene2326	LOC4326574	1	-	25530961	25531222	25530489	25530653	25531306	25531347	2794	13	7	24	15	200	100	0.7994055443	0.9491802733	0.481	0.444	0.037
1155	gene12288	LOC4335134	4	+	6518077	6518189	6517705	6517791	6518250	6518969	1155	313	11	542	21	200	100	0.8029483207	0.9510136998	0.934	0.928	0.006
1371	gene26978	LOC4348034	10	+	1862326	1864740	1859558	1859634	1864821	1864992	1371	22	0	134	1	200	100	0.806941728	0.9510136998	1	0.985	0.015
1535	gene14476	LOC4337168	4	+	32605244	32605415	32604992	32605160	32606169	32608666	1535	8	35	1	6	200	100	0.8076567489	0.9510136998	0.103	0.077	0.026
1708	gene9565	LOC4332665	3	-	11529559	11529736	11529142	11529205	11530114	11530353	1708	110	86	133	99	200	100	0.8043421521	0.9510136998	0.39	0.402	-0.012
1941	gene2930	LOC4326548	1	+	31046735	31047381	31046321	31046598	31047492	31047821	1941	39	2	3	0	200	100	0.8054326493	0.9510136998	0.907	1	-0.093
1959	gene18303	LOC9271675	6	-	6907497	6907593	6905875	6907407	6907679	6908050	1959	13	6	13	5	196	100	0.8083845422	0.9510136998	0.525	0.57	-0.045
2009	gene26916	LOC107277780	10	-	1032896	1032947	1031912	1032040	1033076	1033193	2009	3	1	4	2	151	100	0.8066006275	0.9510136998	0.665	0.57	0.095
2106	gene22710	LOC4344388	7	+	29523649	29523741	29523348	29523402	29523857	29523961	2106	41	1	112	2	192	100	0.8049078225	0.9510136998	0.955	0.967	-0.012
2295	gene5849	LOC9270817	2	-	13470342	13470536	13470193	13470263	13470859	13472484	2295	5	12	3	9	200	100	0.8047330205	0.9510136998	0.172	0.143	0.029
2413	gene27696	LOC4348598	10	+	14238374	14240240	14237765	14237928	14252973	14253624	2413	218	2	543	4	200	100	0.8042868539	0.9510136998	0.982	0.985	-0.003
2582	gene4334	LOC4325392	1	-	42268199	42268244	42267997	42268116	42268362	42268448	2582	15	4	14	3	145	100	0.8070335874	0.9510136998	0.721	0.763	-0.042
2611	gene13841	LOC4336560	4	-	27282076	27282111	27281583	27281625	27282409	27282495	2611	1	12	1	8	135	100	0.8017119985	0.9510136998	0.058	0.085	-0.027
301	gene27580	LOC4348508	10	-	12341937	12341993	12339940	12341214	12342484	12343726	301	12	1	17	2	156	100	0.8079232268	0.9510136998	0.885	0.845	0.04
308	gene12979	LOC9271917	4	-	20118317	20118456	20117703	20117819	20118565	20118771	308	45	1	31	1	200	100	0.8087037361	0.9510136998	0.957	0.939	0.018
475	gene897	LOC9272170	1	+	7199763	7199790	7199063	7199153	7200463	7200699	475	4	2	3	1	127	100	0.8067493805	0.9510136998	0.612	0.703	-0.091
594	gene24253	LOC4345731	8	-	22085963	22086078	22085403	22085609	22086397	22086695	594	38	1	26	1	200	100	0.8064518935	0.9510136998	0.95	0.929	0.021
834	gene7196	LOC4330433	2	-	28817660	28818210	28815554	28817359	28818493	28818718	834	33	10	47	16	200	100	0.8053735914	0.9510136998	0.623	0.595	0.028
1156	gene25422	LOC4346720	9	-	9404552	9404643	9402225	9402311	9413247	9413380	1156	3	3	3	4	191	100	0.812605141	0.9520174068	0.344	0.282	0.062
1546	gene31189	LOC4351424	12	-	1584566	1584666	1584172	1584499	1584879	1584923	1546	3	4	3	3	200	100	0.8124627602	0.9520174068	0.273	0.333	-0.06
1746	gene23841	LOC4345367	8	-	16523549	16523622	16521922	16522144	16523779	16523972	1746	51	1	74	2	173	100	0.8123512919	0.9520174068	0.967	0.955	0.012
2065	gene4845	LOC4328303	2	+	2722324	2722387	2721983	2722240	2723311	2724124	2065	1	6	0	1	163	100	0.810889617	0.9520174068	0.093	0	0.093
2155	gene23594	LOC4345157	8	+	10760060	10760503	10759824	10759962	10761008	10761225	2155	39	60	87	126	200	100	0.8114173537	0.9520174068	0.245	0.257	-0.012
253	gene16446	LOC4338933	5	+	21719795	21719913	21719117	21719630	21720398	21720517	253	2	1	6	2	200	100	0.8127534696	0.9520174068	0.5	0.6	-0.1
2561	gene23488	LOC4345059	8	+	8958370	8958435	8958158	8958284	8958576	8958703	2561	10	13	50	58	165	100	0.8115376709	0.9520174068	0.318	0.343	-0.025
1171	gene14842	LOC4337517	4	-	35446787	35446959	35446560	35446689	35447169	35447276	1171	10	25	2	4	200	100	0.8141532685	0.952349598	0.167	0.2	-0.033
1933	gene5911	LOC4329276	2	-	15000788	15000860	15000086	15000387	15000957	15001296	1933	1	0	6	1	172	100	0.814407354	0.952349598	1	0.777	0.223
968	gene1588	LOC9270975	1	+	15761294	15761331	15760128	15760808	15761429	15761494	968	6	8	2	2	137	100	0.8140511377	0.952349598	0.354	0.422	-0.068
1714	gene884	LOC4327187	1	+	7092678	7092801	7092044	7092288	7092937	7093068	1714	5	1	7	2	200	100	0.8163239376	0.9529873515	0.714	0.636	0.078
1715	gene884	LOC4327187	1	+	7092686	7092801	7092036	7092288	7092937	7093068	1715	5	1	7	2	200	100	0.8163239376	0.9529873515	0.714	0.636	0.078
2522	gene4826	LOC4328284	2	+	2550482	2550550	2545929	2549840	2550767	2551242	2522	40	140	55	182	168	100	0.8160414962	0.9529873515	0.145	0.152	-0.007
10	gene27422	LOC107276046	10	-	10243286	10243373	10243129	10243194	10243522	10243641	10	2	0	292	21	187	100	0.8170697273	0.9533242202	1	0.881	0.119
1102	gene27488	LOC4348439	10	-	11038147	11038191	11037797	11038045	11039143	11039316	1102	2	20	5	61	144	100	0.8200415101	0.9541420838	0.065	0.054	0.011
1110	gene5842	LOC9272156	2	+	13306107	13306206	13305606	13305666	13306385	13306463	1110	2	19	1	13	199	100	0.8237197846	0.9541420838	0.05	0.037	0.013
1363	gene16544	LOC9270017	5	-	22727966	22728023	22727383	22727514	22728477	22728537	1363	4	46	7	69	157	100	0.8221917404	0.9541420838	0.052	0.061	-0.009
143	gene3010	LOC4325136	1	-	31684466	31684481	31683882	31683993	31684554	31684713	143	6	41	16	97	115	100	0.8230261183	0.9541420838	0.113	0.125	-0.012
1690	gene24252	LOC4345729	8	-	22066390	22066606	22066079	22066291	22066723	22066999	1690	12	8	1	1	200	100	0.8198930358	0.9541420838	0.429	0.333	0.096
1859	gene21233	LOC4343067	7	-	14520728	14520776	14520247	14520660	14520877	14520972	1859	27	1	72	2	148	100	0.8201953264	0.9541420838	0.948	0.961	-0.013
1867	gene9991	LOC4333042	3	+	16044181	16044319	16043484	16043620	16044489	16044584	1867	5	11	7	13	200	100	0.8202132888	0.9541420838	0.185	0.212	-0.027
2152	gene4114	LOC4326958	1	-	40709853	40709970	40709282	40709399	40710046	40710139	2152	195	2	132	1	200	100	0.8227856945	0.9541420838	0.98	0.985	-0.005
229	gene5529	LOC4328919	2	-	8836319	8836518	8836072	8836213	8838245	8838468	229	84	5	13	1	200	100	0.8220641525	0.9541420838	0.894	0.867	0.027
2797	gene15753	LOC4338295	5	+	12294854	12295078	12293923	12294353	12295596	12295665	2797	68	4	42	2	200	100	0.8233358756	0.9541420838	0.895	0.913	-0.018
279	gene3902	LOC4325106	1	+	39008444	39008480	39007912	39008124	39008622	39008657	279	3	102	3	84	136	100	0.8222493432	0.9541420838	0.021	0.026	-0.005
2960	gene18893	LOC4341060	6	-	16480816	16480888	16479754	16479835	16481024	16481762	2960	6	1	4	1	172	100	0.8206364268	0.9541420838	0.777	0.699	0.078
469	gene10311	LOC107278052	3	-	21460790	21461107	21460560	21460665	21461240	21461967	469	9	1	13	1	200	100	0.8234919914	0.9541420838	0.818	0.867	-0.049
1709	gene9565	LOC4332665	3	-	11529559	11529688	11529142	11529205	11530114	11530353	1709	82	86	90	99	200	100	0.8243834771	0.9543806495	0.323	0.313	0.01
1801	gene22503	LOC4344194	7	-	27984767	27984983	27983955	27984283	27985677	27985863	1801	90	10	7	1	200	100	0.8259518566	0.9556657165	0.818	0.778	0.04
2731	gene19397	LOC9270950	6	+	24216391	24216552	24215706	24215979	24216796	24217229	2731	17	1	24	1	200	100	0.8272614118	0.956123351	0.895	0.923	-0.028
2774	gene10794	LOC4333761	3	-	27434335	27434441	27433950	27434042	27434654	27434707	2774	7	1	19	2	200	100	0.8272645205	0.956123351	0.778	0.826	-0.048
1967	gene12554	LOC9269666	4	+	12662587	12662688	12661859	12662068	12663874	12664106	1967	1	9	12	135	200	100	0.828403795	0.9563797965	0.053	0.043	0.01
756	gene23315	LOC4344909	8	+	5951165	5951355	5942644	5942853	5951645	5951717	756	4	0	91	3	200	100	0.8282377495	0.9563797965	1	0.938	0.062
2038	gene28731	LOC4349525	11	-	1973	2626	1703	1756	3889	3945	2038	47	26	127	66	200	100	0.830588963	0.9583718804	0.475	0.49	-0.015
1357	gene10506	LOC4333500	3	+	23856621	23856688	23855988	23856028	23857031	23857178	1357	6	1	16	2	167	100	0.8381144354	0.959071757	0.782	0.827	-0.045
1461	gene27701	LOC4348603	10	+	14279770	14279839	14278683	14279204	14280299	14280513	1461	2	3	7	13	169	100	0.8399340415	0.959071757	0.283	0.242	0.041
1517	gene18295	LOC4340574	6	-	6810728	6810812	6810319	6810487	6811109	6811288	1517	31	2	2	0	184	100	0.8390931813	0.959071757	0.894	1	-0.106
1650	gene12396	LOC9272732	4	+	8589176	8589263	8588653	8589070	8589341	8589448	1650	3	1	2	1	187	100	0.8409619191	0.959071757	0.616	0.517	0.099
189	gene13935	LOC4336652	4	+	28079422	28079509	28079034	28079283	28079644	28079703	189	3	24	7	65	187	100	0.8375708139	0.959071757	0.063	0.054	0.009
1945	gene21468	LOC4343276	7	-	18339786	18339902	18339667	18339708	18339991	18340085	1945	4	41	3	26	200	100	0.8379463942	0.959071757	0.047	0.055	-0.008
2317	gene19409	LOC4341503	6	+	24303845	24303925	24300757	24301708	24306239	24306434	2317	1	0	7	1	180	100	0.8363428534	0.959071757	1	0.795	0.205
2391	gene11187	LOC4334132	3	+	30990170	30990224	30989880	30990086	30990535	30990620	2391	4	195	0	7	154	100	0.8393292005	0.959071757	0.013	0	0.013
2404	gene19973	LOC4342015	6	-	29918567	29918659	29918404	29918482	29919214	29924162	2404	34	2	13	1	192	100	0.8385036559	0.959071757	0.899	0.871	0.028
2405	gene19973	LOC4342015	6	-	29918567	29918656	29918404	29918482	29919214	29924252	2405	24	2	9	1	189	100	0.8323356477	0.959071757	0.864	0.826	0.038
2554	gene29228	LOC9266221	11	+	3815914	3816028	3812599	3812790	3816334	3816537	2554	5	15	1	4	200	100	0.8399123638	0.959071757	0.143	0.111	0.032
2592	gene19967	LOC4342011	6	+	29882722	29884137	29881411	29881695	29884389	29884564	2592	142	1	546	5	200	100	0.8345410026	0.959071757	0.986	0.982	0.004
2593	gene19967	LOC4342011	6	+	29882719	29884137	29881411	29881695	29884389	29884564	2593	142	1	547	5	200	100	0.8358888555	0.959071757	0.986	0.982	0.004
2668	gene4320	LOC4325416	1	+	42178173	42178290	42177827	42178050	42179571	42179761	2668	81	4	140	6	200	100	0.8324524431	0.959071757	0.91	0.921	-0.011
2894	gene5191	LOC4328624	2	-	5473940	5474027	5473344	5473633	5474886	5475203	2894	16	2	6	1	187	100	0.8389871409	0.959071757	0.811	0.762	0.049
2994	gene6957	LOC4330198	2	-	26509720	26509780	26508942	26509101	26509898	26510129	2994	2	7	7	20	160	100	0.8393369146	0.959071757	0.152	0.179	-0.027
470	gene10311	LOC107278052	3	-	21460947	21461033	21460560	21460665	21461240	21461350	470	2	1	3	1	186	100	0.8409436673	0.959071757	0.518	0.617	-0.099
677	gene13152	LOC4335909	4	-	21730180	21730353	21729553	21729911	21731043	21731302	677	6	12	2	5	200	100	0.8349115001	0.959071757	0.2	0.167	0.033
678	gene13152	LOC4335909	4	-	21730180	21730294	21729553	21729911	21731043	21731302	678	6	12	2	5	200	100	0.8349115001	0.959071757	0.2	0.167	0.033
803	gene29749	LOC9271777	11	-	11519227	11519305	11518405	11518728	11519701	11521808	803	26	25	22	23	178	100	0.8409762543	0.959071757	0.369	0.35	0.019
813	gene26930	LOC4347996	10	-	1200604	1200734	1198955	1200410	1202856	1203173	813	23	15	22	13	200	100	0.8413152247	0.959071757	0.434	0.458	-0.024
959	gene29760	LOC9266258	11	-	11738074	11738166	11737568	11737732	11738569	11739409	959	20	3	34	6	192	100	0.8396731243	0.959071757	0.776	0.747	0.029
1151	gene15605	LOC9267375	5	+	8498261	8498360	8497987	8498168	8499117	8500211	1151	7	1	38	7	199	100	0.8438668685	0.9614548748	0.779	0.732	0.047
922	gene1936	LOC4327925	1	+	21541235	21541322	21525811	21526135	21545071	21545347	922	5	0	383	9	187	100	0.8452533191	0.9625085583	1	0.958	0.042
1125	gene16768	LOC4339215	5	+	24527490	24527592	24527216	24527273	24527732	24527777	1125	25	1	3	0	200	100	0.8499606154	0.9625622775	0.926	1	-0.074
1165	gene939	LOC4327782	1	+	7509090	7509342	7507840	7508260	7509695	7509953	1165	230	2	286	3	200	100	0.8496076905	0.9625622775	0.983	0.979	0.004
1331	gene3729	LOC4324937	1	+	37732949	37733020	37731881	37732025	37733904	37734720	1331	8	1	11	1	171	100	0.8478438405	0.9625622775	0.824	0.865	-0.041
1488	gene11122	LOC9266678	3	+	30505931	30506009	30505664	30505814	30506450	30507134	1488	7	7	6	7	178	100	0.8488932581	0.9625622775	0.36	0.325	0.035
1910	gene23778	LOC4345313	8	-	15210870	15210980	15210695	15210769	15211086	15211156	1910	2	22	2	27	200	100	0.8508404208	0.9625622775	0.043	0.036	0.007
2293	gene5849	LOC9270817	2	-	13468053	13468360	13467825	13467933	13469137	13469293	2293	103	2	84	2	200	100	0.8469299765	0.9625622775	0.963	0.955	0.008
2544	gene24151	LOC4345637	8	+	20829980	20830103	20828298	20828385	20830247	20830350	2544	7	1	5	1	200	100	0.8477162691	0.9625622775	0.778	0.714	0.064
2595	gene19967	LOC4342011	6	+	29882675	29884137	29881411	29881695	29884389	29884564	2595	142	1	558	5	200	100	0.8505526674	0.9625622775	0.986	0.982	0.004
2638	gene11332	LOC4334278	3	+	32108925	32108994	32108700	32108847	32109572	32109960	2638	8	1	11	1	169	100	0.8477861008	0.9625622775	0.826	0.867	-0.041
2827	gene6178	LOC4329486	2	-	18849310	18849872	18848564	18848743	18851697	18851831	2827	8	1	11	1	200	100	0.8486180031	0.9625622775	0.8	0.846	-0.046
438	gene8690	LOC4331837	3	+	4273930	4274122	4272877	4273451	4274255	4274366	438	7	2	13	3	200	100	0.8458044784	0.9625622775	0.636	0.684	-0.048
716	gene6586	LOC4329846	2	-	22985368	22985408	22983998	22985266	22987227	22987558	716	4	154	8	271	140	100	0.8492826612	0.9625622775	0.018	0.021	-0.003
2665	gene16531	LOC4339018	5	-	22630838	22630891	22630262	22630592	22631075	22631153	2665	13	26	3	7	153	100	0.8529155979	0.9643866711	0.246	0.219	0.027
1107	gene22096	LOC4343822	7	-	24526737	24526790	24519207	24519377	24527528	24527698	1107	0	1	1	8	153	100	0.8538534924	0.9645184539	0	0.076	-0.076
953	gene8382	LOC4331537	3	-	1975058	1975135	1970731	1971145	1976510	1976609	953	5	28	6	38	177	100	0.8539573458	0.9645184539	0.092	0.082	0.01
1056	gene27164	LOC9272017	10	-	4664398	4664480	4663692	4664043	4665102	4665161	1056	45	2	37	2	182	100	0.8556118884	0.965473791	0.925	0.91	0.015
2591	gene19967	LOC4342011	6	+	29882666	29884137	29881411	29881695	29884389	29884564	2591	143	1	566	5	200	100	0.8558924357	0.965473791	0.986	0.983	0.003
2961	gene18893	LOC4341060	6	-	16480816	16480888	16479136	16479373	16481014	16481762	2961	6	2	4	1	172	100	0.8561923451	0.965473791	0.636	0.699	-0.063
711	gene29510	LOC4350138	11	-	7016254	7016361	7012325	7014960	7018432	7018902	711	3	7	10	20	200	100	0.8575597565	0.9659708765	0.176	0.2	-0.024
728	gene19405	LOC4341499	6	+	24269200	24269305	24268865	24269058	24270222	24270446	728	6	71	2	28	200	100	0.8572588548	0.9659708765	0.041	0.034	0.007
1082	gene5835	LOC4329191	2	+	13156791	13156929	13156580	13156722	13157435	13157953	1082	25	19	129	104	200	100	0.8595049823	0.9669723216	0.397	0.383	0.014
1138	gene23202	LOC4344813	8	-	4611456	4611560	4610499	4610926	4611671	4611916	1138	5	9	26	52	200	100	0.860303912	0.9669723216	0.217	0.2	0.017
1778	gene29532	LOC9270334	11	-	7394865	7395025	7394431	7394514	7396478	7396576	1778	29	1	22	1	200	100	0.8597295473	0.9669723216	0.935	0.917	0.018
2521	gene4826	LOC4328284	2	+	2550486	2550550	2545929	2549840	2550767	2551242	2521	7	140	10	182	164	100	0.8602259115	0.9669723216	0.03	0.032	-0.002
1190	gene12446	LOC9266269	4	-	9900181	9900259	9899308	9899539	9901316	9901382	1190	129	5	162	7	178	100	0.8615960748	0.9676636785	0.935	0.929	0.006
2826	gene6178	LOC4329486	2	-	18849310	18850305	18848564	18848743	18851697	18851842	2826	9	1	12	1	200	100	0.8618472187	0.9676636785	0.818	0.857	-0.039
1330	gene3729	LOC4324937	1	+	37732800	37733020	37731881	37732025	37733904	37734720	1330	16	1	21	1	200	100	0.8640934935	0.9696635812	0.889	0.913	-0.024
1806	gene15677	LOC9267632	5	-	10533607	10533686	10532785	10532966	10533749	10534496	1806	36	4	41	4	179	100	0.8658660108	0.9706078669	0.834	0.851	-0.017
849	gene29208	LOC9266358	11	+	3635102	3635209	3634778	3635018	3635308	3638025	849	1	0	36	4	200	100	0.8654876803	0.9706078669	1	0.818	0.182
471	gene10311	LOC107278052	3	-	21460947	21461107	21460560	21460665	21461240	21461338	471	6	1	8	1	200	100	0.8671342862	0.971507247	0.75	0.8	-0.05
1114	gene15464	LOC4338062	5	-	6359114	6359174	6358949	6359015	6359298	6359364	1114	72	5	127	8	160	100	0.8694760637	0.971953541	0.9	0.908	-0.008
1328	gene3729	LOC4324937	1	+	37732764	37733020	37731881	37732025	37733904	37734074	1328	24	1	31	1	200	100	0.8695597318	0.971953541	0.923	0.939	-0.016
1356	gene10506	LOC4333500	3	+	23856621	23856688	23855988	23856117	23857036	23857178	1356	6	10	16	24	167	100	0.8695612867	0.971953541	0.264	0.285	-0.021
1831	gene8895	LOC4332030	3	+	5808857	5808945	5807858	5808024	5810010	5812708	1831	9	1	1	0	188	100	0.8700913422	0.971953541	0.827	1	-0.173
2258	gene12322	LOC4335166	4	-	7139215	7139348	7138828	7138953	7139592	7140472	2258	72	6	154	14	200	100	0.8703296216	0.971953541	0.857	0.846	0.011
290	gene4862	LOC9267540	2	-	2854263	2854341	2853484	2853877	2854946	2855041	290	46	18	92	34	178	100	0.8693747585	0.971953541	0.589	0.603	-0.014
1599	gene26326	LOC4347479	9	-	19354418	19354511	19353483	19354326	19354811	19354918	1599	3	4	1	1	193	100	0.8714146059	0.9724499087	0.28	0.341	-0.061
1613	gene22315	LOC9271378	7	+	26388599	26388651	26388440	26388512	26389388	26389450	1613	11	13	10	13	152	100	0.8749717164	0.9724499087	0.358	0.336	0.022
2319	gene19409	LOC4341503	6	+	24311645	24311743	24303845	24306434	24311967	24313051	2319	1	4	1	3	198	100	0.8732950427	0.9724499087	0.112	0.144	-0.032
2626	gene3783	LOC4325094	1	-	38135383	38135423	38135042	38135276	38137633	38137789	2626	3	7	1	3	140	100	0.8737010661	0.9724499087	0.234	0.192	0.042
2732	gene19397	LOC9270950	6	+	24216383	24216552	24215302	24215979	24216796	24217229	2732	21	1	27	1	200	100	0.8726502252	0.9724499087	0.913	0.931	-0.018
436	gene16929	LOC107278650	5	-	25928382	25928528	25927938	25928223	25929092	25929165	436	39	1	140	3	200	100	0.8722128419	0.9724499087	0.951	0.959	-0.008
440	gene8690	LOC4331837	3	+	4274030	4274122	4272877	4273451	4274255	4274366	440	5	2	9	3	192	100	0.8748894154	0.9724499087	0.566	0.61	-0.044
833	gene7196	LOC4330433	2	-	28817660	28818164	28815554	28817359	28818493	28818718	833	29	10	43	16	200	100	0.8742818473	0.9724499087	0.592	0.573	0.019
939	gene15163	LOC4337807	5	-	2751985	2752022	2751590	2751838	2752133	2752991	939	13	5	26	9	137	100	0.8748460146	0.9724499087	0.655	0.678	-0.023
100	gene29747	LOC9267506	11	-	11443678	11444759	11442362	11442653	11445807	11446275	100	24	2	15	1	200	100	0.8769540869	0.9740227298	0.857	0.882	-0.025
435	gene16929	LOC107278650	5	-	25928411	25928528	25928114	25928223	25929092	25929165	435	30	1	107	3	200	100	0.8773211926	0.9740227298	0.938	0.947	-0.009
1819	gene18264	LOC4340549	6	+	6517644	6517745	6515741	6515889	6517829	6518172	1819	20	12	20	13	200	100	0.8783829938	0.9741641182	0.455	0.435	0.02
2698	gene328	LOC4325203	1	+	2455742	2455786	2453728	2454074	2455930	2456522	2698	1	7	1	9	144	100	0.8782649868	0.9741641182	0.09	0.072	0.018
882	gene8501	LOC9270364	3	-	2925443	2925496	2924960	2925102	2926133	2926198	882	30	40	48	61	153	100	0.8791643235	0.9745122884	0.329	0.34	-0.011
1950	gene21468	LOC4343276	7	-	18339657	18339708	18339383	18339446	18339991	18340085	1950	39	1	31	1	151	100	0.881466784	0.9758574596	0.963	0.954	0.009
2093	gene12147	LOC9271234	4	+	3540835	3540893	3540484	3540549	3540970	3541065	2093	3	1	29	8	158	100	0.8819162745	0.9758574596	0.655	0.696	-0.041
223	gene26420	LOC4347557	9	+	19981215	19981407	19979444	19979604	19981918	19982000	223	9	1	7	1	200	100	0.8821198541	0.9758574596	0.818	0.778	0.04
410	gene8504	LOC4331657	3	+	2951317	2951386	2949821	2949968	2951474	2951640	410	4	0	42	1	169	100	0.8822500294	0.9758574596	1	0.961	0.039
1054	gene25272	LOC9266370	9	+	5837187	5837289	5835638	5835713	5838047	5838389	1054	12	16	16	23	200	100	0.8827591961	0.9759029289	0.273	0.258	0.015
1847	gene30133	LOC9266976	11	-	19121535	19121589	19120780	19121021	19121717	19121871	1847	1	10	0	1	154	100	0.884698674	0.9767104571	0.061	0	0.061
219	gene26420	LOC4347557	9	+	19986228	19986774	19981921	19982000	19987038	19987103	219	33	4	28	3	200	100	0.8848949897	0.9767104571	0.805	0.824	-0.019
2594	gene19967	LOC4342011	6	+	29884050	29884137	29881411	29881695	29884389	29884583	2594	9	1	37	5	187	100	0.8848123085	0.9767104571	0.828	0.798	0.03
2357	gene8174	LOC4331331	3	+	465688	466187	465244	465608	466670	466958	2357	98	1	122	1	200	100	0.8856661343	0.9768888693	0.98	0.984	-0.004
2675	gene17050	LOC4339461	5	-	26818368	26818495	26816857	26817228	26818639	26818753	2675	29	11	59	21	200	100	0.8859936939	0.9768888693	0.569	0.584	-0.015
1344	gene5819	LOC107280176	2	+	12941201	12941367	12940704	12941127	12941497	12941643	1344	1	2	2	5	200	100	0.8865575423	0.9769939089	0.2	0.167	0.033
450	gene13699	LOC4336423	4	+	26094890	26095427	26090597	26092165	26096831	26097538	450	118	1	280	2	200	100	0.88715341	0.9771341045	0.983	0.986	-0.003
2291	gene5849	LOC9270817	2	-	13468053	13468197	13467825	13467933	13469137	13469293	2291	57	2	49	2	200	100	0.8876395198	0.9771533257	0.934	0.925	0.009
2730	gene19397	LOC9270950	6	+	24216416	24216552	24215706	24215979	24216796	24217229	2730	16	1	20	1	200	100	0.8885064665	0.9775915475	0.889	0.909	-0.02
239	gene28704	LOC4349506	10	-	23068376	23068528	23068098	23068255	23069670	23071801	239	6	9	6	10	200	100	0.8908216396	0.9791054921	0.25	0.231	0.019
930	gene15163	LOC4337807	5	-	2750821	2750873	2749086	2749931	2751590	2751838	930	13	3	29	6	152	100	0.8907515651	0.9791054921	0.74	0.761	-0.021
1000	gene30216	LOC107279289	11	+	20311849	20312016	20304925	20305048	20312779	20312995	1000	1	0	12	1	200	100	0.9053203609	0.9794392636	1	0.857	0.143
1006	gene1827	LOC9270848	1	+	19876448	19876482	19876199	19876285	19877132	19877241	1006	11	1	9	1	134	100	0.9025880023	0.9794392636	0.891	0.87	0.021
1012	gene1827	LOC9270848	1	+	19876361	19876482	19876199	19876285	19877132	19877241	1012	54	1	65	1	200	100	0.9036379798	0.9794392636	0.964	0.97	-0.006
1112	gene19025	LOC4341162	6	+	19023599	19023671	19022181	19022391	19027341	19027440	1112	12	1	1	0	172	100	0.9060989557	0.9794392636	0.875	1	-0.125
1395	gene15546	LOC4338131	5	-	7460085	7460165	7458245	7458373	7460286	7460421	1395	3	82	5	123	180	100	0.8986799209	0.9794392636	0.02	0.022	-0.002
1485	gene10194	LOC4333229	3	+	19178316	19178441	19177357	19177400	19179414	19182121	1485	9	1	15	2	200	100	0.9034352051	0.9794392636	0.818	0.789	0.029
1594	gene3692	LOC4324795	1	+	37462101	37462156	37461503	37461605	37462586	37462708	1594	2	25	3	33	155	100	0.9020960694	0.9794392636	0.049	0.055	-0.006
1610	gene26757	LOC4347865	9	-	22407408	22407900	22406488	22406584	22408733	22409034	1610	15	15	17	16	200	100	0.9070683078	0.9794392636	0.333	0.347	-0.014
1674	gene1111	LOC4324375	1	-	9115364	9115440	9114951	9115035	9115830	9115992	1674	6	58	10	103	176	100	0.9074381367	0.9794392636	0.056	0.052	0.004
1815	gene1632	LOC9267988	1	+	16594562	16594630	16592841	16592934	16595243	16595350	1815	3	9	7	23	168	100	0.9071944676	0.9794392636	0.166	0.153	0.013
1918	gene3003	LOC4327016	1	+	31636937	31636973	31635898	31636026	31637874	31638061	1918	17	11	7	5	136	100	0.8923942477	0.9794392636	0.532	0.507	0.025
2031	gene32131	LOC4352240	12	-	18311880	18312004	18311228	18311364	18312111	18312264	2031	26	39	32	46	200	100	0.9034504775	0.9794392636	0.25	0.258	-0.008
2089	gene31968	LOC4352116	12	+	13881120	13881164	13879084	13880780	13881271	13881592	2089	2	1	1173	695	144	100	0.9029055377	0.9794392636	0.581	0.54	0.041
2190	gene7294	LOC4330530	2	+	29784427	29784496	29784261	29784354	29784737	29784944	2190	319	6	97	2	169	100	0.9059863581	0.9794392636	0.969	0.966	0.003
2215	gene20779	LOC4342682	7	+	5660845	5660967	5660501	5660583	5661103	5661182	2215	7	5	18	14	200	100	0.9033288975	0.9794392636	0.412	0.391	0.021
2287	gene9210	LOC4332326	3	-	8582907	8582983	8582648	8582788	8583676	8583960	2287	1	27	1	33	176	100	0.8967387395	0.9794392636	0.021	0.017	0.004
2294	gene5849	LOC9270817	2	-	13468053	13468609	13467825	13467933	13469137	13469293	2294	155	2	135	2	200	100	0.8966719205	0.9794392636	0.975	0.971	0.004
2347	gene4157	LOC4326825	1	-	40939936	40939987	40939587	40939742	40940072	40940188	2347	3	7	3	8	151	100	0.8963926708	0.9794392636	0.221	0.199	0.022
2416	gene27696	LOC4348598	10	+	14238374	14239926	14237765	14237928	14252973	14253624	2416	186	2	415	4	200	100	0.8991766395	0.9794392636	0.979	0.981	-0.002
2636	gene11332	LOC4334278	3	+	32109411	32109481	32108700	32108847	32109572	32109960	2636	10	1	8	1	170	100	0.8934884152	0.9794392636	0.855	0.825	0.03
2769	gene6593	LOC4329853	2	-	23071724	23071783	23069656	23071214	23072167	23072465	2769	3	20	5	37	159	100	0.8936457213	0.9794392636	0.086	0.078	0.008
2798	gene15753	LOC4338295	5	+	12294955	12295078	12293923	12294353	12295596	12295665	2798	51	4	29	2	200	100	0.8961223148	0.9794392636	0.864	0.879	-0.015
311	gene27502	LOC4348449	10	+	11251531	11251602	11250892	11251036	11252107	11252392	311	18	6	10	3	171	100	0.9032331194	0.9794392636	0.637	0.661	-0.024
385	gene15010	LOC4337652	5	+	1142238	1142411	1141983	1142116	1142567	1142711	385	13	2	22	3	200	100	0.9052556192	0.9794392636	0.765	0.786	-0.021
386	gene572	LOC4325351	1	-	4211646	4211793	4211055	4211291	4212856	4213296	386	4	1	5	1	200	100	0.9023045239	0.9794392636	0.667	0.714	-0.047
408	gene8504	LOC4331657	3	+	2951251	2951386	2949821	2949968	2951474	2951640	408	4	0	49	1	200	100	0.9041615552	0.9794392636	1	0.961	0.039
434	gene30223	LOC9268625	11	+	20360424	20360575	20360184	20360268	20360990	20361131	434	1	1	4	5	200	100	0.8941487696	0.9794392636	0.333	0.286	0.047
462	gene1030	LOC4327113	1	-	8359118	8359124	8358566	8358865	8359275	8359720	462	2	10	1	6	106	100	0.9070368692	0.9794392636	0.159	0.136	0.023
468	gene10311	LOC107278052	3	-	21460947	21461117	21460560	21460665	21461240	21461338	468	8	1	10	1	200	100	0.8940460785	0.9794392636	0.8	0.833	-0.033
535	gene17339	LOC4339718	5	-	28876038	28876291	28875306	28875532	28876878	28877267	535	53	323	3	20	200	100	0.9037508293	0.9794392636	0.076	0.07	0.006
698	gene4842	LOC4328300	2	+	2667297	2667369	2666689	2666795	2667703	2668162	698	216	13	314	18	172	100	0.8985075533	0.9794392636	0.906	0.91	-0.004
850	gene29208	LOC9266358	11	+	3635102	3635209	3634778	3635018	3635277	3638025	850	1	0	36	3	200	100	0.9038484909	0.9794392636	1	0.857	0.143
85	gene15769	LOC107280854	5	+	12996741	12996803	12996154	12996249	12996912	12997459	85	2	11	7	43	162	100	0.8935906622	0.9794392636	0.101	0.091	0.01
883	gene2460	LOC4326851	1	+	27146540	27146628	27144946	27145215	27146869	27147007	883	15	167	9	106	188	100	0.9056528313	0.9794392636	0.046	0.043	0.003
992	gene22564	LOC4344247	7	-	28396359	28397613	28394681	28394783	28400051	28400309	992	180	1	34	0	200	100	0.9075667421	0.9794392636	0.989	1	-0.011
1084	gene5700	LOC4329070	2	-	11189995	11190070	11189476	11189722	11192427	11193832	1084	1	3	4	10	175	100	0.9093429405	0.9800402863	0.16	0.186	-0.026
853	gene22622	LOC4344301	7	-	28867713	28867955	28864881	28866244	28868087	28868169	853	4	1	14	3	200	100	0.9095337909	0.9800402863	0.667	0.7	-0.033
961	gene5978	LOC4329338	2	+	15870724	15870820	15870474	15870633	15871714	15871766	961	25	2	1	0	196	100	0.9093140079	0.9800402863	0.864	1	-0.136
1862	gene21233	LOC4343067	7	-	14520724	14520776	14520247	14520660	14520877	14520972	1862	35	1	80	2	152	100	0.9101991512	0.9802506355	0.958	0.963	-0.005
1199	gene2189	LOC4325313	1	+	24195957	24196057	24195477	24195872	24196165	24196562	1199	9	8	3	3	200	100	0.9112438917	0.9803630104	0.36	0.333	0.027
2887	gene12209	LOC9269363	4	+	4757030	4757118	4756109	4756207	4757398	4757699	2887	67	3	102	5	188	100	0.9110181792	0.9803630104	0.922	0.916	0.006
1260	gene23048	LOC9268660	8	-	3079827	3079838	3079343	3079744	3080026	3080119	1260	5	2	3	1	111	100	0.9143232246	0.9816065476	0.693	0.73	-0.037
2193	gene6176	LOC4329484	2	-	18829454	18829540	18829276	18829350	18829903	18829965	2193	73	1	62	1	186	100	0.9152245221	0.9816065476	0.975	0.971	0.004
2346	gene19992	LOC9268482	6	+	30062575	30062620	30062162	30062448	30062952	30063754	2346	2	5	1	3	145	100	0.9152052666	0.9816065476	0.216	0.187	0.029
2382	gene9058	LOC4332183	3	-	7168226	7168356	7167321	7167417	7168753	7169657	2382	6	10	1	2	200	100	0.9136525682	0.9816065476	0.231	0.2	0.031
2556	gene11237	LOC4334179	3	-	31402026	31402328	31401620	31401909	31403544	31404288	2556	131	17	223	30	200	100	0.914548113	0.9816065476	0.794	0.788	0.006
2625	gene3783	LOC4325094	1	-	38135383	38135419	38135042	38135276	38137633	38137799	2625	2	7	1	3	136	100	0.9148733029	0.9816065476	0.174	0.197	-0.023
297	gene30	LOC4326451	1	+	197914	197954	197654	197838	198033	198225	297	15	11	5	4	140	100	0.9158849594	0.9818098408	0.493	0.472	0.021
1034	gene9095	LOC4332217	3	+	7514584	7515294	7514415	7514498	7515537	7515629	1034	24	7	3	1	200	100	0.9178616228	0.9821306553	0.632	0.6	0.032
1152	gene15605	LOC9267375	5	+	8498250	8498360	8497987	8498168	8499117	8500211	1152	10	1	61	7	200	100	0.9213387957	0.9821306553	0.833	0.813	0.02
141	gene3010	LOC4325136	1	-	31678429	31678552	31677334	31677727	31681711	31681780	141	16	2	18	2	200	100	0.9170868023	0.9821306553	0.8	0.818	-0.018
149	gene7171	LOC4330404	2	+	28638991	28639168	28638457	28638761	28640070	28640429	149	2	8	5	18	200	100	0.9226764164	0.9821306553	0.111	0.122	-0.011
1795	gene26616	LOC4347749	9	+	21493181	21493311	21492892	21493068	21493561	21493657	1795	11	95	18	149	200	100	0.9230704909	0.9821306553	0.055	0.057	-0.002
2011	gene26916	LOC107277780	10	-	1032889	1032947	1031912	1032040	1033076	1033193	2011	3	1	7	2	158	100	0.919772809	0.9821306553	0.655	0.689	-0.034
2032	gene32131	LOC4352240	12	-	18311880	18311999	18311228	18311364	18312111	18312264	2032	22	39	25	46	200	100	0.9202148681	0.9821306553	0.22	0.214	0.006
2059	gene145	LOC4326098	1	+	963719	963743	961643	962575	964078	965067	2059	1	0	27	2	124	100	0.9210760108	0.9821306553	1	0.916	0.084
240	gene28704	LOC4349506	10	-	23068376	23068517	23068098	23068255	23069670	23071801	240	5	9	6	10	200	100	0.9237029963	0.9821306553	0.217	0.231	-0.014
2781	gene30225	LOC9266255	11	-	20373522	20373549	20373247	20373328	20374111	20374203	2781	10	3	6	2	127	100	0.9237209665	0.9821306553	0.724	0.703	0.021
2783	gene30225	LOC9266255	11	-	20373482	20373549	20373247	20373328	20374111	20374203	2783	42	3	31	2	167	100	0.9219364939	0.9821306553	0.893	0.903	-0.01
374	gene1476	LOC9270556	1	-	14232545	14232635	14232033	14232115	14233534	14233690	374	7	2	3	1	190	100	0.9209992182	0.9821306553	0.648	0.612	0.036
443	gene16215	LOC4338711	5	-	19365228	19365280	19364390	19364818	19365658	19365860	443	1	18	1	21	152	100	0.9215678863	0.9821306553	0.035	0.03	0.005
501	gene7497	LOC4330726	2	-	31435802	31435858	31434749	31434864	31437418	31437523	501	3	1	7	2	156	100	0.9196879448	0.9821306553	0.658	0.692	-0.034
577	gene1606	LOC9266898	1	+	16047212	16047332	16046654	16046935	16048105	16048483	577	78	3	144	6	200	100	0.9202082576	0.9821306553	0.929	0.923	0.006
867	gene20603	LOC4342521	7	+	3845939	3846039	3845748	3845816	3846131	3847181	867	2	1	14	6	200	100	0.9172410031	0.9821306553	0.5	0.538	-0.038
1158	gene14210	LOC9269006	4	-	30636923	30636995	30635692	30635772	30637134	30637226	1158	18	2	20	2	172	100	0.9251110833	0.9827723641	0.84	0.853	-0.013
1718	gene25111	LOC4346453	9	-	2402538	2402591	2402075	2402186	2402987	2403059	1718	30	4	42	6	153	100	0.9252672186	0.9827723641	0.831	0.821	0.01
2440	gene8954	LOC4332085	3	+	6284199	6284256	6283729	6284078	6285110	6285245	2440	9	4	5	2	157	100	0.926204594	0.983267097	0.589	0.614	-0.025
1361	gene3145	LOC4327159	1	-	32763290	32763644	32762778	32762913	32764409	32764835	1361	33	4	44	5	200	100	0.9290841922	0.984387823	0.805	0.815	-0.01
1536	gene31217	LOC4351445	12	+	1756358	1756459	1755566	1755673	1756658	1757102	1536	5	9	2	4	200	100	0.9300950648	0.984387823	0.217	0.2	0.017
1573	gene25943	LOC4347149	9	+	16060734	16060811	16060219	16060294	16061076	16061165	1573	32	1	56	2	177	100	0.9290956286	0.984387823	0.948	0.941	0.007
1574	gene25943	LOC4347149	9	+	16060734	16060811	16060219	16060294	16062014	16062153	1574	32	1	56	2	177	100	0.9290956286	0.984387823	0.948	0.941	0.007
1692	gene27317	LOC4348288	10	-	7994361	7994483	7993301	7993743	7994588	7995904	1692	134	5	142	5	200	100	0.9313274485	0.984387823	0.931	0.934	-0.003
2288	gene28776	LOC4349563	11	+	354353	354413	354062	354263	354579	355289	2288	18	399	20	429	160	100	0.930743328	0.984387823	0.027	0.028	-0.001
2634	gene12153	LOC9267234	4	-	3612754	3613080	3609009	3611330	3613177	3613292	2634	35	2	48	3	200	100	0.9315094364	0.984387823	0.897	0.889	0.008
506	gene25095	LOC4346442	9	-	2220253	2220301	2220088	2220171	2222764	2222932	506	19	2	31	3	148	100	0.9303096583	0.984387823	0.865	0.875	-0.01
507	gene10717	LOC4333696	3	-	26555418	26555437	26553926	26555244	26555750	26556152	507	1	4	2	9	119	100	0.9306176915	0.984387823	0.174	0.157	0.017
309	gene12979	LOC9271917	4	-	20118317	20118415	20117703	20117819	20118565	20118771	309	24	1	21	1	198	100	0.9325973662	0.9850382515	0.924	0.914	0.01
1009	gene1827	LOC9270848	1	+	19881349	19881377	19879754	19880468	19882056	19882114	1009	50	2	107	4	128	100	0.9353447459	0.985210219	0.951	0.954	-0.003
1026	gene31685	LOC107277618	12	+	7411358	7411399	7411214	7411284	7411687	7411778	1026	2	23	1	13	141	100	0.9379022675	0.985210219	0.058	0.052	0.006
1586	gene25943	LOC4347149	9	+	16061076	16061165	16060219	16060294	16062014	16062153	1586	39	1	69	2	189	100	0.9357499703	0.985210219	0.954	0.948	0.006
160	gene22046	LOC4343783	7	-	24136626	24136692	24134902	24135330	24136759	24136880	160	3	46	10	161	166	100	0.9375291043	0.985210219	0.038	0.036	0.002
1630	gene29181	LOC9269643	11	+	3430545	3430637	3430317	3430402	3430746	3430809	1630	4	1	32	9	192	100	0.9342008133	0.985210219	0.676	0.649	0.027
1840	gene17919	LOC4340252	6	+	3415000	3415066	3413681	3413750	3416045	3416114	1840	48	1	128	3	166	100	0.9385815806	0.985210219	0.967	0.963	0.004
1958	gene18303	LOC9271675	6	-	6907512	6907593	6905875	6907407	6907679	6908049	1958	9	6	7	5	181	100	0.9340737279	0.985210219	0.453	0.436	0.017
2371	gene31766	LOC4351929	12	+	9364286	9364448	9361963	9362062	9364604	9364706	2371	69	544	109	847	200	100	0.9389029761	0.985210219	0.06	0.06	0
2751	gene29767	LOC107278362	11	-	11876930	11877048	11876004	11876431	11878594	11878861	2751	15	1	17	1	200	100	0.9379556548	0.985210219	0.882	0.895	-0.013
2881	gene11879	LOC9269595	3	+	35842858	35843005	35841634	35841807	35843132	35843268	2881	13	6	7	3	200	100	0.9347031574	0.985210219	0.52	0.538	-0.018
2924	gene102	LOC4326125	1	+	724541	724711	723598	724459	724791	725990	2924	37	2	34	2	200	100	0.9382034873	0.985210219	0.902	0.895	0.007
303	gene27580	LOC4348508	10	-	12344156	12344174	12343846	12344080	12345016	12346783	303	7	65	7	68	118	100	0.9387316777	0.985210219	0.084	0.08	0.004
880	gene17477	LOC9270436	6	+	183073	183195	182051	182323	183663	183792	880	15	4	20	5	200	100	0.9341855875	0.985210219	0.652	0.667	-0.015
1123	gene29022	LOC4349753	11	-	2065266	2065461	2063905	2064342	2065596	2066578	1123	7	20	6	18	200	100	0.9428453529	0.9871108918	0.149	0.143	0.006
2580	gene4334	LOC4325392	1	-	42268203	42268244	42268010	42268116	42268362	42268466	2580	15	4	12	3	141	100	0.9445617906	0.9871108918	0.727	0.739	-0.012
2728	gene5647	LOC4329027	2	+	10496288	10496935	10494038	10494178	10497830	10498023	2728	3	0	1002	6	200	100	0.9452456815	0.9871108918	1	0.988	0.012
2733	gene19397	LOC9270950	6	+	24216461	24216552	24215838	24215979	24216796	24217229	2733	16	1	18	1	191	100	0.9413759975	0.9871108918	0.893	0.904	-0.011
2882	gene14443	LOC4337138	4	-	32350099	32350158	32349908	32350019	32350255	32350364	2882	52	1	58	1	159	100	0.944038349	0.9871108918	0.97	0.973	-0.003
453	gene27362	LOC4348331	10	+	9258021	9258162	9257297	9257349	9258730	9258827	453	3	12	4	15	200	100	0.9453013438	0.9871108918	0.111	0.118	-0.007
460	gene19042	LOC4341173	6	+	19316588	19316667	19315135	19315352	19318051	19320634	460	136	11	52	4	179	100	0.9419374982	0.9871108918	0.874	0.879	-0.005
51	gene14513	LOC4337198	4	-	32870441	32870741	32869718	32869856	32871357	32871641	51	262	61	461	106	200	100	0.945922092	0.9871108918	0.682	0.685	-0.003
562	gene27547	LOC4348481	10	-	11808328	11808442	11807888	11808154	11808723	11808828	562	36	33	2	2	200	100	0.9446811751	0.9871108918	0.353	0.333	0.02
570	gene13882	LOC4336599	4	-	27636122	27636386	27635014	27635515	27637186	27637252	570	69	2	225	7	200	100	0.9446938924	0.9871108918	0.945	0.941	0.004
998	gene7406	LOC4330633	2	-	30548780	30548864	30548476	30548571	30549275	30549562	998	65	4	102	6	184	100	0.9454697086	0.9871108918	0.898	0.902	-0.004
1508	gene18857	LOC9267453	6	-	15812881	15812917	15812661	15812753	15815477	15815585	1508	1	42	3	113	136	100	0.9468999179	0.9875904751	0.017	0.019	-0.002
[truncated: 86 more rows]

## Sheet: RI
ID	GeneID	geneSymbol	chr	strand	riExonStart_0base	riExonEnd	upstreamES	upstreamEE	downstreamES	downstreamEE	ID	IC_SAMPLE_1	SC_SAMPLE_1	IC_SAMPLE_2	SC_SAMPLE_2	IncFormLen	SkipFormLen	PValue	FDR	IncLevel1	IncLevel2	IncLevelDifference
1010	gene11774	LOC4334703	3	-	35134829	35135855	35134829	35135155	35135311	35135855	1010	1473	47	2358	297	200	100	0	0	0.94	0.799	0.141
2495	gene24826	LOC4346217	8	+	27316952	27317332	27316952	27317020	27317095	27317332	2495	612	1553	579	759	175	100	0	0	0.184	0.304	-0.12
2743	gene18008	LOC4340322	6	-	4162941	4163535	4162941	4163297	4163397	4163535	2743	44	66	370	20	200	100	0	0	0.25	0.902	-0.652
3431	gene7968	LOC4331152	2	-	35093317	35094351	35093317	35093672	35094096	35094351	3431	859	53	13502	51	200	100	0	0	0.89	0.993	-0.103
170	gene8465	LOC4331617	3	-	2653069	2654802	2653069	2654271	2654404	2654802	170	1532	52	479	72	200	100	4.77395900589E-015	2.3468782473E-012	0.936	0.769	0.167
3090	gene23796	LOC4345333	8	+	15572906	15573605	15572906	15573008	15573506	15573605	3090	154	319	489	455	200	100	4.90318896595E-012	0.000000002	0.194	0.35	-0.156
1327	gene12438	LOC4335298	4	-	9562443	9563627	9562443	9562838	9563340	9563627	1327	80	113	488	225	200	100	1.34553479469E-011	4.72474932193E-009	0.261	0.52	-0.259
167	gene8465	LOC4331617	3	-	2653069	2654802	2653069	2654271	2654367	2654802	167	1072	33	294	45	196	100	2.61313193306E-011	0.000000008	0.943	0.769	0.174
2653	gene4659	LOC4328133	2	-	1194628	1195251	1194628	1194741	1194902	1195251	2653	271	61	554	301	200	100	5.87691462162E-009	1.60505068222E-006	0.69	0.479	0.211
2203	gene1615	LOC9270533	1	+	16233529	16234117	16233529	16233920	16234056	16234117	2203	318	75	435	235	200	100	1.71321644649E-008	4.21108602547E-006	0.679	0.481	0.198
3041	gene23488	LOC4345059	8	+	8958579	8959597	8958579	8958703	8959375	8959597	3041	380	33	942	220	200	100	0.000000037	8.26027216383E-006	0.852	0.682	0.17
1144	gene18041	LOC4340353	6	+	4431306	4432315	4431306	4431438	4431553	4432315	1144	99	31	61	79	200	100	4.14219316625E-008	8.48459233554E-006	0.615	0.279	0.336
172	gene8465	LOC4331617	3	-	2654404	2654802	2654404	2654529	2654794	2654802	172	1532	157	781	29	200	100	6.98618867201E-008	1.32092705814E-005	0.83	0.931	-0.101
1546	gene10040	LOC4333084	3	+	16798628	16799478	16798628	16799008	16799114	16799478	1546	239	13	272	66	200	100	1.15696457414E-007	1.89587928216E-005	0.902	0.673	0.229
479	gene22756	LOC4344432	8	-	203406	203831	203406	203552	203646	203831	479	93	41	24	52	194	100	0.000000113	1.89587928216E-005	0.539	0.192	0.347
2375	gene20913	LOC4342799	7	+	7719529	7720593	7719529	7719591	7720267	7720593	2375	248	52	466	28	200	100	2.21308614878E-007	3.39985359606E-005	0.705	0.893	-0.188
1788	gene11954	LOC4334878	3	+	36382138	36382779	36382138	36382528	36382603	36382779	1788	83	233	223	288	175	100	3.83846116558E-007	5.54996326176E-005	0.169	0.307	-0.138
1843	gene19180	LOC9268632	6	-	21343403	21344123	21343403	21343948	21344046	21344123	1843	280	372	580	474	198	100	1.24449259964E-006	0.0001699424	0.275	0.382	-0.107
1480	gene4093	LOC4327235	1	+	40584850	40585517	40584850	40584894	40584966	40585517	1480	32	123	9	0	172	100	0.00000145	0.000187587	0.131	1	-0.869
2575	gene13975	LOC4336693	4	-	28484011	28484758	28484011	28484329	28484413	28484758	2575	40	31	43	3	184	100	5.22759809962E-006	0.0006424718	0.412	0.886	-0.474
341	gene22562	LOC4344244	7	+	28372466	28372680	28372466	28372520	28372605	28372680	341	35	34	41	5	185	100	1.06063876573E-005	0.0012414524	0.358	0.816	-0.458
3087	gene3873	LOC4324956	1	+	38821623	38822165	38821623	38821845	38821928	38822165	3087	29	57	14	1	183	100	1.24136234727E-005	0.0013869403	0.218	0.884	-0.666
3004	gene20815	LOC4342709	7	-	6016985	6020998	6016985	6020182	6020812	6020998	3004	26	16	61	3	200	100	1.45064226518E-005	0.0015502951	0.448	0.91	-0.462
940	gene30200	LOC4350688	11	+	20063500	20063881	20063500	20063664	20063729	20063881	940	117	27	156	6	165	100	1.62540709314E-005	0.0016646878	0.724	0.94	-0.216
2652	gene31839	LOC4351991	12	+	10770959	10772573	10770959	10771270	10772246	10772573	2652	479	42	781	23	200	100	2.64703552363E-005	0.0026025653	0.851	0.944	-0.093
3288	gene26742	LOC4347855	9	-	22287176	22289060	22287176	22287636	22289006	22289060	3288	961	99	1548	263	200	100	4.02842186268E-005	0.0038084081	0.829	0.746	0.083
3128	gene7434	LOC4330659	2	+	30760513	30762768	30760513	30762018	30762283	30762768	3128	29	51	84	45	200	100	4.87808184153E-005	0.0044408612	0.221	0.483	-0.262
3102	gene7885	LOC9268909	2	+	34501807	34503366	34501807	34502550	34503204	34503366	3102	161	17	159	53	200	100	5.50073182896E-005	0.0048288567	0.826	0.6	0.226
1690	gene16498	LOC4338985	5	+	22410223	22411206	22410223	22410339	22410507	22411206	1690	128	4	34	11	200	100	5.74138005103E-005	0.0048663145	0.941	0.607	0.334
2136	gene3265	LOC4327625	1	+	33792567	33794100	33792567	33792675	33793341	33794100	2136	453	99	543	60	200	100	8.40676713157E-005	0.006816215	0.696	0.819	-0.123
3088	gene3873	LOC4324956	1	+	38821623	38822165	38821623	38821752	38821928	38822165	3088	177	143	20	1	200	100	8.59652822363E-005	0.006816215	0.382	0.909	-0.527
163	gene24866	LOC107282065	8	-	27610592	27611267	27610592	27610766	27610945	27611267	163	24	0	10	8	200	100	0.0002334803	0.017934208	1	0.385	0.615
2460	gene15770	LOC9270572	5	+	13006653	13007669	13006653	13006965	13007624	13007669	2460	145	12	203	53	200	100	0.0002423712	0.0180492461	0.858	0.657	0.201
3493	gene5312	LOC4328727	2	-	6510276	6513837	6510276	6510383	6511333	6513837	3493	3497	147	10366	296	200	100	0.0002496641	0.0180492461	0.922	0.946	-0.024
40	gene18989	LOC4341131	6	+	18005587	18006345	18005587	18005718	18006093	18006345	40	400	3	39	5	200	100	0.0003034559	0.0213112733	0.985	0.796	0.189
2204	gene1615	LOC9270533	1	+	16234056	16234510	16234056	16234117	16234211	16234510	2204	157	96	457	157	194	100	0.0003377402	0.0230601492	0.457	0.6	-0.143
169	gene8465	LOC4331617	3	-	2653069	2654529	2653069	2654271	2654419	2654529	169	1681	94	597	62	200	100	0.000401317	0.0266604619	0.899	0.828	0.071
2520	gene28484	LOC9269206	10	-	21437930	21439381	21437930	21438620	21438720	21439381	2520	7	6	35	1	200	100	0.0006042944	0.0380860409	0.368	0.946	-0.578
656	gene13652	LOC4336379	4	-	25576079	25576704	25576079	25576507	25576579	25576704	656	100	2	158	24	172	100	0.0005977774	0.0380860409	0.967	0.793	0.174
2156	gene18064	LOC4340371	6	-	4643032	4643890	4643032	4643704	4643795	4643890	2156	5	111	3	1	191	100	0.0006978507	0.0428829247	0.023	0.611	-0.588
313	gene3521	LOC4327372	1	-	35925311	35925847	35925311	35925430	35925562	35925847	313	104	1	132	16	200	100	0.0007704302	0.0461882323	0.981	0.805	0.176
2838	gene16210	LOC9270962	5	+	19337389	19338684	19337389	19337467	19338579	19338684	2838	212	4	192	19	200	100	0.000793788	0.0464554968	0.964	0.835	0.129
3453	gene16433	LOC9270782	5	+	21614419	21616131	21614419	21615475	21615867	21616131	3453	330	68	1206	144	200	100	0.000895412	0.0511842472	0.708	0.807	-0.099
1002	gene32135	LOC4352245	12	+	18355446	18355771	18355446	18355496	18355544	18355771	1002	27	5	19	21	148	100	0.0011178387	0.0579675108	0.785	0.379	0.406
1169	gene29393	LOC9269963	11	-	5630658	5633497	5630658	5631847	5633343	5633497	1169	55	0	67	11	200	100	0.0010778139	0.0579675108	1	0.753	0.247
3451	gene16433	LOC9270782	5	+	21614419	21616131	21614419	21614499	21614639	21616131	3451	208	44	485	185	200	100	0.0011555769	0.0579675108	0.703	0.567	0.136
44	gene18989	LOC4341131	6	+	18000812	18006345	18000812	18002193	18006093	18006345	44	2322	1	243	2	200	100	0.0011359687	0.0579675108	0.999	0.984	0.015
710	gene2923	LOC4326541	1	+	30978760	30979456	30978760	30978824	30978966	30979456	710	6	7	11	120	200	100	0.0011339276	0.0579675108	0.3	0.044	0.256
827	gene10107	LOC4333145	3	+	17675688	17676330	17675688	17675814	17675959	17676330	827	343	20	533	70	200	100	0.001137017	0.0579675108	0.896	0.792	0.104
360	gene27580	LOC4348508	10	-	12345016	12346628	12345016	12345132	12346593	12346628	360	422	35	298	52	200	100	0.0012021938	0.0590998486	0.858	0.741	0.117
590	gene24026	LOC4345533	8	+	19459774	19460447	19459774	19459981	19460064	19460447	590	103	12	142	47	183	100	0.0015155304	0.0730426233	0.824	0.623	0.201
1173	gene1311	LOC9270747	1	+	11664442	11665732	11664442	11664583	11665567	11665732	1173	694	16	492	30	200	100	0.0015834823	0.074472996	0.956	0.891	0.065
2044	gene25111	LOC4346453	9	-	2397163	2401651	2397163	2397296	2397554	2401651	2044	170	8	261	39	200	100	0.001605805	0.074472996	0.914	0.77	0.144
1844	gene19180	LOC9268632	6	-	21343403	21344123	21343403	21343824	21344046	21344123	1844	1482	85	2306	80	200	100	0.0017055045	0.0776320386	0.897	0.935	-0.038
856	gene701	LOC9272131	1	+	5418193	5419298	5418193	5418572	5419191	5419298	856	63	0	78	10	200	100	0.0018803411	0.0840341521	1	0.796	0.204
3019	gene5821	LOC4329177	2	-	13002436	13003794	13002436	13003465	13003663	13003794	3019	26	0	41	13	200	100	0.0020170774	0.0885352922	1	0.612	0.388
1618	gene3575	LOC4327467	1	+	36364546	36365453	36364546	36364765	36364840	36365453	1618	34	4	23	16	175	100	0.0021967782	0.0930979433	0.829	0.451	0.378
3383	gene32112	LOC9268519	12	-	17833550	17835040	17833550	17833601	17834448	17835040	3383	49	15	70	4	200	100	0.0021615389	0.0930979433	0.62	0.897	-0.277
617	gene25900	LOC4347120	9	+	15573142	15573427	15573142	15573223	15573297	15573427	617	20	10	84	8	174	100	0.0024508777	0.1021060566	0.535	0.858	-0.323
1349	gene30886	LOC4351178	11	+	28497993	28498192	28497993	28498008	28498130	28498192	1349	200	15	249	4	200	100	0.003010947	0.1233484638	0.87	0.969	-0.099
1505	gene17839	LOC4340180	6	+	2894125	2894845	2894125	2894335	2894422	2894845	1505	7	48	3	0	187	100	0.0031438053	0.1236815214	0.072	1	-0.928
1891	gene12843	LOC9268951	4	+	18541214	18542235	18541214	18541857	18542024	18542235	1891	64	1	155	23	200	100	0.0030824005	0.1236815214	0.97	0.771	0.199
490	gene4854	LOC4328311	2	+	2787733	2788546	2787733	2787755	2787853	2788546	490	23	2	23	16	198	100	0.0031700309	0.1236815214	0.853	0.421	0.432
532	gene23220	LOC4344827	8	-	4966411	4967540	4966411	4966712	4967387	4967540	532	489	35	1385	50	200	100	0.0033486123	0.1286076415	0.875	0.933	-0.058
3252	gene21767	LOC107277239	7	-	21675474	21677379	21675474	21675601	21675996	21677379	3252	17	0	4	4	200	100	0.0037800445	0.1429438362	1	0.333	0.667
1029	gene6179	LOC4329487	2	+	18860261	18863203	18860261	18861465	18861827	18863203	1029	96	1	65	8	200	100	0.0041230334	0.1512599426	0.98	0.802	0.178
3171	gene11332	LOC4334278	3	+	32108700	32108994	32108700	32108847	32108925	32108994	3171	39	6	11	10	178	100	0.0040762742	0.1512599426	0.785	0.382	0.403
3483	gene26425	LOC4347563	9	+	20015930	20017695	20015930	20016063	20017211	20017695	3483	1487	0	53	1	200	100	0.0044000078	0.156742307	1	0.964	0.036
3484	gene26425	LOC4347563	9	+	20015930	20017695	20015930	20016784	20017211	20017695	3484	829	2	16	2	200	100	0.0043519953	0.156742307	0.995	0.8	0.195
2458	gene15770	LOC9270572	5	+	13006251	13007793	13006251	13007570	13007699	13007793	2458	50	6	109	1	200	100	0.0049198816	0.1727581268	0.806	0.982	-0.176
1813	gene31878	LOC4352027	12	+	11718943	11721235	11718943	11718997	11719139	11721235	1813	226	4	265	19	200	100	0.0051510983	0.1783295734	0.966	0.875	0.091
1089	gene4856	LOC4328313	2	+	2801420	2803774	2801420	2803165	2803352	2803774	1089	380	40	524	95	200	100	0.0055349612	0.1835019142	0.826	0.734	0.092
1900	gene29181	LOC9269643	11	+	3430746	3430969	3430746	3430809	3430910	3430969	1900	6	19	45	36	200	100	0.0055991227	0.1835019142	0.136	0.385	-0.249
2950	gene19918	LOC4341964	6	-	29465531	29465977	29465531	29465782	29465878	29465977	2950	145	1	70	6	196	100	0.0055173563	0.1835019142	0.987	0.856	0.131
51	gene19143	LOC9271874	6	-	20821739	20824103	20821739	20823752	20823962	20824103	51	42	9	118	5	200	100	0.005394249	0.1835019142	0.7	0.922	-0.222
2048	gene25111	LOC4346453	9	-	2403303	2403516	2403303	2403357	2403461	2403516	2048	25	7	45	1	200	100	0.0057397844	0.1856367114	0.641	0.957	-0.316
2283	gene32323	LOC4352414	12	+	21248498	21248787	21248498	21248539	21248658	21248787	2283	11	2	3	8	200	100	0.0058197433	0.1857782996	0.733	0.158	0.575
469	gene16390	LOC4338884	5	+	21204256	21204947	21204256	21204623	21204711	21204947	469	347	35	463	83	188	100	0.0059296253	0.1868592181	0.841	0.748	0.093
1537	gene18908	LOC4341072	6	-	16743558	16743797	16743558	16743628	16743697	16743797	1537	2	43	11	34	169	100	0.0060462258	0.1878150924	0.027	0.161	-0.134
570	gene19480	LOC9268257	6	+	25158267	25158788	25158267	25158475	25158695	25158788	570	44	11	165	105	200	100	0.0061127776	0.1878150924	0.667	0.44	0.227
2347	gene28665	LOC4349471	10	+	22755380	22755655	22755380	22755495	22755561	22755655	2347	28	265	65	323	166	100	0.0062032929	0.1882431339	0.06	0.108	-0.048
1862	gene2954	LOC4325544	1	+	31292442	31293107	31292442	31292508	31292576	31293107	1862	25	9	52	3	168	100	0.0065554597	0.1948432226	0.623	0.912	-0.289
3539	gene7882	LOC4331077	2	+	34483310	34483805	34483310	34483509	34483595	34483805	3539	11	12	19	3	186	100	0.0065793277	0.1948432226	0.33	0.773	-0.443
1051	gene15163	LOC4337807	5	-	2752133	2752991	2752133	2752314	2752408	2752991	1051	41	6	38	21	194	100	0.0068541657	0.1959016193	0.779	0.483	0.296
1565	gene31472	LOC4351668	12	+	4030784	4031521	4030784	4030855	4030970	4031521	1565	43	3	56	19	200	100	0.0068344835	0.1959016193	0.878	0.596	0.282
445	gene2378	LOC107277958	1	-	26116423	26117702	26116423	26116467	26117151	26117702	445	101	5	110	20	200	100	0.0067080666	0.1959016193	0.91	0.733	0.177
1856	gene23608	LOC4345166	8	+	11074050	11074468	11074050	11074251	11074354	11074468	1856	82	40	83	17	200	100	0.0070945891	0.2004425294	0.506	0.709	-0.203
2162	gene18264	LOC4340549	6	+	6515741	6516902	6515741	6515889	6516365	6516902	2162	117	10	59	16	200	100	0.0074876708	0.2067943228	0.854	0.648	0.206
2418	gene16462	LOC4338948	5	-	21931086	21931549	21931086	21931272	21931335	21931549	2418	0	16	3	3	163	100	0.0074139274	0.2067943228	0	0.38	-0.38
1422	gene3554	LOC4327499	1	+	36158573	36161509	36158573	36159364	36159505	36161509	1422	65	5	417	5	200	100	0.0075808348	0.2070410227	0.867	0.977	-0.11
3501	gene6006	LOC9267464	2	-	16399990	16401600	16399990	16400165	16401024	16401600	3501	47	19	60	7	200	100	0.0077063626	0.2081564767	0.553	0.811	-0.258
1331	gene31479	LOC4351673	12	+	4083053	4083511	4083053	4083212	4083331	4083511	1331	24	17	45	9	200	100	0.0083058737	0.2086864786	0.414	0.714	-0.3
1832	gene23908	LOC4345421	8	+	17637737	17638483	17637737	17638068	17638266	17638483	1832	72	14	127	7	200	100	0.0080603762	0.2086864786	0.72	0.901	-0.181
2525	gene28484	LOC9269206	10	-	21437930	21439381	21437930	21439116	21439191	21439381	2525	4	4	22	1	175	100	0.0082861486	0.2086864786	0.364	0.926	-0.562
2788	gene26672	LOC4347789	9	+	21858408	21858954	21858408	21858480	21858576	21858954	2788	159	1419	36	184	196	100	0.0079690236	0.2086864786	0.054	0.091	-0.037
2920	gene6192	LOC4329499	2	-	18994005	18994734	18994005	18994377	18994480	18994734	2920	227	10	662	68	200	100	0.0081539158	0.2086864786	0.919	0.83	0.089
294	gene16446	LOC4338933	5	+	21715725	21718951	21715725	21718522	21718821	21718951	294	37	23	64	14	200	100	0.0081897862	0.2086864786	0.446	0.696	-0.25
754	gene13138	LOC4335896	4	-	21622951	21623394	21622951	21623178	21623321	21623394	754	186	309	715	900	200	100	0.0083202908	0.2086864786	0.231	0.284	-0.053
593	gene9559	LOC4332660	3	-	11480229	11480548	11480229	11480417	11480502	11480548	593	5	33	46	88	185	100	0.0084907288	0.2108102159	0.076	0.22	-0.144
3467	gene4821	LOC4328280	2	+	2486470	2487952	2486470	2487063	2487146	2487952	3467	66	40	82	22	183	100	0.0085921675	0.211195476	0.474	0.671	-0.197
684	gene3345	LOC4327362	1	+	34512128	34512777	34512128	34512439	34512532	34512777	684	107	33	104	13	193	100	0.0088844906	0.2140988028	0.627	0.806	-0.179
750	gene7159	LOC9266311	2	+	28532895	28534516	28532895	28533410	28533834	28534516	750	39	7	144	5	200	100	0.0088040521	0.2140988028	0.736	0.935	-0.199
659	gene162	LOC4326084	1	+	1106418	1107733	1106418	1106542	1106848	1107733	659	232	11	510	55	200	100	0.0096540012	0.2303838349	0.913	0.823	0.09
1800	gene18748	LOC4340935	6	-	13314364	13316227	13314364	13315808	13316170	13316227	1800	71	19	100	9	200	100	0.0101564948	0.2385273594	0.651	0.847	-0.196
756	gene14167	LOC4336870	4	+	30269382	30270221	30269382	30269973	30270063	30270221	756	4	37	10	18	190	100	0.0101893298	0.2385273594	0.054	0.226	-0.172
3201	gene14495	LOC4337182	4	+	32760589	32762576	32760589	32761325	32762037	32762576	3201	64	0	111	9	200	100	0.0103872326	0.2408662058	1	0.86	0.14
153	gene6395	LOC4329683	2	+	21226526	21227064	21226526	21226754	21226845	21227064	153	4	42	2	0	191	100	0.0109361781	0.2488993134	0.047	1	-0.953
43	gene18989	LOC4341131	6	+	18000812	18006345	18000812	18002193	18005587	18006345	43	1874	1	194	2	200	100	0.010921737	0.2488993134	0.999	0.98	0.019
3020	gene5821	LOC4329177	2	-	13002436	13003465	13002436	13002828	13003231	13003465	3020	55	10	58	29	200	100	0.0115128241	0.2572592883	0.733	0.5	0.233
757	gene17768	LOC4340110	6	+	2419900	2421658	2419900	2419984	2421582	2421658	757	204	1	279	11	200	100	0.01141677	0.2572592883	0.99	0.927	0.063
2972	gene5378	LOC4328790	2	+	7148891	7149898	7148891	7149738	7149846	7149898	2972	116	36	113	65	200	100	0.0116371707	0.2576951858	0.617	0.465	0.152
884	gene29749	LOC9271777	11	-	11519701	11521808	11519701	11521514	11521753	11521808	884	19	21	28	9	200	100	0.0119332606	0.2618924504	0.311	0.609	-0.298
1256	gene11313	LOC4334263	3	-	31998238	31998926	31998238	31998561	31998886	31998926	1256	140	98	487	232	200	100	0.0132286475	0.2852538859	0.417	0.512	-0.095
1928	gene24125	LOC4345617	8	+	20555765	20556227	20555765	20555920	20555983	20556227	1928	28	47	49	37	163	100	0.0132298385	0.2852538859	0.268	0.448	-0.18
2471	gene19081	LOC107281424	6	-	19855138	19856283	19855138	19855244	19855772	19856283	2471	17	1	10	7	200	100	0.013503464	0.2861337454	0.895	0.417	0.478
2584	gene1631	LOC4325233	1	-	16534260	16537641	16534260	16536909	16537548	16537641	2584	43	1	18	5	200	100	0.01338859	0.2861337454	0.956	0.643	0.313
652	gene16542	LOC4339026	5	-	22711419	22713498	22711419	22712330	22712630	22713498	652	76	2	212	26	200	100	0.0137201093	0.2882395602	0.95	0.803	0.147
367	gene31088	LOC4351349	12	+	940653	942111	940653	940988	941963	942111	367	129	13	128	3	200	100	0.0138518728	0.288541553	0.832	0.955	-0.123
1253	gene9227	LOC4332344	3	-	8720212	8720414	8720212	8720272	8720356	8720414	1253	10	6	0	5	184	100	0.0143712528	0.2914337164	0.475	0	0.475
1512	gene11479	LOC4334429	3	+	33236530	33237436	33236530	33236980	33237190	33237436	1512	149	0	159	6	200	100	0.014464977	0.2914337164	1	0.93	0.07
16	gene27894	LOC9272437	10	-	16163563	16165343	16163563	16163905	16165302	16165343	16	149	19	143	38	200	100	0.0142465283	0.2914337164	0.797	0.653	0.144
2004	gene5906	LOC9271190	2	+	14970988	14973201	14970988	14972143	14972475	14973201	2004	32	12	53	5	200	100	0.0141638387	0.2914337164	0.571	0.841	-0.27
680	gene1224	LOC9269543	1	-	10346239	10348614	10346239	10347488	10348454	10348614	680	37	10	65	4	200	100	0.0146235768	0.2922337533	0.649	0.89	-0.241
1611	gene17478	LOC4339839	6	+	186826	187882	186826	187393	187507	187882	1611	134	3	534	42	200	100	0.0153922302	0.2981161779	0.957	0.864	0.093
1855	gene5509	LOC4328904	2	-	8598481	8598894	8598481	8598715	8598794	8598894	1855	7	2	2	8	179	100	0.0153337915	0.2981161779	0.662	0.123	0.539
210	gene7002	LOC4330239	2	-	26990028	26990572	26990028	26990110	26990483	26990572	210	121	6	166	24	200	100	0.0152625199	0.2981161779	0.91	0.776	0.134
231	gene13935	LOC4336652	4	+	28079644	28080772	28079644	28079703	28080676	28080772	231	205	8	211	22	200	100	0.0155243575	0.2981161779	0.928	0.827	0.101
618	gene13882	LOC4336599	4	-	27635014	27636386	27635014	27635515	27636122	27636386	618	78	0	175	10	200	100	0.0154891137	0.2981161779	1	0.897	0.103
2384	gene8487	LOC9268736	3	+	2839125	2841688	2839125	2839643	2839778	2841688	2384	107	23	172	16	200	100	0.0159509954	0.3039344698	0.699	0.843	-0.144
2817	gene6692	LOC4329934	2	-	23856611	23857391	23856611	23856732	23857158	23857391	2817	174	28	326	91	200	100	0.0164973739	0.3095461459	0.757	0.642	0.115
357	gene27580	LOC4348508	10	-	12342484	12343726	12342484	12343511	12343631	12343726	357	120	22	89	34	200	100	0.0164410806	0.3095461459	0.732	0.567	0.165
1585	gene9410	LOC9267415	3	-	10244640	10245433	10244640	10244711	10245349	10245433	1585	118	26	138	13	200	100	0.0168918508	0.3145467363	0.694	0.841	-0.147
2424	gene21349	LOC9267576	7	+	16427890	16428475	16427890	16428007	16428163	16428475	2424	9	2	20	28	200	100	0.0171661116	0.3172503942	0.692	0.263	0.429
879	gene29414	LOC4350061	11	-	5840676	5841036	5840676	5840834	5840906	5841036	879	8	0	3	4	172	100	0.0173661114	0.3185515053	1	0.304	0.696
1885	gene12217	LOC4335067	4	+	4974826	4975367	4974826	4975030	4975158	4975367	1885	111	19	134	46	200	100	0.0185625494	0.3303379346	0.745	0.593	0.152
3221	gene16969	LOC4339397	5	-	26237491	26238360	26237491	26238152	26238244	26238360	3221	75	12	154	8	192	100	0.0186806236	0.3303379346	0.765	0.909	-0.144
3432	gene6646	LOC4329897	2	-	23549173	23550282	23549173	23550082	23550160	23550282	3432	61	104	279	311	178	100	0.0183195676	0.3303379346	0.248	0.335	-0.087
584	gene16591	LOC9268023	5	+	23097261	23097890	23097261	23097392	23097489	23097890	584	34	15	67	10	197	100	0.0185748122	0.3303379346	0.535	0.773	-0.238
58	gene27005	LOC4348058	10	+	2194054	2194658	2194054	2194157	2194285	2194658	58	69	1	79	9	200	100	0.0184738732	0.3303379346	0.972	0.814	0.158
1870	gene25285	LOC4346613	9	+	6019984	6020364	6019984	6020039	6020131	6020364	1870	256	57	381	52	192	100	0.0191570752	0.3363435065	0.701	0.792	-0.091
3229	gene26536	LOC4347677	9	+	20902867	20903142	20902867	20902978	20903102	20903142	3229	31	16	22	30	200	100	0.0193736261	0.3377331423	0.492	0.268	0.224
198	gene11941	LOC4334861	3	-	36288396	36288825	36288396	36288470	36288631	36288825	198	25	12	48	58	200	100	0.0198831643	0.3381474767	0.51	0.293	0.217
2964	gene2075	LOC4326378	1	-	23174836	23175316	23174836	23175077	23175171	23175316	2964	57	6	45	0	194	100	0.0200748038	0.3381474767	0.83	1	-0.17
3303	gene4014	LOC107277461	1	-	39879783	39881614	39879783	39881373	39881462	39881614	3303	101	52	90	24	189	100	0.0200852448	0.3381474767	0.507	0.665	-0.158
3356	gene24427	LOC4345879	8	+	24008521	24009397	24008521	24009140	24009245	24009397	3356	21	0	69	14	200	100	0.0198096669	0.3381474767	1	0.711	0.289
3527	gene6957	LOC4330198	2	-	26508942	26509101	26508942	26509016	26509098	26509101	3527	11	4	49	2	182	100	0.0200441346	0.3381474767	0.602	0.931	-0.329
130	gene29643	LOC4350244	11	-	9056916	9057633	9056916	9057164	9057260	9057633	130	302	14	344	5	196	100	0.0202615271	0.3387947872	0.917	0.972	-0.055
147	gene18827	LOC107281459	6	+	14925906	14926363	14925906	14925960	14926092	14926363	147	28	0	26	5	200	100	0.0204115547	0.3389973074	1	0.722	0.278
3438	gene25079	LOC4346433	9	+	1862546	1864202	1862546	1863817	1863971	1864202	3438	10	1	7	8	200	100	0.0207106553	0.3416563133	0.833	0.304	0.529
3015	gene21104	LOC9266464	7	+	11479551	11483435	11479551	11481886	11483010	11483435	3015	95	8	88	20	200	100	0.0210792678	0.3433729991	0.856	0.688	0.168
3194	gene3142	LOC4327151	1	+	32738168	32738978	32738168	32738257	32738364	32738978	3194	4	3	13	0	200	100	0.0210941102	0.3433729991	0.4	1	-0.6
157	gene15877	LOC4338408	5	+	14880435	14881915	14880435	14881383	14881467	14881915	157	41	1	14	4	184	100	0.0215937502	0.3452226505	0.957	0.655	0.302
1628	gene17633	LOC4339979	6	+	1461916	1462486	1461916	1461977	1462091	1462486	1628	322	11	119	0	200	100	0.0217116586	0.3452226505	0.936	1	-0.064
2007	gene5906	LOC9271190	2	+	14970988	14971430	14970988	14971014	14971402	14971430	2007	32	18	69	15	200	100	0.0214942715	0.3452226505	0.471	0.697	-0.226
292	gene16446	LOC4338933	5	+	21715725	21718522	21715725	21715943	21718444	21718522	292	173	7	345	3	200	100	0.0217695325	0.3452226505	0.925	0.983	-0.058
1059	gene24182	LOC4345662	8	-	21165613	21166328	21165613	21166025	21166109	21166328	1059	65	0	106	7	184	100	0.0220222415	0.3452721329	1	0.892	0.108
2953	gene12644	LOC4335472	4	+	14713182	14713405	14713182	14713267	14713363	14713405	2953	26	43	53	174	196	100	0.0220535903	0.3452721329	0.236	0.135	0.101
774	gene28701	LOC4349502	10	+	23049128	23050214	23049128	23049288	23050034	23050214	774	135	17	218	11	200	100	0.0223123312	0.3471120895	0.799	0.908	-0.109
297	gene8384	LOC4331539	3	-	1990396	1991853	1990396	1991058	1991822	1991853	297	25	2	5	4	200	100	0.023333473	0.3544223671	0.862	0.385	0.477
2998	gene11109	LOC4334056	3	+	30385439	30386009	30385439	30385655	30385753	30386009	2998	109	6	83	14	198	100	0.023503192	0.3544223671	0.902	0.75	0.152
3220	gene16969	LOC4339397	5	-	26237491	26238360	26237491	26237834	26237952	26238360	3220	159	11	276	6	200	100	0.0229592118	0.3544223671	0.878	0.958	-0.08
429	gene20838	LOC4342726	7	-	6315712	6316161	6315712	6315975	6316060	6316161	429	78	37	145	37	185	100	0.0234559259	0.3544223671	0.533	0.679	-0.146
967	gene30889	LOC9271727	11	-	28519005	28520376	28519005	28519916	28520012	28520376	967	31	14	30	34	196	100	0.0232562985	0.3544223671	0.53	0.31	0.22
2045	gene25111	LOC4346453	9	-	2397114	2401651	2397114	2397458	2397554	2401651	2045	50	7	74	28	196	100	0.0239270223	0.3586135423	0.785	0.574	0.211
335	gene23669	LOC107277737	8	-	12407953	12408613	12407953	12408059	12408123	12408613	335	18	5	19	0	164	100	0.0242225606	0.3608427518	0.687	1	-0.313
1337	gene24456	LOC4345907	8	+	24273402	24274304	24273402	24274103	24274208	24274304	1337	35	1	7	3	200	100	0.0246210416	0.3635339845	0.946	0.538	0.408
78	gene25311	LOC4346635	9	+	6673464	6676434	6673464	6673954	6675603	6676434	78	247	10	296	3	200	100	0.0246990136	0.3635339845	0.925	0.98	-0.055
1442	gene30390	LOC4350809	11	+	22314641	22316053	22314641	22314733	22315222	22316053	1442	45	0	35	4	200	100	0.0248872604	0.3641243225	1	0.814	0.186
1340	gene10790	LOC4333758	3	+	27398977	27399387	27398977	27399102	27399179	27399387	1340	14	0	9	4	177	100	0.0263675134	0.3682462951	1	0.56	0.44
1551	gene30158	LOC4350650	11	-	19451447	19452311	19451447	19451940	19452054	19452311	1551	124	4	118	13	200	100	0.0260876512	0.3682462951	0.939	0.819	0.12
2214	gene4067	LOC107278895	1	-	40334166	40334532	40334166	40334316	40334416	40334532	2214	22	1	14	6	200	100	0.0262204569	0.3682462951	0.917	0.538	0.379
2231	gene30735	LOC4351063	11	-	26526807	26529924	26526807	26526875	26527958	26529924	2231	100	5	169	1	200	100	0.0262317278	0.3682462951	0.909	0.988	-0.079
2680	gene11267	LOC4334214	3	-	31612404	31613084	31612404	31612749	31612830	31613084	2680	141	46	654	137	181	100	0.0259355644	0.3682462951	0.629	0.725	-0.096
277	gene8033	LOC4331211	2	-	35455214	35456752	35455214	35455277	35456701	35456752	277	378	28	322	42	200	100	0.0259662088	0.3682462951	0.871	0.793	0.078
427	gene9915	LOC9268328	3	+	15069264	15070532	15069264	15069570	15069817	15070532	427	37	4	35	14	200	100	0.0256563118	0.3682462951	0.822	0.556	0.266
825	gene10107	LOC4333145	3	+	17675688	17676330	17675688	17676007	17676105	17676330	825	292	8	610	38	198	100	0.0263489326	0.3682462951	0.949	0.89	0.059
919	gene8922	LOC4332056	3	-	6009570	6010126	6009570	6009922	6009994	6010126	919	39	8	52	2	172	100	0.0267189197	0.3710457888	0.739	0.938	-0.199
2211	gene25720	LOC9268766	9	-	13570087	13570601	13570087	13570250	13570341	13570601	2211	194	13	459	60	191	100	0.0271506116	0.3749224907	0.887	0.8	0.087
3040	gene23488	LOC4345059	8	+	8958579	8959192	8958579	8958703	8959149	8959192	3040	227	1	558	15	200	100	0.0275182426	0.3778762027	0.991	0.949	0.042
2947	gene23689	LOC9272596	8	+	13104763	13106723	13104763	13104811	13106415	13106723	2947	122	7	180	2	200	100	0.0279797767	0.3820793949	0.897	0.978	-0.081
1934	gene11059	LOC4334005	3	-	29976156	29977701	29976156	29976665	29977486	29977701	1934	271	18	564	67	200	100	0.028493795	0.3869488839	0.883	0.808	0.075
2812	gene1433	LOC4326488	1	+	13565905	13566342	13565905	13566261	13566323	13566342	2812	58	4	69	0	162	100	0.028816683	0.3887331216	0.9	1	-0.1
2870	gene10104	LOC4333143	3	-	17620319	17621719	17620319	17620792	17621385	17621719	2870	53	0	79	6	200	100	0.0289414814	0.3887331216	1	0.868	0.132
2262	gene21240	LOC4343078	7	+	14609035	14609997	14609035	14609138	14609903	14609997	2262	42	0	35	4	200	100	0.0291005105	0.388744863	1	0.814	0.186
186	gene5864	LOC9267148	2	+	13869790	13870207	13869790	13869964	13870061	13870207	186	22	0	57	10	197	100	0.02930754	0.3893942346	1	0.743	0.257
1078	gene7969	LOC107280147	2	-	35099974	35100423	35099974	35100208	35100357	35100423	1078	3	0	0	3	200	100	0.0302981306	0.3938335567	1	0	1
2326	gene18466	LOC4340716	6	+	8902609	8903246	8902609	8902796	8902886	8903246	2326	232	2	520	18	190	100	0.03075991	0.3938335567	0.984	0.938	0.046
232	gene17735	LOC4340081	6	+	2190095	2190414	2190095	2190197	2190289	2190414	232	19	13	15	29	192	100	0.0307632396	0.3938335567	0.432	0.212	0.22
285	gene2480	LOC4326322	1	-	27306565	27307467	27306565	27307248	27307367	27307467	285	456	1	179	4	200	100	0.0307289373	0.3938335567	0.996	0.957	0.039
419	gene23814	LOC4345351	8	-	15981611	15983553	15981611	15983245	15983452	15983553	419	0	1	323	6	200	100	0.0303470573	0.3938335567	0	0.964	-0.964
702	gene9551	LOC4332655	3	+	11398488	11399431	11398488	11399092	11399202	11399431	702	5	0	3	5	200	100	0.0300463031	0.3938335567	1	0.231	0.769
913	gene10284	LOC9270555	3	+	21180662	21181586	21180662	21181419	21181511	21181586	913	4	3	21	1	192	100	0.029996758	0.3938335567	0.41	0.916	-0.506
1286	gene17873	LOC4340210	6	+	3102885	3104966	3102885	3103793	3104829	3104966	1286	66	3	124	0	200	100	0.031125233	0.3945676382	0.917	1	-0.083
768	gene5459	LOC4328862	2	+	8209931	8210957	8209931	8210858	8210930	8210957	768	0	3	7	2	172	100	0.0311416281	0.3945676382	0	0.67	-0.67
2238	gene17160	LOC9270322	5	-	27593003	27595772	27593003	27594695	27594813	27595772	2238	5	0	0	2	200	100	0.0319386447	0.4019361072	1	0	1
2691	gene9361	LOC4332475	3	-	9848616	9849217	9848616	9848800	9848884	9849217	2691	3	67	24	161	184	100	0.0324965183	0.4019361072	0.024	0.075	-0.051
3418	gene30305	LOC4350748	11	-	21251776	21255604	21251776	21255061	21255303	21255604	3418	66	0	18	2	200	100	0.0325431702	0.4019361072	1	0.818	0.182
3474	gene1378	LOC4326976	1	-	12636378	12638721	12636378	12636586	12637542	12638721	3474	34	0	74	8	200	100	0.0327043212	0.4019361072	1	0.822	0.178
486	gene22725	LOC4344402	7	+	29655917	29656371	29655917	29655998	29656153	29656371	486	33	1	36	8	200	100	0.0322131324	0.4019361072	0.943	0.692	0.251
876	gene3255	LOC4325627	1	-	33693418	33694264	33693418	33693516	33693713	33694264	876	25	3	93	1	200	100	0.0322545147	0.4019361072	0.806	0.979	-0.173
1024	gene10	LOC4326462	1	+	77870	78191	77870	77978	78108	78191	1024	42	4	70	21	200	100	0.0340199363	0.4077867918	0.84	0.625	0.215
2300	gene24428	LOC4345880	8	+	24017952	24018779	24017952	24018075	24018165	24018779	2300	46	33	114	44	190	100	0.0337607322	0.4077867918	0.423	0.577	-0.154
2470	gene1792	LOC4327796	1	-	19110935	19111945	19110935	19111376	19111448	19111945	2470	51	7	74	2	172	100	0.0340057971	0.4077867918	0.809	0.956	-0.147
398	gene15039	LOC9268524	5	-	1507686	1509280	1507686	1508020	1508117	1509280	398	8	12	45	22	197	100	0.0341757848	0.4077867918	0.253	0.509	-0.256
425	gene9915	LOC9268328	3	+	15069653	15070532	15069653	15069741	15069817	15070532	425	12	4	4	8	176	100	0.0334438115	0.4077867918	0.63	0.221	0.409
444	gene2378	LOC107277958	1	-	26117151	26117702	26117151	26117429	26117607	26117702	444	63	4	68	0	200	100	0.0341456854	0.4077867918	0.887	1	-0.113
235	gene1628	LOC4325231	1	+	16495332	16498448	16495332	16497913	16498329	16498448	235	9	0	21	10	200	100	0.0345761773	0.4105712264	1	0.512	0.488
3235	gene29638	LOC4350238	11	-	8970090	8971342	8970090	8971047	8971120	8971342	3235	175	31	396	111	173	100	0.0350201735	0.4127805891	0.765	0.673	0.092
3524	gene2591	LOC4324118	1	+	28367510	28367995	28367510	28367747	28367833	28367995	3524	79	2	66	8	186	100	0.0350981054	0.4127805891	0.955	0.816	0.139
2876	gene27696	LOC4348598	10	+	14238374	14240240	14238374	14239926	14240174	14240240	2876	29	2	103	0	200	100	0.0353075239	0.4132661611	0.879	1	-0.121
2054	gene25111	LOC4346453	9	-	2401381	2401651	2401381	2401481	2401591	2401651	2054	59	0	76	5	200	100	0.0355779537	0.4144578687	1	0.884	0.116
3275	gene22639	LOC4344322	7	+	29025376	29025827	29025376	29025539	29025674	29025827	3275	11	0	11	5	200	100	0.0357513484	0.4145132756	1	0.524	0.476
1649	gene22668	LOC4344353	7	-	29227996	29229477	29227996	29228439	29229357	29229477	1649	47	9	35	1	200	100	0.0375346682	0.431288341	0.723	0.946	-0.223
646	gene20999	LOC4342867	7	+	9022082	9023914	9022082	9023070	9023183	9023914	646	15	0	3	2	200	100	0.037549107	0.431288341	1	0.429	0.571
1835	gene24631	LOC4346056	8	-	25799140	25799469	25799140	25799279	25799310	25799469	1835	94	3	269	27	131	100	0.0378993626	0.4332044022	0.96	0.884	0.076
2034	gene9565	LOC4332665	3	-	11529559	11530353	11529559	11529688	11530114	11530353	2034	197	11	308	6	200	100	0.0380684096	0.4332044022	0.9	0.963	-0.063
2118	gene18923	LOC9269070	6	-	16963432	16965314	16963432	16964485	16965018	16965314	2118	209	4	220	13	200	100	0.0390426922	0.4359417573	0.963	0.894	0.069
2163	gene18264	LOC4340549	6	+	6515741	6517225	6515741	6516902	6516999	6517225	2163	42	40	30	55	197	100	0.0388761812	0.4359417573	0.348	0.217	0.131
2528	gene29684	LOC4350273	11	+	9807177	9810006	9807177	9807317	9809878	9810006	2528	233	8	100	0	200	100	0.0385712707	0.4359417573	0.936	1	-0.064
2921	gene22241	LOC4343960	7	-	25879486	25879819	25879486	25879547	25879750	25879819	2921	18	65	33	238	200	100	0.0389007742	0.4359417573	0.122	0.065	0.057
3548	gene8593	LOC4331743	3	-	3633733	3634820	3633733	3634277	3634622	3634820	3548	21	9	17	1	200	100	0.0391957398	0.4359417573	0.538	0.895	-0.357
1446	gene18325	LOC107277321	6	-	7078559	7079250	7078559	7078951	7079089	7079250	1446	5	2	20	0	200	100	0.041320777	0.4419960978	0.556	1	-0.444
1497	gene1824	LOC4326426	1	-	19846470	19846909	19846470	19846674	19846744	19846909	1497	95	8	137	3	170	100	0.041232845	0.4419960978	0.875	0.964	-0.089
1621	gene27485	LOC4348438	10	-	10993379	10994727	10993379	10993511	10994431	10994727	1621	38	3	24	8	200	100	0.0414371766	0.4419960978	0.864	0.6	0.264
1659	gene31352	LOC107277890	12	+	2829763	2832573	2829763	2832156	2832420	2832573	1659	3	3	15	1	200	100	0.0404206944	0.4419960978	0.333	0.882	-0.549
2379	gene903	LOC4325891	1	+	7272336	7273239	7272336	7272719	7272834	7273239	2379	54	1	77	9	200	100	0.0407341262	0.4419960978	0.964	0.811	0.153
2761	gene19409	LOC4341503	6	+	24303845	24306434	24303845	24303925	24306239	24306434	2761	28	0	46	6	200	100	0.0407985839	0.4419960978	1	0.793	0.207
2840	gene16210	LOC9270962	5	+	19338579	19340507	19338579	19338684	19340140	19340507	2840	428	41	398	59	200	100	0.0415382826	0.4419960978	0.839	0.771	0.068
3265	gene16468	LOC9266801	5	-	22035670	22036963	22035670	22035761	22036952	22036963	3265	21	3	34	0	200	100	0.0404493231	0.4419960978	0.778	1	-0.222
484	gene14929	LOC4337588	5	+	561111	561330	561111	561167	561240	561330	484	143	7	69	0	173	100	0.0408668988	0.4419960978	0.922	1	-0.078
905	gene26983	LOC4348040	10	+	1913157	1915193	1913157	1913523	1913591	1915193	905	34	3	52	0	168	100	0.0408374609	0.4419960978	0.871	1	-0.129
1933	gene11059	LOC4334005	3	-	29976156	29977701	29976156	29976838	29977294	29977701	1933	81	0	200	8	200	100	0.0421082921	0.4461300944	1	0.926	0.074
1071	gene7148	LOC9269787	2	+	28415376	28415922	28415376	28415643	28415757	28415922	1071	17	12	41	10	200	100	0.0424501095	0.4478213265	0.415	0.672	-0.257
647	gene24253	LOC4345731	8	-	22083984	22084318	22083984	22084104	22084201	22084318	647	65	4	54	11	197	100	0.0426733195	0.448252219	0.892	0.714	0.178
2661	gene18585	LOC9269758	6	+	11022614	11027972	11022614	11026054	11026195	11027972	2661	64	0	570	25	200	100	0.0429163169	0.4488864121	1	0.919	0.081
2069	gene11823	LOC4334750	3	-	35447180	35447885	35447180	35447503	35447573	35447885	2069	113	2	236	16	170	100	0.0433103763	0.4510885805	0.971	0.897	0.074
7	gene27894	LOC9272437	10	-	16153378	16156295	16153378	16154562	16156202	16156295	7	358	26	334	41	200	100	0.0437682327	0.453933823	0.873	0.803	0.07
1278	gene3136	LOC4324716	1	-	32676018	32676588	32676018	32676427	32676535	32676588	1278	93	6	236	4	200	100	0.0439529198	0.4539339361	0.886	0.967	-0.081
2655	gene12492	LOC4335348	4	+	11452158	11452835	11452158	11452430	11452570	11452835	2655	125	91	298	154	200	100	0.0449101284	0.459954565	0.407	0.492	-0.085
3074	gene32183	LOC4352282	12	+	19155542	19155970	19155542	19155594	19155676	19155970	3074	173	10	138	18	182	100	0.0448240926	0.459954565	0.905	0.808	0.097
1374	gene8019	LOC4331201	2	-	35395523	35397144	35395523	35396787	35396869	35397144	1374	13	0	7	3	182	100	0.045152285	0.4605158364	1	0.562	0.438
1074	gene30945	LOC4351234	11	-	28991549	28991888	28991549	28991586	28991834	28991888	1074	129	7	165	2	200	100	0.0462036649	0.463583117	0.902	0.976	-0.074
2174	gene24050	LOC4345557	8	-	19715379	19717748	19715379	19715524	19715649	19717748	2174	26	0	45	6	200	100	0.0462074303	0.463583117	1	0.789	0.211
2190	gene30133	LOC9266976	11	-	19123311	19125039	19123311	19124730	19124921	19125039	2190	0	3	4	1	200	100	0.0460118396	0.463583117	0	0.667	-0.667
922	gene23620	LOC9272579	8	+	11407435	11408049	11407435	11407659	11407939	11408049	922	113	23	182	19	200	100	0.0457680285	0.463583117	0.711	0.827	-0.116
3058	gene32294	LOC4352385	12	+	20802052	20805538	20802052	20802200	20802336	20805538	3058	10	0	5	3	200	100	0.0471165222	0.4707821608	1	0.455	0.545
2735	gene10317	LOC107277248	3	-	21518913	21520486	21518913	21520245	21520324	21520486	2735	45	0	66	5	179	100	0.0474664532	0.4723584695	1	0.881	0.119
2222	gene32239	LOC9266754	12	+	19808588	19809696	19808588	19808718	19808958	19809696	2222	0	2	20	5	200	100	0.0476792065	0.4725624577	0	0.667	-0.667
71	gene9044	LOC9269238	3	-	7088512	7091315	7088512	7090789	7091223	7091315	71	114	0	6	1	200	100	0.0482747728	0.4765437408	1	0.75	0.25
1420	gene23048	LOC9268660	8	-	3079343	3079838	3079343	3079744	3079827	3079838	1420	19	5	29	1	183	100	0.0487139182	0.4789552441	0.675	0.941	-0.266
1347	gene30229	LOC9270219	11	+	20398198	20399627	20398198	20398948	20399485	20399627	1347	233	29	268	54	200	100	0.0489695494	0.4793368783	0.801	0.713	0.088
1874	gene22315	LOC9271378	7	+	26387828	26388651	26387828	26388364	26388440	26388651	1874	26	15	48	11	176	100	0.0491427556	0.4793368783	0.496	0.713	-0.217
1018	gene24752	LOC4346156	8	+	26752492	26752879	26752492	26752573	26752678	26752879	1018	11	33	24	167	200	100	0.0498193808	0.4822118854	0.143	0.067	0.076
1668	gene9212	LOC4332328	3	-	8606033	8606613	8606033	8606116	8606518	8606613	1668	109	0	278	8	200	100	0.0499965815	0.4822118854	1	0.946	0.054
2654	gene4659	LOC4328133	2	-	1194628	1195251	1194628	1194741	1194982	1195251	2654	460	11	1337	14	200	100	0.0502027679	0.4822118854	0.954	0.979	-0.025
811	gene22865	LOC9270433	8	-	1117810	1120281	1117810	1118008	1119052	1120281	811	361	69	442	58	200	100	0.0502222305	0.4822118854	0.723	0.792	-0.069
3487	gene21074	LOC107281510	7	-	10939559	10941195	10939559	10940534	10940630	10941195	3487	5	1	3	7	196	100	0.0504245778	0.482270865	0.718	0.179	0.539
2636	gene26048	LOC4347241	9	-	17016784	17018547	17016784	17018011	17018247	17018547	2636	63	6	68	1	200	100	0.0508364762	0.4831916083	0.84	0.971	-0.131
615	gene7229	LOC4330464	2	+	29190324	29192898	29190324	29192120	29192792	29192898	615	105	6	77	12	200	100	0.0509370576	0.4831916083	0.897	0.762	0.135
685	gene29759	LOC9270483	11	-	11713982	11715082	11713982	11714065	11714987	11715082	685	190	6	538	5	200	100	0.0511105851	0.4831916083	0.941	0.982	-0.041
3011	gene14421	LOC4337119	4	-	32230579	32230947	32230579	32230761	32230845	32230947	3011	6	0	6	5	184	100	0.0514348589	0.4843941887	1	0.395	0.605
1006	gene4167	LOC4326785	1	+	40999650	41004236	40999650	41000889	41002191	41004236	1006	132	2	167	10	200	100	0.0523542775	0.4867064096	0.971	0.893	0.078
1073	gene30945	LOC4351234	11	-	28991549	28991888	28991549	28991657	28991834	28991888	1073	88	19	87	35	200	100	0.0521871543	0.4867064096	0.698	0.554	0.144
3327	gene8478	LOC4331630	3	+	2760258	2760741	2760258	2760485	2760566	2760741	3327	9	4	20	1	181	100	0.0526210835	0.4867064096	0.554	0.917	-0.363
654	gene8440	LOC4331596	3	+	2461001	2462040	2461001	2461083	2461166	2462040	654	33	6	53	2	183	100	0.0520780296	0.4867064096	0.75	0.935	-0.185
794	gene1756	LOC9271859	1	+	18582276	18585417	18582276	18585226	18585309	18585417	794	12	5	19	1	183	100	0.0526704251	0.4867064096	0.567	0.912	-0.345
1777	gene25234	LOC9268330	9	+	5108968	5112909	5108968	5109642	5110132	5112909	1777	12	3	112	5	200	100	0.0532294308	0.4875952686	0.667	0.918	-0.251
2611	gene6648	LOC4329899	2	+	23566745	23568978	23566745	23566857	23567329	23568978	2611	95	4	124	15	200	100	0.0533273566	0.4875952686	0.922	0.805	0.117
3085	gene23878	LOC4345402	8	-	17204510	17205074	17204510	17204915	17204986	17205074	3085	75	38	151	46	171	100	0.0533617279	0.4875952686	0.536	0.657	-0.121
2967	gene18045	LOC9270896	6	-	4467096	4470977	4467096	4470529	4470634	4470977	2967	50	2	99	15	200	100	0.054024625	0.491824179	0.926	0.767	0.159
2610	gene6648	LOC4329899	2	+	23565236	23568965	23565236	23565406	23565476	23568965	2610	138	26	370	41	170	100	0.0544765693	0.4941085141	0.757	0.841	-0.084
859	gene701	LOC9272131	1	+	5418193	5418572	5418193	5418281	5418492	5418572	859	39	2	47	10	200	100	0.0549813536	0.4968535554	0.907	0.701	0.206
2072	gene11823	LOC4334750	3	-	35447180	35447503	35447180	35447224	35447397	35447503	2072	141	8	212	26	200	100	0.055386528	0.4968616275	0.898	0.803	0.095
3110	gene28761	LOC4349548	11	-	252435	252853	252435	252536	252625	252853	3110	136	0	141	4	189	100	0.0552433834	0.4968616275	1	0.949	0.051
909	gene7822	LOC9266998	2	-	34030766	34031441	34030766	34030961	34031046	34031441	909	33	0	38	4	185	100	0.0557333635	0.4981549364	1	0.837	0.163
1979	gene15718	LOC9271043	5	-	11257101	11258193	11257101	11257451	11258011	11258193	1979	59	8	80	3	200	100	0.056348974	0.5011956959	0.787	0.93	-0.143
2462	gene6984	LOC4330223	2	+	26786709	26787963	26786709	26787772	26787860	26787963	2462	43	12	74	8	188	100	0.0564813701	0.5011956959	0.656	0.831	-0.175
1998	gene3934	LOC4325012	1	+	39296186	39296633	39296186	39296318	39296431	39296633	1998	55	0	44	3	200	100	0.0569752332	0.5037594362	1	0.88	0.12
1922	gene29743	LOC4350333	11	+	11397790	11398118	11397790	11397952	11398032	11398118	1922	47	0	76	5	180	100	0.0572852425	0.5046850397	1	0.894	0.106
3338	gene3648	LOC4324761	1	+	37078915	37079507	37078915	37078987	37079132	37079507	3338	24	0	27	4	200	100	0.0577773709	0.5072027773	1	0.771	0.229
1583	gene9410	LOC9267415	3	-	10244640	10246053	10244640	10244711	10245256	10246053	1583	94	9	100	21	200	100	0.058415058	0.5109758455	0.839	0.704	0.135
1085	gene4881	LOC4328344	2	+	2998629	3000384	2998629	2998716	2999926	3000384	1085	125	0	47	2	200	100	0.0587931131	0.5124591207	1	0.922	0.078
2457	gene15770	LOC9270572	5	+	13006251	13007669	13006251	13006548	13006653	13007669	2457	63	13	89	36	200	100	0.0592341624	0.51447905	0.708	0.553	0.155
1171	gene29393	LOC9269963	11	-	5630658	5633497	5630658	5631003	5631644	5633497	1171	56	0	93	5	200	100	0.0598277709	0.5159882835	1	0.903	0.097
2382	gene1922	LOC4324682	1	+	21201066	21201786	21201066	21201321	21201391	21201786	2382	24	30	18	47	170	100	0.0596212217	0.5159882835	0.32	0.184	0.136
1111	gene22044	LOC9267044	7	+	24118874	24123438	24118874	24119073	24119355	24123438	1111	76	5	96	1	200	100	0.0613350178	0.5183316744	0.884	0.98	-0.096
131	gene17599	LOC4339947	6	+	1089986	1092612	1089986	1091269	1091359	1092612	131	7	3	23	1	190	100	0.0605664909	0.5183316744	0.551	0.924	-0.373
2373	gene20979	LOC4342855	7	-	8702389	8705380	8702389	8703850	8704459	8705380	2373	83	0	35	2	200	100	0.0609327135	0.5183316744	1	0.897	0.103
2826	gene6200	LOC4329506	2	+	19070453	19070979	19070453	19070821	19070908	19070979	2826	47	0	39	3	187	100	0.0610485561	0.5183316744	1	0.874	0.126
2948	gene23689	LOC9272596	8	+	13104482	13106723	13104482	13104565	13104763	13106723	2948	21	3	27	0	200	100	0.0613647344	0.5183316744	0.778	1	-0.222
733	gene23091	LOC4344716	8	-	3513824	3514858	3513824	3514701	3514798	3514858	733	92	6	173	3	197	100	0.06124733	0.5183316744	0.886	0.967	-0.081
1041	gene15163	LOC4337807	5	-	2749086	2751498	2749086	2750540	2750821	2751498	1041	114	0	181	5	200	100	0.0640746477	0.5191001822	1	0.948	0.052
1112	gene22044	LOC9267044	7	+	24119163	24123438	24119163	24119574	24119873	24123438	1112	60	2	59	8	200	100	0.0636329048	0.5191001822	0.938	0.787	0.151
1254	gene21810	LOC9267874	7	+	22125019	22127368	22125019	22126459	22127272	22127368	1254	52	8	53	2	200	100	0.0647420567	0.5191001822	0.765	0.93	-0.165
1258	gene28991	LOC9267466	11	-	1843116	1847433	1843116	1843432	1846419	1847433	1258	463	1	2305	26	200	100	0.0643096151	0.5191001822	0.996	0.978	0.018
1274	gene31922	LOC4352071	12	+	12837455	12839246	12837455	12837529	12838452	12839246	1274	364	3	338	9	200	100	0.0648347258	0.5191001822	0.984	0.949	0.035
1437	gene20851	LOC9266917	7	-	6697682	6698264	6697682	6697767	6697890	6698264	1437	13	6	8	0	200	100	0.0622010257	0.5191001822	0.52	1	-0.48
1566	gene31472	LOC4351668	12	+	4030194	4031521	4030194	4030690	4030784	4031521	1566	42	6	53	19	194	100	0.0645320541	0.5191001822	0.783	0.59	0.193
1796	gene14281	LOC107277025	4	+	31161626	31162625	31161626	31162116	31162541	31162625	1796	0	2	3	0	200	100	0.0630959298	0.5191001822	0	1	-1
2089	gene24114	LOC9267871	8	-	20387575	20388993	20387575	20388097	20388865	20388993	2089	71	4	56	0	200	100	0.0622741847	0.5191001822	0.899	1	-0.101
2503	gene21168	LOC4343016	7	-	13059279	13059811	13059279	13059640	13059712	13059811	2503	3	0	0	2	172	100	0.0635611467	0.5191001822	1	0	1
250	gene1656	LOC9271963	1	-	17225542	17227756	17225542	17226978	17227679	17227756	250	33	6	17	0	200	100	0.0640299764	0.5191001822	0.733	1	-0.267
2572	gene27713	LOC9269332	10	+	14404928	14406537	14404928	14405041	14405254	14406537	2572	21	3	88	38	200	100	0.0645864915	0.5191001822	0.778	0.537	0.241
2620	gene19939	LOC4341986	6	-	29707328	29707594	29707328	29707422	29707554	29707594	2620	149	11	35	0	200	100	0.0634318904	0.5191001822	0.871	1	-0.129
2882	gene21865	LOC4343619	7	-	22653159	22653497	22653159	22653279	22653397	22653497	2882	9	4	7	13	200	100	0.0616847025	0.5191001822	0.529	0.212	0.317
30	gene13328	LOC4336066	4	+	23104519	23105264	23104519	23104606	23104813	23105264	30	32	13	121	94	200	100	0.0639777312	0.5191001822	0.552	0.392	0.16
3478	gene19949	LOC4341997	6	-	29757541	29757955	29757541	29757710	29757781	29757955	3478	298	7	137	0	171	100	0.0633295112	0.5191001822	0.961	1	-0.039
2500	gene21168	LOC4343016	7	-	13059279	13059811	13059279	13059640	13059750	13059811	2500	8	0	2	2	200	100	0.065186902	0.5202253415	1	0.333	0.667
2541	gene31030	LOC4351303	12	+	637496	638031	637496	637565	637650	638031	2541	26	1	58	12	185	100	0.0655892096	0.5217419973	0.934	0.723	0.211
2893	gene13439	LOC9268866	4	-	23983772	23986861	23983772	23986449	23986787	23986861	2893	21	1	15	5	200	100	0.0662842081	0.5255696241	0.913	0.6	0.313
2119	gene19259	LOC9269935	6	+	22556191	22557740	22556191	22557276	22557340	22557740	2119	3	5	5030	2140	164	100	0.0667990561	0.52794881	0.268	0.589	-0.321
675	gene13040	LOC4335810	4	+	20562568	20563186	20562568	20562931	20563072	20563186	675	25	0	85	9	200	100	0.0675581409	0.5322368918	1	0.825	0.175
678	gene23249	LOC9268758	8	+	5350443	5352206	5350443	5350511	5352026	5352206	678	28	1	0	1	200	100	0.0679219745	0.5333936527	0.933	0	0.933
2120	gene4237	LOC9268196	1	+	41495706	41500529	41495706	41497606	41498360	41500529	2120	67	3	253	2	200	100	0.0685537059	0.5349365368	0.918	0.984	-0.066
2924	gene6483	LOC4329752	2	+	22098152	22100910	22098152	22098371	22098493	22100910	2924	12	0	115	25	200	100	0.068503982	0.5349365368	1	0.697	0.303
760	gene5459	LOC4328862	2	+	8216263	8217081	8216263	8216424	8216814	8217081	760	16	3	23	15	200	100	0.0688459748	0.535517108	0.727	0.434	0.293
1648	gene28478	LOC107278998	10	-	21376744	21377059	21376744	21376854	21376968	21377059	1648	4	5	4	0	200	100	0.0692652708	0.5361728781	0.286	1	-0.714
2429	gene24502	LOC9270415	8	-	24661824	24662618	24661824	24662160	24662528	24662618	2429	30	14	51	10	200	100	0.0693665481	0.5361728781	0.517	0.718	-0.201
414	gene6922	LOC4330163	2	-	26212164	26213081	26212164	26212640	26212730	26213081	414	20	2	43	0	190	100	0.069623732	0.5364737721	0.84	1	-0.16
2419	gene14336	LOC4337035	4	+	31562510	31563557	31562510	31562894	31563440	31563557	2419	27	0	23	3	200	100	0.0702413636	0.5395414739	1	0.793	0.207
1963	gene4884	LOC4328347	2	-	3037309	3038114	3037309	3037909	3037977	3038114	1963	11	8	5	0	168	100	0.0717440669	0.5395922098	0.45	1	-0.55
2837	gene10344	LOC9269032	3	+	21947697	21947908	21947697	21947769	21947868	21947908	2837	9	0	6	3	199	100	0.0710079468	0.5395922098	1	0.501	0.499
2999	gene11109	LOC4334056	3	+	30385439	30386009	30385439	30385655	30385774	30386009	2999	136	9	111	16	200	100	0.0715512875	0.5395922098	0.883	0.776	0.107
3245	gene30528	LOC4350917	11	+	23902243	23905582	23902243	23902460	23902572	23905582	3245	68	5	120	2	200	100	0.071347808	0.5395922098	0.872	0.968	-0.096
735	gene30233	LOC9267407	11	-	20416028	20416733	20416028	20416166	20416542	20416733	735	39	3	43	0	200	100	0.0710073864	0.5395922098	0.867	1	-0.133
815	gene17923	LOC4340256	6	+	3441879	3442581	3441879	3441965	3442470	3442581	815	8	22	14	14	200	100	0.0717601983	0.5395922098	0.154	0.333	-0.179
880	gene17345	LOC9271594	5	+	28913776	28917641	28913776	28913895	28914034	28917641	880	51	2	68	10	200	100	0.071784643	0.5395922098	0.927	0.773	0.154
1872	gene3495	LOC9272196	1	-	35745298	35748924	35745298	35745496	35746264	35748924	1872	67	2	91	10	200	100	0.0727346332	0.543409509	0.944	0.82	0.124
3334	gene1546	LOC4325703	1	+	15163078	15165202	15163078	15163112	15163183	15165202	3334	18	9	22	3	171	100	0.0725347219	0.543409509	0.539	0.811	-0.272
3062	gene2907	LOC4327195	1	+	30832546	30833196	30832546	30833049	30833144	30833196	3062	18	30	34	28	195	100	0.0732889425	0.5458915776	0.235	0.384	-0.149
1119	gene28171	LOC9267680	10	+	18952479	18955302	18952479	18953618	18954912	18955302	1119	81	0	111	4	200	100	0.0748552328	0.5489468229	1	0.933	0.067
2289	gene5911	LOC4329276	2	-	15000086	15001045	15000086	15000860	15000957	15001045	2289	26	1	26	6	197	100	0.0751782681	0.5489468229	0.93	0.687	0.243
2299	gene24428	LOC4345880	8	+	24017534	24018779	24017534	24017565	24017952	24018779	2299	198	10	377	8	200	100	0.0752624407	0.5489468229	0.908	0.959	-0.051
2731	gene5849	LOC9270817	2	-	13468053	13468360	13468053	13468251	13468325	13468360	2731	6	28	12	20	174	100	0.0744182933	0.5489468229	0.11	0.256	-0.146
3048	gene17420	LOC9268401	5	+	29462517	29464560	29462517	29462601	29463899	29464560	3048	196	21	247	14	200	100	0.0744616393	0.5489468229	0.824	0.898	-0.074
382	gene8639	LOC4331786	3	-	3939235	3940825	3939235	3940084	3940198	3940825	382	141	9	245	6	200	100	0.0751511975	0.5489468229	0.887	0.953	-0.066
412	gene16662	LOC4339126	5	-	23674102	23676305	23674102	23675502	23675645	23676305	412	76	2	55	6	200	100	0.0747510711	0.5489468229	0.95	0.821	0.129
1198	gene23484	LOC9272267	8	-	8908267	8908888	8908267	8908396	8908507	8908888	1198	1	2	5	0	200	100	0.0760220845	0.549687524	0.2	1	-0.8
1736	gene10194	LOC4333229	3	+	19179414	19182121	19179414	19179540	19180677	19182121	1736	493	5	518	13	200	100	0.0760348894	0.549687524	0.98	0.952	0.028
2933	gene31935	LOC9268358	12	-	13058294	13058670	13058294	13058348	13058433	13058670	2933	5	0	1	2	185	100	0.0756868667	0.549687524	1	0.213	0.787
1023	gene10	LOC4326462	1	+	75618	77406	75618	77203	77324	77406	1023	140	24	332	34	200	100	0.0764679487	0.5511971197	0.745	0.83	-0.085
3299	gene9968	LOC4333022	3	+	15662282	15662848	15662282	15662476	15662558	15662848	3299	32	9	28	2	182	100	0.0770603038	0.5522280662	0.661	0.885	-0.224
3333	gene12078	LOC4334987	4	+	1709467	1710539	1709467	1709653	1709761	1710539	3333	150	4	216	15	200	100	0.0768716978	0.5522280662	0.949	0.878	0.071
2732	gene10317	LOC107277248	3	-	21518913	21520486	21518913	21520260	21520348	21520486	2732	38	8	59	4	188	100	0.0774367734	0.5533127586	0.716	0.887	-0.171
1892	gene12843	LOC9268951	4	+	18541214	18542235	18541214	18541323	18541632	18542235	1892	77	2	159	14	200	100	0.0778480387	0.5537999154	0.951	0.85	0.101
238	gene1628	LOC4325231	1	+	16498827	16500051	16498827	16499841	16499942	16500051	238	2	2	7	0	200	100	0.0781809035	0.5537999154	0.333	1	-0.667
340	gene2845	LOC4323922	1	+	30382532	30382762	30382532	30382644	30382733	30382762	340	162	70	251	77	189	100	0.0782943827	0.5537999154	0.55	0.633	-0.083
611	gene7677	LOC4330904	2	-	32859699	32860107	32859699	32859844	32859933	32860107	611	52	10	60	24	189	100	0.0784061719	0.5537999154	0.733	0.569	0.164
171	gene8465	LOC4331617	3	-	2653069	2654529	2653069	2654256	2654404	2654529	171	1916	22	707	15	200	100	0.0786833137	0.5541650005	0.978	0.959	0.019
3325	gene19515	LOC4341594	6	-	25708031	25708437	25708031	25708120	25708222	25708437	3325	9	2	20	0	200	100	0.0795334792	0.5569609457	0.692	1	-0.308
530	gene897	LOC9272170	1	+	7204431	7205410	7204431	7204573	7205178	7205410	530	43	0	42	3	200	100	0.0793779905	0.5569609457	1	0.875	0.125
2438	gene27040	LOC9271423	10	+	2614785	2616164	2614785	2615338	2615986	2616164	2438	39	0	20	2	200	100	0.0802175704	0.5599625561	1	0.833	0.167
3318	gene22593	LOC9268275	7	-	28634373	28634652	28634373	28634467	28634551	28634652	3318	19	2	37	0	184	100	0.0804177308	0.5599625561	0.838	1	-0.162
665	gene21427	LOC4343244	7	+	17773664	17774027	17773664	17773719	17773885	17774027	665	34	0	33	3	200	100	0.0814418581	0.5654917716	1	0.846	0.154
1498	gene31081	LOC4351344	12	-	926838	927324	926838	927142	927226	927324	1498	311	6	645	4	184	100	0.0819977117	0.5661527396	0.966	0.989	-0.023
2773	gene31478	LOC9266799	12	-	4079580	4079858	4079580	4079652	4079807	4079858	2773	86	6	148	3	200	100	0.0817709789	0.5661527396	0.878	0.961	-0.083
1815	gene31878	LOC4352027	12	+	11718463	11721235	11718463	11719251	11721022	11721235	1815	1769	8	2031	19	200	100	0.0828057011	0.5685374676	0.991	0.982	0.009
2135	gene3265	LOC4327625	1	+	33791015	33792675	33791015	33792417	33792567	33792675	2135	177	29	163	15	200	100	0.0826231857	0.5685374676	0.753	0.845	-0.092
291	gene19399	LOC4341495	6	+	24226287	24226716	24226287	24226406	24226495	24226716	291	57	0	85	4	189	100	0.0830453561	0.5685946664	1	0.918	0.082
2416	gene25835	LOC4347062	9	+	14896380	14896814	14896380	14896473	14896675	14896814	2416	48	3	47	0	200	100	0.0841324048	0.5696899477	0.889	1	-0.111
2942	gene7992	LOC4331174	2	+	35252091	35254097	35252091	35252185	35252318	35254097	2942	10	5	83	13	200	100	0.0839458665	0.5696899477	0.5	0.761	-0.261
308	gene31873	LOC9272053	12	+	11356917	11359810	11356917	11359595	11359683	11359810	308	10	6	11	1	188	100	0.0841224967	0.5696899477	0.47	0.854	-0.384
3246	gene30528	LOC4350917	11	+	23905865	23906407	23905865	23905942	23906074	23906407	3246	102	17	203	18	200	100	0.0840112113	0.5696899477	0.75	0.849	-0.099
2280	gene25700	LOC9269780	9	-	13208755	13210436	13208755	13210017	13210325	13210436	2280	37	2	57	11	200	100	0.0845855564	0.5707052176	0.902	0.722	0.18
3243	gene17399	LOC9269686	5	-	29297056	29298068	29297056	29297168	29297280	29298068	3243	7	10	7	2	200	100	0.0847467064	0.5707052176	0.259	0.636	-0.377
3476	gene6990	LOC4330230	2	+	26841560	26844480	26841560	26843278	26843383	26844480	3476	129	0	227	5	200	100	0.0850186386	0.5709721682	1	0.958	0.042
1027	gene6179	LOC4329487	2	+	18859225	18859961	18859225	18859832	18859908	18859961	1027	27	7	31	2	176	100	0.0853677268	0.5717544212	0.687	0.898	-0.211
2728	gene4973	LOC4328424	2	+	3673854	3676900	3673854	3674997	3676054	3676900	2728	27	9	59	41	200	100	0.0860575952	0.5742439836	0.6	0.418	0.182
657	gene13652	LOC4336379	4	-	25576079	25576704	25576079	25576504	25576579	25576704	657	111	5	192	20	175	100	0.0862066843	0.5742439836	0.927	0.846	0.081
2798	gene30814	LOC4351121	11	-	27492873	27493145	27492873	27492959	27493031	27493145	2798	10	0	17	5	172	100	0.0871659378	0.579064527	1	0.664	0.336
985	gene7867	LOC4331063	2	-	34358293	34359186	34358293	34358829	34358924	34359186	985	7	19	4	2	195	100	0.0875805913	0.5802509255	0.159	0.506	-0.347
957	gene31604	LOC4351780	12	+	5818095	5820243	5818095	5819193	5819491	5820243	957	8	0	0	1	200	100	0.0883325187	0.5836594921	1	0	1
1016	gene30822	LOC4351127	11	-	27649519	27651098	27649519	27649630	27651031	27651098	1016	464	5	69	3	200	100	0.0890312441	0.5851767397	0.979	0.92	0.059
1477	gene12518	LOC9270520	4	-	12034913	12035715	12034913	12035096	12035629	12035715	1477	40	0	62	4	200	100	0.0890382834	0.5851767397	1	0.886	0.114
1154	gene30524	LOC9270328	11	+	23858852	23859729	23858852	23859274	23859426	23859729	1154	13	3	3	4	200	100	0.0915313124	0.5893721455	0.684	0.273	0.411
1886	gene4630	LOC4328108	2	-	1047051	1049682	1047051	1047669	1047775	1049682	1886	54	0	58	3	200	100	0.0903949332	0.5893721455	1	0.906	0.094
2255	gene9113	LOC4332231	3	+	7675078	7675887	7675078	7675364	7675602	7675887	2255	74	36	83	63	200	100	0.0908688236	0.5893721455	0.507	0.397	0.11
2372	gene12369	LOC4335198	4	-	8084238	8084726	8084238	8084577	8084681	8084726	2372	12	5	29	3	200	100	0.0914225595	0.5893721455	0.545	0.829	-0.284
2621	gene19939	LOC4341986	6	-	29707864	29708481	29707864	29707907	29708015	29708481	2621	9	5	6	0	200	100	0.0903752981	0.5893721455	0.474	1	-0.526
531	gene16632	LOC4339105	5	-	23487855	23488403	23487855	23488150	23488241	23488403	531	12	4	20	1	191	100	0.0910501807	0.5893721455	0.611	0.913	-0.302
587	gene31777	LOC9272277	12	+	9556810	9558166	9556810	9556913	9557073	9558166	587	36	4	24	0	200	100	0.0915015953	0.5893721455	0.818	1	-0.182
966	gene24648	LOC4346072	8	+	25941662	25942305	25941662	25941863	25941925	25942305	966	118	5	125	1	162	100	0.0915948574	0.5893721455	0.936	0.987	-0.051
2168	gene31775	LOC9267451	12	-	9516134	9516535	9516134	9516289	9516484	9516535	2168	36	4	80	2	200	100	0.0930452204	0.5971413882	0.818	0.952	-0.134
1129	gene23574	LOC9270173	8	-	10360398	10361933	10360398	10360732	10361566	10361933	1129	99	2	132	9	200	100	0.0977335234	0.6020520552	0.961	0.88	0.081
1771	gene15621	LOC4338198	5	-	8691774	8692993	8691774	8692712	8692792	8692993	1771	23	25	31	62	180	100	0.0960480365	0.6020520552	0.338	0.217	0.121
1847	gene25943	LOC4347149	9	+	16063654	16063996	16063654	16063854	16063957	16063996	1847	51	2	86	0	200	100	0.098290162	0.6020520552	0.927	1	-0.073
1921	gene29743	LOC4350333	11	+	11397790	11398118	11397790	11397948	11398032	11398118	1921	48	2	82	0	184	100	0.0978146418	0.6020520552	0.929	1	-0.071
2229	gene30735	LOC4351063	11	-	26524918	26529924	26524918	26527224	26527294	26529924	2229	8	0	14	5	170	100	0.0979614862	0.6020520552	1	0.622	0.378
2383	gene26199	LOC9268749	9	+	18433689	18434527	18433689	18434383	18434468	18434527	2383	6	2	0	2	185	100	0.0961111337	0.6020520552	0.619	0	0.619
2459	gene15770	LOC9270572	5	+	13006251	13007669	13006251	13007248	13007624	13007669	2459	66	6	108	3	200	100	0.0979649728	0.6020520552	0.846	0.947	-0.101
2604	gene29241	LOC9269898	11	+	4015661	4016262	4015661	4015777	4016107	4016262	2604	25	12	48	10	200	100	0.096182739	0.6020520552	0.51	0.706	-0.196
2651	gene31842	LOC9267528	12	+	10807862	10808584	10807862	10808390	10808486	10808584	2651	11	0	67	14	196	100	0.0959205525	0.6020520552	1	0.709	0.291
2885	gene14382	LOC4337074	4	-	31906497	31907134	31906497	31906825	31906916	31907134	2885	47	2	81	0	191	100	0.0952313625	0.6020520552	0.925	1	-0.075
289	gene7626	LOC107277268	2	+	32390744	32390937	32390744	32390840	32390909	32390937	289	45	1	53	6	169	100	0.0984641685	0.6020520552	0.964	0.839	0.125
3031	gene5129	LOC4328564	2	-	4954903	4959716	4954903	4955006	4955506	4959716	3031	17	4	12	0	200	100	0.0982176306	0.6020520552	0.68	1	-0.32
3043	gene7293	LOC4330529	2	-	29771528	29771865	29771528	29771657	29771729	29771865	3043	0	114	5	116	172	100	0.0968291388	0.6020520552	0	0.024	-0.024
397	gene15039	LOC9268524	5	-	1507686	1509280	1507686	1508020	1508186	1509280	397	34	0	107	7	200	100	0.0948458206	0.6020520552	1	0.884	0.116
64	gene21095	LOC9270888	7	-	11291261	11292077	11291261	11291723	11291888	11292077	64	46	4	29	0	200	100	0.096489847	0.6020520552	0.852	1	-0.148
65	gene21095	LOC9270888	7	-	11291261	11292077	11291261	11291750	11291888	11292077	65	29	6	26	1	200	100	0.0965299806	0.6020520552	0.707	0.929	-0.222
698	gene5563	LOC4328950	2	+	9407476	9412265	9407476	9411892	9412214	9412265	698	70	6	142	4	200	100	0.0957922183	0.6020520552	0.854	0.947	-0.093
69	gene20671	LOC9272289	7	+	4467853	4468976	4467853	4468047	4468143	4468976	69	23	18	69	28	196	100	0.0944488038	0.6020520552	0.395	0.557	-0.162
878	gene19943	LOC4341991	6	+	29728710	29730601	29728710	29728791	29729043	29730601	878	36	3	3	2	200	100	0.0958290927	0.6020520552	0.857	0.429	0.428
2717	gene23294	LOC9266434	8	+	5690176	5691206	5690176	5690797	5690895	5691206	2717	117	27	267	39	198	100	0.1006232386	0.6106960998	0.686	0.776	-0.09
417	gene29873	LOC4350416	11	+	14334817	14336186	14334817	14335393	14335471	14336186	417	21	11	67	16	178	100	0.1004670753	0.6106960998	0.517	0.702	-0.185
970	gene22899	LOC4344566	8	+	1536578	1537971	1536578	1536850	1536927	1537971	970	18	0	278	31	177	100	0.1003688798	0.6106960998	1	0.835	0.165
1179	gene30110	LOC4350605	11	-	18751203	18751806	18751203	18751546	18751576	18751806	1179	43	1	52	6	130	100	0.104544274	0.6164032073	0.971	0.87	0.101
1193	gene18890	LOC4341059	6	-	16440615	16444427	16440615	16440690	16440914	16444427	1193	17	2	28	0	200	100	0.1034852285	0.6164032073	0.81	1	-0.19
1277	gene31922	LOC4352071	12	+	12835006	12839246	12835006	12838624	12838729	12839246	1277	97	15	74	21	200	100	0.1033843727	0.6164032073	0.764	0.638	0.126
1427	gene13107	LOC9270732	4	-	21362182	21363467	21362182	21363090	21363397	21363467	1427	17	0	18	3	200	100	0.1044871345	0.6164032073	1	0.75	0.25
1520	gene18745	LOC9268525	6	+	13281717	13281978	13281717	13281831	13281906	13281978	1520	3	6	6	2	175	100	0.1045728793	0.6164032073	0.222	0.632	-0.41
1974	gene6711	LOC4329954	2	-	24025770	24026137	24025770	24025935	24026016	24026137	1974	0	5	1	0	181	100	0.1040188398	0.6164032073	0	1	-1
2010	gene5906	LOC9271190	2	+	14970988	14973201	14970988	14972143	14973028	14973201	2010	72	2	135	0	200	100	0.1035622708	0.6164032073	0.947	1	-0.053
2399	gene4236	LOC4326059	1	-	41488410	41492510	41488410	41492084	41492176	41492510	2399	31	0	69	5	192	100	0.104266762	0.6164032073	1	0.878	0.122
2897	gene13439	LOC9268866	4	-	23987096	23987413	23987096	23987175	23987248	23987413	2897	2	18	6	13	173	100	0.1031642842	0.6164032073	0.06	0.211	-0.151
3315	gene24574	LOC9267215	8	+	25370050	25370912	25370050	25370737	25370830	25370912	3315	24	6	41	3	193	100	0.1026952625	0.6164032073	0.675	0.876	-0.201
3393	gene5457	LOC4328860	2	+	8199863	8201908	8199863	8199911	8200167	8201908	3393	7	12	11	6	200	100	0.1042547896	0.6164032073	0.226	0.478	-0.252
941	gene30200	LOC4350688	11	+	20072954	20074589	20072954	20073679	20073756	20074589	941	402	3	654	13	177	100	0.1030438688	0.6164032073	0.987	0.966	0.021
1785	gene29598	LOC4350215	11	-	8200590	8201568	8200590	8201189	8201342	8201568	1785	329	164	9	1	200	100	0.1052696714	0.6175485735	0.501	0.818	-0.317
623	gene21001	LOC4342870	7	-	9073113	9077893	9073113	9074241	9074937	9077893	623	19	4	42	2	200	100	0.1050586716	0.6175485735	0.704	0.913	-0.209
1701	gene5952	LOC9267918	2	+	15588524	15590534	15588524	15588631	15589076	15590534	1701	99	0	159	4	200	100	0.1060565134	0.6206831187	1	0.952	0.048
2031	gene31392	LOC4351587	12	+	3280960	3282535	3280960	3282148	3282462	3282535	2031	39	0	133	7	200	100	0.1067973173	0.623267439	1	0.905	0.095
2422	gene14336	LOC4337035	4	+	31562510	31563557	31562510	31562894	31563242	31563557	2422	16	0	9	2	200	100	0.1070052316	0.623267439	1	0.692	0.308
1052	gene15163	LOC4337807	5	-	2751590	2751838	2751590	2751701	2751800	2751838	1052	27	9	70	10	199	100	0.1082009372	0.6246811284	0.601	0.779	-0.178
1404	gene18826	LOC4341001	6	-	14912147	14912714	14912147	14912230	14912671	14912714	1404	60	8	24	8	200	100	0.1089483722	0.6246811284	0.789	0.6	0.189
1531	gene15941	LOC9272594	5	-	16008782	16009522	16008782	16008855	16009444	16009522	1531	19	12	15	3	200	100	0.1090269341	0.6246811284	0.442	0.714	-0.272
1937	gene11059	LOC4334005	3	-	29976156	29977701	29976156	29976665	29976788	29977701	1937	48	1	96	9	200	100	0.1080431551	0.6246811284	0.96	0.842	0.118
3111	gene5936	LOC4329296	2	-	15441639	15445302	15441639	15444443	15445106	15445302	3111	151	10	126	3	200	100	0.1084509013	0.6246811284	0.883	0.955	-0.072
3408	gene29807	LOC9268201	11	+	12852168	12852898	12852168	12852350	12852814	12852898	3408	145	0	209	4	200	100	0.1085169664	0.6246811284	1	0.963	0.037
3457	gene17308	LOC4339690	5	+	28667665	28668902	28667665	28667668	28668648	28668902	3457	218	0	91	2	200	100	0.1088961148	0.6246811284	1	0.958	0.042
112	gene12182	LOC9270447	4	+	4349411	4350849	4349411	4350503	4350612	4350849	112	13	1	11	5	200	100	0.1103029349	0.6305223579	0.867	0.524	0.343
2447	gene10515	LOC4333509	3	-	24047935	24050158	24047935	24049929	24050045	24050158	2447	9	1	5	4	200	100	0.1105956107	0.6307285642	0.818	0.385	0.433
2670	gene30736	LOC9269896	11	-	26535329	26535597	26535329	26535413	26535525	26535597	2670	42	14	73	12	200	100	0.1114586492	0.6320478062	0.6	0.753	-0.153
3145	gene16340	LOC9271383	5	+	20744611	20745082	20744611	20744799	20744897	20745082	3145	12	0	1	1	198	100	0.1117207467	0.6320478062	1	0.336	0.664
384	gene20546	LOC4342477	7	-	3467162	3467414	3467162	3467226	3467317	3467414	384	29	10	7	7	191	100	0.1118554905	0.6320478062	0.603	0.344	0.259
546	gene27186	LOC4348191	10	+	4968302	4969556	4968302	4968383	4969154	4969556	546	570	24	899	56	200	100	0.1117768257	0.6320478062	0.922	0.889	0.033
3379	gene1937	LOC9270518	1	-	21534056	21535341	21534056	21534407	21535253	21535341	3379	71	17	176	24	200	100	0.1124525352	0.633964063	0.676	0.786	-0.11
1366	gene9368	LOC107280493	3	-	9897335	9898053	9897335	9897447	9897590	9898053	1366	9	3	4	6	200	100	0.1138668552	0.6349357034	0.6	0.25	0.35
1729	gene15951	LOC4338474	5	+	16151901	16152748	16151901	16152023	16152100	16152748	1729	10	0	108	22	177	100	0.1135382697	0.6349357034	1	0.735	0.265
178	gene22831	LOC4344507	8	+	752672	753201	752672	752814	752907	753201	178	10	13	44	120	193	100	0.1141747685	0.6349357034	0.285	0.16	0.125
2940	gene21428	LOC4343245	7	+	17778708	17780505	17778708	17778782	17779802	17780505	2940	208	0	431	6	200	100	0.1136892473	0.6349357034	1	0.973	0.027
3075	gene20947	LOC4342826	7	+	8140625	8141067	8140625	8140712	8140810	8141067	3075	86	1588	122	1787	198	100	0.1140555378	0.6349357034	0.027	0.033	-0.006
3277	gene22639	LOC4344322	7	+	29025947	29029432	29025947	29026750	29026895	29029432	3277	55	0	69	3	200	100	0.1133184588	0.6349357034	1	0.92	0.08
1007	gene4167	LOC4326785	1	+	40999650	41004236	40999650	41002857	41003268	41004236	1007	204	4	133	0	200	100	0.1146782481	0.6354782313	0.962	1	-0.038
2596	gene8775	LOC4331921	3	-	4874819	4875270	4874819	4875075	4875167	4875270	2596	11	2	4	4	192	100	0.1147893957	0.6354782313	0.741	0.342	0.399
2970	gene18045	LOC9270896	6	-	4469101	4470977	4469101	4469308	4469693	4470977	2970	93	3	177	1	200	100	0.1150727474	0.6356153104	0.939	0.989	-0.05
1116	gene28171	LOC9267680	10	+	18954912	18955302	18954912	18955029	18955118	18955302	1116	7	3	33	3	189	100	0.1163596126	0.6387343657	0.552	0.853	-0.301
1143	gene18041	LOC4340353	6	+	4431553	4432315	4431553	4431946	4432045	4432315	1143	60	15	172	24	199	100	0.1166058009	0.6387343657	0.668	0.783	-0.115
2557	gene15832	LOC9267789	5	+	14162848	14163389	14162848	14162923	14163016	14163389	2557	62	748	126	1179	193	100	0.1166122057	0.6387343657	0.041	0.052	-0.011
3217	gene13995	LOC4336716	4	+	28751042	28751916	28751042	28751224	28751341	28751916	3217	9	4	34	4	200	100	0.1166768634	0.6387343657	0.529	0.81	-0.281
1174	gene1311	LOC9270747	1	+	11664432	11665732	11664432	11665177	11665567	11665732	1174	399	13	291	4	200	100	0.1175786058	0.6402494684	0.939	0.973	-0.034
247	gene1656	LOC9271963	1	-	17225542	17226978	17225542	17225817	17226155	17226978	247	23	5	24	1	200	100	0.1177350528	0.6402494684	0.697	0.923	-0.226
353	gene27580	LOC4348508	10	-	12344013	12344174	12344013	12344080	12344156	12344174	353	21	4	29	1	176	100	0.1176504294	0.6402494684	0.749	0.943	-0.194
2212	gene25720	LOC9268766	9	-	13570087	13570601	13570087	13570190	13570341	13570601	2212	308	74	759	142	200	100	0.1189672798	0.6426847777	0.675	0.728	-0.053
2468	gene5289	LOC4328709	2	+	6311134	6311590	6311134	6311217	6311537	6311590	2468	16	5	8	0	200	100	0.1186674351	0.6426847777	0.615	1	-0.385
666	gene21427	LOC4343244	7	+	17771935	17772762	17771935	17772513	17772647	17772762	666	24	2	34	0	200	100	0.1189080907	0.6426847777	0.857	1	-0.143
1262	gene12758	LOC9268365	4	-	16994417	16995500	16994417	16994586	16995355	16995500	1262	1	1	119	6	200	100	0.1197695624	0.6444510513	0.333	0.908	-0.575
895	gene9170	LOC4332285	3	-	8174327	8174902	8174327	8174530	8174617	8174902	895	14	1	16	6	187	100	0.1198186047	0.6444510513	0.882	0.588	0.294
2103	gene18917	LOC4341079	6	-	16880368	16881683	16880368	16880879	16880952	16881683	2103	2	2	29	4	173	100	0.1205933874	0.6457920395	0.366	0.807	-0.441
3021	gene5821	LOC4329177	2	-	13003231	13003794	13003231	13003324	13003663	13003794	3021	39	1	91	10	200	100	0.1203335022	0.6457920395	0.951	0.82	0.131
1283	gene357	LOC4324515	1	-	2700320	2701641	2700320	2700359	2700467	2701641	1283	21	1	143	0	200	100	0.1213874812	0.6486313667	0.913	1	-0.087
3561	gene8619	LOC4331770	3	-	3760458	3761211	3760458	3760876	3761120	3761211	3561	69	17	92	12	200	100	0.1217081179	0.6489339562	0.67	0.793	-0.123
1201	gene5908	LOC4329273	2	-	14979605	14982738	14979605	14979665	14979759	14982738	1201	24	13	30	7	194	100	0.1223433188	0.6504596695	0.488	0.688	-0.2
1475	gene122	LOC4326113	1	+	808975	809375	808975	809135	809290	809375	1475	25	0	90	7	200	100	0.122625543	0.6504596695	1	0.865	0.135
1964	gene16677	LOC107276934	5	-	23798823	23799335	23798823	23798918	23799002	23799335	1964	22	1	27	6	184	100	0.1227881557	0.6504596695	0.923	0.71	0.213
1153	gene1885	LOC4325848	1	-	20720324	20720753	20720324	20720497	20720575	20720753	1153	66	0	85	3	178	100	0.1233183253	0.6511651448	1	0.941	0.059
1197	gene23484	LOC9272267	8	-	8908085	8908396	8908085	8908179	8908267	8908396	1197	9	0	5	2	188	100	0.1234511625	0.6511651448	1	0.571	0.429
1315	gene20767	LOC4342674	7	-	5572153	5572466	5572153	5572332	5572407	5572466	1315	88	10	120	6	175	100	0.1241132412	0.6518597155	0.834	0.92	-0.086
2206	gene18693	LOC9270771	6	-	12473184	12473451	12473184	12473237	12473332	12473451	2206	12	2	18	0	195	100	0.1240903767	0.6518597155	0.755	1	-0.245
3254	gene10160	LOC4333188	3	+	18364493	18365526	18364493	18364604	18364963	18365526	3254	6	2	25	1	200	100	0.12457034	0.6528654491	0.6	0.926	-0.326
2125	gene4237	LOC9268196	1	+	41495708	41500529	41495708	41499771	41500468	41500529	2125	4	5	13	4	200	100	0.1253198902	0.6536951837	0.286	0.619	-0.333
2569	gene27713	LOC9269332	10	+	14404928	14405183	14404928	14405041	14405116	14405183	2569	9	0	29	7	175	100	0.1250854225	0.6536951837	1	0.703	0.297
3339	gene3648	LOC4324761	1	+	37078915	37079507	37078915	37078987	37079107	37079507	3339	18	2	14	6	200	100	0.1255264958	0.6536951837	0.818	0.538	0.28
1164	gene10322	LOC4333340	3	-	21622942	21623577	21622942	21623154	21623355	21623577	1164	205	3	309	0	200	100	0.1268997576	0.6552932861	0.972	1	-0.028
2297	gene5911	LOC4329276	2	-	15000086	15001296	15000086	15001099	15001242	15001296	2297	29	1	37	6	200	100	0.1266998586	0.6552932861	0.935	0.755	0.18
2820	gene6692	LOC4329934	2	-	23856611	23857391	23856611	23857223	23857326	23857391	2820	98	22	261	37	200	100	0.1261512763	0.6552932861	0.69	0.779	-0.089
911	gene10284	LOC9270555	3	+	21182085	21183130	21182085	21182135	21182980	21183130	911	68	2	98	0	200	100	0.1267440159	0.6552932861	0.944	1	-0.056
2482	gene12480	LOC9269924	4	+	11255664	11256432	11255664	11256136	11256253	11256432	2482	29	0	56	4	200	100	0.1279879122	0.6559010866	1	0.875	0.125
2529	gene29684	LOC4350273	11	+	9807177	9810006	9807177	9807317	9809601	9810006	2529	156	8	82	1	200	100	0.1276581587	0.6559010866	0.907	0.976	-0.069
767	gene5459	LOC4328862	2	+	8209931	8210858	8209931	8210368	8210793	8210858	767	7	1	36	0	200	100	0.1274125369	0.6559010866	0.778	1	-0.222
840	gene8961	LOC4332093	3	+	6328344	6328920	6328344	6328573	6328875	6328920	840	52	56	77	120	200	100	0.1280848338	0.6559010866	0.317	0.243	0.074
15	gene27894	LOC9272437	10	-	16153378	16153877	16153378	16153477	16153816	16153877	15	156	13	136	20	200	100	0.1294173576	0.6592393998	0.857	0.773	0.084
257	gene7158	LOC9270838	2	+	28524944	28527118	28524944	28525045	28525532	28527118	257	313	3	401	10	200	100	0.1293829137	0.6592393998	0.981	0.952	0.029
267	gene3854	LOC4324905	1	-	38661256	38663682	38661256	38661493	38662169	38663682	267	318	8	399	4	200	100	0.1295413467	0.6592393998	0.952	0.98	-0.028
1626	gene4969	LOC4328422	2	-	3625211	3626150	3625211	3625337	3625430	3626150	1626	170	9	323	8	193	100	0.1309311965	0.6596046627	0.907	0.954	-0.047
1715	gene18604	LOC4340825	6	+	11224414	11225274	11224414	11224663	11224747	11225274	1715	104	19	185	20	184	100	0.1312232222	0.6596046627	0.748	0.834	-0.086
3005	gene20815	LOC4342709	7	-	6014569	6016877	6014569	6016546	6016714	6016877	3005	12	9	78	27	200	100	0.1310493261	0.6596046627	0.4	0.591	-0.191
485	gene15283	LOC4337911	5	+	3839690	3840802	3839690	3840062	3840672	3840802	485	59	7	90	4	200	100	0.130171285	0.6596046627	0.808	0.918	-0.11
795	gene1756	LOC9271859	1	+	18585728	18586086	18585728	18585844	18585975	18586086	795	34	0	26	2	200	100	0.1299236098	0.6596046627	1	0.867	0.133
799	gene19689	LOC4341765	6	-	27399887	27400427	27399887	27400041	27400185	27400427	799	3	2	6	0	200	100	0.1311706968	0.6596046627	0.429	1	-0.571
1050	gene15163	LOC4337807	5	-	2751887	2752991	2751887	2751985	2752133	2752991	1050	42	2	60	9	200	100	0.1322857435	0.6635884849	0.913	0.769	0.144
1216	gene1103	LOC4326210	1	-	9048405	9048695	9048405	9048487	9048628	9048695	1216	11	0	7	2	200	100	0.1329536806	0.6655807475	1	0.636	0.364
1105	gene22044	LOC9267044	7	+	24120492	24123438	24120492	24120566	24121332	24123438	1105	70	0	99	3	200	100	0.138661477	0.6673258524	1	0.943	0.057
1125	gene13054	LOC4335822	4	+	20735427	20736392	20735427	20735526	20735617	20736392	1125	1	2	3	0	191	100	0.142122614	0.6673258524	0.207	1	-0.793
1172	gene1311	LOC9270747	1	+	11655891	11657957	11655891	11657799	11657912	11657957	1172	30	1	24	4	200	100	0.1413442036	0.6673258524	0.938	0.75	0.188
1255	gene21810	LOC9267874	7	+	22127272	22128003	22127272	22127368	22127643	22128003	1255	11	5	17	2	200	100	0.1452478971	0.6673258524	0.524	0.81	-0.286
1356	gene13774	LOC4336501	4	+	26649697	26650204	26649697	26649843	26649921	26650204	1356	335	20	325	11	178	100	0.135069212	0.6673258524	0.904	0.943	-0.039
1361	gene10410	LOC9270259	3	+	22667282	22669243	22667282	22667956	22668242	22669243	1361	64	26	170	45	200	100	0.141806213	0.6673258524	0.552	0.654	-0.102
142	gene13085	LOC4335844	4	-	20944393	20944647	20944393	20944506	20944588	20944647	142	11	4	15	1	182	100	0.1406896285	0.6673258524	0.602	0.892	-0.29
1633	gene8638	LOC4331785	3	-	3934341	3934762	3934341	3934477	3934669	3934762	1633	41	5	51	14	200	100	0.1416192209	0.6673258524	0.804	0.646	0.158
1672	gene18396	LOC4340651	6	-	7766856	7770048	7766856	7766985	7767838	7770048	1672	19	0	26	3	200	100	0.1407639714	0.6673258524	1	0.813	0.187
1674	gene5640	LOC4329020	2	+	10377032	10377519	10377032	10377156	10377357	10377519	1674	98	14	190	44	200	100	0.137421966	0.6673258524	0.778	0.683	0.095
1775	gene25234	LOC9268330	9	+	5108968	5112909	5108968	5109642	5110047	5112909	1775	11	0	51	9	200	100	0.1344476547	0.6673258524	1	0.739	0.261
1782	gene25013	LOC4346370	9	+	422515	423785	422515	423594	423733	423785	1782	9	1	6	4	200	100	0.1446258246	0.6673258524	0.818	0.429	0.389
184	gene5864	LOC9267148	2	+	13864437	13865812	13864437	13864718	13865376	13865812	184	103	18	113	32	200	100	0.1355842498	0.6673258524	0.741	0.638	0.103
1860	gene11386	LOC4334332	3	+	32535541	32537705	32535541	32535600	32535683	32537705	1860	37	0	31	2	183	100	0.1412697766	0.6673258524	1	0.894	0.106
1923	gene29743	LOC4350333	11	+	11396626	11397648	11396626	11397442	11397509	11397648	1923	17	12	39	13	167	100	0.1369353397	0.6673258524	0.459	0.642	-0.183
1957	gene23357	LOC4344953	8	+	6729760	6730075	6729760	6729850	6729983	6730075	1957	26	13	31	29	200	100	0.1433647843	0.6673258524	0.5	0.348	0.152
1977	gene3675	LOC4324747	1	+	37321493	37322305	37321493	37322026	37322092	37322305	1977	6	2	9	0	166	100	0.143974361	0.6673258524	0.644	1	-0.356
2053	gene25111	LOC4346453	9	-	2400507	2401651	2400507	2400579	2401381	2401651	2053	158	6	221	17	200	100	0.1350331736	0.6673258524	0.929	0.867	0.062
2060	gene25111	LOC4346453	9	-	2400507	2401651	2400507	2400579	2401563	2401651	2060	211	18	302	15	200	100	0.1364621228	0.6673258524	0.854	0.91	-0.056
2286	gene27299	LOC9272688	10	-	7543327	7543760	7543327	7543403	7543675	7543760	2286	15	11	28	9	200	100	0.1418744097	0.6673258524	0.405	0.609	-0.204
2405	gene12752	LOC9267440	4	-	16870522	16871610	16870522	16871401	16871508	16871610	2405	11	4	30	28	200	100	0.1357481294	0.6673258524	0.579	0.349	0.23
2423	gene21349	LOC9267576	7	+	16427890	16428475	16427890	16428007	16428390	16428475	2423	36	6	80	5	200	100	0.134086161	0.6673258524	0.75	0.889	-0.139
2538	gene5020	LOC4328465	2	-	4094608	4096581	4094608	4094676	4094827	4096581	2538	4	0	0	1	200	100	0.1433527818	0.6673258524	1	0	1
2542	gene31030	LOC4351303	12	+	637496	638031	637496	637559	637650	638031	2542	30	6	76	6	191	100	0.145012513	0.6673258524	0.724	0.869	-0.145
2616	gene27165	LOC4348179	10	+	4672565	4674733	4672565	4672696	4673589	4674733	2616	301	2	227	5	200	100	0.1412747064	0.6673258524	0.987	0.958	0.029
2684	gene20443	LOC4342398	7	-	2467128	2468225	2467128	2468056	2468189	2468225	2684	3	0	1	2	200	100	0.1422232753	0.6673258524	1	0.2	0.8
2692	gene29611	LOC4350219	11	-	8439078	8439432	8439078	8439200	8439341	8439432	2692	2	0	1	3	200	100	0.1408051619	0.6673258524	1	0.143	0.857
2746	gene25211	LOC4346550	9	+	4577693	4580343	4577693	4578813	4579005	4580343	2746	22	3	0	1	200	100	0.1404514321	0.6673258524	0.786	0	0.786
2842	gene16210	LOC9270962	5	+	19337389	19340507	19337389	19338183	19338579	19340507	2842	102	2	76	5	200	100	0.1443759117	0.6673258524	0.962	0.884	0.078
3025	gene31743	LOC4351907	12	-	8823295	8824363	8823295	8823940	8824289	8824363	3025	31	4	39	1	200	100	0.1342848122	0.6673258524	0.795	0.951	-0.156
3047	gene17420	LOC9268401	5	+	29462517	29464560	29462517	29464034	29464396	29464560	3047	82	5	110	2	200	100	0.1437561549	0.6673258524	0.891	0.965	-0.074
314	gene3521	LOC4327372	1	-	35924731	35925237	35924731	35924826	35925114	35925237	314	24	0	62	5	200	100	0.1345828093	0.6673258524	1	0.861	0.139
3162	gene19490	LOC9266117	6	-	25290750	25290982	25290750	25290814	25290903	25290982	3162	1	3	4	1	189	100	0.1399978386	0.6673258524	0.15	0.679	-0.529
3286	gene19397	LOC9270950	6	+	24215706	24216552	24215706	24215979	24216391	24216552	3286	9	1	6	4	200	100	0.1446258246	0.6673258524	0.818	0.429	0.389
3387	gene8785	LOC4331932	3	-	4950517	4953573	4950517	4953361	4953457	4953573	3387	144	0	25	1	196	100	0.1439995628	0.6673258524	1	0.927	0.073
348	gene27580	LOC4348508	10	-	12348583	12349560	12348583	12348712	12349195	12349560	348	122	14	118	23	200	100	0.1431963002	0.6673258524	0.813	0.72	0.093
511	gene13699	LOC4336423	4	+	26094890	26095427	26094890	26095069	26095282	26095427	511	65	2	136	12	200	100	0.1444748124	0.6673258524	0.942	0.85	0.092
52	gene19143	LOC9271874	6	-	20821739	20824103	20821739	20822984	20823660	20824103	52	136	10	364	14	200	100	0.1405723531	0.6673258524	0.872	0.929	-0.057
542	gene21183	LOC4343029	7	-	13289718	13289936	13289718	13289781	13289856	13289936	542	8	78	16	79	175	100	0.1364392563	0.6673258524	0.055	0.104	-0.049
709	gene31546	LOC9271828	12	-	5043500	5044204	5043500	5043583	5043688	5044204	709	75	4	104	13	200	100	0.136058477	0.6673258524	0.904	0.8	0.104
839	gene28248	LOC4349082	10	+	19564870	19565432	19564870	19565044	19565148	19565432	839	113	6	244	25	200	100	0.1447434407	0.6673258524	0.904	0.83	0.074
946	gene23372	LOC4344961	8	-	7347100	7347406	7347100	7347189	7347385	7347406	946	51	6	56	2	200	100	0.1420065209	0.6673258524	0.81	0.933	-0.123
969	gene30889	LOC9271727	11	-	28518600	28518911	28518600	28518771	28518871	28518911	969	29	3	39	11	200	100	0.1374035571	0.6673258524	0.829	0.639	0.19
991	gene25668	LOC107278946	9	+	12837658	12840693	12837658	12840365	12840465	12840693	991	45	0	11	1	200	100	0.1438320874	0.6673258524	1	0.846	0.154
3059	gene32294	LOC4352385	12	+	20801336	20802200	20801336	20801611	20802052	20802200	3059	11	1	5	3	200	100	0.1457131797	0.6682145442	0.846	0.455	0.391
204	gene29307	LOC4349987	11	+	4770908	4771726	4770908	4771179	4771264	4771726	204	34	5	31	1	185	100	0.1466660436	0.6713317227	0.786	0.944	-0.158
3189	gene19404	LOC9271389	6	+	24264369	24264962	24264369	24264606	24264898	24264962	3189	41	0	63	3	200	100	0.1479731942	0.676055969	1	0.913	0.087
2580	gene5542	LOC4328930	2	-	8977602	8978423	8977602	8977687	8978354	8978423	2580	54	25	178	54	200	100	0.1489515852	0.6790223952	0.519	0.622	-0.103
3239	gene27764	LOC9269715	10	-	14952565	14954064	14952565	14953601	14953688	14954064	3239	26	0	22	2	187	100	0.149174977	0.6790223952	1	0.855	0.145
1298	gene7682	LOC4330909	2	+	32946067	32946684	32946067	32946316	32946596	32946684	1298	22	0	47	4	200	100	0.151400072	0.6878768523	1	0.855	0.145
2107	gene7811	LOC9266501	2	+	33966083	33966674	33966083	33966339	33966515	33966674	2107	12	4	39	4	200	100	0.1522951769	0.6887038905	0.6	0.83	-0.23
269	gene26420	LOC4347557	9	+	19986556	19987103	19986556	19986774	19987038	19987103	269	17	4	9	0	200	100	0.1522599771	0.6887038905	0.68	1	-0.32
3044	gene19753	LOC4341815	6	+	27971298	27971996	27971298	27971583	27971708	27971996	3044	18	1	417	84	200	100	0.1524226674	0.6887038905	0.9	0.713	0.187
1488	gene3426	LOC4327574	1	-	35178322	35180209	35178322	35178413	35179522	35180209	1488	28	1	367	1	200	100	0.153586715	0.6888980757	0.933	0.995	-0.062
2442	gene22209	LOC4343923	7	+	25564905	25565617	25564905	25565084	25565171	25565617	2442	33	6	36	2	187	100	0.1533335433	0.6888980757	0.746	0.906	-0.16
3134	gene15272	LOC4337902	5	-	3723862	3725414	3723862	3723996	3725220	3725414	3134	298	13	567	14	200	100	0.1535142983	0.6888980757	0.92	0.953	-0.033
637	gene31643	LOC4351811	12	-	6817900	6820060	6817900	6818196	6818293	6820060	637	41	2	45	0	197	100	0.1535621193	0.6888980757	0.912	1	-0.088
1544	gene23489	LOC4345061	8	+	8968643	8969670	8968643	8969258	8969604	8969670	1544	65	1	653	35	200	100	0.1539025764	0.6890574368	0.97	0.903	0.067
3308	gene29767	LOC107278362	11	-	11871817	11872722	11871817	11871874	11872381	11872722	3308	92	9	40	1	200	100	0.1541832155	0.6890588066	0.836	0.952	-0.116
2441	gene22209	LOC4343923	7	+	25564905	25565617	25564905	25565084	25565210	25565617	2441	45	2	49	0	200	100	0.1549605309	0.6912758347	0.918	1	-0.082
1208	gene10479	LOC4333472	3	-	23588398	23588650	23588398	23588462	23588553	23588650	1208	4	4	3	0	191	100	0.1555174087	0.6925032439	0.344	1	-0.656
126	gene14335	LOC107278549	4	+	31556226	31558262	31556226	31557976	31558063	31558262	126	41	5	44	12	187	100	0.1574481307	0.6961209704	0.814	0.662	0.152
1871	gene3495	LOC9272196	1	-	35745298	35748924	35745298	35747799	35748865	35748924	1871	82	3	59	6	200	100	0.1574626768	0.6961209704	0.932	0.831	0.101
2592	gene842	LOC4326702	1	+	6711923	6714255	6711923	6711990	6712145	6714255	2592	5	1	4	5	200	100	0.1573339213	0.6961209704	0.714	0.286	0.428
3237	gene30487	LOC4350879	11	+	23333800	23334687	23333800	23334468	23334537	23334687	3237	10	3	58	5	169	100	0.1567062356	0.6961209704	0.664	0.873	-0.209
2847	gene32741	LOC4352780	12	-	25984511	25985058	25984511	25984896	25984996	25985058	2847	119	31	219	39	200	100	0.1579523491	0.6970320897	0.657	0.737	-0.08
1390	gene24500	LOC4345940	8	-	24649460	24649893	24649460	24649526	24649665	24649893	1390	30	14	9	1	200	100	0.1584568372	0.6980052077	0.517	0.818	-0.301
2887	gene23221	LOC4344829	8	-	4971073	4972491	4971073	4972171	4972382	4972491	2887	145	1	176	5	200	100	0.159290894	0.7004240025	0.986	0.946	0.04
1076	gene18761	LOC9267517	6	+	13539995	13541531	13539995	13540375	13541090	13541531	1076	19	0	29	3	200	100	0.1599493208	0.7020632686	1	0.829	0.171
1721	gene1896	LOC4324561	1	-	20940292	20940977	20940292	20940583	20940741	20940977	1721	25	4	12	0	200	100	0.1611019435	0.7055891868	0.758	1	-0.242
2100	gene13523	LOC4336254	4	+	24604197	24604893	24604197	24604310	24604489	24604893	2100	20	0	31	3	200	100	0.1616433877	0.7055891868	1	0.838	0.162
3073	gene639	LOC9270260	1	+	4791059	4792463	4791059	4791476	4791649	4792463	3073	49	16	38	6	200	100	0.1618148768	0.7055891868	0.605	0.76	-0.155
3257	gene20746	LOC107277583	7	-	5304972	5305508	5304972	5305054	5305138	5305508	3257	49	3	79	1	184	100	0.1621168196	0.7055891868	0.899	0.977	-0.078
3498	gene6869	LOC4330106	2	-	25674721	25675030	25674721	25674848	25674928	25675030	3498	12	4	15	1	180	100	0.1621879132	0.7055891868	0.625	0.893	-0.268
1109	gene22044	LOC9267044	7	+	24118874	24123438	24118874	24119073	24119163	24123438	1109	28	7	22	12	190	100	0.1631024655	0.7062560818	0.678	0.491	0.187
1319	gene5742	LOC4329106	2	+	11879007	11880416	11879007	11879286	11879508	11880416	1319	50	2	52	0	200	100	0.163490525	0.7062560818	0.926	1	-0.074
2046	gene25111	LOC4346453	9	-	2397163	2401651	2397163	2397301	2397554	2401651	2046	144	22	204	46	200	100	0.1632117129	0.7062560818	0.766	0.689	0.077
3406	gene29807	LOC9268201	11	+	12852168	12852814	12852168	12852367	12852756	12852814	3406	101	3	159	1	200	100	0.1628424894	0.7062560818	0.944	0.988	-0.044
2694	gene20718	LOC107281781	7	+	4996513	4998450	4996513	4996557	4998026	4998450	2694	180	5	224	2	200	100	0.1657277673	0.7134130509	0.947	0.982	-0.035
415	gene6922	LOC4330163	2	-	26208985	26209853	26208985	26209152	26209245	26209853	415	28	0	46	3	193	100	0.1655840018	0.7134130509	1	0.888	0.112
3454	gene8932	LOC4332065	3	+	6117177	6117635	6117177	6117278	6117557	6117635	3454	37	3	26	6	200	100	0.1660780305	0.713670977	0.86	0.684	0.176
1060	gene29760	LOC9266258	11	-	11736915	11737378	11736915	11737100	11737294	11737378	1060	229	21	280	38	200	100	0.1683545081	0.7141434267	0.845	0.787	0.058
1248	gene26171	LOC4347361	9	-	18225057	18225509	18225057	18225108	18225220	18225509	1248	17	3	11	6	200	100	0.1690933581	0.7141434267	0.739	0.478	0.261
1312	gene25422	LOC4346720	9	-	9423760	9425312	9423760	9424855	9424961	9425312	1312	12	3	21	1	200	100	0.1685269353	0.7141434267	0.667	0.913	-0.246
1959	gene7973	LOC4331156	2	+	35126204	35126927	35126204	35126393	35126564	35126927	1959	29	0	69	4	200	100	0.1678583489	0.7141434267	1	0.896	0.104
2025	gene27832	LOC4348704	10	-	15517535	15520671	15517535	15519095	15520548	15520671	2025	46	0	14	1	200	100	0.1677626827	0.7141434267	1	0.875	0.125
2625	gene19902	LOC9272377	6	+	29350774	29351379	29350774	29350868	29351328	29351379	2625	20	33	112	120	200	100	0.166950042	0.7141434267	0.233	0.318	-0.085
2758	gene11295	LOC4334246	3	-	31829872	31831965	31829872	31830374	31830487	31831965	2758	9	2	11	0	200	100	0.1679612379	0.7141434267	0.692	1	-0.308
3196	gene3142	LOC4327151	1	+	32736218	32738284	32736218	32736277	32738168	32738284	3196	32	4	36	1	200	100	0.166643786	0.7141434267	0.8	0.947	-0.147
487	gene22725	LOC4344402	7	+	29655917	29656371	29655917	29656057	29656153	29656371	487	25	1	29	5	196	100	0.168894915	0.7141434267	0.927	0.747	0.18
731	gene24986	LOC4346352	8	-	28337063	28338187	28337063	28337183	28338041	28338187	731	15	0	13	2	200	100	0.1670783184	0.7141434267	1	0.765	0.235
1664	gene9212	LOC4332328	3	-	8605816	8606613	8605816	8605938	8606033	8606613	1664	34	1	81	9	195	100	0.1696055972	0.7143311485	0.946	0.822	0.124
1691	gene29051	LOC4349777	11	-	2257220	2258695	2257220	2257433	2258608	2258695	1691	44	4	48	1	200	100	0.1707606794	0.7143311485	0.846	0.96	-0.114
2023	gene27832	LOC4348704	10	-	15517535	15520671	15517535	15519209	15520548	15520671	2023	42	0	13	1	200	100	0.1709361966	0.7143311485	1	0.867	0.133
2076	gene20023	LOC4342062	6	+	30335434	30336063	30335434	30335572	30335679	30336063	2076	324	34	596	45	200	100	0.17117211	0.7143311485	0.827	0.869	-0.042
600	gene11137	LOC4334083	3	+	30629360	30629967	30629360	30629546	30629860	30629967	600	137	31	272	43	200	100	0.1699535669	0.7143311485	0.688	0.76	-0.072
822	gene28657	LOC9266744	10	+	22683814	22684775	22683814	22684498	22684620	22684775	822	29	0	70	4	200	100	0.1708426247	0.7143311485	1	0.897	0.103
992	gene28783	LOC4349567	11	-	401394	401948	401394	401462	401583	401948	992	4	6	2	0	200	100	0.1705071566	0.7143311485	0.25	1	-0.75
1009	gene11774	LOC4334703	3	-	35134123	35135155	35134123	35134758	35134829	35135155	1009	113	40	540	250	171	100	0.1739576007	0.7150297366	0.623	0.558	0.065
1271	gene12705	LOC4335520	4	+	16099980	16100784	16099980	16100056	16100524	16100784	1271	78	5	194	5	200	100	0.1728021177	0.7150297366	0.886	0.951	-0.065
1359	gene14701	LOC9271000	4	-	34420204	34422070	34420204	34420614	34421861	34422070	1359	22	0	6	1	200	100	0.1728571547	0.7150297366	1	0.75	0.25
1398	gene19360	LOC4341464	6	-	23871367	23871657	23871367	23871464	23871566	23871657	1398	10	0	2	1	200	100	0.1739527303	0.7150297366	1	0.5	0.5
2759	gene20154	LOC9268212	7	-	66649	67452	66649	67062	67156	67452	2759	42	10	33	15	194	100	0.1721876342	0.7150297366	0.684	0.531	0.153
2796	gene15326	LOC4337951	5	+	4365603	4366259	4365603	4366070	4366156	4366259	2796	0	1	3	0	186	100	0.1733374576	0.7150297366	0	1	-1
3157	gene19490	LOC9266117	6	-	25290329	25290982	25290329	25290442	25290750	25290982	3157	19	0	5	1	200	100	0.173719828	0.7150297366	1	0.714	0.286
354	gene27580	LOC4348508	10	-	12345016	12345608	12345016	12345132	12345538	12345608	354	190	3	115	5	200	100	0.1720381415	0.7150297366	0.969	0.92	0.049
984	gene10415	LOC107280248	3	-	22732294	22734653	22732294	22732584	22732661	22734653	984	3	0	0	1	177	100	0.1730782114	0.7150297366	1	0	1
2544	gene21295	LOC9271615	7	-	15625114	15625428	15625114	15625184	15625257	15625428	2544	3	3	3	0	173	100	0.1742866302	0.7151862054	0.366	1	-0.634
1003	gene16690	LOC4339141	5	-	23883421	23884008	23883421	23883562	23883683	23884008	1003	2628	86	4	1	200	100	0.1760329896	0.7206466491	0.939	0.667	0.272
1714	gene32780	LOC4352810	12	-	26344736	26345656	26344736	26344827	26344911	26345656	1714	64	64	44	63	184	100	0.1762036762	0.7206466491	0.352	0.275	0.077
123	gene11007	LOC4333958	3	+	29456458	29457146	29456458	29456535	29456688	29457146	123	6	0	65	18	200	100	0.1765646836	0.7209235751	1	0.644	0.356
1139	gene14851	LOC107276034	4	+	35494002	35495496	35494002	35494510	35494917	35495496	1139	100	4	112	10	200	100	0.1773446004	0.7229071772	0.926	0.848	0.078
1157	gene25453	LOC4346750	9	+	9686820	9688086	9686820	9686862	9686930	9688086	1157	7	2	22	1	168	100	0.1779121764	0.7240200822	0.676	0.929	-0.253
2614	gene30806	LOC107278404	11	+	27404942	27405189	27404942	27405011	27405139	27405189	2614	30	23	96	47	200	100	0.1794874528	0.7292234034	0.395	0.505	-0.11
1096	gene22044	LOC9267044	7	+	24119163	24120251	24119163	24120051	24120184	24120251	1096	42	1	53	5	200	100	0.1858327205	0.7304627971	0.955	0.841	0.114
1776	gene25234	LOC9268330	9	+	5109426	5112909	5109426	5109557	5110047	5112909	1776	16	0	85	8	200	100	0.1815231735	0.7304627971	1	0.842	0.158
199	gene29714	LOC4350307	11	-	10770151	10771402	10770151	10770784	10771162	10771402	199	10	5	14	2	200	100	0.1856627625	0.7304627971	0.5	0.778	-0.278
2009	gene5906	LOC9271190	2	+	14970988	14973201	14970988	14971014	14971519	14973201	2009	91	4	145	2	200	100	0.1833688089	0.7304627971	0.919	0.973	-0.054
2061	gene25111	LOC4346453	9	-	2400507	2401651	2400507	2400579	2401591	2401651	2061	242	3	334	0	200	100	0.1804530331	0.7304627971	0.976	1	-0.024
2414	gene15100	LOC4337737	5	+	2127285	2127712	2127285	2127295	2127383	2127712	2414	147	10	52	1	188	100	0.1833479267	0.7304627971	0.887	0.965	-0.078
2505	gene14312	LOC9266692	4	+	31400559	31401731	31400559	31401082	31401163	31401731	2505	4	0	5	3	181	100	0.1863304206	0.7304627971	1	0.479	0.521
2527	gene506	LOC4327638	1	+	3663949	3664887	3663949	3664087	3664212	3664887	2527	16	3	26	1	200	100	0.1814298007	0.7304627971	0.727	0.929	-0.202
2749	gene30097	LOC4350595	11	-	18555412	18556526	18555412	18555534	18556280	18556526	2749	229	43	8	0	200	100	0.1819803773	0.7304627971	0.727	1	-0.273
2871	gene27696	LOC4348598	10	+	14238374	14240240	14238374	14238457	14239915	14240240	2871	187	1	423	0	200	100	0.1830540201	0.7304627971	0.989	1	-0.011
2919	gene23504	LOC9267648	8	-	9166608	9167483	9166608	9166939	9167006	9167483	2919	5	0	220	71	167	100	0.1812234605	0.7304627971	1	0.65	0.35
2937	gene21428	LOC4343245	7	+	17778646	17780505	17778646	17778662	17778708	17780505	2937	9	0	27	5	146	100	0.1857485448	0.7304627971	1	0.787	0.213
3016	gene19176	LOC4341290	6	+	21258896	21259844	21258896	21258985	21259106	21259844	3016	131	1	1129	28	200	100	0.1825249	0.7304627971	0.985	0.953	0.032
3070	gene1613	LOC107279876	1	+	16204183	16205158	16204183	16204472	16204604	16205158	3070	74	33	109	33	200	100	0.1830466877	0.7304627971	0.529	0.623	-0.094
3086	gene8453	LOC4331606	3	+	2551227	2551396	2551227	2551271	2551355	2551396	3086	11	47	25	62	184	100	0.1826509949	0.7304627971	0.113	0.18	-0.067
3373	gene4025	LOC4324336	1	-	39962526	39963579	39962526	39963243	39963348	39963579	3373	81	41	98	69	200	100	0.1837970907	0.7304627971	0.497	0.415	0.082
3423	gene6177	LOC4329485	2	+	18842069	18842934	18842069	18842189	18842265	18842934	3423	21	5	36	3	176	100	0.1862566932	0.7304627971	0.705	0.872	-0.167
3541	gene27157	LOC107278097	10	+	4545782	4547578	4545782	4547141	4547233	4547578	3541	4	1	15	0	192	100	0.1826698293	0.7304627971	0.676	1	-0.324
390	gene11545	LOC4334496	3	-	33632545	33632944	33632545	33632755	33632845	33632944	390	5	36	5	89	190	100	0.1846269042	0.7304627971	0.068	0.029	0.039
452	gene5292	LOC9267344	2	+	6347107	6347466	6347107	6347192	6347311	6347466	452	51	3	15	3	200	100	0.1855245879	0.7304627971	0.895	0.714	0.181
571	gene22492	LOC4344184	7	-	27916173	27916567	27916173	27916300	27916473	27916567	571	68	2	176	1	200	100	0.186139312	0.7304627971	0.944	0.989	-0.045
83	gene888	LOC4327192	1	+	7119844	7121633	7119844	7120421	7120529	7121633	83	17	1	1	1	200	100	0.1862530973	0.7304627971	0.895	0.333	0.562
2254	gene21238	LOC9268481	7	-	14578347	14580615	14578347	14580047	14580136	14580615	2254	9	0	8	2	189	100	0.1877152779	0.734719989	1	0.679	0.321
1044	gene15163	LOC4337807	5	-	2749086	2749931	2749086	2749177	2749858	2749931	1044	205	9	311	23	200	100	0.1881299091	0.7351722045	0.919	0.871	0.048
3218	gene13995	LOC4336716	4	+	28751042	28751916	28751042	28751204	28751341	28751916	3218	13	0	41	5	200	100	0.1888245065	0.7367152967	1	0.804	0.196
48	gene14384	LOC4337075	4	-	31924979	31925968	31924979	31925757	31925856	31925968	48	1	1	6	0	199	100	0.1892906685	0.7373636501	0.334	1	-0.666
1634	gene15765	LOC9272002	5	+	12926425	12930037	12926425	12926923	12927270	12930037	1634	43	0	48	2	200	100	0.1902313009	0.7398552811	1	0.923	0.077
1868	gene21047	LOC4342909	7	-	10181259	10181742	10181259	10181379	10181613	10181742	1868	8	0	7	2	200	100	0.1908891058	0.7400716438	1	0.636	0.364
3558	gene22880	LOC4344555	8	-	1310603	1311616	1310603	1310818	1310952	1311616	3558	31	7	31	14	200	100	0.1906708919	0.7400716438	0.689	0.525	0.164
324	gene2686	LOC4324252	1	-	29208100	29208557	29208100	29208176	29208270	29208557	324	102	4	199	16	194	100	0.1922511412	0.7430550851	0.929	0.865	0.064
3359	gene24427	LOC4345879	8	+	24005483	24006728	24005483	24006024	24006114	24006728	3359	75	17	94	33	190	100	0.192263236	0.7430550851	0.699	0.6	0.099
2550	gene9989	LOC4333040	3	-	16013107	16013679	16013107	16013388	16013484	16013679	2550	6	1	19	0	196	100	0.193634024	0.7460093816	0.754	1	-0.246
372	gene14302	LOC4337001	4	-	31326359	31326958	31326359	31326405	31326886	31326958	372	113	3	619	6	200	100	0.1936498353	0.7460093816	0.95	0.981	-0.031
920	gene26792	LOC4347889	9	+	22669593	22670144	22669593	22669804	22669909	22670144	920	23	57	25	96	200	100	0.193938159	0.7460093816	0.168	0.115	0.053
53	gene19143	LOC9271874	6	-	20821739	20824103	20821739	20822984	20823310	20824103	53	94	1	216	8	200	100	0.1947824926	0.7480865107	0.979	0.931	0.048
3024	gene31743	LOC4351907	12	-	8823295	8824363	8823295	8823913	8824289	8824363	3024	36	0	41	2	200	100	0.1952690471	0.7487852071	1	0.911	0.089
643	gene24134	LOC4345624	8	-	20619981	20622400	20619981	20620129	20621398	20622400	643	34	1	33	4	200	100	0.1956750252	0.7491732272	0.944	0.805	0.139
1026	gene6179	LOC4329487	2	+	18860261	18863203	18860261	18860638	18861365	18863203	1026	80	4	50	6	200	100	0.1970468916	0.7496069112	0.909	0.806	0.103
1351	gene24295	LOC4345767	8	-	22642343	22642887	22642343	22642640	22642731	22642887	1351	40	17	74	19	191	100	0.1999613436	0.7496069112	0.552	0.671	-0.119
145	gene27106	LOC4348144	10	+	3652713	3654383	3652713	3652790	3652905	3654383	145	28	17	25	26	200	100	0.1994194205	0.7496069112	0.452	0.325	0.127
1848	gene32343	LOC107279595	12	+	21461557	21463639	21461557	21462169	21462318	21463639	1848	6	1	0	1	200	100	0.1998056153	0.7496069112	0.75	0	0.75
222	gene22417	LOC4344118	7	-	27143875	27145522	27143875	27144080	27144187	27145522	222	11	0	3	1	200	100	0.1986898172	0.7496069112	1	0.6	0.4
2298	gene5911	LOC4329276	2	-	15001927	15002304	15001927	15002074	15002221	15002304	2298	16	0	17	2	200	100	0.200057825	0.7496069112	1	0.81	0.19
2377	gene20913	LOC4342799	7	+	7719850	7720593	7719850	7719938	7720267	7720593	2377	130	2	224	9	200	100	0.1978372937	0.7496069112	0.97	0.926	0.044
2644	gene20165	LOC4342178	7	+	180658	182390	180658	180907	181819	182390	2644	301	5	401	13	200	100	0.1981391626	0.7496069112	0.968	0.939	0.029
2923	gene21282	LOC107278526	7	+	15453885	15454812	15453885	15453952	15454578	15454812	2923	211	4	108	5	200	100	0.1986245243	0.7496069112	0.963	0.915	0.048
3193	gene3142	LOC4327151	1	+	32738168	32738978	32738168	32738284	32738364	32738978	3193	3	1	11	0	180	100	0.1964790645	0.7496069112	0.625	1	-0.375
437	gene20155	LOC4342169	7	+	76357	77090	76357	76410	76508	77090	437	23	0	8	1	198	100	0.199792474	0.7496069112	1	0.802	0.198
60	gene20906	LOC4342787	7	+	7549218	7550860	7549218	7549635	7549728	7550860	60	121	7	89	10	193	100	0.1978221244	0.7496069112	0.9	0.822	0.078
72	gene21531	LOC9271659	7	-	19193930	19194932	19193930	19194435	19194784	19194932	72	29	2	26	0	200	100	0.1973915452	0.7496069112	0.879	1	-0.121
73	gene6986	LOC4330225	2	+	26798580	26800142	26798580	26798665	26798744	26800142	73	3	1	5	9	179	100	0.1995652771	0.7496069112	0.626	0.237	0.389
1950	gene31903	LOC9267586	12	+	12351913	12353615	12351913	12353386	12353530	12353615	1950	20	0	22	2	200	100	0.2006707025	0.749752755	1	0.846	0.154
96	gene5394	LOC4328804	2	+	7324468	7325579	7324468	7324688	7324907	7325579	96	24	0	27	2	200	100	0.2007067994	0.749752755	1	0.871	0.129
1737	gene10194	LOC4333229	3	+	19179414	19182121	19179414	19179540	19179936	19182121	1737	189	6	233	3	200	100	0.2014015284	0.7512063076	0.94	0.975	-0.035
21	gene14285	LOC4336986	4	+	31203507	31205865	31203507	31203978	31205376	31205865	21	121	4	46	4	200	100	0.2021247885	0.7519250413	0.938	0.852	0.086
2790	gene31250	LOC4351466	12	-	1950425	1950740	1950425	1950497	1950581	1950740	2790	10	1	27	0	184	100	0.2022060424	0.7519250413	0.845	1	-0.155
2823	gene9347	LOC4332458	3	-	9729967	9730653	9729967	9730129	9730591	9730653	2823	16	2	42	1	200	100	0.202525937	0.7519769686	0.8	0.955	-0.155
1220	gene1103	LOC4326210	1	-	9049834	9051702	9049834	9049990	9050835	9051702	1220	48	0	57	2	200	100	0.2033829793	0.7533927808	1	0.934	0.066
3285	gene19397	LOC9270950	6	+	24215706	24216552	24215706	24215979	24216416	24216552	3285	10	0	10	2	200	100	0.2043359295	0.7533927808	1	0.714	0.286
3380	gene1937	LOC9270518	1	-	21534056	21535341	21534056	21534653	21535253	21535341	3380	54	0	107	3	200	100	0.2036555418	0.7533927808	1	0.947	0.053
3411	gene8603	LOC4331754	3	+	3696405	3697296	3696405	3696738	3696832	3697296	3411	48	10	43	16	194	100	0.2044397823	0.7533927808	0.712	0.581	0.131
3529	gene8071	LOC4331245	2	-	35691361	35692846	35691361	35691553	35692748	35692846	3529	38	0	15	1	200	100	0.2041170194	0.7533927808	1	0.882	0.118
2143	gene25909	LOC9267310	9	-	15629445	15630542	15629445	15629866	15630420	15630542	2143	200	0	236	3	200	100	0.2059734701	0.7579083675	1	0.975	0.025
1468	gene23686	LOC107278719	8	-	13064529	13065674	13064529	13064811	13065573	13065674	1468	198	29	273	28	200	100	0.2080821831	0.7584936194	0.773	0.83	-0.057
1493	gene31789	LOC107279780	12	+	9807747	9808451	9807747	9807835	9808082	9808451	1493	37	0	15	1	200	100	0.2083919954	0.7584936194	1	0.882	0.118
1533	gene12742	LOC4335550	4	+	16685100	16687581	16685100	16687376	16687475	16687581	1533	47	8	37	12	199	100	0.207355848	0.7584936194	0.747	0.608	0.139
2002	gene32229	LOC4352326	12	-	19704132	19704644	19704132	19704371	19704457	19704644	2002	46	0	93	3	186	100	0.2065326761	0.7584936194	1	0.943	0.057
244	gene2643	LOC9272654	1	+	28802056	28804458	28802056	28802605	28802699	28804458	244	8	4	33	6	194	100	0.2086011744	0.7584936194	0.508	0.739	-0.231
2822	gene9058	LOC4332183	3	-	7165237	7165794	7165237	7165408	7165490	7165794	2822	107	5	12	2	182	100	0.2075580579	0.7584936194	0.922	0.767	0.155
3391	gene5457	LOC4328860	2	+	8199863	8201908	8199863	8199911	8201538	8201908	3391	81	2	71	0	200	100	0.2082127461	0.7584936194	0.953	1	-0.047
855	gene701	LOC9272131	1	+	5418193	5419298	5418193	5418659	5418739	5419298	855	9	0	9	2	180	100	0.2067639357	0.7584936194	1	0.714	0.286
388	gene21571	LOC4343370	7	+	19691907	19692723	19691907	19692358	19692463	19692723	388	5	1	5	5	200	100	0.209699107	0.7613595347	0.714	0.333	0.381
2617	gene27165	LOC4348179	10	+	4672565	4674733	4672565	4672696	4673035	4674733	2617	83	22	74	12	200	100	0.2104694226	0.7613638684	0.654	0.755	-0.101
315	gene21196	LOC4343039	7	-	13436741	13438050	13436741	13437864	13437953	13438050	315	157	11	208	8	189	100	0.2106295486	0.7613638684	0.883	0.932	-0.049
327	gene15175	LOC4337819	5	+	2830774	2831777	2830774	2831052	2831163	2831777	327	1	5	1	0	200	100	0.2105240925	0.7613638684	0.091	1	-0.909
1061	gene29760	LOC9266258	11	-	11737568	11738166	11737568	11737719	11738074	11738166	1061	180	6	228	14	200	100	0.2128622843	0.7681810373	0.938	0.891	0.047
2192	gene14768	LOC4337445	4	+	34895473	34895952	34895473	34895580	34895677	34895952	2192	68	4	80	10	197	100	0.2131405482	0.7681810373	0.896	0.802	0.094
3415	gene8603	LOC4331754	3	+	3690162	3694108	3690162	3690782	3690865	3694108	3415	23	0	9	1	183	100	0.2138223233	0.768451923	1	0.831	0.169
748	gene7159	LOC9266311	2	+	28533834	28534516	28533834	28533909	28534047	28534516	748	17	1	40	0	200	100	0.2138409745	0.768451923	0.895	1	-0.105
2110	gene24733	LOC4346140	8	+	26546316	26546756	26546316	26546555	26546661	26546756	2110	1	1	5	0	200	100	0.2158093402	0.7710165089	0.333	1	-0.667
2274	gene25700	LOC9269780	9	-	13219063	13221894	13219063	13219664	13219755	13221894	2274	5	0	1	1	191	100	0.2149780895	0.7710165089	1	0.344	0.656
[truncated: 1,772 more rows]

## Sheet: A5SS
ID	GeneID	geneSymbol	chr	strand	longExonStart_0base	longExonEnd	shortES	shortEE	flankingES	flankingEE	ID	IC_SAMPLE_1	SC_SAMPLE_1	IC_SAMPLE_2	SC_SAMPLE_2	IncFormLen	SkipFormLen	PValue	FDR	IncLevel1	IncLevel2	IncLevelDifference
[truncated: 1,633 more rows]

[truncated: 1 more sheets: A3SS]
