# Supplementary material for: A Genomic View of Alternative Splicing of Long Non-coding RNAs during Rice Seed Development Reveals Extensive Splicing and lncRNA Gene Families
Source: Front Plant Sci. 2018 Feb 7;9:115. doi: 10.3389/fpls.2018.00115 (PMC5808331; doi:10.3389/fpls.2018.00115)
Supplement: Supplementary file 2 [file DataSheet2.ZIP › rMATs output egg v veg cell.ods]

## Sheet: SE
ID	GeneID	geneSymbol	chr	strand	exonStart_0base	exonEnd	upstreamES	upstreamEE	downstreamES	downstreamEE	ID	IC_SAMPLE_1	SC_SAMPLE_1	IC_SAMPLE_2	SC_SAMPLE_2	IncFormLen	SkipFormLen	PValue	FDR	IncLevel1	IncLevel2	IncLevelDifference
3790	gene11912	LOC4334834	3	+	36086860	36088729	36082787	36082860	36093252	36093396	3790	75,32,67	0,0,0	15,18,3	19,17,2	1968	99	0	0	1.0,1.0,1.0	0.038,0.051,0.07	0.947
991	gene27547	LOC4348481	10	-	11808328	11808442	11807888	11808154	11808723	11808828	991	23,33,35	1,3,3	2,4,9	14,17,13	213	99	0	0	0.914,0.836,0.844	0.062,0.099,0.243	0.73
4617	gene3776	LOC4325088	1	-	38083250	38083561	38082372	38082691	38084868	38085543	4617	175182211	0,1,1	142135189	16,16,15	410	99	2.22044604925E-016	2.37735757006E-013	1.0,0.978,0.981	0.682,0.671,0.753	0.284
4335	gene32737	LOC4352778	12	-	25954499	25954617	25953421	25954055	25954698	25954863	4335	4,1,1	0,0,0	0,1,0	3,5,4	217	99	1.88737914186E-015	1.51556545091E-012	1.0,1.0,1.0	0.0,0.084,0.0	0.972
3145	gene29532	LOC9270334	11	-	7394865	7395025	7394431	7394514	7396478	7396576	3145	2,4,3	0,0,0	2,1,0	25,18,8	259	99	4.21884749358E-015	2.71018762988E-012	1.0,1.0,1.0	0.03,0.021,0.0	0.983
3792	gene11912	LOC4334834	3	+	36085902	36086089	36082778	36082860	36093252	36093396	3792	2,1,6	0,0,0	0,2,1	19,17,2	286	99	1.70974345792E-014	9.15282664473E-012	1.0,1.0,1.0	0.0,0.039,0.148	0.938
2534	gene984	LOC4327702	1	+	7893747	7893837	7893476	7893655	7894230	7894723	2534	0,0,0	1,1,1	4,9,6	0,0,0	189	99	9.60342916301E-014	4.40660206737E-011	0.0,0.0,0.0	1.0,1.0,1.0	-1
5118	gene718	LOC9271430	1	+	5647511	5647594	5646896	5646955	5652408	5652496	5118	2,0,0	1,4,2	1,2,2	0,0,0	182	99	9.59565760184E-013	3.85265652714E-010	0.521,0.0,0.0	1.0,1.0,1.0	-0.826
4472	gene10176	LOC4333210	3	+	18588461	18588564	18580065	18580106	18598158	18598621	4472	13,9,9	2,0,2	2,1,0	7,15,3	202	99	1.36191058431E-012	4.860507552E-010	0.761,1.0,0.688	0.123,0.032,0.0	0.765
4401	gene24151	LOC4345637	8	+	20829980	20830103	20828472	20829070	20830247	20830350	4401	1,0,2	2,1,4	2,5,4	0,0,0	222	99	1.56474833091E-012	5.02597163888E-010	0.182,0.0,0.182	1.0,1.0,1.0	-0.879
4616	gene3776	LOC4325088	1	-	38084348	38084736	38083402	38083561	38084868	38084979	4616	138140193	0,0,4	74,88,84	17,14,7	487	99	1.81954451506E-012	5.31306998398E-010	1.0,1.0,0.907	0.469,0.561,0.709	0.389
3358	gene11633	LOC107280356	3	+	34306141	34306244	34305961	34306075	34307298	34307501	3358	21,25,35	1,0,4	0,1,0	4,1,3	202	99	4.39936975738E-012	1.17756463839E-009	0.911,1.0,0.811	0.0,0.329,0.0	0.798
1327	gene3734	LOC4324939	1	+	37764794	37765184	37764058	37764148	37765621	37765689	1327	1,3,1	9,16,12	2,5,1	0,0,0	489	99	7.46125383699E-012	1.84350364034E-009	0.022,0.037,0.017	1.0,1.0,1.0	-0.975
4405	gene24151	LOC4345637	8	+	20829980	20830084	20828275	20828385	20830247	20830350	4405	3,0,3	2,6,14	7,9,8	0,1,0	203	99	8.45612468936E-012	1.9400766073E-009	0.422,0.0,0.095	1.0,0.814,1.0	-0.766
3573	gene32131	LOC4352240	12	-	18311880	18311999	18311228	18311364	18312111	18312264	3573	1,4,1	0,0,0	0,4,0	23,17,12	218	99	1.15402132295E-011	2.47114432621E-009	1.0,1.0,1.0	0.0,0.097,0.0	0.968
125	gene5681	LOC4329056	2	-	10974671	10974785	10972778	10973052	10975006	10975069	125	288214277	81,53,92	191,171,41	13,15,1	213	99	1.99253946676E-011	0.000000004	0.623,0.652,0.583	0.872,0.841,0.95	-0.268
1603	gene2069	LOC4326374	1	+	23092245	23092360	23091863	23091912	23092480	23092572	1603	2,0,2	2,2,3	10,6,3	0,0,0	214	99	2.45070630456E-011	4.60070199222E-009	0.316,0.0,0.236	1.0,1.0,1.0	-0.816
5050	gene23025	LOC4344664	8	+	2939051	2939106	2938340	2938463	2939715	2940160	5050	157143107	15,20,26	31,22,14	20,28,15	154	99	2.57822652117E-011	4.60070199222E-009	0.871,0.821,0.726	0.499,0.336,0.375	0.403
4615	gene3776	LOC4325088	1	-	38083402	38083561	38082372	38082691	38084868	38084979	4615	36,39,45	0,1,1	73,81,50	16,16,15	258	99	2.03740135873E-010	3.44428061276E-008	1.0,0.937,0.945	0.636,0.66,0.561	0.342
3968	gene32350	LOC9266439	12	+	21563068	21564460	21562872	21562944	21568008	21568152	3968	73,78,101	0,0,0	64,59,31	2,2,11	1491	99	8.54963544406E-010	1.37307145232E-007	1.0,1.0,1.0	0.68,0.662,0.158	0.5
3121	gene24114	LOC9267871	8	-	20396454	20396620	20393493	20394149	20399220	20399422	3121	5,3,2	1,2,5	6,1,1	0,0,0	265	99	9.13781939005E-010	1.39765123242E-007	0.651,0.359,0.13	1.0,1.0,1.0	-0.62
4635	gene8941	LOC4332074	3	-	6176716	6176839	6175602	6175888	6177125	6177173	4635	6,7,11	0,0,0	7,9,3	5,1,7	222	99	2.68664701597E-009	3.92250464332E-007	1.0,1.0,1.0	0.384,0.801,0.16	0.552
4134	gene1433	LOC4326488	1	+	13566323	13566342	13565905	13566261	13566432	13566902	4134	2,1,1	0,0,0	3,3,4	3,1,8	118	99	3.56726392869E-009	0.000000473	1.0,1.0,1.0	0.456,0.716,0.296	0.511
4165	gene21245	LOC4343082	7	-	14715674	14715948	14714992	14715589	14716040	14716131	4165	16,22,20	7,5,3	4,7,5	0,0,0	373	99	3.68119423833E-009	0.000000473	0.378,0.539,0.639	1.0,1.0,1.0	-0.481
4444	gene17420	LOC9268401	5	+	29462141	29462228	29461856	29461946	29462517	29464034	4444	0,1,0	1,3,6	10,30,21	7,5,5	186	99	3.66974528543E-009	0.000000473	0.0,0.151,0.0	0.432,0.762,0.691	-0.578
2915	gene9056	LOC9272592	3	-	7143283	7146312	7141730	7141830	7146426	7146957	2915	5,5,12	2,0,4	64,38,45	0,0,0	3128	99	5.43544087517E-009	6.71486003502E-007	0.073,1.0,0.087	1.0,1.0,1.0	-0.613
4402	gene24151	LOC4345637	8	+	20829980	20830103	20828298	20828385	20830247	20830350	4402	3,0,3	2,6,14	2,5,5	0,1,0	222	99	7.18279224987E-009	8.54486248392E-007	0.401,0.0,0.087	1.0,0.69,1.0	-0.734
1879	gene10479	LOC4333472	3	-	23588398	23588462	23588140	23588305	23588553	23588650	1879	11,11,19	5,10,14	9,1,5	0,0,0	163	99	0.000000009	1.03163991329E-006	0.572,0.401,0.452	1.0,1.0,1.0	-0.525
1791	gene31685	LOC107277618	12	+	7412360	7412514	7411687	7411778	7412779	7414400	1791	15,6,8	1,4,11	4,2,2	0,0,0	253	99	0.000000013	1.43978324343E-006	0.854,0.37,0.222	1.0,1.0,1.0	-0.518
3094	gene8719	LOC4331862	3	-	4470882	4472643	4470123	4470712	4472753	4472807	3094	47,60,57	31,30,27	127,84,66	8,2,0	1860	99	1.57150128466E-008	1.68255404211E-006	0.075,0.096,0.101	0.458,0.691,1.0	-0.626
4187	gene15960	LOC4338484	5	-	16299095	16299177	16297057	16298419	16299290	16299343	4187	2,1,3	0,0,0	1,0,1	2,6,0	181	99	1.95050467999E-008	0.000002021	1.0,1.0,1.0	0.215,0.0,1.0	0.595
5122	gene26425	LOC4347563	9	+	20015930	20016784	20014667	20014761	20017211	20017695	5122	1450,1637,2261	0,0,0	5,6,2	1,3,1	953	99	2.42892793656E-008	0.000002438	1.0,1.0,1.0	0.342,0.172,0.172	0.771
3355	gene11633	LOC107280356	3	+	34307034	34307141	34306141	34306244	34307298	34307501	3355	13,3,25	5,5,9	2,2,1	0,0,0	206	99	0.000000029	2.82693229033E-006	0.555,0.224,0.572	1.0,1.0,1.0	-0.55
3398	gene7487	LOC4330717	2	+	31295644	31295761	31291350	31291941	31298337	31298960	3398	21,20,12	0,0,0	19,25,22	2,6,6	216	99	4.07272766623E-008	3.63377812887E-006	1.0,1.0,1.0	0.813,0.656,0.627	0.301
3811	gene1631	LOC4325233	1	-	16540136	16541804	16539709	16539816	16541881	16542339	3811	19,19,20	0,0,0	9,24,28	1,3,2	1767	99	4.03217146339E-008	3.63377812887E-006	1.0,1.0,1.0	0.335,0.309,0.44	0.639
558	gene12979	LOC9271917	4	-	20118317	20118456	20117703	20117819	20118565	20118771	558	1,2,2	0,0,0	5,7,6	12,7,10	238	99	3.93464241188E-008	3.63377812887E-006	1.0,1.0,1.0	0.148,0.294,0.2	0.786
1800	gene1311	LOC9270747	1	+	11663539	11663621	11662704	11663074	11663794	11663923	1800	3,4,3	1,0,2	0,1,0	3,10,4	181	99	4.94961148734E-008	4.29679786414E-006	0.621,1.0,0.451	0.0,0.052,0.0	0.673
1373	gene4420	LOC4323836	1	-	42775773	42775824	42774886	42775203	42775936	42776067	1373	59,28,44	22,27,17	5,11,3	22,30,9	150	99	5.46989803452E-008	4.56118935746E-006	0.639,0.406,0.631	0.13,0.195,0.18	0.39
2491	gene27485	LOC4348438	10	-	10994431	10994727	10993379	10993511	10994814	10995881	2491	3,4,5	1,1,4	3,3,2	0,0,0	395	99	5.68018599933E-008	4.56118935746E-006	0.429,0.501,0.239	1.0,1.0,1.0	-0.61
4138	gene10218	LOC4333254	3	-	20185612	20185680	20185454	20185527	20186081	20186199	4138	2,5,4	0,0,2	2,8,4	36,28,23	167	99	5.56651008621E-008	4.56118935746E-006	1.0,1.0,0.542	0.032,0.145,0.093	0.757
3354	gene11633	LOC107280356	3	+	34306141	34307141	34305961	34306075	34307298	34307501	3354	26,33,45	1,0,4	4,2,0	4,1,3	1099	99	5.8424635796E-008	4.57707146773E-006	0.701,1.0,0.503	0.083,0.153,0.0	0.656
4571	gene23880	LOC4345404	8	-	17220181	17220705	17219764	17219872	17221050	17221211	4571	26,40,38	4,5,1	24,33,21	0,0,0	623	99	5.9927423024E-008	0.000004583	0.508,0.56,0.858	1.0,1.0,1.0	-0.358
4570	gene23880	LOC4345404	8	-	17220181	17220668	17219764	17219872	17221050	17221211	4570	25,37,36	4,5,1	22,32,18	0,0,0	586	99	6.22248107485E-008	0.000004648	0.514,0.556,0.859	1.0,1.0,1.0	-0.357
4569	gene23880	LOC4345404	8	-	17220181	17220649	17219764	17219872	17221050	17221240	4569	24,39,36	4,5,1	23,33,16	0,0,0	567	99	0.000000082	5.98449424205E-006	0.512,0.577,0.863	1.0,1.0,1.0	-0.349
1329	gene3643	LOC9266107	1	-	37042205	37042328	37041919	37042039	37042756	37042799	1329	7,2,4	3,1,3	3,10,9	0,0,0	222	99	0.000000099	0.000007068	0.51,0.471,0.373	1.0,1.0,1.0	-0.549
3435	gene10141	LOC4333174	3	+	18031389	18033859	18027841	18028018	18036744	18036870	3435	13,14,27	0,0,0	145143138	12,4,5	2569	99	1.05208143863E-007	7.34627300191E-006	1.0,1.0,1.0	0.318,0.579,0.515	0.529
11	gene24758	LOC4346160	8	+	26789864	26790012	26789391	26789472	26790099	26790506	11	24,15,28	0,0,0	42,58,35	10,13,1	247	99	1.15429079184E-007	7.88847239019E-006	1.0,1.0,1.0	0.627,0.641,0.933	0.266
2876	gene15394	LOC4338006	5	-	5280523	5285167	5279400	5279531	5286614	5286790	2876	92106172	4,2,1	17,27,15	0,0,0	4743	99	1.31756255906E-007	8.81668945771E-006	0.324,0.525,0.782	1.0,1.0,1.0	-0.456
1453	gene30200	LOC4350688	11	+	20071079	20071165	20067946	20068141	20071234	20071397	1453	12,12,13	0,0,0	23,17,13	4,6,2	185	99	1.75923228984E-007	1.15319471734E-005	1.0,1.0,1.0	0.755,0.603,0.777	0.288
488	gene3521	LOC4327372	1	-	35924731	35924829	35923835	35924301	35925311	35925847	488	13,12,16	3,3,6	2,3,2	0,0,0	197	99	2.20527906047E-007	1.41667126845E-005	0.685,0.668,0.573	1.0,1.0,1.0	-0.358
2453	gene1478	LOC9266323	1	+	14256545	14256608	14256242	14256354	14257321	14257636	2453	13,12,8	2,2,10	2,6,1	0,0,0	162	99	3.64097912153E-007	0.000022931	0.799,0.786,0.328	1.0,1.0,1.0	-0.362
5121	gene26425	LOC4347563	9	+	20015930	20016063	20014667	20014761	20017211	20017695	5121	507511751	0,0,0	2,1,1	1,3,1	232	99	3.86548321574E-007	2.38767924788E-005	1.0,1.0,1.0	0.46,0.125,0.299	0.705
3356	gene11633	LOC107280356	3	+	34307034	34307141	34305961	34306075	34307298	34307501	3356	8,3,13	1,0,4	1,1,0	4,1,3	206	99	4.19426907317E-007	2.54188533265E-005	0.794,1.0,0.61	0.107,0.325,0.0	0.657
4378	gene15426	LOC9271929	5	+	5750212	5750279	5749566	5749992	5750384	5750557	4378	1,0,0	3,5,2	18,14,10	10,18,4	166	99	4.50228277327E-007	2.67802449403E-005	0.166,0.0,0.0	0.518,0.317,0.599	-0.423
3091	gene8719	LOC4331862	3	-	4471229	4472643	4470123	4470712	4472753	4472807	3091	33,44,37	31,30,27	81,44,52	8,2,0	1513	99	4.93060830165E-007	2.87947524816E-005	0.065,0.088,0.082	0.398,0.59,1.0	-0.584
3353	gene11633	LOC107280356	3	+	34306129	34306244	34305961	34306075	34307298	34307501	3353	6,7,10	1,0,4	1,1,0	4,1,3	214	99	0.000000586	3.36096966676E-005	0.735,1.0,0.536	0.104,0.316,0.0	0.617
5236	gene2839	LOC4323917	1	+	30357535	30357587	30353264	30353433	30357730	30358424	5236	0,0,0	4,2,6	5,13,2	16,9,5	151	99	6.3068023759E-007	3.55393846165E-005	0.0,0.0,0.0	0.17,0.486,0.208	-0.288
462	gene16446	LOC4338933	5	+	21718437	21718522	21715720	21715943	21718821	21718951	462	19,14,17	1,5,6	7,1,1	0,0,0	184	99	7.04577969191E-007	0.000039019	0.911,0.601,0.604	1.0,1.0,1.0	-0.295
184	gene27690	LOC9268744	10	+	14099995	14100049	14099291	14099402	14100385	14100498	184	3,1,6	1,0,1	7,10,4	36,28,15	153	99	8.76152612239E-007	4.76983422121E-005	0.66,1.0,0.795	0.112,0.188,0.147	0.669
2848	gene8494	LOC4331648	3	+	2874815	2874916	2873179	2873250	2875489	2875836	2848	1,5,1	1,1,4	9,3,4	1,0,0	200	99	9.62446337738E-007	5.14765759085E-005	0.331,0.712,0.11	0.817,1.0,1.0	-0.555
512	gene9413	LOC4332523	3	+	10260602	10260818	10259423	10259719	10261322	10261463	512	1,2,2	0,0,0	36,23,38	6,8,5	315	99	9.77606204988E-007	5.14765759085E-005	1.0,1.0,1.0	0.653,0.475,0.705	0.389
566	gene26861	LOC4347952	10	-	365387	365843	364454	364796	366582	367016	566	4,7,6	0,0,1	2,3,0	0,5,2	555	99	1.38079004786E-006	7.1533832802E-005	1.0,1.0,0.517	1.0,0.097,0.0	0.473
185	gene27690	LOC9268744	10	+	14099995	14100197	14099291	14099402	14100385	14100498	185	5,2,11	1,0,1	18,24,8	36,28,15	301	99	1.53268308878E-006	7.81425092248E-005	0.622,1.0,0.783	0.141,0.22,0.149	0.632
990	gene27547	LOC4348481	10	-	11816026	11816152	11813904	11814152	11816363	11816515	990	4,8,3	15,8,10	1,0,0	20,15,15	225	99	0.000001604	8.05014008094E-005	0.105,0.306,0.117	0.022,0.0,0.0	0.169
1134	gene15696	LOC4338259	5	+	10900374	10900469	10899661	10900184	10900543	10900911	1134	8,1,5	5,7,9	0,0,0	11,6,3	194	99	1.63454606228E-006	8.07717223391E-005	0.449,0.068,0.221	0.0,0.0,0.0	0.246
1806	gene18921	LOC4341082	6	+	16915399	16915448	16914738	16914848	16916315	16916696	1806	3,1,4	4,5,1	3,6,5	0,0,1	148	99	1.72405899801E-006	8.39042045698E-005	0.334,0.118,0.728	1.0,1.0,0.77	-0.53
761	gene15933	LOC9267030	5	-	15777948	15777999	15777394	15777539	15778183	15778252	761	1,0,3	4,8,2	12,24,21	3,7,0	150	99	1.75750034515E-006	8.42550911735E-005	0.142,0.0,0.497	0.725,0.694,1.0	-0.593
2098	gene3709	LOC4325048	1	+	37582361	37582491	37581637	37581719	37582745	37582810	2098	17,12,23	0,0,0	60,59,43	4,5,9	229	99	1.79875290995E-006	8.49646227465E-005	1.0,1.0,1.0	0.866,0.836,0.674	0.208
461	gene16446	LOC4338933	5	+	21718414	21718522	21715725	21715943	21718821	21718951	461	22,21,25	1,5,6	3,1,1	0,0,0	207	99	1.85538158137E-006	8.63693570922E-005	0.913,0.668,0.666	1.0,1.0,1.0	-0.251
108	gene20827	LOC4342717	7	-	6224085	6224580	6222584	6223008	6225087	6225241	108	16,16,14	72,93,110	10,3,4	0,1,1	594	99	1.99951291013E-006	9.17490781048E-005	0.036,0.028,0.021	1.0,0.333,0.4	-0.549
1976	gene16727	LOC4339175	5	-	24156553	24156620	24156204	24156419	24157738	24158050	1976	0,0,1	1,1,5	2,5,5	3,1,1	166	99	2.07642108863E-006	9.26314518983E-005	0.0,0.0,0.107	0.284,0.749,0.749	-0.558
490	gene3521	LOC4327372	1	-	35924731	35924826	35923746	35924301	35925311	35925430	490	12,20,26	3,3,6	2,3,2	0,0,0	194	99	2.07082979986E-006	9.26314518983E-005	0.671,0.773,0.689	1.0,1.0,1.0	-0.289
4147	gene31766	LOC4351929	12	+	9353623	9353718	9351218	9351318	9353885	9353987	4147	3,2,4	0,0,0	16,8,22	7,2,1	194	99	2.2641076316E-006	9.82745096311E-005	1.0,1.0,1.0	0.538,0.671,0.918	0.291
4659	gene3735	LOC4324940	1	+	37775661	37775902	37773998	37774093	37776566	37778543	4659	5,3,4	0,0,0	16,8,11	4,5,0	340	99	2.24573276664E-006	9.82745096311E-005	1.0,1.0,1.0	0.538,0.318,1.0	0.381
3994	gene22577	LOC4344256	7	-	28470597	28470777	28470368	28470402	28471378	28471483	3994	18,6,10	4,7,5	22,32,45	185125104	279	99	2.3377821603E-006	0.00009883	0.615,0.233,0.415	0.04,0.083,0.133	0.336
4843	gene20911	LOC4342793	7	-	7628008	7628132	7627359	7627883	7632363	7632548	4843	35,30,20	55,50,64	0,0,1	10,7,2	223	99	2.33844272568E-006	0.00009883	0.22,0.21,0.122	0.0,0.0,0.182	0.123
2788	gene24184	LOC4345664	8	-	21175060	21175130	21174379	21174492	21175367	21175449	2788	0,0,0	1,3,1	4,2,9	6,11,3	169	99	2.69848300272E-006	0.0001125653	0.0,0.0,0.0	0.281,0.096,0.637	-0.338
1451	gene30200	LOC4350688	11	+	20064370	20064480	20063976	20064297	20067782	20067877	1451	4,7,9	2,1,8	3,7,4	41,33,23	209	99	2.81327261986E-006	0.0001158491	0.486,0.768,0.348	0.033,0.091,0.076	0.467
1736	gene22564	LOC4344247	7	-	28399784	28399892	28396359	28397613	28400051	28400309	1736	43,24,38	9,15,9	6,13,5	0,1,0	207	99	3.43664658409E-006	0.000139728	0.696,0.433,0.669	1.0,0.861,1.0	-0.354
489	gene3521	LOC4327372	1	-	35924731	35925237	35923746	35924301	35925311	35925421	489	54,56,82	3,3,6	11,9,9	0,0,0	605	99	3.56734280216E-006	0.0001432288	0.747,0.753,0.691	1.0,1.0,1.0	-0.27
4146	gene31766	LOC4351929	12	+	9361269	9361519	9360889	9361028	9361823	9361884	4146	1,1,3	65,71,84	9,18,13	132,126,24	349	99	3.72333487975E-006	0.0001469232	0.004,0.004,0.01	0.019,0.039,0.133	-0.058
559	gene12979	LOC9271917	4	-	20118317	20118415	20117703	20117819	20118565	20118771	559	1,1,3	0,0,0	37,32,30	12,7,10	197	99	3.75084167681E-006	0.0001469232	1.0,1.0,1.0	0.608,0.697,0.601	0.365
2266	gene31734	LOC4351897	12	-	8671447	8671537	8670030	8670420	8671784	8671878	2266	4,3,8	1,0,0	16,8,6	13,4,2	189	99	4.07341191466E-006	0.0001572039	0.677,1.0,1.0	0.392,0.512,0.611	0.387
3776	gene16410	LOC4338902	5	+	21388733	21389028	21386497	21386745	21389334	21389520	3776	83102137	9,12,13	8,4,5	0,0,0	394	99	4.11118564447E-006	0.0001572039	0.699,0.681,0.726	1.0,1.0,1.0	-0.298
3248	gene17919	LOC4340252	6	+	3411478	3411547	3410606	3410678	3411958	3412030	3248	5,3,12	0,1,0	9,12,9	3,4,11	168	99	4.25320525166E-006	0.0001603574	1.0,0.639,1.0	0.639,0.639,0.325	0.345
3394	gene27299	LOC9272688	10	-	7544623	7544840	7544247	7544391	7544937	7544972	3394	21,36,45	1,6,3	2,2,15	0,0,0	316	99	4.29350379261E-006	0.0001603574	0.868,0.653,0.825	1.0,1.0,1.0	-0.218
2598	gene27701	LOC4348603	10	+	14279304	14279839	14278674	14279204	14280299	14280513	2598	1,7,1	10,11,21	6,8,9	5,3,3	634	99	4.48416223153E-006	0.0001655532	0.015,0.09,0.007	0.158,0.294,0.319	-0.22
1169	gene3745	LOC4324952	1	-	37847495	37847624	37847334	37847411	37847730	37847801	1169	72,69,87	2,0,0	26,54,40	4,4,4	228	99	4.63778625137E-006	0.0001692792	0.94,1.0,1.0	0.738,0.854,0.813	0.178
2968	gene13308	LOC4336045	4	-	22941841	22941877	22941572	22941710	22942006	22942389	2968	2,3,6	0,1,0	12,15,9	10,18,3	135	99	4.94513526872E-006	0.0001784694	1.0,0.688,1.0	0.468,0.379,0.688	0.384
1524	gene26388	LOC4347533	9	+	19773852	19773994	19772843	19772924	19774074	19774511	1524	268242361	15,16,14	20,15,4	4,8,5	241	99	5.24635914823E-006	0.0001872367	0.88,0.861,0.914	0.673,0.435,0.247	0.433
989	gene27547	LOC4348481	10	-	11816026	11816157	11813904	11814152	11816363	11816515	989	2,9,2	15,8,10	0,0,0	20,15,15	230	99	6.29818026365E-006	0.000222305	0.054,0.326,0.079	0.0,0.0,0.0	0.153
4893	gene19326	LOC107277906	6	+	23524829	23526168	23523580	23524304	23526337	23526638	4893	3957,4008,4218	93,42,66	48,47,37	0,0,0	1438	99	6.91564823829E-006	0.0002414463	0.745,0.868,0.815	1.0,1.0,1.0	-0.191
2599	gene27701	LOC4348603	10	+	14279304	14279787	14278673	14279204	14280299	14280513	2599	0,5,0	10,11,21	4,5,7	5,3,3	582	99	7.18907960662E-006	0.0002482938	0.0,0.072,0.0	0.12,0.221,0.284	-0.184
141	gene12751	LOC9271365	4	-	16844466	16844567	16844222	16844350	16844844	16844896	141	1,2,1	25,18,36	5,2,13	7,18,21	200	99	7.40757270656E-006	0.0002504539	0.019,0.052,0.014	0.261,0.052,0.235	-0.154
4361	gene4826	LOC4328284	2	+	2550482	2550550	2545929	2549840	2550767	2551242	4361	8,8,11	15,20,25	16,7,5	115,80,83	167	99	7.38054730276E-006	0.0002504539	0.24,0.192,0.207	0.076,0.049,0.034	0.16
850	gene897	LOC9272170	1	+	7201504	7201643	7200786	7200850	7203554	7203661	850	1,6,7	0,0,0	23,17,18	2,4,2	238	99	7.64565533617E-006	0.0002558109	1.0,1.0,1.0	0.827,0.639,0.789	0.248
2455	gene1478	LOC9266323	1	+	14256480	14256608	14256242	14256354	14257321	14257636	2455	32,47,33	2,2,10	8,8,5	0,0,0	227	99	7.85920262936E-006	0.0002602449	0.875,0.911,0.59	1.0,1.0,1.0	-0.208
3363	gene28037	LOC4348897	10	+	17790027	17790078	17789837	17789945	17791090	17791168	3363	2,7,3	0,0,0	8,6,5	2,1,4	150	99	8.84455067574E-006	0.0002898847	1.0,1.0,1.0	0.725,0.798,0.452	0.342
3656	gene28935	LOC4349686	11	-	1474587	1474680	1473901	1474185	1477308	1477633	3656	9,4,8	22,24,20	2,0,0	21,22,5	192	99	9.248833582E-006	0.0003000733	0.174,0.079,0.171	0.047,0.0,0.0	0.126
199	gene14798	LOC4337473	4	-	35090461	35090520	35090294	35090359	35090780	35090898	199	1,3,1	4,2,1	1,2,3	0,1,0	158	99	1.01197638264E-005	0.0003250468	0.135,0.485,0.385	1.0,0.556,1.0	-0.517
1768	gene2373	LOC9269692	1	-	26066828	26067317	26066454	26066517	26067502	26067583	1768	149126226	0,11,4	90119105	0,0,0	588	99	1.08014193377E-005	0.0003435065	1.0,0.659,0.905	1.0,1.0,1.0	-0.145
1225	gene1507	LOC4326026	1	-	14613499	14617131	14612527	14612633	14618964	14620787	1225	6,9,9	0,0,0	31,28,37	2,0,3	3731	99	1.16032822393E-005	0.0003653896	1.0,1.0,1.0	0.291,1.0,0.247	0.487
1688	gene13003	LOC9270726	4	+	20320294	20320337	20316032	20316110	20321007	20321506	1688	23,23,18	0,1,0	0,1,0	1,0,2	142	99	1.38738591214E-005	0.0004204041	1.0,0.941,1.0	0.0,1.0,0.0	0.647
3833	gene17823	LOC4340167	6	-	2776362	2776463	2776190	2776290	2779017	2779148	3833	4,2,5	0,0,0	1,0,1	0,1,3	200	99	1.37513750748E-005	0.0004204041	1.0,1.0,1.0	1.0,0.0,0.142	0.619
4651	gene21747	LOC107281475	7	-	21506305	21506374	21506037	21506130	21508514	21508578	4651	1,0,1	1,2,1	2,1,4	0,2,0	168	99	1.36325792435E-005	0.0004204041	0.371,0.0,0.371	1.0,0.228,1.0	-0.495
575	gene5493	LOC9271823	2	+	8529891	8530263	8527958	8528058	8530907	8531016	575	7,2,9	0,0,1	13,17,20	9,7,3	471	99	1.36198777543E-005	0.0004204041	1.0,1.0,0.654	0.233,0.338,0.584	0.5
608	gene32266	LOC4352356	12	-	20136749	20137159	20136318	20136355	20137229	20138020	608	15,21,18	6,4,3	9,7,9	12,16,8	509	99	1.48437432824E-005	0.0004455898	0.327,0.505,0.539	0.127,0.078,0.18	0.329
4404	gene24151	LOC4345637	8	+	20828472	20829070	20828043	20828385	20830247	20830350	4404	11,11,10	2,6,14	4,5,8	0,1,0	697	99	1.549558258E-005	0.0004608501	0.439,0.207,0.092	1.0,0.415,1.0	-0.559
3090	gene8719	LOC4331862	3	-	4471229	4472643	4470882	4470922	4472753	4472807	3090	33,43,38	14,21,20	82,45,52	3,7,1	1513	99	1.78292843614E-005	0.0005253914	0.134,0.118,0.111	0.641,0.296,0.773	-0.449
529	gene31939	LOC9270659	12	+	13113633	13113691	13111351	13111445	13113800	13113844	529	513555727	47,84,72	6,8,2	0,0,0	157	99	1.80672924744E-005	0.0005275649	0.873,0.806,0.864	1.0,1.0,1.0	-0.152
1564	gene25064	LOC9272124	9	-	1613494	1613637	1612587	1612684	1613727	1613825	1564	3,3,5	0,0,1	21,26,20	12,20,4	242	99	2.0509603213E-005	0.0005934851	1.0,1.0,0.672	0.417,0.347,0.672	0.412
4662	gene11095	LOC4334040	3	+	30236966	30237040	30236765	30236884	30237231	30237352	4662	2,5,5	0,0,0	21,11,23	5,0,4	173	99	2.36370858566E-005	0.0006778779	1.0,1.0,1.0	0.706,1.0,0.767	0.176
3927	gene30736	LOC9269896	11	-	26535675	26535766	26535329	26535597	26536819	26537155	3927	2,3,1	0,0,1	1,0,3	1,2,1	190	99	0.000025236	0.0007173291	1.0,1.0,0.343	0.343,0.0,0.61	0.463
2808	gene25943	LOC4347149	9	+	16069537	16069609	16069211	16069290	16070554	16070656	2808	0,0,0	1,1,1	0,5,4	4,5,4	171	99	2.59654942589E-005	0.0007314114	0.0,0.0,0.0	0.0,0.367,0.367	-0.245
3926	gene30736	LOC9269896	11	-	26535675	26535762	26535329	26535597	26536819	26537155	3926	2,3,1	0,0,1	1,0,3	1,2,1	186	99	2.6186896583E-005	0.0007314114	1.0,1.0,0.347	0.347,0.0,0.615	0.462
1567	gene25064	LOC9272124	9	-	1613494	1613632	1612587	1612684	1613727	1613825	1567	3,2,4	0,0,1	21,17,17	12,20,4	237	99	2.69064178453E-005	0.0007450294	1.0,1.0,0.626	0.422,0.262,0.64	0.434
5247	gene16536	LOC4339021	5	-	22651542	22651986	22650725	22650798	22652090	22652247	5247	1,1,2	32,24,45	6,8,2	9,20,10	543	99	2.92292923398E-005	0.0008024315	0.006,0.008,0.008	0.108,0.068,0.035	-0.063
3392	gene27299	LOC9272688	10	-	7544623	7544791	7544247	7544391	7544937	7544972	3392	28,44,54	1,6,3	4,2,17	0,0,0	267	99	3.01804805527E-005	0.0008215229	0.912,0.731,0.87	1.0,1.0,1.0	-0.162
2815	gene25943	LOC4347149	9	+	16071134	16071248	16070983	16071054	16071334	16071435	2815	0,0,0	2,1,3	5,11,4	16,21,15	213	99	3.57709192084E-005	0.0009574683	0.0,0.0,0.0	0.127,0.196,0.11	-0.144
4398	gene24507	LOC4345945	8	+	24689643	24689814	24688437	24688551	24690173	24690346	4398	2,1,1	0,0,0	5,4,1	1,3,1	270	99	3.56540795293E-005	0.0009574683	1.0,1.0,1.0	0.647,0.328,0.268	0.586
4105	gene25713	LOC4346959	9	+	13472309	13472375	13472119	13472232	13472524	13472875	4105	59,39,52	1,0,2	121100137	4,15,15	165	99	3.66295044125E-005	0.0009694212	0.973,1.0,0.94	0.948,0.8,0.846	0.106
4703	gene28524	LOC4349333	10	-	21709626	21709726	21709064	21709546	21710859	21711014	4703	58,55,58	5,9,5	1,4,1	0,0,0	199	99	3.68211023003E-005	0.0009694212	0.852,0.752,0.852	1.0,1.0,1.0	-0.181
2799	gene25943	LOC4347149	9	+	16071209	16071248	16070983	16071054	16071334	16071435	2799	0,0,0	2,1,3	1,6,7	16,21,15	138	99	4.16256861239E-005	0.0010870057	0.0,0.0,0.0	0.043,0.17,0.251	-0.155
1975	gene16727	LOC4339175	5	-	24156553	24156624	24156204	24156419	24157738	24158054	1975	0,1,1	1,1,5	2,7,6	3,1,1	170	99	4.20131145276E-005	0.0010882752	0.0,0.368,0.104	0.28,0.803,0.777	-0.463
3168	gene18923	LOC9269070	6	-	16964281	16965314	16963432	16964091	16966042	16966188	3168	17,7,16	1,0,0	49,22,12	5,2,2	1132	99	0.000044057	0.0011320884	0.598,1.0,1.0	0.462,0.49,0.344	0.434
825	gene20436	LOC9267230	7	+	2369108	2369351	2367700	2367971	2370131	2370178	825	750799786	40,53,51	1,1,4	0,0,0	342	99	0.00004451	0.0011346509	0.844,0.814,0.817	1.0,1.0,1.0	-0.175
2722	gene24767	LOC9267708	8	+	26854854	26854886	26852956	26853060	26855817	26855880	2722	48,63,64	11,7,6	3,1,3	0,0,0	131	99	5.62822368879E-005	0.0014234531	0.767,0.872,0.89	1.0,1.0,1.0	-0.157
1631	gene4872	LOC107280152	2	+	2941541	2941589	2941160	2941327	2941781	2942429	1631	5,4,2	0,0,1	1,1,0	1,0,3	147	99	6.75357013656E-005	0.001694724	1.0,1.0,0.574	0.402,1.0,0.0	0.391
812	gene22398	LOC9266374	7	+	26987508	26987582	26987283	26987418	26987933	26988058	812	4,11,9	2,4,3	2,8,7	1,0,0	173	99	7.06081756325E-005	0.0017580888	0.534,0.611,0.632	0.534,1.0,1.0	-0.252
1419	gene32240	LOC4352332	12	-	19833456	19833564	19833246	19833320	19834024	19834178	1419	29,32,53	3,5,2	4,1,6	0,0,0	207	99	7.11820503215E-005	0.0017587442	0.822,0.754,0.927	1.0,1.0,1.0	-0.166
1721	gene16108	LOC4338604	5	-	18034155	18034703	18033947	18034034	18038934	18039124	1721	46,40,72	3,3,1	9,4,4	0,0,0	647	99	7.48162585414E-005	0.0018344261	0.701,0.671,0.917	1.0,1.0,1.0	-0.237
4862	gene13128	LOC9272266	4	+	21517648	21517725	21516871	21516954	21518203	21518316	4862	57,50,66	0,1,0	3,7,9	3,1,2	176	99	8.1700709474E-005	0.0019880506	1.0,0.966,1.0	0.36,0.797,0.717	0.364
717	gene25108	LOC4346451	9	-	2367096	2367145	2364626	2365022	2367694	2367818	717	21,14,12	5,6,9	1,2,4	2,8,9	148	99	8.53132664839E-005	0.0020603475	0.737,0.609,0.471	0.251,0.143,0.229	0.398
2144	gene24500	LOC4345940	8	-	24649226	24649367	24648382	24648840	24649460	24649526	2144	0,0,1	1,1,0	2,0,3	0,1,0	240	99	8.83104508858E-005	0.0021168147	0.0,0.0,1.0	1.0,0.0,1.0	-0.333
3487	gene15995	LOC9268205	5	+	16831032	16831150	16830125	16830429	16831745	16831842	3487	67,73,113	4,8,5	12,4,4	0,0,0	217	99	8.900737805E-005	0.0021177163	0.884,0.806,0.912	1.0,1.0,1.0	-0.133
1556	gene1715	LOC4324034	1	-	18027022	18027084	18026565	18026868	18027548	18029234	1556	31,23,32	3,4,2	8,8,17	0,0,0	161	99	9.06731649235E-005	0.0021414868	0.864,0.78,0.908	1.0,1.0,1.0	-0.149
1278	gene23667	LOC4345219	8	+	12385207	12385468	12381551	12383972	12385857	12386150	1278	0,1,1	1,0,0	1,0,2	0,1,1	360	99	9.52637225953E-005	0.0022334823	0.0,1.0,1.0	1.0,0.0,0.355	0.215
3587	gene29355	LOC4350020	11	+	5278504	5278560	5278344	5278414	5279035	5279116	3587	0,1,0	3,7,2	5,15,10	25,45,25	155	99	9.90557156938E-005	0.0023055577	0.0,0.084,0.0	0.113,0.176,0.203	-0.136
3901	gene8856	LOC9270137	3	-	5573795	5573864	5573536	5573669	5573953	5574031	3901	9,8,12	31,24,40	21,21,12	15,30,6	168	99	0.0001060461	0.0024505042	0.146,0.164,0.15	0.452,0.292,0.541	-0.275
3234	gene8895	LOC4332030	3	+	5808857	5808945	5807858	5808024	5810010	5812708	3234	10,7,4	2,0,1	2,4,5	5,4,4	187	99	0.0001089354	0.0024992898	0.726,1.0,0.679	0.175,0.346,0.398	0.495
2962	gene31903	LOC9267586	12	+	12352560	12352732	12351913	12352181	12352831	12353615	2962	3,1,1	0,4,1	4,1,3	0,0,0	271	99	0.0001166127	0.0026564547	1.0,0.084,0.268	1.0,1.0,1.0	-0.549
784	gene16929	LOC107278650	5	-	25928382	25928528	25927938	25928223	25929092	25929165	784	4,1,4	0,0,0	30,33,70	4,1,4	245	99	0.0001207533	0.0027314067	1.0,1.0,1.0	0.752,0.93,0.876	0.147
1646	gene29129	LOC4349846	11	-	2911256	2912519	2910956	2911169	2914360	2914446	1646	32,19,37	0,1,0	57,27,26	2,3,1	1362	99	0.0001295982	0.0029058463	1.0,0.58,1.0	0.674,0.395,0.654	0.286
1734	gene22564	LOC4344247	7	-	28394138	28394490	28393089	28393904	28394681	28394783	1734	4,5,7	17,9,9	12,4,8	0,0,4	451	99	0.0001302746	0.0029058463	0.049,0.109,0.146	1.0,1.0,0.305	-0.667
1796	gene29672	LOC9271452	11	+	9631851	9632018	9631353	9631651	9632146	9632251	1796	35,73,71	0,8,2	83,75,51	0,1,0	266	99	0.0001413932	0.0031321024	1.0,0.773,0.93	1.0,0.965,1.0	-0.087
4001	gene5133	LOC4328567	2	+	4980044	4980182	4975357	4975428	4981806	4981859	4001	8,14,12	8,4,3	21,18,7	0,3,0	237	99	0.0001485273	0.0032676003	0.295,0.594,0.626	1.0,0.715,1.0	-0.4
3309	gene25180	LOC107278788	9	+	4050135	4050744	4049597	4050050	4051565	4051701	3309	10,6,5	5,6,1	4,2,4	0,0,1	708	99	0.0001541861	0.0033690177	0.219,0.123,0.411	1.0,1.0,0.359	-0.535
3082	gene23630	LOC4345183	8	-	11550503	11550667	11550177	11550253	11551803	11551985	3082	3,4,3	2,2,6	12,12,23	3,1,1	263	99	0.0001555821	0.0033765516	0.361,0.43,0.158	0.601,0.819,0.896	-0.456
793	gene11100	LOC4334045	3	+	30295923	30295989	30295506	30295653	30296105	30296169	793	0,0,0	6,4,4	6,0,2	11,4,5	165	99	0.0001597922	0.0034446489	0.0,0.0,0.0	0.247,0.0,0.194	-0.147
1797	gene29672	LOC9271452	11	+	9631851	9632017	9631353	9631651	9632146	9632251	1797	42,76,77	0,8,2	93,78,59	0,1,0	265	99	0.0001673263	0.0035830144	1.0,0.78,0.935	1.0,0.967,1.0	-0.084
2080	gene26349	LOC9272663	9	+	19500081	19500121	19499235	19499342	19500755	19500800	2080	41,27,33	5,3,5	36,35,12	0,2,0	139	99	0.0001712021	0.0036417304	0.854,0.865,0.825	1.0,0.926,1.0	-0.127
1623	gene15163	LOC4337807	5	-	2752133	2752991	2751887	2751985	2753248	2753314	1623	14,14,32	1,3,1	95,91,45	0,0,0	957	99	0.0001744178	0.0036857232	0.592,0.326,0.768	1.0,1.0,1.0	-0.438
4315	gene21475	LOC9272532	7	+	18465544	18465914	18465105	18465255	18466131	18466440	4315	3,1,12	0,0,1	9,36,15	5,2,1	469	99	0.0001771436	0.0037188577	1.0,1.0,0.717	0.275,0.792,0.76	0.297
2816	gene25943	LOC4347149	9	+	16071199	16071248	16070983	16071054	16071334	16071435	2816	0,0,0	2,1,3	2,7,2	16,21,15	148	99	0.0001940184	0.0040205611	0.0,0.0,0.0	0.077,0.182,0.082	-0.114
4321	gene1671	LOC107278686	1	-	17425082	17425173	17424503	17424572	17425272	17427209	4321	0,0,4	4,3,3	19,27,65	11,16,15	190	99	0.0001934809	0.0040205611	0.0,0.0,0.41	0.474,0.468,0.693	-0.408
4148	gene31766	LOC4351929	12	+	9364289	9364448	9361963	9362062	9364604	9364706	4148	4,3,0	65,66,75	8,17,11	145,136,31	258	99	0.0002017263	0.0041534919	0.023,0.017,0.0	0.021,0.046,0.12	-0.049
5126	gene26727	LOC4347843	9	+	22229955	22230066	22228613	22228829	22235285	22235386	5126	9,8,23	3,2,13	1,2,3	1,0,0	210	99	0.0002290284	0.0046856005	0.586,0.653,0.455	0.32,1.0,1.0	-0.209
711	gene15127	LOC4337765	5	+	2395449	2395546	2393587	2393824	2396234	2396302	711	236265348	15,10,9	17,12,18	0,0,0	196	99	0.0002317064	0.0047103864	0.888,0.93,0.951	1.0,1.0,1.0	-0.077
3436	gene10141	LOC4333174	3	+	18040804	18040924	18040550	18040636	18041022	18041087	3436	10,6,11	0,0,0	38,40,42	3,2,4	219	99	0.0002585856	0.0052234309	1.0,1.0,1.0	0.851,0.9,0.826	0.141
3683	gene26160	LOC9268732	9	-	18097242	18097981	18096812	18096988	18098230	18098372	3683	46,40,49	1,1,4	5,12,3	0,0,0	838	99	0.0002601958	0.0052234309	0.845,0.825,0.591	1.0,1.0,1.0	-0.246
1058	gene18591	LOC4340813	6	+	11093565	11093691	11093249	11093394	11093920	11094210	1058	32,26,30	17,17,31	30,45,82	80,72,117	225	99	0.0002689498	0.0053656318	0.453,0.402,0.299	0.142,0.216,0.236	0.187
3482	gene18272	LOC4340554	6	-	6601074	6602056	6600045	6600162	6602230	6602470	3482	708723994	7,5,10	47,34,27	0,0,0	1081	99	0.0002770615	0.0054933422	0.903,0.93,0.901	1.0,1.0,1.0	-0.089
3310	gene25180	LOC107278788	9	+	4050135	4050271	4049717	4050050	4051565	4051701	3310	11,9,6	5,6,1	2,2,1	0,0,1	235	99	0.0002847325	0.0056108017	0.481,0.387,0.717	1.0,1.0,0.296	-0.237
1413	gene9306	LOC4332425	3	+	9445712	9445902	9445425	9445577	9446246	9447830	1413	0,1,0	2,1,2	8,3,0	8,2,1	289	99	0.0003307789	0.0064784258	0.0,0.255,0.0	0.255,0.339,0.0	-0.113
3352	gene11633	LOC107280356	3	+	34306129	34307141	34305961	34306075	34307298	34307501	3352	11,15,20	1,0,4	5,2,0	4,1,3	1111	99	0.0003349958	0.0065189015	0.495,1.0,0.308	0.1,0.151,0.0	0.517
4871	gene15753	LOC4338295	5	+	12294854	12295078	12293923	12294353	12295596	12295665	4871	228186259	13,11,13	20,11,7	1,0,0	323	99	0.0003369046	0.0065189015	0.843,0.838,0.859	0.86,1.0,1.0	-0.107
3129	gene2746	LOC4325939	1	+	29639807	29639849	29637807	29638351	29639962	29640049	3129	16,23,20	7,8,10	0,1,0	1,0,1	141	99	0.0003416705	0.0065715312	0.616,0.669,0.584	0.0,1.0,0.0	0.29
3686	gene26160	LOC9268732	9	-	18097242	18097809	18096812	18096988	18098230	18098372	3686	42,33,40	1,1,4	4,11,2	0,0,0	666	99	0.0003545103	0.0067377926	0.862,0.831,0.598	1.0,1.0,1.0	-0.236
4150	gene5070	LOC107280141	2	-	4525069	4525152	4524557	4524759	4526269	4526805	4150	6,8,6	0,0,2	1,0,0	0,1,1	182	99	0.0003531507	0.0067377926	1.0,1.0,0.62	1.0,0.0,0.0	0.54
2231	gene21806	LOC4343562	7	+	22103982	22104055	22101903	22103231	22104455	22105100	2231	1,5,0	0,0,1	9,5,9	31,20,41	172	99	0.0003760356	0.0071048614	1.0,1.0,0.0	0.143,0.126,0.112	0.54
2911	gene12942	LOC4335713	4	-	19696440	19696524	19695222	19695908	19696595	19696658	2911	33,36,39	0,5,4	31,39,4	1,0,0	183	99	0.0003820882	0.0071352759	1.0,0.796,0.841	0.944,1.0,1.0	-0.102
680	gene2378	LOC107277958	1	-	26115660	26115753	26115222	26115432	26116423	26117702	680	42,42,60	3,6,0	6,1,4	0,0,0	192	99	0.0003805059	0.0071352759	0.878,0.783,1.0	1.0,1.0,1.0	-0.113
2244	gene1996	LOC9269084	1	+	22429694	22429747	22429499	22429608	22429842	22429923	2244	84,68,114	5,5,7	1,5,6	0,0,0	152	99	0.0003917814	0.0072739997	0.916,0.899,0.914	1.0,1.0,1.0	-0.09
1216	gene5459	LOC4328862	2	+	8214814	8215199	8213193	8213343	8215280	8216077	1216	1,2,1	0,0,0	34,38,22	2,3,1	484	99	0.0004011105	0.0074044068	1.0,1.0,1.0	0.777,0.722,0.818	0.228
2873	gene22315	LOC9271378	7	+	26388611	26388651	26388440	26388512	26389388	26389450	2873	3,3,1	0,0,1	0,1,1	1,1,1	139	99	0.0004037949	0.0074109463	1.0,1.0,0.416	0.0,0.416,0.416	0.528
605	gene8632	LOC4331782	3	-	3869645	3869813	3869313	3869432	3870955	3871388	605	2236,2111,3062	71,64,102	1,6,5	0,0,0	267	99	0.0004060793	0.0074109463	0.921,0.924,0.918	1.0,1.0,1.0	-0.079
2008	gene31557	LOC9268252	12	-	5168081	5168247	5167925	5167993	5168365	5168688	2008	3,2,2	3,0,0	0,1,0	2,0,1	265	99	0.000409776	0.0074361605	0.272,1.0,1.0	0.0,1.0,0.0	0.424
104	gene12175	LOC4335036	4	+	4278094	4278211	4274886	4275162	4279334	4279503	104	24,29,32	0,0,2	19,20,35	4,4,1	216	99	0.0004199651	0.0075359099	1.0,1.0,0.88	0.685,0.696,0.941	0.186
3896	gene23940	LOC9267073	8	-	18146772	18146816	18146409	18146644	18147330	18149411	3896	0,0,1	2,3,1	3,4,5	13,7,5	143	99	0.0004192341	0.0075359099	0.0,0.0,0.409	0.138,0.283,0.409	-0.14
1921	gene25288	LOC4346616	9	-	6047800	6047847	6046578	6047652	6048645	6048768	1921	0,0,1	2,4,8	1,2,15	21,19,23	146	99	0.0004228091	0.0075447926	0.0,0.0,0.078	0.031,0.067,0.307	-0.109
3608	gene21993	LOC4343737	7	+	23674658	23674767	23673049	23673536	23676133	23676387	3608	432397489	21,24,19	77,54,49	0,0,3	208	99	0.0004313129	0.0076540175	0.907,0.887,0.925	1.0,1.0,0.886	-0.056
682	gene2378	LOC107277958	1	-	26117151	26117429	26116570	26116654	26117607	26117702	682	33,53,55	4,2,5	10,2,16	1,0,0	377	99	0.0004479719	0.0079059664	0.684,0.874,0.743	0.724,1.0,1.0	-0.141
1209	gene5459	LOC4328862	2	+	8214787	8215199	8213193	8213343	8215280	8216077	1209	1,2,1	0,0,0	41,39,23	2,3,1	511	99	0.0004681922	0.0081730068	1.0,1.0,1.0	0.799,0.716,0.817	0.223
2460	gene9883	LOC9268085	3	-	14752640	14752749	14752280	14752445	14753008	14753086	2460	16,12,25	3,4,7	4,1,3	10,1,2	208	99	0.0004665987	0.0081730068	0.717,0.588,0.63	0.16,0.322,0.417	0.345
3269	gene27850	LOC9270558	10	-	15691387	15691458	15690878	15690938	15691579	15691653	3269	47,71,47	3,3,7	11,18,18	0,1,0	170	99	0.0004978166	0.0086431729	0.901,0.932,0.796	1.0,0.913,1.0	-0.095
1974	gene11996	LOC9270448	4	+	498924	499473	498120	498575	500363	501001	1974	2,3,2	0,0,0	49,26,43	0,3,3	648	99	0.0005106664	0.0088186048	1.0,1.0,1.0	1.0,0.57,0.687	0.248
2207	gene9668	LOC4332769	3	-	12517042	12517232	12516486	12516798	12517450	12518881	2207	3,7,3	0,1,0	58,39,16	1,7,4	289	99	0.0005194145	0.0089217086	1.0,0.706,1.0	0.952,0.656,0.578	0.173
2088	gene30229	LOC9270219	11	+	20399746	20399897	20398198	20399627	20401283	20401815	2088	4,17,14	4,5,6	106134129	14,9,12	250	99	0.000554257	0.0094695402	0.284,0.574,0.48	0.75,0.855,0.81	-0.359
2385	gene2199	LOC4325322	1	+	24313952	24314162	24312603	24313106	24315010	24315159	2385	58,34,66	0,0,0	62,30,15	3,4,0	309	99	0.0005725675	0.0097306172	1.0,1.0,1.0	0.869,0.706,1.0	0.142
2795	gene25943	LOC4347149	9	+	16066219	16066380	16065721	16065837	16068900	16068972	2795	5,5,1	0,1,0	68,55,83	9,12,2	260	99	0.0005860385	0.0099071345	1.0,0.656,1.0	0.742,0.636,0.94	0.113
1086	gene21019	LOC4342882	7	+	9402433	9402567	9402028	9402070	9403149	9403248	1086	16,7,12	0,0,0	74,80,37	5,4,0	233	99	0.0006051166	0.010176097	1.0,1.0,1.0	0.863,0.895,1.0	0.081
4872	gene15753	LOC4338295	5	+	12294955	12295078	12293923	12294353	12295596	12295665	4872	240178242	13,11,13	17,11,8	1,0,0	222	99	0.0006238402	0.0104363275	0.892,0.878,0.892	0.883,1.0,1.0	-0.074
2037	gene7075	LOC4330309	2	-	27670290	27670388	27669371	27669444	27670656	27670797	2037	20,20,16	25,15,31	12,33,29	9,7,4	197	99	0.0006321334	0.0105202718	0.287,0.401,0.206	0.401,0.703,0.785	-0.332
3566	gene31765	LOC9269561	12	-	9306043	9306096	9305829	9305954	9307762	9308037	3566	4,1,6	0,0,0	124,83,19	5,7,1	152	99	0.0006753098	0.0111809027	1.0,1.0,1.0	0.942,0.885,0.925	0.083
1973	gene11996	LOC9270448	4	+	498929	499473	498163	498575	500363	501001	1973	2,3,2	0,0,0	56,30,44	0,3,3	643	99	0.0007053922	0.0116190759	1.0,1.0,1.0	1.0,0.606,0.693	0.234
1857	gene27164	LOC9272017	10	-	4664398	4664493	4663697	4663764	4665102	4665161	1857	21,31,52	0,5,4	12,9,8	0,0,1	194	99	0.0007379815	0.0120938601	1.0,0.76,0.869	1.0,1.0,0.803	-0.058
1685	gene13003	LOC9270726	4	+	20320730	20320808	20320294	20320337	20321007	20321506	1685	60,61,88	1,10,1	1,6,1	0,0,0	177	99	0.0007469057	0.0121779751	0.971,0.773,0.98	1.0,1.0,1.0	-0.092
1412	gene9306	LOC4332425	3	+	9445712	9445902	9445425	9445577	9446249	9447830	1412	0,1,0	2,1,1	7,4,0	4,3,8	289	99	0.0007508832	0.0121809941	0.0,0.255,0.0	0.375,0.314,0.0	-0.145
1336	gene13149	LOC4335907	4	-	21706856	21706944	21706206	21706551	21707283	21707408	1336	0,1,1	6,2,8	3,5,7	9,12,15	187	99	0.000757861	0.0122324097	0.0,0.209,0.062	0.15,0.181,0.198	-0.086
2062	gene22349	LOC4344054	7	-	26620198	26620513	26619931	26620036	26621763	26622023	2062	2,10,2	0,0,0	36,51,8	2,1,3	414	99	0.0008238532	0.0132310829	1.0,1.0,1.0	0.811,0.924,0.389	0.292
1455	gene30200	LOC4350688	11	+	20070927	20071001	20067940	20068141	20071079	20071165	1455	3,5,4	0,0,0	3,5,2	5,1,0	173	99	0.0008841449	0.01405878	1.0,1.0,1.0	0.256,0.741,1.0	0.334
2682	gene18295	LOC4340574	6	-	6810728	6810812	6810319	6810487	6811109	6811288	2682	308255435	16,11,13	1,1,3	0,0,0	183	99	0.0008839074	0.01405878	0.912,0.926,0.948	1.0,1.0,1.0	-0.071
4054	gene19931	LOC4341977	6	+	29631268	29631399	29630974	29631097	29631477	29631559	4054	34,32,25	2,2,3	5,8,1	0,0,0	230	99	0.0008889195	0.0140650714	0.88,0.873,0.782	1.0,1.0,1.0	-0.155
1456	gene30200	LOC4350688	11	+	20071234	20071397	20067940	20068141	20071478	20071557	1456	49,36,50	1,1,0	88,57,48	4,6,1	262	99	0.0009079779	0.0142962014	0.949,0.932,1.0	0.893,0.782,0.948	0.086
3087	gene11823	LOC4334750	3	-	35447397	35447885	35447213	35447224	35448109	35448191	3087	7,2,2	5,4,4	43,49,53	18,19,15	587	99	0.0009237511	0.0144736026	0.191,0.078,0.078	0.287,0.303,0.373	-0.205
2964	gene31903	LOC9267586	12	+	12351302	12351543	12349442	12350951	12351913	12353615	2964	4,2,6	5,2,8	1,1,1	6,11,4	340	99	0.0009384047	0.0146318252	0.189,0.226,0.179	0.046,0.026,0.068	0.151
1970	gene21486	LOC4343292	7	+	18563481	18563544	18563036	18563407	18563627	18563699	1970	6,13,28	2,4,1	39,38,23	1,1,0	162	99	0.0011063172	0.0171666217	0.647,0.665,0.945	0.96,0.959,1.0	-0.221
771	gene31323	LOC4351526	12	+	2605897	2606080	2604997	2605178	2606652	2607896	771	144150164	8,2,3	4,4,2	0,0,0	282	99	0.001124948	0.0173717929	0.863,0.963,0.95	1.0,1.0,1.0	-0.075
4090	gene30098	LOC107279547	11	-	18561014	18561131	18560842	18560932	18562783	18562864	4090	13,17,19	0,0,0	65,51,33	1,1,6	216	99	0.001131481	0.0173890765	1.0,1.0,1.0	0.968,0.959,0.716	0.119
3511	gene19828	LOC4341891	6	+	28671606	28671682	28671213	28671276	28671842	28671876	3511	5,6,2	0,0,0	22,22,8	2,3,1	175	99	0.0011636927	0.0177347732	1.0,1.0,1.0	0.862,0.806,0.819	0.171
3763	gene4996	LOC4328444	2	-	3847808	3847866	3846150	3847302	3849955	3850087	3763	0,1,0	9,9,8	3,4,1	15,16,3	157	99	0.0011650178	0.0177347732	0.0,0.065,0.0	0.112,0.136,0.174	-0.119
2846	gene23608	LOC4345166	8	+	11076082	11076172	11075445	11075564	11076742	11077068	2846	0,1,2	1,0,0	3,6,26	29,23,20	189	99	0.0012713427	0.0192620417	0.0,1.0,1.0	0.051,0.12,0.405	0.475
3177	gene3568	LOC4327512	1	+	36288135	36288160	36286841	36288006	36289175	36289645	3177	1,5,3	26,19,30	0,0,0	3,13,10	124	99	0.0013047549	0.0196754589	0.03,0.174,0.074	0.0,0.0,0.0	0.093
1208	gene18782	LOC4340970	6	+	13841325	13841481	13838486	13838546	13841546	13841640	1208	59,53,57	3,3,4	10,21,4	0,1,0	255	99	0.0014014542	0.0208744282	0.884,0.873,0.847	1.0,0.891,1.0	-0.096
5212	gene22656	LOC4344339	7	+	29175445	29175544	29174363	29174527	29175696	29178342	5212	2,1,2	0,1,0	4,3,4	0,1,7	198	99	0.0014021974	0.0208744282	1.0,0.333,1.0	1.0,0.6,0.222	0.17
601	gene11796	LOC4334723	3	+	35285274	35285627	35284988	35285191	35286650	35286874	601	28,24,27	111126158	10,9,11	20,24,9	452	99	0.0014037598	0.0208744282	0.052,0.04,0.036	0.099,0.076,0.211	-0.086
2508	gene8657	LOC9268784	3	-	4088665	4088718	4087309	4087443	4089188	4090121	2508	11,12,12	4,1,1	3,5,2	0,0,0	152	99	0.0014286447	0.0211465755	0.642,0.887,0.887	1.0,1.0,1.0	-0.195
1568	gene25064	LOC9272124	9	-	1615050	1616070	1614864	1614954	1616799	1617509	1568	4,9,4	1,3,3	157130130	12,20,12	1119	99	0.001590135	0.0232159705	0.261,0.21,0.106	0.537,0.365,0.489	-0.271
4137	gene10218	LOC4333254	3	-	20182961	20183000	20182430	20182588	20183101	20183170	4137	0,1,3	1,0,0	29,28,7	17,7,9	138	99	0.001576974	0.0232159705	0.0,1.0,1.0	0.55,0.742,0.358	0.117
4850	gene26144	LOC9271007	9	+	17962834	17962899	17960674	17960785	17963027	17963310	4850	29,22,29	17,13,18	16,8,5	0,3,1	164	99	0.0015857129	0.0232159705	0.507,0.505,0.493	1.0,0.617,0.751	-0.288
4145	gene31766	LOC4351929	12	+	9364286	9364448	9361963	9362062	9364604	9364706	4145	4,4,2	65,66,75	6,21,12	145,136,31	261	99	0.0016421402	0.0238667619	0.023,0.022,0.01	0.015,0.055,0.128	-0.048
3513	gene20913	LOC4342799	7	+	7719850	7719938	7719529	7719591	7720267	7720593	3513	1,1,0	1,1,1	15,13,9	9,11,9	187	99	0.001683425	0.0243565814	0.346,0.346,0.0	0.469,0.385,0.346	-0.169
1315	gene12891	LOC9269834	4	+	19149470	19149657	19149301	19149370	19150206	19150253	1315	38,20,26	5,0,4	2,2,4	0,1,0	286	99	0.0017820085	0.0255527288	0.725,1.0,0.692	1.0,0.409,1.0	0.003
2324	gene25456	LOC107277727	9	+	9775418	9775448	9772411	9772458	9775530	9775815	2324	10,10,14	1,3,2	5,2,2	0,0,0	129	99	0.0017753116	0.0255527288	0.885,0.719,0.843	1.0,1.0,1.0	-0.184
3783	gene17227	LOC4339622	5	+	28087791	28088476	28085103	28085232	28089301	28090131	3783	3,1,1	0,1,0	17,15,19	3,3,2	784	99	0.0018181862	0.0259556188	1.0,0.112,1.0	0.417,0.387,0.545	0.254
3782	gene17227	LOC4339622	5	+	28087786	28088476	28085088	28085232	28089301	28090131	3782	3,1,1	0,1,0	17,15,19	3,3,2	789	99	0.0018389589	0.0260969113	1.0,0.111,1.0	0.416,0.386,0.544	0.255
4565	gene16340	LOC9271383	5	+	20739899	20740515	20737824	20738862	20740840	20742315	4565	4,4,6	0,0,0	62,51,91	1,3,2	715	99	0.0018443334	0.0260969113	1.0,1.0,1.0	0.896,0.702,0.863	0.18
3084	gene23630	LOC4345183	8	-	11550453	11550667	11550177	11550253	11551803	11551985	3084	6,6,4	2,2,6	17,12,19	3,1,1	313	99	0.0018753643	0.0264196056	0.487,0.487,0.174	0.642,0.791,0.857	-0.381
4503	gene17404	LOC4339774	5	+	29332062	29332464	29329777	29330007	29332575	29332804	4503	6,10,18	1,1,2	36,37,23	0,0,1	501	99	0.0019164973	0.0268811761	0.542,0.664,0.64	1.0,1.0,0.82	-0.325
1935	gene26188	LOC4347377	9	+	18364998	18365130	18364562	18364675	18365316	18366608	1935	0,1,2	1,0,0	0,0,2	4,2,1	231	99	0.0020771063	0.0290072407	0.0,1.0,1.0	0.0,0.0,0.462	0.513
1835	gene16711	LOC4339158	5	+	24065386	24065442	24064396	24064468	24065542	24065977	1835	0,1,0	3,4,11	3,9,2	25,35,33	155	99	0.0020935707	0.0291106017	0.0,0.138,0.0	0.071,0.141,0.037	-0.037
5059	gene22565	LOC4344248	7	+	28408888	28408964	28408055	28408213	28409175	28409557	5059	5,11,9	28,36,34	22,35,94	72,59,68	175	99	0.002126536	0.0294415237	0.092,0.147,0.13	0.147,0.251,0.439	-0.156
997	gene3062	LOC4327031	1	+	32097706	32097811	32096825	32096864	32097890	32097929	997	1,1,1	0,0,0	120,77,81	5,5,0	204	99	0.0022320429	0.0307696213	1.0,1.0,1.0	0.921,0.882,1.0	0.066
2963	gene31903	LOC9267586	12	+	12351302	12351539	12349442	12350951	12351913	12353615	2963	5,3,8	5,2,8	3,1,1	6,11,4	336	99	0.0023594307	0.0323867149	0.228,0.307,0.228	0.128,0.026,0.069	0.18
3268	gene27850	LOC9270558	10	-	15691387	15691446	15690878	15690938	15691579	15691653	3268	91,133,91	3,3,7	31,39,43	0,1,0	158	99	0.0023719285	0.0324197202	0.95,0.965,0.891	1.0,0.961,1.0	-0.052
3546	gene2670	LOC4326931	1	-	29069495	29069606	29069154	29069278	29069691	29069790	3546	17,12,26	3,0,3	4,3,5	0,0,0	210	99	0.002418963	0.032922496	0.728,1.0,0.803	1.0,1.0,1.0	-0.156
1852	gene25272	LOC9266370	9	+	5837240	5837289	5835638	5835713	5838047	5838389	1852	4,2,2	0,1,1	4,18,9	8,8,2	148	99	0.0025428781	0.034462972	1.0,0.572,0.572	0.251,0.601,0.751	0.18
3412	gene5911	LOC4329276	2	-	15002221	15002304	15001927	15002074	15002391	15003033	3412	1,5,0	0,0,1	7,1,1	0,3,2	182	99	0.0025883373	0.0349316778	1.0,1.0,0.0	1.0,0.153,0.214	0.211
1777	gene23009	LOC9268118	8	-	2577807	2578228	2577152	2577230	2580158	2580227	1777	2,0,2	10,2,7	8,13,35	49,25,17	520	99	0.0026505358	0.0356214265	0.037,0.0,0.052	0.03,0.09,0.282	-0.104
1400	gene26930	LOC4347996	10	-	1200604	1200734	1198955	1200410	1202856	1203173	1400	36,36,40	1,0,0	10,9,22	5,0,1	229	99	0.0026896767	0.0358474754	0.94,1.0,1.0	0.464,1.0,0.905	0.19
3540	gene18135	LOC9268532	6	+	5393753	5393848	5393251	5393648	5394707	5394797	3540	554623810	12,12,25	9,3,4	0,0,0	194	99	0.0026892479	0.0358474754	0.959,0.964,0.943	1.0,1.0,1.0	-0.045
1354	gene13742	LOC4336466	4	+	26388260	26388444	26387747	26387888	26390774	26391293	1354	3,1,1	1,0,0	45,52,15	4,3,2	283	99	0.0027367241	0.0363237919	0.512,1.0,1.0	0.797,0.858,0.724	0.044
4634	gene9742	LOC9271082	3	-	13123265	13123376	13122585	13123155	13123572	13124602	4634	47,43,48	100,78,86	6,2,0	11,12,15	210	99	0.0028354408	0.0374791593	0.181,0.206,0.208	0.205,0.073,0.0	0.106
1742	gene22943	LOC107281847	8	-	1839753	1839898	1838901	1839137	1840320	1841133	1742	53,44,57	7,17,5	21,4,10	6,10,9	244	99	0.002875026	0.0378466539	0.754,0.512,0.822	0.587,0.14,0.311	0.35
192	gene9182	LOC4332298	3	-	8302779	8302856	8301699	8301767	8303905	8303942	192	388433670	8,20,13	2,4,2	0,0,0	176	99	0.0029687543	0.0389209752	0.965,0.924,0.967	1.0,1.0,1.0	-0.048
3017	gene27317	LOC4348288	10	-	7994361	7994483	7993301	7993743	7994580	7995904	3017	115127173	41,45,54	11,11,24	8,15,13	221	99	0.003042129	0.0397208062	0.557,0.558,0.589	0.381,0.247,0.453	0.208
1259	gene31874	LOC4352024	12	-	11363509	11363776	11362623	11363348	11364236	11364739	1259	4,8,14	0,0,0	8,14,14	1,4,0	366	99	0.0033058862	0.0428530927	1.0,1.0,1.0	0.684,0.486,1.0	0.277
4656	gene21747	LOC107281475	7	-	21506294	21506374	21506037	21506130	21508514	21508578	4656	2,4,2	1,2,1	4,3,3	0,2,0	179	99	0.003308707	0.0428530927	0.525,0.525,0.525	1.0,0.453,1.0	-0.293
4933	gene1937	LOC9270518	1	-	21536558	21536622	21534056	21535341	21536832	21536885	4933	7,4,5	3,0,2	10,2,2	1,0,0	163	99	0.0034438948	0.044292181	0.586,1.0,0.603	0.859,1.0,1.0	-0.223
5211	gene22656	LOC4344339	7	+	29175431	29175544	29174416	29174527	29175696	29178342	5211	4,1,2	0,1,0	12,6,6	0,1,7	212	99	0.0034473989	0.044292181	1.0,0.318,1.0	1.0,0.737,0.286	0.098
971	gene2724	LOC4327824	1	-	29488643	29488742	29488357	29488564	29490599	29490689	971	0,0,4	2,4,4	36,25,39	27,34,26	198	99	0.0035652422	0.0456237365	0.0,0.0,0.333	0.4,0.269,0.429	-0.255
1860	gene10483	LOC4333475	3	-	23617722	23617774	23616667	23616972	23619877	23619981	1860	2,3,1	1,0,0	15,11,8	3,2,1	151	99	0.0035862598	0.0457105808	0.567,1.0,1.0	0.766,0.783,0.84	0.059
1868	gene23410	LOC4344991	8	+	7915205	7915315	7914134	7914231	7915842	7916511	1868	1,0,3	28,25,21	3,3,2	10,6,7	209	99	0.0038277116	0.0485952955	0.017,0.0,0.063	0.124,0.191,0.119	-0.118
1638	gene3174	LOC4326436	1	-	33007492	33007636	33007272	33007401	33007735	33007802	1638	74,63,111	3,2,2	77,48,60	4,7,6	243	99	0.0038779657	0.0490394718	0.909,0.928,0.958	0.887,0.736,0.803	0.123
3744	gene1652	LOC4324539	1	+	17154388	17154484	17154216	17154309	17155059	17155782	3744	7,9,12	3,4,12	172,162,91	49,24,19	195	99	0.0043308961	0.0545523066	0.542,0.533,0.337	0.641,0.774,0.709	-0.237
3209	gene28700	LOC4349501	10	-	23036860	23037102	23036656	23036745	23037387	23038667	3209	285238313	9,8,13	197,193,98	3,3,1	341	99	0.0044417066	0.0557295376	0.902,0.896,0.875	0.95,0.949,0.966	-0.064
2208	gene9668	LOC4332769	3	-	12517042	12517232	12516486	12516798	12518200	12518238	2208	1,5,2	0,0,0	47,36,14	3,3,0	289	99	0.0045621594	0.0568823556	1.0,1.0,1.0	0.843,0.804,1.0	0.118
670	gene22524	LOC4344213	7	-	28108490	28108603	28107634	28107723	28109319	28109581	670	8,6,4	2,0,4	25,5,1	13,18,25	212	99	0.0045690062	0.0568823556	0.651,1.0,0.318	0.473,0.115,0.018	0.454
4425	gene9829	LOC4332908	3	+	14234777	14234805	14234497	14234619	14234890	14235225	4425	301362484	9,6,3	13,18,24	10,0,1	127	99	0.0046755322	0.0579838203	0.963,0.979,0.992	0.503,1.0,0.949	0.161
352	gene7558	LOC4330785	2	-	31918006	31918347	31916834	31917026	31919195	31919266	352	6,2,14	10,5,7	21,7,20	75,49,60	440	99	0.0049116933	0.0606783028	0.119,0.083,0.31	0.059,0.031,0.07	0.117
295	gene15390	LOC4338003	5	-	5258030	5258133	5257853	5257901	5258720	5258837	295	4,2,3	2,0,1	3,0,0	0,1,3	202	99	0.0049521876	0.0609441634	0.495,1.0,0.595	1.0,0.0,0.0	0.363
2210	gene9668	LOC4332769	3	-	12517450	12517848	12516486	12516798	12518200	12519864	2210	5,18,9	0,0,0	60,71,50	3,3,0	497	99	0.0050463851	0.06186637	1.0,1.0,1.0	0.799,0.825,1.0	0.125
2946	gene29743	LOC4350333	11	+	11397790	11398228	11396624	11397648	11398550	11398641	2946	17,4,12	0,0,0	81,58,39	1,0,5	537	99	0.005143945	0.0628226285	1.0,1.0,1.0	0.937,1.0,0.59	0.158
341	gene1628	LOC4325231	1	+	16498827	16500051	16498548	16498635	16502243	16503330	341	1,1,3	0,0,0	30,18,10	2,2,0	1323	99	0.0053879	0.0655527835	1.0,1.0,1.0	0.529,0.402,1.0	0.356
2111	gene18137	LOC4340439	6	+	5424373	5424486	5423774	5423906	5424625	5424749	2111	10,8,10	2,0,3	5,4,1	0,0,0	212	99	0.0054094916	0.0655671213	0.7,1.0,0.609	1.0,1.0,1.0	-0.23
383	gene23386	LOC4344972	8	+	7609073	7609191	7608879	7608947	7609324	7609384	383	151129233	3,4,10	13,22,3	1,0,0	217	99	0.0054721349	0.065957631	0.958,0.936,0.914	0.856,1.0,1.0	-0.016
4649	gene10744	LOC9268935	3	-	26920362	26920501	26918477	26918584	26921154	26921218	4649	9,14,13	1,0,1	46,44,49	2,4,6	238	99	0.0054827794	0.065957631	0.789,1.0,0.844	0.905,0.821,0.773	0.045
2076	gene21587	LOC9270800	7	+	19923532	19923663	19923410	19923463	19923758	19923855	2076	1,1,3	0,0,0	108104155	1,1,8	230	99	0.0056035782	0.067159303	1.0,1.0,1.0	0.979,0.978,0.893	0.05
2824	gene29766	LOC4350352	11	-	11801432	11801543	11800348	11800725	11801635	11801860	2824	8,3,5	138120167	1,1,4	3,2,2	210	99	0.0057417219	0.0685591476	0.027,0.012,0.014	0.136,0.191,0.485	-0.253
712	gene15127	LOC4337765	5	+	2395449	2395546	2393587	2393824	2396191	2396302	712	66,65,93	5,4,2	8,5,8	1,0,0	196	99	0.0057662706	0.0685972632	0.87,0.891,0.959	0.802,1.0,1.0	-0.027
3891	gene5062	LOC4328504	2	+	4441077	4441123	4440796	4440929	4442472	4442524	3891	1,1,5	0,3,2	8,1,4	1,0,1	145	99	0.0058856166	0.0697586732	1.0,0.185,0.631	0.845,1.0,0.732	-0.254
1729	gene28487	LOC4349299	10	-	21458496	21458589	21457486	21457608	21459564	21459776	1729	2,5,0	0,0,1	8,8,9	7,0,2	192	99	0.0059562488	0.0703362913	1.0,1.0,0.0	0.371,1.0,0.699	-0.023
4687	gene1870	LOC4326190	1	+	20523368	20523948	20523102	20523171	20524093	20524363	4687	1,0,2	0,1,0	7,6,34	2,2,1	679	99	0.006032281	0.070714184	1.0,0.0,1.0	0.338,0.304,0.832	0.175
4688	gene1870	LOC4326190	1	+	20523368	20523884	20523102	20523171	20524093	20524363	4688	1,0,2	0,1,0	7,6,32	2,2,1	615	99	0.0060113488	0.070714184	1.0,0.0,1.0	0.36,0.326,0.837	0.159
4686	gene1870	LOC4326190	1	+	20523368	20523915	20523102	20523171	20524093	20524363	4686	1,0,2	0,1,0	7,6,34	2,2,1	646	99	0.0060634712	0.0708213439	1.0,0.0,1.0	0.349,0.315,0.839	0.166
4018	gene5849	LOC9270817	2	-	13468053	13468360	13467825	13467933	13469137	13469293	4018	89103165	1,1,1	14,9,12	4,1,0	406	99	0.0062258043	0.0724539256	0.956,0.962,0.976	0.46,0.687,1.0	0.249
413	gene8033	LOC4331211	2	-	35456335	35456419	35455214	35455277	35456701	35456752	413	0,1,0	1,1,1	3,4,0	2,8,7	183	99	0.0063670469	0.073830161	0.0,0.351,0.0	0.448,0.213,0.0	-0.103
3964	gene32350	LOC9266439	12	+	21567815	21567943	21563068	21564460	21568008	21568152	3964	2,5,6	0,2,2	1,1,1	0,4,2	227	99	0.0064206843	0.0741843098	1.0,0.522,0.567	1.0,0.098,0.179	0.271
1636	gene3174	LOC4326436	1	-	33007492	33007591	33007191	33007401	33007735	33007802	1636	38,31,51	3,2,2	43,15,32	4,7,6	198	99	0.006784804	0.0781103603	0.864,0.886,0.927	0.843,0.517,0.727	0.197
4961	gene30542	LOC4350929	11	+	24003054	24003752	24001630	24001941	24004216	24004788	4961	24,17,15	5,4,9	29,9,8	1,1,1	797	99	0.0069781802	0.0800496961	0.374,0.346,0.172	0.783,0.528,0.498	-0.306
2306	gene13001	LOC4335771	4	-	20304640	20304828	20300857	20301104	20305265	20305379	2306	297310385	3,10,10	7,21,11	0,0,1	287	99	0.0070057747	0.0800802427	0.972,0.914,0.93	1.0,1.0,0.791	0.008
1730	gene28487	LOC4349299	10	-	21458496	21458570	21457486	21457608	21459564	21459671	1730	1,5,0	0,0,1	7,7,10	7,0,2	173	99	0.0071194539	0.0810910847	1.0,1.0,0.0	0.364,1.0,0.741	-0.035
1415	gene20150	LOC4342164	7	+	38221	38268	36616	36732	40043	40287	1415	1,1,1	2,0,0	3,7,5	4,6,8	146	99	0.0071975145	0.0816905183	0.253,1.0,1.0	0.337,0.442,0.298	0.392
2212	gene12093	LOC4334998	4	+	1858155	1859218	1857919	1858016	1859300	1859436	2212	52,61,78	1,0,0	71,76,37	2,3,0	1162	99	0.0072867529	0.0824121495	0.816,1.0,1.0	0.752,0.683,1.0	0.127
4019	gene5849	LOC9270817	2	-	13468053	13468609	13467825	13467933	13469137	13469293	4019	124156219	1,1,1	24,14,19	4,1,0	655	99	0.0074204723	0.0836300246	0.949,0.959,0.971	0.476,0.679,1.0	0.241
4854	gene30078	LOC4350580	11	+	18389055	18389121	18388930	18388975	18389816	18389869	4854	425424553	22,17,20	176,125,36	5,2,0	165	99	0.0074563568	0.0837406227	0.921,0.937,0.943	0.955,0.974,1.0	-0.043
1856	gene27164	LOC9272017	10	-	4664398	4664480	4663692	4663764	4665102	4665161	1856	53,62,86	0,5,4	19,17,20	0,0,1	181	99	0.007625035	0.0852169034	1.0,0.872,0.922	1.0,1.0,0.916	-0.041
4002	gene5133	LOC4328567	2	+	4980044	4980131	4975357	4975428	4981806	4981859	4002	16,23,24	8,4,3	12,14,6	0,3,0	186	99	0.0076408681	0.0852169034	0.516,0.754,0.81	1.0,0.713,1.0	-0.211
4808	gene1266	LOC4325774	1	-	10981399	10981423	10981175	10981320	10982211	10982978	4808	28,35,46	69,87,126	41,21,98	63,49,96	123	99	0.0076988225	0.0855661522	0.246,0.245,0.227	0.344,0.256,0.451	-0.111
4352	gene22744	LOC4344424	8	-	119122	119215	118878	119043	119442	119509	4352	3,2,5	0,0,0	43,26,9	4,2,0	192	99	0.0077353212	0.0856753502	1.0,1.0,1.0	0.847,0.87,1.0	0.094
4599	gene25759	LOC4347002	9	+	14098548	14098630	14098374	14098453	14098732	14098785	4599	32,31,37	3,5,4	7,10,7	0,0,2	181	99	0.0078890678	0.0870779584	0.854,0.772,0.835	1.0,1.0,0.657	-0.065
830	gene15774	LOC4338323	5	-	13092018	13092231	13091813	13091933	13092311	13092415	830	2,6,4	0,0,0	7,4,2	2,2,0	312	99	0.0079651694	0.0876168635	1.0,1.0,1.0	0.526,0.388,1.0	0.362
1740	gene22814	LOC9269978	8	+	646350	646391	646204	646274	646679	646767	1740	0,4,1	2,1,1	8,10,1	3,0,0	140	99	0.0084951235	0.0931274294	0.0,0.739,0.414	0.653,1.0,1.0	-0.5
2660	gene17163	LOC4339560	5	-	27606298	27606331	27605915	27606189	27606425	27606488	2660	2,2,6	27,26,28	0,1,0	3,2,4	132	99	0.0087239651	0.0953108027	0.053,0.055,0.138	0.0,0.273,0.0	-0.009
1522	gene3246	LOC4324136	1	-	33652177	33652281	33651656	33651868	33655081	33655238	1522	167144240	1,2,9	107,99,38	1,0,0	203	99	0.0091336517	0.0991480318	0.988,0.972,0.929	0.981,1.0,1.0	-0.031
4016	gene5849	LOC9270817	2	-	13468053	13468197	13467825	13467933	13469137	13469293	4016	70,70,109	1,1,1	12,6,9	4,1,0	243	99	0.0091369295	0.0991480318	0.966,0.966,0.978	0.55,0.71,1.0	0.217
1862	gene22468	LOC4344162	7	-	27707026	27707069	27706383	27706944	27707423	27707518	1862	1,0,0	4,1,3	2,6,2	33,34,17	142	99	0.009505253	0.1027975509	0.148,0.0,0.0	0.041,0.11,0.076	-0.026
1637	gene3174	LOC4326436	1	-	33007272	33007401	33006154	33007095	33007735	33007802	1637	36,28,45	6,2,5	38,40,42	8,14,12	228	99	0.0097255915	0.104827516	0.723,0.859,0.796	0.673,0.554,0.603	0.183
2454	gene1478	LOC9266323	1	+	14254851	14255021	14254291	14254325	14255180	14255361	2454	30,8,27	1,4,2	2,10,3	0,2,0	269	99	0.0100427475	0.1078839631	0.917,0.424,0.832	1.0,0.648,1.0	-0.158
4553	gene11470	LOC4334421	3	-	33140810	33140990	33139784	33140144	33141055	33141211	4553	69102110	200179265	0,0,1	1,3,0	279	99	0.0102869365	0.1101387997	0.109,0.168,0.128	0.0,0.0,1.0	-0.198
2507	gene23646	LOC4345198	8	-	11872219	11872573	11870851	11871192	11873296	11873411	2507	210147207	28,33,33	44,37,32	10,12,16	453	99	0.0105665773	0.1127569641	0.621,0.493,0.578	0.49,0.403,0.304	0.165
1618	gene15163	LOC4337807	5	-	2751436	2751498	2750821	2750873	2751590	2751838	1618	7,9,8	0,1,0	20,23,23	0,3,3	161	99	0.0106460038	0.1132224153	1.0,0.847,1.0	1.0,0.825,0.825	0.066
1851	gene25272	LOC9266370	9	+	5837187	5837289	5835638	5835713	5838047	5838389	1851	1,1,0	0,1,1	5,10,5	8,8,2	201	99	0.0106806948	0.1132224153	1.0,0.33,0.0	0.235,0.381,0.552	0.054
2250	gene5863	LOC9271113	2	-	13856929	13857050	13856631	13856843	13858895	13859315	2250	14,20,14	5,0,0	10,11,6	6,1,5	220	99	0.0113858609	0.1203006096	0.558,1.0,1.0	0.429,0.832,0.351	0.315
1727	gene28487	LOC4349299	10	-	21458496	21458549	21457486	21457608	21459564	21459736	1727	2,5,0	0,0,1	8,10,12	7,0,2	152	99	0.0114873209	0.120974671	1.0,1.0,0.0	0.427,1.0,0.796	-0.074
1152	gene4399	LOC9266912	1	-	42669076	42669150	42668153	42668390	42669412	42669461	1152	2,1,1	4,2,3	0,0,0	12,10,5	173	99	0.0115798864	0.1215509647	0.222,0.222,0.16	0.0,0.0,0.0	0.201
1886	gene24969	LOC4346337	8	-	28180926	28181004	28180767	28180812	28181619	28181692	1886	46,19,26	5,1,2	13,12,14	2,0,0	177	99	0.0117086263	0.1225019795	0.837,0.914,0.879	0.784,1.0,1.0	-0.051
112	gene22136	LOC9271765	7	+	24915248	24915372	24914119	24914275	24915540	24915636	112	34,27,42	0,1,5	20,15,11	0,0,0	223	99	0.0118913443	0.1240097337	1.0,0.923,0.789	1.0,1.0,1.0	-0.096
2587	gene29718	LOC9270866	11	+	10829160	10829227	10827916	10827974	10830660	10830716	2587	4,3,1	1,2,1	4,7,1	1,1,0	166	99	0.0120132272	0.1248753588	0.705,0.472,0.374	0.705,0.807,1.0	-0.32
2845	gene23608	LOC4345166	8	+	11075714	11076172	11075445	11075564	11076742	11077068	2845	0,2,2	1,0,0	19,19,25	29,23,20	557	99	0.0121575631	0.125968041	0.0,1.0,1.0	0.104,0.128,0.182	0.529
4500	gene12244	LOC4335098	4	-	5529165	5529290	5528232	5528347	5530086	5530333	4500	0,0,1	5,2,3	1,2,5	18,17,4	224	99	0.0123369357	0.1274155543	0.0,0.0,0.128	0.024,0.049,0.356	-0.1
696	gene5292	LOC9267344	2	+	6371232	6371312	6347702	6347762	6371761	6372461	696	10,10,12	12,11,13	5,11,17	26,31,29	179	99	0.0130226228	0.1340662317	0.315,0.335,0.338	0.096,0.164,0.245	0.161
346	gene1628	LOC4325231	1	+	16499545	16500051	16498548	16498635	16502243	16503330	346	1,1,1	0,0,0	20,7,9	2,2,0	605	99	0.0135899911	0.1394602279	1.0,1.0,1.0	0.621,0.364,1.0	0.338
4600	gene25759	LOC4347002	9	+	14098548	14098642	14098374	14098453	14098732	14098785	4600	60,50,56	3,5,4	15,9,9	0,0,2	193	99	0.0143678337	0.1469728724	0.911,0.837,0.878	1.0,1.0,0.698	-0.024
2540	gene11445	LOC4334396	3	+	33001881	33001951	33001718	33001792	33002035	33002091	2540	63,31,32	1,1,1	20,14,16	2,2,2	169	99	0.0145593521	0.1484591712	0.974,0.948,0.949	0.854,0.804,0.824	0.13
1686	gene13003	LOC9270726	4	+	20320730	20320808	20316032	20316110	20321007	20321506	1686	37,31,46	0,1,0	1,3,0	1,0,2	177	99	0.014967726	0.1521403031	1.0,0.945,1.0	0.359,1.0,0.0	0.529
710	gene15127	LOC4337765	5	+	2395449	2395546	2393587	2393824	2396186	2396302	710	149143208	7,5,2	10,7,11	1,0,0	196	99	0.0154253657	0.1562973967	0.915,0.935,0.981	0.835,1.0,1.0	-0.001
1493	gene20084	LOC4342102	6	+	30782657	30782996	30782410	30782560	30783084	30783130	1493	0,4,0	1,0,1	17,25,11	8,9,4	438	99	0.0159505609	0.161110697	0.0,1.0,0.0	0.324,0.386,0.383	-0.031
1635	gene3174	LOC4326436	1	-	33007191	33007401	33006154	33007095	33007735	33007802	1635	16,13,29	6,2,5	16,20,23	8,14,12	309	99	0.0162153396	0.163271695	0.461,0.676,0.65	0.391,0.314,0.38	0.234
148	gene5780	LOC4329138	2	-	12416633	12416827	12416470	12416547	12416966	12417170	148	0,0,2	2,2,2	2,5,2	6,4,10	293	99	0.0169664596	0.170156587	0.0,0.0,0.253	0.101,0.297,0.063	-0.069
4158	gene6692	LOC4329934	2	-	23857117	23857223	23856611	23856732	23857326	23857391	4158	1,0,1	1,1,0	5,5,7	0,0,0	205	99	0.0170050636	0.170156587	0.326,0.0,1.0	1.0,1.0,1.0	-0.558
2943	gene29743	LOC4350333	11	+	11397839	11398118	11396626	11397648	11398550	11398641	2943	13,9,12	0,0,0	88,57,47	1,0,5	378	99	0.0172757875	0.1723286629	1.0,1.0,1.0	0.958,1.0,0.711	0.11
2417	gene3145	LOC4327159	1	-	32763290	32763638	32762778	32762913	32764409	32764835	2417	30,18,37	0,1,1	23,20,15	2,1,1	447	99	0.0173531337	0.1725642895	1.0,0.799,0.891	0.718,0.816,0.769	0.129
3884	gene5197	LOC4328629	2	+	5505315	5505447	5505049	5505198	5505582	5505654	3884	3,10,3	6,2,8	3,0,0	1,4,2	231	99	0.0175487357	0.1735203838	0.176,0.682,0.138	0.563,0.0,0.0	0.144
4654	gene21747	LOC107281475	7	-	21506294	21506383	21506037	21506130	21508514	21508578	4654	3,5,1	1,2,1	1,3,2	0,2,0	188	99	0.017557324	0.1735203838	0.612,0.568,0.345	1.0,0.441,1.0	-0.305
3514	gene20913	LOC4342799	7	+	7719045	7719093	7718573	7718689	7719529	7720593	3514	1,1,1	0,1,1	12,21,16	6,4,10	147	99	0.018058375	0.1779248485	1.0,0.402,0.402	0.574,0.78,0.519	-0.023
3977	gene20398	LOC4342365	7	-	2090938	2090999	2090054	2090437	2091091	2091232	3977	0,0,1	1,3,4	1,1,1	3,4,3	160	99	0.0181748719	0.1779807577	0.0,0.0,0.134	0.171,0.134,0.171	-0.114
685	gene7110	LOC9272575	2	-	28013727	28013929	28013402	28013518	28014474	28015039	685	0,0,2	2,6,4	2,5,4	12,11,21	301	99	0.0181733175	0.1779807577	0.0,0.0,0.141	0.052,0.13,0.059	-0.033
388	gene3854	LOC4324905	1	-	38662169	38662317	38661256	38661323	38663343	38663696	388	18,3,7	0,0,0	42,35,65	2,4,0	247	99	0.0183418173	0.1790696569	1.0,1.0,1.0	0.894,0.778,1.0	0.109
2960	gene27613	LOC4348532	10	-	13037946	13038082	13037419	13037569	13038414	13038464	2960	1,2,4	1,1,0	5,7,17	2,3,3	235	99	0.0189180258	0.1841354509	0.296,0.457,1.0	0.513,0.496,0.705	0.013
1842	gene6851	LOC107279896	2	-	25540839	25541176	25540310	25540550	25542642	25542997	1842	1,1,1	1,0,1	2,7,5	2,0,1	436	99	0.0191341778	0.1841872546	0.185,1.0,0.185	0.185,1.0,0.532	-0.116
3856	gene6176	LOC4329484	2	-	18829454	18829540	18829276	18829350	18829903	18829965	3856	85,67,116	4,1,3	4,11,6	0,0,0	185	99	0.0191014358	0.1841872546	0.919,0.973,0.954	1.0,1.0,1.0	-0.051
4209	gene27696	LOC4348598	10	+	14240453	14240569	14240174	14240240	14252973	14253624	4209	2,1,7	1,3,3	1,2,1	1,11,2	215	99	0.019152722	0.1841872546	0.479,0.133,0.518	0.315,0.077,0.187	0.184
798	gene17032	LOC4339453	5	+	26698227	26698395	26697938	26698106	26698553	26698721	798	158145216	54,61,86	33,26,30	2,5,9	267	99	0.0190085566	0.1841872546	0.52,0.468,0.482	0.86,0.658,0.553	-0.2
83	gene28153	LOC4348996	10	+	18817705	18818371	18817350	18817596	18818809	18818865	83	173136178	12,12,6	188187113	1,8,4	765	99	0.0196853381	0.1887441965	0.651,0.595,0.793	0.961,0.752,0.785	-0.153
4093	gene10196	LOC4333231	3	-	19198416	19199198	19198149	19198218	19199921	19199993	4093	30,44,98	96,78,112	15,8,16	8,11,12	881	99	0.0198833438	0.1899282277	0.034,0.06,0.09	0.174,0.076,0.13	-0.065
51	gene61	LOC4326160	1	+	425817	425856	425567	425755	426501	426785	51	0,0,0	1,3,1	3,0,2	0,2,8	138	99	0.0199270899	0.1899282277	0.0,0.0,0.0	1.0,0.0,0.152	-0.384
4154	gene20650	LOC9270736	7	-	4254674	4254715	4254447	4254508	4254804	4254884	4154	46,49,55	4,1,2	11,16,8	0,0,0	140	99	0.0202947169	0.1928598544	0.89,0.972,0.951	1.0,1.0,1.0	-0.062
1616	gene15163	LOC4337807	5	-	2750821	2750873	2749086	2749931	2751436	2751498	1616	1,3,3	3,1,2	4,2,2	3,0,0	151	99	0.0204492915	0.1937555287	0.179,0.663,0.496	0.466,1.0,1.0	-0.376
2398	gene4942	LOC4328399	2	-	3418062	3418219	3417588	3417778	3418349	3418453	2398	3,4,0	3,2,1	0,0,1	2,3,0	256	99	0.0207180785	0.1957249062	0.279,0.436,0.0	0.0,0.0,1.0	-0.095
1279	gene23667	LOC4345219	8	+	12385207	12385477	12381551	12383972	12385857	12386150	1279	1,2,1	1,0,0	1,0,2	0,1,1	369	99	0.0213831184	0.2008262466	0.212,1.0,1.0	1.0,0.0,0.349	0.288
2764	gene26414	LOC4347552	9	+	19952708	19952746	19950708	19951142	19953233	19953325	2764	258202241	5,9,2	14,16,4	0,0,0	137	99	0.0213495764	0.2008262466	0.974,0.942,0.989	1.0,1.0,1.0	-0.032
2022	gene20438	LOC4342394	7	+	2400521	2400581	2400236	2400419	2400675	2401004	2022	90109104	5,6,14	21,14,19	2,1,0	159	99	0.021905592	0.204537097	0.918,0.919,0.822	0.867,0.897,1.0	-0.035
3095	gene8719	LOC4331862	3	-	4473528	4473589	4473077	4473141	4473765	4473864	3095	1,0,1	19,21,28	2,2,1	2,8,0	160	99	0.0218804234	0.204537097	0.032,0.0,0.022	0.382,0.134,1.0	-0.487
4962	gene30542	LOC4350929	11	+	24003281	24003752	24003054	24003096	24004216	24004788	4962	22,17,16	0,1,1	24,9,7	0,3,1	570	99	0.0221243625	0.2059810215	1.0,0.747,0.735	1.0,0.343,0.549	0.197
3116	gene24114	LOC9267871	8	-	20395304	20395538	20393493	20394149	20396454	20396620	3116	0,0,2	1,1,1	1,1,5	4,1,1	333	99	0.022961559	0.2131523325	0.0,0.0,0.373	0.069,0.229,0.598	-0.174
3925	gene3188	LOC4327848	1	-	33155933	33156647	33155556	33155687	33158115	33158324	3925	6,3,6	0,0,2	43,38,6	3,6,3	813	99	0.0230273535	0.2131523325	1.0,1.0,0.268	0.636,0.435,0.196	0.334
3240	gene12509	LOC9267104	4	+	11794574	11794779	11784270	11784395	11795164	11795264	3240	1,0,0	0,3,2	2,4,3	6,5,0	304	99	0.0235935755	0.2177659902	1.0,0.0,0.0	0.098,0.207,1.0	-0.102
635	gene14580	LOC4337265	4	+	33560840	33561001	33560692	33560749	33561159	33561300	635	3,3,6	0,0,0	69,42,56	5,1,0	260	99	0.0253051937	0.2328947911	1.0,1.0,1.0	0.84,0.941,1.0	0.073
2945	gene29743	LOC4350333	11	+	11397790	11398118	11396626	11397648	11398550	11398641	2945	22,12,18	0,0,0	114,72,66	1,0,5	427	99	0.0256939508	0.2344573014	1.0,1.0,1.0	0.964,1.0,0.754	0.094
4354	gene18045	LOC9270896	6	-	4466680	4466743	4465832	4465925	4466911	4467015	4354	0,3,0	1,0,1	1,2,2	0,2,0	162	99	0.0256871387	0.2344573014	0.0,1.0,0.0	1.0,0.379,1.0	-0.46
4652	gene21747	LOC107281475	7	-	21504518	21504850	21504299	21504440	21505120	21505357	4652	34,19,30	7,1,2	16,14,31	2,1,0	431	99	0.0256470861	0.2344573014	0.527,0.814,0.775	0.648,0.763,1.0	-0.098
1314	gene12891	LOC9269834	4	+	19149470	19149564	19149301	19149370	19150206	19150253	1314	69,39,57	5,0,4	7,1,3	0,1,0	193	99	0.0257770705	0.2345494342	0.876,1.0,0.88	1.0,0.339,1.0	0.139
4564	gene16340	LOC9271383	5	+	20740386	20740515	20737831	20738862	20740840	20742315	4564	4,5,7	0,0,0	50,47,70	1,3,2	228	99	0.0261123643	0.2369291357	1.0,1.0,1.0	0.956,0.872,0.938	0.078
3444	gene18056	LOC4340363	6	-	4595390	4595703	4594753	4595160	4595804	4597150	3444	1,1,2	0,0,0	10,12,9	0,2,2	412	99	0.0267007666	0.2415855275	1.0,1.0,1.0	1.0,0.59,0.52	0.297
1186	gene13152	LOC4335909	4	-	21730180	21730353	21729553	21729911	21731043	21731302	1186	1,3,4	26,16,13	5,0,5	2,6,4	272	99	0.0267901777	0.2417136259	0.014,0.064,0.101	0.476,0.0,0.313	-0.203
1416	gene28406	LOC4349242	10	-	20931373	20931472	20931100	20931272	20931736	20933307	1416	15,12,19	0,0,0	53,45,43	2,3,1	198	99	0.027013707	0.2430476943	1.0,1.0,1.0	0.93,0.882,0.956	0.077
4532	gene7394	LOC9272559	2	-	30463369	30463447	30459802	30461254	30464063	30464402	4532	0,5,1	2,0,0	2,2,4	4,2,1	177	99	0.0275017856	0.2467478643	0.0,1.0,1.0	0.219,0.359,0.691	0.244
4520	gene7201	LOC4330438	2	-	28900538	28900631	28899766	28899861	28900790	28901038	4520	3,1,1	5,4,1	0,1,0	2,1,3	192	99	0.0277988571	0.2487184655	0.236,0.114,0.34	0.0,0.34,0.0	0.117
3057	gene25111	LOC4346453	9	-	2402538	2402591	2402075	2402186	2402987	2403059	3057	16,11,7	2,0,0	35,34,51	4,2,2	152	99	0.0282037889	0.2509833421	0.839,1.0,1.0	0.851,0.917,0.943	0.043
4157	gene6692	LOC4329934	2	-	23857158	23857183	23856611	23856732	23857326	23857391	4157	0,0,2	1,1,0	5,3,4	0,0,0	124	99	0.0282082772	0.2509833421	0.0,0.0,1.0	1.0,1.0,1.0	-0.667
4950	gene14354	LOC9266366	4	+	31693514	31693636	31692934	31693304	31694006	31694150	4950	1,1,1	0,0,2	2,2,2	3,0,3	221	99	0.0287404278	0.2550117513	1.0,1.0,0.183	0.23,1.0,0.23	0.241
227	gene3704	LOC9269094	1	+	37546670	37546758	37546261	37546545	37547281	37547387	227	10,2,4	5,2,6	2,1,1	4,4,1	187	99	0.0301678941	0.2669401539	0.514,0.346,0.261	0.209,0.117,0.346	0.15
309	gene11603	LOC9266411	3	+	34042817	34042881	34040550	34040646	34044410	34044545	309	8,5,9	31,25,15	9,6,4	6,10,6	163	99	0.0304895985	0.2690455783	0.136,0.108,0.267	0.477,0.267,0.288	-0.174
206	gene5521	LOC4328910	2	-	8728052	8728108	8727736	8727866	8728306	8728502	206	11,3,11	96,83,94	1,6,3	91,51,81	155	99	0.0316605009	0.2786124075	0.068,0.023,0.07	0.007,0.07,0.023	0.02
3332	gene11908	LOC4334829	3	-	36006901	36006950	36004232	36005502	36007211	36007505	3332	7,13,17	0,4,1	7,12,9	4,7,1	148	99	0.0324315826	0.2846181507	1.0,0.685,0.919	0.539,0.534,0.858	0.224
2356	gene3729	LOC4324937	1	+	37732764	37733020	37731881	37732025	37733904	37734074	2356	1,1,2	0,0,0	4,2,1	1,1,1	355	99	0.0336065675	0.294126144	1.0,1.0,1.0	0.527,0.358,0.218	0.632
3042	gene10205	LOC107277724	3	-	19603084	19603173	19602263	19602387	19604544	19604678	3042	6,5,8	0,0,0	65,57,27	4,1,1	188	99	0.0341997406	0.2985042577	1.0,1.0,1.0	0.895,0.968,0.934	0.068
2982	gene1111	LOC4324375	1	-	9115364	9115440	9114951	9115035	9115830	9115992	2982	2,1,0	1,1,7	2,3,6	0,5,9	175	99	0.0348534934	0.3033859645	0.531,0.361,0.0	1.0,0.253,0.274	-0.212
5169	gene32051	LOC4352182	12	-	16197377	16197469	16197095	16197252	16198026	16198180	5169	17,13,19	6,7,5	54,55,42	12,5,7	191	99	0.034957528	0.3034691354	0.595,0.49,0.663	0.7,0.851,0.757	-0.187
1337	gene13149	LOC4335907	4	-	21706861	21706944	21706181	21706551	21707283	21707408	1337	3,1,0	6,2,8	2,5,12	9,12,15	182	99	0.0351385401	0.3042183044	0.214,0.214,0.0	0.108,0.185,0.303	-0.056
4975	gene11747	LOC4334678	3	+	34970091	34970249	34968358	34968493	34971140	34971215	4975	1,4,5	1,0,3	9,1,1	2,0,0	257	99	0.0354298392	0.3059157085	0.278,1.0,0.391	0.634,1.0,1.0	-0.322
2273	gene31734	LOC4351897	12	-	8677900	8677985	8672270	8673648	8679144	8679518	2273	16,10,13	9,13,9	8,4,0	9,10,3	184	99	0.0366647979	0.3152330285	0.489,0.293,0.437	0.324,0.177,0.0	0.239
3722	gene31448	LOC4351645	12	-	3793183	3793326	3792964	3793106	3793814	3793940	3722	18,18,26	0,0,0	10,5,3	2,2,0	242	99	0.0367052156	0.3152330285	1.0,1.0,1.0	0.672,0.506,1.0	0.274
2372	gene18745	LOC9268525	6	+	13281717	13281831	13280770	13281574	13281906	13281978	2372	5,10,2	3,2,5	5,3,0	6,4,9	213	99	0.0369408694	0.3164108596	0.437,0.699,0.157	0.279,0.258,0.0	0.252
3734	gene14869	LOC4337532	5	-	151019	151090	150712	150768	151176	151383	3734	0,0,0	1,3,4	0,2,4	9,18,11	170	99	0.0370920361	0.3168606916	0.0,0.0,0.0	0.0,0.061,0.175	-0.079
1448	gene30200	LOC4350688	11	+	20071478	20071557	20067940	20068141	20071633	20071794	1448	18,8,25	2,0,0	34,30,25	3,3,0	178	99	0.0374646687	0.3175105957	0.833,1.0,1.0	0.863,0.848,1.0	0.041
3267	gene24714	LOC9270669	8	+	26369345	26369533	26368731	26368982	26369729	26370329	3267	64,75,90	0,3,3	1,1,6	0,0,0	287	99	0.0374221669	0.3175105957	1.0,0.896,0.912	1.0,1.0,1.0	-0.064
3373	gene23786	LOC107282077	8	+	15340202	15340308	15336858	15336994	15340754	15340826	3373	1,2,0	5,7,1	4,2,2	3,4,8	205	99	0.0373662757	0.3175105957	0.088,0.121,0.0	0.392,0.194,0.108	-0.162
308	gene7755	LOC4330968	2	-	33542423	33542620	33541855	33542247	33542734	33542860	308	32,22,33	2,2,0	11,10,12	2,5,0	296	99	0.0378286378	0.3197515385	0.843,0.786,1.0	0.648,0.401,1.0	0.193
3606	gene17435	LOC4339802	5	-	29555280	29555320	29554691	29555129	29555444	29556821	3606	2,10,5	2,4,5	7,2,7	10,9,12	139	99	0.0379962243	0.3203251247	0.416,0.64,0.416	0.333,0.137,0.294	0.236
4633	gene31193	LOC4351427	12	-	1609790	1609866	1609185	1609386	1609951	1610001	4633	50,37,43	3,3,0	7,10,10	0,0,0	175	99	0.0390889587	0.3286746997	0.904,0.875,1.0	1.0,1.0,1.0	-0.074
4473	gene21023	LOC4342886	7	-	9468008	9468174	9467806	9467922	9468277	9468391	4473	9,12,13	3,1,1	35,36,23	1,2,0	265	99	0.0397828274	0.3336356176	0.528,0.818,0.829	0.929,0.871,1.0	-0.208
5088	gene29597	LOC4350213	11	-	8169115	8169200	8165890	8166577	8169738	8170147	5088	2,1,1	0,0,0	3,5,10	3,1,0	184	99	0.0409987898	0.3429377939	1.0,1.0,1.0	0.35,0.729,1.0	0.307
4311	gene21428	LOC4343245	7	+	17778646	17778662	17778418	17778517	17778708	17780505	4311	0,0,3	6,1,8	4,1,0	5,7,4	115	99	0.0418923723	0.3495020774	0.0,0.0,0.244	0.408,0.11,0.0	-0.091
5045	gene471	LOC9267411	1	+	3405755	3406069	3405428	3405565	3406362	3406447	5045	24,31,30	1,1,2	9,3,3	0,0,0	413	99	0.0427884038	0.3560527281	0.852,0.881,0.782	1.0,1.0,1.0	-0.162
2785	gene24184	LOC4345664	8	-	21175031	21175130	21174354	21174492	21175367	21175449	2785	0,0,3	1,3,1	7,2,4	6,11,3	198	99	0.0434305865	0.3604626458	0.0,0.0,0.6	0.368,0.083,0.4	-0.084
5221	gene12354	LOC4335187	4	-	7900696	7900852	7900247	7900444	7901408	7901807	5221	33,30,39	3,0,5	32,31,20	12,6,1	255	99	0.0438445652	0.3620276177	0.81,1.0,0.752	0.509,0.667,0.886	0.167
61	gene8865	LOC4332003	3	-	5617214	5617305	5617026	5617092	5617738	5617896	61	147127172	3,1,5	51,43,63	1,0,0	190	99	0.0438371477	0.3620276177	0.962,0.985,0.947	0.964,1.0,1.0	-0.023
5049	gene11900	LOC4334821	3	-	35971471	35971580	35970789	35971138	35971651	35971708	5049	1,4,0	3,0,2	2,0,0	15,17,2	208	99	0.0441716748	0.3637933831	0.137,1.0,0.0	0.06,0.0,0.0	0.359
713	gene15127	LOC4337765	5	+	2395449	2395546	2393587	2393910	2396234	2396302	713	202242300	6,0,6	9,7,11	0,0,0	196	99	0.0455620818	0.3742849273	0.944,1.0,0.962	1.0,1.0,1.0	-0.031
4094	gene10196	LOC4333231	3	-	19198412	19199198	19198149	19198218	19199921	19199993	4094	28,45,98	96,78,112	15,7,14	8,11,12	885	99	0.0471601403	0.3864244145	0.032,0.061,0.089	0.173,0.066,0.115	-0.057
1296	gene8667	LOC4331818	3	-	4141968	4143297	4138387	4138483	4146229	4146641	1296	140,94,121	1,0,0	38,54,51	4,0,0	1428	99	0.0491646779	0.4018242886	0.907,1.0,1.0	0.397,1.0,1.0	0.17
2716	gene24767	LOC9267708	8	+	26851704	26852299	26851234	26851547	26852956	26853060	2716	190136193	7,7,5	8,1,2	2,0,1	694	99	0.0494634779	0.4032403323	0.795,0.735,0.846	0.363,1.0,0.222	0.264
2546	gene11034	LOC9272535	3	-	29761932	29762077	29761540	29761616	29762612	29763106	2546	9,4,10	3,0,1	3,5,5	4,2,1	244	99	0.0517263771	0.4185015703	0.549,1.0,0.802	0.233,0.504,0.67	0.315
302	gene7002	LOC4330239	2	-	26991002	26991048	26990028	26990572	26991845	26991997	302	3,6,4	0,2,2	2,6,6	0,0,0	145	99	0.0516939922	0.4185015703	1.0,0.672,0.577	1.0,1.0,1.0	-0.25
4155	gene6692	LOC4329934	2	-	23857158	23857223	23856611	23856732	23857326	23857391	4155	1,0,3	1,1,0	15,15,16	0,0,0	164	99	0.0516030371	0.4185015703	0.376,0.0,1.0	1.0,1.0,1.0	-0.541
2365	gene31736	LOC9267260	12	+	8697728	8698738	8695583	8695909	8698994	8699352	2365	60,49,79	0,0,0	58,49,53	1,1,1	1109	99	0.0521025985	0.4204862975	1.0,1.0,1.0	0.838,0.814,0.826	0.174
2336	gene5301	LOC4328718	2	-	6438157	6438213	6436845	6436896	6438683	6438753	2336	5,17,8	0,1,2	2,4,7	2,0,3	155	99	0.0533146717	0.4291897883	1.0,0.916,0.719	0.39,1.0,0.598	0.216
622	gene29161	LOC4349874	11	+	3257780	3257964	3257571	3257636	3258385	3258649	622	435455652	4,3,8	3,1,2	0,0,0	283	99	0.053700425	0.4312144124	0.974,0.982,0.966	1.0,1.0,1.0	-0.026
2480	gene21132	LOC4342984	7	-	12319651	12319769	12316538	12316891	12325142	12325785	2480	10,3,7	0,4,0	35,22,43	0,0,0	217	99	0.0543098278	0.4350203664	1.0,0.255,1.0	1.0,1.0,1.0	-0.248
4193	gene23205	LOC9270084	8	+	4634130	4634278	4633821	4633956	4634526	4634840	4193	5,0,4	8,2,9	8,6,13	8,8,11	247	99	0.0549380411	0.4389576812	0.2,0.0,0.151	0.286,0.231,0.321	-0.162
2249	gene5863	LOC9271113	2	-	13856631	13856843	13855767	13856144	13858895	13859315	2249	23,13,17	2,1,0	27,27,26	4,3,1	311	99	0.0551666262	0.4396903309	0.785,0.805,1.0	0.682,0.741,0.892	0.092
3080	gene25111	LOC4346453	9	-	2403461	2403516	2402987	2403059	2404197	2404366	3080	1,1,0	1,0,1	1,2,5	0,2,0	154	99	0.0553623195	0.440157847	0.391,1.0,0.0	1.0,0.391,1.0	-0.333
3093	gene8719	LOC4331862	3	-	4470882	4470922	4470123	4470712	4472753	4472807	3093	14,30,22	31,30,27	5,13,2	8,2,0	139	99	0.0560812291	0.4447726117	0.243,0.416,0.367	0.308,0.822,1.0	-0.368
55	gene3999	LOC4324323	1	-	39817299	39819008	39815761	39815868	39819113	39819182	55	19,47,37	3,3,3	71,47,18	14,8,6	1808	99	0.0570129249	0.4510480659	0.257,0.462,0.403	0.217,0.243,0.141	0.174
4453	gene32523	LOC4352591	12	+	23599561	23599600	23598868	23599113	23599913	23600260	4453	20,13,15	2,8,6	133104184	115,77,84	138	99	0.0578264747	0.4563602869	0.878,0.538,0.642	0.453,0.492,0.611	0.167
4554	gene6708	LOC4329952	2	-	23999866	23999951	23999400	23999514	24000584	24000802	4554	6,5,4	0,3,1	30,20,25	2,0,0	184	99	0.0582470598	0.4585528338	1.0,0.473,0.683	0.89,1.0,1.0	-0.245
1977	gene32264	LOC4352352	12	+	20101176	20102648	20100273	20100516	20102793	20103253	1977	6,5,7	1,0,1	42,50,27	0,0,0	1571	99	0.0588798426	0.4624011114	0.274,1.0,0.306	1.0,1.0,1.0	-0.473
3312	gene30735	LOC4351063	11	-	26527173	26529924	26524918	26526875	26530720	26531001	3312	56,21,31	0,3,0	267199172	0,0,1	2850	99	0.0591685435	0.4635350286	1.0,0.196,1.0	1.0,1.0,0.857	-0.22
2786	gene24184	LOC4345664	8	-	21175060	21175133	21174379	21174492	21175367	21175449	2786	0,1,0	1,3,1	1,2,2	6,11,3	172	99	0.0599331676	0.4672459572	0.0,0.161,0.0	0.088,0.095,0.277	-0.1
3328	gene26865	LOC4347955	10	-	409157	409286	406755	409048	409922	410054	3328	4,5,4	0,0,0	177,131,42	3,4,0	228	99	0.059799244	0.4672459572	1.0,1.0,1.0	0.962,0.934,1.0	0.035
851	gene897	LOC9272170	1	+	7199763	7199790	7199063	7199153	7200463	7200699	851	0,0,4	1,1,0	8,6,2	0,2,2	126	99	0.0608972138	0.4736122297	0.0,0.0,1.0	1.0,0.702,0.44	-0.381
1905	gene21538	LOC4343334	7	-	19275345	19275394	19274811	19274856	19276077	19276416	1905	0,0,1	2,1,2	3,0,2	10,9,2	148	99	0.0611474263	0.4744095004	0.0,0.0,0.251	0.167,0.0,0.401	-0.106
5270	gene8619	LOC4331770	3	-	3761120	3761211	3760458	3760876	3761696	3762397	5270	78,64,78	17,24,21	6,8,2	1,1,1	190	99	0.0619597024	0.4795531668	0.705,0.581,0.659	0.758,0.807,0.51	-0.043
416	gene32845	LOC4352866	12	-	27053134	27053214	27052796	27052917	27053436	27053549	416	2,1,1	0,0,1	52,49,48	3,3,1	179	99	0.0634406163	0.4898347589	1.0,1.0,0.356	0.906,0.9,0.964	-0.138
3303	gene3737	LOC9270135	1	-	37784031	37784086	37783020	37783830	37785260	37785419	3303	1,1,4	0,7,8	0,0,0	4,4,2	154	99	0.0640710206	0.493515871	1.0,0.084,0.243	0.0,0.0,0.0	0.442
3393	gene27299	LOC9272688	10	-	7543327	7543403	7538480	7538579	7543675	7543760	3393	16,16,16	5,0,1	1,2,1	0,1,1	175	99	0.0653597587	0.5022381458	0.644,1.0,0.901	1.0,0.531,0.361	0.218
1492	gene20084	LOC4342102	6	+	30782657	30782983	30782410	30782560	30783084	30783130	1492	1,3,0	1,0,1	15,24,8	8,9,4	425	99	0.0656676683	0.5033998824	0.189,1.0,0.0	0.304,0.383,0.318	0.061
773	gene31323	LOC4351526	12	+	2602829	2603350	2602331	2602596	2604250	2604841	773	65,62,105	23,18,42	10,8,8	2,1,0	620	99	0.0681238485	0.520985241	0.311,0.355,0.285	0.444,0.561,1.0	-0.351
440	gene3172	LOC4326434	1	+	32986609	32986701	32986065	32986133	32986862	32986936	440	2,1,1	0,2,1	5,6,4	1,0,0	191	99	0.0702265671	0.5357903406	1.0,0.206,0.341	0.722,1.0,1.0	-0.392
3079	gene25111	LOC4346453	9	-	2403461	2403516	2403303	2403357	2404197	2404366	3079	2,2,1	0,0,0	3,4,5	0,1,3	154	99	0.0705754718	0.5371763396	1.0,1.0,1.0	1.0,0.72,0.517	0.254
3311	gene30735	LOC4351063	11	-	26527958	26529924	26524907	26526875	26530720	26531001	3311	42,17,28	0,3,0	216163149	0,0,1	2065	99	0.070933119	0.538622171	1.0,0.214,1.0	1.0,1.0,0.877	-0.221
38	gene9084	LOC4332205	3	-	7447027	7447123	7445998	7446328	7447213	7447269	38	18,19,15	0,2,0	112,114,91	4,5,0	195	99	0.07122562	0.5386971839	1.0,0.828,1.0	0.934,0.92,1.0	-0.009
50	gene61	LOC4326160	1	+	425817	425856	425567	425755	426513	426785	50	0,0,0	3,1,1	5,0,0	7,10,3	138	99	0.0712784256	0.5386971839	0.0,0.0,0.0	0.339,0.0,0.0	-0.113
4231	gene18878	LOC9269452	6	+	16294032	16295338	16292522	16292849	16304553	16305301	4231	225266226	2,1,2	14,16,11	0,0,0	1405	99	0.073392333	0.5520753482	0.888,0.949,0.888	1.0,1.0,1.0	-0.092
4890	gene19326	LOC107277906	6	+	23524564	23524707	23523580	23524304	23524829	23526168	4890	85,71,87	1,3,2	2,2,1	0,0,0	242	99	0.0733338859	0.5520753482	0.972,0.906,0.947	1.0,1.0,1.0	-0.058
5047	gene471	LOC9267411	1	+	3405755	3406003	3405428	3405565	3406362	3406447	5047	16,27,22	1,1,2	9,2,4	0,0,0	347	99	0.0749035461	0.5621266124	0.82,0.885,0.758	1.0,1.0,1.0	-0.179
143	gene12751	LOC9271365	4	-	16845301	16845419	16845010	16845184	16846285	16846439	143	26,22,55	1,4,0	23,23,16	1,0,0	217	99	0.0770944716	0.5758777737	0.922,0.715,1.0	0.913,1.0,1.0	-0.092
4876	gene1658	LOC4324543	1	+	17262188	17262503	17261922	17262121	17263283	17263457	4876	82,46,62	0,1,4	6,10,8	0,0,0	414	99	0.0770407424	0.5758777737	1.0,0.917,0.788	1.0,1.0,1.0	-0.098
420	gene9967	LOC4333021	3	-	15660209	15660305	15659927	15660000	15660586	15660645	420	0,3,4	2,0,0	13,18,14	11,2,4	195	99	0.0781218665	0.5821982259	0.0,1.0,1.0	0.375,0.82,0.64	0.055
2713	gene24767	LOC9267708	8	+	26855817	26855880	26854854	26854886	26856294	26856616	2713	196155198	5,1,4	6,2,12	0,0,0	162	99	0.0817518642	0.6078402498	0.96,0.99,0.968	1.0,1.0,1.0	-0.027
5046	gene471	LOC9267411	1	+	3405758	3406069	3405428	3405565	3406362	3406447	5046	23,29,33	1,1,2	7,3,2	0,0,0	410	99	0.0825144804	0.612093559	0.847,0.875,0.799	1.0,1.0,1.0	-0.16
2974	gene31268	LOC4351480	12	-	2125457	2125564	2124536	2124943	2126454	2126722	2974	215200249	3,1,6	19,28,14	0,1,0	206	99	0.083362739	0.616148185	0.972,0.99,0.952	1.0,0.931,1.0	-0.006
2983	gene19174	LOC4341288	6	-	21217026	21217949	21216395	21216551	21218038	21218158	2983	12,2,3	0,0,0	58,74,72	1,1,1	1022	99	0.0834447262	0.616148185	1.0,1.0,1.0	0.849,0.878,0.875	0.133
5027	gene10204	LOC4333236	3	+	19528993	19529036	19528082	19528546	19529394	19530252	5027	3,8,5	1,1,2	2,9,5	1,1,0	142	99	0.0855147132	0.6299845383	0.677,0.848,0.635	0.582,0.863,1.0	-0.095
3316	gene7052	LOC4330286	2	-	27375737	27375775	27374565	27374793	27376122	27376771	3316	656730987	14,4,18	22,25,13	0,0,1	137	99	0.0864075543	0.6342700927	0.971,0.992,0.975	1.0,1.0,0.904	0.011
4413	gene21104	LOC9266464	7	+	11483010	11483435	11479551	11481886	11484208	11484314	4413	3,1,4	1,2,0	4,7,21	0,9,0	524	99	0.0864913763	0.6342700927	0.362,0.086,1.0	1.0,0.128,1.0	-0.227
2730	gene12835	LOC9266212	4	-	18481627	18481690	18481237	18481433	18481778	18482075	2730	1,1,3	8,11,21	0,0,0	12,20,32	162	99	0.0867543887	0.6347496505	0.071,0.053,0.08	0.0,0.0,0.0	0.068
1185	gene13152	LOC4335909	4	-	21729669	21729911	21728387	21728812	21731043	21731302	1185	66,49,39	1,2,2	14,17,18	0,0,0	341	99	0.0873306666	0.6375138659	0.95,0.877,0.85	1.0,1.0,1.0	-0.108
5220	gene12354	LOC4335187	4	-	7897840	7898118	7896336	7896378	7900247	7900852	5220	5,1,8	7,5,7	2,5,2	15,9,7	377	99	0.088251354	0.642774034	0.158,0.05,0.231	0.034,0.127,0.07	0.069
4664	gene16531	LOC4339018	5	-	22630838	22630891	22630262	22630592	22631075	22631153	4664	0,5,0	1,3,1	7,21,7	7,8,10	152	99	0.0892142674	0.6483172553	0.0,0.521,0.0	0.394,0.631,0.313	-0.272
1187	gene13152	LOC4335909	4	-	21730180	21730294	21729553	21729911	21731043	21731302	1187	1,3,4	26,16,13	3,0,5	2,6,4	213	99	0.0900437763	0.6515069485	0.018,0.08,0.125	0.411,0.0,0.367	-0.185
2927	gene5881	LOC4329236	2	+	14164490	14164607	14164277	14164379	14165072	14165178	2927	3069,2831,4129	201186282	4,6,24	0,1,2	216	99	0.0900588683	0.6515069485	0.875,0.875,0.87	1.0,0.733,0.846	0.014
907	gene26661	LOC9268457	9	-	21772499	21772699	21771855	21772093	21772799	21772901	907	56,46,60	2,2,1	1,1,1	0,0,0	299	99	0.0906516324	0.6543214455	0.903,0.884,0.952	1.0,1.0,1.0	-0.087
1014	gene16231	LOC9270806	5	+	19492298	19492384	19491489	19491697	19494585	19494687	1014	5,1,8	3,2,1	5,6,1	2,1,0	185	99	0.0909275228	0.6548412625	0.471,0.211,0.811	0.572,0.763,1.0	-0.281
2331	gene7502	LOC9269521	2	+	31476609	31476651	31476326	31476524	31477729	31477831	2331	49,54,55	10,15,15	13,9,1	2,2,0	141	99	0.0915477569	0.6563647214	0.775,0.717,0.72	0.82,0.76,1.0	-0.123
2416	gene3145	LOC4327159	1	-	32763290	32763644	32762778	32762913	32764409	32764835	2416	36,22,46	0,1,1	25,27,23	2,1,1	453	99	0.0915449298	0.6563647214	1.0,0.828,0.91	0.732,0.855,0.834	0.106
1184	gene13152	LOC4335909	4	-	21730180	21730249	21729553	21729911	21731043	21731302	1184	1,3,4	26,16,13	3,0,5	2,6,4	168	99	0.0933294934	0.6676488483	0.022,0.099,0.153	0.469,0.0,0.424	-0.206
4364	gene5757	LOC4329118	2	+	12056316	12056554	12055762	12055938	12056685	12056840	4364	12,16,8	2,1,0	28,32,5	2,5,1	337	99	0.0938863936	0.6701402137	0.638,0.825,1.0	0.804,0.653,0.595	0.137
4974	gene25137	LOC9272276	9	+	3145340	3146586	3143907	3144664	3146668	3146712	4974	22,14,30	4,3,6	68,81,25	24,29,13	1345	99	0.0953811094	0.6792996083	0.288,0.256,0.269	0.173,0.171,0.124	0.115
3705	gene10761	LOC4333731	3	-	27136145	27137915	27134201	27135588	27138520	27138655	3705	75,64,85	6,2,2	38,32,22	4,2,3	1869	99	0.0975732658	0.6933746232	0.398,0.629,0.692	0.335,0.459,0.28	0.215
1163	gene32354	LOC9269082	12	+	21595784	21595903	21595072	21595153	21596666	21596983	1163	8,6,3	1,0,2	25,20,19	3,7,7	218	99	0.0983906425	0.6938551508	0.784,1.0,0.405	0.791,0.565,0.552	0.094
1199	gene22963	LOC4344620	8	+	2081525	2081605	2081366	2081442	2081702	2081774	1199	24,17,50	1,3,1	31,30,20	1,0,0	179	99	0.0984662586	0.6938551508	0.93,0.758,0.965	0.945,1.0,1.0	-0.097
2939	gene12396	LOC9272732	4	+	8591953	8592063	8591705	8591786	8592181	8592269	2939	0,0,5	16,21,20	1,2,2	2,5,2	209	99	0.0979060357	0.6938551508	0.0,0.0,0.106	0.191,0.159,0.321	-0.188
4277	gene10456	LOC4333453	3	-	23382694	23382917	23382291	23382601	23383761	23384101	4277	14,17,7	0,1,1	19,16,22	1,1,2	322	99	0.0985049654	0.6938551508	1.0,0.839,0.683	0.854,0.831,0.772	0.022
3629	gene4845	LOC4328303	2	+	2722324	2722387	2721983	2722240	2723311	2724124	3629	0,5,7	4,6,7	1,0,4	3,10,5	162	99	0.1051022822	0.738705756	0.0,0.337,0.379	0.169,0.0,0.328	0.073
2027	gene25422	LOC4346720	9	-	9417918	9418974	9417308	9417415	9421813	9422698	2027	1,3,3	2,0,0	2,1,3	0,0,0	1155	99	0.1061215281	0.7442409348	0.041,1.0,1.0	1.0,1.0,1.0	-0.32
4972	gene25137	LOC9272276	9	+	3146484	3146586	3143907	3144664	3146668	3146712	4972	5,4,17	4,3,6	24,24,14	24,29,13	201	99	0.1067925681	0.7473153131	0.381,0.396,0.583	0.33,0.29,0.347	0.131
1774	gene31377	LOC4351571	12	-	3106358	3107546	3102136	3102349	3110113	3110422	1774	113174200	0,1,0	40,33,63	1,0,3	1287	99	0.1092853212	0.761813701	1.0,0.93,1.0	0.755,1.0,0.618	0.186
322	gene8459	LOC4331613	3	+	2603831	2603924	2603100	2603175	2604095	2604167	322	5,7,4	0,0,0	33,23,35	2,1,1	192	99	0.1093387659	0.761813701	1.0,1.0,1.0	0.895,0.922,0.947	0.079
1372	gene28527	LOC4349336	10	-	21725290	21725426	21725001	21725175	21725632	21725715	1372	20,22,24	1,1,1	13,35,28	0,2,0	235	99	0.1102046722	0.7633148622	0.894,0.903,0.91	1.0,0.881,1.0	-0.058
1759	gene1827	LOC9270848	1	+	19882632	19882828	19881349	19882114	19882999	19883059	1759	0,0,1	1,3,0	7,13,15	60,70,66	295	99	0.1107424427	0.7633148622	0.0,0.0,1.0	0.038,0.059,0.071	0.277
3169	gene4175	LOC4326791	1	+	41054380	41054566	41053455	41053802	41054675	41054723	3169	7,4,3	0,0,0	19,19,9	0,3,1	285	99	0.110607837	0.7633148622	1.0,1.0,1.0	1.0,0.688,0.758	0.185
455	gene1406	LOC4326847	1	-	13258714	13258780	13257608	13257688	13258850	13258900	455	10,6,12	1,3,1	28,18,37	4,0,0	165	99	0.110330071	0.7633148622	0.857,0.545,0.878	0.808,1.0,1.0	-0.176
843	gene18968	LOC4341114	6	+	17610326	17610415	17610153	17610202	17610762	17610995	843	2,7,2	14,13,18	3,6,5	10,10,6	188	99	0.1099015037	0.7633148622	0.07,0.221,0.055	0.136,0.24,0.305	-0.112
5054	gene16364	LOC4338859	5	-	20947049	20947576	20946732	20946957	20947761	20948060	5054	3,2,3	0,0,3	11,3,6	0,1,0	626	99	0.1114785536	0.7654175371	1.0,1.0,0.137	1.0,0.322,1.0	-0.062
73	gene14513	LOC4337198	4	-	32870441	32870741	32869718	32869856	32871357	32871641	73	55,32,54	1,7,9	47,46,46	1,7,0	399	99	0.1115240994	0.7654175371	0.932,0.531,0.598	0.921,0.62,1.0	-0.16
438	gene21500	LOC4343305	7	-	18722944	18722995	18722777	18722846	18723115	18723156	438	4,0,0	3,2,2	6,6,7	17,12,5	150	99	0.1121085886	0.7677884575	0.468,0.0,0.0	0.189,0.248,0.48	-0.15
3114	gene24114	LOC9267871	8	-	20396231	20396287	20393493	20394149	20396454	20396620	3114	1,0,2	1,1,1	3,2,2	4,1,1	155	99	0.1126507034	0.7698597007	0.39,0.0,0.561	0.324,0.561,0.561	-0.165
3420	gene1901	LOC4324566	1	+	20991862	20991922	20988109	20989386	20992029	20992392	3420	1,2,0	21,38,33	0,5,4	65,33,65	159	99	0.1135850427	0.7745969364	0.029,0.032,0.0	0.0,0.086,0.037	-0.021
903	gene13945	LOC4336661	4	+	28133755	28133813	28133535	28133670	28134459	28134569	903	32,26,25	0,3,2	15,16,5	0,0,0	157	99	0.1142202158	0.7772782479	1.0,0.845,0.887	1.0,1.0,1.0	-0.089
460	gene16446	LOC4338933	5	+	21719117	21719630	21718821	21718951	21720398	21720517	460	1,8,3	10,26,37	6,2,0	9,2,1	612	99	0.1154033709	0.7836694023	0.016,0.047,0.013	0.097,0.139,0.0	-0.053
5199	gene8017	LOC4331200	2	+	35383591	35383922	35383332	35383386	35384009	35384205	5199	12,26,18	0,0,0	23,27,25	0,3,1	430	99	0.115992902	0.7860109734	1.0,1.0,1.0	1.0,0.674,0.852	0.158
127	gene31314	LOC4351519	12	+	2568706	2568802	2568547	2568626	2569329	2569869	127	5,14,7	97,77,76	4,4,3	12,16,13	195	99	0.1211836964	0.8194569112	0.026,0.085,0.045	0.145,0.113,0.105	-0.069
4732	gene7157	LOC9269142	2	-	28520121	28520350	28517114	28517604	28520430	28520530	4732	8,3,11	0,1,0	29,25,2	0,0,3	328	99	0.1221488693	0.8242482527	1.0,0.475,1.0	1.0,1.0,0.168	0.102
179	gene7274	LOC4330511	2	-	29599976	29600074	29599805	29599893	29600186	29600273	179	24,24,35	1,3,1	30,24,7	0,0,2	197	99	0.1251234897	0.8416071159	0.923,0.801,0.946	1.0,1.0,0.638	0.011
4497	gene1613	LOC107279876	1	+	16204404	16204472	16204183	16204314	16204604	16205158	4497	2,1,4	1,0,0	4,1,1	4,0,0	167	99	0.1252453927	0.8416071159	0.542,1.0,1.0	0.372,1.0,1.0	0.057
847	gene897	LOC9272170	1	+	7198330	7198362	7197036	7197389	7199063	7199153	847	0,0,3	4,2,7	2,1,3	8,8,5	131	99	0.1256727914	0.8427160877	0.0,0.0,0.245	0.159,0.086,0.312	-0.104
3877	gene29552	LOC4350173	11	+	7646371	7646599	7645966	7646284	7647421	7647522	3877	1813,1967,2541	9,8,16	4,3,15	0,0,0	327	99	0.128330797	0.8587469165	0.984,0.987,0.98	1.0,1.0,1.0	-0.016
1591	gene6179	LOC4329487	2	+	18860261	18861042	18860066	18860160	18861365	18863203	1591	10,15,19	3,0,0	60,62,70	0,1,0	880	99	0.1289474342	0.8610793317	0.273,1.0,1.0	1.0,0.875,1.0	-0.201
3370	gene17344	LOC4339723	5	-	28911193	28911369	28905440	28905844	28911622	28911706	3370	28,30,35	0,0,3	88,75,37	3,3,1	275	99	0.1356517316	0.9039696303	1.0,1.0,0.808	0.913,0.9,0.93	0.022
612	gene22878	LOC9267177	8	-	1284559	1284695	1284376	1284463	1284774	1284866	612	2,1,3	0,0,0	18,19,1	2,1,1	235	99	0.1374200506	0.9138575623	1.0,1.0,1.0	0.791,0.889,0.296	0.341
2579	gene16498	LOC4338985	5	+	22409992	22410104	22409587	22409892	22410223	22411206	2579	7,5,7	1,0,2	10,18,7	4,1,2	211	99	0.1387039189	0.9177202415	0.767,1.0,0.622	0.54,0.894,0.622	0.111
3662	gene17539	LOC4339893	6	+	648246	648443	647430	647847	649150	649351	3662	3,5,5	3,0,0	8,8,2	0,1,0	296	99	0.138858044	0.9177202415	0.251,1.0,1.0	1.0,0.728,1.0	-0.159
3762	gene16699	LOC9269753	5	-	23992640	23992695	23990940	23991537	23992822	23992913	3762	216187193	5,2,3	37,23,18	0,1,0	154	99	0.1387736602	0.9177202415	0.965,0.984,0.976	1.0,0.937,1.0	-0.004
29	gene2931	LOC4326549	1	-	31056371	31056607	31055592	31055876	31057461	31057668	29	1,3,1	0,0,0	59,64,54	2,1,1	335	99	0.1393097813	0.9188152308	1.0,1.0,1.0	0.897,0.95,0.941	0.071
2709	gene32320	LOC4352411	12	-	21230901	21230949	21230218	21230544	21231047	21231210	2709	0,2,2	1,0,1	36,23,14	4,3,0	147	99	0.1455892474	0.9582636527	0.0,1.0,0.574	0.858,0.838,1.0	-0.374
4809	gene1266	LOC4325774	1	-	10981399	10981581	10981175	10981320	10982211	10982978	4809	30,33,55	69,87,126	37,14,69	63,49,96	281	99	0.1470557599	0.9659368117	0.133,0.118,0.133	0.171,0.091,0.202	-0.027
1046	gene24253	LOC4345731	8	-	22084950	22085186	22084762	22084834	22085403	22085609	1046	4,6,7	2,2,4	21,13,16	2,4,5	335	99	0.1487889765	0.9753269236	0.371,0.47,0.341	0.756,0.49,0.486	-0.183
407	gene2663	LOC4326924	1	+	28978320	28978354	28978043	28978171	28978718	28978783	407	10,12,15	5,7,6	1,3,0	1,1,2	133	99	0.1519656045	0.9941212251	0.598,0.561,0.65	0.427,0.691,0.0	0.23
1626	gene15163	LOC4337807	5	-	2751985	2752022	2751590	2751838	2752133	2752991	1626	9,13,14	0,1,4	19,16,32	2,1,0	136	99	0.1529407593	0.9945879634	1.0,0.904,0.718	0.874,0.921,1.0	-0.058
1656	gene8382	LOC4331537	3	-	1975058	1975135	1970731	1971145	1976510	1976609	1656	3,3,0	2,3,5	2,0,1	8,5,0	176	99	0.1530573544	0.9945879634	0.458,0.36,0.0	0.123,0.0,1.0	-0.102
2803	gene25943	LOC4347149	9	+	16049893	16049957	16049143	16049499	16050629	16050726	2803	5,8,1	6,5,13	2,5,2	8,15,13	163	99	0.152658793	0.9945879634	0.336,0.493,0.045	0.132,0.168,0.085	0.163
980	gene25125	LOC9266227	9	-	2690011	2690038	2688987	2689296	2690538	2690601	980	53,41,55	1,2,3	3,2,1	0,0,0	126	99	0.1532755423	0.9945879634	0.977,0.942,0.935	1.0,1.0,1.0	-0.049
4973	gene25137	LOC9272276	9	+	3146484	3146586	3141878	3142507	3146668	3146712	4973	4,3,10	1,0,0	17,15,8	1,3,0	201	99	0.1542266335	0.9987418283	0.663,1.0,1.0	0.893,0.711,1.0	0.02
1000	gene23692	LOC4345241	8	+	13365352	13365401	13364504	13364569	13365939	13365992	1000	1,1,0	0,0,1	13,20,3	0,1,0	148	99	1	1	1.0,1.0,0.0	1.0,0.93,1.0	-0.31
1001	gene31132	LOC4351384	12	-	1252541	1252598	1252200	1252439	1252896	1252983	1001	0,1,2	0,1,0	1,1,0	1,0,0	156	99	1	1	NA,0.388,1.0	0.388,1.0,NA	0
1003	gene13565	LOC4336294	4	+	24915364	24915447	24915044	24915285	24916225	24916375	1003	0,2,0	23,42,28	2,0,0	64,45,84	182	99	1	1	0.0,0.025,0.0	0.017,0.0,0.0	0.003
1006	gene27843	LOC4348708	10	-	15630176	15630252	15629326	15629889	15630358	15630465	1006	78,55,59	1,0,0	3,11,0	0,0,0	175	99	1	1	0.978,1.0,1.0	1.0,1.0,NA	-0.007
1007	gene10888	LOC4333848	3	+	28302174	28302414	28301287	28301480	28302797	28303189	1007	40,12,39	0,0,0	97,125,23	0,1,0	339	99	1	1	1.0,1.0,1.0	1.0,0.973,1.0	0.009
1009	gene13882	LOC4336599	4	-	27636122	27636386	27635014	27635515	27637186	27637252	1009	9,1,22	0,0,0	7,4,3	0,0,1	363	99	1	1	1.0,1.0,1.0	1.0,1.0,0.45	0.183
100	gene12175	LOC4335036	4	+	4277814	4277951	4274966	4275162	4278094	4278211	100	29,29,43	0,1,0	16,26,29	0,0,0	236	99	1	1	1.0,0.924,1.0	1.0,1.0,1.0	-0.025
1011	gene21001	LOC4342870	7	-	9074162	9074241	9073113	9073140	9074937	9077893	1011	0,1,1	1,2,0	1,1,0	0,0,0	178	99	1	1	0.0,0.218,1.0	1.0,1.0,NA	-0.594
1013	gene26712	LOC4347825	9	-	22154411	22154600	22152669	22153056	22154693	22154877	1013	0,0,0	0,2,5	3,0,0	17,16,5	288	99	1	1	NA,0.0,0.0	0.057,0.0,0.0	-0.019
1016	gene20752	LOC4342663	7	+	5444379	5444455	5443723	5443870	5444748	5444837	1016	2,10,10	0,0,0	28,28,6	0,2,0	175	99	1	1	1.0,1.0,1.0	1.0,0.888,1.0	0.037
1017	gene1606	LOC9266898	1	+	16053630	16054896	16052777	16052933	16055683	16055701	1017	3,0,1	0,0,0	40,43,8	1,0,0	1365	99	1	1	1.0,NA,1.0	0.744,1.0,1.0	0.085
1019	gene1606	LOC9266898	1	+	16047212	16047332	16046666	16046929	16048105	16048483	1019	0,2,0	0,0,0	18,16,3	0,1,0	219	99	1	1	NA,1.0,NA	1.0,0.879,1.0	0.04
1020	gene1606	LOC9266898	1	+	16053545	16054896	16052777	16052933	16055683	16055701	1020	3,0,2	0,0,0	41,45,8	1,0,0	1450	99	1	1	1.0,NA,1.0	0.737,1.0,1.0	0.088
1021	gene1606	LOC9266898	1	+	16054835	16054896	16052777	16052933	16055683	16056254	1021	0,0,1	0,0,0	25,42,4	1,0,0	160	99	1	1	NA,NA,1.0	0.939,1.0,1.0	0.02
1022	gene1606	LOC9266898	1	+	16054512	16054896	16052777	16052933	16055683	16055701	1022	2,0,0	0,0,0	23,28,4	1,0,0	483	99	1	1	1.0,NA,NA	0.825,1.0,1.0	0.058
1023	gene1606	LOC9266898	1	+	16053630	16054698	16052777	16052933	16054835	16054896	1023	2,0,1	0,0,1	21,17,8	18,25,1	1167	99	1	1	1.0,NA,0.078	0.09,0.055,0.404	0.356
1025	gene1606	LOC9266898	1	+	16053630	16053828	16052777	16052933	16054835	16054896	1025	0,0,1	0,0,1	2,5,0	18,25,1	297	99	1	1	NA,NA,0.25	0.036,0.063,0.0	0.217
1026	gene16166	LOC4338664	5	-	18765495	18765598	18765185	18765265	18766058	18766230	1026	1,2,0	1,1,0	1,4,1	2,5,1	202	99	1	1	0.329,0.495,NA	0.197,0.282,0.329	0.143
1027	gene4735	LOC4328203	2	+	1683489	1683602	1682668	1682771	1684258	1684378	1027	2,0,2	0,0,0	4,6,11	1,0,0	212	99	1	1	1.0,NA,1.0	0.651,1.0,1.0	0.116
1028	gene18680	LOC4340884	6	+	12353912	12354000	12352314	12352638	12354098	12354910	1028	292310441	4,0,3	11,8,16	0,0,0	187	99	0.8993551061	1	0.975,1.0,0.987	1.0,1.0,1.0	-0.013
1029	gene18680	LOC4340884	6	+	12355143	12355213	12354098	12354910	12356671	12356760	1029	1301,1297,1794	0,2,0	45,44,13	0,0,0	169	99	1	1	1.0,0.997,1.0	1.0,1.0,1.0	-0.001
1031	gene20738	LOC4342650	7	+	5223589	5223670	5219625	5220868	5226363	5226713	1031	7,6,11	19,12,27	3,7,1	5,7,2	180	99	0.3668518851	1	0.168,0.216,0.183	0.248,0.355,0.216	-0.084
1032	gene19245	LOC4341364	6	+	22308551	22308666	22307121	22307605	22310634	22310743	1032	170170152	0,0,1	129,81,48	0,0,0	214	99	1	1	1.0,1.0,0.986	1.0,1.0,1.0	-0.005
1033	gene9828	LOC4332907	3	-	14216219	14216303	14215083	14215264	14216403	14216472	1033	0,1,1	0,0,0	1,8,2	2,0,0	183	99	1	1	NA,1.0,1.0	0.213,1.0,1.0	0.262
1034	gene25019	LOC9267062	9	+	472209	472251	472039	472127	472364	472413	1034	4,4,6	0,0,1	16,20,10	0,0,0	141	99	1	1	1.0,1.0,0.808	1.0,1.0,1.0	-0.064
1035	gene19189	LOC4341306	6	+	21496356	21496428	21495437	21495512	21496518	21496602	1035	26,41,59	0,1,4	35,26,10	0,0,0	171	99	0.2285662165	1	1.0,0.96,0.895	1.0,1.0,1.0	-0.048
1036	gene8682	LOC4331829	3	-	4217910	4218114	4216776	4217755	4218198	4218239	1036	7,6,6	0,1,0	7,7,7	0,0,0	303	99	1	1	1.0,0.662,1.0	1.0,1.0,1.0	-0.113
1037	gene8682	LOC4331829	3	-	4217910	4218053	4216776	4217755	4218198	4218239	1037	8,4,4	0,1,0	8,5,6	0,0,0	242	99	1	1	1.0,0.621,1.0	1.0,1.0,1.0	-0.126
1038	gene8682	LOC4331829	3	-	4217910	4218066	4216776	4217755	4218198	4218251	1038	7,7,4	0,1,0	8,10,8	0,0,0	255	99	1	1	1.0,0.731,1.0	1.0,1.0,1.0	-0.09
1039	gene25304	LOC4346626	9	-	6381429	6381481	6381180	6381240	6383221	6383583	1039	21,17,20	1,0,0	0,2,8	0,0,0	151	99	1	1	0.932,1.0,1.0	NA,1.0,1.0	-0.023
1040	gene23733	LOC4345277	8	-	14326945	14327501	14325602	14326525	14327716	14328130	1040	57,45,60	0,0,0	130,99,104	1,0,0	655	99	1	1	1.0,1.0,1.0	0.952,1.0,1.0	0.016
1041	gene23733	LOC4345277	8	-	14326945	14327562	14325602	14326525	14327716	14328130	1041	57,46,60	0,0,0	129,99,104	1,0,0	716	99	1	1	1.0,1.0,1.0	0.947,1.0,1.0	0.018
1042	gene1335	LOC4327265	1	+	11977789	11978100	11974550	11975195	11979592	11980083	1042	240205299	1,0,0	93,104,53	0,0,0	410	99	1	1	0.983,1.0,1.0	1.0,1.0,1.0	-0.006
1043	gene1335	LOC4327265	1	+	11978210	11978273	11977789	11978100	11979592	11980083	1043	287263372	0,0,2	104,93,36	0,0,0	162	99	1	1	1.0,1.0,0.991	1.0,1.0,1.0	-0.003
1047	gene24253	LOC4345731	8	-	22084950	22085186	22084762	22084876	22085403	22085609	1047	4,6,7	0,0,1	20,13,15	0,0,0	335	99	1	1	1.0,1.0,0.674	1.0,1.0,1.0	-0.109
1052	gene24253	LOC4345731	8	-	22089297	22089386	22088953	22089206	22089830	22089884	1052	3,2,3	1,0,5	3,8,2	3,4,0	188	99	0.9618233923	1	0.612,1.0,0.24	0.345,0.513,1.0	-0.002
1054	gene19833	LOC4341897	6	+	28700588	28700711	28699780	28699943	28701181	28701286	1054	0,0,0	2,0,3	3,2,2	19,28,34	222	99	1	1	0.0,NA,0.0	0.066,0.031,0.026	-0.041
1055	gene19833	LOC4341897	6	+	28702924	28703026	28702462	28702576	28703890	28703959	1055	7,13,5	0,1,0	104,81,27	0,0,0	201	99	1	1	1.0,0.865,1.0	1.0,1.0,1.0	-0.045
1056	gene19833	LOC4341897	6	+	28703890	28703959	28702924	28703026	28704099	28704206	1056	10,13,6	0,0,0	104,100,19	1,0,0	168	99	1	1	1.0,1.0,1.0	0.984,1.0,1.0	0.005
1057	gene16542	LOC4339026	5	-	22707462	22707561	22706565	22707173	22707640	22707769	1057	67,56,74	2,0,0	17,24,15	0,0,0	198	99	1	1	0.944,1.0,1.0	1.0,1.0,1.0	-0.019
1059	gene18591	LOC4340813	6	+	11090867	11090912	11090522	11090602	11090993	11091089	1059	2,1,3	2,2,2	3,7,11	5,5,2	144	99	0.3696776854	1	0.407,0.256,0.508	0.292,0.49,0.791	-0.134
1060	gene8440	LOC4331596	3	+	2461001	2461083	2458531	2459628	2461928	2462040	1060	2,1,3	0,1,0	4,11,5	0,0,0	181	99	1	1	1.0,0.354,1.0	1.0,1.0,1.0	-0.215
1061	gene10486	LOC4333478	3	-	23635122	23635194	23633272	23633572	23639717	23639815	1061	0,1,0	0,1,1	0,5,1	1,2,1	171	99	1	1	NA,0.367,0.0	0.0,0.591,0.367	-0.136
1062	gene648	LOC4327298	1	-	4886459	4886604	4885483	4885675	4886870	4887067	1062	1,3,6	0,1,1	0,1,0	0,0,0	244	99	1	1	1.0,0.549,0.709	NA,1.0,NA	-0.247
1063	gene13652	LOC4336379	4	-	25578467	25578584	25577117	25578289	25579464	25579627	1063	0,0,1	8,4,11	1,0,0	4,7,7	216	99	1	1	0.0,0.0,0.04	0.103,0.0,0.0	-0.021
1064	gene10323	LOC4333341	3	-	21632266	21632405	21631060	21631452	21632708	21632796	1064	34,58,54	0,0,1	8,8,2	0,0,0	238	99	1	1	1.0,1.0,0.957	1.0,1.0,1.0	-0.014
106	gene20059	LOC9266840	6	+	30590395	30590500	30589847	30589984	30591202	30591327	106	1,2,1	0,0,1	1,0,5	1,0,0	204	99	1	1	1.0,1.0,0.327	0.327,NA,1.0	0.112
107	gene20059	LOC9266840	6	+	30590398	30590500	30589765	30589984	30591202	30591327	107	2,3,6	0,0,1	2,6,8	1,0,0	201	99	1	1	1.0,1.0,0.747	0.496,1.0,1.0	0.084
1083	gene31391	LOC4351586	12	-	3236848	3236899	3236585	3236726	3236994	3237075	1083	10,7,10	0,0,0	170138228	1,0,0	150	99	1	1	1.0,1.0,1.0	0.991,1.0,1.0	0.003
1084	gene31391	LOC4351586	12	-	3236994	3237075	3236585	3236726	3237847	3237943	1084	6,8,8	0,0,0	85,68,72	0,1,0	180	99	1	1	1.0,1.0,1.0	1.0,0.974,1.0	0.009
1088	gene32858	LOC4352878	12	-	27158073	27158137	27157770	27157980	27158414	27158561	1088	11,16,5	0,1,0	7,7,3	0,0,0	163	99	1	1	1.0,0.907,1.0	1.0,1.0,1.0	-0.031
1089	gene18017	LOC4340331	6	+	4259686	4259973	4259465	4259613	4260102	4260250	1089	4,8,8	1,0,0	17,10,4	0,0,0	386	99	1	1	0.506,1.0,1.0	1.0,1.0,1.0	-0.165
1090	gene4988	LOC9271684	2	+	3789537	3789832	3788431	3788665	3789965	3790105	1090	3,4,10	0,0,0	29,25,36	0,0,2	394	99	1	1	1.0,1.0,1.0	1.0,1.0,0.819	0.06
1091	gene18836	LOC107281340	6	+	15200602	15200714	15199557	15200519	15201884	15201938	1091	0,0,0	1,0,0	0,0,2	0,0,0	211	99	1	1	0.0,NA,NA	NA,NA,1.0	-1
1092	gene5008	LOC107279887	2	+	4018676	4018718	4018149	4018203	4019541	4019590	1092	0,3,1	0,0,0	8,8,8	6,4,7	141	99	1	1	NA,1.0,1.0	0.484,0.584,0.445	0.496
1094	gene5008	LOC107279887	2	+	4018149	4018203	4014448	4016112	4018676	4018718	1094	0,3,0	0,0,0	4,7,5	1,0,0	153	99	1	1	NA,1.0,NA	0.721,1.0,1.0	0.093
1096	gene1359	LOC4326993	1	-	12336175	12336271	12334935	12335192	12336879	12337225	1096	8063,9679,11495	0,5,3	21,42,47	0,0,0	195	99	1	1	1.0,0.999,0.999	1.0,1.0,1.0	-0.001
1097	gene18246	LOC4340529	6	+	6375039	6375194	6373864	6373927	6375291	6375469	1097	53,58,61	0,0,1	2,3,1	0,0,0	254	99	1	1	1.0,1.0,0.96	1.0,1.0,1.0	-0.013
1099	gene19443	LOC4341537	6	-	24811056	24811117	24808826	24809897	24811764	24811970	1099	8,6,6	0,1,1	3,9,7	0,2,1	160	99	0.8179951016	1	1.0,0.788,0.788	1.0,0.736,0.812	0.009
1101	gene12192	LOC4335046	4	-	4446877	4446977	4446252	4446778	4449781	4449959	1101	7,8,6	0,0,0	27,15,12	1,3,0	199	99	0.2199140613	1	1.0,1.0,1.0	0.931,0.713,1.0	0.119
1103	gene28480	LOC4349291	10	-	21397232	21397353	21392655	21396489	21397589	21397627	1103	1286,1129,1451	1,0,0	4,11,18	0,0,0	220	99	1	1	0.998,1.0,1.0	1.0,1.0,1.0	-0.001
1104	gene28480	LOC4349291	10	-	21397589	21397627	21397232	21397353	21398271	21398394	1104	773668889	0,2,0	3,7,9	0,0,0	137	99	1	1	1.0,0.996,1.0	1.0,1.0,1.0	-0.001
1106	gene16359	LOC9271451	5	-	20902647	20902819	20900678	20900873	20903349	20903702	1106	1,0,0	0,0,0	38,38,37	1,0,0	271	99	1	1	1.0,NA,NA	0.933,1.0,1.0	0.022
1107	gene8399	LOC4331555	3	+	2099644	2100861	2099298	2099548	2101145	2101296	1107	231161232	1,0,0	16,21,14	0,0,0	1316	99	1	1	0.946,1.0,1.0	1.0,1.0,1.0	-0.018
1108	gene29759	LOC9270483	11	-	11715358	11715492	11713982	11715082	11715720	11716391	1108	10,4,2	0,1,0	0,0,1	0,0,0	233	99	1	1	1.0,0.63,1.0	NA,NA,1.0	-0.123
1109	gene29759	LOC9270483	11	-	11715358	11715508	11713954	11715082	11715720	11716391	1109	15,6,6	0,1,0	3,0,3	0,0,0	249	99	1	1	1.0,0.705,1.0	1.0,NA,1.0	-0.098
1113	gene29953	LOC4350486	11	-	16145713	16145864	16144744	16145322	16145933	16146165	1113	2,1,2	0,0,0	3,2,1	1,0,0	250	99	1	1	1.0,1.0,1.0	0.543,1.0,1.0	0.152
1115	gene23442	LOC9266931	8	+	8304180	8304353	8303841	8304060	8304872	8305230	1115	2,0,6	0,1,0	0,0,2	0,0,0	272	99	1	1	1.0,0.0,1.0	NA,NA,1.0	-0.333
1116	gene31846	LOC4351994	12	+	10850526	10850702	10850204	10850292	10851789	10851880	1116	6,4,5	0,0,0	62,43,44	3,0,0	275	99	0.8251652586	1	1.0,1.0,1.0	0.882,1.0,1.0	0.039
1119	gene10780	LOC4333746	3	+	27310382	27310446	27310067	27310281	27311391	27311480	1119	2,0,1	0,0,1	8,14,0	0,0,0	163	99	1	1	1.0,NA,0.378	1.0,1.0,NA	-0.311
111	gene22136	LOC9271765	7	+	24913239	24913399	24913021	24913158	24913480	24913660	111	102,94,125	0,0,1	32,42,15	0,0,0	259	99	1	1	1.0,1.0,0.979	1.0,1.0,1.0	-0.007
1120	gene11457	LOC4334408	3	+	33057599	33057640	33057349	33057426	33057732	33057807	1120	31,27,36	0,0,0	27,28,14	1,0,0	140	99	1	1	1.0,1.0,1.0	0.95,1.0,1.0	0.017
1129	gene9146	LOC4332263	3	-	7932455	7932512	7932308	7932372	7932602	7932701	1129	7074,6918,8696	0,1,0	41,41,55	0,0,0	156	99	1	1	1.0,1.0,1.0	1.0,1.0,1.0	0
1130	gene9146	LOC4332263	3	-	7932455	7932512	7929010	7929835	7932602	7932701	1130	2390,2384,3188	0,0,1	16,20,19	0,0,0	156	99	1	1	1.0,1.0,1.0	1.0,1.0,1.0	0
1131	gene6575	LOC4329834	2	-	22913560	22913701	22913033	22913141	22914275	22914336	1131	534434516	1,0,0	21,25,14	0,0,0	240	99	1	1	0.995,1.0,1.0	1.0,1.0,1.0	-0.002
1133	gene21291	LOC4343132	7	+	15597344	15597468	15596474	15596606	15598630	15598944	1133	1,5,7	0,0,0	20,14,8	0,0,1	223	99	1	1	1.0,1.0,1.0	1.0,1.0,0.78	0.073
1135	gene10703	LOC4333685	3	-	26446873	26446935	26446708	26446784	26447034	26447112	1135	22,26,24	0,0,0	23,21,5	1,0,0	161	99	1	1	1.0,1.0,1.0	0.934,1.0,1.0	0.022
1137	gene15299	LOC4337925	5	-	4119962	4120147	4119550	4119618	4120839	4121062	1137	1466,1497,1501	0,0,1	142108104	0,0,0	284	99	1	1	1.0,1.0,0.998	1.0,1.0,1.0	-0.001
113	gene22136	LOC9271765	7	+	24910086	24910236	24909883	24910006	24910312	24910444	113	47,37,32	1,0,0	14,24,3	0,0,0	249	99	1	1	0.949,1.0,1.0	1.0,1.0,1.0	-0.017
1142	gene31370	LOC4351564	12	+	3014135	3014213	3013964	3014012	3014313	3014574	1142	3,1,7	1,0,0	0,0,1	0,0,0	177	99	1	1	0.627,1.0,1.0	NA,NA,1.0	-0.124
1143	gene31370	LOC4351564	12	+	3014135	3014213	3013299	3013874	3014313	3014574	1143	1,0,4	1,3,2	0,0,1	0,0,0	177	99	1	1	0.359,0.0,0.528	NA,NA,1.0	-0.704
1146	gene31370	LOC4351564	12	+	3014140	3014213	3013964	3014012	3014313	3014574	1146	2,0,6	1,0,0	0,0,1	0,0,0	172	99	1	1	0.535,NA,1.0	NA,NA,1.0	-0.232
1148	gene10759	LOC4333729	3	+	27120336	27120429	27120055	27120225	27120537	27120659	1148	0,2,0	1,0,0	1,2,0	4,1,7	192	99	1	1	0.0,1.0,NA	0.114,0.508,0.0	0.293
1150	gene14390	LOC9267450	4	+	31969726	31969829	31968302	31968522	31971205	31971394	1150	0,0,0	0,2,2	1,0,0	2,0,1	202	99	1	1	NA,0.0,0.0	0.197,NA,0.0	-0.099
1153	gene4399	LOC9266912	1	-	42670069	42670715	42669412	42669461	42671084	42671161	1153	43,47,53	4,1,4	119,108,73	7,2,1	745	99	0.2459650803	1	0.588,0.862,0.638	0.693,0.878,0.907	-0.13
1154	gene32724	LOC4352767	12	-	25817091	25817205	25816199	25816309	25818179	25818296	1154	1098,1350,1412	1,0,0	33,75,45	4,0,0	213	99	0.5322986787	1	0.998,1.0,1.0	0.793,1.0,1.0	0.068
1155	gene18866	LOC4341033	6	-	15929448	15929483	15929283	15929362	15929601	15929676	1155	17,10,19	0,0,0	14,15,20	0,1,0	134	99	1	1	1.0,1.0,1.0	1.0,0.917,1.0	0.028
1156	gene18866	LOC4341033	6	-	15920070	15920136	15919707	15919982	15920306	15920407	1156	5,3,3	5,0,1	0,0,1	1,0,0	165	99	1	1	0.375,1.0,0.643	0.0,NA,1.0	0.173
1157	gene18866	LOC4341033	6	-	15928891	15928967	15928565	15928644	15929048	15929138	1157	27,14,16	0,1,1	22,19,12	2,0,0	175	99	1	1	1.0,0.888,0.901	0.862,1.0,1.0	-0.024
1158	gene29396	LOC9267129	11	-	5660368	5660417	5659502	5659635	5660522	5660711	1158	29,38,49	0,0,1	57,35,17	0,0,0	148	99	1	1	1.0,1.0,0.97	1.0,1.0,1.0	-0.01
1161	gene15836	LOC4338376	5	+	14191775	14191905	14191542	14191666	14192020	14192085	1161	0,0,0	0,0,1	1,1,0	6,5,6	229	99	1	1	NA,NA,0.0	0.067,0.08,0.0	-0.049
1162	gene16197	LOC4338696	5	+	19162800	19162920	19162466	19162568	19163044	19163125	1162	65,80,97	0,1,0	1,0,1	1,0,0	219	99	1	1	1.0,0.973,1.0	0.311,NA,1.0	0.336
1164	gene32354	LOC9269082	12	+	21595784	21595903	21595072	21595158	21596666	21596983	1164	2,3,2	0,0,2	21,17,13	0,0,0	218	99	0.5480113769	1	1.0,1.0,0.312	1.0,1.0,1.0	-0.229
1166	gene8995	LOC4332124	3	+	6629121	6629254	6628702	6628976	6629403	6629490	1166	2293,2556,2826	0,1,0	7,10,22	0,0,0	232	99	1	1	1.0,0.999,1.0	1.0,1.0,1.0	0
1167	gene20142	LOC9271593	6	-	31185619	31186008	31184912	31185302	31186086	31186182	1167	49,54,51	0,0,0	165,103,27	0,1,0	488	99	1	1	1.0,1.0,1.0	1.0,0.954,1.0	0.015
1168	gene3745	LOC4324952	1	-	37847334	37847411	37847206	37847247	37847730	37847801	1168	29,31,40	0,1,1	14,31,21	0,0,0	176	99	1	1	1.0,0.946,0.957	1.0,1.0,1.0	-0.032
116	gene696	LOC4327343	1	-	5390972	5391065	5389754	5390487	5391300	5391390	116	98106132	0,0,1	16,3,15	0,0,0	192	99	1	1	1.0,1.0,0.986	1.0,1.0,1.0	-0.005
1170	gene3745	LOC4324952	1	-	37846791	37846949	37846487	37846592	37847051	37847126	1170	74,57,68	0,0,1	87,105,78	0,1,0	257	99	1	1	1.0,1.0,0.963	1.0,0.976,1.0	-0.004
1177	gene23432	LOC9270781	8	-	8168181	8168214	8168054	8168109	8168303	8168429	1177	0,2,3	5,9,4	0,2,0	0,2,1	132	99	1	1	0.0,0.143,0.36	NA,0.429,0.0	-0.047
117	gene13748	LOC9269146	4	+	26478784	26478875	26475789	26477065	26478992	26479150	117	15,7,8	0,0,0	10,9,8	0,2,0	190	99	1	1	1.0,1.0,1.0	1.0,0.701,1.0	0.1
1181	gene28030	LOC4348890	10	+	17742832	17742909	17742595	17742722	17743058	17743119	1181	627703953	0,2,2	0,3,4	0,0,0	176	99	1	1	1.0,0.995,0.996	NA,1.0,1.0	-0.003
1182	gene4230	LOC9269629	1	+	41440791	41440866	41440552	41440713	41441115	41441610	1182	12,12,13	0,0,0	22,18,6	1,0,0	174	99	1	1	1.0,1.0,1.0	0.926,1.0,1.0	0.025
1183	gene13152	LOC4335909	4	-	21730180	21730244	21729553	21729911	21731043	21731302	1183	4,3,9	26,16,13	3,0,7	2,6,4	163	99	0.3392611491	1	0.085,0.102,0.296	0.477,0.0,0.515	-0.17
1191	gene3131	LOC4324711	1	+	32640460	32640589	32640079	32640234	32640673	32640759	1191	4,2,6	0,0,0	50,55,29	1,0,0	228	99	1	1	1.0,1.0,1.0	0.956,1.0,1.0	0.015
1192	gene3131	LOC4324711	1	+	32630497	32630550	32630208	32630289	32631986	32632056	1192	1,0,1	0,0,0	9,3,0	1,0,0	152	99	1	1	1.0,NA,1.0	0.854,1.0,NA	0.073
1194	gene2564	LOC4324139	1	+	28163414	28163478	28163270	28163314	28163668	28163755	1194	0,5,5	1,0,0	3,5,1	0,0,0	163	99	1	1	0.0,1.0,1.0	1.0,1.0,1.0	-0.333
1196	gene17655	LOC4340001	6	-	1615131	1615201	1614743	1614809	1615511	1615621	1196	484457677	1,0,2	5,12,5	0,0,0	169	99	1	1	0.996,1.0,0.995	1.0,1.0,1.0	-0.003
1197	gene17655	LOC4340001	6	-	1617138	1617186	1616481	1616603	1617573	1617682	1197	387371677	0,1,0	6,5,4	0,0,0	147	99	1	1	1.0,0.996,1.0	1.0,1.0,1.0	-0.001
1198	gene7221	LOC4330457	2	-	29083134	29083242	29082987	29083053	29083589	29083655	1198	104142133	0,0,0	397298161	0,1,0	207	99	1	1	1.0,1.0,1.0	1.0,0.993,1.0	0.002
1201	gene495	LOC4325196	1	-	3558918	3559076	3557798	3558001	3559233	3559615	1201	0,2,0	0,0,0	3,0,0	0,2,3	257	99	1	1	NA,1.0,NA	1.0,0.0,0.0	0.667
1202	gene13383	LOC4336122	4	-	23519947	23520041	23514352	23514567	23522425	23522662	1202	343330338	1,3,1	1,0,0	0,0,0	193	99	1	1	0.994,0.983,0.994	1.0,NA,NA	-0.01
1205	gene22484	LOC4344175	7	-	27831898	27832108	27831114	27831357	27832595	27832659	1205	37,31,49	0,1,0	30,26,15	0,0,0	309	99	1	1	1.0,0.909,1.0	1.0,1.0,1.0	-0.03
1206	gene2305	LOC4326592	1	+	25332077	25332109	25330831	25331352	25333937	25333997	1206	1,2,0	29,22,19	0,1,0	17,14,18	131	99	0.7329006727	1	0.025,0.064,0.0	0.0,0.051,0.0	0.013
1211	gene5459	LOC4328862	2	+	8217180	8217364	8216814	8216998	8222917	8223306	1211	0,0,1	0,0,0	11,9,5	7,7,4	283	99	1	1	NA,NA,1.0	0.355,0.31,0.304	0.677
1214	gene5459	LOC4328862	2	+	8213193	8213343	8211763	8211850	8215985	8216077	1214	0,0,2	0,0,0	26,18,8	2,0,0	249	99	1	1	NA,NA,1.0	0.838,1.0,1.0	0.054
1217	gene4842	LOC4328300	2	+	2667297	2667369	2666689	2666795	2667706	2668162	1217	11,11,12	0,0,0	39,35,39	0,0,1	171	99	1	1	1.0,1.0,1.0	1.0,1.0,0.958	0.014
1218	gene4842	LOC4328300	2	+	2667297	2667369	2666689	2666795	2667703	2668162	1218	12,13,17	0,0,1	60,62,68	0,2,0	171	99	1	1	1.0,1.0,0.908	1.0,0.947,1.0	-0.013
1221	gene16870	LOC4339301	5	+	25460621	25460714	25459962	25460100	25461328	25461449	1221	14,4,17	0,0,0	13,7,0	0,1,0	192	99	1	1	1.0,1.0,1.0	1.0,0.783,NA	0.109
1223	gene6004	LOC9267298	2	-	16348090	16348195	16347712	16348003	16348334	16348373	1223	2,1,3	1,0,0	181160129	2,2,1	204	99	0.5758755652	1	0.493,1.0,1.0	0.978,0.975,0.984	-0.148
1224	gene15116	LOC4337755	5	-	2312484	2312598	2311543	2312388	2316647	2316741	1224	1,0,2	2,3,2	0,0,0	1,2,2	213	99	0.726136125	1	0.189,0.0,0.317	0.0,0.0,0.0	0.169
1227	gene6513	LOC4329779	2	+	22358473	22358542	22355509	22355683	22359876	22361014	1227	0,3,0	19,15,17	2,0,0	7,1,3	168	99	0.8485982636	1	0.0,0.105,0.0	0.144,0.0,0.0	-0.013
1230	gene11345	LOC4334293	3	+	32210006	32210057	32208870	32209130	32210186	32210365	1230	0,0,0	0,2,0	3,5,3	1,4,0	150	99	1	1	NA,0.0,NA	0.664,0.452,1.0	-0.705
123	gene31349	LOC4351547	12	+	2782247	2782304	2781773	2781918	2782397	2782521	123	9,8,12	0,0,0	122120108	0,0,1	156	99	1	1	1.0,1.0,1.0	1.0,1.0,0.986	0.005
1240	gene19072	LOC4341199	6	+	19730965	19731010	19730616	19730829	19732944	19733102	1240	57,32,40	2,0,0	39,41,26	0,0,0	144	99	1	1	0.951,1.0,1.0	1.0,1.0,1.0	-0.016
1241	gene6586	LOC4329846	2	-	22985368	22985408	22983998	22985266	22987227	22987558	1241	0,0,0	44,37,65	4,2,3	185216203	139	99	1	1	0.0,0.0,0.0	0.015,0.007,0.01	-0.011
1243	gene14746	LOC4337427	4	-	34735033	34735137	34734235	34734274	34735722	34735776	1243	447353442	0,0,2	11,15,8	0,0,0	203	99	1	1	1.0,1.0,0.991	1.0,1.0,1.0	-0.003
1244	gene12764	LOC107280771	4	+	17088463	17088556	17087925	17088205	17090936	17092052	1244	1,0,0	1,3,0	2,6,3	7,16,16	192	99	1	1	0.34,0.0,NA	0.128,0.162,0.088	0.044
1249	gene27169	LOC4348181	10	+	4746293	4746443	4745910	4745996	4746686	4746924	1249	1,0,7	4,0,0	15,14,10	0,5,3	249	99	1	1	0.09,NA,1.0	1.0,0.527,0.57	-0.154
124	gene5681	LOC4329056	2	-	10982011	10982096	10981243	10981352	10982168	10982285	124	94,71,117	0,0,2	41,42,25	0,0,0	184	99	1	1	1.0,1.0,0.969	1.0,1.0,1.0	-0.01
1250	gene27169	LOC4348181	10	+	4745486	4745521	4744904	4745396	4745618	4745817	1250	0,0,3	0,3,1	0,3,0	1,6,2	134	99	1	1	NA,0.0,0.689	0.0,0.27,0.0	0.254
1251	gene24051	LOC4345558	8	-	19723321	19723419	19722743	19722813	19723512	19723560	1251	7,1,4	0,0,0	319286243	0,0,1	197	99	1	1	1.0,1.0,1.0	1.0,1.0,0.992	0.003
1256	gene27258	LOC4348242	10	+	6541010	6541108	6540761	6540916	6541748	6541847	1256	1,0,0	0,0,1	0,0,1	1,4,0	197	99	1	1	1.0,NA,0.0	0.0,0.0,1.0	0.167
1257	gene19405	LOC4341499	6	+	24269200	24269305	24268865	24269058	24270222	24270446	1257	0,0,0	1,0,0	1,0,2	4,3,2	204	99	1	1	0.0,NA,NA	0.108,0.0,0.327	-0.145
1258	gene22865	LOC9270433	8	-	1117810	1118008	1116925	1117415	1119052	1120281	1258	83,73,91	0,0,0	105114100	5,0,0	297	99	0.4044004844	1	1.0,1.0,1.0	0.875,1.0,1.0	0.042
1261	gene16320	LOC4338817	5	-	20550935	20551046	20550682	20550802	20551134	20551206	1261	122128131	0,1,0	76,75,55	0,0,0	210	99	1	1	1.0,0.984,1.0	1.0,1.0,1.0	-0.005
1262	gene14432	LOC4337126	4	+	32288475	32288604	32288271	32288394	32289023	32289109	1262	22,11,35	1,0,0	6,8,7	0,0,0	228	99	1	1	0.905,1.0,1.0	1.0,1.0,1.0	-0.032
1263	gene13575	LOC9268117	4	+	24976240	24976318	24975885	24976119	24976453	24977202	1263	999715977	0,1,1	0,2,1	0,0,0	177	99	1	1	1.0,0.998,0.998	NA,1.0,1.0	-0.001
1264	gene6422	LOC4329697	2	-	21433069	21433187	21432913	21432972	21433611	21433685	1264	7,0,5	0,0,1	79,73,102	0,0,0	217	99	1	1	1.0,NA,0.695	1.0,1.0,1.0	-0.153
1276	gene23667	LOC4345219	8	+	12385243	12385477	12381551	12383972	12385857	12386150	1276	1,1,1	1,0,0	0,0,2	0,1,1	333	99	1	1	0.229,1.0,1.0	NA,0.0,0.373	0.556
1277	gene23667	LOC4345219	8	+	12384699	12385119	12381551	12383972	12385207	12385477	1277	0,0,1	0,1,0	0,0,0	1,0,0	519	99	1	1	NA,0.0,1.0	0.0,NA,NA	0.5
1280	gene23667	LOC4345219	8	+	12384693	12385119	12381551	12383972	12385207	12385477	1280	0,0,1	0,1,0	0,0,0	1,0,0	525	99	1	1	NA,0.0,1.0	0.0,NA,NA	0.5
1281	gene18578	LOC4340803	6	+	10919301	10919435	10919089	10919195	10919610	10919721	1281	2,4,2	0,0,0	7,3,0	0,2,0	233	99	1	1	1.0,1.0,1.0	1.0,0.389,NA	0.305
1282	gene18578	LOC4340803	6	+	10919301	10919435	10919078	10919250	10919610	10919721	1282	2,4,2	0,0,0	7,3,0	1,0,1	233	99	1	1	1.0,1.0,1.0	0.748,1.0,0.0	0.417
1283	gene18578	LOC4340803	6	+	10919319	10919435	10919067	10919195	10919610	10919721	1283	2,5,2	0,0,0	16,4,0	0,2,0	215	99	1	1	1.0,1.0,1.0	1.0,0.479,NA	0.26
1284	gene18578	LOC4340803	6	+	10919319	10919435	10919078	10919250	10919610	10919721	1284	2,4,2	0,0,0	7,5,1	1,0,1	215	99	1	1	1.0,1.0,1.0	0.763,1.0,0.315	0.307
1287	gene31750	LOC4351914	12	-	8910551	8910664	8910067	8910185	8912119	8912200	1287	31,7,40	2,0,0	27,23,9	0,0,0	212	99	1	1	0.879,1.0,1.0	1.0,1.0,1.0	-0.04
1288	gene14242	LOC4336942	4	-	30908990	30909100	30908506	30908882	30909206	30909557	1288	5,2,1	0,0,0	134136222	0,0,1	209	99	1	1	1.0,1.0,1.0	1.0,1.0,0.991	0.003
1289	gene11883	LOC4334806	3	+	35867070	35867202	35866657	35866771	35867432	35867797	1289	256302352	0,2,0	16,16,12	0,0,0	231	99	1	1	1.0,0.985,1.0	1.0,1.0,1.0	-0.005
128	gene31314	LOC4351519	12	+	2565119	2565243	2564328	2564475	2565355	2565820	128	17,17,28	1,2,0	0,3,1	0,0,0	223	99	1	1	0.883,0.791,1.0	NA,1.0,1.0	-0.109
1290	gene10107	LOC4333145	3	+	17676763	17677073	17675688	17676330	17677268	17677385	1290	54,29,47	0,1,0	93,89,20	0,0,0	409	99	1	1	1.0,0.875,1.0	1.0,1.0,1.0	-0.042
1291	gene10107	LOC4333145	3	+	17676715	17677073	17675688	17676330	17677268	17677385	1291	62,40,54	0,1,0	114,101,22	0,0,0	457	99	1	1	1.0,0.897,1.0	1.0,1.0,1.0	-0.034
1292	gene10107	LOC4333145	3	+	17676510	17677073	17675959	17676330	17677268	17677385	1292	111,72,108	0,1,0	187,194,30	0,0,0	662	99	1	1	1.0,0.915,1.0	1.0,1.0,1.0	-0.028
1295	gene18692	LOC4340893	6	-	12460383	12460683	12458669	12458917	12460766	12460823	1295	10,8,6	1,0,0	29,16,14	0,0,0	399	99	1	1	0.713,1.0,1.0	1.0,1.0,1.0	-0.096
1298	gene16600	LOC4339079	5	-	23198544	23198577	23198392	23198466	23198655	23198868	1298	19,12,17	0,0,0	17,11,14	1,0,0	132	99	1	1	1.0,1.0,1.0	0.927,1.0,1.0	0.024
129	gene31314	LOC4351519	12	+	2566366	2566477	2565355	2565820	2567714	2567787	129	135111154	1,0,0	4,16,27	0,0,0	210	99	1	1	0.985,1.0,1.0	1.0,1.0,1.0	-0.005
1300	gene26537	LOC9271537	9	+	20907137	20907486	20905407	20906900	20907656	20907803	1300	2,3,1	2,0,0	23,9,3	0,0,0	448	99	0.4011876575	1	0.181,1.0,1.0	1.0,1.0,1.0	-0.273
1301	gene26537	LOC9271537	9	+	20907137	20907439	20905407	20906900	20907656	20907803	1301	2,3,1	2,0,0	18,7,2	0,0,0	401	99	0.4164973314	1	0.198,1.0,1.0	1.0,1.0,1.0	-0.267
1302	gene20407	LOC4342372	7	+	2148717	2148876	2147864	2147940	2149446	2152816	1302	6,9,5	0,0,0	7,4,4	0,1,0	258	99	1	1	1.0,1.0,1.0	1.0,0.606,1.0	0.131
1303	gene20407	LOC4342372	7	+	2148717	2148833	2147864	2147940	2149446	2152816	1303	4,7,1	0,0,0	1,2,5	0,1,0	215	99	1	1	1.0,1.0,1.0	1.0,0.479,1.0	0.174
1304	gene16009	LOC4338524	5	+	16929871	16929978	16928754	16928850	16930191	16930240	1304	37,29,42	0,0,0	16,25,23	0,0,2	206	99	1	1	1.0,1.0,1.0	1.0,1.0,0.847	0.051
1305	gene21413	LOC4343232	7	+	17500702	17500821	17500392	17500506	17501173	17501220	1305	491507823	0,0,1	25,15,31	0,0,0	218	99	1	1	1.0,1.0,0.997	1.0,1.0,1.0	-0.001
1306	gene8961	LOC4332093	3	+	6327789	6328243	6327284	6327684	6328344	6328869	1306	642453560	4,7,13	48,87,73	2,3,0	553	99	0.8795270455	1	0.966,0.921,0.885	0.811,0.838,1.0	0.041
1307	gene8961	LOC4332093	3	+	6327789	6328227	6327285	6327684	6328344	6328920	1307	678471599	4,7,13	64,98,77	2,3,0	537	99	0.7857441283	1	0.969,0.925,0.895	0.855,0.858,1.0	0.025
1308	gene8961	LOC4332093	3	+	6327785	6328227	6327284	6327684	6328344	6328920	1308	594423528	4,7,13	61,87,63	2,3,0	541	99	0.7670201391	1	0.965,0.917,0.881	0.848,0.841,1.0	0.025
1309	gene16457	LOC4338944	5	-	21891047	21891127	21890625	21890710	21891471	21891869	1309	0,1,0	0,0,0	13,21,4	2,0,0	179	99	1	1	NA,1.0,NA	0.782,1.0,1.0	0.073
130	gene31314	LOC4351519	12	+	2565116	2565243	2564336	2564475	2565355	2565820	130	14,15,22	1,2,0	0,3,1	0,0,0	226	99	1	1	0.86,0.767,1.0	NA,1.0,1.0	-0.124
1312	gene16293	LOC4338791	5	+	20212645	20212748	20211735	20211827	20212868	20213006	1312	291237307	0,0,2	10,14,15	0,0,0	202	99	1	1	1.0,1.0,0.987	1.0,1.0,1.0	-0.004
1313	gene30376	LOC4350799	11	+	22166285	22166469	22165761	22165915	22167100	22167326	1313	69,46,51	0,0,0	23,24,21	2,0,0	283	99	1	1	1.0,1.0,1.0	0.801,1.0,1.0	0.066
1318	gene12496	LOC107276997	4	-	11502994	11503138	11502247	11502558	11503331	11503524	1318	10,23,11	0,2,0	1,3,0	0,0,0	243	99	1	1	1.0,0.824,1.0	1.0,1.0,NA	-0.059
1319	gene12496	LOC107276997	4	-	11504593	11504712	11504406	11504478	11505163	11505308	1319	4,2,8	0,1,0	2,0,0	0,0,0	218	99	1	1	1.0,0.476,1.0	1.0,NA,NA	-0.175
131	gene30423	LOC9266484	11	-	22621364	22621412	22619862	22620132	22621506	22621635	131	18,14,17	0,0,1	0,3,2	0,0,0	147	99	1	1	1.0,1.0,0.92	NA,1.0,1.0	-0.027
1328	gene7543	LOC4330768	2	+	31757373	31757561	31754909	31755068	31757723	31758292	1328	33,37,28	5,2,0	32,57,29	3,1,1	287	99	0.4035855098	1	0.695,0.865,1.0	0.786,0.952,0.909	-0.029
1330	gene30384	LOC4350803	11	-	22224180	22224280	22223166	22224060	22224959	22225060	1330	8,6,5	5,4,14	0,1,0	2,2,0	199	99	1	1	0.443,0.427,0.151	0.0,0.199,NA	0.241
1331	gene22792	LOC4344468	8	+	455609	455979	454767	454902	456243	456365	1331	70,63,50	0,0,0	42,49,22	0,1,0	469	99	1	1	1.0,1.0,1.0	1.0,0.912,1.0	0.029
1332	gene19914	LOC4341961	6	+	29438574	29438900	29437550	29437836	29439579	29439847	1332	0,2,0	0,0,0	63,58,51	0,1,0	425	99	1	1	NA,1.0,NA	1.0,0.931,1.0	0.023
1334	gene13278	LOC4336019	4	-	22776373	22777840	22775583	22775758	22778230	22778435	1334	28,19,37	9,7,10	0,0,1	1,0,1	1566	99	1	1	0.164,0.146,0.19	0.0,NA,0.059	0.137
1335	gene26225	LOC9271634	9	+	18579226	18579328	18578552	18578623	18579417	18579507	1335	75,58,84	1,0,0	30,20,14	0,0,0	201	99	1	1	0.974,1.0,1.0	1.0,1.0,1.0	-0.009
1338	gene701	LOC9272131	1	+	5420133	5420224	5418193	5419298	5420310	5420810	1338	1,1,0	0,0,0	1,1,0	0,1,0	190	99	1	1	1.0,1.0,NA	1.0,0.343,NA	0.329
1339	gene701	LOC9272131	1	+	5419864	5420039	5419191	5419298	5420133	5420810	1339	1,1,0	1,1,0	4,1,1	1,1,0	274	99	1	1	0.265,0.265,NA	0.591,0.265,1.0	-0.354
133	gene19646	LOC4341725	6	+	27070753	27070803	27069004	27069279	27070958	27071071	133	281314488	0,0,2	0,0,2	0,0,0	149	99	1	1	1.0,1.0,0.994	NA,NA,1.0	-0.002
1345	gene14917	LOC4337577	5	-	451258	451337	450811	450922	451526	451609	1345	5,6,13	0,1,0	24,18,20	0,0,0	178	99	1	1	1.0,0.769,1.0	1.0,1.0,1.0	-0.077
1349	gene31455	LOC4351651	12	+	3868146	3868237	3867721	3867893	3868410	3868727	1349	4933,4986,7016	0,2,3	0,5,26	0,0,0	190	99	1	1	1.0,0.999,0.999	NA,1.0,1.0	-0.001
1350	gene3470	LOC4327428	1	-	35521304	35521373	35520902	35521013	35521686	35521752	1350	2,2,0	0,0,1	19,12,11	1,0,0	168	99	1	1	1.0,1.0,0.0	0.918,1.0,1.0	-0.306
1351	gene3470	LOC4327428	1	-	35520902	35521013	35519502	35519591	35521304	35521373	1351	4,1,2	0,0,0	29,18,15	1,0,0	210	99	1	1	1.0,1.0,1.0	0.932,1.0,1.0	0.023
1352	gene3470	LOC4327428	1	-	35522257	35522289	35521686	35521752	35523257	35523376	1352	2,1,0	1,0,1	15,15,11	1,0,0	131	99	1	1	0.602,1.0,0.0	0.919,1.0,1.0	-0.439
1353	gene6358	LOC4329650	2	-	20931882	20932195	20931225	20931599	20932585	20932769	1353	1,1,1	0,0,0	14,6,1	1,1,0	412	99	1	1	1.0,1.0,1.0	0.771,0.59,1.0	0.213
1355	gene17693	LOC4340037	6	-	1905483	1905554	1904132	1904229	1905636	1905732	1355	583486712	0,2,0	4,7,13	0,0,0	170	99	1	1	1.0,0.993,1.0	1.0,1.0,1.0	-0.002
1356	gene17693	LOC4340037	6	-	1907699	1907750	1907496	1907593	1908087	1908166	1356	761754965	0,6,0	16,19,8	0,0,0	150	99	1	1	1.0,0.988,1.0	1.0,1.0,1.0	-0.004
1357	gene6169	LOC9271988	2	+	18776201	18776270	18776019	18776104	18776517	18776697	1357	858,974,1401	0,0,0	209171210	1,0,0	168	99	1	1	1.0,1.0,1.0	0.992,1.0,1.0	0.003
1358	gene19059	LOC4341186	6	-	19520969	19521025	19520642	19520867	19522693	19522800	1358	4,7,4	0,0,0	124,89,60	0,1,0	155	99	1	1	1.0,1.0,1.0	1.0,0.983,1.0	0.006
1360	gene15556	LOC4338140	5	-	7641583	7641817	7640513	7640572	7641899	7641965	1360	3,5,7	0,0,3	9,13,8	0,0,0	333	99	0.2365478581	1	1.0,1.0,0.41	1.0,1.0,1.0	-0.197
1361	gene1684	LOC4324039	1	+	17607826	17607880	17607218	17607334	17608032	17608422	1361	2,1,2	0,1,0	3,1,0	0,0,0	153	99	1	1	1.0,0.393,1.0	1.0,1.0,NA	-0.202
1362	gene1684	LOC4324039	1	+	17607826	17607869	17607205	17607334	17608032	17608422	1362	1,2,2	0,1,0	1,0,0	0,0,0	142	99	1	1	1.0,0.582,1.0	1.0,NA,NA	-0.139
1366	gene32619	LOC4352680	12	+	24816090	24816160	24815586	24815693	24816528	24816552	1366	2,1,0	0,1,0	4,0,2	0,1,2	169	99	1	1	1.0,0.369,NA	1.0,0.0,0.369	0.228
1367	gene32619	LOC4352680	12	+	24816090	24816160	24815586	24815693	24817083	24817413	1367	6,4,3	1,1,2	10,6,9	6,1,1	169	99	0.8110586971	1	0.779,0.701,0.468	0.494,0.779,0.841	-0.055
1368	gene32619	LOC4352680	12	+	24816528	24816601	24815586	24815693	24817083	24817413	1368	2,2,2	1,1,2	2,1,5	6,1,1	172	99	0.6770823654	1	0.535,0.535,0.365	0.161,0.365,0.742	0.056
1371	gene32619	LOC4352680	12	+	24816528	24816570	24815586	24815693	24817083	24817413	1371	0,0,1	1,1,2	1,1,1	6,1,1	141	99	0.8904389121	1	0.0,0.0,0.26	0.105,0.413,0.413	-0.224
1375	gene11960	LOC4334885	4	+	94482	94518	93503	93583	96203	96373	1375	1,0,0	0,0,0	2,1,0	0,1,0	135	99	1	1	1.0,NA,NA	1.0,0.423,NA	0.288
1376	gene527	LOC4327127	1	-	3828581	3828639	3828392	3828497	3829230	3829347	1376	0,4,8	0,0,0	5,5,4	2,0,0	157	99	1	1	NA,1.0,1.0	0.612,1.0,1.0	0.129
1377	gene3139	LOC4327149	1	+	32703814	32703924	32703294	32703367	32704349	32704400	1377	9,9,8	0,0,0	7,2,2	0,0,1	209	99	1	1	1.0,1.0,1.0	1.0,1.0,0.486	0.171
1378	gene29139	LOC4349853	11	+	2979667	2979965	2978395	2978720	2981727	2982397	1378	4,1,3	0,0,1	5,3,9	0,1,0	397	99	1	1	1.0,1.0,0.428	1.0,0.428,1.0	0
1379	gene29139	LOC4349853	11	+	2981727	2981827	2978384	2978720	2982640	2982775	1379	0,0,1	1,0,0	0,1,4	0,0,0	199	99	1	1	0.0,NA,1.0	NA,1.0,1.0	-0.5
1383	gene12082	LOC107280779	4	-	1745510	1745588	1745233	1745400	1745686	1745758	1383	0,1,1	0,5,3	0,1,0	2,0,0	177	99	1	1	NA,0.101,0.157	0.0,1.0,NA	-0.371
1384	gene6508	LOC4329774	2	-	22329155	22329339	22328838	22329063	22331045	22332076	1384	51,59,49	1,0,0	5,6,8	0,0,0	283	99	1	1	0.947,1.0,1.0	1.0,1.0,1.0	-0.018
1385	gene29749	LOC9271777	11	-	11519227	11519305	11518405	11518728	11519701	11521808	1385	24,29,37	36,27,24	6,18,17	6,10,7	177	99	0.1603333325	1	0.272,0.375,0.463	0.359,0.502,0.576	-0.109
1388	gene15428	LOC9268471	5	+	5766032	5766085	5764509	5764598	5767168	5767483	1388	0,0,1	0,0,0	18,4,9	1,0,0	152	99	1	1	NA,NA,1.0	0.921,1.0,1.0	0.026
1391	gene30226	LOC9268719	11	+	20382156	20383436	20381839	20382017	20383525	20383595	1391	316235269	0,0,0	896840736	1,0,0	1379	99	1	1	1.0,1.0,1.0	0.985,1.0,1.0	0.005
1393	gene13321	LOC4336058	4	-	23047229	23048180	23045965	23046834	23053594	23053652	1393	66,95,112	1,0,1	23,29,23	4,5,1	1050	99	1	1	0.862,1.0,0.913	0.352,0.354,0.684	0.462
1396	gene17244	LOC9268415	5	+	28211204	28211292	28210314	28211132	28211495	28211610	1396	2,0,1	1,1,0	6,7,4	0,0,0	187	99	1	1	0.514,0.0,1.0	1.0,1.0,1.0	-0.495
1398	gene31550	LOC4351729	12	-	5077186	5077360	5076209	5076832	5078374	5078602	1398	17,11,30	0,1,0	1,0,0	0,0,0	273	99	1	1	1.0,0.8,1.0	1.0,NA,NA	-0.067
1399	gene7979	LOC4331161	2	-	35173225	35173509	35172990	35173072	35174610	35174775	1399	87,75,68	1,0,1	74,50,19	0,0,0	383	99	1	1	0.957,1.0,0.946	1.0,1.0,1.0	-0.032
13	gene27894	LOC9272437	10	-	16152064	16152197	16151407	16151782	16153204	16153302	13	0,0,1	1,0,1	3,3,1	8,16,4	232	99	1	1	0.0,NA,0.299	0.138,0.074,0.096	0.047
1401	gene7822	LOC9266998	2	-	34031910	34031952	34031735	34031812	34032047	34032131	1401	0,4,0	0,0,2	0,3,0	5,8,0	141	99	1	1	NA,1.0,0.0	0.0,0.208,NA	0.396
1405	gene7441	LOC4330670	2	+	30881362	30881462	30880239	30880460	30881548	30881695	1405	2,4,2	0,0,0	15,19,8	2,0,0	199	99	1	1	1.0,1.0,1.0	0.789,1.0,1.0	0.07
1407	gene25166	LOC4346507	9	-	3761394	3761474	3761092	3761234	3761643	3761756	1407	266147231	2,0,1	156,124,98	0,0,0	179	99	1	1	0.987,1.0,0.992	1.0,1.0,1.0	-0.007
1409	gene4196	LOC4326533	1	-	41160693	41160918	41159515	41159651	41161984	41163148	1409	2,4,0	0,0,0	33,17,15	1,0,0	324	99	1	1	1.0,1.0,NA	0.91,1.0,1.0	0.03
140	gene498	LOC4325199	1	-	3594521	3594800	3591823	3593313	3595687	3596146	140	36,44,17	0,0,0	209184195	0,1,0	378	99	1	1	1.0,1.0,1.0	1.0,0.98,1.0	0.007
1410	gene4196	LOC4326533	1	-	41160693	41160906	41159306	41159651	41161984	41163148	1410	3,6,0	0,0,0	48,24,17	1,0,0	312	99	1	1	1.0,1.0,NA	0.938,1.0,1.0	0.021
1414	gene16653	LOC4339121	5	-	23625599	23625723	23623669	23624848	23626527	23626615	1414	2,0,0	0,0,0	182195341	3,0,1	223	99	1	1	1.0,NA,NA	0.964,1.0,0.993	0.014
1418	gene32240	LOC4352332	12	-	19833246	19833320	19832809	19833142	19834024	19834178	1418	10,28,20	0,0,1	4,5,4	0,0,0	173	99	1	1	1.0,1.0,0.92	1.0,1.0,1.0	-0.027
1420	gene23278	LOC4344874	8	+	5600561	5600772	5599225	5599390	5601067	5601257	1420	3,3,5	0,0,1	1,9,7	0,1,0	310	99	1	1	1.0,1.0,0.615	1.0,0.742,1.0	-0.042
1421	gene13311	LOC9268615	4	+	22959082	22959162	22958463	22958531	22959701	22959788	1421	5,8,10	0,1,0	5,3,3	0,0,0	179	99	1	1	1.0,0.816,1.0	1.0,1.0,1.0	-0.061
1422	gene23620	LOC9272579	8	+	11407939	11408046	11407435	11407619	11408228	11408369	1422	51,39,59	1,0,0	16,7,17	0,0,0	206	99	1	1	0.961,1.0,1.0	1.0,1.0,1.0	-0.013
1423	gene23620	LOC9272579	8	+	11406953	11407052	11405434	11405682	11407172	11407257	1423	111110116	0,0,1	34,25,15	0,0,0	198	99	1	1	1.0,1.0,0.983	1.0,1.0,1.0	-0.006
1427	gene12676	LOC4335497	4	-	15397665	15397818	15397320	15397555	15398419	15398536	1427	0,1,3	0,0,2	16,8,6	1,0,1	252	99	1	1	NA,1.0,0.371	0.863,1.0,0.702	-0.169
1428	gene12676	LOC4335497	4	-	15397665	15397818	15397320	15397564	15398419	15398536	1428	0,1,3	0,0,0	11,6,4	0,1,0	252	99	1	1	NA,1.0,1.0	1.0,0.702,1.0	0.099
142	gene12751	LOC9271365	4	-	16845010	16845184	16844844	16844896	16846285	16846439	142	41,42,77	2,0,0	36,29,29	1,0,0	273	99	1	1	0.881,1.0,1.0	0.929,1.0,1.0	-0.016
1430	gene30103	LOC4350599	11	+	18644673	18644760	18644503	18644572	18647282	18647384	1430	14,7,18	2,0,0	24,19,28	0,0,0	186	99	1	1	0.788,1.0,1.0	1.0,1.0,1.0	-0.071
1431	gene30103	LOC4350599	11	+	18644196	18644289	18644013	18644103	18644366	18644426	1431	10,20,36	1,1,0	13,13,18	0,0,0	192	99	1	1	0.838,0.912,1.0	1.0,1.0,1.0	-0.083
1432	gene30103	LOC4350599	11	+	18649743	18649809	18649629	18649674	18650546	18650803	1432	21,26,35	0,0,0	48,60,56	0,0,2	165	99	1	1	1.0,1.0,1.0	1.0,1.0,0.944	0.019
1433	gene533	LOC4326215	1	-	3880774	3880948	3880208	3880304	3881076	3881243	1433	0,0,2	0,0,0	202181149	0,0,1	273	99	1	1	NA,NA,1.0	1.0,1.0,0.982	0.006
1436	gene25817	LOC4347044	9	+	14672817	14672901	14671542	14671731	14673020	14673380	1436	3,6,5	2,1,0	3,8,2	0,0,0	183	99	0.495248385	1	0.448,0.764,1.0	1.0,1.0,1.0	-0.263
1437	gene25817	LOC4347044	9	+	14672817	14672927	14671542	14671731	14673020	14673380	1437	15,15,33	2,1,0	5,14,4	0,0,0	209	99	0.8049680698	1	0.78,0.877,1.0	1.0,1.0,1.0	-0.114
1438	gene22837	LOC4344515	8	-	894252	894321	893428	893490	894420	894468	1438	202151204	3,0,0	23,44,31	0,0,0	168	99	1	1	0.975,1.0,1.0	1.0,1.0,1.0	-0.008
1439	gene8498	LOC4331652	3	+	2903226	2903275	2903047	2903141	2903645	2903796	1439	0,1,0	0,0,0	3,2,0	1,0,0	148	99	1	1	NA,1.0,NA	0.667,1.0,NA	0.166
1440	gene4679	LOC107275937	2	+	1337424	1337619	1336968	1337190	1338415	1339011	1440	1,0,1	0,0,0	4,8,4	1,0,0	294	99	1	1	1.0,NA,1.0	0.574,1.0,1.0	0.142
1443	gene2348	LOC4326558	1	-	25779658	25779776	25779481	25779566	25779854	25779980	1443	54,52,91	0,0,0	65,31,20	0,2,1	217	99	0.8075417752	1	1.0,1.0,1.0	1.0,0.876,0.901	0.074
1444	gene2348	LOC4326558	1	-	25778748	25778862	25778617	25778657	25779481	25779776	1444	34,27,69	0,2,0	30,13,12	0,0,0	213	99	1	1	1.0,0.863,1.0	1.0,1.0,1.0	-0.046
1445	gene14654	LOC4337330	4	+	34084887	34084949	34084652	34084720	34085205	34085303	1445	100,68,84	0,0,1	6,8,1	0,0,0	161	99	1	1	1.0,1.0,0.981	1.0,1.0,1.0	-0.006
1446	gene5970	LOC4329330	2	+	15740807	15740977	15740116	15740257	15741437	15741534	1446	72,58,54	1,0,1	5,6,4	0,0,0	269	99	1	1	0.964,1.0,0.952	1.0,1.0,1.0	-0.028
1447	gene5970	LOC4329330	2	+	15740791	15740977	15740116	15740257	15741437	15741534	1447	74,70,64	1,0,1	6,7,4	0,0,0	285	99	1	1	0.963,1.0,0.957	1.0,1.0,1.0	-0.027
1449	gene30200	LOC4350688	11	+	20071900	20071997	20071633	20071794	20072072	20072264	1449	32,20,41	1,0,0	76,50,56	0,0,0	196	99	1	1	0.942,1.0,1.0	1.0,1.0,1.0	-0.019
144	gene5780	LOC4329138	2	-	12419162	12419289	12418973	12419024	12419438	12419525	144	3,12,2	0,0,0	4,10,12	1,0,0	226	99	1	1	1.0,1.0,1.0	0.637,1.0,1.0	0.121
1450	gene30200	LOC4350688	11	+	20067940	20068141	20067782	20067877	20071633	20071794	1450	25,45,54	0,0,0	174,159,71	0,0,1	300	99	1	1	1.0,1.0,1.0	1.0,1.0,0.959	0.014
1452	gene30200	LOC4350688	11	+	20067957	20068141	20067782	20067877	20071633	20071794	1452	12,23,38	0,0,0	122,113,38	0,0,1	283	99	1	1	1.0,1.0,1.0	1.0,1.0,0.93	0.023
1454	gene30200	LOC4350688	11	+	20070927	20071001	20070537	20070781	20071079	20071165	1454	4,14,9	1,0,2	4,4,3	3,1,0	173	99	0.1923517227	1	0.696,1.0,0.72	0.433,0.696,1.0	0.096
1457	gene30200	LOC4350688	11	+	20067946	20068141	20067782	20067877	20071633	20071794	1457	14,31,46	0,0,0	135,134,44	0,0,1	294	99	1	1	1.0,1.0,1.0	1.0,1.0,0.937	0.021
145	gene5780	LOC4329138	2	-	12419132	12419241	12418973	12419024	12419438	12419525	145	0,1,0	0,0,0	2,2,1	1,0,0	208	99	1	1	NA,1.0,NA	0.488,1.0,1.0	0.171
1466	gene23372	LOC4344961	8	-	7347385	7347406	7341053	7341726	7347530	7347609	1466	0,1,2	0,0,0	4,2,0	0,1,0	120	99	1	1	NA,1.0,1.0	1.0,0.623,NA	0.189
1468	gene23372	LOC4344961	8	-	7347100	7347406	7341053	7341726	7347530	7347609	1468	16,13,14	0,0,0	22,15,11	0,1,0	405	99	1	1	1.0,1.0,1.0	1.0,0.786,1.0	0.071
1469	gene9520	LOC4332627	3	+	11068766	11069504	11061776	11062568	11070182	11070465	1469	9,8,11	0,0,0	42,37,33	0,1,0	837	99	1	1	1.0,1.0,1.0	1.0,0.814,1.0	0.062
146	gene5780	LOC4329138	2	-	12419132	12419289	12418973	12419024	12419438	12419525	146	4,13,1	0,0,0	7,10,11	1,0,0	256	99	1	1	1.0,1.0,1.0	0.73,1.0,1.0	0.09
1472	gene29208	LOC9266358	11	+	3635102	3635209	3634778	3635018	3635308	3638025	1472	9,3,13	0,0,0	2,5,1	0,0,1	206	99	1	1	1.0,1.0,1.0	1.0,1.0,0.325	0.225
1475	gene29208	LOC9266358	11	+	3635102	3635231	3634047	3635018	3635308	3638025	1475	7,3,5	0,0,0	1,2,0	0,0,1	228	99	1	1	1.0,1.0,1.0	1.0,1.0,0.0	0.333
1476	gene21584	LOC4343382	7	-	19907580	19908192	19907476	19907512	19909228	19909621	1476	16,17,5	1,0,2	167,173,33	4,5,6	711	99	0.8845818975	1	0.69,1.0,0.258	0.853,0.828,0.434	-0.056
1478	gene16936	LOC4339361	5	+	26020283	26020439	26020038	26020113	26020573	26020672	1478	728466804	0,1,0	34,32,13	0,0,0	255	99	1	1	1.0,0.995,1.0	1.0,1.0,1.0	-0.002
147	gene5780	LOC4329138	2	-	12419162	12419241	12418973	12419024	12419438	12419525	147	0,1,0	0,0,0	0,2,2	1,0,0	178	99	1	1	NA,1.0,NA	0.0,1.0,1.0	0.333
1489	gene9624	LOC4332729	3	-	12151668	12151749	12151162	12151572	12152111	12154558	1489	11,11,2	0,0,0	218239156	1,0,1	180	99	1	1	1.0,1.0,1.0	0.992,1.0,0.988	0.007
1490	gene9624	LOC4332729	3	-	12155821	12155876	12155211	12155246	12155975	12156087	1490	3,2,6	0,0,0	36,26,16	1,0,0	154	99	1	1	1.0,1.0,1.0	0.959,1.0,1.0	0.014
1491	gene9624	LOC4332729	3	-	12155842	12155876	12155211	12155246	12155975	12156087	1491	4,5,7	0,0,0	26,33,17	1,0,0	133	99	1	1	1.0,1.0,1.0	0.951,1.0,1.0	0.016
1496	gene15661	LOC4338230	5	+	9465523	9465707	9461611	9461825	9467696	9467768	1496	1,0,0	0,0,0	22,32,34	2,4,0	283	99	1	1	1.0,NA,NA	0.794,0.737,1.0	0.156
1498	gene32468	LOC4352536	12	-	23119974	23120219	23118804	23119332	23120885	23121092	1498	6357,6676,8596	26,24,26	0,2,32	0,0,0	344	99	1	1	0.986,0.988,0.99	NA,1.0,1.0	-0.012
1499	gene32468	LOC4352536	12	-	23120885	23121092	23119974	23120219	23121223	23121413	1499	3684,3799,5100	1,2,0	0,2,11	0,0,0	306	99	1	1	0.999,0.998,1.0	NA,1.0,1.0	-0.001
149	gene5780	LOC4329138	2	-	12416470	12416547	12415697	12415764	12416966	12417166	149	3,3,3	0,0,0	16,18,22	0,1,0	176	99	1	1	1.0,1.0,1.0	1.0,0.91,1.0	0.03
14	gene27894	LOC9272437	10	-	16152064	16152153	16151407	16151782	16153204	16153302	14	1,0,1	1,0,1	2,3,1	8,16,4	188	99	1	1	0.345,NA,0.345	0.116,0.09,0.116	0.238
1500	gene9823	LOC4332903	3	+	14179911	14180187	14179057	14179097	14180417	14180598	1500	2,2,0	0,0,0	22,14,31	16,30,20	375	99	1	1	1.0,1.0,NA	0.266,0.11,0.29	0.778
1509	gene11124	LOC4334071	3	+	30514127	30514330	30513824	30513971	30515975	30516497	1509	26,26,52	0,0,0	263251240	1,0,0	302	99	1	1	1.0,1.0,1.0	0.989,1.0,1.0	0.004
150	gene5780	LOC4329138	2	-	12415697	12415764	12414329	12414774	12416470	12416547	150	4,1,8	0,0,0	22,36,25	0,1,0	166	99	1	1	1.0,1.0,1.0	1.0,0.955,1.0	0.015
1510	gene23760	LOC4345299	8	+	14744960	14745135	14742160	14742258	14752693	14753348	1510	37,20,36	0,0,0	66,40,64	0,1,0	274	99	1	1	1.0,1.0,1.0	1.0,0.935,1.0	0.022
1511	gene32668	LOC4352720	12	+	25307932	25307991	25307822	25307853	25308072	25308146	1511	1,3,2	0,1,0	9,6,3	1,0,0	158	99	1	1	1.0,0.653,1.0	0.849,1.0,1.0	-0.065
1514	gene13849	LOC107276680	4	-	27343109	27343175	27342923	27342999	27343299	27343531	1514	0,3,1	0,0,0	51,58,70	2,2,5	165	99	1	1	NA,1.0,1.0	0.939,0.946,0.894	0.074
1516	gene5939	LOC4329300	2	-	15468395	15468484	15467179	15467832	15468564	15468636	1516	3,0,0	0,0,0	3,7,3	2,0,0	188	99	1	1	1.0,NA,NA	0.441,1.0,1.0	0.186
151	gene857	LOC4326732	1	+	6839307	6839407	6838728	6838899	6839618	6839710	151	60,45,61	19,23,14	4,2,4	3,1,1	199	99	0.6441344594	1	0.611,0.493,0.684	0.399,0.499,0.666	0.075
1521	gene7059	LOC4330296	2	-	27482334	27482467	27481450	27481615	27482558	27482678	1521	7,11,1	0,0,0	22,38,18	0,1,0	232	99	1	1	1.0,1.0,1.0	1.0,0.942,1.0	0.019
1523	gene7706	LOC4330928	2	-	33126282	33126373	33125959	33126138	33127149	33127650	1523	17,8,16	0,0,0	92,96,127	1,0,0	190	99	1	1	1.0,1.0,1.0	0.98,1.0,1.0	0.007
1525	gene8501	LOC9270364	3	-	2925443	2925496	2924960	2925102	2926133	2926198	1525	0,1,0	0,0,0	38,32,52	16,8,11	152	99	1	1	NA,1.0,NA	0.607,0.723,0.755	0.305
1526	gene2460	LOC4326851	1	+	27148471	27148529	27147965	27148022	27148622	27149028	1526	34,32,41	0,0,0	105,122,97	1,2,1	157	99	0.722116774	1	1.0,1.0,1.0	0.985,0.975,0.984	0.019
1527	gene2460	LOC4326851	1	+	27146540	27146628	27144946	27145215	27146869	27147007	1527	0,0,0	12,5,21	0,3,0	37,48,29	187	99	1	1	0.0,0.0,0.0	0.0,0.032,0.0	-0.011
1528	gene17392	LOC4339764	5	+	29254460	29254529	29254177	29254287	29254826	29254932	1528	0,1,0	0,0,0	3,7,0	1,0,0	168	99	1	1	NA,1.0,NA	0.639,1.0,NA	0.18
1529	gene13141	LOC9272241	4	+	21648938	21649066	21643952	21644157	21653642	21653747	1529	11,7,11	0,0,2	0,1,4	0,0,0	227	99	1	1	1.0,1.0,0.706	NA,1.0,1.0	-0.098
152	gene12182	LOC9270447	4	+	4349701	4349757	4349411	4349492	4350060	4350849	152	3,2,10	1,0,0	1,2,1	0,0,0	155	99	1	1	0.657,1.0,1.0	1.0,1.0,1.0	-0.114
1531	gene13141	LOC9272241	4	+	21653642	21653747	21643959	21644157	21655600	21655709	1531	4,3,6	0,1,0	0,0,0	2,0,2	204	99	1	1	1.0,0.593,1.0	0.0,NA,0.0	0.864
1532	gene7376	LOC107277230	2	-	30356875	30357709	30356643	30356790	30358415	30358495	1532	35,31,34	0,1,0	30,28,33	0,0,0	933	99	1	1	1.0,0.767,1.0	1.0,1.0,1.0	-0.078
1533	gene31462	LOC9269277	12	+	3940496	3940740	3938799	3938905	3941440	3943922	1533	52,104,78	0,1,0	7,17,23	0,0,0	343	99	1	1	1.0,0.968,1.0	1.0,1.0,1.0	-0.011
1534	gene1889	LOC9269668	1	-	20786260	20786647	20784623	20785182	20787913	20789517	1534	0,0,2	0,0,0	2,2,7	0,3,1	486	99	1	1	NA,NA,1.0	1.0,0.12,0.588	0.431
1535	gene1889	LOC9269668	1	-	20786260	20786655	20784623	20785182	20787913	20787974	1535	0,0,3	0,0,0	2,2,8	0,3,1	494	99	1	1	NA,NA,1.0	1.0,0.118,0.616	0.422
1537	gene3840	LOC4324891	1	-	38524592	38524679	38524443	38524505	38525641	38525740	1537	7,2,3	216200224	0,0,0	3,11,6	186	99	1	1	0.017,0.005,0.007	0.0,0.0,0.0	0.01
1538	gene3840	LOC4324891	1	-	38522456	38522527	38522227	38522327	38523069	38523126	1538	789523803	0,1,4	16,25,12	0,0,0	170	99	1	1	1.0,0.997,0.992	1.0,1.0,1.0	-0.004
1539	gene3840	LOC4324891	1	-	38523069	38523126	38522456	38522527	38523570	38523648	1539	608381594	1,0,0	6,16,10	0,0,0	156	99	1	1	0.997,1.0,1.0	1.0,1.0,1.0	-0.001
1542	gene10864	LOC4333826	3	-	28139944	28140062	28139480	28139620	28140282	28140353	1542	0,2,2	1,0,1	1,0,0	0,0,0	217	99	1	1	0.0,1.0,0.477	1.0,NA,NA	-0.508
1543	gene31270	LOC4351482	12	-	2156443	2156501	2156312	2156358	2156670	2156709	1543	0,1,1	0,0,0	0,11,5	1,0,0	157	99	1	1	NA,1.0,1.0	0.0,1.0,1.0	0.333
1544	gene21112	LOC4342966	7	-	11593140	11593267	11592273	11592779	11593337	11593419	1544	48,34,53	0,1,0	36,25,45	0,0,0	226	99	1	1	1.0,0.937,1.0	1.0,1.0,1.0	-0.021
154	gene12182	LOC9270447	4	+	4351616	4351841	4350925	4351169	4352018	4352228	154	8,9,12	0,0,2	4,2,5	0,0,0	324	99	1	1	1.0,1.0,0.647	1.0,1.0,1.0	-0.118
1550	gene1014	LOC4327220	1	-	8214814	8214875	8213585	8213694	8214997	8215131	1550	0,1,0	0,0,0	13,7,10	17,10,8	160	99	1	1	NA,1.0,NA	0.321,0.302,0.436	0.647
1552	gene1014	LOC4327220	1	-	8214800	8214875	8213585	8213694	8214997	8215131	1552	1,1,0	0,0,0	64,61,52	17,10,8	174	99	1	1	1.0,1.0,NA	0.682,0.776,0.787	0.252
1553	gene14185	LOC4336889	4	-	30399489	30399608	30397786	30397849	30399688	30399790	1553	202123153	0,1,3	18,36,29	0,1,0	218	99	0.9633902371	1	1.0,0.982,0.959	1.0,0.942,1.0	0
1554	gene25668	LOC107278946	9	+	12837658	12840385	12833946	12837069	12844115	12844654	1554	50,44,63	2,0,1	40,55,59	0,0,0	2826	99	0.5060703606	1	0.467,1.0,0.688	1.0,1.0,1.0	-0.282
1555	gene9902	LOC4332969	3	+	14948682	14948756	14948335	14948425	14949598	14949686	1555	1,0,0	0,0,0	6,5,0	1,2,0	173	99	1	1	1.0,NA,NA	0.774,0.589,NA	0.319
1558	gene851	LOC4326709	1	-	6785803	6786134	6784396	6784468	6786236	6786423	1558	3,9,10	0,1,0	0,4,0	0,0,0	430	99	1	1	1.0,0.674,1.0	NA,1.0,NA	-0.109
1559	gene27817	LOC4348695	10	+	15362998	15363078	15362696	15362857	15363345	15363411	1559	69,58,71	0,0,1	61,76,28	0,0,0	179	99	1	1	1.0,1.0,0.975	1.0,1.0,1.0	-0.008
1560	gene23858	LOC107276098	8	+	16847896	16848068	16847236	16847344	16848980	16849411	1560	10,8,12	0,0,1	1,1,1	0,0,0	271	99	1	1	1.0,1.0,0.814	1.0,1.0,1.0	-0.062
1562	gene25064	LOC9272124	9	-	1613494	1613550	1612587	1612684	1613727	1613825	1562	0,0,0	0,0,1	3,7,7	12,20,4	155	99	1	1	NA,NA,0.0	0.138,0.183,0.528	-0.283
1563	gene25064	LOC9272124	9	-	1614503	1614777	1613727	1613825	1614864	1614954	1563	0,0,0	2,0,1	1,0,1	22,27,14	373	99	1	1	0.0,NA,0.0	0.012,0.0,0.019	-0.01
1565	gene25064	LOC9272124	9	-	1614507	1614777	1613727	1613825	1614864	1614954	1565	0,0,0	2,0,1	1,1,3	22,27,14	369	99	1	1	0.0,NA,0.0	0.012,0.01,0.054	-0.025
1566	gene25064	LOC9272124	9	-	1614511	1614777	1613727	1613825	1614864	1614954	1566	0,0,0	2,0,1	1,0,1	22,27,14	365	99	1	1	0.0,NA,0.0	0.012,0.0,0.019	-0.01
156	gene8061	LOC4331237	2	-	35644769	35645023	35644392	35644502	35645586	35645605	156	0,1,0	0,0,0	97,92,57	1,0,0	353	99	1	1	NA,1.0,NA	0.965,1.0,1.0	0.012
1570	gene23935	LOC4345446	8	+	18089208	18089238	18089036	18089126	18089719	18089814	1570	0,0,5	30,29,40	0,0,0	70,37,22	129	99	0.6901448721	1	0.0,0.0,0.088	0.0,0.0,0.0	0.029
1571	gene32798	LOC4352824	12	+	26555263	26555428	26554608	26554785	26555512	26555849	1571	16,20,26	0,0,0	123125134	1,2,0	264	99	1	1	1.0,1.0,1.0	0.979,0.959,1.0	0.021
1573	gene12020	LOC9266843	4	+	835889	835960	835491	835812	837064	837326	1573	1,2,2	10,6,9	5,1,2	22,13,26	170	99	0.830285741	1	0.055,0.163,0.115	0.117,0.043,0.043	0.043
1574	gene12020	LOC9266843	4	+	835889	835911	835480	835812	837067	837326	1574	0,0,0	9,9,16	3,1,0	13,14,7	121	99	0.4640224234	1	0.0,0.0,0.0	0.159,0.055,0.0	-0.071
1575	gene78	LOC4326138	1	-	570588	570703	570379	570457	571613	571777	1575	389302511	4,0,1	0,1,2	0,0,0	214	99	1	1	0.978,1.0,0.996	NA,1.0,1.0	-0.009
1576	gene78	LOC4326138	1	-	566712	566928	566155	566281	567248	567310	1576	416374569	0,0,1	3,2,2	0,0,0	315	99	1	1	1.0,1.0,0.994	1.0,1.0,1.0	-0.002
1577	gene30822	LOC4351127	11	-	27650716	27650915	27649519	27649638	27651031	27651098	1577	6,11,7	11,6,9	0,1,1	0,1,0	298	99	1	1	0.153,0.379,0.205	NA,0.249,1.0	-0.379
1578	gene30822	LOC4351127	11	-	27650716	27650915	27649519	27649896	27651031	27651098	1578	7,11,7	4,7,1	0,1,1	0,2,0	298	99	1	1	0.368,0.343,0.699	NA,0.142,1.0	-0.101
157	gene32530	LOC4352599	12	+	23675728	23675932	23674524	23674785	23676053	23676283	157	0,0,1	0,0,0	19,23,39	0,0,1	303	99	1	1	NA,NA,1.0	1.0,1.0,0.927	0.024
1581	gene24127	LOC4345619	8	+	20564686	20564896	20564432	20564588	20565522	20566196	1581	26,17,16	0,1,0	26,40,44	0,0,3	309	99	0.7490765076	1	1.0,0.845,1.0	1.0,1.0,0.825	0.007
1582	gene19734	LOC107275963	6	+	27784528	27784820	27782890	27783029	27785157	27785262	1582	1,0,1	0,0,0	2,0,6	1,1,0	391	99	1	1	1.0,NA,1.0	0.336,0.0,1.0	0.555
1583	gene3657	LOC4325062	1	+	37178073	37178664	37177416	37177572	37179216	37181916	1583	162137154	0,0,0	67,77,116	1,0,0	690	99	1	1	1.0,1.0,1.0	0.906,1.0,1.0	0.031
1584	gene7065	LOC4330301	2	+	27550584	27550652	27549672	27549791	27550801	27550943	1584	0,0,1	1,1,0	3,1,0	2,0,0	167	99	1	1	0.0,0.0,1.0	0.471,1.0,NA	-0.402
1585	gene3150	LOC4327889	1	-	32818861	32819002	32817936	32818078	32819256	32819454	1585	0,0,0	1,1,0	1,1,3	2,0,1	240	99	1	1	0.0,0.0,NA	0.171,1.0,0.553	-0.575
1593	gene6179	LOC4329487	2	+	18860956	18861042	18860066	18860160	18861365	18863203	1593	0,0,0	3,0,0	0,0,1	0,1,0	185	99	1	1	0.0,NA,NA	NA,0.0,1.0	-0.5
1594	gene6179	LOC4329487	2	+	18860261	18860638	18860066	18860160	18860956	18861042	1594	10,14,19	0,0,0	43,48,60	0,0,1	476	99	1	1	1.0,1.0,1.0	1.0,1.0,0.926	0.025
1595	gene6179	LOC4329487	2	+	18860261	18860638	18860066	18860160	18861365	18863203	1595	11,16,24	3,0,0	43,49,63	0,1,0	476	99	0.2723652233	1	0.433,1.0,1.0	1.0,0.911,1.0	-0.159
1596	gene26965	LOC4348024	10	-	1745678	1746612	1744258	1744414	1746785	1747230	1596	71,83,55	2,1,0	85,101,89	0,0,0	1033	99	0.8124190401	1	0.773,0.888,1.0	1.0,1.0,1.0	-0.113
1597	gene14778	LOC4337454	4	+	34964386	34964682	34963881	34964310	34965140	34965270	1597	6,11,4	0,0,1	5,3,2	0,0,0	395	99	1	1	1.0,1.0,0.501	1.0,1.0,1.0	-0.166
1598	gene5697	LOC4329067	2	-	11169917	11169997	11169392	11169443	11170462	11170563	1598	5,7,13	0,1,0	38,65,40	1,0,0	179	99	1	1	1.0,0.795,1.0	0.955,1.0,1.0	-0.053
1601	gene11867	LOC4334793	3	-	35783099	35783168	35782641	35782770	35785626	35786479	1601	0,1,2	0,0,0	6,4,0	0,1,0	168	99	1	1	NA,1.0,1.0	1.0,0.702,NA	0.149
1602	gene2069	LOC4326374	1	+	23093244	23093309	23092667	23092815	23093383	23093481	1602	8,4,11	1,1,0	14,8,7	0,0,0	164	99	1	1	0.828,0.707,1.0	1.0,1.0,1.0	-0.155
1604	gene2069	LOC4326374	1	+	23093886	23093950	23093383	23093481	23094044	23094150	1604	0,1,0	5,7,19	0,1,1	36,31,19	163	99	1	1	0.0,0.08,0.0	0.0,0.019,0.031	0.01
1605	gene14357	LOC4337052	4	-	31718923	31718940	31718769	31718817	31719048	31719172	1605	2,1,5	0,0,0	10,3,6	0,0,1	116	99	1	1	1.0,1.0,1.0	1.0,1.0,0.837	0.054
1606	gene18454	LOC4340705	6	-	8756274	8756356	8755702	8755783	8756443	8756496	1606	1,7,1	0,0,0	5,0,0	1,0,0	181	99	1	1	1.0,1.0,1.0	0.732,NA,NA	0.268
1609	gene13708	LOC107278160	4	+	26155136	26155280	26153468	26153888	26155992	26156102	1609	2,3,7	0,2,0	2,0,0	0,0,0	243	99	1	1	1.0,0.379,1.0	1.0,NA,NA	-0.207
1610	gene9351	LOC4332463	3	+	9758281	9758348	9756825	9757209	9758443	9758652	1610	0,1,2	0,0,0	7,3,0	0,1,0	166	99	1	1	NA,1.0,1.0	1.0,0.641,NA	0.179
1611	gene18789	LOC4340976	6	+	13948609	13948686	13948089	13948249	13949501	13949673	1611	3,1,2	0,0,0	86,91,102	1,2,0	176	99	1	1	1.0,1.0,1.0	0.98,0.962,1.0	0.019
1612	gene2052	LOC4324444	1	+	22949285	22949481	22949095	22949206	22950342	22950401	1612	7,13,10	0,0,0	9,15,13	0,1,0	295	99	1	1	1.0,1.0,1.0	1.0,0.834,1.0	0.055
1613	gene15163	LOC4337807	5	-	2750821	2751498	2749858	2749931	2751590	2751838	1613	16,24,40	0,0,0	106,98,114	1,0,0	776	99	1	1	1.0,1.0,1.0	0.931,1.0,1.0	0.023
1614	gene15163	LOC4337807	5	-	2749488	2749569	2749086	2749177	2749858	2751498	1614	2,2,7	5,1,3	11,8,9	4,6,9	180	99	0.6111396251	1	0.18,0.524,0.562	0.602,0.423,0.355	-0.038
1615	gene15163	LOC4337807	5	-	2750821	2750873	2749086	2750540	2751436	2751498	1615	1,0,2	1,0,1	1,1,3	0,0,2	151	99	1	1	0.396,NA,0.567	1.0,1.0,0.496	-0.35
1617	gene15163	LOC4337807	5	-	2750821	2750873	2749086	2749931	2751590	2751838	1617	0,3,1	0,0,0	2,4,3	1,0,0	151	99	1	1	NA,1.0,1.0	0.567,1.0,1.0	0.144
1619	gene15163	LOC4337807	5	-	2751436	2751498	2749086	2749931	2751590	2751838	1619	9,9,7	0,0,0	20,22,23	1,0,0	161	99	1	1	1.0,1.0,1.0	0.925,1.0,1.0	0.025
1622	gene15163	LOC4337807	5	-	2752133	2752991	2751590	2751838	2753248	2753314	1622	14,14,35	0,1,0	86,84,42	1,0,0	957	99	1	1	1.0,0.592,1.0	0.899,1.0,1.0	-0.102
1624	gene15163	LOC4337807	5	-	2749488	2749555	2749086	2749177	2749858	2751498	1624	1,3,7	5,1,3	11,9,14	4,6,9	166	99	0.440965665	1	0.107,0.641,0.582	0.621,0.472,0.481	-0.081
1627	gene12012	LOC4334934	4	-	666473	667108	661463	663052	667456	667587	1627	1,0,7	0,0,0	66,61,73	2,3,1	734	99	1	1	1.0,NA,1.0	0.817,0.733,0.908	0.181
1628	gene6713	LOC4329956	2	-	24050459	24050631	24050281	24050362	24051412	24051491	1628	18,13,12	1,0,0	55,46,24	0,0,0	271	99	1	1	0.868,1.0,1.0	1.0,1.0,1.0	-0.044
1633	gene31287	LOC4351497	12	+	2297883	2297942	2296568	2296651	2300033	2300123	1633	21,20,31	3,0,1	6,0,2	0,0,0	158	99	1	1	0.814,1.0,0.951	1.0,NA,1.0	-0.078
1634	gene31287	LOC4351497	12	+	2297883	2297942	2296568	2296651	2300030	2300123	1634	31,27,40	2,0,1	5,1,2	0,0,0	158	99	0.4417099599	1	0.907,1.0,0.962	1.0,1.0,1.0	-0.044
1639	gene4412	LOC4324017	1	+	42724351	42724433	42724186	42724255	42724543	42724638	1639	0,1,0	0,0,0	14,4,2	0,1,0	181	99	1	1	NA,1.0,NA	1.0,0.686,1.0	0.105
1642	gene9505	LOC4332612	3	-	10957216	10957354	10957049	10957097	10957472	10957557	1642	6,3,1	0,0,0	18,13,17	0,0,2	237	99	1	1	1.0,1.0,1.0	1.0,1.0,0.78	0.073
1647	gene29129	LOC4349846	11	-	2911256	2912519	2910956	2911169	2917917	2918267	1647	31,18,34	0,0,2	57,26,26	0,1,0	1362	99	0.856227331	1	1.0,1.0,0.553	1.0,0.654,1.0	-0.034
1648	gene29129	LOC4349846	11	-	2914360	2914446	2911256	2912519	2917917	2918229	1648	2,3,3	0,2,0	4,8,3	0,0,1	185	99	0.7058499107	1	1.0,0.445,1.0	1.0,1.0,0.616	-0.057
1649	gene29129	LOC4349846	11	-	2914360	2914446	2910956	2911169	2917917	2918229	1649	1,1,0	0,0,2	6,10,3	0,1,0	185	99	0.2258775693	1	1.0,1.0,0.0	1.0,0.843,1.0	-0.281
1650	gene9728	LOC4332823	3	-	12997590	12998003	12996024	12997463	12998405	12999763	1650	5,12,27	0,0,0	143,121,61	1,0,0	512	99	1	1	1.0,1.0,1.0	0.965,1.0,1.0	0.012
1651	gene5125	LOC4328559	2	-	4941653	4941770	4939996	4940202	4941894	4942070	1651	3,2,4	0,0,0	119,110,85	1,0,0	216	99	1	1	1.0,1.0,1.0	0.982,1.0,1.0	0.006
1657	gene8382	LOC4331537	3	-	1975058	1975135	1971565	1974027	1976510	1976609	1657	1,3,0	0,0,1	1,0,3	0,0,0	176	99	1	1	1.0,1.0,0.0	1.0,NA,1.0	-0.333
1658	gene8382	LOC4331537	3	-	1971389	1971483	1970731	1971145	1975058	1975135	1658	0,0,0	2,0,0	1,0,0	1,0,0	193	99	1	1	0.0,NA,NA	0.339,NA,NA	-0.339
1659	gene8382	LOC4331537	3	-	1971389	1971540	1970731	1971145	1975058	1975135	1659	0,0,0	2,0,0	5,1,5	1,0,0	250	99	1	1	0.0,NA,NA	0.664,1.0,1.0	-0.888
165	gene20786	LOC4342690	7	-	5752397	5752523	5751586	5751684	5752737	5752938	165	48,56,55	0,0,1	469429433	0,0,0	225	99	1	1	1.0,1.0,0.96	1.0,1.0,1.0	-0.013
1660	gene8382	LOC4331537	3	-	1971389	1971467	1970731	1971145	1976510	1976609	1660	0,0,0	2,3,5	1,0,0	8,5,0	177	99	1	1	0.0,0.0,0.0	0.065,0.0,NA	-0.033
1662	gene29760	LOC9266258	11	-	11738074	11738166	11737568	11737732	11738569	11739409	1662	0,0,3	0,0,0	3,2,4	1,0,4	191	99	1	1	NA,NA,1.0	0.609,1.0,0.341	0.35
1663	gene29760	LOC9266258	11	-	11738074	11738166	11737568	11737719	11738569	11739409	1663	1,0,3	0,0,0	4,5,7	14,10,7	191	99	1	1	1.0,NA,1.0	0.129,0.206,0.341	0.775
1664	gene24495	LOC4345935	8	-	24594588	24594766	24593884	24594161	24597407	24597553	1664	0,0,0	1,0,0	10,10,8	0,0,0	277	99	1	1	0.0,NA,NA	1.0,1.0,1.0	-1
166	gene25266	LOC9266872	9	-	5761261	5761290	5761028	5761140	5765324	5765450	166	2,1,5	0,0,0	4,0,1	1,0,0	128	99	1	1	1.0,1.0,1.0	0.756,NA,1.0	0.122
1670	gene5978	LOC4329338	2	+	15872765	15873202	15872221	15872292	15873930	15874028	1670	1,0,1	0,0,0	39,27,77	0,1,1	536	99	1	1	1.0,NA,1.0	1.0,0.833,0.934	0.078
1671	gene5978	LOC4329338	2	+	15872792	15873202	15872221	15872292	15873930	15874028	1671	1,0,1	0,0,0	36,33,79	0,1,1	509	99	1	1	1.0,NA,1.0	1.0,0.865,0.939	0.065
1672	gene5978	LOC4329338	2	+	15869690	15869789	15869209	15869338	15870474	15870633	1672	0,1,0	0,0,0	0,0,2	2,0,0	198	99	1	1	NA,1.0,NA	0.0,NA,1.0	0.5
1674	gene12481	LOC4335337	4	-	11266877	11266944	11263906	11266487	11270444	11270490	1674	2,2,2	0,0,0	4,2,1	0,1,2	166	99	0.3051815265	1	1.0,1.0,1.0	1.0,0.544,0.23	0.409
1675	gene12481	LOC4335337	4	-	11270966	11271011	11270667	11270860	11271090	11271568	1675	1,0,3	1,0,0	1,3,1	1,3,0	144	99	1	1	0.407,NA,1.0	0.407,0.407,1.0	0.099
1677	gene30945	LOC4351234	11	-	28991333	28991413	28990365	28990444	28991549	28991657	1677	12,12,24	0,1,0	29,29,26	0,0,0	179	99	1	1	1.0,0.869,1.0	1.0,1.0,1.0	-0.044
1678	gene26328	LOC4347481	9	+	19366745	19366783	19366459	19366613	19366858	19367126	1678	428401551	1,0,0	2,0,1	0,0,0	137	99	1	1	0.997,1.0,1.0	1.0,NA,1.0	-0.001
167	gene25266	LOC9266872	9	-	5760534	5760711	5760325	5760451	5760793	5760942	167	0,1,1	0,0,0	8,11,1	0,2,0	276	99	1	1	NA,1.0,1.0	1.0,0.664,1.0	0.112
1681	gene10529	LOC4333522	3	-	24354754	24354797	24354456	24354538	24354892	24354973	1681	3,2,5	0,0,1	1,0,0	0,0,0	142	99	1	1	1.0,1.0,0.777	1.0,NA,NA	-0.074
1682	gene10529	LOC4333522	3	-	24354614	24354664	24354456	24354538	24354754	24354797	1682	18,15,12	0,0,2	14,9,1	0,0,0	149	99	1	1	1.0,1.0,0.799	1.0,1.0,1.0	-0.067
1683	gene26488	LOC4347631	9	-	20536238	20536295	20535310	20535737	20536360	20536504	1683	26,17,30	0,0,0	70,62,105	0,0,1	156	99	1	1	1.0,1.0,1.0	1.0,1.0,0.985	0.005
1684	gene13003	LOC9270726	4	+	20311018	20311120	20310106	20310494	20314022	20314236	1684	39,25,35	0,0,0	1,3,1	0,1,0	201	99	1	1	1.0,1.0,1.0	1.0,0.596,1.0	0.135
1687	gene13003	LOC9270726	4	+	20320294	20320337	20316032	20316110	20320730	20320808	1687	46,44,64	0,1,0	0,4,1	0,0,0	142	99	1	1	1.0,0.968,1.0	NA,1.0,1.0	-0.011
1689	gene13003	LOC9270726	4	+	20314022	20314236	20311018	20311120	20316032	20316110	1689	84,65,94	0,1,0	4,10,4	0,0,0	313	99	1	1	1.0,0.954,1.0	1.0,1.0,1.0	-0.015
168	gene28087	LOC4348939	10	-	18330079	18330226	18329718	18329955	18331304	18331776	168	5,8,3	0,0,0	30,47,22	2,0,0	246	99	1	1	1.0,1.0,1.0	0.858,1.0,1.0	0.047
1690	gene5900	LOC107280110	2	+	14596735	14596932	14594922	14595037	14597020	14597135	1690	69,55,85	2,7,1	0,0,2	0,0,0	296	99	1	1	0.92,0.724,0.966	NA,NA,1.0	-0.13
1691	gene4355	LOC4324546	1	-	42396814	42396910	42396652	42396742	42397004	42397046	1691	3,3,5	0,0,0	3,1,2	0,1,0	195	99	1	1	1.0,1.0,1.0	1.0,0.337,1.0	0.221
1693	gene26161	LOC107278519	9	+	18124553	18124718	18122034	18122545	18124897	18125149	1693	0,0,0	0,2,0	1,0,0	0,0,0	264	99	1	1	NA,0.0,NA	1.0,NA,NA	-1
1695	gene7834	LOC107277929	2	+	34128614	34128738	34125972	34127568	34128986	34129068	1695	103122193	0,0,0	74,62,123	0,1,0	223	99	1	1	1.0,1.0,1.0	1.0,0.965,1.0	0.012
1696	gene15790	LOC4338341	5	-	13381713	13381769	13380925	13381035	13382569	13383540	1696	0,1,2	0,0,0	2,8,3	1,0,0	155	99	1	1	NA,1.0,1.0	0.561,1.0,1.0	0.146
1698	gene1521	LOC9271629	1	+	14799828	14800197	14798810	14799346	14800349	14800555	1698	21,14,41	0,4,1	27,25,23	1,3,5	468	99	0.257724502	1	1.0,0.425,0.897	0.851,0.638,0.493	0.113
1699	gene8907	LOC4332041	3	-	5880707	5880774	5879807	5879866	5882971	5883304	1699	1,2,4	0,0,1	8,6,4	0,0,0	166	99	1	1	1.0,1.0,0.705	1.0,1.0,1.0	-0.098
169	gene29836	LOC9268779	11	+	13754254	13754392	13753419	13753569	13756913	13757017	169	8,10,9	0,0,0	6,2,6	1,0,0	237	99	1	1	1.0,1.0,1.0	0.715,1.0,1.0	0.095
1700	gene9734	LOC4332828	3	+	13033527	13033586	13033048	13033122	13033657	13033734	1700	2,0,2	0,0,0	2,0,2	0,1,0	158	99	1	1	1.0,NA,1.0	1.0,0.0,1.0	0.333
1701	gene22044	LOC9267044	7	+	24121216	24123438	24120483	24120566	24124163	24124278	1701	4,9,12	0,0,0	74,95,23	2,0,0	2321	99	1	1	1.0,1.0,1.0	0.612,1.0,1.0	0.129
1704	gene22044	LOC9267044	7	+	24124467	24124626	24124163	24124278	24124842	24125226	1704	0,2,0	0,0,1	27,10,13	4,5,2	258	99	1	1	NA,1.0,0.0	0.721,0.434,0.714	-0.123
1705	gene22044	LOC9267044	7	+	24123123	24123438	24119163	24120566	24124163	24124278	1705	0,1,1	0,0,0	20,30,7	2,0,0	414	99	1	1	NA,1.0,1.0	0.705,1.0,1.0	0.098
1706	gene22044	LOC9267044	7	+	24123265	24123438	24119163	24120566	24124163	24124278	1706	0,1,1	0,0,0	19,27,5	2,0,0	272	99	1	1	NA,1.0,1.0	0.776,1.0,1.0	0.075
1707	gene22044	LOC9267044	7	+	24123120	24123438	24119163	24120566	24124163	24124278	1707	0,1,1	0,0,0	20,30,8	2,0,0	417	99	1	1	NA,1.0,1.0	0.704,1.0,1.0	0.099
1708	gene22044	LOC9267044	7	+	24121332	24123438	24120492	24120566	24124163	24124278	1708	3,8,11	0,0,0	70,94,21	2,0,0	2205	99	1	1	1.0,1.0,1.0	0.611,1.0,1.0	0.13
1709	gene22044	LOC9267044	7	+	24124505	24124626	24124163	24124278	24124842	24125226	1709	0,1,0	0,0,1	11,6,6	4,5,2	220	99	1	1	NA,1.0,0.0	0.553,0.351,0.574	0.007
1710	gene22044	LOC9267044	7	+	24124502	24124626	24124163	24124278	24124842	24125226	1710	0,1,0	0,0,1	16,9,8	4,5,2	223	99	1	1	NA,1.0,0.0	0.64,0.444,0.64	-0.075
1712	gene25149	LOC4346491	9	-	3457429	3457533	3456033	3456722	3457635	3457750	1712	4,3,0	1,0,0	18,21,7	3,6,1	203	99	1	1	0.661,1.0,NA	0.745,0.631,0.773	0.114
1713	gene9349	LOC4332461	3	+	9746868	9746927	9746153	9746267	9747063	9747130	1713	72,69,104	0,0,1	3,3,3	0,0,0	158	99	1	1	1.0,1.0,0.985	1.0,1.0,1.0	-0.005
1714	gene5005	LOC4328450	2	-	3993123	3993206	3992591	3992760	3993324	3993555	1714	2,1,0	0,0,0	6,8,19	2,0,0	182	99	1	1	1.0,1.0,NA	0.62,1.0,1.0	0.127
1715	gene9138	LOC4332255	3	+	7876223	7876283	7874523	7874861	7876888	7876971	1715	34,13,25	0,0,0	4,2,1	0,1,0	159	99	1	1	1.0,1.0,1.0	1.0,0.555,1.0	0.148
1716	gene9372	LOC4332484	3	+	9933973	9934117	9933465	9933900	9934977	9935065	1716	1,0,0	0,0,1	7,2,10	5,7,10	243	99	1	1	1.0,NA,0.0	0.363,0.104,0.289	0.248
1719	gene552	LOC4323867	1	+	4060026	4060400	4059736	4059878	4060484	4060652	1719	0,3,2	0,0,0	2,3,3	2,0,0	473	99	1	1	NA,1.0,1.0	0.173,1.0,1.0	0.276
171	gene23307	LOC4344900	8	-	5811804	5811861	5811552	5811693	5812279	5812370	171	0,0,0	8,3,1	1,0,1	36,29,13	156	99	1	1	0.0,0.0,0.0	0.017,0.0,0.047	-0.021
1728	gene28487	LOC4349299	10	-	21456497	21456603	21455618	21456188	21457277	21457382	1728	12,8,7	0,0,1	24,27,28	0,0,0	205	99	1	1	1.0,1.0,0.772	1.0,1.0,1.0	-0.076
172	gene13093	LOC4335856	4	+	21259384	21259469	21259199	21259286	21260455	21260549	172	3,2,4	0,0,0	17,14,6	1,0,0	184	99	1	1	1.0,1.0,1.0	0.901,1.0,1.0	0.033
1732	gene4069	LOC4327247	1	+	40362753	40362800	40362259	40362341	40362887	40362984	1732	1,2,0	0,0,0	82,99,64	2,0,0	146	99	1	1	1.0,1.0,NA	0.965,1.0,1.0	0.012
1733	gene23574	LOC9270173	8	-	10360923	10361059	10360398	10360732	10361566	10361933	1733	3,1,0	0,0,0	0,1,2	2,1,0	235	99	1	1	1.0,1.0,NA	0.0,0.296,1.0	0.568
1735	gene22564	LOC4344247	7	-	28396359	28397613	28394681	28394783	28400051	28400309	1735	196198224	0,1,0	23,47,36	0,0,0	1353	99	1	1	1.0,0.935,1.0	1.0,1.0,1.0	-0.022
1737	gene22564	LOC4344247	7	-	28396359	28399892	28394681	28394783	28400051	28400309	1737	214205253	0,1,0	109,134,79	0,0,0	3632	99	1	1	1.0,0.848,1.0	1.0,1.0,1.0	-0.051
1738	gene22564	LOC4344247	7	-	28396359	28396422	28394681	28394783	28400051	28400309	1738	7,10,11	0,1,0	0,4,2	0,0,0	162	99	1	1	1.0,0.859,1.0	NA,1.0,1.0	-0.047
1739	gene22261	LOC4343977	7	+	26001392	26001586	26001138	26001318	26001674	26001814	1739	36,53,43	1,0,1	37,23,12	0,0,0	293	99	1	1	0.924,1.0,0.936	1.0,1.0,1.0	-0.047
173	gene14804	LOC4337478	4	-	35131905	35131994	35131429	35131459	35132243	35132380	173	0,0,0	38,44,61	2,0,0	0,3,3	188	99	0.4049254079	1	0.0,0.0,0.0	1.0,0.0,0.0	-0.333
1741	gene22814	LOC9269978	8	+	638012	638099	636979	637046	644361	645347	1741	4,3,5	0,0,0	2,1,2	0,0,1	186	99	1	1	1.0,1.0,1.0	1.0,1.0,0.516	0.161
1743	gene14851	LOC107276034	4	+	35494917	35495496	35494002	35494510	35495562	35495662	1743	16,24,38	0,0,0	47,52,51	1,0,0	678	99	1	1	1.0,1.0,1.0	0.873,1.0,1.0	0.042
1744	gene14851	LOC107276034	4	+	35494924	35495496	35494002	35494510	35495562	35495662	1744	16,22,37	0,0,0	45,51,46	1,0,0	671	99	1	1	1.0,1.0,1.0	0.869,1.0,1.0	0.044
1745	gene14851	LOC107276034	4	+	35496002	35496049	35494002	35494510	35496696	35496856	1745	23,25,33	1,1,0	25,14,5	0,0,0	146	99	1	1	0.94,0.944,1.0	1.0,1.0,1.0	-0.039
1746	gene14851	LOC107276034	4	+	35495275	35495496	35494002	35494510	35495562	35495662	1746	35,25,43	0,0,0	9,19,7	1,0,0	320	99	1	1	1.0,1.0,1.0	0.736,1.0,1.0	0.088
1748	gene2258	LOC4326639	1	-	24844614	24844652	24844364	24844453	24844744	24844817	1748	9,1,5	0,0,2	60,58,30	0,0,0	137	99	1	1	1.0,1.0,0.644	1.0,1.0,1.0	-0.119
174	gene6731	LOC4329973	2	+	24238751	24238859	24238420	24238518	24238946	24239003	174	117139132	0,0,0	108,116,13	0,0,1	207	99	1	1	1.0,1.0,1.0	1.0,1.0,0.861	0.046
1750	gene7406	LOC4330633	2	-	30548780	30548864	30548476	30548571	30549275	30549562	1750	1,5,0	0,0,0	29,25,11	1,0,1	183	99	1	1	1.0,1.0,NA	0.94,1.0,0.856	0.068
1756	gene21572	LOC4343371	7	-	19738661	19738795	19738175	19738262	19739343	19739467	1756	0,0,1	0,0,0	19,15,18	0,1,0	233	99	1	1	NA,NA,1.0	1.0,0.864,1.0	0.045
1757	gene21572	LOC4343371	7	-	19738699	19738795	19738175	19738262	19739343	19739467	1757	0,0,1	0,0,0	7,7,11	0,1,0	195	99	1	1	NA,NA,1.0	1.0,0.78,1.0	0.073
1762	gene1827	LOC9270848	1	+	19875416	19875513	19874740	19875297	19875833	19875923	1762	2,3,0	1,0,0	61,52,34	1,3,1	196	99	1	1	0.503,1.0,NA	0.969,0.897,0.945	-0.185
1769	gene2373	LOC9269692	1	-	26069099	26069155	26068662	26068710	26069342	26069442	1769	22,35,39	0,0,0	25,20,23	1,0,0	155	99	1	1	1.0,1.0,1.0	0.941,1.0,1.0	0.02
176	gene27367	LOC4348335	10	+	9330920	9331056	9330649	9330819	9332180	9332508	176	3,5,8	0,2,1	3,5,0	1,1,0	235	99	1	1	1.0,0.513,0.771	0.558,0.678,NA	0.143
1775	gene4234	LOC4326058	1	+	41471765	41471840	41471526	41471687	41472089	41472584	1775	9,5,21	0,0,2	36,16,12	0,1,0	174	99	1	1	1.0,1.0,0.857	1.0,0.901,1.0	-0.015
1776	gene12055	LOC4334968	4	+	1137127	1137914	1135883	1136367	1139042	1139700	1776	52,31,32	0,0,0	170136132	0,1,0	886	99	1	1	1.0,1.0,1.0	1.0,0.938,1.0	0.021
1779	gene23009	LOC9268118	8	-	2580306	2580396	2580158	2580227	2580456	2580574	1779	14,7,16	0,0,0	77,52,24	1,0,0	189	99	1	1	1.0,1.0,1.0	0.976,1.0,1.0	0.008
1780	gene23009	LOC9268118	8	-	2583059	2583348	2581538	2581789	2583666	2583797	1780	2,1,0	0,0,0	7,1,16	1,1,0	388	99	1	1	1.0,1.0,NA	0.641,0.203,1.0	0.385
1782	gene8913	LOC4332047	3	+	5952985	5953549	5952610	5952892	5954350	5954474	1782	18,18,28	0,0,0	351264144	1,3,0	663	99	0.3869376427	1	1.0,1.0,1.0	0.981,0.929,1.0	0.03
1783	gene8913	LOC4332047	3	+	5952985	5953563	5952697	5952892	5954350	5954474	1783	17,19,30	0,0,0	372278150	1,3,0	677	99	0.3957474046	1	1.0,1.0,1.0	0.982,0.931,1.0	0.029
1786	gene8913	LOC4332047	3	+	5953471	5953563	5952610	5952892	5954350	5954474	1786	2,1,3	0,0,0	34,30,16	1,3,0	191	99	0.4304944969	1	1.0,1.0,1.0	0.946,0.838,1.0	0.072
1787	gene8913	LOC4332047	3	+	5952991	5953563	5952610	5952892	5954350	5954474	1787	18,20,34	0,0,0	403307170	1,3,0	671	99	0.4058312068	1	1.0,1.0,1.0	0.983,0.938,1.0	0.026
1788	gene32790	LOC4352817	12	+	26457864	26458170	26457091	26457184	26458271	26458412	1788	20,22,36	0,0,0	5,11,9	0,0,3	405	99	0.2392332201	1	1.0,1.0,1.0	1.0,1.0,0.423	0.192
1789	gene3204	LOC107279769	1	-	33243097	33243259	33241926	33242091	33244124	33244207	1789	27,20,22	0,0,1	28,16,16	0,0,0	261	99	1	1	1.0,1.0,0.893	1.0,1.0,1.0	-0.036
178	gene12566	LOC9271560	4	-	13087120	13087208	13086256	13086579	13087952	13088184	178	180100103	1,0,0	44,34,25	0,0,0	187	99	1	1	0.99,1.0,1.0	1.0,1.0,1.0	-0.003
1792	gene31685	LOC107277618	12	+	7411358	7411399	7411214	7411284	7411687	7411778	1792	8,6,14	4,7,7	8,5,1	3,5,2	140	99	0.7858518403	1	0.586,0.377,0.586	0.653,0.414,0.261	0.074
1794	gene32048	LOC9267037	12	+	16099758	16100032	16099511	16099662	16100120	16100223	1794	17,16,18	0,0,1	67,78,61	0,0,0	373	99	1	1	1.0,1.0,0.827	1.0,1.0,1.0	-0.058
1798	gene29672	LOC9271452	11	+	9628242	9628320	9627208	9627684	9628572	9628928	1798	21,17,22	2,0,2	16,11,9	3,1,1	177	99	0.2883074822	1	0.855,1.0,0.86	0.749,0.86,0.834	0.091
1799	gene1311	LOC9270747	1	+	11663539	11663621	11660190	11660277	11663794	11663923	1799	0,3,1	0,0,0	0,0,0	0,4,2	181	99	1	1	NA,1.0,1.0	NA,0.0,0.0	1
17	gene10907	LOC4333866	3	-	28568609	28568686	28567101	28567445	28568943	28571314	17	3,2,3	0,0,0	17,7,22	0,1,0	176	99	1	1	1.0,1.0,1.0	1.0,0.797,1.0	0.068
1802	gene1311	LOC9270747	1	+	11665096	11665177	11664432	11664583	11665567	11665732	1802	5,4,9	7,15,6	6,9,7	13,8,6	180	99	0.6205015189	1	0.282,0.128,0.452	0.202,0.382,0.391	-0.038
1803	gene70	LOC9272141	1	+	500575	500598	500443	500481	502155	502262	1803	0,2,1	0,1,0	2,4,3	0,0,0	122	99	1	1	NA,0.619,1.0	1.0,1.0,1.0	-0.191
1804	gene9434	LOC4332541	3	+	10385294	10385460	10385106	10385154	10385961	10386802	1804	12,16,17	0,0,0	9,9,11	0,0,1	265	99	1	1	1.0,1.0,1.0	1.0,1.0,0.804	0.065
1805	gene20713	LOC4342624	7	+	4960441	4960518	4960296	4960368	4960756	4960837	1805	4,8,6	0,0,0	46,73,32	1,0,0	176	99	1	1	1.0,1.0,1.0	0.963,1.0,1.0	0.012
1807	gene9095	LOC4332217	3	+	7514584	7515294	7514415	7514498	7515537	7515629	1807	1,2,4	5,8,6	1,2,0	1,0,2	809	99	0.4959950037	1	0.024,0.03,0.075	0.109,1.0,0.0	-0.327
180	gene2441	LOC4327850	1	+	26977619	26977832	26976737	26976873	26977904	26978166	180	1,0,0	0,0,0	54,74,43	1,0,0	312	99	1	1	1.0,NA,NA	0.945,1.0,1.0	0.018
1810	gene24530	LOC4345968	8	+	24884804	24884848	24882929	24884312	24885046	24885142	1810	165178274	0,0,1	1,0,0	0,0,0	143	99	1	1	1.0,1.0,0.995	1.0,NA,NA	-0.002
1811	gene20147	LOC4342161	6	-	31218504	31218666	31217763	31218156	31218780	31218887	1811	0,2,2	0,0,0	13,25,15	1,1,1	261	99	1	1	NA,1.0,1.0	0.831,0.905,0.851	0.138
1812	gene20147	LOC4342161	6	-	31223432	31223514	31221245	31221307	31223993	31224088	1812	0,1,0	0,0,0	6,11,19	2,0,0	181	99	1	1	NA,1.0,NA	0.621,1.0,1.0	0.126
1813	gene24781	LOC4346180	8	+	26951837	26952204	26951727	26951753	26952527	26953473	1813	7437,7555,10446	2,0,4	111103126	0,0,0	466	99	1	1	0.999,1.0,0.998	1.0,1.0,1.0	-0.001
1814	gene24781	LOC4346180	8	+	26950401	26950460	26949983	26950147	26951727	26951753	1814	1224,1322,2003	1,1,3	16,24,16	0,0,0	158	99	1	1	0.999,0.999,0.998	1.0,1.0,1.0	-0.001
1815	gene24781	LOC4346180	8	+	26951727	26951753	26950401	26950460	26952527	26953473	1815	192201294	1,0,3	3,3,3	0,0,0	125	99	1	1	0.993,1.0,0.987	1.0,1.0,1.0	-0.007
1816	gene24781	LOC4346180	8	+	26951727	26951753	26949983	26950147	26951837	26952204	1816	196230331	1,0,0	3,2,1	0,0,0	125	99	1	1	0.994,1.0,1.0	1.0,1.0,1.0	-0.002
1817	gene2416	LOC4324177	1	+	26598945	26599020	26598313	26598400	26599104	26599205	1817	34,27,56	0,0,0	78,81,13	1,0,0	174	99	1	1	1.0,1.0,1.0	0.978,1.0,1.0	0.007
1818	gene2569	LOC4324142	1	+	28191320	28191359	28191126	28191237	28191556	28191647	1818	0,0,0	0,0,2	0,0,2	1,5,0	138	99	1	1	NA,NA,0.0	0.0,0.0,1.0	-0.333
1819	gene11911	LOC4334833	3	+	36075322	36075712	36074894	36075226	36079204	36079715	1819	104,93,160	2,0,0	161180112	0,0,0	489	99	1	1	0.913,1.0,1.0	1.0,1.0,1.0	-0.029
181	gene13905	LOC4336619	4	+	27794820	27794896	27794482	27794585	27795337	27795800	181	46,51,69	0,0,0	244176265	0,3,0	175	99	1	1	1.0,1.0,1.0	1.0,0.971,1.0	0.01
1820	gene26053	LOC4347247	9	-	17077946	17078055	17075538	17075709	17078220	17078327	1820	473376577	3,3,5	0,0,3	0,0,0	208	99	1	1	0.987,0.984,0.982	NA,NA,1.0	-0.016
1822	gene31262	LOC9269749	12	+	2044382	2044765	2042844	2043218	2045001	2045400	1822	0,3,1	0,1,0	137,80,36	1,2,2	482	99	1	1	NA,0.381,1.0	0.966,0.891,0.787	-0.191
1826	gene30282	LOC4350734	11	+	20952763	20952862	20952163	20952286	20954370	20954427	1826	6,3,6	0,0,0	48,22,58	0,1,0	198	99	1	1	1.0,1.0,1.0	1.0,0.917,1.0	0.028
1827	gene30282	LOC4350734	11	+	20951952	20952075	20948686	20948800	20952163	20952286	1827	3,2,9	0,2,0	38,26,65	0,1,1	222	99	1	1	1.0,0.308,1.0	1.0,0.921,0.967	-0.193
1831	gene1062	LOC4326236	1	-	8662415	8662694	8661729	8662050	8662780	8662897	1831	389301322	5,0,2	132142134	0,0,0	378	99	0.5778319916	1	0.953,1.0,0.977	1.0,1.0,1.0	-0.023
1832	gene21869	LOC4343623	7	-	22667967	22668045	22667194	22667768	22669033	22669083	1832	95,92,165	0,0,2	20,6,16	0,0,0	177	99	1	1	1.0,1.0,0.979	1.0,1.0,1.0	-0.007
1833	gene19266	LOC4341379	6	+	22700863	22700937	22699995	22700047	22701052	22701142	1833	27,24,41	2,0,0	5,2,8	0,0,0	173	99	1	1	0.885,1.0,1.0	1.0,1.0,1.0	-0.038
1834	gene1630	LOC4325232	1	-	16516430	16516551	16512696	16512842	16517739	16517875	1834	237198228	0,0,1	61,42,15	0,0,0	220	99	1	1	1.0,1.0,0.99	1.0,1.0,1.0	-0.003
183	gene13905	LOC4336619	4	+	27795048	27795113	27794820	27794896	27795337	27795643	183	0,1,0	33,28,41	0,4,0	155116175	164	99	1	1	0.0,0.021,0.0	0.0,0.02,0.0	0
1840	gene562	LOC4323878	1	+	4129516	4129715	4127236	4129196	4129826	4129886	1840	4,5,15	1,0,0	11,9,2	0,0,0	298	99	1	1	0.571,1.0,1.0	1.0,1.0,1.0	-0.143
1841	gene7945	LOC9269176	2	+	34939098	34939181	34938456	34938609	34939272	34939481	1841	0,0,2	0,0,0	0,2,2	0,1,0	182	99	1	1	NA,NA,1.0	NA,0.521,1.0	0.24
1843	gene6851	LOC107279896	2	-	25540839	25541176	25540143	25540470	25542642	25542997	1843	0,1,1	0,0,0	2,7,4	2,0,1	436	99	1	1	NA,1.0,1.0	0.185,1.0,0.476	0.446
1845	gene29242	LOC9272231	11	+	4032552	4032607	4031294	4032383	4032734	4032778	1845	22,18,31	1,0,0	18,21,19	0,0,3	154	99	0.7733299354	1	0.934,1.0,1.0	1.0,1.0,0.803	0.044
1846	gene19501	LOC9267494	6	+	25499100	25499207	25498698	25498840	25500540	25501068	1846	0,0,1	0,0,0	1,2,1	3,7,6	206	99	1	1	NA,NA,1.0	0.138,0.121,0.074	0.889
1847	gene21662	LOC4343446	7	-	20740368	20740459	20740155	20740233	20740550	20740604	1847	5,1,6	0,0,0	69,36,51	1,0,0	190	99	1	1	1.0,1.0,1.0	0.973,1.0,1.0	0.009
1848	gene21662	LOC4343446	7	-	20740337	20740459	20740155	20740233	20740550	20740604	1848	1,0,5	0,0,0	35,20,32	1,0,0	221	99	1	1	1.0,NA,1.0	0.94,1.0,1.0	0.02
1849	gene21662	LOC4343446	7	-	20742488	20742569	20740550	20740604	20742669	20742773	1849	0,0,0	3,0,5	1,0,1	39,18,20	180	99	1	1	0.0,NA,0.0	0.014,0.0,0.027	-0.014
1850	gene16341	LOC4338840	5	+	20751657	20751737	20750848	20751080	20752226	20752751	1850	15,13,14	0,0,0	30,38,30	0,1,0	179	99	1	1	1.0,1.0,1.0	1.0,0.955,1.0	0.015
1853	gene29768	LOC4350353	11	+	11910756	11910974	11909825	11909930	11912560	11912613	1853	0,0,2	0,0,0	20,4,3	1,0,0	317	99	1	1	NA,NA,1.0	0.862,1.0,1.0	0.046
1854	gene23331	LOC4344925	8	+	6160017	6160093	6159004	6159199	6160985	6161384	1854	143109149	0,1,0	184,144,56	0,2,0	175	99	1	1	1.0,0.984,1.0	1.0,0.976,1.0	0.003
1858	gene13227	LOC4335970	4	-	22269149	22270223	22268911	22269061	22271566	22271676	1858	122138100	0,0,0	149,159,45	0,1,0	1173	99	1	1	1.0,1.0,1.0	1.0,0.931,1.0	0.023
1863	gene12956	LOC4335727	4	-	19855916	19856054	19855535	19855595	19858351	19858427	1863	0,2,2	0,0,0	9,7,6	0,1,0	237	99	1	1	NA,1.0,1.0	1.0,0.745,1.0	0.085
1864	gene12956	LOC4335727	4	-	19855669	19855789	19855535	19855595	19855916	19856054	1864	5,4,4	0,0,1	28,27,41	0,0,0	219	99	1	1	1.0,1.0,0.644	1.0,1.0,1.0	-0.119
1865	gene12956	LOC4335727	4	-	19854855	19854987	19854247	19854389	19855058	19855148	1865	12,11,14	0,0,1	111,90,85	0,0,0	231	99	1	1	1.0,1.0,0.857	1.0,1.0,1.0	-0.048
1866	gene12956	LOC4335727	4	-	19855669	19855786	19855535	19855595	19855916	19856054	1866	5,5,4	0,0,1	28,27,40	0,0,0	216	99	1	1	1.0,1.0,0.647	1.0,1.0,1.0	-0.118
1869	gene23410	LOC4344991	8	+	7915205	7915352	7914134	7914231	7915842	7916505	1869	7,3,7	28,25,21	5,1,3	10,6,7	246	99	0.5812764788	1	0.091,0.046,0.118	0.168,0.063,0.147	-0.041
186	gene27690	LOC9268744	10	+	14100118	14100197	14099995	14100049	14100385	14100498	186	3,1,4	1,0,2	10,13,2	5,3,3	178	99	0.2137005096	1	0.625,1.0,0.527	0.527,0.707,0.27	0.216
1872	gene6145	LOC4329458	2	+	18368782	18368852	18367638	18367809	18369275	18369382	1872	4,1,9	0,0,0	5,9,4	2,0,0	169	99	1	1	1.0,1.0,1.0	0.594,1.0,1.0	0.135
1873	gene6145	LOC4329458	2	+	18368782	18368986	18367638	18367809	18369275	18369382	1873	20,14,19	0,0,0	13,30,29	2,0,0	303	99	1	1	1.0,1.0,1.0	0.68,1.0,1.0	0.107
1876	gene10479	LOC4333472	3	-	23588398	23588466	23588140	23588305	23588553	23588650	1876	8,6,11	5,10,14	7,0,1	0,0,0	167	99	1	1	0.487,0.262,0.318	1.0,NA,1.0	-0.644
1877	gene10479	LOC4333472	3	-	23587786	23587969	23587584	23587671	23588553	23588653	1877	29,58,71	0,1,0	22,14,10	0,0,0	282	99	1	1	1.0,0.953,1.0	1.0,1.0,1.0	-0.016
1878	gene10479	LOC4333472	3	-	23587969	23588034	23587786	23587886	23588140	23588305	1878	1,2,2	0,0,1	0,2,0	0,0,0	164	99	1	1	1.0,1.0,0.547	NA,1.0,NA	-0.151
187	gene27690	LOC9268744	10	+	14102890	14102968	14102190	14102285	14103359	14103752	187	3,1,2	0,4,0	50,41,34	2,4,0	177	99	0.9251517897	1	1.0,0.123,1.0	0.933,0.851,1.0	-0.22
1885	gene24969	LOC4346337	8	-	28180767	28180812	28180528	28180669	28181619	28181770	1885	22,8,4	1,5,4	5,6,4	4,1,0	144	99	0.5374820143	1	0.938,0.524,0.407	0.462,0.805,1.0	-0.133
1887	gene24969	LOC4346337	8	-	28181294	28181402	28180926	28181004	28181619	28181770	1887	21,18,9	15,8,13	10,15,2	3,4,4	207	99	0.4220090858	1	0.401,0.518,0.249	0.615,0.642,0.193	-0.094
1889	gene15634	LOC4338212	5	-	8972344	8972451	8970553	8971469	8972926	8973330	1889	0,0,1	0,0,0	1,3,0	0,0,1	206	99	1	1	NA,NA,1.0	1.0,1.0,0.0	0.333
1890	gene15634	LOC4338212	5	-	8968016	8968251	8966222	8966973	8969165	8969441	1890	12,4,9	0,1,0	27,27,7	0,0,0	334	99	1	1	1.0,0.542,1.0	1.0,1.0,1.0	-0.153
1891	gene18674	LOC4340880	6	+	12320152	12320189	12319325	12320070	12320285	12320419	1891	0,0,2	0,0,0	6,7,5	0,1,0	136	99	1	1	NA,NA,1.0	1.0,0.836,1.0	0.055
1894	gene9341	LOC4332452	3	-	9701199	9701386	9700502	9700985	9701477	9701653	1894	106119126	1,1,0	16,19,2	0,0,0	286	99	1	1	0.973,0.976,1.0	1.0,1.0,1.0	-0.017
1897	gene18087	LOC9270361	6	+	4928775	4928914	4928332	4928528	4929369	4931057	1897	1,0,2	0,0,0	59,68,39	1,0,0	238	99	1	1	1.0,NA,1.0	0.961,1.0,1.0	0.013
1898	gene20678	LOC4342589	7	+	4535449	4535560	4533722	4533794	4536191	4536781	1898	30,26,30	0,0,1	53,34,44	0,0,0	210	99	1	1	1.0,1.0,0.934	1.0,1.0,1.0	-0.022
189	gene15788	LOC9270647	5	-	13320812	13321772	13320175	13320714	13321887	13322426	189	13,19,24	3,1,3	51,21,18	5,6,3	1059	99	0.6975883952	1	0.288,0.64,0.428	0.488,0.247,0.359	0.087
18	gene10907	LOC4333866	3	-	28568609	28568686	28567075	28567430	28568943	28571314	18	3,2,0	0,0,0	12,4,12	1,0,0	176	99	1	1	1.0,1.0,NA	0.871,1.0,1.0	0.043
1900	gene5358	LOC4328771	2	+	6987540	6987668	6987107	6987239	6988184	6988227	1900	23,11,12	0,0,0	17,13,16	1,0,0	227	99	1	1	1.0,1.0,1.0	0.881,1.0,1.0	0.04
1901	gene5700	LOC4329070	2	-	11189995	11190070	11189476	11189722	11192427	11193832	1901	6,4,3	0,0,0	0,0,0	0,2,0	174	99	1	1	1.0,1.0,1.0	NA,0.0,NA	1
1902	gene9948	LOC4333004	3	+	15471739	15471796	15471576	15471646	15471900	15472172	1902	2,4,1	2,0,0	23,18,2	1,1,0	156	99	0.1552260327	1	0.388,1.0,1.0	0.936,0.92,1.0	-0.156
1903	gene9948	LOC4333004	3	+	15468576	15468608	15467835	15468077	15468927	15469040	1903	0,0,0	0,1,0	1,5,7	5,1,3	131	99	1	1	NA,0.0,NA	0.131,0.791,0.638	-0.52
1904	gene9948	LOC4333004	3	+	15471004	15471076	15470637	15470917	15471576	15471646	1904	1,3,2	0,0,0	52,61,13	2,2,0	171	99	0.7330785061	1	1.0,1.0,1.0	0.938,0.946,1.0	0.039
1906	gene29567	LOC9269931	11	-	7798014	7798152	7796533	7797836	7798478	7799617	1906	8,1,5	3,2,5	4,1,3	3,2,0	237	99	0.8357755183	1	0.527,0.173,0.295	0.358,0.173,1.0	-0.179
1907	gene29567	LOC9269931	11	-	7798014	7799617	7796533	7797836	7803009	7803162	1907	68,34,27	1,1,1	44,25,31	0,0,0	1702	99	0.4499837115	1	0.798,0.664,0.611	1.0,1.0,1.0	-0.309
1908	gene29567	LOC9269931	11	-	7798478	7799617	7796533	7797836	7803009	7803162	1908	66,34,26	1,1,1	41,24,25	0,0,0	1238	99	0.4119416213	1	0.841,0.731,0.675	1.0,1.0,1.0	-0.251
1909	gene23057	LOC4344686	8	+	3146914	3146956	3146480	3146668	3147085	3147244	1909	7,12,8	0,0,0	46,42,24	1,0,0	141	99	1	1	1.0,1.0,1.0	0.97,1.0,1.0	0.01
190	gene9182	LOC4332298	3	-	8295806	8295879	8295017	8295149	8295999	8296166	190	246233406	1,0,0	2,3,6	0,0,0	172	99	1	1	0.993,1.0,1.0	1.0,1.0,1.0	-0.002
1910	gene8962	LOC107280480	3	+	6337788	6337898	6336917	6337686	6338419	6338486	1910	4,8,15	1,0,0	4,2,2	0,0,0	209	99	1	1	0.655,1.0,1.0	1.0,1.0,1.0	-0.115
1911	gene8263	LOC4331423	3	+	1068861	1068914	1068198	1068311	1069776	1069953	1911	8,10,4	0,0,0	24,18,10	0,1,0	152	99	1	1	1.0,1.0,1.0	1.0,0.921,1.0	0.026
1912	gene17858	LOC4340195	6	-	3010113	3010331	3009731	3009793	3010403	3010642	1912	0,1,0	0,0,1	0,0,0	1,1,1	317	99	1	1	NA,1.0,0.0	0.0,0.0,0.0	0.5
1917	gene25595	LOC4346863	9	+	11918083	11918203	11917814	11917891	11918742	11918819	1917	265223264	0,0,1	16,10,9	0,0,0	219	99	1	1	1.0,1.0,0.992	1.0,1.0,1.0	-0.003
1918	gene25595	LOC4346863	9	+	11917526	11917568	11917272	11917385	11917644	11917700	1918	95,97,115	1,0,0	6,4,3	0,0,0	141	99	1	1	0.985,1.0,1.0	1.0,1.0,1.0	-0.005
1919	gene25595	LOC4346863	9	+	11919269	11919318	11919131	11919182	11919976	11920345	1919	132144126	0,1,0	5,5,3	0,0,0	148	99	1	1	1.0,0.99,1.0	1.0,1.0,1.0	-0.003
191	gene9182	LOC4332298	3	-	8303905	8303942	8301699	8301767	8304336	8304462	191	119129163	1,0,0	1,1,0	0,0,0	136	99	1	1	0.989,1.0,1.0	1.0,1.0,NA	-0.004
1929	gene8311	LOC4331468	3	-	1487321	1487381	1486975	1487094	1487522	1487613	1929	11,31,27	0,0,0	56,64,12	0,1,0	159	99	1	1	1.0,1.0,1.0	1.0,0.976,1.0	0.008
1930	gene11091	LOC4334035	3	-	30207826	30207908	30207380	30207454	30207984	30208243	1930	1,1,0	0,0,0	239319229	4,8,2	181	99	1	1	1.0,1.0,NA	0.97,0.956,0.984	0.03
1931	gene27488	LOC4348439	10	-	11038147	11038191	11037797	11038045	11039143	11039316	1931	0,0,2	1,0,1	0,3,0	1,3,1	143	99	1	1	0.0,NA,0.581	0.0,0.409,0.0	0.154
1932	gene7329	LOC4330567	2	+	30013169	30013318	30011805	30011891	30014087	30014192	1932	0,0,0	0,1,0	18,22,13	6,7,2	248	99	1	1	NA,0.0,NA	0.545,0.556,0.722	-0.608
1933	gene5566	LOC4328954	2	-	9460716	9460854	9458292	9458945	9463352	9463817	1933	391392370	0,0,0	125114152	2,1,2	237	99	0.5309952772	1	1.0,1.0,1.0	0.963,0.979,0.969	0.03
1934	gene13498	LOC4336229	4	-	24398741	24398985	24398202	24398633	24399590	24402541	1934	0,0,1	0,0,0	27,13,8	0,1,1	343	99	1	1	NA,NA,1.0	1.0,0.79,0.698	0.171
1936	gene250	LOC4325805	1	+	1851145	1851328	1850637	1850789	1851689	1851765	1936	2,0,0	0,0,0	9,9,5	1,0,0	282	99	1	1	1.0,NA,NA	0.76,1.0,1.0	0.08
1938	gene30074	LOC9268566	11	-	18341987	18342045	18340867	18340937	18342391	18342803	1938	1,2,0	0,1,0	2,1,1	2,1,0	157	99	1	1	1.0,0.558,NA	0.387,0.387,1.0	0.188
193	gene9182	LOC4332298	3	-	8297581	8297863	8297446	8297496	8298768	8298987	193	688,787,1133	4,3,3	6,4,4	0,0,0	381	99	0.7056036313	1	0.978,0.986,0.99	1.0,1.0,1.0	-0.015
1940	gene2917	LOC4327208	1	-	30934611	30934701	30934437	30934526	30934825	30934913	1940	19,10,22	0,0,0	24,23,21	0,0,1	189	99	1	1	1.0,1.0,1.0	1.0,1.0,0.917	0.028
1941	gene7980	LOC4331162	2	-	35182166	35182253	35181952	35182086	35183588	35183675	1941	3,5,9	0,0,0	11,18,7	0,1,0	186	99	1	1	1.0,1.0,1.0	1.0,0.905,1.0	0.032
1942	gene7980	LOC4331162	2	-	35182344	35182513	35182166	35182253	35183588	35184149	1942	21,4,6	0,0,1	35,35,14	0,2,1	268	99	0.7600885466	1	1.0,1.0,0.689	1.0,0.866,0.838	-0.005
1943	gene5842	LOC9272156	2	+	13314479	13314544	13313627	13313733	13314622	13314938	1943	3,2,6	0,0,0	52,49,75	0,0,1	164	99	1	1	1.0,1.0,1.0	1.0,1.0,0.978	0.007
1946	gene5842	LOC9272156	2	+	13306107	13306206	13305606	13305666	13306385	13306463	1946	0,0,0	3,1,1	0,1,1	2,4,1	198	99	1	1	0.0,0.0,0.0	0.0,0.111,0.333	-0.148
1949	gene15464	LOC4338062	5	-	6359448	6359532	6359298	6359364	6359612	6359660	1949	0,0,0	1,0,0	0,0,1	5,6,9	183	99	1	1	0.0,NA,NA	0.0,0.0,0.057	-0.019
194	gene9182	LOC4332298	3	-	8305422	8305518	8304999	8305134	8306140	8306181	194	289320473	0,1,1	2,5,3	0,0,0	195	99	1	1	1.0,0.994,0.996	1.0,1.0,1.0	-0.003
1950	gene15464	LOC4338062	5	-	6359114	6359174	6358949	6359015	6359298	6359364	1950	0,0,1	0,0,0	11,10,13	0,1,0	159	99	1	1	NA,NA,1.0	1.0,0.862,1.0	0.046
1951	gene15464	LOC4338062	5	-	6358459	6358696	6358105	6358377	6358949	6359015	1951	0,0,0	0,0,1	9,15,16	13,16,7	336	99	1	1	NA,NA,0.0	0.169,0.216,0.402	-0.262
1954	gene15464	LOC4338062	5	-	6358599	6358696	6358105	6358377	6358949	6359015	1954	0,0,0	0,0,1	0,0,2	13,16,7	196	99	1	1	NA,NA,0.0	0.0,0.0,0.126	-0.042
1955	gene21810	LOC9267874	7	+	22127272	22127368	22125019	22126459	22127643	22128003	1955	2,0,0	0,1,0	0,0,6	0,1,1	195	99	1	1	1.0,0.0,NA	NA,0.0,0.753	0.123
1956	gene10752	LOC4333724	3	+	27013494	27013626	27012215	27012380	27014230	27014370	1956	16,13,17	1,2,0	4,8,2	0,0,0	231	99	0.7626948547	1	0.873,0.736,1.0	1.0,1.0,1.0	-0.13
1957	gene31658	LOC4351826	12	-	7019579	7019809	7019274	7019395	7020181	7020244	1957	13,22,25	0,1,0	0,1,0	0,0,0	329	99	1	1	1.0,0.869,1.0	NA,1.0,NA	-0.044
1958	gene20139	LOC4342153	6	-	31172817	31172891	31171874	31172725	31173170	31173205	1958	195167176	1,0,0	11,8,13	0,0,0	173	99	1	1	0.991,1.0,1.0	1.0,1.0,1.0	-0.003
1959	gene15760	LOC9269143	5	-	12681896	12682071	12680853	12681285	12685496	12685709	1959	0,0,0	0,1,0	5,0,0	0,1,0	274	99	1	1	NA,0.0,NA	1.0,0.0,NA	-0.5
195	gene9309	LOC4332428	3	+	9464669	9464849	9464252	9464384	9464955	9465402	195	241206258	6,5,11	0,0,1	0,0,0	279	99	1	1	0.934,0.936,0.893	NA,NA,1.0	-0.079
1961	gene29022	LOC4349753	11	-	2064561	2064639	2063905	2064342	2065596	2066578	1961	0,5,0	0,0,5	3,3,1	6,0,4	177	99	1	1	NA,1.0,0.0	0.219,1.0,0.123	0.053
1964	gene16768	LOC4339215	5	+	24531568	24531645	24531418	24531477	24531880	24531967	1964	1,1,0	0,0,0	2,19,9	0,0,1	176	99	1	1	1.0,1.0,NA	1.0,1.0,0.835	0.055
1968	gene16768	LOC4339215	5	+	24523789	24523821	24522894	24523228	24523912	24524007	1968	1,0,0	0,0,0	8,8,16	1,0,0	131	99	1	1	1.0,NA,NA	0.858,1.0,1.0	0.047
1969	gene16888	LOC4339320	5	+	25610155	25610212	25609514	25609573	25610370	25610835	1969	1,0,1	0,0,0	3,11,8	1,0,0	156	99	1	1	1.0,NA,1.0	0.656,1.0,1.0	0.115
1971	gene21577	LOC107276742	7	+	19839973	19840030	19839769	19839900	19840520	19840715	1971	1,0,0	0,0,0	0,0,0	2,1,6	156	99	1	1	1.0,NA,NA	0.0,0.0,0.0	1
1979	gene23254	LOC9269926	8	+	5396776	5397020	5396190	5396380	5397240	5397860	1979	56,31,38	1,1,1	22,10,16	1,2,0	343	99	0.2340974637	1	0.942,0.899,0.916	0.864,0.591,1.0	0.101
1982	gene11395	LOC4334344	3	-	32595043	32595384	32593190	32594922	32597165	32597289	1982	110104138	0,0,1	183169188	0,0,1	440	99	1	1	1.0,1.0,0.969	1.0,1.0,0.977	-0.003
1983	gene11395	LOC4334344	3	-	32595043	32595467	32593190	32594922	32597165	32597289	1983	77,76,102	0,0,1	140127136	0,0,1	523	99	1	1	1.0,1.0,0.951	1.0,1.0,0.963	-0.004
1984	gene17463	LOC9271168	5	+	29764966	29765040	29763531	29764854	29766174	29766289	1984	55,54,71	0,1,0	0,1,0	0,0,0	173	99	1	1	1.0,0.969,1.0	NA,1.0,NA	-0.01
1986	gene3136	LOC4324716	1	-	32680157	32680284	32679723	32679796	32680400	32680469	1986	1,0,0	0,0,0	9,6,3	1,5,0	226	99	1	1	1.0,NA,NA	0.798,0.345,1.0	0.286
1987	gene22576	LOC4344255	7	+	28468973	28469068	28468374	28468904	28469181	28469623	1987	0,3,7	0,0,0	1554,2602,1001	1,0,0	194	99	1	1	NA,1.0,1.0	0.999,1.0,1.0	0
1988	gene357	LOC4324515	1	-	2700320	2700359	2699028	2700020	2700467	2701641	1988	0,0,0	2,0,0	1,1,0	0,0,0	138	99	1	1	0.0,NA,NA	1.0,1.0,NA	-1
1992	gene23202	LOC4344813	8	-	4611456	4611510	4610543	4610926	4611671	4611916	1992	0,0,0	4,7,9	0,1,0	23,24,30	153	99	1	1	0.0,0.0,0.0	0.0,0.026,0.0	-0.009
1993	gene23202	LOC4344813	8	-	4611456	4611560	4610499	4610926	4611671	4611916	1993	1,1,0	4,7,9	5,2,0	23,24,30	203	99	1	1	0.109,0.065,0.0	0.096,0.039,0.0	0.013
1994	gene5549	LOC4328938	2	+	9085030	9085159	9082731	9083124	9085874	9085996	1994	915,985,1465	0,0,1	5,14,4	0,0,0	228	99	1	1	1.0,1.0,0.998	1.0,1.0,1.0	-0.001
1996	gene7628	LOC4330856	2	-	32427510	32427628	32427254	32427420	32428560	32429377	1996	23,23,17	0,1,0	16,36,3	0,0,0	217	99	1	1	1.0,0.913,1.0	1.0,1.0,1.0	-0.029
1997	gene5220	LOC4328648	2	-	5642632	5642883	5641917	5642008	5644229	5644609	1997	27,23,39	0,0,0	512399334	2,0,2	350	99	1	1	1.0,1.0,1.0	0.986,1.0,0.979	0.012
1998	gene5220	LOC4328648	2	-	5642632	5642908	5641917	5642008	5644229	5644623	1998	27,25,44	0,0,0	498388322	2,0,2	375	99	1	1	1.0,1.0,1.0	0.985,1.0,0.977	0.013
1999	gene5220	LOC4328648	2	-	5642632	5642888	5641917	5642008	5644229	5644568	1999	28,25,40	0,0,0	526406354	2,0,2	355	99	1	1	1.0,1.0,1.0	0.987,1.0,0.98	0.011
19	gene9615	LOC4332721	3	-	12025181	12025310	12025015	12025072	12026488	12027341	19	53,48,51	0,1,0	4,3,1	0,0,1	228	99	1	1	1.0,0.954,1.0	1.0,1.0,0.303	0.217
2001	gene5846	LOC4329202	2	-	13361496	13361839	13360908	13361280	13362740	13362892	2001	8,19,16	0,0,0	16,20,10	0,2,0	442	99	1	1	1.0,1.0,1.0	1.0,0.691,1.0	0.103
2005	gene2252	LOC4326630	1	-	24785197	24785302	24784860	24784989	24785403	24787457	2005	1,0,0	2,2,2	0,0,0	0,1,0	204	99	1	1	0.195,0.0,0.0	NA,0.0,NA	0.065
2006	gene7682	LOC4330909	2	+	32946277	32946316	32945954	32946061	32946596	32946684	2006	0,1,0	5,0,2	0,0,0	1,3,0	138	99	1	1	0.0,1.0,0.0	0.0,0.0,NA	0.333
2007	gene7682	LOC4330909	2	+	32947637	32947710	32947329	32947396	32947899	32947955	2007	22,9,13	0,0,1	0,8,1	0,0,0	172	99	1	1	1.0,1.0,0.882	NA,1.0,1.0	-0.039
200	gene30324	LOC9270404	11	-	21509313	21509460	21509003	21509084	21509561	21509640	200	5,3,4	0,2,1	37,17,27	0,1,1	246	99	1	1	1.0,0.376,0.617	1.0,0.872,0.916	-0.265
2013	gene8927	LOC4332061	3	+	6076036	6076090	6075799	6075949	6078850	6079239	2013	5,6,5	1,2,1	0,3,0	0,3,0	153	99	1	1	0.764,0.66,0.764	NA,0.393,NA	0.336
2014	gene29822	LOC4350380	11	+	13523723	13523829	13521945	13522248	13524847	13525084	2014	0,0,0	0,0,1	6,0,3	0,0,0	205	99	1	1	NA,NA,0.0	1.0,NA,1.0	-1
2016	gene29822	LOC4350380	11	+	13521945	13522172	13521330	13521844	13524847	13525084	2016	1,0,0	0,0,0	19,20,9	0,2,0	326	99	1	1	1.0,NA,NA	1.0,0.752,1.0	0.083
2017	gene29822	LOC4350380	11	+	13521945	13522248	13521330	13521844	13524847	13525084	2017	2,1,1	0,0,0	37,35,18	0,2,0	402	99	1	1	1.0,1.0,1.0	1.0,0.812,1.0	0.063
2018	gene25557	LOC4346833	9	-	11427822	11428015	11427166	11427613	11428164	11428233	2018	8,5,1	1,1,0	3,0,0	0,0,0	292	99	1	1	0.731,0.629,1.0	1.0,NA,NA	-0.213
201	gene21004	LOC4342872	7	-	9106940	9107138	9105549	9106136	9107392	9107557	201	139146149	0,0,2	4,14,4	0,0,0	297	99	1	1	1.0,1.0,0.961	1.0,1.0,1.0	-0.013
2021	gene18009	LOC9268973	6	-	4171488	4171619	4170012	4170142	4171710	4171784	2021	103113142	0,0,1	188180126	0,0,0	230	99	1	1	1.0,1.0,0.984	1.0,1.0,1.0	-0.005
2023	gene20271	LOC4342267	7	-	1017649	1017709	1016924	1017044	1018128	1018204	2023	85,47,80	0,1,0	0,1,0	0,0,0	159	99	1	1	1.0,0.967,1.0	NA,1.0,NA	-0.011
2024	gene12288	LOC4335134	4	+	6518077	6518159	6517705	6517791	6518250	6518969	2024	59,60,80	3,4,7	14,30,18	2,0,2	181	99	0.2291604019	1	0.915,0.891,0.862	0.793,1.0,0.831	0.015
2025	gene12288	LOC4335134	4	+	6518077	6518189	6517705	6517791	6518250	6518969	2025	21,29,40	3,4,7	8,16,8	2,0,2	211	99	0.2690914116	1	0.767,0.773,0.728	0.652,1.0,0.652	-0.012
2029	gene15827	LOC4338371	5	-	13942345	13942869	13940732	13940835	13943006	13943220	2029	207162158	1,0,0	93,110,45	0,0,0	623	99	1	1	0.97,1.0,1.0	1.0,1.0,1.0	-0.01
2032	gene3998	LOC4324322	1	+	39812078	39812296	39810298	39810593	39812596	39813177	2032	22,24,28	0,1,0	23,36,15	0,0,0	317	99	1	1	1.0,0.882,1.0	1.0,1.0,1.0	-0.039
2038	gene19568	LOC4341642	6	-	26244682	26244736	26244533	26244596	26244989	26245166	2038	200227317	1,0,0	30,17,1	0,0,0	153	99	1	1	0.992,1.0,1.0	1.0,1.0,1.0	-0.003
2039	gene19568	LOC4341642	6	-	26245295	26245427	26244989	26245166	26245609	26245717	2039	242237336	0,1,0	44,24,7	0,0,0	231	99	1	1	1.0,0.99,1.0	1.0,1.0,1.0	-0.003
203	gene6052	LOC4329393	2	-	17203050	17203182	17201500	17201640	17204055	17204226	203	0,0,1	0,0,0	14,10,11	1,0,0	231	99	1	1	NA,NA,1.0	0.857,1.0,1.0	0.048
2040	gene19568	LOC4341642	6	-	26248609	26248750	26247166	26247375	26249789	26249879	2040	1,1,0	6,9,9	0,0,0	3,0,0	240	99	1	1	0.064,0.044,0.0	0.0,NA,NA	0.036
2042	gene27188	LOC107278981	10	-	5025006	5025432	5024554	5024758	5025542	5025715	2042	7,3,6	0,0,0	46,50,13	0,2,0	525	99	1	1	1.0,1.0,1.0	1.0,0.825,1.0	0.058
2043	gene27188	LOC107278981	10	-	5025006	5025055	5024554	5024758	5025212	5025412	2043	5,3,2	0,0,0	25,27,9	1,0,0	148	99	1	1	1.0,1.0,1.0	0.944,1.0,1.0	0.019
2044	gene27188	LOC107278981	10	-	5025006	5025055	5024554	5024758	5025542	5025715	2044	4,3,3	0,0,0	18,21,4	0,2,0	148	99	1	1	1.0,1.0,1.0	1.0,0.875,1.0	0.042
2045	gene27188	LOC107278981	10	-	5025006	5025412	5024554	5024758	5025542	5025715	2045	8,4,6	0,0,0	50,53,15	0,2,0	505	99	1	1	1.0,1.0,1.0	1.0,0.839,1.0	0.054
2046	gene27188	LOC107278981	10	-	5025212	5025412	5024554	5024758	5025542	5025715	2046	4,1,3	0,0,0	21,26,11	0,2,0	299	99	1	1	1.0,1.0,1.0	1.0,0.811,1.0	0.063
2047	gene27188	LOC107278981	10	-	5025212	5025412	5025006	5025055	5025542	5025715	2047	5,1,3	0,0,1	28,32,16	1,0,0	299	99	1	1	1.0,1.0,0.498	0.903,1.0,1.0	-0.135
2048	gene31879	LOC4352028	12	-	11736834	11736887	11734842	11735048	11736966	11737134	2048	102,77,86	2,0,0	8,4,7	0,0,0	152	99	1	1	0.971,1.0,1.0	1.0,1.0,1.0	-0.01
2052	gene30095	LOC9270101	11	-	18536273	18536304	18533270	18533351	18536387	18536468	2052	0,0,0	1,1,1	0,1,0	6,4,5	130	99	1	1	0.0,0.0,0.0	0.0,0.16,0.0	-0.053
2054	gene30139	LOC4350630	11	-	19178293	19178407	19178076	19178181	19178509	19178604	2054	404254340	0,1,0	2,10,0	0,0,0	213	99	1	1	1.0,0.992,1.0	1.0,1.0,NA	-0.003
2055	gene22460	LOC4344154	7	+	27662856	27662966	27661942	27662153	27663096	27663243	2055	1022,1027,1423	0,0,0	385341138	1,0,0	209	99	1	1	1.0,1.0,1.0	0.995,1.0,1.0	0.002
2056	gene670	LOC4327320	1	-	5104767	5104992	5104133	5104214	5108639	5108945	2056	153104199	48,44,61	0,0,7	2,0,0	324	99	1	1	0.493,0.419,0.499	0.0,NA,1.0	-0.03
2057	gene670	LOC4327320	1	-	5104767	5104992	5102109	5103591	5108639	5108945	2057	159,85,176	9,7,7	0,0,5	0,0,0	324	99	1	1	0.844,0.788,0.885	NA,NA,1.0	-0.161
2058	gene670	LOC4327320	1	-	5104133	5104214	5102109	5103591	5108639	5108945	2058	49,51,66	9,7,7	1,0,0	0,0,0	180	99	1	1	0.75,0.8,0.838	1.0,NA,NA	-0.204
2059	gene670	LOC4327320	1	-	5104133	5104214	5102109	5103591	5104767	5104992	2059	32,36,59	31,14,30	0,0,2	0,0,0	180	99	1	1	0.362,0.586,0.52	NA,NA,1.0	-0.511
2060	gene8225	LOC4331385	3	+	805749	805883	804962	805244	806066	806161	2060	2,1,0	0,0,0	37,45,33	1,1,0	233	99	1	1	1.0,1.0,NA	0.94,0.95,1.0	0.037
2063	gene22349	LOC4344054	7	-	26619806	26619854	26618659	26619158	26619931	26620036	2063	0,4,2	0,0,0	33,36,22	1,1,1	147	99	1	1	NA,1.0,1.0	0.957,0.96,0.937	0.049
2064	gene14842	LOC4337517	4	-	35446787	35446959	35446560	35446689	35447169	35447276	2064	0,0,4	2,1,5	1,0,0	18,5,17	271	99	0.2950182202	1	0.0,0.0,0.226	0.02,0.0,0.0	0.069
2065	gene14842	LOC4337517	4	-	35446910	35446959	35446560	35446689	35447169	35447276	2065	0,0,1	2,1,5	0,1,0	18,5,17	148	99	1	1	0.0,0.0,0.118	0.0,0.118,0.0	0
2067	gene21493	LOC4343298	7	+	18623603	18623938	18621604	18622805	18624261	18624748	2067	35,62,37	0,1,0	127,99,105	2,0,0	434	99	1	1	1.0,0.934,1.0	0.935,1.0,1.0	0
2069	gene25496	LOC9266775	9	-	10475055	10475142	10474515	10474946	10476278	10476791	2069	0,1,2	2,0,0	9,5,1	2,0,0	186	99	0.2955937741	1	0.0,1.0,1.0	0.705,1.0,1.0	-0.235
2070	gene5575	LOC9269607	2	+	9525274	9525350	9524372	9524457	9525875	9526052	2070	2,1,8	0,1,0	7,6,2	0,0,0	175	99	1	1	1.0,0.361,1.0	1.0,1.0,1.0	-0.213
2072	gene6794	LOC9266596	2	+	24955636	24955712	24953167	24953396	24956546	24958001	2072	0,0,0	0,0,2	1,3,0	6,8,5	175	99	1	1	NA,NA,0.0	0.086,0.175,0.0	-0.087
2073	gene9518	LOC4332626	3	+	11049467	11050593	11048431	11048945	11050992	11051161	2073	70,73,86	0,0,0	58,79,58	1,0,0	1225	99	1	1	1.0,1.0,1.0	0.824,1.0,1.0	0.059
2074	gene5166	LOC4328599	2	+	5251860	5251921	5250036	5251278	5252785	5253720	2074	0,0,2	0,0,0	15,3,1	1,0,0	160	99	1	1	NA,NA,1.0	0.903,1.0,1.0	0.032
2075	gene12226	LOC4335074	4	-	5140827	5141110	5140226	5140664	5141251	5141368	2075	74,58,99	0,1,0	7,1,0	0,0,0	382	99	1	1	1.0,0.938,1.0	1.0,1.0,NA	-0.021
2079	gene4531	LOC4328019	2	-	351539	351723	350914	351133	351824	354298	2079	1,0,3	0,0,0	9,4,5	0,1,0	283	99	1	1	1.0,NA,1.0	1.0,0.583,1.0	0.139
2082	gene8584	LOC4331733	3	+	3553221	3553363	3551774	3552129	3553502	3553623	2082	2090,1773,2289	2,0,0	6,6,6	0,0,0	241	99	1	1	0.998,1.0,1.0	1.0,1.0,1.0	-0.001
2083	gene11436	LOC4334387	3	+	32954583	32954795	32953983	32954085	32955236	32955287	2083	1,0,0	0,0,0	75,85,79	0,1,0	311	99	1	1	1.0,NA,NA	1.0,0.964,1.0	0.012
2084	gene20058	LOC4342089	6	+	30578845	30578954	30577963	30578570	30579283	30580051	2084	1,0,2	0,0,0	5,5,6	1,0,0	208	99	1	1	1.0,NA,1.0	0.704,1.0,1.0	0.099
2089	gene13242	LOC4335983	4	+	22366519	22366569	22366306	22366431	22366655	22367137	2089	288227307	0,2,0	21,11,12	0,0,0	149	99	1	1	1.0,0.987,1.0	1.0,1.0,1.0	-0.004
2090	gene13242	LOC4335983	4	+	22364231	22364275	22363785	22364147	22366018	22366233	2090	84,91,99	0,0,0	2,2,2	1,0,0	143	99	1	1	1.0,1.0,1.0	0.581,1.0,1.0	0.14
2092	gene30886	LOC4351178	11	+	28498473	28498482	28498279	28498365	28498847	28498976	2092	0,0,0	1,0,2	1,0,0	21,16,39	108	99	1	1	0.0,NA,0.0	0.042,0.0,0.0	-0.014
2094	gene30886	LOC4351178	11	+	28498473	28498530	28498279	28498365	28498847	28498976	2094	0,0,0	1,0,2	0,0,1	21,16,39	156	99	1	1	0.0,NA,0.0	0.0,0.0,0.016	-0.005
2095	gene26220	LOC9270263	9	-	18547059	18547079	18546884	18546979	18547178	18547241	2095	41,29,30	0,0,0	0,0,1	1,0,0	119	99	1	1	1.0,1.0,1.0	0.0,NA,1.0	0.5
2099	gene7701	LOC4330923	2	-	33092714	33092722	33092551	33092635	33092827	33092935	2099	2,1,6	0,0,0	0,1,0	0,1,0	107	99	1	1	1.0,1.0,1.0	NA,0.481,NA	0.519
20	gene9615	LOC4332721	3	-	12022259	12022449	12021781	12022171	12022548	12022766	20	200140180	2,0,1	50,47,33	0,1,0	289	99	1	1	0.972,1.0,0.984	1.0,0.942,1.0	0.005
2100	gene12446	LOC9266269	4	-	9900181	9900259	9899308	9899539	9901316	9901382	2100	5,10,14	1,1,0	33,31,14	1,1,0	177	99	1	1	0.737,0.848,1.0	0.949,0.945,1.0	-0.103
2108	gene14701	LOC9271000	4	-	34421861	34422070	34420204	34420614	34422813	34422921	2108	19,16,37	1,0,0	15,4,6	0,0,0	308	99	1	1	0.859,1.0,1.0	1.0,1.0,1.0	-0.047
2112	gene13619	LOC4336347	4	-	25352056	25352125	25351881	25351950	25352213	25352288	2112	2,1,1	0,1,0	65,83,82	0,0,0	168	99	1	1	1.0,0.371,1.0	1.0,1.0,1.0	-0.21
2115	gene2189	LOC4325313	1	+	24195957	24196057	24195477	24195872	24196165	24196562	2115	2,2,1	1,4,4	2,0,0	0,1,0	199	99	1	1	0.499,0.199,0.111	1.0,0.0,NA	-0.23
2117	gene23702	LOC4345249	8	-	13742945	13743141	13742783	13742861	13743686	13743772	2117	106,89,124	1,0,0	39,50,27	0,1,0	295	99	1	1	0.973,1.0,1.0	1.0,0.944,1.0	0.01
2118	gene20102	LOC4342119	6	-	30908258	30908520	30907882	30908134	30909132	30909221	2118	84,65,62	0,0,0	27,32,7	1,0,0	361	99	1	1	1.0,1.0,1.0	0.881,1.0,1.0	0.04
211	gene2050	LOC4324443	1	+	22935407	22935473	22933802	22933868	22935592	22935682	211	5,5,8	0,0,0	52,42,46	0,1,0	165	99	1	1	1.0,1.0,1.0	1.0,0.962,1.0	0.013
2120	gene22728	LOC9270151	7	-	29679330	29679469	29679128	29679219	29679833	29680100	2120	39,34,46	1,0,3	40,34,9	1,1,0	238	99	0.9162939213	1	0.942,1.0,0.864	0.943,0.934,1.0	-0.024
2121	gene22728	LOC9270151	7	-	29681595	29681833	29680221	29680483	29682559	29682850	2121	30,35,26	0,0,0	17,15,11	1,0,0	337	99	1	1	1.0,1.0,1.0	0.833,1.0,1.0	0.056
2122	gene22728	LOC9270151	7	-	29681595	29681836	29680221	29680483	29682559	29682834	2122	26,34,31	0,0,0	16,20,15	1,0,0	340	99	1	1	1.0,1.0,1.0	0.823,1.0,1.0	0.059
2126	gene26551	LOC4347689	9	+	21030263	21030288	21028995	21029429	21030610	21030740	2126	9,11,5	1,0,0	30,38,15	0,0,0	124	99	1	1	0.878,1.0,1.0	1.0,1.0,1.0	-0.041
2127	gene3009	LOC107279874	1	-	31674560	31675466	31672924	31674478	31676094	31676153	2127	0,0,1	0,0,0	12,18,8	0,1,0	1005	99	1	1	NA,NA,1.0	1.0,0.639,1.0	0.12
2128	gene11777	LOC4334705	3	-	35149138	35149161	35148706	35148889	35149518	35149736	2128	0,0,0	2,0,1	0,1,0	9,6,13	122	99	1	1	0.0,NA,0.0	0.0,0.119,0.0	-0.04
2129	gene11777	LOC4334705	3	-	35149437	35149447	35148706	35148889	35149518	35149736	2129	0,0,1	2,0,1	0,0,0	9,6,13	109	99	1	1	0.0,NA,0.476	0.0,0.0,0.0	0.238
2130	gene25672	LOC4346933	9	+	12894723	12894860	12894400	12894454	12894970	12895123	2130	0,0,0	0,1,0	6,5,4	4,3,6	236	99	1	1	NA,0.0,NA	0.386,0.411,0.219	-0.339
2131	gene25672	LOC4346933	9	+	12894723	12894811	12894400	12894454	12894970	12895123	2131	0,0,0	0,1,0	2,4,2	4,3,6	187	99	1	1	NA,0.0,NA	0.209,0.414,0.15	-0.258
2133	gene25672	LOC4346933	9	+	12894080	12894160	12893129	12893918	12894400	12894454	2133	1,0,0	0,0,0	0,0,0	4,5,5	179	99	1	1	1.0,NA,NA	0.0,0.0,0.0	1
2135	gene25672	LOC4346933	9	+	12894723	12894783	12894400	12894454	12894970	12895123	2135	0,0,0	0,1,0	3,8,0	4,3,6	159	99	1	1	NA,0.0,NA	0.318,0.624,0.0	-0.314
2139	gene5422	LOC4328828	2	+	7707096	7707182	7706624	7706966	7707746	7707953	2139	0,1,0	0,0,0	30,18,19	1,0,0	185	99	1	1	NA,1.0,NA	0.941,1.0,1.0	0.02
213	gene12014	LOC4334937	4	-	693352	694836	692744	693212	694925	695301	213	4,2,1	0,0,0	515465683	1,1,0	1583	99	1	1	1.0,1.0,1.0	0.97,0.967,1.0	0.021
2141	gene7153	LOC4330388	2	+	28475196	28475274	28474838	28474916	28475367	28475488	2141	9,2,6	0,0,1	11,12,3	0,0,0	177	99	1	1	1.0,1.0,0.77	1.0,1.0,1.0	-0.077
2142	gene7153	LOC4330388	2	+	28474589	28474664	28473904	28473979	28474838	28474916	2142	8,4,4	0,1,0	8,10,7	0,0,0	174	99	1	1	1.0,0.695,1.0	1.0,1.0,1.0	-0.102
2143	gene24500	LOC4345940	8	-	24649460	24649526	24648382	24648840	24649665	24649893	2143	1,1,0	0,0,0	1,1,1	2,0,1	165	99	1	1	1.0,1.0,NA	0.231,1.0,0.375	0.465
2147	gene4653	LOC4328128	2	-	1170796	1170852	1170321	1170460	1171676	1171732	2147	1,0,4	0,0,0	2,4,2	1,0,0	155	99	1	1	1.0,NA,1.0	0.561,1.0,1.0	0.146
214	gene12014	LOC4334937	4	-	693352	694814	692744	693212	694925	695301	214	4,2,1	0,0,0	528473706	1,1,0	1561	99	1	1	1.0,1.0,1.0	0.971,0.968,1.0	0.02
2153	gene10049	LOC4333091	3	-	16940096	16940155	16939207	16939303	16940246	16940333	2153	0,0,1	0,0,0	3,5,2	0,0,1	158	99	1	1	NA,NA,1.0	1.0,1.0,0.556	0.148
2154	gene7827	LOC4331034	2	+	34074598	34074681	34073740	34073856	34074832	34074937	2154	1,2,0	0,0,0	100,87,47	1,0,0	182	99	1	1	1.0,1.0,NA	0.982,1.0,1.0	0.006
2156	gene10367	LOC4333375	3	-	22185091	22185144	22184610	22184670	22185529	22185736	2156	0,0,0	0,0,1	4,3,11	32,10,40	152	99	1	1	NA,NA,0.0	0.075,0.163,0.152	-0.13
2157	gene10367	LOC4333375	3	-	22185103	22185144	22184558	22184670	22185529	22185736	2157	0,0,0	0,0,1	8,8,15	32,10,40	140	99	1	1	NA,NA,0.0	0.15,0.361,0.21	-0.24
2160	gene30325	LOC4350762	11	+	21526146	21526263	21525542	21525704	21526394	21526502	2160	130185171	0,1,0	105113146	0,0,0	216	99	1	1	1.0,0.988,1.0	1.0,1.0,1.0	-0.004
2161	gene22722	LOC4344399	7	+	29617155	29617185	29616935	29617060	29617278	29617691	2161	1,0,0	0,0,0	10,25,8	4,1,1	129	99	1	1	1.0,NA,NA	0.657,0.95,0.86	0.178
2162	gene17046	LOC4339457	5	-	26796254	26796305	26795971	26796164	26796954	26797101	2162	0,4,3	0,0,0	12,17,4	1,0,1	150	99	1	1	NA,1.0,1.0	0.888,1.0,0.725	0.129
2164	gene21170	LOC4343018	7	-	13077993	13078109	13077575	13077665	13078204	13078546	2164	26,15,16	0,1,0	2,1,0	0,0,0	215	99	1	1	1.0,0.874,1.0	1.0,1.0,NA	-0.042
2165	gene5116	LOC4328548	2	-	4845342	4845415	4845115	4845171	4845540	4845625	2165	5,5,3	0,0,1	2,0,1	0,1,0	172	99	1	1	1.0,1.0,0.633	1.0,0.0,1.0	0.211
2167	gene2639	LOC9270375	1	-	28757760	28757890	28757184	28757364	28758184	28758499	2167	1,3,0	0,0,0	5,5,3	1,1,0	229	99	1	1	1.0,1.0,NA	0.684,0.684,1.0	0.211
2168	gene21866	LOC4343620	7	-	22655085	22655175	22654635	22654940	22655236	22655381	2168	0,0,1	0,0,0	25,26,11	0,1,0	189	99	1	1	NA,NA,1.0	1.0,0.932,1.0	0.023
216	gene18268	LOC4340552	6	-	6561683	6561710	6561461	6561584	6563136	6563389	216	1,0,0	0,0,0	18,13,22	0,1,0	126	99	1	1	1.0,NA,NA	1.0,0.911,1.0	0.03
2170	gene1036	LOC4327706	1	-	8398354	8398374	8397772	8398030	8398478	8398613	2170	0,0,0	2,4,9	1,1,0	15,14,6	119	99	1	1	0.0,0.0,0.0	0.053,0.056,0.0	-0.036
2171	gene2693	LOC4324255	1	-	29244121	29244473	29240070	29240619	29246496	29246589	2171	5,2,7	0,0,0	41,35,51	0,4,0	451	99	0.3514381944	1	1.0,1.0,1.0	1.0,0.658,1.0	0.114
2173	gene19684	LOC4341761	6	-	27365941	27366078	27365085	27365209	27366871	27367007	2173	1,0,0	0,0,0	68,39,21	1,0,0	236	99	1	1	1.0,NA,NA	0.966,1.0,1.0	0.011
2178	gene18001	LOC4340315	6	-	4075901	4076024	4075722	4075817	4076812	4076899	2178	566477693	0,0,1	0,1,0	0,0,0	222	99	1	1	1.0,1.0,0.997	NA,1.0,NA	-0.001
2179	gene11367	LOC4334314	3	+	32391933	32392042	32388968	32391613	32392176	32392331	2179	0,0,0	0,0,1	1,1,0	1,1,0	208	99	1	1	NA,NA,0.0	0.322,0.322,NA	-0.322
2180	gene20754	LOC4342665	7	+	5452683	5452781	5452173	5452449	5452875	5452926	2180	52,43,26	0,0,0	101,62,32	1,0,0	197	99	1	1	1.0,1.0,1.0	0.981,1.0,1.0	0.006
2182	gene32034	LOC4352171	12	+	15846338	15847364	15846203	15846263	15847549	15847763	2182	5,3,8	0,0,1	0,5,1	0,0,0	1125	99	1	1	1.0,1.0,0.413	NA,1.0,1.0	-0.196
2183	gene32034	LOC4352171	12	+	15846386	15847364	15846203	15846263	15847549	15847763	2183	4,2,7	0,0,1	0,5,1	0,0,0	1077	99	1	1	1.0,1.0,0.392	NA,1.0,1.0	-0.203
2186	gene32034	LOC4352171	12	+	15846386	15846441	15846203	15846259	15847292	15847364	2186	0,1,1	0,0,2	0,1,0	0,0,0	154	99	1	1	NA,1.0,0.243	NA,1.0,NA	-0.379
218	gene9266	LOC4332381	3	+	9015298	9015886	9011498	9012641	9015982	9016570	218	33,42,57	0,0,0	12,9,4	0,0,1	687	99	1	1	1.0,1.0,1.0	1.0,1.0,0.366	0.211
2190	gene32034	LOC4352171	12	+	15847292	15847364	15846338	15846441	15847549	15847763	2190	2,1,8	0,0,1	0,1,0	0,0,0	171	99	1	1	1.0,1.0,0.822	NA,1.0,NA	-0.059
2192	gene32034	LOC4352171	12	+	15846338	15846441	15846203	15846259	15847292	15847364	2192	1,0,2	0,0,2	0,2,0	0,0,0	202	99	1	1	1.0,NA,0.329	NA,1.0,NA	-0.336
2196	gene1949	LOC4326337	1	-	21701091	21701138	21700701	21700918	21702021	21702118	2196	75,65,61	0,2,4	395,308,74	0,0,0	146	99	0.2674980462	1	1.0,0.957,0.912	1.0,1.0,1.0	-0.044
2198	gene1363	LOC9266039	1	-	12406719	12407139	12405992	12406062	12407599	12408049	2198	8,5,1	0,0,0	6,10,5	0,1,0	519	99	1	1	1.0,1.0,1.0	1.0,0.656,1.0	0.115
2199	gene3705	LOC4325077	1	+	37555676	37555738	37555361	37555427	37555853	37555931	2199	0,0,0	10,2,0	4,2,1	66,57,12	161	99	1	1	0.0,0.0,NA	0.036,0.021,0.049	-0.035
21	gene7307	LOC4330546	2	+	29874442	29874504	29872563	29874343	29874782	29874913	21	0,0,1	0,2,1	0,0,0	25,19,7	161	99	1	1	NA,0.0,0.381	0.0,0.0,0.0	0.191
2202	gene5713	LOC4329082	2	+	11400372	11400473	11399619	11399965	11400650	11400756	2202	1,2,2	0,0,0	70,40,59	0,1,0	200	99	1	1	1.0,1.0,1.0	1.0,0.952,1.0	0.016
2203	gene5713	LOC4329082	2	+	11400378	11400473	11399618	11399965	11400650	11400756	2203	0,1,2	0,0,0	40,26,35	0,1,0	194	99	1	1	NA,1.0,1.0	1.0,0.93,1.0	0.023
2204	gene28325	LOC4349154	10	+	20284116	20284162	20283708	20283765	20284359	20284439	2204	15,9,14	1,0,0	29,23,25	0,1,2	145	99	0.7369490693	1	0.911,1.0,1.0	1.0,0.94,0.895	0.025
2205	gene28325	LOC4349154	10	+	20284116	20284262	20283708	20283765	20284359	20284439	2205	11,14,23	1,0,0	13,13,9	0,1,2	245	99	0.6863099126	1	0.816,1.0,1.0	1.0,0.84,0.645	0.11
2209	gene9668	LOC4332769	3	-	12517450	12517848	12517042	12517232	12518200	12519864	2209	7,19,11	0,0,1	70,67,48	0,0,0	497	99	1	1	1.0,1.0,0.687	1.0,1.0,1.0	-0.104
220	gene15138	LOC4337781	5	-	2531227	2531290	2530960	2531070	2531689	2531741	220	1,1,6	0,0,0	4,8,0	1,0,0	162	99	1	1	1.0,1.0,1.0	0.71,1.0,NA	0.145
2211	gene23048	LOC9268660	8	-	3079827	3079838	3079343	3079744	3080026	3080119	2211	1,1,1	1,1,0	0,0,0	0,0,2	110	99	1	1	0.474,0.474,1.0	NA,NA,0.0	0.649
2213	gene17263	LOC4339651	5	-	28317174	28317346	28316637	28316675	28317991	28318114	2213	7,3,3	0,1,0	9,8,3	0,0,0	271	99	1	1	1.0,0.523,1.0	1.0,1.0,1.0	-0.159
2223	gene11023	LOC4333971	3	-	29594172	29594230	29594031	29594103	29594315	29594430	2223	18,20,12	0,1,0	13,5,2	0,0,0	157	99	1	1	1.0,0.927,1.0	1.0,1.0,1.0	-0.024
2224	gene10788	LOC4333754	3	-	27372310	27373005	27371030	27372214	27373524	27373824	2224	14,14,14	0,0,0	14,4,3	1,0,0	794	99	1	1	1.0,1.0,1.0	0.636,1.0,1.0	0.121
2226	gene20851	LOC9266917	7	-	6697890	6698264	6697682	6697767	6698383	6698621	2226	2,6,6	0,0,0	7,13,12	0,3,0	473	99	0.3127001391	1	1.0,1.0,1.0	1.0,0.476,1.0	0.175
2227	gene20851	LOC9266917	7	-	6697874	6698264	6697682	6697767	6698383	6698621	2227	1,4,6	0,0,0	5,16,13	0,3,0	489	99	0.3329892547	1	1.0,1.0,1.0	1.0,0.519,1.0	0.16
2228	gene20851	LOC9266917	7	-	6697927	6698264	6697682	6697767	6698383	6698621	2228	1,4,6	0,0,0	5,11,12	0,3,0	436	99	0.2921590431	1	1.0,1.0,1.0	1.0,0.454,1.0	0.182
2229	gene21806	LOC4343562	7	+	22103319	22103391	22101903	22103231	22103982	22104055	2229	0,1,0	0,5,0	1,0,1	7,4,6	171	99	1	1	NA,0.104,NA	0.076,0.0,0.088	0.049
2230	gene21806	LOC4343562	7	+	22103319	22103391	22101903	22103231	22104455	22105100	2230	0,1,0	0,0,1	2,0,1	31,20,41	171	99	1	1	NA,1.0,0.0	0.036,0.0,0.014	0.483
2232	gene21806	LOC4343562	7	+	22103982	22104055	22103319	22103391	22104455	22105100	2232	1,1,0	0,0,0	2,1,3	1,0,0	172	99	1	1	1.0,1.0,NA	0.535,1.0,1.0	0.155
2233	gene7170	LOC4330403	2	-	28629356	28629640	28629083	28629221	28630676	28631054	2233	2,0,1	0,0,1	27,28,21	1,1,1	383	99	1	1	1.0,NA,0.205	0.875,0.879,0.844	-0.263
2238	gene7363	LOC4330599	2	-	30299335	30299441	30298408	30298496	30299904	30300059	2238	3,1,1	0,0,0	63,38,43	1,0,0	205	99	1	1	1.0,1.0,1.0	0.968,1.0,1.0	0.011
2239	gene9527	LOC9266341	3	+	11112996	11113119	11112766	11112862	11115861	11116059	2239	1,0,1	0,0,1	2,4,5	0,0,0	222	99	1	1	1.0,NA,0.308	1.0,1.0,1.0	-0.346
2240	gene9527	LOC9266341	3	+	11120770	11121018	11120396	11120433	11121507	11121654	2240	0,2,1	0,0,1	14,22,6	0,0,0	347	99	1	1	NA,1.0,0.222	1.0,1.0,1.0	-0.389
2241	gene6334	LOC4329627	2	-	20729431	20729487	20728784	20729011	20729672	20729838	2241	1,3,0	0,0,0	12,21,12	17,13,4	155	99	1	1	1.0,1.0,NA	0.311,0.508,0.657	0.508
2242	gene18325	LOC107277321	6	-	7079085	7079250	7078559	7078951	7079599	7080402	2242	2,0,0	0,1,0	1,1,1	6,1,0	264	99	1	1	1.0,0.0,NA	0.059,0.273,1.0	0.056
2243	gene18325	LOC107277321	6	-	7079089	7079250	7078559	7078951	7079599	7080402	2243	2,1,0	0,1,0	0,2,1	6,1,0	260	99	1	1	1.0,0.276,NA	0.0,0.432,1.0	0.161
2245	gene1996	LOC9269084	1	+	22429499	22429608	22428429	22428512	22429842	22429923	2245	12,12,14	0,0,1	1,1,0	0,0,0	208	99	1	1	1.0,1.0,0.87	1.0,1.0,NA	-0.043
2246	gene1996	LOC9269084	1	+	22429267	22429327	22428429	22428512	22429499	22429608	2246	90,77,93	0,0,1	2,5,3	0,0,0	159	99	1	1	1.0,1.0,0.983	1.0,1.0,1.0	-0.006
2248	gene13852	LOC4336569	4	+	27359258	27359364	27358583	27358634	27359794	27359853	2248	33,28,46	0,0,4	46,29,17	2,1,1	205	99	0.4143469475	1	1.0,1.0,0.847	0.917,0.933,0.891	0.035
2251	gene31099	LOC4351360	12	-	1013988	1014088	1013383	1013469	1015031	1015335	2251	0,0,0	1,0,0	7,16,22	0,0,0	199	99	1	1	0.0,NA,NA	1.0,1.0,1.0	-1
2255	gene21907	LOC4343660	7	-	22985700	22985863	22982869	22982962	22985980	22986093	2255	1,1,0	0,0,1	8,1,4	0,0,0	262	99	1	1	1.0,1.0,0.0	1.0,1.0,1.0	-0.333
2256	gene25875	LOC4347101	9	+	15364564	15365048	15362747	15362975	15365173	15365256	2256	18,43,16	1,0,1	28,12,29	0,0,0	583	99	1	1	0.753,1.0,0.731	1.0,1.0,1.0	-0.172
2257	gene22712	LOC4344390	7	+	29539063	29539132	29538252	29538846	29539810	29539927	2257	4,7,2	1,0,0	11,10,2	0,0,0	168	99	1	1	0.702,1.0,1.0	1.0,1.0,1.0	-0.099
2258	gene15314	LOC4337941	5	+	4254122	4254191	4253927	4254047	4254407	4254537	2258	60,41,72	1,0,0	15,16,5	0,0,0	168	99	1	1	0.972,1.0,1.0	1.0,1.0,1.0	-0.009
2259	gene31734	LOC4351897	12	-	8673334	8673648	8672587	8672665	8679144	8679518	2259	101,73,97	0,0,0	52,65,35	1,0,0	413	99	1	1	1.0,1.0,1.0	0.926,1.0,1.0	0.025
225	gene12378	LOC4335209	4	-	8278430	8278622	8277987	8278249	8280557	8280651	225	0,0,1	0,0,0	3,2,1	3,1,0	291	99	1	1	NA,NA,1.0	0.254,0.405,1.0	0.447
2272	gene31734	LOC4351897	12	-	8677900	8677985	8672270	8672665	8679144	8679518	2272	0,1,2	0,0,0	3,3,0	1,0,0	184	99	1	1	NA,1.0,1.0	0.617,1.0,NA	0.192
2274	gene31734	LOC4351897	12	-	8677900	8677985	8672270	8673648	8678216	8679138	2274	29,25,23	5,3,5	5,1,0	0,0,0	184	99	1	1	0.757,0.818,0.712	1.0,1.0,NA	-0.238
2275	gene20261	LOC4342259	7	-	952754	952987	950842	952658	953565	953898	2275	42,36,57	1,0,4	0,1,5	0,0,0	332	99	1	1	0.926,1.0,0.809	NA,1.0,1.0	-0.088
2277	gene17186	LOC4339583	5	+	27779977	27780337	27779028	27779079	27780591	27780680	2277	2,0,16	1,0,0	36,23,12	0,0,1	459	99	1	1	0.301,NA,1.0	1.0,1.0,0.721	-0.257
2278	gene17186	LOC4339583	5	+	27779028	27779079	27778783	27778934	27779977	27780337	2278	0,0,1	1,0,0	7,4,2	0,0,0	150	99	1	1	0.0,NA,1.0	1.0,1.0,1.0	-0.5
2279	gene17186	LOC4339583	5	+	27779028	27779111	27778782	27778934	27779977	27780337	2279	0,0,0	1,0,0	0,1,1	0,0,0	182	99	1	1	0.0,NA,NA	NA,1.0,1.0	-1
2283	gene8883	LOC4332020	3	+	5744443	5744516	5744170	5744337	5745002	5745087	2283	706,721,1000	1,0,0	21,25,15	0,0,0	172	99	1	1	0.998,1.0,1.0	1.0,1.0,1.0	-0.001
2284	gene8883	LOC4332020	3	+	5741072	5741157	5740842	5740912	5741358	5741602	2284	349298490	2,3,3	1,6,4	0,0,0	184	99	1	1	0.989,0.982,0.989	1.0,1.0,1.0	-0.013
2285	gene8883	LOC4332020	3	+	5745002	5745087	5744170	5744337	5745198	5745392	2285	257277395	1,0,0	5,6,3	0,0,0	184	99	1	1	0.993,1.0,1.0	1.0,1.0,1.0	-0.002
2286	gene27768	LOC4348662	10	-	14983861	14985440	14983467	14983769	14985799	14985930	2286	267186197	0,0,0	911741714	0,0,2	1678	99	1	1	1.0,1.0,1.0	1.0,1.0,0.955	0.015
2287	gene14524	LOC9272591	4	+	33026697	33026748	33025954	33026095	33027197	33027275	2287	295250325	0,0,1	12,20,3	0,0,0	150	99	1	1	1.0,1.0,0.995	1.0,1.0,1.0	-0.002
2288	gene15926	LOC9270939	5	-	15684172	15684313	15683263	15683360	15684427	15684509	2288	13,29,41	0,0,0	39,56,45	0,0,1	240	99	1	1	1.0,1.0,1.0	1.0,1.0,0.949	0.017
2289	gene15926	LOC9270939	5	-	15684172	15684335	15683263	15683360	15684427	15684503	2289	12,17,33	0,0,0	32,37,23	0,0,1	262	99	1	1	1.0,1.0,1.0	1.0,1.0,0.897	0.034
228	gene28326	LOC107279225	10	+	20287931	20288035	20287708	20287760	20288758	20288859	228	0,1,1	0,0,0	60,46,34	2,1,0	203	99	1	1	NA,1.0,1.0	0.936,0.957,1.0	0.036
2290	gene15926	LOC9270939	5	-	15684172	15684340	15683263	15683360	15684427	15684503	2290	13,17,32	0,0,0	31,38,23	0,0,1	267	99	1	1	1.0,1.0,1.0	1.0,1.0,0.895	0.035
2291	gene23686	LOC107278719	8	-	13065573	13065674	13064529	13064811	13066750	13067383	2291	2,3,2	1,3,1	11,11,11	16,20,9	200	99	0.8175660159	1	0.497,0.331,0.497	0.254,0.214,0.377	0.16
2292	gene1542	LOC4325735	1	-	15133323	15133467	15133031	15133250	15133578	15133861	2292	821,893,1149	0,1,0	122,115,93	1,0,0	243	99	1	1	1.0,0.997,1.0	0.98,1.0,1.0	0.006
2293	gene1542	LOC4325735	1	-	15133956	15134012	15133578	15133861	15134087	15134237	2293	597657820	0,0,1	70,47,41	0,0,0	155	99	1	1	1.0,1.0,0.998	1.0,1.0,1.0	-0.001
2294	gene8400	LOC4331556	3	-	2107334	2107537	2105728	2105800	2109060	2109198	2294	0,2,2	0,0,0	5,7,6	5,2,2	302	99	1	1	NA,1.0,1.0	0.247,0.534,0.496	0.574
2296	gene28174	LOC4349011	10	+	18977009	18977472	18976342	18976422	18977894	18978054	2296	1,1,1	0,0,0	151,106,31	1,0,0	562	99	1	1	1.0,1.0,1.0	0.964,1.0,1.0	0.012
2297	gene28174	LOC4349011	10	+	18977009	18977472	18976342	18976422	18978157	18978432	2297	1,1,1	0,0,0	120,92,28	0,1,0	562	99	1	1	1.0,1.0,1.0	1.0,0.942,1.0	0.019
2298	gene28174	LOC4349011	10	+	18977894	18978054	18976342	18976422	18978157	18978432	2298	0,0,1	0,0,0	87,46,8	0,1,0	259	99	1	1	NA,NA,1.0	1.0,0.946,1.0	0.018
2299	gene28174	LOC4349011	10	+	18977894	18978054	18977009	18977472	18978157	18978432	2299	0,0,1	0,0,0	118,61,11	1,1,0	259	99	1	1	NA,NA,1.0	0.978,0.959,1.0	0.021
229	gene8609	LOC4331761	3	+	3715770	3715849	3715198	3715312	3716375	3716485	229	20,25,41	1,0,0	32,23,17	0,0,0	178	99	1	1	0.918,1.0,1.0	1.0,1.0,1.0	-0.027
22	gene14285	LOC4336986	4	+	31205376	31205865	31203507	31203978	31211853	31211997	22	2,0,6	0,0,0	40,27,10	1,0,0	588	99	1	1	1.0,NA,1.0	0.871,1.0,1.0	0.043
2303	gene11157	LOC4334102	3	+	30771016	30771061	30770786	30770901	30771168	30771234	2303	0,1,0	0,0,0	1,0,1	1,0,0	144	99	1	1	NA,1.0,NA	0.407,NA,1.0	0.296
2304	gene8490	LOC4331644	3	+	2850391	2850460	2849389	2849518	2850963	2851086	2304	1,1,0	0,0,0	99,66,14	0,1,0	168	99	1	1	1.0,1.0,NA	1.0,0.975,1.0	0.008
2305	gene13001	LOC4335771	4	-	20305449	20305567	20305265	20305379	20306892	20307010	2305	43,38,53	18,14,10	0,0,2	0,1,0	217	99	1	1	0.521,0.553,0.707	NA,0.0,1.0	0.094
2307	gene764	LOC107279203	1	+	6018900	6019101	6017065	6017360	6019248	6019383	2307	1,1,0	0,0,1	0,1,0	1,2,0	300	99	1	1	1.0,1.0,0.0	0.0,0.142,NA	0.596
2308	gene23112	LOC4344736	8	-	3724837	3724927	3724186	3724294	3725336	3725516	2308	2,1,3	0,1,0	26,13,13	0,0,0	189	99	1	1	1.0,0.344,1.0	1.0,1.0,1.0	-0.219
2309	gene17155	LOC4339554	5	+	27555749	27555834	27555550	27555667	27556360	27556452	2309	24,12,34	2,1,2	13,10,5	3,1,0	184	99	0.4678727059	1	0.866,0.866,0.901	0.7,0.843,1.0	0.03
230	gene4242	LOC9270244	1	-	41543481	41543651	41543067	41543214	41543750	41543838	230	4,0,4	0,0,1	3,6,1	0,0,0	269	99	1	1	1.0,NA,0.595	1.0,1.0,1.0	-0.203
2311	gene3116	LOC4324609	1	-	32516082	32516169	32514878	32515004	32516704	32517023	2311	9,1,7	1,0,0	2,4,2	0,0,0	186	99	1	1	0.827,1.0,1.0	1.0,1.0,1.0	-0.058
2312	gene24615	LOC4346039	8	-	25674414	25674457	25668119	25668183	25674561	25674673	2312	2,3,5	2,0,0	2,2,1	0,0,0	142	99	0.6673259339	1	0.411,1.0,1.0	1.0,1.0,1.0	-0.196
2313	gene12518	LOC9270520	4	-	12035629	12035715	12034913	12035053	12037543	12037966	2313	0,2,0	0,0,0	10,7,10	1,0,0	185	99	1	1	NA,1.0,NA	0.843,1.0,1.0	0.052
2314	gene26439	LOC4347577	9	-	20087311	20087397	20087137	20087239	20087720	20087992	2314	80,66,83	0,0,2	37,37,31	0,0,0	185	99	1	1	1.0,1.0,0.957	1.0,1.0,1.0	-0.014
2315	gene7206	LOC4330444	2	-	28945555	28945625	28945382	28945465	28945706	28945816	2315	19,34,42	0,0,0	11,12,6	0,1,0	169	99	1	1	1.0,1.0,1.0	1.0,0.875,1.0	0.042
2316	gene14200	LOC4336906	4	-	30512972	30514300	30512729	30512896	30514372	30514488	2316	34,29,26	1,0,1	54,58,54	0,0,0	1427	99	1	1	0.702,1.0,0.643	1.0,1.0,1.0	-0.218
2317	gene14200	LOC4336906	4	-	30513393	30514300	30512729	30512896	30514372	30514488	2317	34,29,26	1,0,1	36,41,30	0,0,0	1006	99	1	1	0.77,1.0,0.719	1.0,1.0,1.0	-0.17
231	gene12278	LOC9272220	4	+	6307940	6308006	6306566	6306826	6309222	6309495	231	1,1,0	0,0,0	54,41,72	5,5,3	165	99	1	1	1.0,1.0,NA	0.866,0.831,0.935	0.123
2320	gene18421	LOC4340671	6	+	8099376	8099403	8097264	8097428	8099527	8100126	2320	2,0,2	2,2,4	0,1,1	9,4,3	126	99	0.2205915657	1	0.44,0.0,0.282	0.0,0.164,0.208	0.117
2321	gene18421	LOC4340671	6	+	8099360	8099403	8097229	8097428	8099527	8100126	2321	1,0,1	2,2,4	0,0,0	9,4,3	142	99	1	1	0.258,0.0,0.148	0.0,0.0,0.0	0.135
2322	gene31081	LOC4351344	12	-	917562	917885	909013	909072	921968	922296	2322	3,1,3	0,1,0	8,3,5	0,0,0	422	99	1	1	1.0,0.19,1.0	1.0,1.0,1.0	-0.27
2323	gene25456	LOC107277727	9	+	9770735	9770760	9768940	9769632	9771542	9771623	2323	11,6,9	0,0,0	2,3,0	0,0,1	124	99	1	1	1.0,1.0,1.0	1.0,1.0,0.0	0.333
2325	gene25456	LOC107277727	9	+	9775418	9775448	9772411	9772458	9775535	9775815	2325	6,6,10	1,0,0	2,1,0	0,0,0	129	99	1	1	0.822,1.0,1.0	1.0,1.0,NA	-0.059
2326	gene25456	LOC107277727	9	+	9770538	9770760	9769543	9769632	9771542	9771623	2326	15,23,33	0,0,0	6,5,6	0,0,1	321	99	1	1	1.0,1.0,1.0	1.0,1.0,0.649	0.117
2327	gene25456	LOC107277727	9	+	9770630	9770760	9768940	9769632	9771542	9771623	2327	15,17,31	0,0,0	6,4,3	0,0,1	229	99	1	1	1.0,1.0,1.0	1.0,1.0,0.565	0.145
2328	gene25456	LOC107277727	9	+	9770635	9770760	9769494	9769632	9771542	9771623	2328	12,17,31	0,0,0	6,5,3	0,0,1	224	99	1	1	1.0,1.0,1.0	1.0,1.0,0.57	0.143
232	gene9669	LOC9271735	3	+	12524428	12524514	12522439	12522733	12524634	12524869	232	1,0,0	0,0,0	38,35,38	5,7,1	185	99	1	1	1.0,NA,NA	0.803,0.728,0.953	0.172
2330	gene7502	LOC9269521	2	+	31475491	31475557	31474781	31474833	31475888	31476043	2330	57,43,53	2,2,1	10,5,3	2,0,0	165	99	0.5499702985	1	0.945,0.928,0.97	0.75,1.0,1.0	0.031
2334	gene21123	LOC9266059	7	+	11784177	11784258	11780187	11780287	11785325	11785420	2334	2,0,1	5,1,3	1,1,0	1,3,1	180	99	0.6636483757	1	0.18,0.0,0.155	0.355,0.155,0.0	-0.058
2335	gene21123	LOC9266059	7	+	11785325	11785420	11780141	11780287	11785611	11785769	2335	20,11,10	1,0,1	4,6,7	1,0,1	194	99	1	1	0.911,1.0,0.836	0.671,1.0,0.781	0.098
2337	gene5301	LOC4328718	2	-	6436372	6436417	6436180	6436292	6436521	6436626	2337	18,18,15	0,1,1	12,13,9	0,0,0	144	99	1	1	1.0,0.925,0.912	1.0,1.0,1.0	-0.054
2339	gene28958	LOC4349708	11	-	1661503	1661579	1660896	1661097	1661664	1661714	2339	16,21,14	1,0,0	4,4,1	0,0,0	175	99	1	1	0.901,1.0,1.0	1.0,1.0,1.0	-0.033
2343	gene28211	LOC4349051	10	+	19223421	19223536	19222788	19222860	19223625	19224004	2343	1505,1393,1721	0,0,2	254205321	0,0,0	214	99	1	1	1.0,1.0,0.997	1.0,1.0,1.0	-0.001
2344	gene28211	LOC4349051	10	+	19222644	19222699	19222470	19222557	19222788	19222860	2344	2675,2449,3197	0,0,1	231229267	0,0,0	154	99	1	1	1.0,1.0,1.0	1.0,1.0,1.0	0
2345	gene28211	LOC4349051	10	+	19223251	19223314	19222788	19222860	19223421	19223536	2345	2741,2592,3263	1,0,0	284292406	0,0,0	162	99	1	1	0.999,1.0,1.0	1.0,1.0,1.0	0
2346	gene26717	LOC4347831	9	-	22177183	22177247	22176504	22176613	22177726	22177877	2346	263187296	0,0,1	24,33,18	0,0,0	163	99	1	1	1.0,1.0,0.994	1.0,1.0,1.0	-0.002
2347	gene32795	LOC4352821	12	+	26511076	26511281	26510801	26510894	26511436	26511522	2347	97,91,125	1,0,0	0,1,0	0,0,0	304	99	1	1	0.969,1.0,1.0	NA,1.0,NA	-0.01
234	gene2356	LOC4326565	1	+	25865762	25866221	25865288	25865637	25866310	25866396	234	0,0,1	0,0,0	0,4,0	0,0,3	558	99	1	1	NA,NA,1.0	NA,1.0,0.0	0.5
2354	gene1312	LOC9266030	1	+	11680201	11680449	11676968	11679033	11680549	11680679	2354	0,0,1	0,0,0	36,32,24	2,0,2	347	99	1	1	NA,NA,1.0	0.837,1.0,0.774	0.13
2355	gene6349	LOC4329639	2	-	20842366	20842629	20841095	20841218	20843193	20843404	2355	0,2,3	0,0,0	14,22,5	1,0,0	362	99	1	1	NA,1.0,1.0	0.793,1.0,1.0	0.069
2357	gene3729	LOC4324937	1	+	37728680	37728823	37728240	37728388	37729707	37729778	2357	5,1,1	0,1,0	4,7,2	0,0,0	242	99	1	1	1.0,0.29,1.0	1.0,1.0,1.0	-0.237
2358	gene3729	LOC4324937	1	+	37732800	37733020	37731881	37732025	37733904	37734720	2358	0,1,2	0,0,0	4,1,1	1,1,1	319	99	1	1	NA,1.0,1.0	0.554,0.237,0.237	0.657
2359	gene3729	LOC4324937	1	+	37732949	37733020	37731881	37732025	37733904	37734720	2359	0,0,1	0,0,0	3,0,3	1,1,1	170	99	1	1	NA,NA,1.0	0.636,0.0,0.636	0.576
235	gene5676	LOC4329048	2	-	10898358	10898460	10898147	10898255	10898575	10898674	235	0,1,2	0,0,0	154,137,80	0,1,1	201	99	1	1	NA,1.0,1.0	1.0,0.985,0.975	0.013
2360	gene3729	LOC4324937	1	+	37730017	37730074	37729707	37729778	37730805	37730943	2360	5,6,2	0,0,2	7,11,3	0,0,0	156	99	0.6387168911	1	1.0,1.0,0.388	1.0,1.0,1.0	-0.204
2364	gene24508	LOC4345946	8	-	24697116	24697278	24695706	24696971	24697954	24698102	2364	84,69,76	0,0,0	115132317	1,0,0	261	99	1	1	1.0,1.0,1.0	0.978,1.0,1.0	0.007
2366	gene31736	LOC9267260	12	+	8698689	8698738	8695583	8695909	8698994	8699352	2366	23,12,18	0,0,0	11,14,12	1,1,1	148	99	0.1609781889	1	1.0,1.0,1.0	0.88,0.904,0.889	0.109
2367	gene27939	LOC4348796	10	-	16706928	16706961	16706728	16706806	16707876	16707936	2367	66,53,87	0,0,1	4,20,5	0,0,0	132	99	1	1	1.0,1.0,0.985	1.0,1.0,1.0	-0.005
2368	gene3507	LOC4327456	1	-	35833248	35835682	35832158	35832483	35835941	35836306	2368	6194,5647,7918	1,0,0	231192166	0,0,0	2533	99	1	1	0.996,1.0,1.0	1.0,1.0,1.0	-0.001
2369	gene23004	LOC9271022	8	-	2428399	2428576	2427449	2427801	2429603	2429671	2369	1,1,0	0,0,0	35,26,19	3,13,2	276	99	1	1	1.0,1.0,NA	0.807,0.418,0.773	0.334
236	gene5676	LOC4329048	2	-	10899896	10899995	10898575	10898674	10901523	10901935	236	2,1,0	0,0,0	263204233	5,7,6	198	99	1	1	1.0,1.0,NA	0.963,0.936,0.951	0.05
2370	gene3960	LOC4324984	1	-	39539243	39539372	39538915	39539095	39539444	39539543	2370	37,30,54	0,2,0	20,17,18	0,2,0	228	99	1	1	1.0,0.867,1.0	1.0,0.787,1.0	0.027
2377	gene3403	LOC4327606	1	-	34951438	34951512	34950256	34950366	34951977	34952047	2377	405340419	0,0,0	100,82,56	0,1,0	173	99	1	1	1.0,1.0,1.0	1.0,0.979,1.0	0.007
2378	gene7841	LOC4331041	2	+	34183351	34183404	34182092	34183143	34183502	34183610	2378	21,11,16	2,6,4	16,30,13	7,7,9	152	99	0.2808269161	1	0.872,0.544,0.723	0.598,0.736,0.485	0.107
2379	gene7841	LOC4331041	2	+	34183502	34183610	34182092	34183143	34184292	34184587	2379	33,22,24	0,0,0	59,43,50	2,2,0	207	99	0.5289642351	1	1.0,1.0,1.0	0.934,0.911,1.0	0.052
2381	gene30686	LOC4351029	11	-	25809604	25809694	25808874	25808991	25810198	25810399	2381	7,11,14	0,1,0	5,4,1	0,0,0	189	99	1	1	1.0,0.852,1.0	1.0,1.0,1.0	-0.049
2382	gene22195	LOC107277036	7	-	25429424	25429471	25427653	25428432	25435337	25435556	2382	71,54,76	3,0,1	14,15,6	0,0,0	146	99	0.4168780119	1	0.941,1.0,0.981	1.0,1.0,1.0	-0.026
2383	gene5819	LOC107280176	2	+	12941201	12941367	12940704	12941127	12941497	12941643	2383	0,0,1	1,4,2	0,1,0	1,4,0	265	99	1	1	0.0,0.0,0.157	0.0,0.085,NA	0.01
2384	gene5819	LOC107280176	2	+	12941497	12941643	12940704	12941127	12942277	12942417	2384	7,15,11	0,0,0	6,11,3	0,1,0	245	99	1	1	1.0,1.0,1.0	1.0,0.816,1.0	0.061
2386	gene16669	LOC4339132	5	+	23745495	23745576	23745291	23745417	23745948	23746141	2386	54,36,47	0,1,0	16,33,28	0,0,0	180	99	1	1	1.0,0.952,1.0	1.0,1.0,1.0	-0.016
238	gene28932	LOC9268316	11	+	1465332	1465451	1464815	1464966	1465567	1465680	238	4,1,1	0,0,0	9,15,2	0,1,0	218	99	1	1	1.0,1.0,1.0	1.0,0.872,1.0	0.043
2390	gene18897	LOC9266936	6	-	16523213	16524189	16521556	16523108	16524291	16524598	2390	7,3,7	2,0,0	6,7,0	2,0,0	1075	99	1	1	0.244,1.0,1.0	0.216,1.0,NA	0.14
2392	gene15027	LOC9266870	5	-	1401778	1402285	1401020	1401401	1402437	1402512	2392	28,27,28	0,0,1	39,43,12	0,0,0	606	99	1	1	1.0,1.0,0.821	1.0,1.0,1.0	-0.06
2394	gene4733	LOC4328201	2	-	1668539	1668572	1668248	1668363	1668928	1669018	2394	0,0,3	1,0,1	6,7,0	0,1,0	132	99	1	1	0.0,NA,0.692	1.0,0.84,NA	-0.574
2395	gene18908	LOC4341072	6	-	16738060	16738160	16736964	16737059	16739313	16739409	2395	1,0,1	0,0,0	20,9,9	0,1,0	199	99	1	1	1.0,NA,1.0	1.0,0.817,1.0	0.061
2396	gene28467	LOC4349279	10	-	21314367	21314591	21313235	21313331	21315207	21315421	2396	9,3,4	0,0,0	12,18,17	0,1,1	323	99	1	1	1.0,1.0,1.0	1.0,0.847,0.839	0.105
2397	gene28467	LOC4349279	10	-	21314367	21314595	21313235	21313331	21315207	21315426	2397	10,3,6	0,0,0	12,19,17	0,1,1	327	99	1	1	1.0,1.0,1.0	1.0,0.852,0.837	0.104
2399	gene28263	LOC9269754	10	-	19716079	19716137	19715512	19715998	19716224	19716295	2399	284309320	0,1,0	1,0,4	0,0,0	157	99	1	1	1.0,0.995,1.0	1.0,NA,1.0	-0.002
23	gene14285	LOC4336986	4	+	31205343	31205865	31203507	31203978	31211853	31211997	23	2,0,7	0,0,0	38,28,10	1,0,0	621	99	1	1	1.0,NA,1.0	0.858,1.0,1.0	0.047
2400	gene3044	LOC4325621	1	-	32000336	32000458	32000112	32000207	32000958	32001096	2400	71,49,69	0,0,0	666903240	1,0,0	221	99	1	1	1.0,1.0,1.0	0.997,1.0,1.0	0.001
2401	gene4522	LOC4328008	2	+	276392	276462	275654	275748	276782	276845	2401	15,2,8	0,0,1	19,25,22	0,0,0	169	99	1	1	1.0,1.0,0.824	1.0,1.0,1.0	-0.059
2402	gene4522	LOC4328008	2	+	275365	275505	274989	275070	275654	275748	2402	25,13,12	0,2,0	35,30,60	0,1,0	239	99	1	1	1.0,0.729,1.0	1.0,0.926,1.0	-0.066
2403	gene29059	LOC4349783	11	+	2338752	2338890	2337837	2337940	2339427	2342548	2403	0,3,0	0,0,0	8,13,5	1,0,0	237	99	1	1	NA,1.0,NA	0.77,1.0,1.0	0.077
2404	gene28209	LOC4349049	10	-	19204448	19204505	19204100	19204161	19204945	19205029	2404	0,0,0	1,0,0	2,5,1	0,0,0	156	99	1	1	0.0,NA,NA	1.0,1.0,1.0	-1
2406	gene17499	LOC4339861	6	-	391542	391866	391098	391227	391945	394140	2406	15,17,7	0,0,0	27,19,9	0,2,0	423	99	1	1	1.0,1.0,1.0	1.0,0.69,1.0	0.103
2407	gene24725	LOC9272726	8	-	26456665	26456777	26456036	26456133	26456878	26456944	2407	1,0,1	0,0,0	6,8,5	1,0,0	211	99	1	1	1.0,NA,1.0	0.738,1.0,1.0	0.087
2412	gene10506	LOC4333500	3	+	23856621	23856688	23855988	23856028	23857036	23857178	2412	0,0,0	0,1,0	2,0,0	1,0,0	166	99	1	1	NA,0.0,NA	0.544,NA,NA	-0.544
2413	gene8291	LOC4331448	3	+	1330020	1330122	1329467	1329662	1330201	1330264	2413	76,77,98	1,0,1	42,75,55	1,1,2	201	99	0.2950163184	1	0.974,1.0,0.98	0.954,0.974,0.931	0.032
2418	gene16544	LOC9270017	5	-	22727966	22728023	22727383	22727514	22728477	22728537	2418	0,0,0	4,1,4	0,0,1	12,4,4	156	99	1	1	0.0,0.0,0.0	0.0,0.0,0.137	-0.046
2423	gene27027	LOC4348080	10	+	2481842	2481943	2481332	2481446	2482014	2482108	2423	38,18,33	1,0,0	6,14,4	0,0,0	200	99	1	1	0.95,1.0,1.0	1.0,1.0,1.0	-0.017
2424	gene2866	LOC4324432	1	-	30527605	30527720	30525024	30526348	30528592	30529143	2424	73,60,66	0,2,0	6,9,0	0,0,0	214	99	1	1	1.0,0.933,1.0	1.0,1.0,NA	-0.022
2425	gene15853	LOC4338388	5	-	14500003	14500070	14498629	14499174	14500210	14501197	2425	2,0,0	2,0,0	8,11,4	11,12,3	166	99	1	1	0.374,NA,NA	0.303,0.353,0.443	0.008
243	gene3010	LOC4325136	1	-	31687060	31687243	31686839	31686971	31687490	31687994	243	5,17,9	0,1,0	25,13,11	0,0,0	282	99	1	1	1.0,0.856,1.0	1.0,1.0,1.0	-0.048
2447	gene11948	LOC4334869	3	+	36345315	36345513	36345106	36345235	36346012	36346469	2447	31,36,55	0,0,0	50,36,24	0,1,0	297	99	1	1	1.0,1.0,1.0	1.0,0.923,1.0	0.026
2449	gene6417	LOC4329692	2	-	21412693	21412779	21412540	21412612	21413299	21413356	2449	0,5,1	0,0,0	13,12,9	0,0,1	185	99	1	1	NA,1.0,1.0	1.0,1.0,0.828	0.057
244	gene3010	LOC4325136	1	-	31678429	31678552	31677334	31677727	31681711	31681780	244	9,1,2	0,0,0	15,7,0	4,0,0	222	99	1	1	1.0,1.0,1.0	0.626,1.0,NA	0.187
2451	gene1858	LOC4326180	1	+	20333217	20333318	20332000	20332362	20333396	20333504	2451	0,1,1	0,0,0	2,0,3	0,0,1	200	99	1	1	NA,1.0,1.0	1.0,NA,0.598	0.201
2452	gene4815	LOC4328275	2	+	2398861	2398977	2398429	2398443	2399156	2399271	2452	682,688,1016	1,0,0	6,0,6	0,0,0	215	99	1	1	0.997,1.0,1.0	1.0,NA,1.0	-0.001
2456	gene14371	LOC4337064	4	+	31822280	31822330	31820393	31820853	31822412	31822543	2456	17,10,16	0,0,0	61,72,42	1,0,0	149	99	1	1	1.0,1.0,1.0	0.976,1.0,1.0	0.008
2457	gene14371	LOC4337064	4	+	31822412	31822543	31820393	31820853	31822648	31822745	2457	14,13,18	0,0,0	105104102	1,0,0	230	99	1	1	1.0,1.0,1.0	0.978,1.0,1.0	0.007
2458	gene15546	LOC4338131	5	-	7460085	7460165	7458245	7458373	7460286	7460421	2458	1,1,1	45,25,40	0,1,0	9,11,9	179	99	1	1	0.012,0.022,0.014	0.0,0.048,0.0	0
2459	gene15546	LOC4338131	5	-	7456671	7456733	7455473	7456008	7457247	7457335	2459	148122168	0,0,0	44,67,15	0,1,0	161	99	1	1	1.0,1.0,1.0	1.0,0.976,1.0	0.008
245	gene3010	LOC4325136	1	-	31685616	31685711	31685082	31685147	31685925	31686097	245	0,0,1	1,1,0	1,1,0	4,6,0	194	99	1	1	0.0,0.0,1.0	0.113,0.078,NA	0.238
2461	gene15719	LOC4338275	5	+	11318133	11318227	11316866	11317029	11318604	11318804	2461	1,0,2	0,0,1	11,17,1	0,0,0	193	99	1	1	1.0,NA,0.506	1.0,1.0,1.0	-0.247
2463	gene28092	LOC4348944	10	+	18363754	18363890	18363099	18363252	18364518	18364624	2463	1,0,2	0,0,0	2,3,9	0,1,0	235	99	1	1	1.0,NA,1.0	1.0,0.558,1.0	0.147
2464	gene9410	LOC9267415	3	-	10244236	10244369	10243450	10243518	10244451	10244544	2464	1,0,0	0,1,0	5,4,8	19,31,24	232	99	1	1	1.0,0.0,NA	0.101,0.052,0.125	0.407
2465	gene9410	LOC9267415	3	-	10236979	10237133	10236813	10236879	10237267	10239526	2465	8,4,6	0,1,0	42,58,43	1,1,0	253	99	1	1	1.0,0.61,1.0	0.943,0.958,1.0	-0.097
2466	gene9410	LOC9267415	3	-	10244236	10244276	10243450	10243518	10244451	10244544	2466	1,0,0	0,1,0	1,3,5	19,31,24	139	99	1	1	1.0,0.0,NA	0.036,0.064,0.129	0.424
2469	gene32255	LOC4352344	12	-	20029964	20030086	20029720	20029856	20030163	20030526	2469	97,94,76	1,0,0	137,123,33	0,0,0	221	99	1	1	0.978,1.0,1.0	1.0,1.0,1.0	-0.007
246	gene3010	LOC4325136	1	-	31684466	31684481	31683882	31683993	31684554	31684713	246	0,1,0	1,0,2	2,1,0	11,7,6	114	99	0.5571351299	1	0.0,1.0,0.0	0.136,0.11,0.0	0.251
2473	gene16855	LOC4339291	5	+	25348307	25348463	25348089	25348163	25348727	25349382	2473	4,1,0	0,0,0	6,0,2	1,0,0	255	99	1	1	1.0,1.0,NA	0.7,NA,1.0	0.15
2474	gene500	LOC4327632	1	+	3613534	3613637	3613160	3613293	3615468	3615779	2474	7,0,10	0,0,0	26,38,8	0,1,0	202	99	1	1	1.0,NA,1.0	1.0,0.949,1.0	0.017
2476	gene8266	LOC9270943	3	+	1082878	1082921	1081650	1082213	1085191	1085300	2476	0,0,2	0,0,1	0,1,2	0,0,0	142	99	1	1	NA,NA,0.582	NA,1.0,1.0	-0.418
2478	gene24237	LOC4345713	8	-	21852667	21854709	21851586	21852192	21855784	21856270	2478	119,88,99	0,1,0	124,117,67	0,0,0	2141	99	1	1	1.0,0.803,1.0	1.0,1.0,1.0	-0.066
2479	gene3025	LOC4325306	1	-	31838603	31838673	31838339	31838405	31839040	31839171	2479	11,9,8	0,0,0	14,26,16	1,0,0	169	99	1	1	1.0,1.0,1.0	0.891,1.0,1.0	0.036
2481	gene31844	LOC4351993	12	+	10823344	10823586	10822538	10823043	10824064	10824325	2481	0,1,1	0,0,0	21,18,33	2,1,0	341	99	1	1	NA,1.0,1.0	0.753,0.839,1.0	0.136
2482	gene31844	LOC4351993	12	+	10823341	10823586	10822539	10823043	10824064	10824325	2482	0,1,1	0,0,0	21,19,32	2,1,0	344	99	1	1	NA,1.0,1.0	0.751,0.845,1.0	0.135
2483	gene12897	LOC4335677	4	+	19229850	19230040	19229159	19229297	19230315	19230448	2483	4,10,4	0,0,0	3,5,1	1,0,0	289	99	1	1	1.0,1.0,1.0	0.507,1.0,1.0	0.164
2484	gene12897	LOC4335677	4	+	19229159	19229297	19228400	19228498	19229850	19230040	2484	4,3,5	0,0,0	1,3,1	0,0,1	237	99	1	1	1.0,1.0,1.0	1.0,1.0,0.295	0.235
2485	gene23444	LOC9271749	8	-	8337880	8338002	8336826	8336929	8338127	8338219	2485	1,2,1	10,3,7	0,3,0	4,7,10	221	99	0.5007864327	1	0.043,0.23,0.06	0.0,0.161,0.0	0.057
2487	gene30921	LOC4351215	11	-	28851543	28851859	28851276	28851441	28852314	28852392	2487	0,2,0	2,0,1	0,0,4	8,8,13	415	99	0.6187931272	1	0.0,1.0,0.0	0.0,0.0,0.068	0.311
2488	gene29820	LOC4350378	11	-	13462046	13462190	13461570	13461732	13462898	13463069	2488	1,0,1	0,0,0	38,38,4	1,0,0	243	99	1	1	1.0,NA,1.0	0.939,1.0,1.0	0.02
2489	gene14188	LOC4336893	4	-	30417755	30418516	30417521	30417680	30418619	30418694	2489	64,64,94	0,0,0	246249194	1,0,0	860	99	1	1	1.0,1.0,1.0	0.966,1.0,1.0	0.011
2490	gene14188	LOC4336893	4	-	30422589	30422789	30421711	30421865	30423330	30424143	2490	16,30,35	0,0,0	95,59,108	1,0,0	299	99	1	1	1.0,1.0,1.0	0.969,1.0,1.0	0.01
2492	gene7162	LOC4330396	2	-	28549375	28549457	28549236	28549283	28549530	28549641	2492	0,0,1	0,0,0	14,15,7	0,1,0	181	99	1	1	NA,NA,1.0	1.0,0.891,1.0	0.036
2493	gene7162	LOC4330396	2	-	28549375	28549457	28549236	28549283	28549526	28549641	2493	0,0,1	0,0,0	6,8,5	1,0,0	181	99	1	1	NA,NA,1.0	0.766,1.0,1.0	0.078
2494	gene14277	LOC4336978	4	-	31121135	31121285	31120667	31120743	31122270	31122375	2494	1,0,0	0,0,0	156,118,97	1,0,4	249	99	1	1	1.0,NA,NA	0.984,1.0,0.906	0.037
2496	gene32801	LOC107279739	12	-	26585052	26585222	26584270	26584398	26585720	26585886	2496	14,20,40	0,1,0	1,2,0	0,0,0	269	99	1	1	1.0,0.88,1.0	1.0,1.0,NA	-0.04
2497	gene11092	LOC9270217	3	-	30217643	30217775	30216598	30217338	30218396	30218909	2497	5,3,4	0,0,0	20,23,13	1,0,0	231	99	1	1	1.0,1.0,1.0	0.896,1.0,1.0	0.035
2498	gene7766	LOC4330978	2	-	33630146	33630206	33629571	33630041	33630282	33630393	2498	0,1,0	0,0,0	19,14,6	0,0,1	159	99	1	1	NA,1.0,NA	1.0,1.0,0.789	0.07
2499	gene9553	LOC9272128	3	+	11415292	11415539	11415123	11415207	11415855	11416245	2499	8,9,13	0,0,1	3,6,6	0,0,0	346	99	1	1	1.0,1.0,0.788	1.0,1.0,1.0	-0.071
24	gene14285	LOC4336986	4	+	31211853	31211997	31205343	31205865	31212715	31212956	24	1,0,0	0,0,0	13,10,3	0,2,0	243	99	1	1	1.0,NA,NA	1.0,0.671,1.0	0.11
2500	gene4969	LOC4328422	2	-	3624593	3624781	3623674	3624022	3625211	3625337	2500	21,26,21	1,0,0	46,61,97	0,0,0	287	99	1	1	0.879,1.0,1.0	1.0,1.0,1.0	-0.04
2501	gene29215	LOC4349913	11	-	3669442	3669528	3668121	3668680	3669907	3670417	2501	298300340	0,0,1	407314146	0,0,0	185	99	1	1	1.0,1.0,0.995	1.0,1.0,1.0	-0.002
2502	gene11838	LOC107280219	3	-	35542468	35542525	35542085	35542202	35542763	35543303	2502	24,24,23	0,1,0	3,5,2	0,0,0	156	99	1	1	1.0,0.938,1.0	1.0,1.0,1.0	-0.021
2503	gene11862	LOC4334788	3	+	35756164	35756545	35753175	35753995	35757164	35757974	2503	0,1,0	0,0,0	50,16,38	2,0,0	480	99	1	1	NA,1.0,NA	0.838,1.0,1.0	0.054
2506	gene31249	LOC9270379	12	-	1946602	1946720	1945853	1945973	1947563	1947683	2506	10,8,17	1,0,0	16,12,3	0,1,0	217	99	1	1	0.82,1.0,1.0	1.0,0.846,1.0	-0.009
2509	gene31680	LOC4351839	12	-	7333810	7333850	7333493	7333726	7333994	7334049	2509	49,21,39	0,0,0	95,69,88	0,1,0	139	99	1	1	1.0,1.0,1.0	1.0,0.98,1.0	0.007
2510	gene25891	LOC4347116	9	+	15502853	15502983	15502362	15502527	15503672	15503787	2510	2,5,9	1,0,0	1,1,0	0,0,0	229	99	1	1	0.464,1.0,1.0	1.0,1.0,NA	-0.179
2511	gene25891	LOC4347116	9	+	15507050	15507194	15505216	15505361	15507327	15507595	2511	0,4,1	5,14,14	0,0,1	0,1,0	243	99	1	1	0.0,0.104,0.028	NA,0.0,1.0	-0.456
2512	gene21301	LOC107275304	7	-	15734482	15734735	15733826	15734069	15734878	15735230	2512	12,29,24	0,0,1	40,21,37	0,1,0	352	99	1	1	1.0,1.0,0.871	1.0,0.855,1.0	0.005
2514	gene32158	LOC107279577	12	-	18894469	18894650	18893891	18893965	18894806	18895397	2514	240226296	1,0,1	8,3,2	0,0,0	280	99	1	1	0.988,1.0,0.991	1.0,1.0,1.0	-0.007
2515	gene8638	LOC4331785	3	-	3934669	3934762	3934341	3934477	3935031	3935721	2515	5,0,0	0,0,0	12,11,9	3,12,7	192	99	1	1	1.0,NA,NA	0.673,0.321,0.399	0.536
2516	gene20545	LOC4342476	7	+	3461331	3461642	3460900	3460979	3462482	3462754	2516	48,26,30	0,0,1	201175115	0,0,0	410	99	1	1	1.0,1.0,0.879	1.0,1.0,1.0	-0.04
2517	gene20079	LOC4342097	6	+	30764503	30764590	30762472	30763247	30764689	30764821	2517	5,5,7	0,0,0	11,16,15	0,0,1	186	99	1	1	1.0,1.0,1.0	1.0,1.0,0.889	0.037
2519	gene18924	LOC4341084	6	-	17006296	17006406	17006010	17006095	17010093	17010245	2519	9,7,15	0,1,1	2,4,2	0,0,0	209	99	1	1	1.0,0.768,0.877	1.0,1.0,1.0	-0.118
251	gene2346	LOC4326555	1	+	25763567	25763605	25763268	25763393	25763792	25763903	251	37,41,47	0,1,2	9,5,0	0,0,0	137	99	1	1	1.0,0.967,0.944	1.0,1.0,NA	-0.03
2521	gene6994	LOC4330233	2	-	26921545	26921811	26919897	26920421	26921897	26922502	2521	5959,4204,6801	0,2,0	9,18,26	0,0,0	365	99	1	1	1.0,0.998,1.0	1.0,1.0,1.0	-0.001
2523	gene30749	LOC4351072	11	+	26778729	26778905	26777793	26778256	26779396	26779517	2523	2,0,0	0,0,0	6,12,11	0,0,1	275	99	1	1	1.0,NA,NA	1.0,1.0,0.798	0.067
2525	gene11636	LOC4334576	3	+	34330707	34330880	34327218	34327877	34331462	34331647	2525	21,10,24	1,0,1	15,26,3	0,0,0	272	99	1	1	0.884,1.0,0.897	1.0,1.0,1.0	-0.073
2526	gene4029	LOC4324354	1	-	40009890	40010051	40009454	40009517	40010604	40010944	2526	22,13,10	0,0,2	28,12,6	0,0,0	260	99	1	1	1.0,1.0,0.656	1.0,1.0,1.0	-0.115
2527	gene12666	LOC4335490	4	-	15124510	15124755	15123560	15123819	15125784	15126608	2527	1,0,0	0,0,0	1,1,1	1,0,0	344	99	1	1	1.0,NA,NA	0.223,1.0,1.0	0.259
2528	gene17459	LOC9271205	5	+	29744677	29744754	29744081	29744155	29745542	29745932	2528	1,3,0	1,0,0	8,5,2	0,0,1	176	99	1	1	0.36,1.0,NA	1.0,1.0,0.529	-0.163
252	gene16898	LOC4339329	5	-	25654914	25654977	25654422	25654511	25655246	25655336	252	382423553	0,2,1	47,68,31	0,0,0	162	99	1	1	1.0,0.992,0.997	1.0,1.0,1.0	-0.004
2530	gene521	LOC4327120	1	-	3743376	3743439	3743169	3743234	3744056	3744105	2530	267137178	3,5,2	229208207	14,4,0	162	99	0.1850743155	1	0.982,0.944,0.982	0.909,0.969,1.0	0.01
2533	gene2566	LOC4324140	1	+	28175396	28175416	28174604	28174800	28175713	28176104	2533	21,26,25	0,0,0	49,37,26	0,1,0	119	99	1	1	1.0,1.0,1.0	1.0,0.969,1.0	0.01
2536	gene22207	LOC4343921	7	+	25538428	25538538	25537821	25538044	25538729	25539357	2536	7,14,22	0,1,0	115,62,7	1,0,0	209	99	1	1	1.0,0.869,1.0	0.982,1.0,1.0	-0.038
2537	gene22207	LOC4343921	7	+	25536858	25537007	25536171	25536265	25537527	25537725	2537	1,1,0	2,2,9	0,2,0	6,14,0	248	99	1	1	0.166,0.166,0.0	0.0,0.054,NA	0.084
2538	gene22207	LOC4343921	7	+	25538428	25538576	25537821	25538044	25538729	25538832	2538	10,15,17	0,1,0	76,41,9	1,0,0	247	99	1	1	1.0,0.857,1.0	0.968,1.0,1.0	-0.037
2539	gene7223	LOC4330458	2	-	29096244	29096482	29095923	29096127	29096961	29097096	2539	124186327	0,1,0	80,80,21	0,0,0	337	99	1	1	1.0,0.982,1.0	1.0,1.0,1.0	-0.006
253	gene16898	LOC4339329	5	-	25656172	25656262	25655810	25655905	25656447	25656534	253	1112,1260,1585	0,0,0	89,88,64	1,0,0	189	99	1	1	1.0,1.0,1.0	0.979,1.0,1.0	0.007
2541	gene11034	LOC9272535	3	-	29751475	29751554	29750186	29750464	29753100	29753182	2541	7,1,5	4,2,8	0,2,0	2,0,0	178	99	1	1	0.493,0.218,0.258	0.0,1.0,NA	-0.177
2542	gene11034	LOC9272535	3	-	29757192	29757287	29754819	29754910	29757390	29757456	2542	12,12,13	0,0,0	4,3,0	0,0,1	194	99	1	1	1.0,1.0,1.0	1.0,1.0,0.0	0.333
2543	gene11034	LOC9272535	3	-	29754426	29754517	29753100	29753182	29757192	29757287	2543	2,3,8	0,0,0	0,0,0	1,0,0	190	99	1	1	1.0,1.0,1.0	0.0,NA,NA	1
2544	gene11034	LOC9272535	3	-	29754426	29754517	29750186	29750464	29754819	29754910	2544	13,4,5	0,0,0	7,2,0	1,0,0	190	99	1	1	1.0,1.0,1.0	0.785,1.0,NA	0.107
2545	gene11034	LOC9272535	3	-	29754426	29754517	29750186	29750464	29757192	29757287	2545	2,1,0	1,0,0	1,0,0	1,2,0	190	99	1	1	0.51,1.0,NA	0.343,0.0,NA	0.584
2547	gene11034	LOC9272535	3	-	29757192	29757311	29754819	29754910	29757390	29757464	2547	8,4,6	0,0,0	3,1,0	0,0,1	218	99	1	1	1.0,1.0,1.0	1.0,1.0,0.0	0.333
2548	gene11034	LOC9272535	3	-	29757192	29757274	29754819	29754910	29757390	29757456	2548	7,3,6	0,0,0	2,1,0	0,0,1	181	99	1	1	1.0,1.0,1.0	1.0,1.0,0.0	0.333
2549	gene11034	LOC9272535	3	-	29754819	29754910	29754426	29754517	29757192	29757287	2549	20,9,11	0,1,0	9,3,0	0,0,0	190	99	1	1	1.0,0.824,1.0	1.0,1.0,NA	-0.059
254	gene16898	LOC4339329	5	-	25653680	25653773	25653296	25653594	25654422	25654511	254	520498675	0,1,0	82,102,42	0,0,0	192	99	1	1	1.0,0.996,1.0	1.0,1.0,1.0	-0.001
2550	gene11034	LOC9272535	3	-	29754819	29754910	29750186	29750464	29757192	29757287	2550	8,5,6	1,0,0	4,1,0	1,2,0	190	99	1	1	0.807,1.0,1.0	0.676,0.207,NA	0.494
2551	gene11034	LOC9272535	3	-	29753100	29753182	29750146	29750464	29757192	29757287	2551	4,1,7	1,0,0	3,0,0	1,2,0	181	99	1	1	0.686,1.0,1.0	0.621,0.0,NA	0.585
2552	gene11034	LOC9272535	3	-	29753100	29753182	29750146	29750464	29754426	29754517	2552	6,4,16	2,0,0	2,0,0	1,0,0	181	99	1	1	0.621,1.0,1.0	0.522,NA,NA	0.352
2553	gene11034	LOC9272535	3	-	29757192	29757269	29754819	29754910	29757390	29757456	2553	7,4,4	0,0,0	2,1,0	0,0,1	176	99	1	1	1.0,1.0,1.0	1.0,1.0,0.0	0.333
2556	gene2307	LOC4326594	1	+	25356256	25356465	25353773	25355156	25357572	25357803	2556	6,3,4	0,0,0	4,3,6	0,1,0	308	99	1	1	1.0,1.0,1.0	1.0,0.491,1.0	0.17
2557	gene2307	LOC4326594	1	+	25356256	25356465	25353773	25355156	25357566	25357803	2557	4,2,3	0,0,0	2,3,2	1,0,0	308	99	1	1	1.0,1.0,1.0	0.391,1.0,1.0	0.203
2558	gene7482	LOC4330712	2	-	31253519	31253631	31253305	31253440	31253716	31253791	2558	75,69,81	2,0,1	24,29,9	0,0,0	211	99	0.6233595903	1	0.946,1.0,0.974	1.0,1.0,1.0	-0.027
2559	gene7482	LOC4330712	2	-	31253532	31253631	31253305	31253440	31253716	31253791	2559	108,96,129	2,0,1	35,41,13	0,0,0	198	99	1	1	0.964,1.0,0.985	1.0,1.0,1.0	-0.017
255	gene24102	LOC4345599	8	+	20225616	20225723	20223733	20224080	20225946	20226124	255	11,2,4	8,9,3	2,3,11	14,20,9	206	99	0.1643890385	1	0.398,0.096,0.391	0.064,0.067,0.37	0.128
2560	gene9212	LOC4332328	3	-	8605816	8605938	8603940	8604280	8606033	8606613	2560	13,9,8	2,2,1	0,1,2	0,0,0	221	99	1	1	0.744,0.668,0.782	NA,1.0,1.0	-0.269
2561	gene9212	LOC4332328	3	-	8605816	8605860	8603940	8604280	8606033	8606613	2561	1,6,7	2,2,1	1,0,1	0,0,0	143	99	1	1	0.257,0.675,0.829	1.0,NA,1.0	-0.413
2562	gene9212	LOC4332328	3	-	8606292	8606332	8606033	8606116	8606518	8606613	2562	7,5,3	2,0,1	0,0,2	0,0,0	139	99	1	1	0.714,1.0,0.681	NA,NA,1.0	-0.202
2563	gene9212	LOC4332328	3	-	8606292	8606344	8603942	8606116	8606518	8606613	2563	9,3,5	2,0,1	0,3,1	0,0,0	151	99	1	1	0.747,1.0,0.766	NA,1.0,1.0	-0.162
2568	gene29343	LOC4350009	11	-	5154536	5154690	5152805	5153467	5154780	5154942	2568	8,6,12	0,0,0	8,6,6	0,1,0	253	99	1	1	1.0,1.0,1.0	1.0,0.701,1.0	0.1
2569	gene20418	LOC4342381	7	+	2196165	2196248	2195705	2195873	2196380	2196443	2569	1,1,0	1,0,0	32,14,7	0,0,0	182	99	1	1	0.352,1.0,NA	1.0,1.0,1.0	-0.324
256	gene7171	LOC4330404	2	+	28638991	28639168	28638457	28638761	28640070	28640429	256	0,0,1	8,8,6	1,0,0	2,0,1	276	99	1	1	0.0,0.0,0.056	0.152,NA,0.0	-0.057
2571	gene27879	LOC9268141	10	+	15987565	15987622	15987277	15987460	15987706	15987988	2571	12,4,4	0,0,0	10,6,2	2,0,0	156	99	1	1	1.0,1.0,1.0	0.76,1.0,1.0	0.08
2572	gene27879	LOC9268141	10	+	15984170	15984333	15983812	15983946	15986166	15986260	2572	1,1,0	0,0,0	0,1,0	0,0,1	262	99	1	1	1.0,1.0,NA	NA,1.0,0.0	0.5
2573	gene7875	LOC9269581	2	+	34409468	34410392	34408077	34408930	34410543	34410908	2573	1,1,0	0,0,0	36,15,19	2,0,0	1023	99	1	1	1.0,1.0,NA	0.635,1.0,1.0	0.122
257	gene7171	LOC4330404	2	+	28642177	28642257	28642055	28642109	28642775	28643053	257	36,26,48	2,0,0	8,6,1	0,1,0	179	99	1	1	0.909,1.0,1.0	1.0,0.768,1.0	0.047
2582	gene29445	LOC4350092	11	+	6225411	6225422	6224877	6224924	6225993	6226313	2582	69,56,66	0,1,0	0,0,1	0,0,0	110	99	1	1	1.0,0.981,1.0	NA,NA,1.0	-0.006
2583	gene29445	LOC4350092	11	+	6224231	6224381	6220454	6220835	6224664	6224762	2583	18,14,26	60,74,74	2,0,0	1,0,1	249	99	1	1	0.107,0.07,0.123	0.443,NA,0.0	-0.122
2584	gene29445	LOC4350092	11	+	6225381	6225422	6224877	6224924	6225993	6226313	2584	83,81,92	0,1,0	3,0,2	0,0,0	140	99	1	1	1.0,0.983,1.0	1.0,NA,1.0	-0.006
2585	gene29051	LOC4349777	11	-	2259300	2259444	2258979	2259226	2260193	2260567	2585	1,0,0	0,0,0	8,14,14	1,0,0	243	99	1	1	1.0,NA,NA	0.765,1.0,1.0	0.078
2589	gene11075	LOC4334019	3	-	30094847	30094921	30094291	30094609	30095220	30095326	2589	272267271	1,0,1	9,9,16	0,0,0	173	99	1	1	0.994,1.0,0.994	1.0,1.0,1.0	-0.004
258	gene15726	LOC4338281	5	-	11437621	11437780	11436931	11437027	11437890	11437968	258	8,9,13	0,0,0	35,23,32	0,1,0	258	99	1	1	1.0,1.0,1.0	1.0,0.898,1.0	0.034
2590	gene11075	LOC4334019	3	-	30094998	30095067	30094847	30094921	30095220	30095326	2590	598631685	0,3,0	18,15,33	0,0,0	168	99	1	1	1.0,0.992,1.0	1.0,1.0,1.0	-0.003
2591	gene3385	LOC4327493	1	+	34804696	34804877	34804246	34804381	34805193	34805321	2591	22,11,30	0,0,0	32,27,28	1,0,0	280	99	1	1	1.0,1.0,1.0	0.919,1.0,1.0	0.027
2593	gene2358	LOC4326567	1	-	25919566	25919640	25918700	25918899	25919722	25919860	2593	115101132	0,1,3	2,6,1	1,0,0	173	99	0.6959284964	1	1.0,0.983,0.962	0.534,1.0,1.0	0.137
2594	gene2358	LOC4326567	1	-	25919566	25919640	25919273	25919375	25919722	25919860	2594	306269339	8,13,6	10,13,3	2,3,0	173	99	0.1852778024	1	0.956,0.922,0.97	0.741,0.713,1.0	0.131
2595	gene2358	LOC4326567	1	-	25919273	25919375	25918700	25918899	25919722	25919860	2595	315333304	0,1,3	22,22,6	1,0,0	201	99	1	1	1.0,0.994,0.98	0.916,1.0,1.0	0.019
2596	gene2358	LOC4326567	1	-	25919273	25919375	25918700	25918899	25919566	25919640	2596	506493512	0,0,2	28,26,8	0,0,0	201	99	1	1	1.0,1.0,0.992	1.0,1.0,1.0	-0.003
2597	gene27701	LOC4348603	10	+	14279770	14279839	14278683	14279204	14280299	14280513	2597	1,1,1	10,11,21	0,2,2	5,3,3	168	99	0.7363731238	1	0.056,0.051,0.027	0.0,0.282,0.282	-0.143
259	gene13256	LOC4335998	4	+	22445288	22445410	22444787	22444889	22445778	22446041	259	22,8,19	0,0,0	17,7,4	1,0,0	221	99	1	1	1.0,1.0,1.0	0.884,1.0,1.0	0.039
25	gene21305	LOC4343142	7	-	15769916	15770010	15768958	15769162	15770250	15770403	25	0,0,1	0,0,0	37,35,12	2,0,0	193	99	1	1	NA,NA,1.0	0.905,1.0,1.0	0.032
2603	gene16479	LOC9268261	5	+	22193127	22193207	22192525	22192905	22193284	22193364	2603	2,2,2	0,0,0	6,3,0	1,0,0	179	99	1	1	1.0,1.0,1.0	0.768,1.0,NA	0.116
2604	gene16479	LOC9268261	5	+	22193127	22193174	22192526	22192905	22193284	22193364	2604	2,0,0	0,0,0	4,3,1	1,0,0	146	99	1	1	1.0,NA,NA	0.731,1.0,1.0	0.09
2606	gene30090	LOC4350590	11	-	18488169	18488665	18485379	18487110	18489975	18490509	2606	10,6,7	0,0,0	45,28,3	0,1,0	595	99	1	1	1.0,1.0,1.0	1.0,0.823,1.0	0.059
2609	gene30136	LOC4350626	11	-	19135283	19136138	19134992	19135151	19136705	19136830	2609	9,8,23	0,2,0	82,61,36	0,0,0	954	99	0.5114907849	1	1.0,0.293,1.0	1.0,1.0,1.0	-0.236
260	gene22437	LOC4344134	7	-	27479061	27479114	27478237	27478539	27479680	27479849	260	2,4,1	2,2,1	3,0,4	0,0,1	152	99	1	1	0.394,0.566,0.394	1.0,NA,0.723	-0.41
2610	gene3952	LOC4324975	1	-	39457150	39457301	39456970	39457041	39457453	39457510	2610	3,5,9	1,0,0	11,7,15	0,0,0	250	99	1	1	0.543,1.0,1.0	1.0,1.0,1.0	-0.152
2613	gene3834	LOC4324886	1	-	38492905	38493033	38491270	38492208	38493838	38494154	2613	93117175	0,2,1	10,9,2	0,0,0	227	99	1	1	1.0,0.962,0.987	1.0,1.0,1.0	-0.017
2615	gene2962	LOC4325550	1	-	31333756	31333868	31333323	31333636	31334065	31334187	2615	18,8,31	1,0,1	5,2,1	0,0,0	211	99	1	1	0.894,1.0,0.936	1.0,1.0,1.0	-0.057
2616	gene1008	LOC4327215	1	-	8182692	8182749	8181682	8181786	8182850	8183106	2616	1,0,1	1,3,3	1,0,0	2,8,0	156	99	1	1	0.388,0.0,0.175	0.241,0.0,NA	0.067
2617	gene32071	LOC9272227	12	-	16595082	16595147	16594120	16594988	16595353	16596050	2617	7,14,14	2,0,0	1,0,1	0,1,0	164	99	1	1	0.679,1.0,1.0	1.0,0.0,1.0	0.226
2620	gene12927	LOC4335699	4	-	19500120	19500433	19498760	19499435	19500677	19500739	2620	33,21,21	0,0,2	26,28,15	0,0,0	412	99	1	1	1.0,1.0,0.716	1.0,1.0,1.0	-0.095
2621	gene6218	LOC4329524	2	+	19301569	19301641	19300868	19300962	19302584	19302683	2621	6,6,8	0,0,0	21,32,11	0,1,0	171	99	1	1	1.0,1.0,1.0	1.0,0.949,1.0	0.017
2626	gene15013	LOC4337655	5	-	1185374	1185402	1185178	1185222	1185745	1185821	2626	0,0,0	0,1,0	1,0,0	5,5,3	127	99	1	1	NA,0.0,NA	0.135,0.0,0.0	-0.045
2629	gene10194	LOC4333229	3	+	19177357	19177400	19176876	19176985	19179414	19182121	2629	0,2,0	0,0,0	5,1,7	12,17,13	142	99	1	1	NA,1.0,NA	0.225,0.039,0.273	0.821
262	gene6241	LOC4329546	2	-	19514725	19514776	19513986	19514333	19514879	19515169	262	0,0,0	3,2,1	0,1,0	0,0,2	150	99	1	1	0.0,0.0,0.0	NA,1.0,0.0	-0.5
2630	gene10194	LOC4333229	3	+	19177075	19177158	19176876	19176985	19177357	19177400	2630	0,0,0	0,2,0	1,0,1	2,1,7	182	99	1	1	NA,0.0,NA	0.214,0.0,0.072	-0.095
2631	gene10194	LOC4333229	3	+	19178316	19178441	19177357	19177400	19179414	19182121	2631	0,0,0	0,1,0	4,2,0	4,0,2	224	99	1	1	NA,0.0,NA	0.307,1.0,0.0	-0.436
2632	gene24951	LOC4346320	8	+	28016531	28016716	28016024	28016204	28016834	28016930	2632	1,0,4	0,2,0	1,7,11	0,0,0	284	99	0.1633828284	1	1.0,0.0,1.0	1.0,1.0,1.0	-0.333
2634	gene11122	LOC9266678	3	+	30506226	30506353	30505931	30506009	30506450	30507134	2634	0,0,0	0,1,0	1,1,0	0,1,1	226	99	1	1	NA,0.0,NA	1.0,0.305,0.0	-0.435
2635	gene11122	LOC9266678	3	+	30505931	30506009	30505664	30505814	30506450	30507134	2635	0,1,0	4,3,2	0,3,0	10,5,1	177	99	0.7053835633	1	0.0,0.157,0.0	0.0,0.251,0.0	-0.031
2637	gene11122	LOC9266678	3	+	30506081	30506353	30505931	30506009	30506450	30507134	2637	1,0,0	0,1,0	1,3,0	0,1,1	371	99	1	1	1.0,0.0,NA	1.0,0.445,0.0	0.018
263	gene5864	LOC9267148	2	+	13867504	13867556	13865879	13867411	13869035	13869110	263	0,3,0	5,0,2	3,0,0	2,1,0	151	99	1	1	0.0,1.0,0.0	0.496,0.0,NA	0.085
2640	gene1323	LOC4327289	1	-	11805948	11806037	11804607	11804835	11806636	11806884	2640	2,1,4	0,0,0	54,56,51	0,0,4	188	99	0.9053166063	1	1.0,1.0,1.0	1.0,1.0,0.87	0.043
2642	gene11768	LOC4334699	3	-	35109681	35109743	35108893	35109033	35109855	35109922	2642	47,37,58	0,0,0	16,22,14	0,1,0	161	99	1	1	1.0,1.0,1.0	1.0,0.931,1.0	0.023
2643	gene11768	LOC4334699	3	-	35106220	35106280	35105155	35105609	35106947	35107094	2643	104104131	1,0,0	62,44,72	0,0,0	159	99	1	1	0.985,1.0,1.0	1.0,1.0,1.0	-0.005
2644	gene14836	LOC4337510	4	-	35420255	35420505	35419920	35420128	35421108	35421547	2644	1,0,1	0,0,0	201,156,91	0,2,1	349	99	1	1	1.0,NA,1.0	1.0,0.957,0.963	0.027
2645	gene14836	LOC4337510	4	-	35419532	35419764	35418957	35419452	35419920	35420128	2645	1,0,3	0,0,0	334355326	0,1,0	331	99	1	1	1.0,NA,1.0	1.0,0.991,1.0	0.003
264	gene25869	LOC9270998	9	+	15317442	15317582	15316700	15316801	15319716	15323352	264	0,0,1	0,0,0	0,2,0	0,1,0	239	99	1	1	NA,NA,1.0	NA,0.453,NA	0.547
2650	gene37	LOC4326296	1	-	251025	251082	250859	250940	251315	251384	2650	3,2,2	0,1,0	17,6,10	0,0,0	156	99	1	1	1.0,0.559,1.0	1.0,1.0,1.0	-0.147
2651	gene20823	LOC4342715	7	-	6138789	6138873	6137003	6137784	6139320	6139438	2651	41,31,40	0,0,1	11,13,8	0,0,0	183	99	1	1	1.0,1.0,0.956	1.0,1.0,1.0	-0.015
2652	gene13194	LOC4335946	4	+	22088002	22088087	22087612	22087865	22088208	22088279	2652	3,1,3	0,0,0	5,5,6	0,0,1	184	99	1	1	1.0,1.0,1.0	1.0,1.0,0.763	0.079
2653	gene19720	LOC4341792	6	-	27677529	27677847	27677042	27677201	27678187	27678448	2653	23,18,28	1,0,0	65,80,55	0,0,0	417	99	1	1	0.845,1.0,1.0	1.0,1.0,1.0	-0.052
2654	gene20972	LOC4342850	7	+	8497017	8497129	8496712	8496912	8497219	8497388	2654	1,0,0	0,0,0	68,34,16	0,1,0	211	99	1	1	1.0,NA,NA	1.0,0.941,1.0	0.02
2655	gene3641	LOC4324753	1	-	37026046	37026190	37025868	37025934	37026283	37026364	2655	4,15,4	9,4,11	3,3,2	9,5,5	243	99	0.1705240975	1	0.153,0.604,0.129	0.12,0.196,0.14	0.143
2656	gene3641	LOC4324753	1	-	37026283	37026364	37025868	37025934	37026475	37026684	2656	13,15,26	0,0,1	15,12,10	0,0,0	180	99	1	1	1.0,1.0,0.935	1.0,1.0,1.0	-0.022
2657	gene3641	LOC4324753	1	-	37026283	37026364	37025868	37025934	37026509	37026684	2657	10,6,20	0,1,0	11,2,6	0,0,0	180	99	1	1	1.0,0.767,1.0	1.0,1.0,1.0	-0.078
2658	gene27300	LOC9270855	10	+	7541548	7541671	7541210	7541325	7541887	7542208	2658	1,0,1	0,0,0	6,3,7	1,0,0	222	99	1	1	1.0,NA,1.0	0.728,1.0,1.0	0.091
2659	gene32550	LOC9271153	12	+	23837957	23837995	23837399	23837472	23840130	23840244	2659	66,54,57	0,0,3	25,11,19	1,1,0	137	99	1	1	1.0,1.0,0.932	0.948,0.888,1.0	0.032
2662	gene11337	LOC4334285	3	+	32149252	32149443	32148639	32148815	32149525	32149612	2662	1,1,5	0,0,0	74,62,22	1,0,0	290	99	1	1	1.0,1.0,1.0	0.962,1.0,1.0	0.013
2663	gene14911	LOC4337571	5	+	418544	418595	418244	418449	418723	419516	2663	2,0,2	0,0,0	12,18,13	5,2,2	150	99	1	1	1.0,NA,1.0	0.613,0.856,0.811	0.24
2665	gene7956	LOC4331142	2	-	35012597	35012668	35012358	35012494	35013139	35013379	2665	3,2,9	0,0,0	17,9,5	0,1,0	170	99	1	1	1.0,1.0,1.0	1.0,0.84,1.0	0.053
2668	gene14639	LOC4337319	4	+	33984133	33984194	33982953	33983178	33985136	33986250	2668	4,5,1	0,1,1	18,22,6	0,0,0	160	99	1	1	1.0,0.756,0.382	1.0,1.0,1.0	-0.287
2669	gene4998	LOC4328445	2	-	3862307	3862515	3861722	3861773	3863670	3863872	2669	96,82,141	0,1,0	17,8,3	0,0,0	307	99	1	1	1.0,0.964,1.0	1.0,1.0,1.0	-0.012
2670	gene4998	LOC4328445	2	-	3862307	3862520	3861722	3861773	3863670	3863861	2670	85,76,120	0,1,0	16,7,5	0,0,0	312	99	1	1	1.0,0.96,1.0	1.0,1.0,1.0	-0.013
2673	gene18857	LOC9267453	6	-	15812881	15812917	15812661	15812753	15815477	15815585	2673	0,0,0	3,4,5	0,1,0	3,8,0	135	99	1	1	0.0,0.0,0.0	0.0,0.084,NA	-0.042
2677	gene18096	LOC4340404	6	-	5028640	5028696	5027707	5027848	5028794	5029009	2677	5,3,5	1,0,3	2,2,0	1,1,0	155	99	1	1	0.762,1.0,0.516	0.561,0.561,NA	0.198
2678	gene25085	LOC9268907	9	+	1988990	1989081	1985852	1988469	1989386	1989488	2678	131163241	161175257	0,1,0	0,2,0	190	99	1	1	0.298,0.327,0.328	NA,0.207,NA	0.111
2679	gene6701	LOC4329945	2	-	23946130	23946255	23945497	23945539	23946436	23946614	2679	1,0,0	0,0,0	1,0,1	1,1,0	224	99	1	1	1.0,NA,NA	0.307,0.0,1.0	0.564
2683	gene18295	LOC4340574	6	-	6810728	6810812	6809536	6809965	6811109	6811288	2683	117108173	0,0,3	0,1,1	0,0,0	183	99	1	1	1.0,1.0,0.969	NA,1.0,1.0	-0.01
2684	gene18295	LOC4340574	6	-	6810319	6810487	6809536	6809965	6811109	6811288	2684	431327522	0,0,3	0,3,4	0,0,0	267	99	1	1	1.0,1.0,0.985	NA,1.0,1.0	-0.005
2685	gene18295	LOC4340574	6	-	6810319	6810487	6809536	6809965	6810728	6810812	2685	610478790	0,1,5	1,3,6	0,0,0	267	99	1	1	1.0,0.994,0.983	1.0,1.0,1.0	-0.008
2687	gene20218	LOC4342227	7	+	580276	580410	579968	580199	580483	580738	2687	24,12,17	0,0,0	19,15,14	1,0,0	233	99	1	1	1.0,1.0,1.0	0.89,1.0,1.0	0.037
2688	gene20218	LOC4342227	7	+	579788	579893	579461	579623	579968	580199	2688	18,8,12	0,0,0	29,21,3	1,0,0	204	99	1	1	1.0,1.0,1.0	0.934,1.0,1.0	0.022
2689	gene4724	LOC107280121	2	-	1617567	1617768	1616641	1616727	1618991	1619102	2689	2,1,1	0,1,1	9,5,1	1,0,0	300	99	1	1	1.0,0.248,0.248	0.748,1.0,1.0	-0.417
2692	gene25013	LOC4346370	9	+	426522	426598	424946	426420	426661	426727	2692	0,3,1	0,0,0	65,72,15	3,1,1	175	99	1	1	NA,1.0,1.0	0.925,0.976,0.895	0.068
2693	gene25013	LOC4346370	9	+	426531	426598	424946	426420	426661	426727	2693	0,2,0	0,0,0	33,33,12	3,1,1	166	99	1	1	NA,1.0,NA	0.868,0.952,0.877	0.101
2695	gene11954	LOC4334878	3	+	36382138	36382779	36381711	36381962	36383766	36383885	2695	377325356	0,1,1	331283366	0,0,0	740	99	1	1	1.0,0.978,0.979	1.0,1.0,1.0	-0.014
2696	gene10939	LOC4333894	3	-	28809688	28809746	28808619	28809533	28810094	28810288	2696	45,34,63	1,0,0	7,9,7	0,0,0	157	99	1	1	0.966,1.0,1.0	1.0,1.0,1.0	-0.011
2697	gene10939	LOC4333894	3	-	28806330	28806665	28804748	28805038	28808360	28808516	2697	14,28,27	2,1,0	25,10,7	0,0,0	434	99	0.641529833	1	0.615,0.865,1.0	1.0,1.0,1.0	-0.173
2698	gene28105	LOC4348954	10	+	18452076	18452297	18451365	18451609	18453430	18454450	2698	15,15,19	0,1,0	34,32,25	0,0,0	320	99	1	1	1.0,0.823,1.0	1.0,1.0,1.0	-0.059
2699	gene1787	LOC4327793	1	+	19081148	19081536	19080596	19080741	19082553	19082614	2699	0,1,0	0,0,0	11,33,23	1,0,0	487	99	1	1	NA,1.0,NA	0.691,1.0,1.0	0.103
269	gene7697	LOC4330920	2	+	33063375	33063448	33062692	33062842	33063670	33063798	269	943,907,1044	1,2,1	5,5,1	0,0,0	172	99	1	1	0.998,0.996,0.998	1.0,1.0,1.0	-0.003
26	gene7683	LOC4330910	2	+	32954111	32954170	32953938	32954010	32954724	32955075	26	27,10,20	4,0,4	16,19,5	6,1,0	158	99	0.9077340629	1	0.809,1.0,0.758	0.626,0.923,1.0	0.006
2700	gene1787	LOC4327793	1	+	19081148	19082006	19080596	19080741	19082553	19082614	2700	1,1,1	0,0,0	108,134,54	1,0,0	957	99	1	1	1.0,1.0,1.0	0.918,1.0,1.0	0.027
2703	gene21342	LOC4343169	7	+	16304744	16304877	16304528	16304648	16305445	16305610	2703	4,2,12	0,0,2	15,8,3	0,0,0	232	99	1	1	1.0,1.0,0.719	1.0,1.0,1.0	-0.094
2704	gene21342	LOC4343169	7	+	16304744	16304877	16304528	16304648	16305442	16305610	2704	5,4,10	0,0,3	17,16,9	1,0,0	232	99	0.411549841	1	1.0,1.0,0.587	0.879,1.0,1.0	-0.097
2707	gene23	LOC9266052	1	-	171763	171875	171405	171554	172397	172469	2707	1,1,0	0,0,0	51,45,101	0,0,1	211	99	1	1	1.0,1.0,NA	1.0,1.0,0.979	0.007
270	gene7697	LOC4330920	2	+	33055888	33056004	33055345	33055420	33058369	33058484	270	896,828,1138	6,1,7	3,5,2	0,0,0	215	99	1	1	0.986,0.997,0.987	1.0,1.0,1.0	-0.01
2714	gene24767	LOC9267708	8	+	26855817	26855880	26855233	26855571	26856294	26856616	2714	118,81,113	0,0,1	3,1,12	0,0,0	162	99	1	1	1.0,1.0,0.986	1.0,1.0,1.0	-0.005
2715	gene24767	LOC9267708	8	+	26855817	26855880	26852956	26853060	26856294	26856616	2715	106,75,108	3,0,1	3,1,6	0,0,0	162	99	0.5446867456	1	0.956,1.0,0.985	1.0,1.0,1.0	-0.02
2717	gene24767	LOC9267708	8	+	26855233	26855571	26854854	26854886	26856294	26856616	2717	29,24,21	5,1,4	0,0,3	0,0,0	437	99	1	1	0.568,0.845,0.543	NA,NA,1.0	-0.348
2718	gene24767	LOC9267708	8	+	26855233	26855571	26854854	26854886	26855817	26855880	2718	52,37,31	104,88,102	0,0,9	4,1,6	437	99	0.7674357815	1	0.102,0.087,0.064	0.0,0.0,0.254	0
2719	gene24767	LOC9267708	8	+	26851704	26852029	26851234	26851547	26852211	26852299	2719	49,39,59	52,47,68	3,1,0	0,0,3	424	99	0.3902915488	1	0.18,0.162,0.168	1.0,1.0,0.0	-0.497
271	gene7697	LOC4330920	2	+	33054731	33054949	33054131	33054279	33055345	33055420	271	721718985	1,0,2	3,11,2	0,0,0	317	99	1	1	0.996,1.0,0.994	1.0,1.0,1.0	-0.003
2720	gene24767	LOC9267708	8	+	26854854	26854886	26851234	26851547	26855817	26855880	2720	27,27,28	1,0,0	1,1,3	0,0,0	131	99	1	1	0.953,1.0,1.0	1.0,1.0,1.0	-0.016
2723	gene24767	LOC9267708	8	+	26852211	26852299	26851234	26851547	26852956	26854627	2723	164116175	7,7,5	3,0,5	2,0,1	187	99	1	1	0.925,0.898,0.949	0.443,NA,0.726	0.339
2724	gene24767	LOC9267708	8	+	26852956	26854627	26851234	26851547	26854854	26854886	2724	259186213	0,1,0	18,17,17	0,0,0	1770	99	1	1	1.0,0.912,1.0	1.0,1.0,1.0	-0.029
2725	gene24767	LOC9267708	8	+	26852956	26853060	26851234	26851547	26854854	26854886	2725	36,51,51	0,1,0	4,0,1	0,0,0	203	99	1	1	1.0,0.961,1.0	1.0,NA,1.0	-0.013
2726	gene24767	LOC9267708	8	+	26852956	26853060	26851234	26851547	26855817	26855880	2726	23,19,17	1,0,0	2,0,1	0,0,0	203	99	1	1	0.918,1.0,1.0	1.0,NA,1.0	-0.027
2727	gene23152	LOC4344770	8	-	4148869	4150901	4148347	4148614	4151106	4152780	2727	8,16,20	0,0,1	43,110,77	0,0,0	2131	99	1	1	1.0,1.0,0.482	1.0,1.0,1.0	-0.173
2729	gene3864	LOC4324914	1	-	38742689	38742755	38742336	38742437	38743435	38743566	2729	126,71,118	2,0,2	2,0,0	0,0,0	165	99	1	1	0.974,1.0,0.973	1.0,NA,NA	-0.018
2731	gene25372	LOC4346680	9	-	8152673	8152862	8152503	8152563	8153561	8153655	2731	6,17,9	0,0,0	31,25,12	0,2,0	288	99	1	1	1.0,1.0,1.0	1.0,0.811,1.0	0.063
2734	gene1890	LOC4325855	1	+	20808081	20808240	20807124	20807979	20809784	20810175	2734	4,6,5	0,0,0	15,17,4	1,1,0	258	99	1	1	1.0,1.0,1.0	0.852,0.867,1.0	0.094
2735	gene10518	LOC4333510	3	+	24193214	24193359	24192613	24192715	24193439	24193624	2735	57,54,74	0,0,0	37,35,15	0,2,0	244	99	1	1	1.0,1.0,1.0	1.0,0.877,1.0	0.041
2736	gene10518	LOC4333510	3	+	24195684	24195767	24194661	24194747	24196877	24196976	2736	9,14,19	28,26,31	9,6,16	22,27,41	182	99	0.2078542352	1	0.149,0.227,0.25	0.182,0.108,0.175	0.054
2738	gene14476	LOC4337168	4	+	32605244	32605415	32604992	32605160	32606169	32608666	2738	0,0,1	0,0,0	2,2,1	13,12,5	270	99	1	1	NA,NA,1.0	0.053,0.058,0.068	0.94
2739	gene31217	LOC4351445	12	+	1756358	1756459	1755566	1755673	1756658	1757102	2739	0,1,0	0,1,1	2,2,0	1,2,0	200	99	1	1	NA,0.331,0.0	0.497,0.331,NA	-0.249
273	gene31602	LOC4351779	12	+	5806713	5806761	5806490	5806589	5806884	5806932	273	29,15,19	0,0,0	30,47,72	1,0,0	147	99	1	1	1.0,1.0,1.0	0.953,1.0,1.0	0.016
2740	gene29763	LOC9266536	11	-	11751417	11751543	11744927	11745238	11760624	11760999	2740	3,4,0	0,0,0	6,5,1	2,0,0	225	99	1	1	1.0,1.0,NA	0.569,1.0,1.0	0.144
2741	gene29763	LOC9266536	11	-	11745711	11745762	11744927	11745238	11751417	11751543	2741	1,0,3	2,0,0	0,0,0	1,0,0	150	99	1	1	0.248,NA,1.0	0.0,NA,NA	0.624
2742	gene31380	LOC4351575	12	-	3146991	3147100	3146466	3146519	3148461	3148521	2742	143128188	0,2,0	50,41,47	0,0,0	208	99	1	1	1.0,0.968,1.0	1.0,1.0,1.0	-0.011
2745	gene31878	LOC4352027	12	+	11721653	11721744	11719131	11721235	11722553	11722681	2745	3,2,0	0,0,1	76,66,6	0,0,0	190	99	1	1	1.0,1.0,0.0	1.0,1.0,1.0	-0.333
2746	gene31878	LOC4352027	12	+	11721653	11721757	11718463	11721235	11722553	11722681	2746	2,0,0	0,0,1	44,48,3	0,0,0	203	99	1	1	1.0,NA,0.0	1.0,1.0,1.0	-0.5
2749	gene1812	LOC4326412	1	-	19397363	19397688	19396094	19396328	19398401	19398647	2749	92131126	0,1,0	137181154	0,0,0	424	99	1	1	1.0,0.968,1.0	1.0,1.0,1.0	-0.011
274	gene19485	LOC4341569	6	-	25202092	25202194	25201198	25201349	25202373	25202454	274	84,88,119	1,0,0	80,68,55	0,0,0	201	99	1	1	0.976,1.0,1.0	1.0,1.0,1.0	-0.008
2750	gene20626	LOC4342542	7	+	4052385	4052435	4052239	4052321	4052534	4052608	2750	391428733	6,7,7	0,2,8	0,0,0	149	99	1	1	0.977,0.976,0.986	NA,1.0,1.0	-0.02
2751	gene20626	LOC4342542	7	+	4051475	4051522	4051271	4051337	4051604	4051650	2751	215233496	1,21,7	0,0,5	0,0,0	146	99	1	1	0.993,0.883,0.98	NA,NA,1.0	-0.048
2752	gene20626	LOC4342542	7	+	4051752	4051833	4051604	4051650	4051952	4051995	2752	362426740	0,2,3	0,2,7	0,0,0	180	99	1	1	1.0,0.992,0.993	NA,1.0,1.0	-0.005
2753	gene31072	LOC4351331	12	+	856969	857110	856185	856493	857234	857363	2753	981,752,1139	9,2,4	1,1,1	0,0,0	240	99	0.7941372772	1	0.978,0.994,0.992	1.0,1.0,1.0	-0.012
2756	gene8824	LOC9271741	3	+	5311871	5311952	5311549	5311764	5312537	5312794	2756	0,0,1	0,0,0	6,6,4	2,0,0	180	99	1	1	NA,NA,1.0	0.623,1.0,1.0	0.126
2759	gene9954	LOC4333008	3	+	15529316	15529384	15529135	15529228	15529536	15529675	2759	7311,8145,8522	0,1,0	3,14,50	0,0,0	167	99	1	1	1.0,1.0,1.0	1.0,1.0,1.0	0
275	gene1911	LOC4324672	1	+	21123716	21123808	21123482	21123640	21123999	21124080	275	73,54,84	1,0,0	56,52,14	0,0,0	191	99	1	1	0.974,1.0,1.0	1.0,1.0,1.0	-0.009
2765	gene834	LOC107279549	1	-	6658618	6658867	6657612	6657849	6661124	6661309	2765	19,14,10	5,6,2	0,0,5	0,1,0	348	99	1	1	0.519,0.399,0.587	NA,0.0,1.0	0.002
2766	gene834	LOC107279549	1	-	6661124	6661309	6657612	6657849	6663127	6663348	2766	8,9,5	0,0,1	3,2,1	0,0,0	284	99	1	1	1.0,1.0,0.635	1.0,1.0,1.0	-0.122
2767	gene19860	LOC9266781	6	-	28949879	28949921	28949705	28949783	28950004	28950102	2767	4,7,5	0,0,0	52,43,23	0,0,2	141	99	1	1	1.0,1.0,1.0	1.0,1.0,0.89	0.037
2768	gene1183	LOC4326902	1	+	9881093	9881172	9878622	9878715	9882494	9882735	2768	25,25,34	0,0,1	45,36,30	0,0,0	178	99	1	1	1.0,1.0,0.95	1.0,1.0,1.0	-0.017
2769	gene1183	LOC4326902	1	+	9883938	9884007	9883657	9883845	9884083	9884174	2769	88,76,105	0,0,1	119,68,91	0,0,0	168	99	1	1	1.0,1.0,0.984	1.0,1.0,1.0	-0.005
276	gene25879	LOC107277641	9	-	15408839	15408931	15408252	15408656	15409058	15409204	276	163160153	0,1,0	10,8,3	0,0,0	191	99	1	1	1.0,0.988,1.0	1.0,1.0,1.0	-0.004
2771	gene23908	LOC4345421	8	+	17636205	17636348	17634776	17635080	17637258	17637378	2771	5,4,7	0,0,0	7,2,2	2,0,0	242	99	1	1	1.0,1.0,1.0	0.589,1.0,1.0	0.137
2777	gene19180	LOC9268632	6	-	21344046	21344123	21343403	21343824	21344223	21345129	2777	120117144	0,0,0	55,35,74	0,1,0	176	99	1	1	1.0,1.0,1.0	1.0,0.952,1.0	0.016
2778	gene19180	LOC9268632	6	-	21344023	21344083	21343403	21343824	21344223	21345129	2778	61,48,57	0,0,0	58,68,68	0,1,0	159	99	1	1	1.0,1.0,1.0	1.0,0.977,1.0	0.008
2779	gene19180	LOC9268632	6	-	21344023	21344092	21343403	21343824	21344223	21345129	2779	26,17,30	0,0,0	32,33,45	0,1,0	168	99	1	1	1.0,1.0,1.0	1.0,0.951,1.0	0.016
277	gene25879	LOC107277641	9	-	15413128	15413329	15412472	15412552	15414081	15414408	277	56,54,61	0,1,0	1,3,0	0,0,0	300	99	1	1	1.0,0.947,1.0	1.0,1.0,NA	-0.018
2780	gene19180	LOC9268632	6	-	21344023	21344123	21343403	21343824	21344223	21345129	2780	113106151	0,0,0	50,39,54	0,1,0	199	99	1	1	1.0,1.0,1.0	1.0,0.951,1.0	0.016
2781	gene19180	LOC9268632	6	-	21344046	21344083	21343403	21343824	21344223	21345129	2781	51,49,48	0,0,0	62,49,91	0,1,0	136	99	1	1	1.0,1.0,1.0	1.0,0.973,1.0	0.009
2782	gene19180	LOC9268632	6	-	21344046	21344092	21343403	21343824	21344223	21345129	2782	22,30,28	0,0,0	40,33,56	0,1,0	145	99	1	1	1.0,1.0,1.0	1.0,0.958,1.0	0.014
2783	gene22467	LOC4344161	7	-	27702718	27702813	27701962	27702010	27702889	27702955	2783	2,5,5	0,0,1	21,30,7	0,0,0	194	99	1	1	1.0,1.0,0.718	1.0,1.0,1.0	-0.094
2787	gene24184	LOC4345664	8	-	21175031	21175133	21174354	21174492	21175367	21175449	2787	0,1,3	1,3,1	3,2,1	6,11,3	201	99	0.609784178	1	0.0,0.141,0.596	0.198,0.082,0.141	0.105
2789	gene23588	LOC9266768	8	-	10623673	10623813	10623440	10623594	10623906	10624017	2789	0,0,0	0,1,0	2,2,0	0,0,0	239	99	1	1	NA,0.0,NA	1.0,1.0,NA	-1
278	gene25879	LOC107277641	9	-	15412266	15412405	15411775	15412102	15412472	15412552	278	38,44,49	4,0,0	4,0,2	0,0,0	238	99	1	1	0.798,1.0,1.0	1.0,NA,1.0	-0.067
2792	gene25076	LOC4346431	9	-	1817552	1817639	1817292	1817421	1818198	1818338	2792	0,2,0	0,0,0	18,7,10	0,1,0	186	99	1	1	NA,1.0,NA	1.0,0.788,1.0	0.071
2796	gene25943	LOC4347149	9	+	16068900	16068972	16065721	16065837	16070554	16070656	2796	0,1,0	0,0,0	7,10,3	4,8,3	171	99	1	1	NA,1.0,NA	0.503,0.42,0.367	0.57
2797	gene25943	LOC4347149	9	+	16070187	16070230	16069537	16069609	16070554	16070656	2797	0,0,0	0,0,1	1,0,0	0,7,6	142	99	1	1	NA,NA,0.0	1.0,0.0,0.0	-0.333
2798	gene25943	LOC4347149	9	+	16070187	16070230	16069211	16069290	16070554	16070656	2798	0,0,0	1,1,1	1,0,0	4,5,4	142	99	1	1	0.0,0.0,0.0	0.148,0.0,0.0	-0.049
279	gene10129	LOC4333163	3	-	17852617	17852738	17850493	17851833	17853566	17853802	279	3,0,0	6,1,4	1,1,0	0,3,0	220	99	1	1	0.184,0.0,0.0	1.0,0.13,NA	-0.504
27	gene14472	LOC4337164	4	+	32578668	32578747	32578445	32578495	32578854	32578905	27	22,11,20	0,1,1	26,24,1	0,0,0	178	99	1	1	1.0,0.86,0.918	1.0,1.0,1.0	-0.074
2800	gene25943	LOC4347149	9	+	16072024	16072071	16071334	16071435	16072201	16072403	2800	2,0,1	0,0,1	19,12,12	1,0,2	146	99	1	1	1.0,NA,0.404	0.928,1.0,0.803	-0.208
2802	gene25943	LOC4347149	9	+	16058435	16058518	16058275	16058341	16058592	16058705	2802	69,85,90	0,0,4	92,52,16	1,0,0	182	99	0.4871261906	1	1.0,1.0,0.924	0.98,1.0,1.0	-0.019
2804	gene25943	LOC4347149	9	+	16060734	16060811	16060219	16060294	16061076	16061165	2804	0,4,1	0,0,0	4,5,2	0,2,2	176	99	1	1	NA,1.0,1.0	1.0,0.584,0.36	0.352
2806	gene25943	LOC4347149	9	+	16069046	16069118	16068900	16068972	16070554	16070656	2806	2,0,2	0,0,0	12,17,14	0,1,1	171	99	1	1	1.0,NA,1.0	1.0,0.908,0.89	0.067
280	gene22046	LOC4343783	7	-	24136626	24136692	24134902	24135330	24136759	24136880	280	0,0,2	3,6,5	0,1,0	10,6,4	165	99	1	1	0.0,0.0,0.194	0.0,0.091,0.0	0.034
2813	gene25943	LOC4347149	9	+	16062014	16062153	16060219	16060294	16063654	16063996	2813	0,0,3	0,0,0	7,12,4	0,0,1	238	99	1	1	NA,NA,1.0	1.0,1.0,0.625	0.125
2814	gene25943	LOC4347149	9	+	16069211	16069290	16069046	16069118	16070554	16070656	2814	2,1,2	1,0,0	12,20,13	1,0,0	178	99	1	1	0.527,1.0,1.0	0.87,1.0,1.0	-0.114
2817	gene25943	LOC4347149	9	+	16071234	16071248	16070983	16071054	16071334	16071435	2817	0,0,0	2,1,3	1,1,3	16,21,15	113	99	0.1676378265	1	0.0,0.0,0.0	0.052,0.04,0.149	-0.08
2818	gene25943	LOC4347149	9	+	16061076	16061165	16060734	16060811	16062014	16062153	2818	0,2,2	0,0,0	11,13,2	1,0,0	188	99	1	1	NA,1.0,1.0	0.853,1.0,1.0	0.049
281	gene22046	LOC4343783	7	-	24131201	24131323	24130931	24131033	24132638	24132815	281	52,45,67	1,0,0	14,26,8	0,0,0	221	99	1	1	0.959,1.0,1.0	1.0,1.0,1.0	-0.014
2820	gene23468	LOC9271427	8	-	8669602	8669671	8668949	8669411	8669752	8669858	2820	2,4,1	0,0,1	46,54,14	0,0,0	168	99	1	1	1.0,1.0,0.371	1.0,1.0,1.0	-0.21
2821	gene29766	LOC4350352	11	-	11786772	11786839	11786145	11786557	11787823	11787913	2821	1278,789,1248	8,2,3	71,51,12	1,0,0	166	99	1	1	0.99,0.996,0.996	0.977,1.0,1.0	0.002
2822	gene29766	LOC4350352	11	-	11796724	11796790	11796567	11796624	11799963	11800021	2822	2,0,0	175,95,150	0,0,0	5,8,2	165	99	1	1	0.007,0.0,0.0	0.0,0.0,0.0	0.002
2823	gene29766	LOC4350352	11	-	11791553	11791653	11788987	11789096	11792560	11792659	2823	722349781	0,1,1	28,18,4	0,1,0	199	99	1	1	1.0,0.994,0.997	1.0,0.9,1.0	0.03
2825	gene29766	LOC4350352	11	-	11792560	11792659	11791553	11791653	11792734	11792805	2825	631286677	1,0,0	19,11,3	0,0,0	198	99	1	1	0.997,1.0,1.0	1.0,1.0,1.0	-0.001
2827	gene5442	LOC4328848	2	+	8008760	8008999	8008459	8008651	8010656	8010752	2827	43,35,34	0,1,0	15,11,9	0,0,0	338	99	1	1	1.0,0.911,1.0	1.0,1.0,1.0	-0.03
2828	gene23075	LOC4344703	8	+	3366964	3367026	3366669	3366781	3370972	3371191	2828	125113123	0,0,0	245256355	9,1,0	161	99	0.5569910165	1	1.0,1.0,1.0	0.944,0.994,1.0	0.021
2829	gene14652	LOC4337328	4	-	34075923	34075968	34075647	34075750	34076903	34077035	2829	30,19,22	1,2,2	20,13,9	2,1,1	144	99	0.6657266017	1	0.954,0.867,0.883	0.873,0.899,0.861	0.024
2830	gene3692	LOC4324795	1	+	37462090	37462155	37461503	37461605	37462586	37462727	2830	0,1,0	0,0,0	1,0,2	4,6,4	164	99	1	1	NA,1.0,NA	0.131,0.0,0.232	0.879
2833	gene3692	LOC4324795	1	+	37462090	37462156	37461503	37461605	37462586	37462727	2833	0,1,0	0,0,0	0,0,2	4,6,4	165	99	1	1	NA,1.0,NA	0.0,0.0,0.231	0.923
2834	gene24106	LOC9268815	8	-	20250048	20250153	20248672	20249507	20250889	20250973	2834	0,2,0	0,0,0	78,57,61	1,0,0	204	99	1	1	NA,1.0,NA	0.974,1.0,1.0	0.009
2835	gene5509	LOC4328904	2	-	8599745	8599775	8599466	8599519	8599864	8599974	2835	0,2,0	0,0,0	5,7,5	3,0,0	129	99	1	1	NA,1.0,NA	0.561,1.0,1.0	0.146
2838	gene22592	LOC4344270	7	-	28590100	28590233	28589489	28589595	28590316	28590466	2838	22,18,28	0,0,3	33,38,11	0,0,0	232	99	0.700709386	1	1.0,1.0,0.799	1.0,1.0,1.0	-0.067
2839	gene22592	LOC4344270	7	-	28590100	28590224	28589489	28589595	28590316	28590600	2839	10,8,10	0,0,3	22,26,7	0,0,0	223	99	0.4203462258	1	1.0,1.0,0.597	1.0,1.0,1.0	-0.134
283	gene29714	LOC4350307	11	-	10771773	10771823	10770151	10771402	10776650	10776887	283	0,1,0	0,1,0	0,0,0	0,0,1	149	99	1	1	NA,0.399,NA	NA,NA,0.0	0.399
2840	gene22592	LOC4344270	7	-	28588635	28588781	28588334	28588440	28589249	28589332	2840	51,36,47	0,0,0	89,107,17	0,0,1	245	99	1	1	1.0,1.0,1.0	1.0,1.0,0.873	0.042
2841	gene26326	LOC4347479	9	-	19354418	19354511	19353483	19354326	19354811	19354918	2841	0,0,1	1,1,2	0,0,1	0,2,5	192	99	1	1	0.0,0.0,0.205	NA,0.0,0.093	0.022
2843	gene5405	LOC9267718	2	+	7511547	7511782	7510593	7510748	7511894	7512045	2843	0,1,1	0,0,0	92,113,87	1,1,1	334	99	1	1	NA,1.0,1.0	0.965,0.971,0.963	0.034
2847	gene10454	LOC4333450	3	+	23336313	23336437	23335872	23336046	23336522	23336623	2847	0,2,9	0,0,0	18,16,9	0,1,0	223	99	1	1	NA,1.0,1.0	1.0,0.877,1.0	0.041
284	gene29714	LOC4350307	11	-	10771773	10771823	10770151	10771408	10776650	10776887	284	0,0,1	0,0,1	0,0,0	2,0,0	149	99	1	1	NA,NA,0.399	0.0,NA,NA	0.399
2851	gene11386	LOC4334332	3	+	32534318	32534416	32533493	32533673	32534843	32534941	2851	62,59,69	0,0,1	20,19,12	0,0,0	197	99	1	1	1.0,1.0,0.972	1.0,1.0,1.0	-0.009
2852	gene7801	LOC4331009	2	-	33877639	33877687	33876584	33877387	33877779	33878016	2852	119,85,160	0,0,1	5,10,5	0,0,0	147	99	1	1	1.0,1.0,0.991	1.0,1.0,1.0	-0.003
2853	gene22283	LOC4343996	7	+	26171968	26171990	26171340	26171411	26172089	26172438	2853	785765996	1,0,0	374300260	0,0,0	121	99	1	1	0.998,1.0,1.0	1.0,1.0,1.0	-0.001
2854	gene2909	LOC4327196	1	-	30842446	30842576	30842115	30842156	30842692	30842761	2854	194179374	1,0,0	37,61,44	0,0,0	229	99	1	1	0.988,1.0,1.0	1.0,1.0,1.0	-0.004
2855	gene6931	LOC4330174	2	-	26299188	26299243	26298431	26298552	26299326	26299442	2855	22,15,19	0,0,1	26,51,30	0,0,0	154	99	1	1	1.0,1.0,0.924	1.0,1.0,1.0	-0.025
285	gene29714	LOC4350307	11	-	10772231	10772320	10771773	10771823	10776650	10776887	285	3,1,2	0,0,0	0,0,0	0,0,2	188	99	1	1	1.0,1.0,1.0	NA,NA,0.0	1
2862	gene21047	LOC4342909	7	-	10207329	10207571	10206529	10207177	10208467	10208945	2862	0,1,0	0,0,0	23,16,21	2,0,0	341	99	1	1	NA,1.0,NA	0.77,1.0,1.0	0.077
2865	gene21047	LOC4342909	7	-	10207355	10207571	10207036	10207177	10208467	10208985	2865	1,1,1	0,0,0	19,15,17	2,0,0	315	99	1	1	1.0,1.0,1.0	0.749,1.0,1.0	0.084
2867	gene26757	LOC4347865	9	-	22407408	22407900	22406488	22406584	22408733	22409034	2867	0,2,1	0,0,0	6,1,0	7,2,0	591	99	1	1	NA,1.0,1.0	0.126,0.077,NA	0.898
286	gene29714	LOC4350307	11	-	10772231	10772320	10770151	10771402	10776650	10776887	286	5,1,1	0,1,0	0,0,0	0,0,1	188	99	1	1	1.0,0.345,1.0	NA,NA,0.0	0.782
2871	gene28596	LOC4349398	10	-	22228636	22228721	22227625	22228312	22228908	22229130	2871	86,82,79	1,0,0	66,68,88	0,0,0	184	99	1	1	0.979,1.0,1.0	1.0,1.0,1.0	-0.007
2872	gene22315	LOC9271378	7	+	26388599	26388651	26388440	26388512	26389388	26389450	2872	2,1,1	0,0,1	2,4,2	1,1,1	151	99	0.7191281771	1	1.0,1.0,0.396	0.567,0.724,0.567	0.179
2874	gene4396	LOC4324005	1	+	42649870	42649966	42649688	42649777	42650098	42650746	2874	9,9,20	0,0,0	31,31,29	0,0,1	195	99	1	1	1.0,1.0,1.0	1.0,1.0,0.936	0.021
2875	gene16099	LOC4338595	5	-	17944670	17944741	17944475	17944541	17945077	17945667	2875	8,3,11	0,0,0	13,4,5	1,0,0	170	99	1	1	1.0,1.0,1.0	0.883,1.0,1.0	0.039
2877	gene15394	LOC4338006	5	-	5285101	5285167	5279400	5279531	5286614	5286790	2877	15,17,28	4,2,1	2,2,0	0,0,0	165	99	1	1	0.692,0.836,0.944	1.0,1.0,NA	-0.176
2878	gene15394	LOC4338006	5	-	5280523	5284976	5279400	5279531	5285101	5285167	2878	65,76,135	0,1,0	13,23,14	0,0,0	4552	99	1	1	1.0,0.623,1.0	1.0,1.0,1.0	-0.126
2879	gene4457	LOC107278964	1	-	43076103	43076203	43074683	43074832	43076317	43076512	2879	4,6,10	0,0,0	42,28,28	1,0,0	199	99	1	1	1.0,1.0,1.0	0.954,1.0,1.0	0.015
2883	gene12217	LOC4335067	4	+	4968841	4974104	4965325	4965778	4974571	4974705	2883	19,17,14	0,0,0	530575612	1,1,0	5362	99	1	1	1.0,1.0,1.0	0.907,0.914,1.0	0.06
2885	gene24292	LOC4345765	8	-	22626146	22626299	22625753	22626058	22626894	22627700	2885	42,52,74	0,0,1	22,25,30	0,1,0	252	99	1	1	1.0,1.0,0.967	1.0,0.908,1.0	0.02
2888	gene25397	LOC4346696	9	-	8659528	8659669	8658344	8658470	8659789	8659851	2888	4,10,10	0,0,0	8,16,5	1,0,0	240	99	1	1	1.0,1.0,1.0	0.767,1.0,1.0	0.078
2890	gene2462	LOC4326854	1	-	27182373	27182431	27182142	27182237	27182543	27182735	2890	2,0,0	22,19,18	0,0,1	8,11,1	157	99	1	1	0.054,0.0,0.0	0.0,0.0,0.387	-0.111
2891	gene14919	LOC4337579	5	+	473297	473521	472760	472988	473594	473752	2891	23,12,29	0,0,1	10,8,6	0,0,0	323	99	1	1	1.0,1.0,0.899	1.0,1.0,1.0	-0.034
2893	gene22677	LOC4344360	7	+	29308368	29308617	29308132	29308267	29309007	29309347	2893	20,16,19	13,7,16	9,20,4	3,3,8	348	99	0.6086963042	1	0.304,0.394,0.253	0.46,0.655,0.125	-0.096
2894	gene22495	LOC4344187	7	-	27931417	27931984	27929712	27930926	27933618	27933926	2894	4,7,15	2,0,4	12,6,23	4,3,0	666	99	0.7977863676	1	0.229,1.0,0.358	0.308,0.229,1.0	0.017
2896	gene2673	LOC4326934	1	+	29114379	29114461	29113720	29114157	29116655	29116832	2896	1,2,4	0,1,0	4,8,0	0,0,0	181	99	1	1	1.0,0.522,1.0	1.0,1.0,NA	-0.159
2897	gene2673	LOC4326934	1	+	29113264	29113526	29112369	29112473	29113720	29114157	2897	8,15,27	0,0,0	11,3,3	1,1,0	361	99	1	1	1.0,1.0,1.0	0.751,0.451,1.0	0.266
2899	gene29181	LOC9269643	11	+	3430272	3430402	3429272	3429397	3430751	3430809	2899	6,1,1	1,0,0	4,7,3	0,0,0	229	99	1	1	0.722,1.0,1.0	1.0,1.0,1.0	-0.093
2901	gene29181	LOC9269643	11	+	3429272	3429397	3428753	3428886	3430272	3430402	2901	4,2,2	4,0,0	5,10,3	1,0,2	224	99	0.7933611482	1	0.307,1.0,1.0	0.688,1.0,0.399	0.073
2902	gene29181	LOC9269643	11	+	3430545	3430637	3430317	3430402	3430751	3430809	2902	1,2,0	3,1,0	5,4,2	0,3,1	191	99	1	1	0.147,0.509,NA	1.0,0.409,0.509	-0.311
2903	gene29181	LOC9269643	11	+	3430545	3430637	3430317	3430402	3430746	3430809	2903	1,0,0	1,0,0	3,1,1	0,0,0	191	99	1	1	0.341,NA,NA	1.0,1.0,1.0	-0.659
2904	gene29181	LOC9269643	11	+	3430317	3430402	3429272	3429397	3430751	3430809	2904	3,1,0	1,0,0	0,3,1	0,0,0	184	99	1	1	0.617,1.0,NA	NA,1.0,1.0	-0.192
2908	gene21828	LOC4343582	7	-	22311502	22311562	22310408	22310791	22311651	22311884	2908	1,2,5	0,1,0	1,1,2	0,0,0	159	99	1	1	1.0,0.555,1.0	1.0,1.0,1.0	-0.148
2910	gene9900	LOC4332967	3	+	14939624	14939737	14938456	14939103	14940004	14940112	2910	341399403	0,0,2	13,14,10	0,0,0	212	99	1	1	1.0,1.0,0.989	1.0,1.0,1.0	-0.004
2912	gene12942	LOC4335713	4	-	19701487	19701575	19700705	19700778	19701661	19701736	2912	2,1,5	0,0,1	0,5,2	0,0,0	187	99	1	1	1.0,1.0,0.726	NA,1.0,1.0	-0.091
2913	gene9056	LOC9272592	3	-	7143283	7143519	7141730	7141830	7146426	7147037	2913	0,0,1	2,0,4	3,0,1	0,0,0	335	99	1	1	0.0,NA,0.069	1.0,NA,1.0	-0.966
2917	gene9056	LOC9272592	3	-	7146106	7146312	7141730	7141830	7146426	7147037	2917	0,0,4	2,0,4	5,1,8	0,0,0	305	99	1	1	0.0,NA,0.245	1.0,1.0,1.0	-0.877
2919	gene1821	LOC4326424	1	+	19692616	19692696	19690743	19692316	19692918	19693492	2919	2,5,6	0,0,0	75,92,148	1,1,1	179	99	1	1	1.0,1.0,1.0	0.976,0.981,0.988	0.018
291	gene3491	LOC4327409	1	-	35706549	35706609	35706329	35706369	35707527	35707869	291	88,66,107	0,1,0	21,15,12	0,0,0	159	99	1	1	1.0,0.976,1.0	1.0,1.0,1.0	-0.008
2921	gene23526	LOC107281835	8	-	9489312	9489409	9488626	9488647	9491598	9492024	2921	1,3,2	0,0,0	23,15,8	0,1,0	196	99	1	1	1.0,1.0,1.0	1.0,0.883,1.0	0.039
2922	gene9069	LOC9271521	3	-	7292920	7292997	7292716	7292834	7293091	7293574	2922	1,1,2	0,0,0	5,5,7	0,0,1	176	99	1	1	1.0,1.0,1.0	1.0,1.0,0.797	0.068
2923	gene26838	LOC4347931	9	-	22927935	22928014	22927742	22927852	22928103	22928195	2923	65,69,58	1,0,5	48,52,16	4,0,0	178	99	0.623013702	1	0.973,1.0,0.866	0.87,1.0,1.0	-0.01
2924	gene31432	LOC4351629	12	+	3625086	3625149	3623562	3623646	3625278	3625423	2924	8,5,12	0,0,1	26,21,21	0,0,0	162	99	1	1	1.0,1.0,0.88	1.0,1.0,1.0	-0.04
2925	gene26509	LOC4347651	9	-	20718832	20718882	20718250	20718304	20719057	20719193	2925	9,12,10	0,0,0	32,26,15	0,0,1	149	99	1	1	1.0,1.0,1.0	1.0,1.0,0.909	0.03
2928	gene5881	LOC4329236	2	+	14164277	14164379	14164081	14164175	14165072	14165178	2928	1186,1086,1692	4,3,8	0,3,8	0,0,0	201	99	1	1	0.993,0.994,0.99	NA,1.0,1.0	-0.008
292	gene27120	LOC4348156	10	-	3899417	3899514	3898283	3898384	3899677	3900237	292	3,0,1	0,1,0	8,0,0	3,0,0	196	99	1	1	1.0,0.0,1.0	0.574,NA,NA	0.093
2932	gene26601	LOC4347733	9	+	21337756	21337814	21337402	21337521	21337914	21337992	2932	0,1,0	0,0,0	33,23,15	3,2,1	157	99	1	1	NA,1.0,NA	0.874,0.879,0.904	0.114
2934	gene12396	LOC9272732	4	+	8589351	8589448	8588654	8589070	8589594	8589653	2934	0,0,1	1,1,1	0,1,0	0,0,0	196	99	1	1	0.0,0.0,0.336	NA,1.0,NA	-0.888
2935	gene12396	LOC9272732	4	+	8589176	8589294	8588653	8589070	8589594	8589653	2935	3,2,6	1,1,1	1,0,0	0,0,0	217	99	1	1	0.578,0.477,0.732	1.0,NA,NA	-0.404
2937	gene12396	LOC9272732	4	+	8589176	8589263	8588652	8589070	8589351	8589448	2937	5,1,8	0,0,1	1,0,0	0,1,0	186	99	1	1	1.0,1.0,0.81	1.0,0.0,NA	0.437
2938	gene12396	LOC9272732	4	+	8589176	8589263	8588652	8589070	8589341	8589448	2938	4,1,6	1,0,1	1,1,0	0,0,0	186	99	1	1	0.68,1.0,0.762	1.0,1.0,NA	-0.186
2940	gene12396	LOC9272732	4	+	8589176	8589448	8588651	8589070	8589594	8589653	2940	5,3,14	1,1,1	1,0,0	0,0,0	371	99	1	1	0.572,0.445,0.789	1.0,NA,NA	-0.398
2941	gene12396	LOC9272732	4	+	8593015	8593099	8592181	8592269	8593287	8593413	2941	29,24,48	3,3,0	6,16,6	3,2,0	183	99	0.3724526464	1	0.839,0.812,1.0	0.52,0.812,1.0	0.106
2942	gene29159	LOC4349872	11	+	3246920	3247019	3246423	3246793	3247610	3247770	2942	10,9,6	0,1,0	2,3,0	0,0,0	198	99	1	1	1.0,0.818,1.0	1.0,1.0,NA	-0.061
2944	gene29743	LOC4350333	11	+	11398550	11398641	11396624	11397648	11400036	11400230	2944	5,2,7	0,0,0	34,31,33	1,1,0	190	99	1	1	1.0,1.0,1.0	0.947,0.942,1.0	0.037
2947	gene23802	LOC4345338	8	+	15659579	15659692	15659312	15659473	15659889	15659964	2947	2,1,1	0,0,0	108,140,65	1,0,0	212	99	1	1	1.0,1.0,1.0	0.981,1.0,1.0	0.006
2949	gene3822	LOC4325008	1	-	38415549	38415606	38415216	38415273	38416111	38416165	2949	1,4,5	0,0,0	3,1,0	0,1,0	156	99	1	1	1.0,1.0,1.0	1.0,0.388,NA	0.306
294	gene8403	LOC4331558	3	+	2119293	2119678	2118798	2119138	2122814	2123884	294	44,31,37	1,0,0	10,6,7	0,0,0	484	99	1	1	0.9,1.0,1.0	1.0,1.0,1.0	-0.033
2950	gene3822	LOC4325008	1	-	38414221	38414293	38413167	38413998	38415049	38415106	2950	15,10,15	0,0,2	12,5,14	0,0,0	171	99	1	1	1.0,1.0,0.813	1.0,1.0,1.0	-0.062
2952	gene25122	LOC4346464	9	-	2607121	2607185	2606703	2606765	2607554	2607818	2952	0,0,0	43,19,44	1,1,0	18,18,15	163	99	1	1	0.0,0.0,0.0	0.033,0.033,0.0	-0.022
2953	gene26706	LOC9271310	9	+	22104866	22104997	22104592	22104757	22106360	22106419	2953	1,0,0	0,0,0	23,16,10	0,0,1	230	99	1	1	1.0,NA,NA	1.0,1.0,0.811	0.063
2956	gene11652	LOC4334591	3	+	34418154	34418289	34417858	34417944	34418424	34418508	2956	0,0,0	1,1,2	0,2,0	37,28,22	234	99	1	1	0.0,0.0,0.0	0.0,0.029,0.0	-0.01
2957	gene11652	LOC4334591	3	+	34418154	34418328	34417858	34417944	34418424	34418508	2957	0,0,0	1,1,2	0,2,0	37,28,22	273	99	1	1	0.0,0.0,0.0	0.0,0.025,0.0	-0.008
2958	gene14684	LOC4337363	4	-	34280584	34281573	34280290	34280481	34282182	34282330	2958	22,26,36	0,0,0	1548,1502,1059	1,0,0	1088	99	1	1	1.0,1.0,1.0	0.993,1.0,1.0	0.002
2961	gene3651	LOC4325055	1	-	37121253	37121418	37120363	37120942	37122483	37123038	2961	3,7,5	0,0,0	32,51,65	0,0,1	264	99	1	1	1.0,1.0,1.0	1.0,1.0,0.961	0.013
2965	gene9092	LOC4332214	3	-	7496394	7496451	7495785	7496260	7497095	7499437	2965	1,3,1	6,5,10	1,2,0	3,7,1	156	99	0.4360442887	1	0.096,0.276,0.06	0.175,0.153,0.0	0.035
2967	gene13308	LOC4336045	4	-	22940459	22940536	22939446	22939890	22940627	22940675	2967	49,61,89	0,0,0	168,166,79	1,1,0	176	99	1	1	1.0,1.0,1.0	0.99,0.989,1.0	0.007
2969	gene2558	LOC4324398	1	-	28094227	28095757	28093775	28093994	28095977	28096139	2969	3762,3253,4530	1,0,0	230320135	0,0,0	1629	99	1	1	0.996,1.0,1.0	1.0,1.0,1.0	-0.001
296	gene15390	LOC4338003	5	-	5260180	5260264	5258971	5259148	5261993	5262141	296	0,2,0	0,1,0	0,0,0	1,0,0	183	99	1	1	NA,0.52,NA	0.0,NA,NA	0.52
2972	gene21927	LOC4343683	7	+	23172815	23172908	23172375	23172486	23173133	23173238	2972	47,50,46	1,0,0	107,84,58	0,0,0	192	99	1	1	0.96,1.0,1.0	1.0,1.0,1.0	-0.013
2973	gene31268	LOC4351480	12	-	2125368	2125564	2124536	2124943	2126454	2126711	2973	433395473	3,1,6	25,26,19	0,1,0	295	99	0.2447828266	1	0.98,0.993,0.964	1.0,0.897,1.0	0.013
2975	gene23357	LOC4344953	8	+	6738858	6738910	6738530	6738771	6739336	6739702	2975	11,21,16	0,0,0	151,128,65	1,0,0	151	99	1	1	1.0,1.0,1.0	0.99,1.0,1.0	0.003
2976	gene23357	LOC4344953	8	+	6735968	6736203	6732506	6732807	6736338	6736532	2976	11,5,15	0,0,0	50,28,40	1,0,0	334	99	1	1	1.0,1.0,1.0	0.937,1.0,1.0	0.021
2978	gene14019	LOC4336739	4	+	29066272	29066365	29065877	29066192	29066459	29066648	2978	10,15,13	2,3,2	28,11,8	3,3,0	192	99	0.5658026093	1	0.721,0.721,0.77	0.828,0.654,1.0	-0.09
2979	gene14019	LOC4336739	4	+	29066272	29066368	29065876	29066192	29066459	29066648	2979	5,5,3	2,3,2	15,5,3	3,3,0	195	99	0.2011002926	1	0.559,0.458,0.432	0.717,0.458,1.0	-0.242
2980	gene25597	LOC107278961	9	+	11924101	11924555	11922460	11922654	11924639	11924723	2980	3,3,2	0,0,0	4,5,5	0,1,1	553	99	1	1	1.0,1.0,1.0	1.0,0.472,0.472	0.352
2985	gene16167	LOC4338665	5	-	18770701	18770807	18770466	18770544	18771984	18772148	2985	2,0,3	0,0,1	4,1,0	0,0,0	205	99	1	1	1.0,NA,0.592	1.0,1.0,NA	-0.204
2988	gene4359	LOC4324549	1	-	42414987	42415109	42414772	42414894	42415485	42415606	2988	9,5,9	0,0,0	26,23,12	0,1,0	221	99	1	1	1.0,1.0,1.0	1.0,0.912,1.0	0.029
2989	gene16842	LOC4339279	5	+	25276860	25276953	25276678	25276754	25277478	25277565	2989	23,8,16	0,0,0	36,28,33	2,0,0	192	99	1	1	1.0,1.0,1.0	0.903,1.0,1.0	0.032
298	gene15390	LOC4338003	5	-	5260180	5260311	5258971	5259148	5261993	5262146	298	0,2,0	0,1,0	0,0,1	1,0,0	230	99	1	1	NA,0.463,NA	0.0,NA,1.0	-0.037
2990	gene1497	LOC4326018	1	+	14475332	14475450	14474992	14475161	14475590	14475727	2990	0,2,0	0,0,0	6,4,3	7,4,7	217	99	1	1	NA,1.0,NA	0.281,0.313,0.164	0.747
2991	gene28028	LOC4348888	10	+	17734629	17734761	17734372	17734457	17734891	17735005	2991	623477886	0,1,0	7,18,28	0,0,0	231	99	1	1	1.0,0.995,1.0	1.0,1.0,1.0	-0.002
2994	gene15718	LOC9271043	5	-	11260719	11261075	11258011	11258193	11261163	11261363	2994	0,0,1	0,0,0	24,38,35	1,0,0	455	99	1	1	NA,NA,1.0	0.839,1.0,1.0	0.054
3000	gene3551	LOC4327400	1	+	36131722	36131801	36131452	36131547	36131945	36132028	3000	8,14,21	0,0,0	132243140	1,0,0	178	99	1	1	1.0,1.0,1.0	0.987,1.0,1.0	0.004
3001	gene3551	LOC4327400	1	+	36129698	36129774	36129314	36129579	36129885	36130009	3001	2,4,4	0,0,0	43,87,23	1,1,0	175	99	1	1	1.0,1.0,1.0	0.961,0.98,1.0	0.02
3002	gene27395	LOC4348352	10	+	9903010	9903069	9902706	9902863	9903494	9903651	3002	9,10,13	0,0,0	19,32,16	1,0,0	158	99	1	1	1.0,1.0,1.0	0.923,1.0,1.0	0.026
3003	gene27395	LOC4348352	10	+	9904570	9904707	9904291	9904441	9905361	9905508	3003	10,8,5	0,1,0	15,14,10	0,0,0	236	99	1	1	1.0,0.77,1.0	1.0,1.0,1.0	-0.077
3004	gene12286	LOC9268488	4	+	6500427	6500434	6500281	6500332	6500525	6501921	3004	0,0,0	9,12,18	1,0,0	2,5,0	106	99	1	1	0.0,0.0,0.0	0.318,0.0,NA	-0.159
3005	gene29804	LOC4350361	11	-	12817281	12817563	12816853	12816917	12817699	12817776	3005	1461,1367,1833	4,4,5	7,6,13	0,0,0	381	99	1	1	0.99,0.989,0.99	1.0,1.0,1.0	-0.01
3007	gene16521	LOC4339009	5	+	22582761	22582959	22582024	22582113	22583619	22583824	3007	7,6,9	1,0,0	1,4,3	0,0,0	297	99	1	1	0.7,1.0,1.0	1.0,1.0,1.0	-0.1
3009	gene14821	LOC4337495	4	+	35312520	35312620	35312231	35312298	35313250	35313414	3009	20,6,20	2,1,0	22,22,20	2,0,0	199	99	0.7736162884	1	0.833,0.749,1.0	0.845,1.0,1.0	-0.088
300	gene19444	LOC9266522	6	-	24815219	24815398	24814602	24814722	24815697	24815883	300	5,0,0	0,1,0	38,17,16	3,0,0	278	99	1	1	1.0,0.0,NA	0.819,1.0,1.0	-0.44
3010	gene30994	LOC107277363	12	-	422337	422433	421699	422243	422507	422725	3010	0,1,0	0,0,0	0,0,0	1,0,0	195	99	1	1	NA,1.0,NA	0.0,NA,NA	1
3012	gene24252	LOC4345729	8	-	22066390	22066606	22066079	22066291	22066723	22066999	3012	0,0,0	0,0,1	0,1,1	1,4,2	315	99	1	1	NA,NA,0.0	0.0,0.073,0.136	-0.07
3013	gene24252	LOC4345729	8	-	22066415	22066606	22066079	22066291	22066723	22067025	3013	0,0,0	0,0,1	0,1,0	1,4,2	290	99	1	1	NA,NA,0.0	0.0,0.079,0.0	-0.026
3014	gene17016	LOC4339438	5	+	26577569	26577728	26576602	26577436	26577858	26578440	3014	1,2,2	0,0,0	2,0,0	0,1,0	258	99	1	1	1.0,1.0,1.0	1.0,0.0,NA	0.5
3015	gene27162	LOC4348176	10	-	4641785	4641860	4641495	4641558	4641935	4642016	3015	2384,1507,2661	0,0,0	445502367	2,0,0	174	99	1	1	1.0,1.0,1.0	0.992,1.0,1.0	0.003
3016	gene27317	LOC4348288	10	-	7994361	7994483	7993301	7993743	7994588	7995904	3016	79,93,119	2,1,3	7,6,12	0,0,0	221	99	0.256509042	1	0.947,0.977,0.947	1.0,1.0,1.0	-0.043
3018	gene13252	LOC4335994	4	+	22430468	22430570	22429700	22429830	22431310	22431578	3018	1130,992,1367	0,2,2	170,193,97	0,0,0	201	99	1	1	1.0,0.996,0.997	1.0,1.0,1.0	-0.002
3019	gene13506	LOC4336237	4	+	24475272	24475325	24471692	24471826	24475657	24475736	3019	1352,1288,2032	5,10,6	0,3,5	0,0,1	152	99	1	1	0.994,0.988,0.995	NA,1.0,0.765	0.11
301	gene7002	LOC4330239	2	-	26990483	26990572	26990028	26990110	26991002	26991048	301	6,9,16	0,0,0	6,13,15	1,0,0	188	99	1	1	1.0,1.0,1.0	0.76,1.0,1.0	0.08
3020	gene13506	LOC4336237	4	+	24476639	24476747	24476243	24476429	24476958	24478181	3020	5062,5428,7991	3,2,1	1,6,25	0,0,0	207	99	1	1	0.999,0.999,1.0	1.0,1.0,1.0	-0.001
3022	gene5906	LOC9271190	2	+	14971402	14971430	14970988	14971014	14971519	14973201	3022	0,0,0	0,0,1	2,1,2	1,1,0	127	99	1	1	NA,NA,0.0	0.609,0.438,1.0	-0.682
3024	gene1993	LOC9269129	1	+	22381266	22381315	22380796	22380909	22382463	22382546	3024	2,1,2	2,0,1	7,12,5	5,2,1	148	99	0.6181133423	1	0.401,1.0,0.572	0.484,0.801,0.77	-0.027
3025	gene27832	LOC4348704	10	-	15522627	15522752	15522230	15522452	15523524	15523603	3025	3,1,2	0,0,1	0,2,0	0,2,0	224	99	1	1	1.0,1.0,0.469	NA,0.307,NA	0.516
3026	gene27832	LOC4348704	10	-	15522692	15522752	15522230	15522452	15523524	15523603	3026	1,0,2	0,0,1	0,1,0	0,2,0	159	99	1	1	1.0,NA,0.555	NA,0.237,NA	0.541
3027	gene22546	LOC4344230	7	+	28260131	28260181	28259466	28259524	28260257	28260364	3027	9,0,0	2,0,0	4,2,2	0,3,1	149	99	1	1	0.749,NA,NA	1.0,0.307,0.571	0.123
3030	gene26737	LOC4347851	9	+	22273623	22273828	22272947	22273082	22273995	22274200	3030	1,1,3	0,0,0	19,19,6	1,0,0	304	99	1	1	1.0,1.0,1.0	0.861,1.0,1.0	0.046
3031	gene26737	LOC4347851	9	+	22273721	22273828	22272949	22273082	22273995	22274200	3031	0,0,3	0,0,0	9,13,5	1,0,0	206	99	1	1	NA,NA,1.0	0.812,1.0,1.0	0.063
3035	gene10294	LOC4333323	3	-	21307613	21307863	21306684	21307182	21309406	21309646	3035	667481635	0,3,1	0,1,0	0,0,0	349	99	1	1	1.0,0.978,0.994	NA,1.0,NA	-0.009
3039	gene1793	LOC9267136	1	-	19119446	19119620	19117942	19118212	19120540	19120673	3039	1,3,1	1,1,4	11,1,13	2,8,8	273	99	0.250927397	1	0.266,0.521,0.083	0.666,0.043,0.371	-0.07
303	gene8653	LOC9266492	3	-	4071182	4071277	4070324	4070392	4071818	4071889	303	1,1,1	0,0,0	6,6,8	1,0,0	194	99	1	1	1.0,1.0,1.0	0.754,1.0,1.0	0.082
3040	gene1793	LOC9267136	1	-	19119451	19119620	19117942	19118212	19120540	19120673	3040	1,3,1	1,1,4	11,2,14	2,8,8	268	99	0.1865941664	1	0.27,0.526,0.085	0.67,0.085,0.393	-0.089
3041	gene10205	LOC107277724	3	-	19589584	19589901	19588474	19588640	19591914	19591984	3041	22,9,23	0,0,0	82,92,41	1,0,0	416	99	1	1	1.0,1.0,1.0	0.951,1.0,1.0	0.016
3043	gene21724	LOC4343494	7	-	21302781	21304021	21301769	21302686	21308665	21308740	3043	1,1,2	0,0,0	18,14,33	0,0,3	1339	99	0.2594588306	1	1.0,1.0,1.0	1.0,1.0,0.449	0.184
3046	gene5356	LOC4328769	2	-	6964821	6964889	6964038	6964684	6965278	6965356	3046	31,31,49	0,1,1	45,35,48	0,0,0	167	99	1	1	1.0,0.948,0.967	1.0,1.0,1.0	-0.028
3047	gene14249	LOC4336950	4	-	30956212	30956441	30955866	30956115	30957084	30957607	3047	133107122	0,0,0	32,34,16	0,1,0	328	99	1	1	1.0,1.0,1.0	1.0,0.911,1.0	0.03
3048	gene14249	LOC4336950	4	-	30956212	30956424	30955866	30956115	30957084	30957210	3048	97,88,91	0,0,0	27,28,14	0,1,0	311	99	1	1	1.0,1.0,1.0	1.0,0.899,1.0	0.034
3049	gene32702	LOC4352752	12	-	25704678	25704803	25704326	25704489	25705540	25705603	3049	7,2,2	0,0,0	73,80,68	1,0,0	224	99	1	1	1.0,1.0,1.0	0.97,1.0,1.0	0.01
3050	gene9859	LOC4332932	3	+	14528472	14528653	14527698	14527960	14528980	14529128	3050	0,1,1	0,0,0	36,64,31	0,1,0	280	99	1	1	NA,1.0,1.0	1.0,0.958,1.0	0.014
3051	gene884	LOC4327187	1	+	7092678	7092801	7092044	7092288	7092937	7093068	3051	0,1,1	1,1,4	0,0,0	0,1,0	222	99	1	1	0.0,0.308,0.1	NA,0.0,NA	0.136
3052	gene884	LOC4327187	1	+	7092686	7092801	7092036	7092288	7092937	7093068	3052	0,3,1	1,1,4	0,0,0	0,1,0	214	99	1	1	0.0,0.581,0.104	NA,0.0,NA	0.228
3053	gene15349	LOC4337972	5	+	4706875	4706947	4706518	4706599	4707514	4708595	3053	5,9,8	0,0,1	9,8,9	0,0,0	171	99	1	1	1.0,1.0,0.822	1.0,1.0,1.0	-0.059
3056	gene24285	LOC4345759	8	-	22526066	22526500	22525220	22525382	22526963	22528882	3056	58,55,79	0,1,1	37,44,14	0,0,0	533	99	1	1	1.0,0.911,0.936	1.0,1.0,1.0	-0.051
3058	gene25111	LOC4346453	9	-	2397114	2397458	2396714	2397017	2397554	2401651	3058	3,9,4	0,0,3	24,22,24	1,4,3	443	99	0.2339310135	1	1.0,1.0,0.23	0.843,0.551,0.641	0.065
3059	gene25111	LOC4346453	9	-	2397114	2397319	2396714	2397017	2397554	2401651	3059	2,5,4	0,0,3	17,19,24	1,4,3	304	99	0.2375513446	1	1.0,1.0,0.303	0.847,0.607,0.723	0.042
305	gene16409	LOC4338901	5	+	21372819	21372906	21372512	21372563	21373663	21373733	305	1,3,6	0,0,0	41,41,12	0,2,0	186	99	1	1	1.0,1.0,1.0	1.0,0.916,1.0	0.028
3060	gene25111	LOC4346453	9	-	2403303	2403357	2402987	2403059	2403461	2403516	3060	3,4,3	0,0,0	12,11,16	0,0,3	153	99	0.7344657932	1	1.0,1.0,1.0	1.0,1.0,0.775	0.075
3061	gene25111	LOC4346453	9	-	2403303	2403357	2402987	2403059	2404197	2404366	3061	2,4,2	1,0,1	9,10,16	0,2,0	153	99	1	1	0.564,1.0,0.564	1.0,0.764,1.0	-0.212
3062	gene25111	LOC4346453	9	-	2397163	2397296	2396714	2397017	2397554	2401651	3062	4,2,3	0,0,3	19,21,28	1,4,3	232	99	0.2904994579	1	1.0,1.0,0.299	0.89,0.691,0.799	-0.027
3063	gene25111	LOC4346453	9	-	2403303	2403386	2402987	2403059	2404197	2404366	3063	8,13,4	1,0,1	52,28,29	0,2,0	182	99	1	1	0.813,1.0,0.685	1.0,0.884,1.0	-0.129
3064	gene25111	LOC4346453	9	-	2397160	2397319	2396714	2397017	2397554	2401651	3064	2,5,1	0,0,3	10,13,19	1,4,3	258	99	0.2089044609	1	1.0,1.0,0.113	0.793,0.555,0.708	0.019
3065	gene25111	LOC4346453	9	-	2401381	2401651	2400507	2400579	2401896	2401997	3065	28,24,25	0,0,0	82,87,123	0,1,0	369	99	1	1	1.0,1.0,1.0	1.0,0.959,1.0	0.014
3066	gene25111	LOC4346453	9	-	2401381	2401481	2397114	2400579	2401591	2401651	3066	1,4,0	0,0,0	0,0,2	2,1,0	199	99	1	1	1.0,1.0,NA	0.0,0.0,1.0	0.667
3067	gene25111	LOC4346453	9	-	2401381	2401481	2397114	2400579	2401563	2401651	3067	1,1,4	2,4,0	1,1,7	10,5,12	199	99	0.410002288	1	0.199,0.111,1.0	0.047,0.09,0.225	0.316
3068	gene25111	LOC4346453	9	-	2397163	2397319	2396714	2397017	2397554	2401651	3068	5,5,1	0,0,3	20,22,36	1,4,3	255	99	0.3657919204	1	1.0,1.0,0.115	0.886,0.681,0.823	-0.092
3069	gene25111	LOC4346453	9	-	2403466	2403516	2403303	2403386	2404197	2404366	3069	1,1,1	4,6,2	1,2,2	35,15,10	149	99	0.732218063	1	0.142,0.1,0.249	0.019,0.081,0.117	0.091
306	gene16409	LOC4338901	5	+	21372819	21373298	21372512	21372563	21373663	21373733	306	8,10,13	0,0,0	112,108,53	0,2,0	578	99	1	1	1.0,1.0,1.0	1.0,0.902,1.0	0.033
3070	gene25111	LOC4346453	9	-	2403466	2403516	2403303	2403357	2404197	2404366	3070	2,1,0	0,0,0	1,2,2	0,1,3	149	99	1	1	1.0,1.0,NA	1.0,0.571,0.307	0.374
3071	gene25111	LOC4346453	9	-	2397114	2397296	2396714	2397017	2397554	2401651	3071	1,2,6	0,0,3	16,18,16	1,4,3	281	99	0.2076277131	1	1.0,1.0,0.413	0.849,0.613,0.653	0.099
3072	gene25111	LOC4346453	9	-	2401563	2401651	2400507	2400579	2401896	2401997	3072	16,15,13	0,0,0	56,45,71	0,1,0	187	99	1	1	1.0,1.0,1.0	1.0,0.96,1.0	0.013
3073	gene25111	LOC4346453	9	-	2397163	2397301	2396714	2397017	2397554	2401651	3073	5,2,3	0,0,3	22,28,31	1,4,3	237	99	0.3103876824	1	1.0,1.0,0.295	0.902,0.745,0.812	-0.055
3074	gene25111	LOC4346453	9	-	2401591	2401651	2400507	2400579	2401896	2401997	3074	8,6,8	0,0,0	40,29,43	0,1,0	159	99	1	1	1.0,1.0,1.0	1.0,0.948,1.0	0.017
3075	gene25111	LOC4346453	9	-	2397444	2397458	2397163	2397319	2397554	2401651	3075	0,0,1	0,2,0	0,0,0	2,0,5	113	99	1	1	NA,0.0,1.0	0.0,NA,0.0	0.5
3076	gene25111	LOC4346453	9	-	2397444	2397458	2397163	2397301	2397554	2401651	3076	0,0,0	1,1,2	0,0,1	4,10,2	113	99	1	1	0.0,0.0,0.0	0.0,0.0,0.305	-0.102
3077	gene25111	LOC4346453	9	-	2397444	2397458	2397163	2397296	2397554	2401651	3077	0,0,0	0,1,2	1,0,2	3,3,1	113	99	1	1	NA,0.0,0.0	0.226,0.0,0.637	-0.288
3078	gene25111	LOC4346453	9	-	2403303	2403516	2402987	2403059	2404197	2404366	3078	7,15,12	1,0,1	31,23,39	0,2,0	312	99	1	1	0.69,1.0,0.792	1.0,0.785,1.0	-0.101
307	gene7755	LOC4330968	2	-	33543345	33543577	33542964	33543075	33544792	33544881	307	97,73,66	0,1,1	180175158	0,0,1	331	99	1	1	1.0,0.956,0.952	1.0,1.0,0.979	-0.024
3081	gene25111	LOC4346453	9	-	2403303	2404125	2402987	2403059	2404197	2404366	3081	23,39,48	1,0,1	79,61,57	0,2,0	921	99	1	1	0.712,1.0,0.838	1.0,0.766,1.0	-0.072
3083	gene23630	LOC4345183	8	-	11550503	11550667	11550177	11550278	11551803	11551985	3083	4,4,3	2,0,0	11,11,21	1,0,0	263	99	0.681040199	1	0.43,1.0,1.0	0.805,1.0,1.0	-0.125
3085	gene23630	LOC4345183	8	-	11550453	11550667	11550177	11550278	11551803	11551985	3085	6,10,4	2,0,0	17,12,19	1,0,0	313	99	0.7547977169	1	0.487,1.0,1.0	0.843,1.0,1.0	-0.119
3086	gene20918	LOC4342804	7	-	7754704	7754759	7754433	7754606	7754898	7754966	3086	5,0,1	0,3,0	0,2,0	0,1,0	154	99	1	1	1.0,0.0,1.0	NA,0.563,NA	0.104
3089	gene8719	LOC4331862	3	-	4473765	4473864	4473077	4473141	4474683	4476184	3089	30,41,39	3,4,5	7,13,0	1,0,0	198	99	1	1	0.833,0.837,0.796	0.778,1.0,NA	-0.067
3092	gene8719	LOC4331862	3	-	4470882	4470922	4470123	4470712	4471229	4472643	3092	1,11,4	0,3,0	3,7,1	0,0,0	139	99	0.5883084574	1	1.0,0.723,1.0	1.0,1.0,1.0	-0.092
3096	gene8968	LOC4332100	3	-	6382562	6382636	6382314	6382396	6383689	6385137	3096	1,7,2	0,0,1	1,5,3	0,0,0	173	99	1	1	1.0,1.0,0.534	1.0,1.0,1.0	-0.155
3103	gene17803	LOC4340149	6	-	2639435	2639514	2639182	2639311	2640665	2640728	3103	3,0,3	0,0,0	10,1,1	0,1,0	178	99	1	1	1.0,NA,1.0	1.0,0.357,1.0	0.214
3106	gene2218	LOC4326652	1	-	24476795	24477037	24475563	24475617	24478146	24478423	3106	3,1,2	0,0,0	8,18,3	0,0,1	341	99	1	1	1.0,1.0,1.0	1.0,1.0,0.466	0.178
3111	gene14839	LOC4337513	4	-	35431694	35432558	35430898	35430973	35432641	35432892	3111	0,0,3	0,0,0	74,62,44	1,1,0	963	99	1	1	NA,NA,1.0	0.884,0.864,1.0	0.084
3112	gene24114	LOC9267871	8	-	20389225	20392427	20387575	20388993	20392915	20393019	3112	597,762,1058	4,2,6	151,74,193	2,2,0	3301	99	0.8112787792	1	0.817,0.92,0.841	0.694,0.526,1.0	0.119
3113	gene24114	LOC9267871	8	-	20389225	20392427	20387575	20388993	20392911	20393019	3113	598,760,1053	1,1,0	150,74,193	0,0,0	3301	99	1	1	0.947,0.958,1.0	1.0,1.0,1.0	-0.032
3115	gene24114	LOC9267871	8	-	20395304	20396287	20393493	20394149	20396454	20396620	3115	7,3,10	1,1,1	13,12,9	4,1,1	1082	99	0.9291737049	1	0.39,0.215,0.478	0.229,0.523,0.452	-0.04
3117	gene24114	LOC9267871	8	-	20397688	20398123	20396454	20396620	20399220	20399424	3117	1,0,1	1,0,0	4,2,0	1,0,0	534	99	1	1	0.156,NA,1.0	0.426,1.0,NA	-0.135
3118	gene24114	LOC9267871	8	-	20397688	20398123	20396454	20396617	20399220	20399424	3118	1,0,1	1,0,1	4,2,0	1,1,0	534	99	1	1	0.156,NA,0.156	0.426,0.27,NA	-0.192
3119	gene24114	LOC9267871	8	-	20388033	20388097	20387575	20387945	20388865	20388993	3119	2,5,1	0,0,0	0,0,0	2,0,0	163	99	1	1	1.0,1.0,1.0	0.0,NA,NA	1
3120	gene24114	LOC9267871	8	-	20389225	20392345	20387575	20388993	20392915	20393019	3120	593,756,1043	4,2,6	149,73,191	2,2,0	3219	99	0.8124804808	1	0.82,0.921,0.842	0.696,0.529,1.0	0.119
3123	gene23189	LOC4344801	8	-	4533114	4533168	4532281	4532339	4533245	4533817	3123	9,5,13	6,6,14	13,6,10	4,10,4	153	99	0.353401365	1	0.493,0.35,0.375	0.678,0.28,0.618	-0.119
3124	gene21820	LOC4343574	7	-	22239919	22240022	22239766	22239849	22240126	22240353	3124	12,12,6	0,2,0	1,14,2	0,0,0	202	99	1	1	1.0,0.746,1.0	1.0,1.0,1.0	-0.085
3125	gene21820	LOC4343574	7	-	22239188	22239213	22239026	22239091	22239571	22239694	3125	4,3,1	5,2,3	0,1,0	0,0,0	124	99	1	1	0.39,0.545,0.21	NA,1.0,NA	-0.618
3126	gene27482	LOC4348435	10	+	10932665	10932689	10932087	10932466	10932886	10932971	3126	0,0,0	3,1,0	0,1,0	6,7,1	123	99	1	1	0.0,0.0,NA	0.0,0.103,0.0	-0.034
3127	gene7030	LOC4330267	2	-	27190489	27190612	27189102	27189571	27191636	27191736	3127	1,0,1	3,3,5	0,0,0	5,4,7	222	99	1	1	0.129,0.0,0.082	0.0,0.0,0.0	0.07
3128	gene32802	LOC4352827	12	+	26603726	26603894	26603361	26603541	26604423	26604782	3128	41,43,30	0,0,2	7,11,4	0,0,0	267	99	1	1	1.0,1.0,0.848	1.0,1.0,1.0	-0.051
3133	gene6751	LOC4329990	2	-	24486168	24486493	24485932	24486037	24486566	24486662	3133	2,1,2	7,1,3	1,0,0	3,0,0	424	99	1	1	0.063,0.189,0.135	0.072,NA,NA	0.057
3134	gene18426	LOC4340677	6	+	8157878	8157947	8157705	8157759	8158576	8158666	3134	847532824	1,0,0	119,91,67	0,0,0	168	99	1	1	0.998,1.0,1.0	1.0,1.0,1.0	-0.001
3135	gene13843	LOC4336562	4	-	27315048	27315169	27301409	27301504	27315461	27315516	3135	298432698	0,0,1	5,3,0	0,0,0	220	99	1	1	1.0,1.0,0.997	1.0,1.0,NA	-0.001
3136	gene13843	LOC4336562	4	-	27315461	27315516	27315048	27315169	27315614	27315730	3136	346487821	1,0,1	8,4,0	0,0,0	154	99	1	1	0.996,1.0,0.998	1.0,1.0,NA	-0.002
3137	gene13843	LOC4336562	4	-	27314892	27314940	27301409	27301504	27315048	27315169	3137	349501736	3,2,1	3,11,6	0,0,0	147	99	1	1	0.987,0.994,0.998	1.0,1.0,1.0	-0.007
3138	gene5872	LOC4329229	2	+	14012348	14012732	14011194	14011369	14014498	14014769	3138	2,6,3	2,1,1	3,7,4	3,4,1	483	99	0.7342723946	1	0.17,0.552,0.381	0.17,0.264,0.451	0.073
3139	gene25970	LOC4347172	9	-	16332790	16332940	16330100	16330490	16333523	16333621	3139	1,1,4	0,0,0	271,233,69	1,0,0	249	99	1	1	1.0,1.0,1.0	0.991,1.0,1.0	0.003
3141	gene7811	LOC9266501	2	+	33967679	33967723	33967388	33967496	33967839	33968022	3141	4,3,3	1,0,1	1,2,1	0,1,0	143	99	1	1	0.735,1.0,0.675	1.0,0.581,1.0	-0.057
3142	gene7811	LOC9266501	2	+	33967674	33967723	33967406	33967496	33967839	33968022	3142	2,0,3	1,0,1	2,2,0	0,1,0	148	99	1	1	0.572,NA,0.667	1.0,0.572,NA	-0.167
3143	gene29532	LOC9270334	11	-	7393854	7394032	7393269	7393606	7394431	7394514	3143	1,0,0	1,1,2	1,0,3	27,22,8	277	99	0.8397197423	1	0.263,0.0,0.0	0.013,0.0,0.118	0.044
3144	gene29532	LOC9270334	11	-	7398256	7398360	7397619	7397704	7398442	7398537	3144	1,3,0	0,0,0	0,3,4	11,6,5	203	99	1	1	1.0,1.0,NA	0.0,0.196,0.281	0.841
3149	gene10151	LOC107280210	3	-	18171022	18171295	18170501	18170666	18171429	18171690	3149	5,2,13	1,0,1	19,17,30	2,0,0	372	99	1	1	0.571,1.0,0.776	0.717,1.0,1.0	-0.123
314	gene3940	LOC4325019	1	+	39364869	39364934	39364111	39364533	39365123	39365636	314	3,3,5	1,0,0	10,7,4	0,0,0	164	99	1	1	0.644,1.0,1.0	1.0,1.0,1.0	-0.119
3150	gene19167	LOC4341280	6	+	21109534	21109788	21109278	21109443	21109939	21110103	3150	6,2,0	0,0,0	2,2,0	0,0,1	353	99	1	1	1.0,1.0,NA	1.0,1.0,0.0	0.333
3152	gene19167	LOC4341280	6	+	21106038	21106071	21105667	21105745	21106938	21107646	3152	0,1,0	0,2,0	0,0,3	0,0,0	132	99	1	1	NA,0.273,NA	NA,NA,1.0	-0.727
3153	gene24279	LOC4345756	8	+	22447734	22447920	22446525	22447607	22448550	22449011	3153	274246454	0,0,1	24,22,14	0,0,0	285	99	1	1	1.0,1.0,0.994	1.0,1.0,1.0	-0.002
3154	gene24733	LOC4346140	8	+	26546661	26546756	26546316	26546476	26548792	26548951	3154	0,0,1	0,1,0	0,1,0	0,0,0	194	99	1	1	NA,0.0,1.0	NA,1.0,NA	-0.5
3157	gene24733	LOC4346140	8	+	26548363	26548555	26547257	26548239	26548792	26548951	3157	1,1,1	2,1,3	0,1,1	0,0,0	291	99	1	1	0.145,0.254,0.102	NA,1.0,1.0	-0.833
3159	gene24733	LOC4346140	8	+	26548378	26548555	26547257	26548239	26548792	26548951	3159	1,1,1	2,1,3	0,1,1	0,0,0	276	99	1	1	0.152,0.264,0.107	NA,1.0,1.0	-0.826
3160	gene24733	LOC4346140	8	+	26547257	26548239	26546661	26546756	26548792	26548951	3160	3,4,10	0,0,1	6,2,5	0,1,0	1081	99	1	1	1.0,1.0,0.478	1.0,0.155,1.0	0.108
3164	gene72	LOC4326133	1	-	520185	520215	519879	520100	520323	520399	3164	100,90,114	0,0,1	22,28,14	0,0,0	129	99	1	1	1.0,1.0,0.989	1.0,1.0,1.0	-0.004
3165	gene28317	LOC4349147	10	-	20198213	20198354	20197905	20197956	20198428	20198485	3165	2893,3244,3901	0,0,1	71,64,55	0,0,0	240	99	1	1	1.0,1.0,0.999	1.0,1.0,1.0	0
3166	gene28317	LOC4349147	10	-	20199284	20199344	20198907	20199180	20199683	20199776	3166	1790,1739,2506	0,0,2	38,29,20	0,0,0	159	99	1	1	1.0,1.0,0.999	1.0,1.0,1.0	0
3167	gene26616	LOC4347749	9	+	21493181	21493311	21492892	21493068	21493561	21493657	3167	1,0,0	2,0,2	0,1,0	14,9,3	229	99	1	1	0.178,NA,0.0	0.0,0.046,0.0	0.074
3176	gene30631	LOC9268641	11	+	25134799	25134961	25134249	25134550	25137090	25137502	3176	0,2,1	1,0,0	0,10,7	0,0,0	261	99	1	1	0.0,1.0,1.0	NA,1.0,1.0	-0.333
3178	gene22503	LOC4344194	7	-	27984767	27984983	27983955	27984283	27985677	27985863	3178	1,6,1	3,0,0	65,66,52	2,1,1	315	99	0.6123756272	1	0.095,1.0,1.0	0.911,0.954,0.942	-0.237
3179	gene31412	LOC4351608	12	+	3461848	3461920	3461660	3461752	3462117	3462174	3179	4,10,2	0,0,0	80,96,64	0,0,1	171	99	1	1	1.0,1.0,1.0	1.0,1.0,0.974	0.009
3180	gene26342	LOC4347493	9	-	19455590	19456409	19455336	19455489	19457109	19457219	3180	22,16,11	1,0,0	24,29,13	0,0,0	918	99	1	1	0.703,1.0,1.0	1.0,1.0,1.0	-0.099
3181	gene322	LOC4325469	1	+	2404416	2404502	2404255	2404337	2405434	2405983	3181	14,14,3	0,0,0	50,69,40	0,2,1	185	99	0.4129750029	1	1.0,1.0,1.0	1.0,0.949,0.955	0.032
3182	gene8549	LOC4331699	3	-	3234393	3234731	3233938	3234221	3235673	3235934	3182	27,20,32	0,2,0	1,7,0	0,0,0	437	99	1	1	1.0,0.694,1.0	1.0,1.0,NA	-0.102
3184	gene10696	LOC4333678	3	-	26381177	26381238	26380705	26381101	26381324	26381413	3184	1,0,0	4,0,0	6,2,1	35,20,14	160	99	1	1	0.134,NA,NA	0.096,0.058,0.042	0.069
3186	gene22750	LOC4344427	8	-	175419	175493	174848	175024	175567	175675	3186	0,1,0	0,0,0	11,10,11	1,0,0	173	99	1	1	NA,1.0,NA	0.863,1.0,1.0	0.046
3187	gene22750	LOC4344427	8	-	175975	176121	175567	175675	176311	176362	3187	0,1,0	0,0,0	5,15,11	4,0,0	245	99	1	1	NA,1.0,NA	0.336,1.0,1.0	0.221
3192	gene15677	LOC9267632	5	-	10532633	10532691	10531524	10531874	10532785	10532966	3192	1,1,0	0,0,0	13,1,6	4,14,1	157	99	1	1	1.0,1.0,NA	0.672,0.043,0.791	0.498
3193	gene18634	LOC4340847	6	-	11685896	11685996	11685603	11685661	11687475	11687919	3193	35,25,19	0,0,1	7,9,4	0,0,0	199	99	1	1	1.0,1.0,0.904	1.0,1.0,1.0	-0.032
319	gene7186	LOC4330423	2	+	28762355	28762488	28761965	28762060	28763132	28763312	319	21,17,21	0,0,1	12,16,8	0,0,0	232	99	1	1	1.0,1.0,0.9	1.0,1.0,1.0	-0.033
31	gene13328	LOC4336066	4	+	23104537	23104606	23104075	23104091	23104813	23105264	31	0,0,0	0,0,1	2,0,1	3,3,0	168	99	1	1	NA,NA,0.0	0.282,0.0,1.0	-0.427
3204	gene29095	LOC4349816	11	+	2567311	2567435	2566019	2566164	2567611	2568067	3204	2,0,2	0,0,0	141140122	2,4,3	223	99	1	1	1.0,NA,1.0	0.969,0.94,0.948	0.048
3205	gene29095	LOC4349816	11	+	2567171	2567228	2566019	2566164	2567311	2567435	3205	0,0,3	0,0,0	196156120	1,0,0	156	99	1	1	NA,NA,1.0	0.992,1.0,1.0	0.003
3206	gene18264	LOC4340549	6	+	6516365	6516902	6515741	6515889	6516999	6517225	3206	1,0,1	0,0,0	29,10,6	2,0,1	636	99	1	1	1.0,NA,1.0	0.693,1.0,0.483	0.275
3208	gene31014	LOC4351293	12	+	564623	564743	563818	563923	565084	565174	3208	1,0,0	0,0,0	20,20,6	0,1,0	219	99	1	1	1.0,NA,NA	1.0,0.9,1.0	0.033
320	gene19196	LOC4341313	6	+	21657083	21657203	21656743	21656839	21657868	21658066	320	101,64,99	0,0,1	23,12,8	0,0,0	219	99	1	1	1.0,1.0,0.978	1.0,1.0,1.0	-0.007
3210	gene18716	LOC4340911	6	+	12811449	12811547	12811135	12811222	12812012	12812450	3210	24,30,23	0,1,1	4,8,1	0,0,0	197	99	1	1	1.0,0.938,0.92	1.0,1.0,1.0	-0.047
3211	gene18716	LOC4340911	6	+	12811669	12811757	12811449	12811547	12812012	12812450	3211	68,56,57	1,0,0	18,24,5	0,0,0	187	99	1	1	0.973,1.0,1.0	1.0,1.0,1.0	-0.009
3214	gene9665	LOC4332766	3	+	12497983	12498030	12496861	12497860	12498260	12499171	3214	3,1,3	0,0,2	4,7,5	0,0,0	146	99	0.7921311892	1	1.0,1.0,0.504	1.0,1.0,1.0	-0.165
3215	gene9665	LOC4332766	3	+	12495704	12495797	12495269	12495455	12495987	12496170	3215	17,14,19	1,1,1	50,61,32	1,1,0	192	99	1	1	0.898,0.878,0.907	0.963,0.969,1.0	-0.083
3216	gene9665	LOC4332766	3	+	12498260	12499171	12496861	12498030	12499653	12500037	3216	41,46,72	0,1,2	254291150	0,0,0	1010	99	0.7415672619	1	1.0,0.818,0.779	1.0,1.0,1.0	-0.134
3217	gene9665	LOC4332766	3	+	12497953	12498030	12496861	12497860	12498260	12499171	3217	3,2,4	0,0,2	6,11,8	0,0,0	176	99	0.8287526514	1	1.0,1.0,0.529	1.0,1.0,1.0	-0.157
3220	gene29123	LOC4349840	11	-	2865397	2866256	2864631	2864732	2866586	2866726	3220	308217324	0,1,0	75,46,15	0,0,0	958	99	1	1	1.0,0.957,1.0	1.0,1.0,1.0	-0.014
3226	gene4217	LOC4326516	1	-	41308349	41308424	41306919	41307075	41310976	41311144	3226	1,0,0	0,0,0	47,68,31	1,0,0	174	99	1	1	1.0,NA,NA	0.964,1.0,1.0	0.012
3227	gene29054	LOC9270769	11	+	2279687	2279801	2279081	2279151	2280028	2280199	3227	12,15,16	1,2,0	0,1,4	0,0,0	213	99	1	1	0.848,0.777,1.0	NA,1.0,1.0	-0.125
3228	gene29054	LOC9270769	11	+	2279151	2279270	2278954	2278973	2279358	2279440	3228	23,16,24	0,0,0	2,2,0	0,0,1	218	99	1	1	1.0,1.0,1.0	1.0,1.0,0.0	0.333
3229	gene29054	LOC9270769	11	+	2279908	2279921	2279687	2279801	2280028	2280199	3229	6,5,8	12,14,12	0,0,0	0,1,3	112	99	1	1	0.307,0.24,0.371	NA,0.0,0.0	0.306
3230	gene29054	LOC9270769	11	+	2279081	2279270	2278827	2278973	2279358	2279440	3230	26,13,19	0,0,0	4,0,0	0,0,1	288	99	1	1	1.0,1.0,1.0	1.0,NA,0.0	0.5
3231	gene29054	LOC9270769	11	+	2279358	2279440	2279081	2279151	2279687	2279801	3231	5,12,29	0,0,1	0,1,0	0,0,0	181	99	1	1	1.0,1.0,0.941	NA,1.0,NA	-0.02
3232	gene29054	LOC9270769	11	+	2279081	2279151	2278827	2278973	2279358	2279440	3232	2,0,8	0,0,0	2,0,0	0,0,1	169	99	1	1	1.0,NA,1.0	1.0,NA,0.0	0.5
3236	gene32221	LOC9266999	12	+	19649698	19649792	19648824	19649011	19649884	19650285	3236	0,0,0	1,0,0	3,2,2	6,10,7	193	99	1	1	0.0,NA,NA	0.204,0.093,0.128	-0.142
3238	gene19801	LOC4341865	6	-	28461900	28462280	28461492	28461618	28463205	28463493	3238	1,0,0	0,0,0	3,10,7	0,2,3	479	99	1	1	1.0,NA,NA	1.0,0.508,0.325	0.389
323	gene31975	LOC4352121	12	-	14017854	14017940	14017029	14017586	14018330	14018686	323	43,30,37	1,0,0	9,8,6	1,0,0	185	99	1	1	0.958,1.0,1.0	0.828,1.0,1.0	0.043
3241	gene12509	LOC9267104	4	+	11794574	11794791	11784270	11784395	11795164	11795264	3241	3,1,2	0,3,2	3,8,3	6,5,0	316	99	0.630077936	1	1.0,0.095,0.239	0.135,0.334,1.0	-0.045
3244	gene30776	LOC4351088	11	-	27117148	27117383	27116520	27116887	27117816	27118018	3244	4,3,4	0,0,0	2695,3443,3190	0,11,1	334	99	1	1	1.0,1.0,1.0	1.0,0.989,0.999	0.004
3246	gene17919	LOC4340252	6	+	3417003	3417056	3416204	3416249	3417277	3417636	3246	0,0,1	0,0,0	7,6,6	1,0,0	152	99	1	1	NA,NA,1.0	0.82,1.0,1.0	0.06
3249	gene17919	LOC4340252	6	+	3417003	3417065	3416204	3416249	3417277	3417636	3249	6,2,1	0,0,0	11,19,18	1,0,0	161	99	1	1	1.0,1.0,1.0	0.871,1.0,1.0	0.043
324	gene31975	LOC4352121	12	-	14018028	14018091	14017854	14017940	14018330	14018686	324	70,70,58	0,3,0	15,13,9	0,0,1	162	99	0.9176679245	1	1.0,0.934,1.0	1.0,1.0,0.846	0.029
3251	gene7242	LOC4330479	2	+	29305459	29305505	29304165	29304327	29305639	29305756	3251	0,1,0	3,7,10	0,1,0	8,4,0	145	99	1	1	0.0,0.089,0.0	0.0,0.146,NA	-0.043
3252	gene3075	LOC4326892	1	+	32192092	32192164	32191561	32191619	32192252	32192354	3252	5,0,6	0,1,0	11,12,1	0,0,0	171	99	1	1	1.0,0.0,1.0	1.0,1.0,1.0	-0.333
3253	gene7713	LOC4330934	2	+	33197764	33197840	33196959	33197091	33198028	33198483	3253	205163265	0,0,0	59,51,17	2,0,0	175	99	1	1	1.0,1.0,1.0	0.943,1.0,1.0	0.019
3254	gene30093	LOC9271860	11	+	18511718	18511792	18509075	18509278	18512052	18512629	3254	0,1,0	2,0,0	0,1,0	0,0,1	173	99	1	1	0.0,1.0,NA	NA,1.0,0.0	0
3258	gene30133	LOC9266976	11	-	19119816	19119940	19118489	19118925	19120780	19121021	3258	0,0,0	0,0,1	0,0,2	6,9,16	223	99	1	1	NA,NA,0.0	0.0,0.0,0.053	-0.018
3263	gene3412	LOC4327613	1	-	35072323	35072392	35071804	35071921	35072912	35072978	3263	4,1,0	0,0,0	26,17,10	1,0,0	168	99	1	1	1.0,1.0,NA	0.939,1.0,1.0	0.02
3265	gene2504	LOC4325901	1	+	27627425	27627485	27627243	27627324	27627759	27627825	3265	2,6,1	0,0,1	2,7,4	0,0,0	159	99	1	1	1.0,1.0,0.384	1.0,1.0,1.0	-0.205
3266	gene22225	LOC4343942	7	-	25699972	25700298	25699148	25699231	25703566	25703607	3266	0,1,2	0,0,0	49,31,37	1,0,0	425	99	1	1	NA,1.0,1.0	0.919,1.0,1.0	0.027
326	gene17062	LOC4339472	5	+	26869012	26869043	26868747	26868845	26869582	26869682	326	100,80,123	1,0,0	3,4,0	0,0,0	130	99	1	1	0.987,1.0,1.0	1.0,1.0,NA	-0.004
3270	gene25392	LOC4346693	9	+	8616806	8616866	8616586	8616699	8616962	8617010	3270	18,15,18	0,1,0	5,5,7	0,0,0	159	99	1	1	1.0,0.903,1.0	1.0,1.0,1.0	-0.032
3271	gene11296	LOC9266933	3	-	31840706	31840977	31839905	31840424	31841873	31842150	3271	10,13,19	0,0,1	44,43,33	0,0,0	370	99	1	1	1.0,1.0,0.836	1.0,1.0,1.0	-0.055
3272	gene11296	LOC9266933	3	-	31840586	31840977	31839905	31840424	31841873	31842150	3272	15,21,28	0,0,1	64,60,55	0,0,0	490	99	1	1	1.0,1.0,0.85	1.0,1.0,1.0	-0.05
3273	gene18119	LOC4340426	6	+	5230934	5230979	5230780	5230832	5231176	5231613	3273	6404,6533,8323	0,0,1	36,79,19	0,0,0	144	99	1	1	1.0,1.0,1.0	1.0,1.0,1.0	0
3274	gene21233	LOC4343067	7	-	14521489	14521561	14520877	14520972	14521766	14521808	3274	0,0,0	0,1,0	0,1,2	0,0,0	171	99	1	1	NA,0.0,NA	NA,1.0,1.0	-1
3276	gene21233	LOC4343067	7	-	14521328	14521561	14520877	14520972	14521766	14521808	3276	2,0,0	0,1,0	7,10,6	0,0,0	332	99	1	1	1.0,0.0,NA	1.0,1.0,1.0	-0.5
3283	gene10580	LOC107277011	3	-	25044886	25045125	25044314	25044399	25045289	25045460	3283	357299466	0,0,0	11,15,35	0,0,1	338	99	1	1	1.0,1.0,1.0	1.0,1.0,0.911	0.03
3285	gene1648	LOC4324537	1	+	17014924	17015052	17014315	17014541	17015124	17016324	3285	1,0,1	0,0,0	3,6,2	1,3,0	227	99	1	1	1.0,NA,1.0	0.567,0.466,1.0	0.322
3286	gene1615	LOC9270533	1	+	16233529	16233920	16232983	16233063	16234056	16234510	3286	22,6,7	1,0,0	241317232	2,1,1	490	99	0.4749129948	1	0.816,1.0,1.0	0.961,0.985,0.979	-0.036
3287	gene16102	LOC4338598	5	-	17966053	17966116	17965863	17965941	17966419	17967274	3287	25,17,21	0,0,0	46,79,53	1,0,0	162	99	1	1	1.0,1.0,1.0	0.966,1.0,1.0	0.011
3288	gene15014	LOC4337656	5	+	1193677	1193689	1192872	1193236	1193770	1193851	3288	0,0,0	0,1,0	0,2,0	1,2,1	111	99	1	1	NA,0.0,NA	0.0,0.471,0.0	-0.157
3289	gene21410	LOC4343229	7	-	17428672	17428712	17427887	17428003	17429152	17429426	3289	0,1,1	32,18,32	1,1,0	3,9,4	139	99	1	1	0.0,0.038,0.022	0.192,0.073,0.0	-0.068
3290	gene21410	LOC4343229	7	-	17428672	17428720	17427887	17428003	17429152	17429426	3290	0,0,1	32,18,32	1,1,0	3,9,4	147	99	1	1	0.0,0.0,0.021	0.183,0.07,0.0	-0.077
3291	gene3164	LOC4327902	1	-	32913336	32913381	32912606	32912673	32913475	32913714	3291	2,1,4	0,0,2	10,15,3	1,0,0	144	99	1	1	1.0,1.0,0.579	0.873,1.0,1.0	-0.098
3292	gene3164	LOC4327902	1	-	32921684	32921838	32920592	32920663	32922776	32922840	3292	4,2,5	0,1,0	0,5,8	0,0,0	253	99	1	1	1.0,0.439,1.0	NA,1.0,1.0	-0.187
3293	gene6834	LOC4330072	2	+	25436986	25437976	25436192	25436449	25438779	25439423	3293	0,3,0	0,0,0	48,42,15	0,0,2	1089	99	1	1	NA,1.0,NA	1.0,1.0,0.405	0.198
3294	gene6834	LOC4330072	2	+	25436986	25437829	25436192	25436449	25438779	25439423	3294	0,2,0	0,0,0	42,35,10	0,0,2	942	99	1	1	NA,1.0,NA	1.0,1.0,0.344	0.219
3295	gene6834	LOC4330072	2	+	25436986	25437821	25436192	25436449	25438779	25439423	3295	0,2,0	0,0,0	40,34,11	0,0,2	934	99	1	1	NA,1.0,NA	1.0,1.0,0.368	0.211
3296	gene10742	LOC4333716	3	-	26886751	26886825	26886568	26886623	26887060	26887204	3296	23,18,15	0,0,0	27,25,5	0,0,1	173	99	1	1	1.0,1.0,1.0	1.0,1.0,0.741	0.086
3298	gene11765	LOC4334695	3	+	35089141	35089221	35084615	35088400	35089555	35090056	3298	7,2,10	7,3,4	9,16,1	10,3,2	179	99	0.7705106429	1	0.356,0.269,0.58	0.332,0.747,0.217	-0.03
32	gene13328	LOC4336066	4	+	23104519	23104606	23104037	23104091	23104813	23105264	32	0,0,0	0,0,1	2,1,1	3,3,0	186	99	1	1	NA,NA,0.0	0.262,0.151,1.0	-0.471
3300	gene32663	LOC4352715	12	+	25244174	25244193	25243879	25243966	25244271	25244303	3300	0,1,0	0,0,0	1,4,3	0,1,0	118	99	1	1	NA,1.0,NA	1.0,0.77,1.0	0.077
3305	gene17004	LOC4339426	5	+	26491020	26491146	26490532	26490742	26492389	26492539	3305	3,7,19	0,0,0	14,3,4	2,0,0	225	99	1	1	1.0,1.0,1.0	0.755,1.0,1.0	0.082
3306	gene23378	LOC4344965	8	+	7499443	7499546	7498851	7498995	7499723	7499855	3306	14,21,16	0,0,1	19,13,3	0,0,0	202	99	1	1	1.0,1.0,0.887	1.0,1.0,1.0	-0.038
3307	gene23378	LOC4344965	8	+	7498851	7498995	7498484	7498613	7499443	7499546	3307	18,32,29	0,1,0	32,28,4	0,0,0	243	99	1	1	1.0,0.929,1.0	1.0,1.0,1.0	-0.024
3308	gene8313	LOC4331470	3	-	1500406	1500637	1500205	1500265	1500835	1501000	3308	71,85,73	0,0,1	29,9,3	0,0,0	330	99	1	1	1.0,1.0,0.956	1.0,1.0,1.0	-0.015
330	gene13935	LOC4336652	4	+	28079422	28079513	28079034	28079283	28079644	28079703	330	0,0,0	3,0,1	0,0,1	4,1,1	190	99	1	1	0.0,NA,0.0	0.0,0.0,0.343	-0.114
3313	gene30735	LOC4351063	11	-	26527294	26527419	26527173	26527224	26527958	26529924	3313	1,0,0	0,0,0	1,0,1	1,0,0	224	99	1	1	1.0,NA,NA	0.307,NA,1.0	0.347
3315	gene7052	LOC4330286	2	-	27373086	27373477	27372072	27373014	27373548	27373706	3315	1538,1478,2327	4,2,4	22,23,5	0,0,0	490	99	1	1	0.987,0.993,0.992	1.0,1.0,1.0	-0.009
3317	gene22142	LOC9269932	7	+	24957962	24958048	24956205	24957275	24958124	24958229	3317	44,53,56	1,0,1	12,25,18	0,0,0	185	99	1	1	0.959,1.0,0.968	1.0,1.0,1.0	-0.024
3318	gene25983	LOC4347181	9	+	16445019	16445165	16443692	16444396	16445364	16445942	3318	43,38,70	1,2,2	0,0,0	0,1,1	245	99	1	1	0.946,0.885,0.934	NA,0.0,0.0	0.922
331	gene13935	LOC4336652	4	+	28080676	28080772	28079644	28079703	28080931	28081252	331	2,1,0	0,1,0	10,4,3	2,0,5	195	99	1	1	1.0,0.337,NA	0.717,1.0,0.233	0.018
3320	gene22550	LOC4344234	7	-	28310058	28310219	28309438	28309500	28311353	28311576	3320	82,64,83	0,0,1	42,43,8	0,1,0	260	99	1	1	1.0,1.0,0.969	1.0,0.942,1.0	0.009
3321	gene21890	LOC4343640	7	-	22835918	22836106	22835727	22835766	22836874	22837302	3321	1,0,0	1,1,0	1,0,1	0,1,8	287	99	1	1	0.256,0.0,NA	1.0,0.0,0.041	-0.219
3322	gene17607	LOC107276359	6	-	1190927	1191020	1190608	1190642	1191149	1191728	3322	1,0,0	0,0,0	0,0,0	1,1,1	192	99	1	1	1.0,NA,NA	0.0,0.0,0.0	1
3323	gene14170	LOC4336873	4	-	30283444	30283509	30282920	30283093	30285082	30285356	3323	0,0,1	0,0,0	0,0,0	0,1,0	164	99	1	1	NA,NA,1.0	NA,0.0,NA	1
3325	gene14170	LOC4336873	4	-	30283444	30283794	30282920	30283093	30285082	30285356	3325	2,2,2	0,0,0	5,4,1	0,1,0	449	99	1	1	1.0,1.0,1.0	1.0,0.469,1.0	0.177
3326	gene6304	LOC4329605	2	+	20185297	20185429	20185061	20185107	20185557	20186098	3326	6,7,8	0,0,0	28,34,6	0,1,0	231	99	1	1	1.0,1.0,1.0	1.0,0.936,1.0	0.021
3329	gene2911	LOC4327199	1	+	30869845	30869939	30869443	30869566	30870560	30870643	3329	3,1,0	0,0,0	83,122,31	0,0,2	193	99	1	1	1.0,1.0,NA	1.0,1.0,0.888	0.037
332	gene13935	LOC4336652	4	+	28079422	28079509	28079034	28079283	28079644	28079703	332	0,0,0	3,0,1	2,0,2	4,1,1	186	99	1	1	0.0,NA,0.0	0.21,0.0,0.516	-0.242
3331	gene7463	LOC4330694	2	-	31097253	31097358	31096160	31096721	31097716	31097767	3331	34,39,44	0,1,0	65,61,44	0,1,0	204	99	1	1	1.0,0.95,1.0	1.0,0.967,1.0	-0.006
3333	gene11908	LOC4334829	3	-	36006858	36006950	36004232	36006616	36007211	36007505	3333	44,66,86	66,49,68	32,49,29	37,41,41	191	99	0.5145092679	1	0.257,0.411,0.396	0.31,0.383,0.268	0.034
3336	gene9030	LOC9267087	3	-	6984879	6985012	6982352	6982524	6985337	6987618	3336	9,3,5	0,0,2	0,2,0	0,0,0	232	99	1	1	1.0,1.0,0.516	NA,1.0,NA	-0.161
3337	gene9030	LOC9267087	3	-	6984174	6985012	6982352	6982524	6985337	6987618	3337	42,37,37	0,0,2	2,13,9	0,0,0	937	99	1	1	1.0,1.0,0.662	1.0,1.0,1.0	-0.113
3338	gene2025	LOC4327652	1	+	22744238	22744332	22744051	22744147	22745684	22745922	3338	210175224	0,0,3	23,25,11	0,1,0	193	99	1	1	1.0,1.0,0.975	1.0,0.928,1.0	0.016
3340	gene9113	LOC4332231	3	+	7675078	7675364	7674901	7674989	7675602	7675887	3340	240220186	1,0,0	64,74,13	0,0,0	385	99	1	1	0.984,1.0,1.0	1.0,1.0,1.0	-0.005
3341	gene8748	LOC4331897	3	-	4698252	4698363	4698092	4698158	4698478	4698517	3341	4,2,7	0,0,1	3,8,0	0,0,0	210	99	1	1	1.0,1.0,0.767	1.0,1.0,NA	-0.078
3342	gene15150	LOC4337794	5	-	2620281	2620372	2619420	2619486	2620810	2620887	3342	16,7,20	0,0,1	57,86,21	0,0,0	190	99	1	1	1.0,1.0,0.912	1.0,1.0,1.0	-0.029
3351	gene16012	LOC4338525	5	+	16967783	16967860	16967482	16967550	16968375	16968556	3351	5,8,3	0,0,0	11,45,7	2,0,0	176	99	1	1	1.0,1.0,1.0	0.756,1.0,1.0	0.081
3357	gene11633	LOC107280356	3	+	34306141	34306244	34305961	34306075	34307034	34307141	3357	21,22,38	0,2,0	1,3,1	0,1,0	202	99	1	1	1.0,0.844,1.0	1.0,0.595,1.0	0.083
3359	gene16557	LOC4339042	5	-	22835845	22835963	22834978	22835617	22836269	22836406	3359	9,21,19	0,0,2	65,51,69	0,0,0	217	99	1	1	1.0,1.0,0.813	1.0,1.0,1.0	-0.062
335	gene17102	LOC4339506	5	+	27151881	27152016	27151516	27151793	27152142	27152247	335	17,13,26	0,0,1	7,14,3	0,0,0	234	99	1	1	1.0,1.0,0.917	1.0,1.0,1.0	-0.028
3361	gene5147	LOC4328580	2	-	5073311	5073459	5073117	5073227	5073583	5073725	3361	94,82,140	0,1,0	3,4,2	0,0,0	247	99	1	1	1.0,0.97,1.0	1.0,1.0,1.0	-0.01
3362	gene3096	LOC4325502	1	+	32352070	32352161	32350341	32350880	32352325	32352635	3362	12,6,12	1,0,0	8,8,9	0,0,0	190	99	1	1	0.862,1.0,1.0	1.0,1.0,1.0	-0.046
3366	gene23778	LOC4345313	8	-	15210870	15210980	15210695	15210769	15211086	15211156	3366	0,0,0	4,2,2	3,1,0	21,22,14	209	99	0.3944338432	1	0.0,0.0,0.0	0.063,0.021,0.0	-0.028
3367	gene17271	LOC4339658	5	+	28368302	28368458	28367294	28367573	28370512	28370954	3367	18,8,24	0,0,1	31,22,20	2,1,0	255	99	0.5439089785	1	1.0,1.0,0.903	0.858,0.895,1.0	0.05
3368	gene28548	LOC107279219	10	+	21911392	21911502	21911121	21911220	21911576	21911741	3368	16,5,19	0,1,1	14,17,20	0,0,0	209	99	1	1	1.0,0.703,0.9	1.0,1.0,1.0	-0.132
3369	gene28548	LOC107279219	10	+	21911387	21911502	21911121	21911220	21911576	21911741	3369	16,8,18	0,1,1	12,19,23	0,0,0	214	99	1	1	1.0,0.787,0.893	1.0,1.0,1.0	-0.107
336	gene17102	LOC4339506	5	+	27151881	27152019	27151516	27151793	27152142	27152247	336	33,36,42	0,0,1	10,20,5	0,0,0	237	99	1	1	1.0,1.0,0.946	1.0,1.0,1.0	-0.018
3371	gene6552	LOC4329817	2	+	22688910	22689023	22688390	22688684	22689110	22689609	3371	4,3,8	0,0,1	98,121,68	0,0,0	212	99	1	1	1.0,1.0,0.789	1.0,1.0,1.0	-0.07
3372	gene17529	LOC4339885	6	+	585128	585207	584533	584623	585385	585492	3372	581338553	1,0,0	17,16,11	0,0,0	178	99	1	1	0.997,1.0,1.0	1.0,1.0,1.0	-0.001
3374	gene23786	LOC107282077	8	+	15340202	15340308	15336858	15336999	15340754	15340826	3374	2,0,1	0,0,1	1,1,1	3,2,2	205	99	1	1	1.0,NA,0.326	0.139,0.194,0.194	0.487
3375	gene25700	LOC9269780	9	-	13218426	13218498	13216111	13217280	13219063	13221894	3375	0,2,1	0,0,3	0,0,0	0,0,3	171	99	1	1	NA,1.0,0.162	NA,NA,0.0	0.581
3377	gene25700	LOC9269780	9	-	13218426	13218549	13216111	13217280	13219063	13221894	3377	0,1,1	0,0,3	0,0,0	0,0,3	222	99	1	1	NA,1.0,0.129	NA,NA,0.0	0.565
3379	gene17319	LOC4339700	5	-	28748640	28748781	28747476	28747567	28748885	28748951	3379	1082,1058,1459	10,11,11	14,5,6	1,1,0	240	99	0.2724718098	1	0.978,0.975,0.982	0.852,0.673,1.0	0.137
3381	gene3003	LOC4327016	1	+	31637454	31637527	31635898	31636026	31637874	31638061	3381	1,0,0	1,0,0	9,4,6	4,2,10	172	99	1	1	0.365,NA,NA	0.564,0.535,0.257	-0.087
3382	gene3003	LOC4327016	1	+	31637454	31637527	31635898	31636026	31638070	31638432	3382	2,1,0	0,2,0	11,5,8	12,16,9	172	99	1	1	1.0,0.223,NA	0.345,0.152,0.338	0.333
3383	gene3003	LOC4327016	1	+	31636937	31636973	31635898	31636026	31637874	31638061	3383	0,0,1	1,0,0	3,0,0	4,2,10	135	99	1	1	0.0,NA,1.0	0.355,0.0,0.0	0.382
3384	gene3003	LOC4327016	1	+	31636937	31636973	31635898	31636026	31638070	31638432	3384	0,0,3	0,2,0	4,2,1	12,16,9	135	99	1	1	NA,0.0,1.0	0.196,0.084,0.075	0.382
3385	gene3003	LOC4327016	1	+	31637874	31637921	31635898	31636026	31638070	31638432	3385	1,0,0	0,2,0	4,2,2	12,16,9	146	99	1	1	1.0,0.0,NA	0.184,0.078,0.131	0.369
3386	gene3003	LOC4327016	1	+	31637874	31637921	31637454	31637527	31638070	31638432	3386	0,0,0	1,1,0	4,1,0	7,4,4	146	99	1	1	0.0,0.0,NA	0.279,0.145,0.0	-0.141
3387	gene3003	LOC4327016	1	+	31637874	31637921	31636937	31636973	31638070	31638432	3387	0,0,0	0,0,2	2,1,0	2,2,1	146	99	1	1	NA,NA,0.0	0.404,0.253,0.0	-0.219
3388	gene31822	LOC4351978	12	-	10441695	10441755	10441421	10441466	10442505	10442568	3388	2,0,4	0,0,0	81,70,61	1,2,0	159	99	1	1	1.0,NA,1.0	0.981,0.956,1.0	0.021
3389	gene7583	LOC4330811	2	-	32083419	32083491	32083121	32083193	32083766	32083808	3389	0,0,1	2,2,4	0,1,0	3,6,1	171	99	1	1	0.0,0.0,0.126	0.0,0.088,0.0	0.013
3391	gene3295	LOC4327535	1	+	34033850	34034046	34033160	34033514	34034415	34034688	3391	89,75,89	0,1,0	128,107,62	0,0,0	295	99	1	1	1.0,0.962,1.0	1.0,1.0,1.0	-0.013
3397	gene13320	LOC4336057	4	+	23046756	23046818	23041299	23041378	23047548	23047648	3397	133107176	0,0,0	7,4,12	0,0,1	161	99	1	1	1.0,1.0,1.0	1.0,1.0,0.881	0.04
3399	gene7487	LOC4330717	2	+	31295644	31295761	31290650	31290784	31298337	31298960	3399	3,2,0	0,0,1	4,6,4	0,0,0	216	99	1	1	1.0,1.0,0.0	1.0,1.0,1.0	-0.333
33	gene32436	LOC4352503	12	-	22784384	22785452	22784154	22784286	22785674	22785775	33	8,11,22	1,0,0	17,18,23	0,0,0	1167	99	1	1	0.404,1.0,1.0	1.0,1.0,1.0	-0.199
3400	gene7487	LOC4330717	2	+	31291350	31291941	31290650	31290784	31295644	31295761	3400	47,49,42	0,1,0	46,56,47	0,0,0	690	99	1	1	1.0,0.875,1.0	1.0,1.0,1.0	-0.042
3401	gene7487	LOC4330717	2	+	31291350	31291941	31290650	31290784	31298337	31298960	3401	29,30,30	0,0,1	33,43,35	0,0,0	690	99	1	1	1.0,1.0,0.811	1.0,1.0,1.0	-0.063
3402	gene7487	LOC4330717	2	+	31291339	31291941	31290647	31290784	31295644	31295761	3402	48,46,43	0,1,0	51,57,48	0,0,0	701	99	1	1	1.0,0.867,1.0	1.0,1.0,1.0	-0.044
3403	gene7487	LOC4330717	2	+	31291339	31291941	31290647	31290784	31298337	31298960	3403	30,27,31	0,0,1	38,44,36	0,0,0	701	99	1	1	1.0,1.0,0.814	1.0,1.0,1.0	-0.062
3404	gene7487	LOC4330717	2	+	31295870	31296313	31295644	31295761	31298337	31298960	3404	80,106,96	0,0,0	71,66,63	1,0,0	542	99	1	1	1.0,1.0,1.0	0.928,1.0,1.0	0.024
3406	gene26499	LOC4347640	9	+	20623182	20623362	20621252	20621332	20625286	20625432	3406	1,1,0	1,1,0	32,26,9	80,80,28	279	99	1	1	0.262,0.262,NA	0.124,0.103,0.102	0.152
3408	gene18337	LOC4340609	6	-	7163065	7163170	7162155	7162206	7163256	7163368	3408	9,4,4	1,0,0	27,15,10	0,0,0	204	99	1	1	0.814,1.0,1.0	1.0,1.0,1.0	-0.062
3410	gene5911	LOC4329276	2	-	15001238	15001296	15000086	15001099	15001401	15001461	3410	0,3,1	0,0,0	2,1,0	0,0,2	157	99	1	1	NA,1.0,1.0	1.0,1.0,0.0	0.333
3411	gene5911	LOC4329276	2	-	15001238	15001296	15000086	15001045	15001401	15001461	3411	0,3,1	0,0,0	2,1,3	0,1,3	157	99	1	1	NA,1.0,1.0	1.0,0.387,0.387	0.409
3413	gene5911	LOC4329276	2	-	15000788	15000860	15000086	15000387	15000957	15001296	3413	0,1,0	0,0,0	0,0,3	2,0,0	171	99	1	1	NA,1.0,NA	0.0,NA,1.0	0.5
3414	gene5911	LOC4329276	2	-	15000788	15000860	15000086	15000367	15000957	15001296	3414	0,1,0	0,0,0	0,0,3	0,2,1	171	99	1	1	NA,1.0,NA	NA,0.0,0.635	0.682
3415	gene5911	LOC4329276	2	-	15001242	15001296	15000957	15001045	15001401	15001461	3415	0,3,0	0,0,0	2,3,0	0,1,3	153	99	1	1	NA,1.0,NA	1.0,0.66,0.0	0.447
3416	gene5911	LOC4329276	2	-	15001242	15001296	15000086	15001099	15001401	15001461	3416	0,3,2	0,0,0	2,2,2	0,0,2	153	99	1	1	NA,1.0,1.0	1.0,1.0,0.393	0.202
3419	gene6492	LOC4329759	2	-	22165036	22165196	22164746	22164827	22165329	22165394	3419	634664965	1,0,2	324358286	0,0,0	259	99	1	1	0.996,1.0,0.995	1.0,1.0,1.0	-0.003
3421	gene26112	LOC9272286	9	+	17641547	17641606	17637085	17637305	17641792	17641998	3421	3,2,1	0,2,0	1,0,0	0,1,0	158	99	1	1	1.0,0.385,1.0	1.0,0.0,NA	0.295
3426	gene21468	LOC4343276	7	-	18339864	18339902	18339657	18339708	18339991	18340085	3426	0,0,0	1,0,1	0,1,0	22,16,13	137	99	1	1	0.0,NA,0.0	0.0,0.043,0.0	-0.014
3427	gene21468	LOC4343276	7	-	18339786	18339902	18339667	18339708	18339991	18340085	3427	0,0,0	1,0,1	0,0,1	22,16,13	215	99	1	1	0.0,NA,0.0	0.0,0.0,0.034	-0.011
3430	gene21468	LOC4343276	7	-	18339864	18339921	18339657	18339708	18339991	18340085	3430	0,0,0	1,0,1	1,1,0	22,16,13	156	99	1	1	0.0,NA,0.0	0.028,0.038,0.0	-0.022
3433	gene2289	LOC4326668	1	-	25154152	25154364	25153899	25153998	25154475	25154631	3433	1999,2146,2772	7,9,6	41,28,21	0,0,0	311	99	1	1	0.989,0.987,0.993	1.0,1.0,1.0	-0.01
3434	gene10141	LOC4333174	3	+	18039634	18039842	18039104	18039437	18039940	18040287	3434	17,17,31	0,0,2	175,175,62	2,0,0	307	99	1	1	1.0,1.0,0.833	0.966,1.0,1.0	-0.044
3438	gene10141	LOC4333174	3	+	18041022	18041087	18040804	18040924	18041181	18041590	3438	7,7,7	0,0,0	30,24,37	0,0,1	164	99	1	1	1.0,1.0,1.0	1.0,1.0,0.957	0.014
3440	gene10141	LOC4333174	3	+	18036586	18036653	18032198	18033859	18036744	18036870	3440	0,0,0	0,1,1	0,1,0	1,1,0	166	99	1	1	NA,0.0,0.0	0.0,0.374,NA	-0.187
3441	gene9085	LOC4332206	3	+	7450205	7450258	7449796	7450087	7450337	7450404	3441	0,1,0	0,0,0	105146142	1,0,0	152	99	1	1	NA,1.0,NA	0.986,1.0,1.0	0.005
3443	gene9906	LOC4332972	3	+	15001145	15001273	15000825	15000944	15001428	15002143	3443	69,62,66	0,0,0	85,127,64	0,0,2	227	99	1	1	1.0,1.0,1.0	1.0,1.0,0.933	0.022
3445	gene18056	LOC4340363	6	-	4595390	4595700	4594753	4595160	4595804	4596899	3445	0,1,1	0,0,0	9,10,6	0,2,2	409	99	1	1	NA,1.0,1.0	1.0,0.548,0.421	0.344
3446	gene60	LOC4326159	1	-	416911	417087	416265	416767	417509	417602	3446	2,1,1	14,17,21	2,4,3	58,63,89	275	99	0.5406969078	1	0.049,0.021,0.017	0.012,0.022,0.012	0.014
3447	gene60	LOC4326159	1	-	419407	419489	418566	419289	419574	419681	3447	12,11,9	0,0,0	29,20,11	0,1,0	181	99	1	1	1.0,1.0,1.0	1.0,0.916,1.0	0.028
3451	gene20803	LOC4342702	7	+	5887864	5887906	5887742	5887798	5888427	5888503	3451	35,7,18	1,0,0	53,65,15	0,0,0	141	99	1	1	0.961,1.0,1.0	1.0,1.0,1.0	-0.013
3452	gene587	LOC4325329	1	-	4336615	4336762	4336350	4336532	4338299	4338490	3452	14,8,16	0,0,0	20,15,3	0,2,0	246	99	1	1	1.0,1.0,1.0	1.0,0.751,1.0	0.083
3460	gene17582	LOC4339931	6	+	916699	916740	916452	916569	916825	916926	3460	5,1,3	0,0,3	1,0,1	0,0,0	140	99	1	1	1.0,1.0,0.414	1.0,NA,1.0	-0.195
3461	gene28438	LOC4349257	10	+	21105891	21105957	21105103	21105484	21107322	21107560	3461	0,0,0	0,1,0	0,0,1	1,1,1	165	99	1	1	NA,0.0,NA	0.0,0.0,0.375	-0.125
3462	gene28438	LOC4349257	10	+	21105894	21105957	21105103	21105484	21107322	21107560	3462	0,0,0	0,1,0	1,0,1	1,1,1	162	99	1	1	NA,0.0,NA	0.379,0.0,0.379	-0.253
3465	gene384	LOC4324503	1	-	2863743	2863834	2863496	2863624	2864430	2867422	3465	0,0,0	1,0,0	5,1,1	0,1,0	190	99	1	1	0.0,NA,NA	1.0,0.343,1.0	-0.781
3466	gene384	LOC4324503	1	-	2863743	2863974	2863529	2863624	2864430	2867422	3466	0,0,0	1,0,0	5,2,4	0,1,0	330	99	1	1	0.0,NA,NA	1.0,0.375,1.0	-0.792
3468	gene14494	LOC4337181	4	+	32752830	32752946	32752482	32752664	32753184	32753335	3468	1,2,0	0,0,2	0,2,0	0,1,0	215	99	1	1	1.0,1.0,0.0	NA,0.479,NA	0.188
3469	gene14494	LOC4337181	4	+	32752830	32752923	32752482	32752664	32753184	32753335	3469	1,0,0	0,0,2	0,2,0	0,1,0	192	99	1	1	1.0,NA,0.0	NA,0.508,NA	-0.008
3470	gene14494	LOC4337181	4	+	32755301	32755514	32754578	32755161	32755974	32756264	3470	7,6,5	0,2,0	8,5,6	0,0,0	312	99	0.7571888682	1	1.0,0.488,1.0	1.0,1.0,1.0	-0.171
3478	gene18154	LOC4340453	6	+	5603875	5603933	5601773	5602092	5604427	5604984	3478	0,0,1	10,1,6	0,1,0	10,5,16	157	99	1	1	0.0,0.0,0.095	0.0,0.112,0.0	-0.006
3479	gene5973	LOC4329333	2	+	15773066	15773148	15772113	15772392	15773801	15773995	3479	284240336	0,0,1	23,31,20	0,0,0	181	99	1	1	1.0,1.0,0.995	1.0,1.0,1.0	-0.002
347	gene1628	LOC4325231	1	+	16498827	16499841	16498548	16498635	16499942	16500051	347	0,0,3	0,0,0	16,13,2	0,0,3	1113	99	1	1	NA,NA,1.0	1.0,1.0,0.056	0.315
3481	gene15494	LOC4338088	5	-	6753300	6753449	6752231	6753139	6753578	6753776	3481	11,14,8	0,0,1	7,10,4	0,0,0	248	99	1	1	1.0,1.0,0.762	1.0,1.0,1.0	-0.079
3485	gene6273	LOC4329575	2	-	19843185	19844439	19842943	19843099	19844948	19845166	3485	102100125	0,0,1	140,136,97	0,0,0	1353	99	1	1	1.0,1.0,0.901	1.0,1.0,1.0	-0.033
348	gene29327	LOC4350004	11	-	4997770	4997884	4997382	4997555	5003721	5003820	348	19,21,35	0,0,0	83,71,67	1,0,0	213	99	1	1	1.0,1.0,1.0	0.975,1.0,1.0	0.008
3497	gene29256	LOC4349949	11	-	4139855	4140024	4139106	4139292	4140173	4140289	3497	0,0,1	1,1,0	0,0,0	0,1,1	268	99	1	1	0.0,0.0,1.0	NA,0.0,0.0	0.333
3499	gene21472	LOC9269906	7	+	18416278	18416672	18413489	18413794	18416919	18417151	3499	38,25,33	1,1,0	0,7,5	0,0,0	493	99	1	1	0.884,0.834,1.0	NA,1.0,1.0	-0.094
349	gene10809	LOC4333775	3	-	27589129	27589375	27588601	27588715	27589855	27592166	349	1,1,1	0,1,0	19,17,12	0,0,0	345	99	1	1	1.0,0.223,1.0	1.0,1.0,1.0	-0.259
3503	gene15074	LOC4337713	5	+	1874678	1874769	1872354	1872682	1875598	1876238	3503	1,1,1	1,0,0	2,1,1	0,0,0	190	99	1	1	0.343,1.0,1.0	1.0,1.0,1.0	-0.219
3506	gene28045	LOC4348904	10	-	17908748	17908806	17908320	17908446	17909199	17909255	3506	83,99,145	0,0,1	22,17,8	0,0,0	157	99	1	1	1.0,1.0,0.989	1.0,1.0,1.0	-0.004
3507	gene28045	LOC4348904	10	-	17909199	17909255	17908748	17908806	17909854	17909932	3507	58,64,81	0,0,0	14,13,6	1,0,1	155	99	1	1	1.0,1.0,1.0	0.899,1.0,0.793	0.103
350	gene10809	LOC4333775	3	-	27588870	27589039	27588601	27588715	27589129	27589375	350	0,2,1	0,0,0	21,9,10	0,0,1	268	99	1	1	NA,1.0,1.0	1.0,1.0,0.787	0.071
3510	gene12369	LOC4335198	4	-	8088208	8088650	8086150	8087454	8089133	8089298	3510	0,0,0	1,0,0	1,1,2	0,3,1	541	99	1	1	0.0,NA,NA	1.0,0.057,0.268	-0.442
3512	gene29894	LOC4350436	11	+	14842823	14842875	14842336	14842510	14843442	14843570	3512	11,12,11	0,0,0	18,19,7	1,1,0	151	99	1	1	1.0,1.0,1.0	0.922,0.926,1.0	0.051
3515	gene20913	LOC4342799	7	+	7718573	7718689	7718259	7718390	7719529	7720593	3515	0,6,2	0,1,0	26,28,29	0,0,0	215	99	1	1	NA,0.734,1.0	1.0,1.0,1.0	-0.133
3517	gene24521	LOC4345959	8	-	24803606	24803648	24802473	24802545	24805047	24805140	3517	2,0,0	0,0,1	2,1,3	0,0,0	141	99	1	1	1.0,NA,0.0	1.0,1.0,1.0	-0.5
3518	gene24521	LOC4345959	8	-	24802743	24802854	24802473	24802545	24803606	24803648	3518	1,0,2	0,0,0	3,3,3	0,1,2	210	99	1	1	1.0,NA,1.0	1.0,0.586,0.414	0.333
3519	gene26583	LOC4347718	9	+	21233743	21233853	21233545	21233655	21234100	21234208	3519	626608771	0,3,0	3,2,4	0,0,0	209	99	1	1	1.0,0.99,1.0	1.0,1.0,1.0	-0.003
351	gene10809	LOC4333775	3	-	27588941	27589039	27588601	27588715	27589129	27589375	351	0,1,1	0,0,0	17,6,5	0,0,1	197	99	1	1	NA,1.0,1.0	1.0,1.0,0.715	0.095
3520	gene26583	LOC4347718	9	+	21233545	21233655	21233242	21233424	21234100	21234208	3520	355331365	0,0,2	2,3,4	0,0,0	209	99	1	1	1.0,1.0,0.989	1.0,1.0,1.0	-0.004
3523	gene26916	LOC107277780	10	-	1034219	1034369	1033989	1034039	1034601	1037738	3523	0,0,1	0,0,2	0,0,0	1,1,0	249	99	1	1	NA,NA,0.166	0.0,0.0,NA	0.166
3526	gene26916	LOC107277780	10	-	1034263	1034369	1033989	1034039	1034601	1037738	3526	0,0,1	0,0,2	0,0,0	1,1,0	205	99	1	1	NA,NA,0.194	0.0,0.0,NA	0.194
3529	gene18135	LOC9268532	6	+	5399843	5399911	5396646	5396706	5400125	5400188	3529	922,1099,1565	0,1,0	11,12,8	0,0,0	167	99	1	1	1.0,0.998,1.0	1.0,1.0,1.0	-0.001
3530	gene18135	LOC9268532	6	+	5399843	5399911	5397321	5397400	5400125	5400188	3530	1858,2037,2959	10,14,19	19,16,15	0,0,0	167	99	1	1	0.991,0.989,0.989	1.0,1.0,1.0	-0.01
3531	gene18135	LOC9268532	6	+	5397321	5397400	5396646	5396706	5399843	5399911	3531	1653,1711,2455	0,1,0	18,11,14	0,0,0	178	99	1	1	1.0,0.999,1.0	1.0,1.0,1.0	0
3532	gene18135	LOC9268532	6	+	5397321	5397400	5396646	5396706	5400125	5400188	3532	720,783,1082	0,1,0	10,5,9	0,0,0	178	99	1	1	1.0,0.998,1.0	1.0,1.0,1.0	-0.001
3533	gene18135	LOC9268532	6	+	5400883	5400988	5400380	5400485	5401069	5401177	3533	2642,2942,3937	4,7,9	24,23,16	0,0,0	204	99	1	1	0.997,0.995,0.995	1.0,1.0,1.0	-0.004
3534	gene18135	LOC9268532	6	+	5404996	5405143	5403523	5403649	5405867	5406666	3534	1972,2345,3044	0,1,0	15,20,35	0,0,0	246	99	1	1	1.0,0.999,1.0	1.0,1.0,1.0	0
3535	gene18135	LOC9268532	6	+	5395660	5395726	5395105	5395158	5396646	5396706	3535	268265429	24,22,49	1,0,0	0,1,0	165	99	1	1	0.87,0.878,0.84	1.0,0.0,NA	0.363
3536	gene18135	LOC9268532	6	+	5403743	5403794	5403523	5403649	5404996	5405143	3536	1804,1984,2579	17,24,24	6,28,16	0,1,1	150	99	0.3223471072	1	0.986,0.982,0.986	1.0,0.949,0.913	0.031
3537	gene18135	LOC9268532	6	+	5400125	5400188	5397321	5397400	5400380	5400485	3537	1047,1251,1677	0,0,5	11,11,3	0,0,0	162	99	1	1	1.0,1.0,0.995	1.0,1.0,1.0	-0.002
3538	gene18135	LOC9268532	6	+	5395837	5395891	5395660	5395726	5396646	5396706	3538	848,972,1372	4,1,3	11,5,8	0,0,0	153	99	1	1	0.993,0.998,0.997	1.0,1.0,1.0	-0.004
3539	gene18135	LOC9268532	6	+	5403523	5403649	5403294	5403435	5404996	5405143	3539	1692,1929,2302	13,9,10	9,11,15	0,0,0	225	99	0.6767870835	1	0.983,0.99,0.99	1.0,1.0,1.0	-0.012
353	gene28547	LOC9272729	10	-	21894586	21894669	21894402	21894508	21894752	21894905	353	14,10,16	0,0,1	34,32,16	0,0,0	182	99	1	1	1.0,1.0,0.897	1.0,1.0,1.0	-0.034
3541	gene18135	LOC9268532	6	+	5402491	5402719	5401924	5402080	5403294	5403435	3541	2904,3107,4215	0,1,0	14,14,18	0,0,0	327	99	1	1	1.0,0.999,1.0	1.0,1.0,1.0	0
3542	gene18135	LOC9268532	6	+	5395105	5395158	5394707	5394797	5396646	5396706	3542	230274418	0,0,0	2,4,2	0,1,0	152	99	1	1	1.0,1.0,1.0	1.0,0.723,1.0	0.092
3543	gene11160	LOC4334105	3	+	30794105	30794144	30793752	30794003	30795265	30795384	3543	9,6,10	0,0,0	46,45,15	1,0,0	138	99	1	1	1.0,1.0,1.0	0.971,1.0,1.0	0.01
354	gene19381	LOC4341479	6	-	24093988	24094060	24093763	24093874	24094150	24094307	354	2,4,1	0,0,0	274239285	0,0,3	171	99	1	1	1.0,1.0,1.0	1.0,1.0,0.982	0.006
3550	gene4236	LOC4326059	1	-	41492176	41492244	41488410	41492084	41492407	41492510	3550	0,0,0	1,0,0	1,0,2	4,1,0	167	99	1	1	0.0,NA,NA	0.129,0.0,1.0	-0.376
3556	gene21039	LOC4342899	7	+	10064857	10065792	10064206	10064532	10065916	10066117	3556	59,28,38	0,0,1	33,37,30	0,1,0	1034	99	1	1	1.0,1.0,0.784	1.0,0.78,1.0	0.001
3557	gene5028	LOC4328473	2	-	4138239	4138305	4138083	4138164	4138484	4138550	3557	6066,7285,9290	1,0,0	1,19,50	0,0,0	165	99	1	1	1.0,1.0,1.0	1.0,1.0,1.0	0
3558	gene5028	LOC4328473	2	-	4136934	4137050	4135950	4136569	4137199	4137278	3558	10096,12105,15310	20,24,33	0,17,107	0,0,0	215	99	1	1	0.996,0.996,0.995	NA,1.0,1.0	-0.004
3559	gene5028	LOC4328473	2	-	4139463	4139561	4139241	4139380	4139681	4139751	3559	5309,5663,8401	0,0,1	0,17,26	0,0,0	197	99	1	1	1.0,1.0,1.0	NA,1.0,1.0	0
3560	gene5028	LOC4328473	2	-	4138790	4138883	4138650	4138701	4138984	4139112	3560	6947,8271,10752	1,0,0	1,23,54	0,0,0	192	99	1	1	1.0,1.0,1.0	1.0,1.0,1.0	0
3561	gene18550	LOC9266404	6	+	10436471	10436584	10435807	10436339	10437190	10437324	3561	1,0,1	0,0,0	5,1,7	2,0,0	212	99	1	1	1.0,NA,1.0	0.539,1.0,1.0	0.154
3562	gene18550	LOC9266404	6	+	10436483	10436584	10435807	10436339	10437190	10437324	3562	1,0,1	0,0,0	3,1,6	2,0,0	200	99	1	1	1.0,NA,1.0	0.426,1.0,1.0	0.191
3563	gene18550	LOC9266404	6	+	10436468	10436584	10435807	10436339	10437190	10437324	3563	1,0,1	0,0,0	3,1,7	2,0,0	215	99	1	1	1.0,NA,1.0	0.409,1.0,1.0	0.197
3564	gene15259	LOC4337889	5	+	3616017	3616293	3615595	3615723	3616470	3616601	3564	3,1,3	0,0,0	9,11,4	1,0,0	375	99	1	1	1.0,1.0,1.0	0.704,1.0,1.0	0.099
3567	gene25589	LOC4346857	9	+	11869775	11872820	11869353	11869584	11873587	11874412	3567	776640836	1,0,0	189179163	1,1,0	3144	99	1	1	0.961,1.0,1.0	0.856,0.849,1.0	0.085
3568	gene16762	LOC4339210	5	-	24459043	24459155	24456340	24456423	24464443	24464574	3568	0,0,1	1,0,0	1,2,1	0,2,0	211	99	1	1	0.0,NA,1.0	1.0,0.319,1.0	-0.273
356	gene2643	LOC9272654	1	+	28801575	28802910	28800538	28800658	28803164	28804458	356	0,1,0	0,0,0	22,24,10	4,1,2	1434	99	1	1	NA,1.0,NA	0.275,0.624,0.257	0.615
3570	gene16762	LOC4339210	5	-	24459043	24459190	24456340	24456423	24464443	24464574	3570	0,0,1	1,0,0	2,4,1	0,2,0	246	99	1	1	0.0,NA,1.0	1.0,0.446,1.0	-0.315
3571	gene32131	LOC4352240	12	-	18312111	18312264	18311009	18311364	18312375	18312493	3571	3,0,4	0,0,0	36,32,32	0,1,0	252	99	1	1	1.0,NA,1.0	1.0,0.926,1.0	0.025
3572	gene32131	LOC4352240	12	-	18311880	18312004	18311228	18311364	18312111	18312264	3572	1,1,0	0,0,0	0,3,0	23,17,12	223	99	1	1	1.0,1.0,NA	0.0,0.073,0.0	0.976
3575	gene12752	LOC9267440	4	-	16870522	16871610	16870244	16870361	16872270	16872527	3575	58,38,80	0,0,0	47,68,49	1,0,0	1187	99	1	1	1.0,1.0,1.0	0.797,1.0,1.0	0.068
3576	gene12752	LOC9267440	4	-	16871508	16871610	16870522	16870706	16872270	16872528	3576	6,0,9	2,0,0	1,5,1	5,6,8	201	99	1	1	0.596,NA,1.0	0.09,0.291,0.058	0.652
3577	gene12752	LOC9267440	4	-	16865168	16865917	16864975	16865075	16866963	16868057	3577	47,36,38	1,1,1	54,63,42	1,1,2	848	99	0.3389848458	1	0.846,0.808,0.816	0.863,0.88,0.71	0.006
3578	gene12752	LOC9267440	4	-	16865168	16865216	16864975	16865075	16866963	16868057	3578	2,1,4	1,1,1	7,5,1	1,1,2	147	99	0.6687513767	1	0.574,0.402,0.729	0.825,0.771,0.252	-0.048
3579	gene12752	LOC9267440	4	-	16870522	16870706	16870244	16870361	16872270	16872526	3579	11,6,14	0,0,0	19,28,26	1,0,0	283	99	1	1	1.0,1.0,1.0	0.869,1.0,1.0	0.044
357	gene9792	LOC4332876	3	+	13880041	13880160	13879525	13879587	13881738	13881906	357	41,25,42	1,0,0	95111105	0,3,0	218	99	1	1	0.949,1.0,1.0	1.0,0.944,1.0	0.002
3586	gene25152	LOC4346494	9	-	3502418	3502654	3500512	3501242	3503737	3504051	3586	24,10,16	0,0,1	12,12,3	1,0,0	335	99	1	1	1.0,1.0,0.825	0.78,1.0,1.0	0.015
3588	gene28475	LOC4349288	10	+	21352651	21352735	21352370	21352457	21352864	21352984	3588	28,21,19	1,0,0	5,6,8	0,0,0	183	99	1	1	0.938,1.0,1.0	1.0,1.0,1.0	-0.021
3589	gene4259	LOC4325837	1	+	41697793	41697853	41697618	41697682	41697957	41698044	3589	5,0,4	0,0,0	6,14,4	0,1,0	159	99	1	1	1.0,NA,1.0	1.0,0.897,1.0	0.034
3590	gene4259	LOC4325837	1	+	41697764	41697853	41697618	41697682	41697957	41698009	3590	4,2,7	0,0,0	6,19,6	0,1,0	188	99	1	1	1.0,1.0,1.0	1.0,0.909,1.0	0.03
3593	gene4516	LOC107276190	2	+	204263	204305	203874	203916	204436	204940	3593	8,4,10	1,0,0	1,2,3	0,0,0	141	99	1	1	0.849,1.0,1.0	1.0,1.0,1.0	-0.05
3594	gene25063	LOC4346420	9	+	1548248	1548463	1546438	1546741	1548777	1549564	3594	21,10,10	0,0,0	43,23,15	1,0,0	314	99	1	1	1.0,1.0,1.0	0.931,1.0,1.0	0.023
3595	gene32134	LOC4352244	12	-	18352726	18352775	18352480	18352543	18353345	18353725	3595	357242401	0,1,3	0,0,1	0,0,0	148	99	1	1	1.0,0.994,0.989	NA,NA,1.0	-0.006
[truncated: 1,213 more rows]

## Sheet: RI
ID	GeneID	geneSymbol	chr	strand	riExonStart_0base	riExonEnd	upstreamES	upstreamEE	downstreamES	downstreamEE	ID	IC_SAMPLE_1	SC_SAMPLE_1	IC_SAMPLE_2	SC_SAMPLE_2	IncFormLen	SkipFormLen	PValue	FDR	IncLevel1	IncLevel2	IncLevelDifference
1136	gene22564	LOC4344247	7	-	28396359	28399892	28396359	28397613	28399784	28399892	1136	5,12,18	22,17,20	82,81,40	2,6,2	2270	99	0	0	0.01,0.03,0.038	0.641,0.371,0.466	-0.467
1286	gene12534	LOC4335384	4	+	12382418	12387299	12382418	12382693	12382898	12387299	1286	8,4,2	12,7,15	71,69,40	10,1,2	304	99	0	0	0.178,0.157,0.042	0.698,0.957,0.867	-0.715
1375	gene1242	LOC4326712	1	+	10679444	10680026	10679444	10679661	10679784	10680026	1375	47,27,36	34,26,31	57,42,16	2,3,0	222	99	0	0	0.381,0.317,0.341	0.927,0.862,1.0	-0.583
216	gene3623	LOC9268259	1	+	36758231	36761175	36758231	36758307	36760873	36761175	216	10,24,35	5,6,4	37,21,20	0,0,0	2665	99	0	0	0.069,0.129,0.245	1.0,1.0,1.0	-0.852
2467	gene15770	LOC9270572	5	+	13006251	13007669	13006251	13007248	13007624	13007669	2467	1,4,0	8,1,2	8,5,4	0,0,0	475	99	1.11022302463E-016	3.97903932027E-014	0.025,0.455,0.0	1.0,1.0,1.0	-0.84
3063	gene16518	LOC4339006	5	+	22568160	22570918	22568160	22568396	22568974	22570918	3063	0,0,0	5,3,3	1,1,11	0,0,0	677	99	2.22044604925E-016	6.63173220043E-014	0.0,0.0,0.0	1.0,1.0,1.0	-1
295	gene16446	LOC4338933	5	+	21715725	21718522	21715725	21715943	21718414	21718522	295	6,7,18	1,3,5	42,27,18	0,0,0	2570	99	1.44328993201E-015	3.69482222595E-013	0.188,0.082,0.122	1.0,1.0,1.0	-0.869
1849	gene19180	LOC9268632	6	-	21343403	21344123	21343403	21343948	21344046	21344123	1849	61,58,69	254212280	112,134,53	100,107,84	197	99	3.5527136788E-015	7.95807864051E-013	0.108,0.121,0.11	0.36,0.386,0.241	-0.216
3436	gene6177	LOC4329485	2	+	18842069	18842934	18842069	18842189	18842260	18842934	3436	1,0,0	2,4,1	2,2,7	0,0,0	170	99	5.44009282066E-015	1.08318292607E-012	0.226,0.0,0.0	1.0,1.0,1.0	-0.925
2957	gene23689	LOC9272596	8	+	13104763	13106723	13104763	13104811	13106415	13106723	2957	1,1,5	22,8,8	14,14,13	1,2,1	1703	99	1.75970349403E-013	3.1533886613E-011	0.003,0.007,0.035	0.449,0.289,0.43	-0.374
163	gene24866	LOC107282065	8	-	27610592	27611267	27610592	27610766	27610945	27611267	163	6,3,7	6,7,7	48,49,19	4,0,0	278	99	2.99205105136E-013	4.87432316731E-011	0.263,0.132,0.263	0.81,1.0,1.0	-0.717
998	gene1715	LOC4324034	1	-	18026565	18029234	18026565	18026868	18027548	18029234	998	7,7,12	3,4,2	7,8,1	0,0,0	779	99	4.76396699867E-013	7.11419071801E-011	0.229,0.182,0.433	1.0,1.0,1.0	-0.719
929	gene23620	LOC9272579	8	+	11407435	11408277	11407435	11408049	11408228	11408277	929	4,2,9	6,1,5	1,5,2	0,0,0	278	99	1.91124893689E-012	2.63458314993E-010	0.192,0.416,0.391	1.0,1.0,1.0	-0.667
1146	gene14851	LOC107276034	4	+	35494002	35495496	35494002	35494510	35495275	35495496	1146	18,54,57	32,23,36	93,97,89	6,13,5	864	99	2.24409379967E-012	2.87244006358E-010	0.061,0.212,0.154	0.64,0.461,0.671	-0.448
222	gene7755	LOC4330968	2	-	33542423	33542860	33542423	33542620	33542734	33542860	222	49,25,34	11,7,12	156108134	3,4,2	213	99	2.44271269878E-012	2.91822743748E-010	0.674,0.624,0.568	0.96,0.926,0.969	-0.33
1034	gene6179	LOC4329487	2	+	18860261	18863203	18860261	18861465	18861827	18863203	1034	2,7,4	3,3,2	6,4,3	0,0,0	461	99	6.49125198038E-012	6.46240197158E-010	0.125,0.334,0.3	1.0,1.0,1.0	-0.747
1232	gene5700	LOC4329070	2	-	11189995	11193832	11189995	11190070	11192427	11193832	1232	27,36,43	5,3,1	118,74,44	0,0,0	2456	99	5.79369885401E-012	6.46240197158E-010	0.179,0.326,0.634	1.0,1.0,1.0	-0.62
838	gene7934	LOC4331121	2	-	34905174	34907951	34905174	34905798	34907813	34907951	838	3,1,2	0,0,0	30,15,24	2,3,3	2114	99	6.16118267516E-012	6.46240197158E-010	1.0,1.0,1.0	0.413,0.19,0.273	0.708
587	gene16591	LOC9268023	5	+	23097261	23097890	23097261	23097392	23097489	23097890	587	5,4,6	23,15,20	20,17,10	4,4,0	196	99	2.02616812217E-011	1.91099646049E-009	0.099,0.119,0.132	0.716,0.682,1.0	-0.683
1722	gene843	LOC9271065	1	+	6718758	6719299	6718758	6719059	6719129	6719299	1722	7,4,10	12,5,15	5,5,5	0,0,0	169	99	3.86471965541E-011	3.46278881125E-009	0.255,0.319,0.281	1.0,1.0,1.0	-0.715
742	gene3632	LOC4324826	1	-	36868040	36869641	36868040	36868169	36868257	36869641	742	7,8,11	11,11,13	11,7,8	0,1,0	187	99	7.62455654169E-011	6.50628824891E-009	0.252,0.278,0.309	1.0,0.787,1.0	-0.649
1334	gene13917	LOC4336633	4	+	27868986	27870377	27868986	27870154	27870237	27870377	1334	1,0,0	1,1,3	32,17,16	1,1,0	182	99	1.00993657881E-010	8.22639249649E-009	0.352,0.0,0.0	0.946,0.902,1.0	-0.832
927	gene23620	LOC9272579	8	+	11407435	11408046	11407435	11407619	11407939	11408046	927	68,74,74	19,12,15	127,107,46	3,1,2	419	99	1.25965016196E-010	9.81431778362E-009	0.458,0.593,0.538	0.909,0.962,0.845	-0.376
294	gene16446	LOC4338933	5	+	21715725	21718522	21715725	21715943	21718444	21718522	294	9,12,22	2,1,3	43,28,18	0,0,0	2600	99	1.47083234481E-010	0.000000011	0.146,0.314,0.218	1.0,1.0,1.0	-0.774
1863	gene11386	LOC4334332	3	+	32535541	32537705	32535541	32536887	32537500	32537705	1863	18,16,8	0,0,0	21,26,12	2,5,3	712	99	1.73901337774E-010	1.24652478916E-008	1.0,1.0,1.0	0.593,0.42,0.357	0.543
3408	gene5457	LOC4328860	2	+	8201023	8201908	8201023	8201072	8201142	8201908	3408	5,2,1	0,0,0	2,2,0	2,2,3	169	99	2.60405697006E-010	1.7947961886E-008	1.0,1.0,1.0	0.369,0.369,0.0	0.754
3084	gene639	LOC9270260	1	+	4789905	4790982	4789905	4790009	4790832	4790982	3084	9,14,12	17,21,16	33,17,55	1,3,3	922	99	2.71172861943E-010	0.000000018	0.054,0.067,0.075	0.78,0.378,0.663	-0.542
2569	gene32218	LOC4352313	12	+	19616911	19620241	19616911	19617884	19618249	19620241	2569	5,8,10	12,3,10	8,2,3	0,0,0	464	99	3.09553938038E-010	1.95793912271E-008	0.082,0.363,0.176	1.0,1.0,1.0	-0.793
578	gene3984	LOC9271802	1	-	39688269	39688771	39688269	39688559	39688642	39688771	578	66,58,50	115,98,123	321314215	188220213	182	99	3.16853987492E-010	1.95793912271E-008	0.238,0.244,0.181	0.482,0.437,0.354	-0.203
2732	gene5133	LOC4328567	2	+	4982605	4984586	4982605	4983099	4983213	4984586	2732	26,10,18	5,7,9	12,17,17	0,0,0	213	99	8.89511797553E-010	5.31335047072E-008	0.707,0.399,0.482	1.0,1.0,1.0	-0.471
1376	gene1242	LOC4326712	1	+	10679573	10680026	10679573	10679661	10679788	10680026	1376	47,29,37	8,7,5	58,42,16	0,0,0	226	99	9.43536027087E-010	5.45424696948E-008	0.72,0.645,0.764	1.0,1.0,1.0	-0.29
3197	gene3776	LOC4325088	1	-	38082372	38083561	38082372	38082691	38083402	38083561	3197	255248323	0,0,5	196201280	20,27,8	810	99	1.45095091497E-009	0.000000081	1.0,1.0,0.888	0.545,0.476,0.811	0.352
3198	gene3776	LOC4325088	1	-	38082372	38083561	38082372	38082691	38083250	38083561	3198	116105152	0,0,0	114122144	7,3,11	658	99	1.49076440081E-009	0.000000081	1.0,1.0,1.0	0.71,0.86,0.663	0.256
2642	gene23411	LOC107278479	8	-	7921604	7921931	7921604	7921700	7921802	7921931	2642	7,4,17	3,6,4	13,5,6	0,0,0	201	99	1.84081372367E-009	0.000000097	0.535,0.247,0.677	1.0,1.0,1.0	-0.514
2536	gene29684	LOC4350273	11	+	9807177	9810006	9807177	9807317	9809878	9810006	2536	160148167	18,18,22	22,32,30	0,0,0	2660	99	2.18665630047E-009	0.000000112	0.249,0.234,0.22	1.0,1.0,1.0	-0.766
1279	gene31922	LOC4352071	12	+	12837455	12839246	12837455	12837529	12838452	12839246	1279	1,2,2	0,0,0	40,52,15	2,13,2	1022	99	2.32420138691E-009	1.15693580148E-007	1.0,1.0,1.0	0.66,0.279,0.421	0.547
777	gene28701	LOC4349502	10	+	23049128	23050214	23049128	23049288	23050034	23050214	777	10,8,4	15,10,8	28,33,9	4,5,1	845	99	2.71099009908E-009	1.31299844799E-007	0.072,0.086,0.055	0.451,0.436,0.513	-0.396
3553	gene7882	LOC4331077	2	+	34483310	34483805	34483310	34483509	34483595	34483805	3553	1,2,1	0,0,0	5,3,1	2,5,1	185	99	0.000000003	1.43522372373E-007	1.0,1.0,1.0	0.572,0.243,0.349	0.612
1271	gene459	LOC4324412	1	+	3326825	3327190	3326825	3327024	3327140	3327190	1271	13,13,23	9,7,14	150,75,131	17,6,13	215	99	4.54213577861E-009	2.08705315776E-007	0.399,0.461,0.431	0.802,0.852,0.823	-0.395
2618	gene6648	LOC4329899	2	+	23565236	23566857	23565236	23565861	23566745	23566857	2618	27,32,41	3,2,4	52,47,26	0,0,0	983	99	7.21612991583E-009	3.23282620229E-007	0.475,0.617,0.508	1.0,1.0,1.0	-0.467
1035	gene6179	LOC4329487	2	+	18860261	18863203	18860261	18861969	18862788	18863203	1035	9,6,9	4,2,5	23,29,40	1,0,1	918	99	7.82362408192E-009	3.4194961841E-007	0.195,0.244,0.163	0.713,1.0,0.812	-0.641
3123	gene5936	LOC4329296	2	-	15441639	15445302	15441639	15444443	15445106	15445302	3123	6,1,1	0,0,0	36,24,20	4,4,3	762	99	9.50238354669E-009	0.000000396	1.0,1.0,1.0	0.539,0.438,0.464	0.52
369	gene31088	LOC4351349	12	+	940653	942111	940653	940988	941963	942111	369	3,12,4	0,0,0	10,19,2	3,1,2	1074	99	9.31312349461E-009	0.000000396	1.0,1.0,1.0	0.235,0.637,0.084	0.681
1332	gene12438	LOC4335298	4	-	9562443	9563627	9562443	9562838	9563340	9563627	1332	36,34,33	113129150	23,29,29	27,27,38	601	99	1.06277817657E-008	4.32840566458E-007	0.05,0.042,0.035	0.123,0.15,0.112	-0.086
32	gene1965	LOC9270426	1	+	21956986	21957643	21956986	21957015	21957517	21957643	32	0,0,2	1,1,3	33,16,10	1,0,2	601	99	1.16163011432E-008	4.62586925525E-007	0.0,0.0,0.099	0.845,1.0,0.452	-0.733
223	gene22417	LOC4344118	7	-	27143875	27145522	27143875	27144080	27144187	27145522	223	0,1,0	1,1,1	2,3,1	0,1,0	206	99	1.94372475892E-008	7.57207558258E-007	0.0,0.325,0.0	1.0,0.59,1.0	-0.755
296	gene16446	LOC4338933	5	+	21715725	21718951	21715725	21718522	21718821	21718951	296	1,2,2	20,16,17	7,4,4	3,1,1	398	99	2.5265293857E-008	9.31578517681E-007	0.012,0.03,0.028	0.367,0.499,0.499	-0.432
3378	gene29398	LOC4350050	11	-	5680102	5680880	5680102	5680656	5680745	5680880	3378	8,14,8	3,3,5	2,3,1	0,0,0	188	99	2.6052957347E-008	9.31578517681E-007	0.584,0.711,0.457	1.0,1.0,1.0	-0.416
533	gene897	LOC9272170	1	+	7204431	7205410	7204431	7204573	7205178	7205410	533	11,12,27	0,0,0	47,63,34	3,6,4	704	99	2.63007355894E-008	9.31578517681E-007	1.0,1.0,1.0	0.688,0.596,0.544	0.391
750	gene31893	LOC4352044	12	+	12226044	12228764	12226044	12228312	12228617	12228764	750	31,22,28	5,8,22	9,5,5	0,0,0	404	99	2.65125582599E-008	9.31578517681E-007	0.603,0.403,0.238	1.0,1.0,1.0	-0.585
815	gene22865	LOC9270433	8	-	1117810	1120281	1117810	1118008	1119052	1120281	815	2,0,4	22,4,27	34,13,7	16,22,15	1143	99	2.59378774015E-008	9.31578517681E-007	0.008,0.0,0.013	0.155,0.049,0.039	-0.074
448	gene2378	LOC107277958	1	-	26115279	26116654	26115279	26116467	26116570	26116654	448	6,10,18	14,23,20	7,3,4	0,0,1	202	99	3.276511229E-008	1.12913617738E-006	0.174,0.176,0.306	1.0,1.0,0.662	-0.669
1019	gene30822	LOC4351127	11	-	27649519	27651115	27649519	27649638	27651031	27651115	1019	31,34,26	11,6,9	30,25,17	0,1,0	1492	99	3.85656752089E-008	0.000001304	0.158,0.273,0.161	1.0,0.624,1.0	-0.677
371	gene31248	LOC9267810	12	-	1939552	1940722	1939552	1939926	1940024	1940722	371	1,5,4	0,0,0	9,12,5	5,1,5	197	99	5.1796723799E-008	1.71888387126E-006	1.0,1.0,1.0	0.475,0.858,0.334	0.444
87	gene30193	LOC4350681	11	-	19992948	19994914	19992948	19993168	19994692	19994914	87	7,13,18	0,0,0	37,38,34	2,2,3	1623	99	7.22085119476E-008	2.35268460746E-006	1.0,1.0,1.0	0.53,0.537,0.409	0.508
2786	gene31478	LOC9266799	12	-	4074677	4074895	4074677	4074719	4074800	4074895	2786	17,29,39	30,53,48	56,49,48	19,30,19	180	99	7.57638307647E-008	2.42444258447E-006	0.238,0.231,0.309	0.618,0.473,0.581	-0.298
3298	gene19397	LOC9270950	6	+	24215706	24216552	24215706	24215979	24216416	24216552	3298	1,0,1	0,3,1	2,3,2	0,0,0	536	99	8.26165937884E-008	2.59734975559E-006	1.0,0.0,0.156	1.0,1.0,1.0	-0.615
2870	gene23205	LOC9270084	8	+	4635519	4636853	4635519	4635629	4635828	4636853	2870	1,1,3	0,0,0	15,12,33	2,4,5	298	99	1.10102561623E-007	3.40178949015E-006	1.0,1.0,1.0	0.714,0.499,0.687	0.367
1007	gene32135	LOC4352245	12	+	18355446	18355771	18355446	18355496	18355544	18355771	1007	13,9,2	4,3,4	2,0,0	9,6,7	147	99	1.58469800948E-007	4.80548572406E-006	0.686,0.669,0.252	0.13,0.0,0.0	0.492
3574	gene8619	LOC4331770	3	-	3760458	3761837	3760458	3760876	3761696	3761837	3574	41,30,42	17,24,21	24,28,13	1,1,1	919	99	1.60897959511E-007	4.80548572406E-006	0.206,0.119,0.177	0.721,0.751,0.583	-0.518
411	gene16662	LOC4339126	5	-	23674102	23676305	23674102	23674213	23676153	23676305	411	1,4,9	4,4,3	48,75,29	5,3,1	2039	99	0.000000277	8.13790121191E-006	0.012,0.046,0.127	0.318,0.548,0.585	-0.422
1021	gene30822	LOC4351127	11	-	27649519	27651098	27649519	27649630	27651031	27651098	1021	32,36,28	23,14,20	30,26,17	0,2,0	1500	99	3.17669787142E-007	9.18168158965E-006	0.084,0.145,0.085	1.0,0.462,1.0	-0.716
1095	gene31731	LOC4351893	12	-	8494839	8496899	8494839	8495191	8496694	8496899	1095	25,15,27	7,9,6	76,90,35	1,3,2	1602	99	3.42381532903E-007	9.73885249146E-006	0.181,0.093,0.218	0.824,0.65,0.52	-0.501
2564	gene15516	LOC4338106	5	+	7064042	7064866	7064042	7064633	7064734	7064866	2564	0,0,0	1,1,1	36,27,12	12,13,10	200	99	3.70645046099E-007	1.03780612908E-005	0.0,0.0,0.0	0.598,0.507,0.373	-0.493
1670	gene9212	LOC4332328	3	-	8603942	8606116	8603942	8604280	8606033	8606116	1670	9,13,20	2,2,1	16,11,6	0,0,0	1852	99	3.80722849358E-007	1.04962360931E-005	0.194,0.258,0.517	1.0,1.0,1.0	-0.677
2319	gene32085	LOC9266650	12	-	17362193	17368520	17362193	17365518	17366091	17368520	2319	1,2,3	5,1,2	2,12,2	0,1,0	672	99	6.2856627614E-007	1.70665267703E-005	0.029,0.228,0.181	1.0,0.639,1.0	-0.734
1014	gene11774	LOC4334703	3	-	35134123	35135155	35134123	35134758	35134829	35135155	1014	2,6,5	0,0,1	6,10,4	4,7,9	170	99	7.72149196582E-007	2.05043137861E-005	1.0,1.0,0.744	0.466,0.454,0.206	0.539
2785	gene31478	LOC9266799	12	-	4074677	4074895	4074677	4074714	4074800	4074895	2785	17,31,41	18,18,26	56,51,51	13,6,8	185	99	7.78065478491E-007	2.05043137861E-005	0.336,0.48,0.458	0.697,0.82,0.773	-0.339
2619	gene6648	LOC4329899	2	+	23565236	23568965	23565236	23565406	23565476	23568965	2619	8,9,11	10,9,11	44,56,11	10,7,0	169	99	8.01323286725E-007	2.05138761402E-005	0.319,0.369,0.369	0.72,0.824,1.0	-0.496
3575	gene8619	LOC4331770	3	-	3760458	3761211	3760458	3760876	3761120	3761211	3575	11,10,7	34,28,37	10,10,8	5,5,2	343	99	7.92863545263E-007	2.05138761402E-005	0.085,0.093,0.052	0.366,0.366,0.536	-0.346
488	gene15283	LOC4337911	5	+	3839690	3840802	3839690	3840062	3840672	3840802	488	7,3,9	6,2,5	21,8,13	2,0,0	709	99	1.01137038599E-006	2.55264187563E-005	0.14,0.173,0.201	0.595,1.0,1.0	-0.694
3007	gene19593	LOC4341670	6	-	26487003	26492951	26487003	26487210	26488954	26492951	3007	114124289	0,0,1	446359265	7,6,7	1843	99	1.09866468778E-006	2.73445433403E-005	1.0,1.0,0.939	0.774,0.763,0.67	0.244
1559	gene2866	LOC4324432	1	-	30525024	30526348	30525024	30525595	30526313	30526348	1559	7,8,13	0,5,2	26,14,2	0,0,0	817	99	1.3362406166E-006	0.000032802	1.0,0.162,0.441	1.0,1.0,1.0	-0.466
2671	gene5241	LOC9266462	2	+	5845302	5848654	5845302	5845412	5846326	5848654	2671	17,14,31	8,9,9	3,1,1	0,0,0	1013	99	1.3636925843E-006	3.30234744739E-005	0.172,0.132,0.252	1.0,1.0,1.0	-0.815
3379	gene29398	LOC4350050	11	-	5682272	5684052	5682272	5682748	5683474	5684052	3379	6,7,10	12,7,7	7,4,7	1,0,0	825	99	1.65340710656E-006	3.95054071327E-005	0.057,0.107,0.146	0.457,1.0,1.0	-0.716
1263	gene28991	LOC9267466	11	-	1843116	1847433	1843116	1843432	1846419	1847433	1263	23,19,44	1,2,2	131,86,77	0,0,0	3086	99	1.67792286698E-006	3.95636549688E-005	0.425,0.234,0.414	1.0,1.0,1.0	-0.642
461	gene29965	LOC4350501	11	+	16371749	16372945	16371749	16371932	16372068	16372945	461	14,10,20	11,7,12	2,6,6	0,1,0	235	99	1.98290361464E-006	4.61475750316E-005	0.349,0.376,0.412	1.0,0.717,1.0	-0.527
2504	gene26160	LOC9268732	9	-	18095054	18096726	18095054	18095394	18096629	18096726	2504	185162245	21,13,9	4,14,5	0,0,0	1334	99	2.07226609616E-006	0.000047609	0.395,0.48,0.669	1.0,1.0,1.0	-0.485
545	gene21183	LOC4343029	7	-	13289718	13289936	13289718	13289781	13289856	13289936	545	1,0,1	19,10,28	11,2,8	25,20,8	174	99	2.50349050912E-006	0.000056788	0.029,0.0,0.02	0.2,0.054,0.363	-0.189
2707	gene12322	LOC4335166	4	-	7137679	7138683	7137679	7138037	7138423	7138683	2707	10,3,10	0,0,0	27,26,4	4,2,1	485	99	0.0000026	5.82405507828E-005	1.0,1.0,1.0	0.579,0.726,0.449	0.415
2143	gene3265	LOC4327625	1	+	33792567	33794100	33792567	33792675	33793341	33794100	2143	10,5,8	0,0,0	142,146,72	7,14,6	765	99	2.84068365042E-006	6.0708692125E-005	1.0,1.0,1.0	0.724,0.574,0.608	0.365
2792	gene21015	LOC9267162	7	+	9346428	9348119	9346428	9346542	9346638	9348119	2792	6,17,6	0,0,0	3,4,0	4,1,1	195	99	0.000002823	6.0708692125E-005	1.0,1.0,1.0	0.276,0.67,0.0	0.685
2857	gene32741	LOC4352780	12	-	25984511	25985058	25984511	25984896	25984996	25985058	2857	43,29,49	5,5,6	33,26,32	21,13,15	199	99	2.84571994336E-006	6.0708692125E-005	0.811,0.743,0.802	0.439,0.499,0.515	0.301
3051	gene23488	LOC4345059	8	+	8958579	8959192	8958579	8958703	8959149	8959192	3051	1,1,1	0,0,0	77,65,70	5,2,9	545	99	2.82324690393E-006	6.0708692125E-005	1.0,1.0,1.0	0.737,0.855,0.586	0.274
926	gene23620	LOC9272579	8	+	11407435	11408049	11407435	11407659	11407939	11408049	926	38,35,33	20,30,38	85,78,31	17,4,8	379	99	3.00250565699E-006	6.32998839685E-005	0.332,0.234,0.185	0.566,0.836,0.503	-0.385
1623	gene3575	LOC4327467	1	+	36364546	36365453	36364546	36364765	36364840	36365453	1623	4,7,10	0,0,0	25,32,43	6,7,3	174	99	3.58647463705E-006	7.47321226697E-005	1.0,1.0,1.0	0.703,0.722,0.891	0.228
3113	gene7885	LOC9268909	2	+	34501807	34502252	34501807	34501918	34502112	34502252	3113	0,4,2	1,4,3	43,47,71	2,8,4	293	99	3.91644392572E-006	8.06697415505E-005	0.0,0.253,0.184	0.879,0.665,0.857	-0.655
3332	gene22593	LOC9268275	7	-	28634373	28634652	28634373	28634456	28634551	28634652	3332	0,1,0	1,0,2	2,3,1	1,0,0	194	99	4.06516737461E-006	8.27815901739E-005	0.0,1.0,0.0	0.505,1.0,1.0	-0.502
1231	gene5700	LOC4329070	2	-	11189476	11190070	11189476	11189722	11189995	11190070	1231	2,7,2	3,1,4	14,17,8	0,1,1	372	99	4.23572111019E-006	8.43379136607E-005	0.151,0.651,0.117	1.0,0.819,0.68	-0.527
561	gene13945	LOC4336661	4	+	28136096	28136453	28136096	28136278	28136364	28136453	561	138125108	3,6,15	125,94,43	1,1,0	185	99	4.23180546205E-006	8.43379136607E-005	0.961,0.918,0.794	0.985,0.981,1.0	-0.098
2147	gene3568	LOC4327512	1	+	36288135	36289645	36288135	36288160	36289175	36289645	2147	26,18,37	1,3,2	22,23,17	0,0,0	1114	99	5.08683320477E-006	9.98100780647E-005	0.698,0.348,0.622	1.0,1.0,1.0	-0.444
280	gene8033	LOC4331211	2	-	35452216	35453505	35452216	35452807	35453441	35453505	280	4,10,15	0,1,0	100,110,97	34,37,24	733	99	5.12417811493E-006	9.98100780647E-005	1.0,0.575,1.0	0.284,0.286,0.353	0.551
2473	gene16718	LOC4339166	5	-	24107819	24108056	24107819	24107866	24107981	24108056	2473	14,12,16	6,2,3	15,22,2	0,1,0	214	99	5.23886547177E-006	0.0001009467	0.519,0.735,0.712	1.0,0.911,1.0	-0.315
2949	gene21428	LOC4343245	7	+	17778646	17780505	17778646	17779340	17779802	17780505	2949	6,5,13	1,5,5	9,9,3	0,1,0	561	99	5.43232152084E-006	0.0001035609	0.514,0.15,0.315	1.0,0.614,1.0	-0.545
2003	gene7930	LOC4331116	2	-	34882555	34883021	34882555	34882849	34882938	34883021	2003	0,1,0	6,7,2	6,9,2	9,9,6	188	99	5.94984798508E-006	0.0001122329	0.0,0.07,0.0	0.26,0.345,0.149	-0.228
2975	gene18555	LOC4340786	6	-	10484490	10485512	10484490	10484547	10485198	10485512	2975	5,2,1	0,4,1	3,7,1	0,0,0	750	99	6.07010851428E-006	0.0001133087	1.0,0.062,0.117	1.0,1.0,1.0	-0.607
3102	gene23796	LOC4345333	8	+	15572906	15573605	15572906	15573008	15573506	15573605	3102	7,1,3	103,61,85	12,2,3	17,17,5	597	99	6.29841272626E-006	0.0001163583	0.011,0.003,0.006	0.105,0.019,0.09	-0.065
183	gene5864	LOC9267148	2	+	13864437	13865812	13864437	13864718	13865497	13865812	183	16,12,12	2,6,2	32,35,15	0,2,0	878	99	6.39946502068E-006	0.0001170188	0.474,0.184,0.404	1.0,0.664,1.0	-0.534
1784	gene18096	LOC4340404	6	-	5028794	5029009	5028794	5028846	5028928	5029009	1784	6,0,2	4,3,2	4,2,2	0,1,0	181	99	0.000006975	0.0001262554	0.451,0.0,0.354	1.0,0.522,1.0	-0.572
401	gene15039	LOC9268524	5	-	1507686	1509280	1507686	1508016	1508117	1509280	401	1,1,2	0,0,1	3,0,1	3,3,0	200	99	7.50990413934E-006	0.0001345775	1.0,1.0,0.497	0.331,0.0,1.0	0.389
1886	gene30987	LOC107279755	12	-	346259	347108	346259	346885	346969	347108	1886	9,20,34	0,0,0	3,3,1	0,6,2	183	99	7.70777240322E-006	0.0001367557	1.0,1.0,1.0	1.0,0.213,0.213	0.525
1297	gene32325	LOC107279588	12	-	21267496	21268403	21267496	21267915	21268296	21268403	1297	76118184	5,12,12	6,5,5	0,0,0	480	99	0.000008282	0.0001440906	0.758,0.67,0.76	1.0,1.0,1.0	-0.271
2144	gene3265	LOC4327625	1	+	33791015	33792417	33791015	33791568	33792325	33792417	2144	7,3,8	0,0,0	98,105,57	1,4,4	856	99	8.23326511867E-006	0.0001440906	1.0,1.0,1.0	0.919,0.752,0.622	0.236
2211	gene1615	LOC9270533	1	+	16233529	16234117	16233529	16233920	16234056	16234117	2211	9,1,5	1,0,0	60,102,62	40,17,33	235	99	1.00846134953E-005	0.0001737656	0.791,1.0,1.0	0.387,0.717,0.442	0.415
3369	gene14330	LOC107280535	4	-	31519621	31519984	31519621	31519709	31519820	31519984	3369	11,17,18	23,27,51	2,2,2	0,0,1	210	99	1.02107876182E-005	0.0001742641	0.184,0.229,0.143	1.0,1.0,0.485	-0.643
1031	gene6179	LOC4329487	2	+	18860261	18863203	18860261	18860638	18861365	18863203	1031	2,1,3	1,2,5	26,19,13	0,1,3	826	99	1.21191612454E-005	0.0002048824	0.193,0.057,0.067	1.0,0.695,0.342	-0.573
1838	gene23908	LOC4345421	8	+	17637737	17638483	17637737	17638068	17638266	17638483	1838	7,4,6	6,9,10	23,24,8	3,6,0	297	99	1.23667718258E-005	0.0002071145	0.28,0.129,0.167	0.719,0.571,1.0	-0.571
2559	gene9989	LOC4333040	3	-	16013107	16013679	16013107	16013388	16013484	16013679	2559	45,46,77	8,6,13	4,1,2	0,0,0	195	99	1.26838232554E-005	0.0002104575	0.741,0.796,0.75	1.0,1.0,1.0	-0.238
3187	gene11332	LOC4334278	3	+	32108700	32109960	32108700	32108847	32109560	32109960	3187	1,0,1	1,1,0	63,63,43	1,5,0	812	99	1.3021584059E-005	0.0002140796	0.109,0.0,1.0	0.885,0.606,1.0	-0.461
1094	gene4856	LOC4328313	2	+	2801420	2803774	2801420	2803165	2803352	2803774	1094	169179160	2,3,21	86,60,23	14,14,7	286	99	1.38079085699E-005	0.0002216111	0.967,0.954,0.725	0.68,0.597,0.532	0.279
1960	gene25123	LOC4346465	9	-	2641790	2642320	2641790	2642046	2642182	2642320	1960	45,58,66	10,3,10	17,14,18	1,0,0	235	99	1.38506933403E-005	0.0002216111	0.655,0.891,0.735	0.877,1.0,1.0	-0.199
2770	gene29925	LOC9269434	11	+	15514805	15515531	15514805	15514887	15514971	15515531	2770	13,8,10	12,6,6	2,4,2	0,1,0	183	99	1.38053435221E-005	0.0002216111	0.37,0.419,0.474	1.0,0.684,1.0	-0.474
3062	gene16518	LOC4339006	5	+	22568160	22570918	22568160	22568396	22568971	22570918	3062	0,0,0	2,3,2	1,1,11	0,1,0	674	99	1.40047216888E-005	0.0002220683	0.0,0.0,0.0	1.0,0.128,1.0	-0.709
3271	gene11543	LOC4334494	3	+	33625926	33626509	33625926	33626037	33626167	33626509	3271	607576680	13,21,24	172,147,66	15,18,4	229	99	1.41271099677E-005	0.0002220683	0.953,0.922,0.925	0.832,0.779,0.877	0.104
1201	gene25603	LOC4346871	9	+	11986534	11988924	11986534	11986612	11988867	11988924	1201	3,4,1	0,0,0	34,39,10	22,16,15	2354	99	1.62488405826E-005	0.0002531993	1.0,1.0,1.0	0.061,0.093,0.027	0.94
886	gene17345	LOC9271594	5	+	28913776	28917641	28913776	28913895	28914074	28917641	886	10,8,18	2,4,4	9,9,7	0,0,1	278	99	1.7356241561E-005	0.000268124	0.64,0.416,0.616	1.0,1.0,0.714	-0.347
3312	gene9968	LOC4333022	3	+	15662282	15662848	15662282	15662476	15662558	15662848	3312	3,12,10	3,3,5	4,9,2	1,0,0	181	99	2.24428321132E-005	0.0003437398	0.354,0.686,0.522	0.686,1.0,1.0	-0.375
1329	gene24997	LOC4346363	8	-	28407431	28407700	28407431	28407517	28407603	28407700	1329	0,1,0	10,1,9	9,9,7	17,20,16	185	99	2.39859497863E-005	0.0003642612	0.0,0.349,0.0	0.221,0.194,0.19	-0.085
2093	gene24114	LOC9267871	8	-	20387575	20388993	20387575	20387704	20388865	20388993	2093	21,35,33	9,17,17	19,18,7	1,1,0	1260	99	2.4256744151E-005	0.000365278	0.155,0.139,0.132	0.599,0.586,1.0	-0.586
748	gene31893	LOC4352044	12	+	12226044	12228764	12226044	12227235	12227454	12228764	748	11,8,16	4,1,9	6,6,3	0,1,0	318	99	2.53330795436E-005	0.0003783073	0.461,0.714,0.356	1.0,0.651,1.0	-0.373
1234	gene29567	LOC9269931	11	-	7798014	7799617	7798014	7798152	7798478	7799617	1234	1,1,3	4,0,2	2,3,3	0,1,0	425	99	0.000026481	0.0003921821	0.055,1.0,0.259	1.0,0.411,1.0	-0.366
2793	gene21015	LOC9267162	7	+	9346428	9348119	9346428	9347347	9347981	9348119	2793	48,21,53	3,1,3	16,7,14	0,0,0	733	99	2.88843205766E-005	0.0004208187	0.684,0.739,0.705	1.0,1.0,1.0	-0.291
3059	gene17420	LOC9268401	5	+	29462517	29464560	29462517	29462601	29463899	29464560	3059	2,2,5	2,2,3	71,82,88	7,14,7	1397	99	2.88367496794E-005	0.0004208187	0.066,0.066,0.106	0.418,0.293,0.471	-0.315
1323	gene5742	LOC4329106	2	+	11879074	11880416	11879074	11879128	11879224	11880416	1323	0,1,0	3,0,2	3,5,1	0,3,0	195	99	3.1449754118E-005	0.0004521378	0.0,1.0,0.0	1.0,0.458,1.0	-0.486
3085	gene639	LOC9270260	1	+	4791059	4792463	4791059	4791476	4791649	4792463	3085	2,1,3	6,11,9	12,2,5	0,2,1	272	99	3.15386297025E-005	0.0004521378	0.108,0.032,0.108	1.0,0.267,0.645	-0.555
1668	gene9212	LOC4332328	3	-	8603940	8605938	8603940	8604280	8605816	8605938	1668	2,9,14	6,8,4	14,11,3	0,0,1	1635	99	0.000039566	0.000562716	0.02,0.064,0.175	1.0,1.0,0.154	-0.632
872	gene3710	LOC4325049	1	-	37586612	37586865	37586612	37586722	37586812	37586865	872	0,0,1	2,3,4	3,3,8	5,8,3	189	99	4.09030827021E-005	0.0005771522	0.0,0.0,0.116	0.239,0.164,0.583	-0.29
1364	gene14701	LOC9271000	4	-	34420204	34422070	34420204	34420614	34421861	34422070	1364	0,6,12	1,0,3	33,36,18	0,0,0	1346	99	4.33753883621E-005	0.0006072554	0.0,1.0,0.227	1.0,1.0,1.0	-0.591
2685	gene26365	LOC9268996	9	+	19589519	19590169	19589519	19589694	19590119	19590169	2685	4,6,6	19,10,13	5,13,14	3,1,0	524	99	4.42909049965E-005	0.0006152659	0.038,0.102,0.08	0.239,0.711,1.0	-0.577
2681	gene30736	LOC9269896	11	-	26535329	26537165	26535329	26535410	26535525	26537165	2681	0,2,0	1,1,1	5,2,9	2,1,0	214	99	4.5287758151E-005	0.0006242743	0.0,0.481,0.0	0.536,0.481,1.0	-0.512
3301	gene26742	LOC4347855	9	-	22287176	22289060	22287176	22287636	22289006	22289060	3301	78,95,112	3,2,4	148,197,81	28,15,17	1469	99	0.000046629	0.0006378568	0.637,0.762,0.654	0.263,0.47,0.243	0.359
2700	gene5347	LOC4328761	2	-	6806800	6809974	6806800	6806870	6809797	6809974	2700	71,59,119	4,0,2	19,29,31	0,0,0	3026	99	4.93086799701E-005	0.0006694027	0.367,1.0,0.661	1.0,1.0,1.0	-0.324
1672	gene9212	LOC4332328	3	-	8606292	8606613	8606292	8606332	8606518	8606613	1672	6,6,14	3,4,1	10,3,5	0,0,1	285	99	4.98337796269E-005	0.0006714446	0.41,0.343,0.829	1.0,1.0,0.635	-0.351
1006	gene25064	LOC9272124	9	-	1612587	1613550	1612587	1612684	1613494	1613550	1006	8,5,14	1,0,0	88,54,46	10,12,11	909	99	0.000051662	0.0006908831	0.466,1.0,1.0	0.489,0.329,0.313	0.445
270	gene26420	LOC4347557	9	+	19986556	19987103	19986556	19986774	19987038	19987103	270	0,0,0	1,2,3	7,4,0	0,0,2	363	99	5.24067047809E-005	0.0006956505	0.0,0.0,0.0	1.0,1.0,0.0	-0.667
2333	gene21733	LOC9272442	7	-	21392506	21392766	21392506	21392583	21392699	21392766	2333	4,5,3	0,1,0	2,7,10	2,1,3	215	99	0.000052926	0.0006973784	1.0,0.697,1.0	0.315,0.763,0.606	0.338
3117	gene30733	LOC4351060	11	-	26506170	26507807	26506170	26507138	26507229	26507807	3117	1,3,5	8,6,5	10,4,8	3,1,1	190	99	5.62886679154E-005	0.0007362722	0.061,0.207,0.343	0.635,0.676,0.807	-0.502
2033	gene15792	LOC4338343	5	+	13410212	13410815	13410212	13410355	13410499	13410815	2033	17,13,14	4,5,8	1,2,4	4,5,8	243	99	6.25415999759E-005	0.0008121344	0.634,0.514,0.416	0.092,0.14,0.169	0.388
2293	gene32323	LOC4352414	12	+	21247597	21248539	21247597	21248354	21248484	21248539	2293	7,1,2	2,1,2	1,1,2	0,0,0	229	99	6.34625684185E-005	0.0008123209	0.602,0.302,0.302	1.0,1.0,1.0	-0.598
531	gene18968	LOC4341114	6	+	17612729	17613585	17612729	17612794	17613272	17613585	531	14,26,33	3,5,1	15,18,4	1,0,0	577	99	6.31829410159E-005	0.0008123209	0.445,0.472,0.85	0.72,1.0,1.0	-0.318
1270	gene459	LOC4324412	1	+	3326825	3327190	3326825	3327024	3327146	3327190	1270	13,14,23	2,3,2	152,75,131	0,0,2	221	99	6.49008571153E-005	0.0008248393	0.744,0.676,0.837	1.0,1.0,0.967	-0.237
2071	gene23630	LOC4345183	8	-	11550177	11550667	11550177	11550253	11550503	11550667	2071	7,18,10	0,0,0	18,10,8	1,1,4	349	99	7.11656389546E-005	0.0008860154	1.0,1.0,1.0	0.836,0.739,0.362	0.354
2584	gene13975	LOC4336693	4	-	28484011	28484758	28484011	28484329	28484413	28484758	2584	3,2,3	8,8,12	31,14,11	16,13,11	183	99	7.0822815825E-005	0.0008860154	0.169,0.119,0.119	0.512,0.368,0.351	-0.275
3504	gene31493	LOC9267418	12	-	4204818	4205567	4204818	4204988	4205458	4205567	3504	3,0,4	5,7,3	7,2,1	0,0,1	569	99	7.11976654996E-005	0.0008860154	0.095,0.0,0.188	1.0,1.0,0.148	-0.622
1093	gene21154	LOC4343001	7	-	12784000	12784941	12784000	12784414	12784805	12784941	1093	19,18,24	3,2,7	71,65,18	2,1,1	490	99	7.40504183303E-005	0.000915161	0.561,0.645,0.409	0.878,0.929,0.784	-0.325
3352	gene3648	LOC4324761	1	+	37078915	37079507	37078915	37078987	37079107	37079507	3352	2,6,8	0,1,0	7,10,10	2,2,4	219	99	7.48784641194E-005	0.0009190562	1.0,0.731,1.0	0.613,0.693,0.531	0.298
1236	gene10353	LOC9272092	3	-	22053620	22054831	22053620	22054015	22054671	22054831	1236	0,5,2	1,3,1	2,6,3	0,0,1	755	99	7.55796097165E-005	0.0009213514	0.0,0.179,0.208	1.0,1.0,0.282	-0.632
1952	gene27613	LOC4348532	10	-	13040038	13040665	13040038	13040133	13040243	13040665	1952	3,4,3	1,0,0	8,14,7	2,6,3	209	99	7.66381072795E-005	0.0009279425	0.587,1.0,1.0	0.655,0.525,0.525	0.294
2095	gene24114	LOC9267871	8	-	20387575	20388993	20387575	20388097	20388865	20388993	2095	10,26,17	1,3,1	9,9,2	0,0,0	867	99	7.90525402249E-005	0.0009507527	0.533,0.497,0.66	1.0,1.0,1.0	-0.437
1045	gene15163	LOC4337807	5	-	2749858	2751498	2749858	2749931	2750821	2751498	1045	9,5,9	1,4,2	73,57,65	3,1,2	989	99	8.32084770982E-005	0.0009940639	0.474,0.111,0.311	0.709,0.851,0.765	-0.476
2620	gene6648	LOC4329899	2	+	23566745	23568978	23566745	23566857	23567329	23568978	2620	11,12,12	11,15,16	10,14,2	1,0,1	571	99	8.67165450987E-005	0.0010291129	0.148,0.122,0.115	0.634,1.0,0.257	-0.502
1686	gene16498	LOC4338985	5	+	22406821	22409892	22406821	22408655	22408766	22409892	1686	1,1,0	0,2,2	5,6,6	0,3,0	210	99	8.92229021352E-005	0.0010518911	1.0,0.191,0.0	1.0,0.485,1.0	-0.431
1473	gene23686	LOC107278719	8	-	13064529	13065674	13064529	13064811	13065573	13065674	1473	3,2,1	1,3,2	51,54,30	5,5,8	861	99	9.32907655602E-005	0.0010727398	0.256,0.071,0.054	0.54,0.554,0.301	-0.338
210	gene7002	LOC4330239	2	-	26990028	26990572	26990028	26990110	26990483	26990572	210	26,11,18	5,7,13	157126103	6,13,15	472	99	9.29287925997E-005	0.0010727398	0.522,0.248,0.225	0.846,0.67,0.59	-0.37
233	gene17735	LOC4340081	6	+	2190095	2190414	2190095	2190197	2190289	2190414	233	2,1,1	1,1,2	5,2,3	0,0,1	191	99	9.39374535347E-005	0.0010727398	0.509,0.341,0.206	1.0,1.0,0.609	-0.518
2611	gene29241	LOC9269898	11	+	4016668	4017802	4016668	4016873	4016944	4017802	2611	0,0,0	1,3,1	5,2,2	10,8,5	170	99	9.39140971647E-005	0.0010727398	0.0,0.0,0.0	0.226,0.127,0.189	-0.181
710	gene31546	LOC9271828	12	-	5042585	5043378	5042585	5042874	5042949	5043378	710	2,1,5	1,0,0	6,5,8	3,3,3	174	99	9.39844608002E-005	0.0010727398	0.532,1.0,1.0	0.532,0.487,0.603	0.303
1055	gene15163	LOC4337807	5	-	2751887	2752991	2751887	2751985	2752133	2752991	1055	7,9,5	0,1,1	13,6,19	11,8,3	247	99	9.95482861132E-005	0.001122792	1.0,0.783,0.667	0.321,0.231,0.717	0.394
1511	gene8821	LOC4331971	3	+	5295569	5295894	5295569	5295627	5295771	5295894	1511	64,51,47	6,4,1	2,4,2	0,0,0	243	99	9.9684832454E-005	0.001122792	0.813,0.839,0.95	1.0,1.0,1.0	-0.133
2082	gene20023	LOC4342062	6	+	30335434	30336063	30335434	30335572	30335679	30336063	2082	194151194	12,10,12	123,94,26	16,20,15	206	99	0.0001002493	0.001122792	0.886,0.879,0.886	0.787,0.693,0.454	0.239
342	gene2845	LOC4323922	1	+	30382532	30382762	30382532	30382644	30382733	30382762	342	15,13,31	49,44,59	34,36,26	40,43,23	188	99	0.0001048968	0.0011675465	0.139,0.135,0.217	0.309,0.306,0.373	-0.166
1050	gene15163	LOC4337807	5	-	2749858	2751498	2749858	2749931	2751436	2751498	1050	19,19,43	3,1,2	161133154	3,0,0	1604	99	0.0001067814	0.0011811863	0.281,0.54,0.57	0.768,1.0,1.0	-0.459
1356	gene24295	LOC4345767	8	-	22642343	22642887	22642343	22642640	22642731	22642887	1356	1,1,0	9,1,5	6,1,3	1,0,4	190	99	0.000111982	0.0012311145	0.055,0.343,0.0	0.758,1.0,0.281	-0.547
1958	gene31903	LOC9267586	12	+	12351913	12353386	12351913	12352181	12353287	12353386	1958	21,8,12	3,1,4	40,29,17	0,0,2	1205	99	0.0001194055	0.001304724	0.365,0.397,0.198	1.0,1.0,0.411	-0.484
535	gene23220	LOC4344827	8	-	4966411	4967540	4966411	4966712	4967387	4967540	535	7,4,2	1,0,0	68,85,63	21,22,32	774	99	0.0001210116	0.0013142596	0.472,1.0,1.0	0.293,0.331,0.201	0.549
2823	gene25039	LOC4346396	9	-	993331	994124	993331	993546	993642	994124	2823	8,7,4	4,2,3	2,3,1	1,0,0	195	99	0.0001409491	0.0015215706	0.504,0.64,0.404	0.504,1.0,1.0	-0.319
3446	gene6646	LOC4329897	2	-	23549173	23550282	23549173	23550082	23550160	23550282	3446	4,2,1	15,15,11	18,22,23	31,30,41	177	99	0.000142585	0.0015232774	0.13,0.069,0.048	0.245,0.291,0.239	-0.176
3554	gene27157	LOC107278097	10	+	4545782	4547578	4545782	4545886	4546703	4547578	3554	189177305	3,3,5	4,7,2	0,0,0	916	99	0.0001428073	0.0015232774	0.872,0.864,0.868	1.0,1.0,1.0	-0.132
1257	gene30411	LOC4350826	11	+	22535431	22538101	22535431	22537454	22537795	22538101	1257	25,15,15	1,0,8	2,3,1	0,0,0	440	99	0.000145575	0.0015368832	0.849,1.0,0.297	1.0,1.0,1.0	-0.285
614	gene7677	LOC4330904	2	-	32859699	32860107	32859699	32859844	32859933	32860107	614	0,0,1	1,1,0	18,7,14	4,3,2	188	99	0.0001457981	0.0015368832	0.0,0.0,1.0	0.703,0.551,0.787	-0.347
2415	gene12752	LOC9267440	4	-	16870522	16871610	16870522	16871406	16871508	16871610	2415	12,5,13	3,1,2	3,7,4	0,0,0	201	99	0.000168229	0.001762961	0.663,0.711,0.762	1.0,1.0,1.0	-0.288
1888	gene15394	LOC4338006	5	-	5280523	5285167	5280523	5284976	5285101	5285167	1888	24,18,25	9,3,11	3,2,1	1,0,0	224	99	0.0001714383	0.0017861478	0.541,0.726,0.501	0.57,1.0,1.0	-0.267
2932	gene10456	LOC4333453	3	-	23382291	23382917	23382291	23382601	23382694	23382917	2932	7,11,8	0,1,1	16,7,13	8,3,2	192	99	0.0001727227	0.0017891278	1.0,0.85,0.805	0.508,0.546,0.77	0.277
1124	gene28171	LOC9267680	10	+	18952479	18955302	18952479	18953618	18954912	18955302	1124	69,63,89	1,2,3	13,9,16	0,0,0	1393	99	0.0001828909	0.0018807938	0.831,0.691,0.678	1.0,1.0,1.0	-0.267
2283	gene25700	LOC9269780	9	-	13208755	13210818	13208755	13208868	13209812	13210818	2283	0,5,7	2,0,1	67,60,73	0,0,0	1043	99	0.0001836713	0.0018807938	0.0,1.0,0.399	1.0,1.0,1.0	-0.534
1029	gene10	LOC4326462	1	+	77870	78191	77870	77978	78108	78191	1029	1,2,0	7,0,4	8,19,6	1,3,0	229	99	0.0001985986	0.0020220951	0.058,1.0,0.0	0.776,0.732,1.0	-0.483
3400	gene4134	LOC4326944	1	-	40822980	40824301	40822980	40824046	40824205	40824301	3400	11,17,26	3,5,3	5,3,5	0,1,0	258	99	0.0002286804	0.0023152278	0.585,0.566,0.769	1.0,0.535,1.0	-0.205
824	gene29197	LOC9268179	11	+	3549638	3552497	3549638	3551523	3551874	3552497	824	5,5,6	14,21,27	10,3,8	0,3,1	450	99	0.0002367476	0.0023834366	0.073,0.05,0.047	1.0,0.18,0.638	-0.549
1851	gene19180	LOC9268632	6	-	21343403	21344083	21343403	21343824	21344023	21344083	1851	598510667	26,22,36	435446246	35,33,37	298	99	0.0002419865	0.0024091098	0.884,0.885,0.86	0.805,0.818,0.688	0.106
928	gene23620	LOC9272579	8	+	11406953	11407257	11406953	11407052	11407172	11407257	928	94,93,92	68,71,70	71,40,47	22,18,9	219	99	0.0002412672	0.0024091098	0.385,0.372,0.373	0.593,0.501,0.702	-0.222
712	gene31546	LOC9271828	12	-	5043500	5044204	5043500	5043583	5043688	5044204	712	7,5,4	2,2,1	7,12,18	1,0,0	204	99	0.00024487	0.0024243479	0.629,0.548,0.66	0.773,1.0,1.0	-0.312
2422	gene15100	LOC4337737	5	+	2127285	2127712	2127285	2127295	2127383	2127712	2422	2,1,2	0,0,0	74,71,77	8,5,2	187	99	0.0002479187	0.002441046	1.0,1.0,1.0	0.83,0.883,0.953	0.111
1363	gene14701	LOC9271000	4	-	34420204	34422070	34420204	34420528	34421861	34422070	1363	4,6,14	4,4,4	34,39,18	1,1,3	1432	99	0.0002566652	0.0025133552	0.065,0.094,0.195	0.702,0.729,0.293	-0.457
199	gene29714	LOC4350307	11	-	10770151	10771402	10770151	10770784	10771162	10771402	199	3,6,1	2,4,3	1,3,3	1,0,0	477	99	0.0002658874	0.0025895122	0.237,0.237,0.065	0.172,1.0,1.0	-0.544
1954	gene31903	LOC9267586	12	+	12351913	12353615	12351913	12352181	12352831	12353615	1954	16,6,10	0,4,1	24,14,9	0,0,0	749	99	0.0002790465	0.0027029806	1.0,0.165,0.569	1.0,1.0,1.0	-0.422
532	gene897	LOC9272170	1	+	7204431	7205410	7204431	7204573	7205134	7205410	532	9,10,26	1,0,0	43,60,33	4,3,2	660	99	0.0002891381	0.002785675	0.574,1.0,1.0	0.617,0.75,0.712	0.165
2532	gene28484	LOC9269206	10	-	21437930	21438827	21437930	21438129	21438720	21438827	2532	2,1,1	0,0,0	12,10,2	1,4,0	690	99	0.00030897	0.0029608245	1.0,1.0,1.0	0.633,0.264,1.0	0.368
1950	gene27613	LOC4348532	10	-	13037419	13038464	13037419	13037582	13038414	13038464	1950	2,5,11	0,0,0	21,18,13	3,2,0	931	99	0.0003156188	0.0030084515	1.0,1.0,1.0	0.427,0.489,1.0	0.361
229	gene31341	LOC4351542	12	+	2726054	2730633	2726054	2726124	2728618	2730633	229	6,16,8	3,1,1	72,39,49	1,1,1	2593	99	0.0003487389	0.0033065618	0.071,0.379,0.234	0.733,0.598,0.652	-0.433
3089	gene4768	LOC4328234	2	+	1964598	1965511	1964598	1965017	1965104	1965511	3089	134111133	31,26,38	65,60,64	6,5,9	186	99	0.0003551249	0.003349389	0.697,0.694,0.651	0.852,0.865,0.791	-0.155
2673	gene5241	LOC9266462	2	+	5845302	5848125	5845302	5846434	5848054	5848125	2673	166101213	8,4,3	13,16,23	0,1,0	1719	99	0.0003584902	0.0033634268	0.544,0.593,0.803	1.0,0.48,1.0	-0.18
268	gene3854	LOC4324905	1	-	38661256	38663682	38661256	38661493	38662169	38663682	268	8,9,13	0,0,0	211189168	1,1,7	775	99	0.0003785708	0.0035150198	1.0,1.0,1.0	0.964,0.96,0.754	0.107
3353	gene22148	LOC4343865	7	+	24995877	24996387	24995877	24996045	24996147	24996387	3353	11,5,15	2,4,3	14,16,13	22,23,28	201	99	0.0003784343	0.0035150198	0.73,0.381,0.711	0.239,0.255,0.186	0.381
3351	gene3648	LOC4324761	1	+	37078915	37079507	37078915	37078987	37079132	37079507	3351	2,7,12	0,0,2	11,12,23	2,10,5	244	99	0.0004094892	0.0037824985	1.0,1.0,0.709	0.691,0.327,0.651	0.347
2771	gene19409	LOC4341503	6	+	24303845	24306434	24303845	24303925	24306239	24306434	2771	83,73,212	10,9,14	9,13,5	0,1,0	2413	99	0.0004274345	0.0039280139	0.254,0.25,0.383	1.0,0.348,1.0	-0.487
1883	gene22315	LOC9271378	7	+	26387828	26388651	26387828	26388512	26388611	26388651	1883	3,0,0	4,3,1	3,4,2	1,1,1	198	99	0.0004556188	0.004165658	0.273,0.0,0.0	0.6,0.667,0.5	-0.498
1661	gene11034	LOC9272535	3	-	29758114	29758782	29758114	29758278	29758705	29758782	1661	8,13,10	0,3,2	6,15,3	0,0,0	526	99	0.0004597879	0.0041824359	1.0,0.449,0.485	1.0,1.0,1.0	-0.355
3354	gene13128	LOC9272266	4	+	21516871	21518316	21516871	21516954	21518203	21518316	3354	10,9,5	0,1,0	30,46,29	3,1,2	1348	99	0.0004738901	0.004288945	1.0,0.398,1.0	0.423,0.772,0.516	0.229
1806	gene18748	LOC4340935	6	-	13314364	13316227	13314364	13315808	13316170	13316227	1806	2,0,3	3,6,2	14,5,6	3,2,0	461	99	0.000482359	0.0043436548	0.125,0.0,0.244	0.501,0.349,1.0	-0.494
1818	gene31878	LOC4352027	12	+	11718943	11721235	11718943	11718997	11719131	11721235	1818	2,2,1	1,0,0	40,31,20	9,6,3	233	99	0.0005076377	0.0045088211	0.459,1.0,1.0	0.654,0.687,0.739	0.126
2378	gene15074	LOC4337713	5	+	1872354	1876238	1872354	1874769	1875598	1876238	2378	5,4,9	1,1,1	1,2,0	2,1,1	928	99	0.0005082488	0.0045088211	0.348,0.299,0.49	0.051,0.176,0.0	0.303
3260	gene22552	LOC4344236	7	+	28333403	28334085	28333403	28333630	28333863	28334085	3260	30,37,43	0,0,0	24,17,19	1,4,1	332	99	0.0005042914	0.0045088211	1.0,1.0,1.0	0.877,0.559,0.85	0.238
1048	gene15163	LOC4337807	5	-	2749086	2749931	2749086	2749569	2749858	2749931	1048	1,1,4	1,0,0	7,2,6	0,3,3	388	99	0.0005145629	0.0045423481	0.203,1.0,1.0	1.0,0.145,0.338	0.24
3496	gene30601	LOC107277659	11	+	24665722	24668625	24665722	24667755	24667940	24668625	3496	20,28,57	2,2,3	14,13,22	0,0,0	284	99	0.0005208011	0.0045525638	0.777,0.83,0.869	1.0,1.0,1.0	-0.175
611	gene27547	LOC4348481	10	-	11808328	11808828	11808328	11808442	11808723	11808828	611	2,2,1	13,13,16	5,4,2	2,0,2	380	99	0.0005195695	0.0045525638	0.039,0.039,0.016	0.394,1.0,0.207	-0.502
2686	gene26365	LOC9268996	9	+	19590119	19591878	19590119	19590169	19591644	19591878	2686	10,18,14	28,10,16	6,7,10	1,1,1	1574	99	0.0005397736	0.0046955063	0.022,0.102,0.052	0.274,0.306,0.386	-0.263
3199	gene20157	LOC4342171	7	+	90133	90728	90133	90349	90422	90728	3199	163162123	7,3,6	39,43,16	0,0,0	172	99	0.0005474799	0.0047395361	0.931,0.969,0.922	1.0,1.0,1.0	-0.059
349	gene27580	LOC4348508	10	-	12345016	12346628	12345016	12346041	12346593	12346628	349	9,11,7	0,0,1	59,85,24	4,3,3	651	99	0.0005892407	0.0050765354	1.0,1.0,0.516	0.692,0.812,0.549	0.154
2431	gene21349	LOC9267576	7	+	16427890	16428475	16427890	16428007	16428390	16428475	2431	12,10,11	10,5,8	19,9,5	1,2,0	482	99	0.000616575	0.005286614	0.198,0.291,0.22	0.796,0.48,1.0	-0.522
2146	gene8244	LOC4331407	3	+	953163	957741	953163	953229	953332	957741	2146	24,27,38	2,4,3	15,10,9	1,0,0	202	99	0.0006219772	0.0053075389	0.855,0.768,0.861	0.88,1.0,1.0	-0.132
743	gene3632	LOC4324826	1	-	36865672	36867941	36865672	36867743	36867864	36867941	743	11,4,19	1,2,10	11,6,4	2,0,0	220	99	0.0006821953	0.0057938104	0.832,0.474,0.461	0.712,1.0,1.0	-0.315
2841	gene16550	LOC4339033	5	+	22767211	22769339	22767211	22768075	22768129	22769339	2841	2,3,2	0,1,0	29,32,49	3,4,11	153	99	0.0007754913	0.0065550965	1.0,0.66,1.0	0.862,0.838,0.742	0.073
2181	gene32221	LOC9266999	12	+	19643619	19643996	19643619	19643794	19643895	19643996	2181	2,1,0	1,2,3	6,7,4	2,3,0	200	99	0.0008274064	0.0069285623	0.497,0.198,0.0	0.598,0.536,1.0	-0.48
2381	gene20979	LOC4342855	7	-	8702389	8705380	8702389	8703850	8704459	8705380	2381	148127196	9,13,13	14,10,2	0,0,1	708	99	0.0008247928	0.0069285623	0.697,0.577,0.678	1.0,1.0,0.219	-0.089
1891	gene12217	LOC4335067	4	+	4974826	4975367	4974826	4975030	4975158	4975367	1891	1,2,1	0,0,0	27,31,32	5,1,1	227	99	0.0008856862	0.0073820912	1.0,1.0,1.0	0.702,0.931,0.933	0.145
2474	gene16718	LOC4339166	5	-	24107819	24108056	24107819	24107863	24107981	24108056	2474	14,12,17	3,3,0	15,24,3	0,0,0	217	99	0.0009090301	0.0075415834	0.68,0.646,1.0	1.0,1.0,1.0	-0.225
2606	gene8775	LOC4331921	3	-	4874819	4875270	4874819	4875075	4875218	4875270	2606	30,40,45	4,2,3	14,9,15	0,0,1	242	99	0.0009216425	0.0076109836	0.754,0.891,0.86	1.0,1.0,0.86	-0.118
945	gene30200	LOC4350688	11	+	20072954	20074589	20072954	20073679	20073756	20074589	945	50,33,52	5,3,2	182,108,35	3,0,1	176	99	0.0009523618	0.0078285887	0.849,0.861,0.936	0.972,1.0,0.952	-0.093
2288	gene25700	LOC9269780	9	-	13208755	13210436	13208755	13210017	13210325	13210436	2288	0,1,2	1,0,2	17,21,28	2,2,2	407	99	0.0009975321	0.0081624545	0.0,1.0,0.196	0.674,0.719,0.773	-0.323
1654	gene22668	LOC4344353	7	-	29227996	29229477	29227996	29228439	29229357	29229477	1654	5,3,2	0,0,1	15,5,7	6,2,1	1017	99	0.0010117982	0.0082415566	1.0,1.0,0.163	0.196,0.196,0.405	0.455
1571	gene31472	LOC4351668	12	+	4030194	4031521	4030194	4030690	4030784	4031521	1571	3,6,3	2,5,10	18,12,31	5,5,7	193	99	0.0010411921	0.0084426077	0.435,0.381,0.133	0.649,0.552,0.694	-0.315
1395	gene24500	LOC4345940	8	-	24649460	24649893	24649460	24649526	24649665	24649893	1395	1,1,2	0,0,0	0,2,1	1,1,1	238	99	0.001121248	0.0090507946	1.0,1.0,1.0	0.0,0.454,0.294	0.751
88	gene22136	LOC9271765	7	+	24916177	24916820	24916177	24916345	24916526	24916820	88	40,31,48	0,0,1	25,37,45	2,4,1	280	99	0.0011318912	0.0090957358	1.0,1.0,0.944	0.815,0.766,0.941	0.141
1850	gene19180	LOC9268632	6	-	21343403	21344123	21343403	21343824	21344046	21344123	1850	616526688	42,42,41	450468258	56,44,83	321	99	0.0011423864	0.009139091	0.819,0.794,0.838	0.713,0.766,0.489	0.161
384	gene8639	LOC4331786	3	-	3939235	3940825	3939235	3940084	3940198	3940825	384	16,7,15	2,1,4	3,2,2	0,1,0	213	99	0.0011947645	0.0095156353	0.788,0.765,0.635	1.0,0.482,1.0	-0.098
1640	gene15765	LOC9272002	5	+	12926425	12930037	12926425	12926923	12928506	12930037	1640	33,29,47	1,1,4	42,40,43	1,0,1	1682	99	0.0012398597	0.0098310999	0.66,0.631,0.409	0.712,1.0,0.717	-0.243
2065	gene25111	LOC4346453	9	-	2403466	2404366	2403466	2403516	2404197	2404366	2065	19,29,39	1,1,0	62,49,24	2,4,3	780	99	0.0012648755	0.0099525438	0.707,0.786,1.0	0.797,0.609,0.504	0.194
602	gene11137	LOC4334083	3	+	30629360	30629967	30629360	30629586	30629860	30629967	602	19,42,22	25,16,28	30,24,28	7,5,10	373	99	0.0012662835	0.0099525438	0.168,0.411,0.173	0.532,0.56,0.426	-0.255
2284	gene25700	LOC9269780	9	-	13208755	13210818	13208755	13208822	13209812	13210818	2284	0,5,9	1,0,3	77,66,79	2,2,0	1089	99	0.0012765906	0.0099897395	0.0,1.0,0.214	0.778,0.75,1.0	-0.438
2292	gene32323	LOC4352414	12	+	21247597	21248539	21247597	21248354	21248498	21248539	2292	7,1,2	2,0,3	1,2,2	1,0,0	243	99	0.001290249	0.0100230659	0.588,1.0,0.214	0.289,1.0,1.0	-0.162
983	gene18618	LOC4340841	6	+	11499001	11503847	11499001	11502320	11502595	11503847	983	5,5,6	1,0,1	1,1,0	0,1,1	374	99	0.0012920358	0.0100230659	0.57,1.0,0.614	1.0,0.209,0.0	0.325
2850	gene16210	LOC9270962	5	+	19338579	19340507	19338579	19338684	19340140	19340507	2850	3,2,6	0,0,1	68,58,67	12,13,11	1555	99	0.0013308742	0.0102798562	1.0,1.0,0.276	0.265,0.221,0.279	0.504
548	gene27186	LOC4348191	10	+	4968302	4969556	4968302	4968383	4969107	4969556	548	3,5,2	1,0,0	137106210	6,4,13	823	99	0.0013376848	0.0102881163	0.265,1.0,1.0	0.733,0.761,0.66	0.037
3318	gene205	LOC4326008	1	+	1425567	1425990	1425567	1425712	1425787	1425990	3318	29,25,29	2,9,3	31,24,16	1,2,0	174	99	0.0014269594	0.0109278262	0.892,0.612,0.846	0.946,0.872,1.0	-0.156
423	gene18052	LOC107275256	6	+	4538809	4540341	4538809	4539075	4539162	4540341	423	3,1,5	0,0,0	81,68,70	2,6,2	186	99	0.0014363338	0.010952809	1.0,1.0,1.0	0.956,0.858,0.949	0.079
2624	gene27165	LOC4348179	10	+	4672565	4674733	4672565	4673176	4673589	4674733	2624	0,1,1	1,1,1	26,10,6	5,12,11	512	99	0.0014814031	0.0112011576	0.0,0.162,0.162	0.501,0.139,0.095	-0.137
747	gene31893	LOC4352044	12	+	12226044	12228764	12226044	12226209	12226430	12228764	747	12,19,22	30,43,58	6,4,15	3,4,2	320	99	0.0014767722	0.0112011576	0.11,0.12,0.105	0.382,0.236,0.699	-0.327
1541	gene7625	LOC4330853	2	-	32378121	32378666	32378121	32378553	32378627	32378666	1541	2,0,1	3,13,10	4,2,5	9,4,6	173	99	0.0015015302	0.0112583353	0.276,0.0,0.054	0.203,0.222,0.323	-0.139
625	gene21001	LOC4342870	7	-	9073113	9077893	9073113	9073140	9074937	9077893	625	9,5,7	1,2,0	6,4,5	0,0,0	1896	99	0.001497419	0.0112583353	0.32,0.115,1.0	1.0,1.0,1.0	-0.522
2250	gene17607	LOC107276359	6	-	1190453	1190642	1190453	1190528	1190608	1190642	2250	4,1,1	4,2,2	0,1,0	3,1,4	179	99	0.0017329949	0.0129396952	0.356,0.217,0.217	0.0,0.356,0.0	0.145
2678	gene30736	LOC9269896	11	-	26535329	26535762	26535329	26535597	26535675	26535762	2678	0,2,1	1,3,1	7,2,4	1,0,3	177	99	0.001756633	0.0130617694	0.0,0.272,0.359	0.797,1.0,0.427	-0.531
2856	gene29745	LOC107279420	11	+	11410700	11411304	11410700	11410810	11410906	11411304	2856	2,6,5	8,13,9	10,16,10	8,12,5	195	99	0.0020138369	0.014912379	0.113,0.19,0.22	0.388,0.404,0.504	-0.258
833	gene8667	LOC4331818	3	-	4141968	4143297	4141968	4143041	4143127	4143297	833	1,3,2	1,3,1	15,20,15	1,3,0	185	99	0.0020515247	0.0151289391	0.349,0.349,0.517	0.889,0.781,1.0	-0.485
3052	gene23488	LOC4345059	8	+	8958579	8959597	8958579	8958703	8959375	8959597	3052	2,4,1	0,0,1	151118115	9,14,7	771	99	0.0021701376	0.0159380596	1.0,1.0,0.114	0.683,0.52,0.678	0.078
1590	gene9410	LOC9267415	3	-	10244640	10245433	10244640	10244711	10245349	10245433	1590	1,1,1	1,0,1	105,94,111	13,17,15	737	99	0.0022344759	0.0163405696	0.118,1.0,0.118	0.52,0.426,0.499	-0.07
1720	gene32780	LOC4352810	12	-	26344736	26345656	26344736	26344827	26344911	26345656	1720	0,4,2	10,13,11	6,5,9	14,7,9	183	99	0.0022431809	0.0163405696	0.0,0.143,0.09	0.188,0.279,0.351	-0.195
284	gene1060	LOC9266121	1	-	8632923	8633375	8632923	8633057	8633149	8633375	284	8,4,3	4,2,6	17,11,7	2,3,0	191	99	0.0023067627	0.0167357036	0.509,0.509,0.206	0.815,0.655,1.0	-0.415
2727	gene23294	LOC9266434	8	+	5690176	5691206	5690176	5690797	5690895	5691206	2727	4,0,5	0,1,0	15,13,25	4,6,7	197	99	0.0023242531	0.0167946028	1.0,0.0,1.0	0.653,0.521,0.642	0.061
2368	gene15074	LOC4337713	5	+	1872354	1874769	1872354	1874153	1874678	1874769	2368	18,17,31	0,2,3	6,10,2	0,0,0	624	99	0.0024295649	0.0174850613	1.0,0.574,0.621	1.0,1.0,1.0	-0.268
2783	gene31478	LOC9266799	12	-	4079580	4079858	4079580	4079652	4079807	4079858	2783	40,35,58	8,16,14	63,51,26	7,6,1	254	99	0.002518643	0.0180536329	0.661,0.46,0.618	0.778,0.768,0.91	-0.239
924	gene26792	LOC4347889	9	+	22669593	22670144	22669593	22669804	22669909	22670144	924	0,0,1	8,5,12	3,3,5	22,21,20	204	99	0.0025500768	0.0182061258	0.0,0.0,0.039	0.062,0.065,0.108	-0.065
1350	gene13490	LOC4336219	4	-	24331778	24333902	24331778	24332196	24333190	24333902	1350	7,5,17	0,0,2	19,8,9	3,3,2	1093	99	0.0027121201	0.0192861877	1.0,1.0,0.435	0.365,0.195,0.29	0.528
2355	gene28665	LOC4349471	10	+	22755380	22755655	22755380	22755495	22755561	22755655	2355	5,14,18	118110144	7,12,7	45,38,9	165	99	0.0027231661	0.0192881964	0.025,0.071,0.07	0.085,0.159,0.318	-0.132
1321	gene20801	LOC9267197	7	+	5878482	5878708	5878482	5878522	5878614	5878708	1321	0,2,4	5,8,8	4,5,4	0,5,2	191	99	0.0027526773	0.0194204632	0.0,0.115,0.206	1.0,0.341,0.509	-0.51
1730	gene32071	LOC9272227	12	-	16595082	16596050	16595082	16595147	16595353	16596050	1730	2,4,0	5,7,11	0,4,6	1,0,1	305	99	0.0029700757	0.0208720613	0.115,0.156,0.0	0.0,1.0,0.661	-0.463
1679	gene5640	LOC4329020	2	+	10377032	10377519	10377032	10377156	10377357	10377519	1679	5,1,7	0,1,0	29,38,18	5,4,0	300	99	0.0029874485	0.0209121393	1.0,0.248,1.0	0.657,0.758,1.0	-0.056
2233	gene8313	LOC4331470	3	-	1499661	1500255	1499661	1500111	1500205	1500255	2233	32,46,44	2,2,3	12,10,3	0,0,0	193	99	0.0031895809	0.0221539884	0.891,0.922,0.883	1.0,1.0,1.0	-0.101
3294	gene22639	LOC4344322	7	+	29025947	29026750	29025947	29026082	29026708	29026750	3294	1,2,0	0,2,2	12,17,2	1,0,2	725	99	0.0031888291	0.0221539884	1.0,0.12,0.0	0.621,1.0,0.12	-0.207
260	gene7158	LOC9270838	2	+	28524947	28527118	28524947	28526614	28526973	28527118	260	0,2,3	1,0,0	12,13,10	3,5,2	458	99	0.0033150186	0.0229363447	0.0,1.0,1.0	0.464,0.36,0.519	0.219
3196	gene3776	LOC4325088	1	-	38084868	38085543	38084868	38084979	38085392	38085543	3196	24,10,45	0,0,0	119216111	4,2,2	512	99	0.0034567189	0.0238247701	1.0,1.0,1.0	0.852,0.954,0.915	0.093
2517	gene28591	LOC4349393	10	+	22188364	22190975	22188364	22188626	22189698	22190975	2517	3,8,10	0,1,4	20,12,12	0,0,2	1171	99	0.0035003609	0.0240331293	1.0,0.403,0.174	1.0,1.0,0.337	-0.253
592	gene14707	LOC4337385	4	-	34459318	34461664	34459318	34460906	34461086	34461664	592	34,24,51	1,0,0	75,72,56	6,1,1	279	99	0.0036869506	0.025217616	0.923,1.0,1.0	0.816,0.962,0.952	0.064
3190	gene28287	LOC107278116	10	+	19918687	19920076	19918687	19918832	19919987	19920076	3190	3,10,4	1,1,1	8,7,5	0,0,0	1254	99	0.003757321	0.0256012141	0.191,0.441,0.24	1.0,1.0,1.0	-0.709
1442	gene20851	LOC9266917	7	-	6697682	6698264	6697682	6697767	6697890	6698264	1442	2,0,1	1,2,0	1,5,4	2,0,0	222	99	0.0038470626	0.0261133945	0.471,0.0,1.0	0.182,1.0,1.0	-0.237
3160	gene7222	LOC107275933	2	-	29091576	29094846	29091576	29092889	29093886	29094846	3160	2,5,10	2,0,1	24,23,20	0,1,0	1096	99	0.0038927679	0.0263239246	0.083,1.0,0.475	1.0,0.675,1.0	-0.372
3145	gene15272	LOC4337902	5	-	3720771	3723773	3720771	3720887	3723580	3723773	3145	566519599	0,0,1	118125135	4,1,0	2792	99	0.0040519944	0.0272976467	1.0,1.0,0.955	0.511,0.816,1.0	0.209
2741	gene5849	LOC9270817	2	-	13468053	13468360	13468053	13468251	13468325	13468360	2741	9,15,27	18,20,34	4,4,3	0,1,2	173	99	0.0041032019	0.0274732007	0.222,0.3,0.312	1.0,0.696,0.462	-0.441
3277	gene16468	LOC9266801	5	-	22035002	22035553	22035002	22035361	22035485	22035553	3277	8,3,5	3,0,2	5,5,4	0,2,0	223	99	0.0041087153	0.0274732007	0.542,1.0,0.526	1.0,0.526,1.0	-0.153
2313	gene26112	LOC9272286	9	+	17637085	17641606	17637085	17637305	17641547	17641606	2313	39,88,69	2,2,0	41,10,23	1,0,0	4341	99	0.0041452773	0.0276146351	0.308,0.501,1.0	0.483,1.0,1.0	-0.225
2967	gene15983	LOC4338504	5	-	16622197	16622928	16622197	16622538	16622643	16622928	2967	6,3,4	2,0,0	24,15,11	2,8,3	204	99	0.0041672208	0.0276579986	0.593,1.0,1.0	0.853,0.476,0.64	0.208
2917	gene481	LOC9272035	1	-	3464453	3464972	3464453	3464528	3464608	3464972	2917	2,2,3	3,5,10	1,0,1	0,1,0	179	99	0.0043422618	0.0287134068	0.269,0.181,0.142	1.0,0.0,1.0	-0.469
1588	gene9410	LOC9267415	3	-	10244640	10246053	10244640	10244711	10245256	10246053	1588	1,1,1	0,0,0	81,70,86	1,1,4	644	99	0.0043783792	0.0287390048	1.0,1.0,1.0	0.926,0.915,0.768	0.13
2030	gene27832	LOC4348704	10	-	15517535	15520671	15517535	15519103	15520548	15520671	2030	10,9,3	0,2,1	18,8,18	0,0,0	1544	99	0.0043942452	0.0287390048	1.0,0.224,0.161	1.0,1.0,1.0	-0.538
903	gene17244	LOC9268415	5	+	28210311	28211610	28210311	28211132	28211204	28211610	903	9,6,5	2,0,1	7,9,7	3,6,3	171	99	0.0043683645	0.0287390048	0.723,1.0,0.743	0.575,0.465,0.575	0.284
3224	gene13432	LOC4336166	4	-	23940020	23940306	23940020	23940087	23940174	23940306	3224	1,0,1	1,1,0	7,3,10	2,1,4	186	99	0.0045642294	0.0297421785	0.347,0.0,1.0	0.651,0.615,0.571	-0.163
1262	gene11313	LOC4334263	3	-	31998886	32000630	31998886	31998926	31999457	32000630	1262	19,30,48	18,10,18	28,43,28	2,2,9	630	99	0.0046345817	0.029982565	0.142,0.32,0.295	0.688,0.772,0.328	-0.344
661	gene10323	LOC4333341	3	-	21631060	21632405	21631060	21631452	21632266	21632405	661	16,19,7	20,26,23	19,7,1	4,4,1	913	99	0.0046294987	0.029982565	0.08,0.073,0.032	0.34,0.159,0.098	-0.137
2680	gene30736	LOC9269896	11	-	26535329	26535597	26535329	26535413	26535525	26535597	2680	0,2,0	1,1,5	5,2,9	7,6,14	211	99	0.0046843844	0.0301957441	0.0,0.484,0.0	0.251,0.135,0.232	-0.045
7	gene27894	LOC9272437	10	-	16153378	16156295	16153378	16154562	16156202	16156295	7	8,0,5	2,2,0	72,81,78	4,6,0	1739	99	0.0047187096	0.0303079841	0.185,0.0,1.0	0.506,0.435,1.0	-0.252
3081	gene1613	LOC107279876	1	+	16204183	16205158	16204183	16204472	16204604	16205158	3081	2,0,0	2,1,2	3,2,1	2,1,1	231	99	0.0048244128	0.0308762421	0.3,0.0,0.0	0.391,0.462,0.3	-0.284
1422	gene9668	LOC4332769	3	-	12517450	12518238	12517450	12517848	12518200	12518238	1422	7,10,6	1,1,0	28,17,29	4,6,1	451	99	0.0048844044	0.0311489422	0.606,0.687,1.0	0.606,0.383,0.864	0.147
1181	gene70	LOC9272141	1	+	505214	505426	505214	505306	505410	505426	1181	0,0,0	2,2,1	4,1,2	9,9,10	203	99	0.0049418475	0.0312925467	0.0,0.0,0.0	0.178,0.051,0.089	-0.106
2605	gene8775	LOC4331921	3	-	4874819	4875270	4874819	4875075	4875167	4875270	2605	24,27,35	5,1,5	10,7,8	2,0,0	191	99	0.0049262527	0.0312925467	0.713,0.933,0.784	0.722,1.0,1.0	-0.097
1962	gene140	LOC4326095	1	-	932267	932599	932267	932474	932546	932599	1962	1,0,0	0,2,2	20,21,4	55,38,12	171	99	0.0049640972	0.0313227544	1.0,0.0,0.0	0.174,0.242,0.162	0.141
1194	gene31012	LOC4351290	12	-	554645	555958	554645	555360	555471	555958	1194	1,4,1	0,1,0	11,17,28	3,2,1	210	99	0.0051290899	0.0322502778	1.0,0.653,1.0	0.634,0.8,0.93	0.096
1693	gene16498	LOC4338985	5	+	22406821	22409892	22406821	22407799	22408594	22409892	1693	2,3,1	1,5,2	15,9,6	1,2,5	894	99	0.0054646117	0.0341727592	0.181,0.062,0.052	0.624,0.333,0.117	-0.26
2976	gene18045	LOC9270896	6	-	4467096	4470977	4467096	4468511	4468588	4470977	2976	9,8,9	1,3,1	11,2,3	1,0,0	176	99	0.005472981	0.0341727592	0.835,0.6,0.835	0.861,1.0,1.0	-0.197
776	gene28701	LOC4349502	10	+	23049128	23050214	23049128	23049278	23050034	23050214	776	11,9,5	5,2,9	28,35,11	5,7,1	855	99	0.0055348649	0.0344391593	0.203,0.343,0.06	0.393,0.367,0.56	-0.238
2869	gene23205	LOC9270084	8	+	4634526	4634840	4634526	4634684	4634796	4634840	2869	10,4,2	4,1,7	37,33,60	4,6,8	211	99	0.0055621139	0.0344889555	0.54,0.652,0.118	0.813,0.721,0.779	-0.334
938	gene12676	LOC4335497	4	-	15388678	15390135	15388678	15388808	15388890	15390135	938	2,0,1	1,2,0	2,8,1	1,0,0	181	99	0.0056122891	0.034680076	0.522,0.0,1.0	0.522,1.0,1.0	-0.333
1770	gene19865	LOC4341923	6	-	28969540	28971626	28969540	28969926	28970016	28971626	1770	28,37,37	12,11,18	85,97,100	68,61,83	189	99	0.0058093328	0.0357743103	0.55,0.638,0.518	0.396,0.454,0.387	0.156
1052	gene15163	LOC4337807	5	-	2750821	2751498	2750821	2750873	2751436	2751498	1052	10,16,34	1,1,3	92,81,92	2,1,0	662	99	0.0058711322	0.0360310577	0.599,0.705,0.629	0.873,0.924,1.0	-0.288
3243	gene26536	LOC4347677	9	+	20902867	20903142	20902867	20902973	20903102	20903142	3243	3,3,5	0,1,1	16,12,17	3,4,4	228	99	0.00598612	0.0365303369	1.0,0.566,0.685	0.698,0.566,0.649	0.113
549	gene27186	LOC4348191	10	+	4968302	4969556	4968302	4968383	4969154	4969556	549	3,6,2	3,3,1	159118229	36,40,36	870	99	0.0059932584	0.0365303369	0.102,0.185,0.185	0.334,0.251,0.42	-0.178
2622	gene4143	LOC4326818	1	-	40870327	40871327	40870327	40870400	40871230	40871327	2622	0,0,0	1,1,2	7,2,2	6,9,2	929	99	0.0061285056	0.0372280749	0.0,0.0,0.0	0.111,0.023,0.096	-0.077
2978	gene18045	LOC9270896	6	-	4467096	4470977	4467096	4470280	4470369	4470977	2978	11,12,19	3,4,0	9,7,2	0,2,0	188	99	0.0061547251	0.0372610387	0.659,0.612,1.0	1.0,0.648,1.0	-0.126
2513	gene14312	LOC9266692	4	+	31400559	31401731	31400559	31401082	31401163	31401731	2513	0,10,5	2,0,2	4,1,5	0,0,0	180	99	0.006825956	0.0411855661	0.0,1.0,0.579	1.0,1.0,1.0	-0.474
1929	gene29743	LOC4350333	11	+	11396626	11397648	11396626	11397442	11397509	11397648	1929	2,2,1	2,2,2	38,31,22	8,4,7	166	99	0.0070019772	0.0421058492	0.374,0.374,0.23	0.739,0.822,0.652	-0.412
1671	gene9212	LOC4332328	3	-	8603942	8606332	8603942	8606116	8606292	8606332	1671	5,5,0	8,5,6	2,2,9	1,1,2	275	99	0.0073727219	0.0441870154	0.184,0.265,0.0	0.419,0.419,0.618	-0.336
1178	gene1311	LOC9270747	1	+	11664442	11665732	11664442	11664583	11665567	11665732	1178	39,40,64	7,15,6	143,135,82	13,8,6	1083	99	0.007450889	0.0442594752	0.337,0.196,0.494	0.501,0.607,0.555	-0.212
3467	gene16433	LOC9270782	5	+	21614419	21616131	21614419	21615475	21615867	21616131	3467	0,2,1	1,0,0	41,70,16	16,30,17	491	99	0.0074186717	0.0442594752	0.0,1.0,1.0	0.341,0.32,0.16	0.393
566	gene11848	LOC9266028	3	+	35626667	35628547	35626667	35626783	35628398	35628547	566	2,4,0	2,0,1	56,40,35	4,6,3	1714	99	0.0074589071	0.0442594752	0.055,1.0,0.0	0.447,0.278,0.403	-0.024
1015	gene11774	LOC4334703	3	-	35134829	35135855	35134829	35135155	35135311	35135855	1015	14,14,15	0,0,1	201188190	3,5,7	255	99	0.0079116906	0.0467912526	1.0,1.0,0.853	0.963,0.936,0.913	0.014
2759	gene30097	LOC4350595	11	-	18555412	18556526	18555412	18555534	18556280	18556526	2759	11,21,41	0,1,2	43,50,10	6,6,1	845	99	0.0083833135	0.0494174271	1.0,0.711,0.706	0.456,0.494,0.54	0.309
2049	gene25111	LOC4346453	9	-	2397114	2401651	2397114	2397319	2397554	2401651	2049	1,11,5	0,2,0	21,15,11	2,0,5	334	99	0.008937994	0.0525143777	1.0,0.62,1.0	0.757,1.0,0.395	0.156
1386	gene25672	LOC4346933	9	+	12897565	12898027	12897565	12897647	12897737	12898027	1386	1,1,0	0,0,1	19,20,18	0,5,5	189	99	0.0091156439	0.0533831175	1.0,1.0,0.0	1.0,0.677,0.653	-0.11
230	gene31341	LOC4351542	12	+	2726054	2730633	2726054	2728687	2730393	2730633	230	10,15,5	0,3,3	38,24,67	1,0,2	1805	99	0.0091803892	0.053587158	1.0,0.215,0.084	0.676,1.0,0.648	-0.342
1008	gene16690	LOC4339141	5	-	23883421	23884008	23883421	23883562	23883683	23884008	1008	13828,16098,20122	157187246	2,18,82	0,0,0	220	99	0.0092777878	0.053979856	0.975,0.975,0.974	1.0,1.0,1.0	-0.025
932	gene12676	LOC4335497	4	-	15388678	15390135	15388678	15389107	15390066	15390135	932	3,12,11	0,0,0	64,40,3	2,0,2	1058	99	0.0097610184	0.0566075888	1.0,1.0,1.0	0.75,1.0,0.123	0.376
2781	gene31478	LOC9266799	12	-	4079580	4079858	4079580	4079719	4079807	4079858	2781	19,15,28	9,3,2	35,29,15	2,3,0	187	99	0.0099392849	0.0574554792	0.528,0.726,0.881	0.903,0.837,1.0	-0.202
2575	gene27543	LOC4348479	10	-	11785708	11787603	11785708	11787354	11787469	11787603	2575	16,2,15	1,1,5	26,16,7	1,2,0	214	99	0.0102067893	0.0588121105	0.881,0.481,0.581	0.923,0.787,1.0	-0.256
1674	gene9212	LOC4332328	3	-	8606292	8606613	8606292	8606344	8606518	8606613	1674	5,6,13	3,2,2	10,2,4	0,2,0	273	99	0.0105810256	0.0607730699	0.377,0.521,0.702	1.0,0.266,1.0	-0.222
1341	gene10836	LOC4333805	3	+	27881930	27882362	27881930	27882002	27882086	27882362	1341	3,5,1	2,2,0	2,0,3	4,7,4	183	99	0.0109375183	0.062619913	0.448,0.575,1.0	0.213,0.0,0.289	0.507
1538	gene12742	LOC4335550	4	+	16685100	16687581	16685100	16687376	16687475	16687581	1538	12,8,7	2,4,5	2,1,2	0,0,2	198	99	0.0111191447	0.0634570294	0.75,0.5,0.412	1.0,1.0,0.333	-0.224
56	gene32627	LOC4352687	12	+	24945735	24948364	24945735	24945985	24946059	24948364	56	344324486	8,12,11	22,20,6	0,0,1	173	99	0.0111713588	0.063552619	0.961,0.939,0.962	1.0,1.0,0.774	0.029
2183	gene12509	LOC9267104	4	+	11797347	11797904	11797347	11797585	11797722	11797904	2183	14,17,16	4,6,4	59,52,41	9,6,0	236	99	0.0112864832	0.0639361489	0.595,0.543,0.627	0.733,0.784,1.0	-0.251
2718	gene3636	LOC4324832	1	+	36953165	36953567	36953165	36953265	36953343	36953567	2718	3,1,4	16,24,29	0,0,0	5,4,4	177	99	0.0113101335	0.0639361489	0.095,0.023,0.072	0.0,0.0,0.0	0.063
3406	gene5457	LOC4328860	2	+	8199863	8201908	8199863	8199911	8201023	8201908	3406	8,4,0	0,0,1	4,6,7	1,1,6	1211	99	0.0115832686	0.0652742684	1.0,1.0,0.0	0.246,0.329,0.087	0.446
909	gene26983	LOC4348040	10	+	1913157	1915193	1913157	1913523	1913591	1915193	909	8,3,15	0,0,0	157,119,70	2,1,7	167	99	0.0117381317	0.0659395986	1.0,1.0,1.0	0.979,0.986,0.856	0.06
1290	gene17873	LOC4340210	6	+	3102885	3104966	3102885	3103240	3104829	3104966	1290	1,5,3	1,0,0	15,11,1	3,0,1	1688	99	0.0126378788	0.0707721215	0.055,1.0,1.0	0.227,1.0,0.055	0.258
3029	gene18785	LOC4340973	6	-	13899615	13900999	13899615	13899663	13899781	13900999	3029	1,5,1	11,9,9	9,4,1	4,5,3	217	99	0.0126866663	0.0708240065	0.04,0.202,0.048	0.507,0.267,0.132	-0.205
13	gene27894	LOC9272437	10	-	16165302	16167004	16165302	16166474	16166929	16167004	13	5,3,7	0,0,0	40,41,37	3,2,0	554	99	0.0127560877	0.0709904011	1.0,1.0,1.0	0.704,0.786,1.0	0.17
1710	gene5952	LOC9267918	2	+	15588524	15590534	15588524	15589290	15589880	15590534	1710	8,2,10	0,3,1	7,2,8	1,0,1	689	99	0.0128820595	0.0714337739	1.0,0.087,0.59	0.501,1.0,0.535	-0.12
2798	gene26672	LOC4347789	9	+	21858408	21858954	21858408	21858480	21858576	21858954	2798	11,5,8	82110117	80,97,123	730888798	195	99	0.0129154814	0.0714337739	0.064,0.023,0.034	0.053,0.053,0.073	-0.019
2470	gene6984	LOC4330223	2	+	26786709	26787963	26786709	26787772	26787860	26787963	2470	105,77,93	10,6,5	9,3,8	1,0,1	187	99	0.0130984444	0.0722228073	0.848,0.872,0.908	0.827,1.0,0.809	-0.003
3019	gene10992	LOC4333941	3	+	29300263	29300799	29300263	29300529	29300613	29300799	3019	0,0,1	2,1,5	3,2,3	20,17,15	183	99	0.0133877133	0.0735913565	0.0,0.0,0.098	0.075,0.06,0.098	-0.045
591	gene31777	LOC9272277	12	+	9556810	9558166	9556810	9557202	9557863	9558166	591	60,80,93	2,5,8	47,40,12	3,0,0	760	99	0.0139975948	0.0767085318	0.796,0.676,0.602	0.671,1.0,1.0	-0.199
105	gene5780	LOC4329138	2	-	12416966	12417389	12416966	12417166	12417281	12417389	105	1,0,4	1,2,1	10,7,5	0,2,2	214	99	0.0140620425	0.0768267689	0.316,0.0,0.649	1.0,0.618,0.536	-0.396
2461	gene15770	LOC9270572	5	+	13006251	13007669	13006251	13006965	13007198	13007669	2461	4,4,3	6,0,0	8,8,3	0,0,0	332	99	0.0143077456	0.0779315507	0.166,1.0,1.0	1.0,1.0,1.0	-0.278
1200	gene25638	LOC4346900	9	-	12436968	12438463	12436968	12437875	12437959	12438463	1200	74,96,117	3,2,5	50,45,35	0,2,0	183	99	0.0145290125	0.0788969407	0.93,0.963,0.927	1.0,0.924,1.0	-0.035
2471	gene6984	LOC4330223	2	+	26788049	26788585	26788049	26788118	26788220	26788585	2471	86,59,85	11,5,12	10,3,5	0,2,0	201	99	0.0147232386	0.0797101013	0.794,0.853,0.777	1.0,0.425,1.0	0
714	gene20792	LOC4342696	7	+	5810886	5811454	5810886	5811045	5811120	5811454	714	5,2,9	0,0,0	73,52,17	6,1,0	174	99	0.0150442118	0.0812024927	1.0,1.0,1.0	0.874,0.967,1.0	0.053
736	gene23091	LOC4344716	8	-	3513824	3514858	3513824	3514701	3514798	3514858	736	15,10,22	0,5,3	25,19,16	2,0,1	196	99	0.0152000298	0.0817971571	1.0,0.503,0.787	0.863,1.0,0.89	-0.154
1266	gene12758	LOC9268365	4	-	16994417	16995500	16994417	16994586	16995403	16995500	1266	13,2,10	4,1,2	31,44,12	1,3,2	916	99	0.0154905103	0.0831107619	0.26,0.178,0.351	0.77,0.613,0.393	-0.329
[truncated: 1,458 more rows]

## Sheet: A5SS
ID	GeneID	geneSymbol	chr	strand	longExonStart_0base	longExonEnd	shortES	shortEE	flankingES	flankingEE	ID	IC_SAMPLE_1	SC_SAMPLE_1	IC_SAMPLE_2	SC_SAMPLE_2	IncFormLen	SkipFormLen	PValue	FDR	IncLevel1	IncLevel2	IncLevelDifference
[truncated: 1,144 more rows]

[truncated: 1 more sheets: A3SS]
