# Supplementary material for: A Genomic View of Alternative Splicing of Long Non-coding RNAs during Rice Seed Development Reveals Extensive Splicing and lncRNA Gene Families
Source: Front Plant Sci. 2018 Feb 7;9:115. doi: 10.3389/fpls.2018.00115 (PMC5808331; doi:10.3389/fpls.2018.00115)
Supplement: Supplementary file 2 [file DataSheet2.ZIP › rMATS output flower v milk seed.ods]

## Sheet: SE
ID	GeneID	geneSymbol	chr	strand	exonStart_0base	exonEnd	upstreamES	upstreamEE	downstreamES	downstreamEE	ID	IC_SAMPLE_1	SC_SAMPLE_1	IC_SAMPLE_2	SC_SAMPLE_2	IncFormLen	SkipFormLen	PValue	FDR	IncLevel1	IncLevel2	IncLevelDifference
1419	gene23646	LOC4345198	8	-	11872219	11872573	11870851	11871192	11873296	11873411	1419	180	189	532	159	200	100	0	0	0.323	0.626	-0.303
833	gene7196	LOC4330433	2	-	28817660	28818164	28815554	28817359	28818493	28818718	833	14	14	143	3	200	100	1.18797083282E-010	1.20103851198E-007	0.333	0.96	-0.627
233	gene14351	LOC107280777	4	-	31672212	31672436	31671696	31671814	31673725	31674048	233	204	84	101	130	200	100	4.37043845558E-010	2.2092566393E-007	0.548	0.28	0.268
834	gene7196	LOC4330433	2	-	28817660	28818210	28815554	28817359	28818493	28818718	834	16	14	143	3	200	100	3.48016393481E-010	2.2092566393E-007	0.364	0.96	-0.596
234	gene14351	LOC107280777	4	-	31672212	31672305	31671701	31671814	31673725	31674048	234	79	84	31	130	193	100	2.16307740608E-008	8.74748503019E-006	0.328	0.11	0.218
1043	gene2339	LOC4326583	1	+	25700121	25700396	25696691	25696929	25700779	25700841	1043	866	498	114	20	200	100	1.05380068005E-007	3.55130829177E-005	0.465	0.74	-0.275
1010	gene1827	LOC9270848	1	+	19875416	19875513	19874740	19875297	19875833	19875923	1010	62	0	52	16	197	100	6.22466411226E-006	0.0017980387	1	0.623	0.377
565	gene23277	LOC4344873	8	-	5586548	5587210	5584217	5585154	5587374	5587454	565	23	0	19	17	200	100	1.8860352664E-005	0.0047669541	1	0.358	0.642
2171	gene9532	LOC4332638	3	+	11176941	11177015	11174159	11174440	11177488	11177741	2171	41	68	64	31	174	100	2.15612383634E-005	0.0048440916	0.257	0.543	-0.286
2691	gene6509	LOC4329775	2	+	22333592	22334816	22333320	22333339	22335299	22335751	2691	473	35	366	67	200	100	2.4848705438E-005	0.0050244082	0.871	0.732	0.139
879	gene830	LOC4324650	1	-	6626224	6626318	6624498	6625519	6628370	6629173	879	6	6	0	36	194	100	4.31537585109E-005	0.0079324454	0.34	0	0.34
2506	gene4560	LOC4328043	2	-	568896	568960	568419	568542	572348	572801	2506	38	7	2	9	164	100	5.35582434742E-005	0.009024564	0.768	0.119	0.649
1587	gene29766	LOC4350352	11	-	11796724	11796790	11796567	11796624	11799963	11800021	1587	4	219	5	11	166	100	6.55341701539E-005	0.0094650066	0.011	0.215	-0.204
813	gene26930	LOC4347996	10	-	1200604	1200734	1198955	1200410	1202856	1203173	813	38	20	18	44	200	100	6.17837681253E-005	0.0094650066	0.487	0.17	0.317
1443	gene2307	LOC4326594	1	+	25356256	25356465	25353773	25355156	25357566	25357803	1443	32	6	419	5	200	100	7.04321831411E-005	0.0094942583	0.727	0.977	-0.25
2941	gene26425	LOC4347563	9	+	20015930	20016063	20014667	20014761	20017211	20017695	2941	145	13	12	9	200	100	0.000156872	0.0198247026	0.848	0.4	0.448
1926	gene27893	LOC4348751	10	+	16144482	16144508	16139828	16140877	16149017	16149149	1926	0	8	95	50	126	100	0.0002076205	0.0246946255	0	0.601	-0.601
1674	gene1111	LOC4324375	1	-	9115364	9115440	9114951	9115035	9115830	9115992	1674	11	91	42	103	176	100	0.0004384348	0.049250839	0.064	0.188	-0.124
2401	gene17436	LOC4339803	5	-	29575605	29575766	29575226	29575355	29575855	29576017	2401	34	42	9	46	200	100	0.0005266338	0.0553815441	0.288	0.089	0.199
306	gene27659	LOC107275261	10	+	13550768	13550816	13550239	13550348	13551016	13551196	306	18	134	4	168	148	100	0.0005477898	0.0553815441	0.083	0.016	0.067
2402	gene17436	LOC4339803	5	-	29575605	29575684	29575226	29575355	29575855	29576017	2402	19	42	3	46	179	100	0.0007235587	0.0696683695	0.202	0.035	0.167
2905	gene23025	LOC4344664	8	+	2939051	2939106	2938340	2938463	2939715	2940160	2905	202	78	95	73	155	100	0.0008139916	0.0748132271	0.626	0.456	0.17
2587	gene50	LOC4326151	1	+	368116	368156	367274	367383	368307	368387	2587	11	12	22	2	140	100	0.0010059078	0.08553948	0.396	0.887	-0.491
2942	gene26425	LOC4347563	9	+	20015930	20016784	20014667	20014761	20017211	20017695	2942	248	13	32	9	200	100	0.0010153054	0.08553948	0.905	0.64	0.265
2407	gene620	LOC4325661	1	-	4622468	4622519	4621683	4622379	4622721	4622803	2407	264	22	376	70	151	100	0.0010947844	0.0885461611	0.888	0.781	0.107
1853	gene16321	LOC4338818	5	-	20570751	20570868	20569660	20569804	20570964	20571081	1853	67	26	41	44	200	100	0.0012103465	0.0936844162	0.563	0.318	0.245
2556	gene11237	LOC4334179	3	-	31402026	31402328	31401620	31401909	31403544	31404288	2556	79	3	23	8	200	100	0.0012509789	0.0936844162	0.929	0.59	0.339
2406	gene620	LOC4325661	1	-	4622461	4622519	4621683	4622379	4622721	4622803	2406	267	22	385	70	158	100	0.0013012661	0.0939699995	0.885	0.777	0.108
1582	gene25943	LOC4347149	9	+	16071134	16071248	16070983	16071054	16071334	16071435	1582	31	57	11	68	200	100	0.0013938293	0.0971835441	0.214	0.075	0.139
2586	gene50	LOC4326151	1	+	368066	368156	367274	367383	368307	368387	2586	56	12	75	2	190	100	0.0019133716	0.128961249	0.711	0.952	-0.241
2209	gene5197	LOC4328629	2	+	5505315	5505447	5505049	5505198	5505582	5505654	2209	37	36	39	11	200	100	0.0020593366	0.1316020471	0.339	0.639	-0.3
2855	gene20101	LOC4342117	6	-	30904106	30904156	30903014	30903222	30905437	30905500	2855	11	88	61	7307	150	100	0.0020827228	0.1316020471	0.077	0.006	0.071
1317	gene7502	LOC9269521	2	+	31476609	31476651	31476326	31476524	31477729	31477831	1317	42	14	16	21	142	100	0.0023026425	0.1369395062	0.679	0.349	0.33
3009	gene21145	LOC4342991	7	-	12653783	12654354	12652869	12653217	12654771	12655129	3009	195	160	156	75	200	100	0.0022932312	0.1369395062	0.379	0.51	-0.131
2654	gene15012	LOC4337654	5	-	1158381	1158426	1158102	1158206	1158658	1158892	2654	60	21	63	5	145	100	0.0023888189	0.1380054803	0.663	0.897	-0.234
404	gene19573	LOC4341648	6	+	26301308	26301387	26300929	26301028	26301477	26301626	404	81	1	68	10	179	100	0.0027245906	0.1530311742	0.978	0.792	0.186
1821	gene9079	LOC4332201	3	-	7368345	7368417	7363893	7363992	7368507	7369224	1821	7	0	4	9	172	100	0.002875907	0.1571644323	1	0.205	0.795
1527	gene32320	LOC4352411	12	-	21230901	21230949	21230218	21230544	21231047	21231210	1527	309	57	209	69	148	100	0.0036571035	0.180357641	0.786	0.672	0.114
2031	gene32131	LOC4352240	12	-	18311880	18312004	18311228	18311364	18312111	18312264	2031	24	47	15	87	200	100	0.0035697871	0.180357641	0.203	0.079	0.124
2154	gene23650	LOC4345203	8	-	11986067	11986166	11984647	11985185	11986673	11986896	2154	25	30	14	54	199	100	0.003472474	0.180357641	0.295	0.115	0.18
2652	gene9742	LOC9271082	3	-	13123265	13123376	13122585	13123155	13123572	13124602	2652	44	114	16	103	200	100	0.0035182689	0.180357641	0.162	0.072	0.09
229	gene5529	LOC4328919	2	-	8836319	8836518	8836072	8836213	8838245	8838468	229	31	0	32	8	200	100	0.0041594785	0.191038464	1	0.667	0.333
230	gene5529	LOC4328919	2	-	8836319	8836515	8836072	8836213	8838245	8838468	230	30	0	31	8	200	100	0.0042515979	0.191038464	1	0.66	0.34
277	gene4043	LOC4324366	1	+	40128680	40128785	40127397	40127604	40129224	40129353	277	99	77	40	64	200	100	0.0040969763	0.191038464	0.391	0.238	0.153
2858	gene6675	LOC4329919	2	+	23732611	23732657	23732430	23732489	23732800	23732882	2858	14	79	31	63	146	100	0.0040954391	0.191038464	0.108	0.252	-0.144
1642	gene31432	LOC4351629	12	+	3625086	3625149	3623562	3623646	3625278	3625423	1642	41	1	31	9	163	100	0.0045758793	0.1927589151	0.962	0.679	0.283
2416	gene27696	LOC4348598	10	+	14238374	14239926	14237765	14237928	14252973	14253624	2416	387	2	97	5	200	100	0.0045524831	0.1927589151	0.99	0.907	0.083
896	gene1014	LOC4327220	1	-	8214800	8214875	8213585	8213694	8214997	8215131	896	195	42	95	42	175	100	0.0045513913	0.1927589151	0.726	0.564	0.162
2413	gene27696	LOC4348598	10	+	14238374	14240240	14237765	14237928	14252973	14253624	2413	446	2	114	5	200	100	0.0048168188	0.1987675013	0.991	0.919	0.072
1455	gene18118	LOC9267059	6	+	5222198	5222245	5221437	5221683	5222511	5222566	1455	10	13	0	11	147	100	0.0049603928	0.1994836685	0.344	0	0.344
1763	gene21820	LOC4343574	7	-	22239188	22239213	22239026	22239091	22239571	22239694	1763	0	5	4	0	125	100	0.0050314872	0.1994836685	0	1	-1
1622	gene2462	LOC4326854	1	-	27182373	27182431	27182142	27182237	27182543	27182735	1622	7	45	2	103	158	100	0.0055224941	0.2147400606	0.09	0.012	0.078
1887	gene11908	LOC4334829	3	-	36006858	36006950	36004232	36006616	36007211	36007505	1887	25	31	35	14	192	100	0.0058588297	0.2233130902	0.296	0.566	-0.27
2510	gene18779	LOC9267324	6	-	13755774	13755915	13751627	13751859	13756274	13756543	2510	2	3	50	3	200	100	0.0059638511	0.2233130902	0.25	0.893	-0.643
2156	gene11912	LOC4334834	3	+	36086860	36088729	36082787	36082860	36093252	36093396	2156	20	45	33	27	200	100	0.0064536984	0.2372614209	0.182	0.379	-0.197
2109	gene32694	LOC4352746	12	+	25637233	25637341	25636907	25637019	25637448	25638469	2109	104	1	80	8	200	100	0.006782667	0.2406061886	0.981	0.833	0.148
991	gene22564	LOC4344247	7	-	28394138	28394490	28393089	28393904	28394681	28394783	991	24	53	22	16	200	100	0.0067206114	0.2406061886	0.185	0.407	-0.222
893	gene1014	LOC4327220	1	-	8214800	8214867	8213585	8213694	8214997	8215076	893	166	42	83	42	167	100	0.0072269991	0.2519481406	0.703	0.542	0.161
2032	gene32131	LOC4352240	12	-	18311880	18311999	18311228	18311364	18312111	18312264	2032	15	47	8	87	200	100	0.0075495379	0.2555922649	0.138	0.044	0.094
2780	gene20911	LOC4342793	7	-	7628008	7628132	7627359	7627883	7632363	7632548	2780	20	71	6	74	200	100	0.0075843402	0.2555922649	0.123	0.039	0.084
1080	gene18674	LOC4340880	6	+	12321621	12321965	12320500	12320890	12322544	12322800	1080	35	1	25	8	200	100	0.0078300342	0.2595463794	0.946	0.61	0.336
1408	gene31844	LOC4351993	12	+	10823344	10823586	10822538	10823043	10824064	10824325	1408	185	43	58	29	200	100	0.0080653959	0.2630359749	0.683	0.5	0.183
1334	gene27331	LOC9266737	10	+	8661772	8661876	8660441	8660778	8662505	8664126	1334	26	8	9	13	200	100	0.0087606263	0.273858445	0.619	0.257	0.362
1540	gene22050	LOC4343787	7	-	24174508	24174614	24174294	24174402	24174681	24174977	1540	10	5	1	8	200	100	0.0089246789	0.273858445	0.5	0.059	0.441
318	gene5493	LOC9271823	2	+	8529891	8530263	8527958	8528058	8530907	8531016	318	51	51	7	23	200	100	0.0089389997	0.273858445	0.333	0.132	0.201
598	gene18591	LOC4340813	6	+	11093565	11093691	11093249	11093394	11093920	11094210	598	29	58	20	96	200	100	0.0087194781	0.273858445	0.2	0.094	0.106
1409	gene31844	LOC4351993	12	+	10823341	10823586	10822539	10823043	10824064	10824325	1409	195	43	63	29	200	100	0.0101454917	0.281016221	0.694	0.521	0.173
1435	gene22207	LOC4343921	7	+	25536858	25537007	25536171	25536265	25537527	25537725	1435	24	16	6	17	200	100	0.0099131979	0.281016221	0.429	0.15	0.279
2050	gene11083	LOC4334027	3	-	30172826	30172900	30172145	30172254	30173734	30173938	2050	41	7	61	1	174	100	0.0097524683	0.281016221	0.771	0.972	-0.201
2790	gene17758	LOC4340100	6	-	2363571	2363634	2362766	2362862	2363766	2363823	2790	1	18	7	10	163	100	0.0101276523	0.281016221	0.033	0.3	-0.267
2861	gene29807	LOC9268201	11	+	12851562	12851669	12850444	12850514	12852168	12852898	2861	22	10	5	12	200	100	0.0097893406	0.281016221	0.524	0.172	0.352
311	gene27502	LOC4348449	10	+	11251531	11251602	11250892	11251036	11252107	11252392	311	36	3	15	8	171	100	0.0099882292	0.281016221	0.875	0.523	0.352
540	gene31433	LOC9267893	12	-	3634351	3634495	3632309	3632588	3635349	3636141	540	39	0	11	3	200	100	0.0097927398	0.281016221	1	0.647	0.353
768	gene13278	LOC4336019	4	-	22776373	22777840	22775583	22775758	22778230	22778435	768	42	3	8	5	200	100	0.0103734528	0.2834475884	0.875	0.444	0.431
1337	gene18745	LOC9268525	6	+	13281717	13281831	13280770	13281574	13281906	13281978	1337	7	44	5	4	200	100	0.011148662	0.2890076221	0.074	0.385	-0.311
1600	gene23608	LOC4345166	8	+	11075714	11076172	11075445	11075564	11076742	11077068	1600	97	79	87	38	200	100	0.0109752141	0.2890076221	0.38	0.534	-0.154
2280	gene5133	LOC4328567	2	+	4980044	4980182	4975357	4975428	4981806	4981859	2280	28	13	39	4	200	100	0.011051006	0.2890076221	0.519	0.83	-0.311
231	gene8033	LOC4331211	2	-	35454199	35454276	35452216	35453505	35454696	35454900	231	116	1	102	8	177	100	0.0110998359	0.2890076221	0.985	0.878	0.107
538	gene26839	LOC4347932	9	+	22935788	22936251	22934977	22935193	22936769	22936836	538	169	175	116	180	200	100	0.0117997828	0.3020146942	0.326	0.244	0.082
2415	gene27696	LOC4348598	10	+	14239220	14240240	14237765	14237928	14252973	14253624	2415	192	2	62	5	200	100	0.0122488718	0.3095902358	0.98	0.861	0.119
1437	gene11034	LOC9272535	3	-	29751475	29751554	29750186	29750464	29753100	29753182	1437	5	8	15	3	179	100	0.0129418818	0.323067717	0.259	0.736	-0.477
1291	gene31734	LOC4351897	12	-	8672587	8672665	8672270	8672422	8677900	8677985	1291	4	5	8	0	178	100	0.0136976558	0.3297221434	0.31	1	-0.69
1585	gene25943	LOC4347149	9	+	16061076	16061165	16060734	16060811	16062014	16062153	1585	36	0	38	6	189	100	0.0134657431	0.3297221434	1	0.77	0.23
2287	gene9210	LOC4332326	3	-	8582907	8582983	8582648	8582788	8583676	8583960	2287	7	31	2	59	176	100	0.0135616197	0.3297221434	0.114	0.019	0.095
382	gene5292	LOC9267344	2	+	6371232	6371312	6347702	6347762	6371761	6372461	382	4	17	9	6	180	100	0.0142056691	0.3379277987	0.116	0.455	-0.339
766	gene30384	LOC4350803	11	-	22224180	22224280	22223166	22224060	22224959	22225060	766	14	8	1	7	200	100	0.0145652144	0.3424519013	0.467	0.067	0.4
28	gene18989	LOC4341131	6	+	18005587	18005718	18000812	18002193	18006093	18006345	28	408	2	57	3	200	100	0.0149899728	0.3483876434	0.99	0.905	0.085
2492	gene11359	LOC107280465	3	-	32334084	32334184	32333515	32333686	32335016	32335569	2492	6	4	0	6	200	100	0.0156584704	0.3597889444	0.429	0	0.429
2241	gene27505	LOC4348452	10	+	11301070	11301313	11300710	11300859	11301882	11303636	2241	6	14	1	25	200	100	0.0158467618	0.3600241846	0.176	0.02	0.156
1120	gene15760	LOC9269143	5	-	12681896	12682071	12680853	12681285	12685496	12685709	1120	5	34	12	20	200	100	0.0167639413	0.3661540543	0.068	0.231	-0.163
1335	gene27331	LOC9266737	10	+	8661784	8661876	8660441	8660778	8662505	8664126	1335	23	8	9	13	192	100	0.0169578417	0.3661540543	0.6	0.265	0.335
1453	gene7875	LOC9269581	2	+	34409468	34410392	34408077	34408930	34410543	34410908	1453	113	182	52	48	200	100	0.0173841687	0.3661540543	0.237	0.351	-0.114
2153	gene23650	LOC4345203	8	-	11986086	11986166	11984647	11985185	11986673	11986896	2153	7	30	2	54	180	100	0.0170829239	0.3661540543	0.115	0.02	0.095
2490	gene21428	LOC4343245	7	+	17778646	17778662	17778418	17778517	17778708	17780505	2490	7	12	1	18	116	100	0.0172715016	0.3661540543	0.335	0.046	0.289
460	gene19042	LOC4341173	6	+	19316588	19316667	19315135	19315352	19318051	19320634	460	260	8	184	16	179	100	0.0164684102	0.3661540543	0.948	0.865	0.083
59	gene18810	LOC9267223	6	-	14420326	14420407	14419583	14419709	14422626	14422829	59	111	14	58	1	181	100	0.016789308	0.3661540543	0.814	0.97	-0.156
1028	gene29672	LOC9271452	11	+	9628242	9628320	9627208	9627684	9628572	9628928	1028	90	32	54	7	178	100	0.0183073644	0.381623616	0.612	0.813	-0.201
1949	gene21468	LOC4343276	7	-	18339786	18339921	18339657	18339708	18339991	18340085	1949	1	47	4	16	200	100	0.0185855744	0.383469709	0.011	0.111	-0.1
1021	gene23009	LOC9268118	8	-	2577807	2578228	2577152	2577230	2580158	2580227	1021	38	41	78	42	200	100	0.0189939881	0.3879378177	0.317	0.481	-0.164
2219	gene8856	LOC9270137	3	-	5573795	5573864	5573536	5573669	5573953	5574031	2219	12	22	57	40	169	100	0.0194883522	0.3940544809	0.244	0.457	-0.213
2854	gene3676	LOC4324748	1	+	37326711	37326969	37323606	37324606	37327086	37327681	2854	4	4	9	0	200	100	0.0200526945	0.4014509739	0.333	1	-0.667
1633	gene12942	LOC4335713	4	-	19696440	19696524	19695222	19695908	19696595	19696658	1633	88	6	53	12	184	100	0.0211620408	0.4105506445	0.889	0.706	0.183
2314	gene30097	LOC4350595	11	-	18552932	18552984	18552505	18552834	18554378	18554458	2314	23	115	10	122	152	100	0.0221372656	0.4105506445	0.116	0.051	0.065
2578	gene10176	LOC4333210	3	+	18588461	18588564	18580065	18580106	18598158	18598621	2578	5	139	5	28	200	100	0.0223346048	0.4105506445	0.018	0.082	-0.064
2609	gene9552	LOC4332656	3	+	11403948	11404032	11402614	11402937	11404437	11404585	2609	37	4	49	19	184	100	0.0211673278	0.4105506445	0.834	0.584	0.25
2772	gene10794	LOC4333761	3	-	27433961	27434042	27431848	27432572	27434654	27434707	2772	9	43	1	37	181	100	0.0219647955	0.4105506445	0.104	0.015	0.089
3002	gene27157	LOC107278097	10	+	4545782	4545886	4545611	4545700	4546703	4547578	3002	5	9	18	6	200	100	0.0209328946	0.4105506445	0.217	0.6	-0.383
677	gene13152	LOC4335909	4	-	21730180	21730353	21729553	21729911	21731043	21731302	677	1	20	5	9	200	100	0.0219467319	0.4105506445	0.024	0.217	-0.193
688	gene22193	LOC4343908	7	+	25411302	25411365	25410891	25410952	25411841	25411911	688	458	15	477	32	163	100	0.021585353	0.4105506445	0.949	0.901	0.048
990	gene23574	LOC9270173	8	-	10360923	10361059	10360398	10360732	10361566	10361933	990	27	3	6	5	200	100	0.0217740601	0.4105506445	0.818	0.375	0.443
1671	gene14019	LOC4336739	4	+	29066272	29066365	29065877	29066192	29066459	29066648	1671	203	10	186	22	193	100	0.022688495	0.4110762596	0.913	0.814	0.099
339	gene3134	LOC4324714	1	-	32664899	32664987	32663624	32663698	32665388	32665451	339	22	9	12	0	188	100	0.0227698027	0.4110762596	0.565	1	-0.435
956	gene8382	LOC4331537	3	-	1971389	1971540	1970731	1971145	1975058	1975135	956	1	3	6	0	200	100	0.0230344255	0.4121735258	0.143	1	-0.857
2517	gene18045	LOC9270896	6	-	4466680	4466737	4465832	4465925	4466911	4467015	2517	29	6	10	9	157	100	0.0233650834	0.4144227949	0.755	0.414	0.341
2214	gene5062	LOC4328504	2	+	4441077	4441123	4440796	4440929	4442472	4442524	2214	32	18	53	11	146	100	0.0242623472	0.426595357	0.549	0.767	-0.218
439	gene8690	LOC4331837	3	+	4274030	4274122	4272877	4273451	4274263	4274366	439	15	12	11	1	192	100	0.0245990886	0.4287875618	0.394	0.851	-0.457
975	gene25149	LOC4346491	9	-	3457429	3457533	3456033	3456722	3457635	3457750	975	98	10	27	9	200	100	0.0248827558	0.4300250621	0.831	0.6	0.231
2938	gene718	LOC9271430	1	+	5644320	5644435	5643895	5644154	5645521	5645636	2938	35	0	7	2	200	100	0.0255333658	0.4375293694	1	0.636	0.364
1011	gene1827	LOC9270848	1	+	19879230	19879320	19878744	19878846	19879754	19880468	1011	127	15	199	9	190	100	0.0265772087	0.4381549228	0.817	0.921	-0.104
1333	gene27331	LOC9266737	10	+	8661821	8661876	8660441	8660778	8662505	8664126	1333	21	8	9	13	155	100	0.0267273216	0.4381549228	0.629	0.309	0.32
1420	gene8657	LOC9268784	3	-	4088665	4088718	4087309	4087443	4089188	4090121	1420	18	4	8	9	153	100	0.0268700348	0.4381549228	0.746	0.367	0.379
2773	gene10794	LOC4333761	3	-	27433961	27434042	27431848	27432572	27434335	27434441	2773	9	3	1	5	181	100	0.0261758145	0.4381549228	0.624	0.1	0.524
437	gene16929	LOC107278650	5	-	25929313	25929540	25929092	25929165	25929665	25929737	437	0	14	3	6	200	100	0.0266948451	0.4381549228	0	0.2	-0.2
448	gene32214	LOC4352310	12	+	19601716	19601859	19600853	19600975	19601966	19602293	448	1	4	4	0	200	100	0.0267414474	0.4381549228	0.111	1	-0.889
2137	gene15516	LOC4338106	5	+	7064042	7064633	7063821	7063930	7064734	7064866	2137	199	75	165	38	200	100	0.0273744613	0.4428092854	0.57	0.685	-0.115
153	gene25869	LOC9270998	9	+	15317442	15317582	15316700	15316801	15319716	15323352	153	0	5	2	0	200	100	0.0280145795	0.4495672999	0	1	-1
1672	gene14019	LOC4336739	4	+	29066272	29066368	29065876	29066192	29066459	29066648	1672	211	10	200	22	196	100	0.0283294797	0.451041007	0.915	0.823	0.092
1602	gene8494	LOC4331648	3	+	2874815	2874916	2873179	2873250	2875489	2875836	1602	38	6	27	0	200	100	0.0295613164	0.4585762672	0.76	1	-0.24
2150	gene17227	LOC4339622	5	+	28087786	28088476	28085088	28085232	28089301	28090131	2150	58	25	65	12	200	100	0.0297146364	0.4585762672	0.537	0.73	-0.193
2233	gene21495	LOC4343301	7	+	18644096	18644267	18643467	18643644	18645788	18645890	2233	60	8	50	18	200	100	0.0300105805	0.4585762672	0.789	0.581	0.208
2281	gene5133	LOC4328567	2	+	4980044	4980131	4975357	4975428	4981806	4981859	2281	18	13	22	4	187	100	0.0302222366	0.4585762672	0.425	0.746	-0.321
2602	gene32752	LOC4352787	12	-	26085491	26085938	26083122	26085353	26086455	26086954	2602	32	12	33	3	200	100	0.0299214579	0.4585762672	0.571	0.846	-0.275
2969	gene5956	LOC9267284	2	+	15626763	15626818	15626234	15626691	15627646	15627888	2969	23	52	19	93	155	100	0.0303903164	0.4585762672	0.222	0.116	0.106
915	gene7065	LOC4330301	2	+	27550584	27550652	27549672	27549791	27550801	27550943	915	5	9	1	18	168	100	0.0302455504	0.4585762672	0.249	0.032	0.217
2252	gene11310	LOC4334261	3	+	31955281	31955294	31952030	31952096	31956479	31956626	2252	2	14	2	0	113	100	0.0306358541	0.4588570142	0.112	1	-0.888
1033	gene18921	LOC4341082	6	+	16915399	16915448	16914738	16914848	16916315	16916696	1033	10	6	34	4	149	100	0.0308740649	0.4590247001	0.528	0.851	-0.323
953	gene8382	LOC4331537	3	-	1975058	1975135	1970731	1971145	1976510	1976609	953	5	26	0	23	177	100	0.0316764425	0.4675165452	0.098	0	0.098
1916	gene3003	LOC4327016	1	+	31637454	31637527	31635898	31636026	31637874	31638061	1916	31	8	51	3	173	100	0.0322207592	0.4721041681	0.691	0.908	-0.217
1207	gene11777	LOC4334705	3	-	35149437	35149447	35148706	35148889	35149518	35149736	1207	4	41	1	91	110	100	0.0330176801	0.4769256113	0.081	0.01	0.071
2151	gene17227	LOC4339622	5	+	28087791	28088476	28085103	28085232	28089301	28090131	2151	55	25	61	12	200	100	0.0330215557	0.4769256113	0.524	0.718	-0.194
376	gene2378	LOC107277958	1	-	26115660	26115753	26115222	26115432	26116423	26117702	376	25	0	13	3	193	100	0.03329798	0.4775072027	1	0.692	0.308
2441	gene25941	LOC4347145	9	-	16032180	16032282	16031525	16031938	16034334	16034440	2441	25	5	22	0	200	100	0.0339110609	0.4802402178	0.714	1	-0.286
2936	gene718	LOC9271430	1	+	5644325	5644435	5643910	5644154	5645521	5645636	2936	26	0	6	2	200	100	0.0339635762	0.4802402178	1	0.6	0.4
1343	gene30686	LOC4351029	11	-	25809604	25809694	25808874	25808991	25810198	25810399	1343	206	5	338	22	190	100	0.0350109552	0.4848978128	0.956	0.89	0.066
1668	gene13308	LOC4336045	4	-	22941841	22941877	22941572	22941710	22942006	22942389	1668	84	43	111	32	136	100	0.0366910808	0.4848978128	0.59	0.718	-0.128
1872	gene3737	LOC9270135	1	-	37784031	37784086	37783020	37783830	37785260	37785419	1872	6	40	1	49	155	100	0.036437528	0.4848978128	0.088	0.013	0.075
1915	gene17319	LOC4339700	5	-	28748640	28748781	28747476	28747567	28748885	28748951	1915	138	4	6	2	200	100	0.0363622822	0.4848978128	0.945	0.6	0.345
1943	gene5645	LOC4329024	2	+	10445004	10445672	10444771	10444868	10445781	10445864	1943	4	2	1	8	200	100	0.0366584474	0.4848978128	0.5	0.059	0.441
2242	gene27505	LOC4348452	10	+	11301070	11301313	11300710	11300859	11301816	11303636	2242	6	1	1	4	200	100	0.0354381834	0.4848978128	0.75	0.111	0.639
2340	gene25443	LOC9267898	9	+	9630403	9630616	9629381	9629533	9631296	9631781	2340	401	9	393	2	200	100	0.0355026195	0.4848978128	0.957	0.99	-0.033
2561	gene23488	LOC4345059	8	+	8958370	8958435	8958158	8958284	8958576	8958703	2561	7	16	1	18	165	100	0.0366079135	0.4848978128	0.21	0.033	0.177
2690	gene28524	LOC4349333	10	-	21709626	21709726	21709064	21709546	21710859	21711014	2690	76	5	11	4	200	100	0.0346440366	0.4848978128	0.884	0.579	0.305
828	gene12676	LOC4335497	4	-	15395988	15396096	15388678	15390135	15397145	15397239	828	36	9	28	1	200	100	0.0353688262	0.4848978128	0.667	0.933	-0.266
1879	gene21890	LOC4343640	7	-	22835918	22836106	22835727	22835766	22836874	22837302	1879	2	13	5	4	200	100	0.0372062963	0.485124909	0.071	0.385	-0.314
2515	gene18045	LOC9270896	6	-	4466680	4466743	4465832	4465925	4466911	4467015	2515	32	6	13	9	163	100	0.0376888718	0.485124909	0.766	0.47	0.296
2701	gene8543	LOC4331693	3	+	3192411	3192449	3192031	3192243	3193183	3193228	2701	5	22	0	18	138	100	0.0378713491	0.485124909	0.141	0	0.141
484	gene23758	LOC4345297	8	-	14719825	14720275	14717707	14719725	14720581	14720637	484	12	0	9	4	200	100	0.0375264928	0.485124909	1	0.529	0.471
576	gene1606	LOC9266898	1	+	16053630	16054896	16052777	16052933	16055683	16055701	576	306	1	204	5	200	100	0.0379078811	0.485124909	0.994	0.953	0.041
579	gene1606	LOC9266898	1	+	16053545	16054896	16052777	16052933	16055683	16055701	579	322	1	214	5	200	100	0.0385294315	0.4899780529	0.994	0.955	0.039
2709	gene7585	LOC4330813	2	-	32094335	32094470	32092710	32093399	32094589	32094823	2709	13	42	3	36	200	100	0.0387835064	0.4901265616	0.134	0.04	0.094
390	gene23872	LOC107275885	8	+	17063347	17063413	17063015	17063260	17063677	17063743	390	3	0	3	8	166	100	0.0392764205	0.4932728085	1	0.184	0.816
1282	gene13852	LOC4336569	4	+	27359258	27359364	27358583	27358634	27359794	27359853	1282	443	8	284	13	200	100	0.0396277917	0.4946135478	0.965	0.916	0.049
2261	gene32350	LOC9266439	12	+	21567815	21567943	21563068	21564460	21568008	21568152	2261	5	6	5	0	200	100	0.0401181482	0.497661936	0.294	1	-0.706
2043	gene29355	LOC4350020	11	+	5278504	5278560	5278344	5278414	5279035	5279116	2043	22	49	4	28	156	100	0.0404543128	0.4987720764	0.223	0.084	0.139
1972	gene384	LOC4324503	1	-	2863743	2863834	2863496	2863624	2864430	2867422	1972	11	9	10	1	191	100	0.040780328	0.4997443835	0.39	0.84	-0.45
1502	gene14453	LOC9270267	4	+	32403616	32403927	32403282	32403478	32404046	32404147	1502	19	7	11	0	200	100	0.0417845174	0.5005076887	0.576	1	-0.424
1808	gene15677	LOC9267632	5	-	10532633	10532691	10531524	10531874	10532785	10532966	1808	81	25	17	13	158	100	0.0416390954	0.5005076887	0.672	0.453	0.219
362	gene27320	LOC4348285	10	+	8071523	8071580	8070350	8070766	8072432	8072514	362	0	3	6	2	157	100	0.0413535484	0.5005076887	0	0.656	-0.656
69	gene12175	LOC4335036	4	+	4276827	4276972	4274886	4275162	4277691	4277951	69	7	8	11	2	200	100	0.0418327396	0.5005076887	0.304	0.733	-0.429
1083	gene15956	LOC9271418	5	-	16272660	16272706	16271350	16272173	16273840	16273968	1083	29	18	25	5	146	100	0.0424255689	0.5017164364	0.525	0.774	-0.249
535	gene17339	LOC4339718	5	-	28876038	28876291	28875306	28875532	28876878	28877267	535	11	227	13	112	200	100	0.042430025	0.5017164364	0.024	0.055	-0.031
2237	gene30736	LOC9269896	11	-	26535675	26535766	26535329	26535597	26536819	26537155	2237	10	16	12	5	191	100	0.0432449103	0.5054769709	0.247	0.557	-0.31
581	gene1606	LOC9266898	1	+	16054512	16054896	16052777	16052933	16055683	16055701	581	112	1	78	5	200	100	0.0432480297	0.5054769709	0.982	0.886	0.096
1439	gene11034	LOC9272535	3	-	29753100	29753182	29750146	29750464	29754426	29754517	1439	20	5	16	0	182	100	0.044923235	0.5110353102	0.687	1	-0.313
1960	gene587	LOC4325329	1	-	4336615	4336762	4336350	4336532	4338299	4338490	1960	709	11	224	9	200	100	0.0449418841	0.5110353102	0.97	0.926	0.044
2372	gene31766	LOC4351929	12	+	9361269	9361519	9360889	9361028	9361823	9361884	2372	34	307	61	350	200	100	0.0449872825	0.5110353102	0.052	0.08	-0.028
2434	gene8524	LOC4331674	3	-	3077078	3077244	3076604	3076712	3081239	3081524	2434	1	40	3	12	200	100	0.0447960378	0.5110353102	0.012	0.111	-0.099
808	gene13321	LOC4336058	4	-	23047229	23048180	23045965	23046834	23053594	23053652	808	37	9	87	7	200	100	0.0442961882	0.5110353102	0.673	0.861	-0.188
1088	gene21538	LOC4343334	7	-	19275345	19275394	19274811	19274856	19276077	19276416	1088	0	14	2	4	149	100	0.0476949826	0.5227083685	0	0.251	-0.251
1347	gene15941	LOC9272594	5	-	15999242	15999458	15998584	15999059	16007217	16008009	1347	75	6	41	0	200	100	0.0471003203	0.5227083685	0.862	1	-0.138
1438	gene11034	LOC9272535	3	-	29761932	29762077	29761540	29761616	29762612	29763106	1438	6	9	20	8	200	100	0.0524346891	0.5227083685	0.25	0.556	-0.306
1483	gene10194	LOC4333229	3	+	19177357	19177400	19176876	19176985	19179414	19182121	1483	10	39	2	33	143	100	0.0528254371	0.5227083685	0.152	0.041	0.111
148	gene24102	LOC4345599	8	+	20225616	20225723	20223733	20224080	20225946	20226124	148	25	58	4	27	200	100	0.053454278	0.5227083685	0.177	0.069	0.108
1570	gene25943	LOC4347149	9	+	16072024	16072071	16071334	16071435	16072201	16072403	1570	124	4	133	0	147	100	0.0524444862	0.5227083685	0.955	1	-0.045
1631	gene29181	LOC9269643	11	+	3430317	3430402	3429272	3429397	3430751	3430809	1631	27	3	38	0	185	100	0.0491328059	0.5227083685	0.829	1	-0.171
1665	gene31903	LOC9267586	12	+	12351302	12351543	12349442	12350951	12351913	12353615	1665	11	6	6	13	200	100	0.0525089445	0.5227083685	0.478	0.188	0.29
1819	gene18264	LOC4340549	6	+	6517644	6517745	6515741	6515889	6517829	6518172	1819	23	14	11	1	200	100	0.0476469549	0.5227083685	0.451	0.846	-0.395
1835	gene12509	LOC9267104	4	+	11794574	11794779	11784270	11784395	11795164	11795264	1835	10	20	1	13	200	100	0.0539496234	0.5227083685	0.2	0.037	0.163
1876	gene30735	LOC4351063	11	-	26527173	26527224	26524918	26526875	26527958	26529924	1876	7	2	1	4	151	100	0.0528472863	0.5227083685	0.699	0.142	0.557
2006	gene13749	LOC4336474	4	+	26487444	26487531	26487271	26487377	26488155	26488713	2006	64	1	32	4	187	100	0.0465878078	0.5227083685	0.972	0.811	0.161
2501	gene32639	LOC4352691	12	+	25021935	25022944	25015823	25015960	25024113	25024155	2501	15	14	13	3	200	100	0.0520838156	0.5227083685	0.349	0.684	-0.335
2502	gene32737	LOC4352778	12	-	25954499	25954617	25953421	25954055	25954698	25954863	2502	14	18	5	21	200	100	0.049305031	0.5227083685	0.28	0.106	0.174
254	gene16446	LOC4338933	5	+	21719117	21719630	21718821	21718951	21720398	21720517	254	14	18	2	12	200	100	0.0513273515	0.5227083685	0.28	0.077	0.203
2606	gene22329	LOC4344039	7	-	26484525	26484555	26483864	26484126	26484934	26485300	2606	3	68	9	56	130	100	0.0492065323	0.5227083685	0.033	0.11	-0.077
2642	gene3776	LOC4325088	1	-	38084348	38084736	38083402	38083561	38084868	38084979	2642	412	74	123	35	200	100	0.0498986381	0.5227083685	0.736	0.637	0.099
2733	gene19397	LOC9270950	6	+	24216461	24216552	24215838	24215979	24216796	24217229	2733	15	4	16	0	191	100	0.047686455	0.5227083685	0.663	1	-0.337
281	gene21232	LOC4343066	7	-	14511978	14512238	14510478	14511071	14512442	14512551	281	11	4	1	4	200	100	0.0507938775	0.5227083685	0.579	0.111	0.468
41	gene3999	LOC4324323	1	-	39817299	39819008	39815761	39815868	39819113	39819182	41	110	16	80	4	200	100	0.0495912507	0.5227083685	0.775	0.909	-0.134
43	gene20906	LOC4342787	7	+	7548396	7548498	7547819	7547956	7549218	7550860	43	291	13	104	11	200	100	0.0495967083	0.5227083685	0.918	0.825	0.093
490	gene23552	LOC9269453	8	-	10087096	10087133	10085382	10086429	10087704	10088190	490	16	1	4	3	137	100	0.0519709603	0.5227083685	0.921	0.493	0.428
491	gene23552	LOC9269453	8	-	10087096	10087150	10085382	10086429	10087704	10088190	491	16	1	4	3	154	100	0.0523957301	0.5227083685	0.912	0.464	0.448
678	gene13152	LOC4335909	4	-	21730180	21730294	21729553	21729911	21731043	21731302	678	1	20	4	9	200	100	0.0486486468	0.5227083685	0.024	0.182	-0.158
783	gene13742	LOC4336466	4	+	26388260	26388444	26387747	26387888	26390774	26391293	783	209	10	209	3	200	100	0.0540043042	0.5227083685	0.913	0.972	-0.059
796	gene4420	LOC4323836	1	-	42775773	42775824	42774886	42775203	42775936	42776067	796	39	63	5	22	151	100	0.0499985529	0.5227083685	0.291	0.131	0.16
822	gene9306	LOC4332425	3	+	9445712	9445902	9445425	9445577	9446249	9447830	822	10	28	7	5	200	100	0.0520417347	0.5227083685	0.152	0.412	-0.26
832	gene12676	LOC4335497	4	-	15395988	15396334	15388678	15390135	15397145	15397239	832	43	9	29	1	200	100	0.0530880954	0.5227083685	0.705	0.935	-0.23
83	gene5394	LOC4328804	2	+	7324086	7324396	7321430	7322711	7324468	7325579	83	1890	2	162	2	200	100	0.0507646248	0.5227083685	0.998	0.976	0.022
912	gene30822	LOC4351127	11	-	27650716	27650915	27649519	27649896	27651031	27651098	912	27	3	6	4	200	100	0.0540287087	0.5227083685	0.818	0.429	0.389
951	gene8382	LOC4331537	3	-	1971565	1974027	1971389	1971467	1976510	1976609	951	41	0	31	3	200	100	0.0539023058	0.5227083685	1	0.838	0.162
412	gene11272	LOC4334220	3	+	31678065	31678149	31677132	31677429	31678249	31678607	412	0	19	5	28	184	100	0.0546642852	0.5263389744	0	0.088	-0.088
580	gene1606	LOC9266898	1	+	16054835	16054896	16052777	16052933	16055683	16056254	580	53	1	39	5	161	100	0.0551407692	0.5284105936	0.971	0.829	0.142
1398	gene9410	LOC9267415	3	-	10244236	10244369	10243450	10243518	10244451	10244544	1398	14	35	19	20	200	100	0.0556703679	0.5309692641	0.167	0.322	-0.155
2986	gene22656	LOC4344339	7	+	29175431	29175544	29174416	29174527	29175696	29178342	2986	20	1	17	6	200	100	0.0559664361	0.5312870136	0.909	0.586	0.323
1351	gene4942	LOC4328399	2	-	3418062	3418219	3417588	3417778	3418349	3418453	1351	11	21	15	10	200	100	0.0581574505	0.5369605706	0.208	0.429	-0.221
1447	gene9212	LOC4332328	3	-	8606292	8606344	8603942	8606116	8606518	8606613	1447	18	2	10	6	152	100	0.0580292112	0.5369605706	0.856	0.523	0.333
1580	gene25943	LOC4347149	9	+	16062014	16062153	16060219	16060294	16063654	16063996	1580	59	9	69	3	200	100	0.0572544504	0.5369605706	0.766	0.92	-0.154
1589	gene2277	LOC4326692	1	-	25032603	25032662	25032345	25032466	25033005	25033286	1589	5	87	0	76	159	100	0.0578584339	0.5369605706	0.035	0	0.035
1812	gene1632	LOC9267988	1	+	16590802	16590902	16590443	16590549	16590978	16591084	1812	1	34	4	18	200	100	0.0571010726	0.5369605706	0.014	0.1	-0.086
211	gene13359	LOC4336100	4	-	23335218	23335396	23333807	23334493	23335507	23335587	211	23	65	8	52	200	100	0.057939043	0.5369605706	0.15	0.071	0.079
1112	gene19025	LOC4341162	6	+	19023599	19023671	19022181	19022391	19027341	19027440	1112	17	0	12	3	172	100	0.0593004844	0.5401152225	1	0.699	0.301
2663	gene3735	LOC4324940	1	+	37775661	37775902	37773998	37774093	37776566	37778543	2663	35	17	19	21	200	100	0.0592616119	0.5401152225	0.507	0.311	0.196
449	gene32214	LOC4352310	12	+	19601716	19601859	19600853	19600926	19601966	19602293	449	1	10	4	4	200	100	0.0587874981	0.5401152225	0.048	0.333	-0.285
1884	gene3974	LOC4324867	1	-	39624368	39624646	39623255	39623317	39633680	39633813	1884	4	64	5	20	200	100	0.06002139	0.5420973022	0.03	0.111	-0.081
810	gene26067	LOC4347261	9	-	17252745	17252864	17252047	17252436	17253401	17253508	810	50	0	21	2	200	100	0.0600543005	0.5420973022	1	0.84	0.16
1220	gene246	LOC4325801	1	-	1813242	1813456	1811512	1811601	1814081	1814158	1220	182	0	60	2	200	100	0.0614191703	0.5468716224	1	0.938	0.062
1925	gene27299	LOC9272688	10	-	7543327	7543403	7538480	7538579	7543675	7543760	1925	8	3	3	7	176	100	0.0610483228	0.5468716224	0.602	0.196	0.406
202	gene1628	LOC4325231	1	+	16498827	16499841	16498548	16498635	16499942	16500051	202	22	1	11	4	200	100	0.0624764316	0.5468716224	0.917	0.579	0.338
2551	gene21104	LOC9266464	7	+	11483010	11483435	11479551	11481886	11484208	11484314	2551	57	2	21	4	200	100	0.0623450073	0.5468716224	0.934	0.724	0.21
2647	gene4049	LOC4327741	1	-	40172768	40172816	40172536	40172631	40172940	40173028	2647	23	137	47	167	148	100	0.061689244	0.5468716224	0.102	0.16	-0.058
3013	gene19119	LOC9266235	6	+	20367523	20367569	20366300	20366404	20369673	20369937	3013	7	2	19	0	146	100	0.062159869	0.5468716224	0.706	1	-0.294
894	gene1014	LOC4327220	1	-	8214814	8214875	8213585	8213694	8214997	8215131	894	29	42	14	42	161	100	0.0618315411	0.5468716224	0.3	0.172	0.128
1150	gene29822	LOC4350380	11	+	13523723	13523829	13521945	13522248	13524847	13525084	1150	40	43	36	20	200	100	0.0629529313	0.5474260351	0.317	0.474	-0.157
1986	gene31257	LOC4351472	12	-	2015693	2015819	2013678	2014095	2015953	2016375	1986	10	21	3	23	200	100	0.0638647045	0.5474260351	0.192	0.061	0.131
2758	gene30201	LOC4350689	11	-	20105223	20105230	20104967	20104997	20105803	20105817	2758	0	3	2	0	107	100	0.0632737067	0.5474260351	0	1	-1
2860	gene29807	LOC9268201	11	+	12851562	12851669	12850444	12850514	12852165	12852898	2860	22	3	5	4	200	100	0.0634708044	0.5474260351	0.786	0.385	0.401
784	gene15556	LOC4338140	5	-	7641583	7641817	7640513	7640572	7641899	7641965	784	136	1	141	6	200	100	0.0638934443	0.5474260351	0.986	0.922	0.064
1106	gene30074	LOC9268566	11	-	18341987	18342045	18340867	18340937	18342391	18342803	1106	15	14	6	17	158	100	0.0650036551	0.5528375552	0.404	0.183	0.221
138	gene8465	LOC4331617	3	-	2654794	2654802	2654445	2654529	2655164	2655352	138	188	87	58	42	108	100	0.0654552525	0.5528375552	0.667	0.561	0.106
1721	gene25111	LOC4346453	9	-	2401381	2401481	2397114	2400579	2401591	2401651	1721	14	0	10	3	200	100	0.065316506	0.5528375552	1	0.625	0.375
57	gene28153	LOC4348996	10	+	18813950	18814030	18813646	18813862	18815782	18816419	57	2	39	6	26	180	100	0.0656187009	0.5528375552	0.028	0.114	-0.086
1626	gene29181	LOC9269643	11	+	3430272	3430402	3429272	3429397	3430751	3430809	1626	63	3	72	0	200	100	0.0669186411	0.5591301337	0.913	1	-0.087
2562	gene23488	LOC4345059	8	+	8958370	8958435	8958158	8958284	8958579	8959597	2562	7	82	1	65	165	100	0.0668257612	0.5591301337	0.049	0.009	0.04
1321	gene1138	LOC4325165	1	+	9373426	9373642	9373228	9373309	9373884	9374282	1321	103	2	57	5	200	100	0.0681298461	0.5596919168	0.963	0.851	0.112
1349	gene12373	LOC4335201	4	-	8217501	8217589	8216602	8216895	8218885	8218953	1349	208	8	198	2	188	100	0.0686466842	0.5596919168	0.933	0.981	-0.048
1399	gene9410	LOC9267415	3	-	10244236	10244276	10243450	10243518	10244451	10244544	1399	1	35	4	20	140	100	0.0677745103	0.5596919168	0.02	0.125	-0.105
1831	gene8895	LOC4332030	3	+	5808857	5808945	5807858	5808024	5810010	5812708	1831	19	7	13	14	188	100	0.068537181	0.5596919168	0.591	0.331	0.26
2339	gene25443	LOC9267898	9	+	9630337	9630616	9629381	9629533	9631296	9631781	2339	746	9	671	2	200	100	0.0681964007	0.5596919168	0.976	0.994	-0.018
976	gene9372	LOC4332484	3	+	9933973	9934117	9933465	9933900	9934977	9935065	976	4	10	1	19	200	100	0.0676415724	0.5596919168	0.167	0.026	0.141
1307	gene24554	LOC9269734	8	-	25197795	25197888	25197018	25197544	25198819	25198963	1307	124	9	35	0	193	100	0.0689964715	0.5602846002	0.877	1	-0.123
1663	gene31903	LOC9267586	12	+	12352560	12352732	12351913	12352181	12352831	12353615	1663	8	4	8	0	200	100	0.0701541122	0.5651458756	0.5	1	-0.5
2730	gene19397	LOC9270950	6	+	24216416	24216552	24215706	24215979	24216796	24217229	2730	19	4	16	0	200	100	0.0700571173	0.5651458756	0.704	1	-0.296
602	gene13652	LOC4336379	4	-	25578467	25578584	25577117	25578289	25579464	25579627	602	4	26	6	10	200	100	0.0716667567	0.575040405	0.071	0.231	-0.16
2157	gene11912	LOC4334834	3	+	36095807	36095878	36095673	36095727	36095958	36096044	2157	88	16	49	18	171	100	0.0722254605	0.5772327317	0.763	0.614	0.149
1114	gene15464	LOC4338062	5	-	6359114	6359174	6358949	6359015	6359298	6359364	1114	95	6	41	0	160	100	0.0743622085	0.5795253758	0.908	1	-0.092
1270	gene22285	LOC4343998	7	-	26188868	26188963	26188425	26188558	26189634	26189708	1270	4	173	7	98	195	100	0.0753784242	0.5795253758	0.012	0.035	-0.023
1413	gene27485	LOC4348438	10	-	10994431	10994727	10993379	10993511	10994814	10995881	1413	36	6	17	0	200	100	0.0745762944	0.5795253758	0.75	1	-0.25
1623	gene22677	LOC4344360	7	+	29308368	29308617	29308132	29308267	29309007	29309347	1623	97	17	101	8	200	100	0.0739744423	0.5795253758	0.74	0.863	-0.123
1723	gene25111	LOC4346453	9	-	2403466	2403516	2403303	2403386	2404197	2404366	1723	7	18	3	29	150	100	0.0741155391	0.5795253758	0.206	0.065	0.141
183	gene31975	LOC4352121	12	-	14018028	14018091	14017854	14017940	14018330	14018686	183	45	1	47	6	163	100	0.0736246014	0.5795253758	0.965	0.828	0.137
1994	gene29256	LOC4349949	11	-	4139855	4140024	4139106	4139292	4140173	4140289	1994	0	7	3	5	200	100	0.0751593465	0.5795253758	0	0.231	-0.231
205	gene2643	LOC9272654	1	+	28801575	28802910	28800538	28800658	28803164	28804458	205	183	3	150	8	200	100	0.0730549867	0.5795253758	0.968	0.904	0.064
252	gene1406	LOC4326847	1	-	13258714	13258780	13257608	13257688	13258850	13258900	252	46	1	38	5	166	100	0.0747180521	0.5795253758	0.965	0.821	0.144
88	gene5780	LOC4329138	2	-	12416633	12416827	12416470	12416547	12416966	12417170	88	20	19	10	23	200	100	0.0751997036	0.5795253758	0.345	0.179	0.166
1077	gene1103	LOC4326210	1	-	9047012	9047074	9046282	9046365	9047609	9048341	1077	3	0	1	3	162	100	0.0788798282	0.5820985864	1	0.171	0.829
1712	gene21724	LOC4343494	7	-	21302781	21304021	21301769	21302686	21308665	21308740	1712	13	0	5	2	200	100	0.0770095949	0.5820985864	1	0.556	0.444
1959	gene18303	LOC9271675	6	-	6907497	6907593	6905875	6907407	6907679	6908050	1959	17	2	13	7	196	100	0.0767048259	0.5820985864	0.813	0.487	0.326
2236	gene30736	LOC9269896	11	-	26535675	26535762	26535329	26535597	26536819	26537155	2236	7	16	8	5	187	100	0.078857219	0.5820985864	0.19	0.461	-0.271
2238	gene13517	LOC107275292	4	-	24548641	24548859	24548005	24548446	24549025	24549120	2238	26	1	15	4	200	100	0.0783480942	0.5820985864	0.929	0.652	0.277
2349	gene722	LOC4327077	1	-	5676739	5676873	5675607	5676277	5677359	5677427	2349	20	1	11	4	200	100	0.0775830047	0.5820985864	0.909	0.579	0.33
2614	gene25405	LOC4346703	9	-	8883080	8883222	8880925	8881540	8883443	8883490	2614	1	3	3	0	200	100	0.0787621611	0.5820985864	0.143	1	-0.857
40	gene3999	LOC4324323	1	-	39816814	39819008	39815761	39815868	39819113	39819182	40	159	16	103	4	200	100	0.0787303322	0.5820985864	0.832	0.928	-0.096
683	gene2814	LOC4324717	1	+	30166414	30166689	30166024	30166171	30167251	30167372	683	93	7	70	1	200	100	0.0782728435	0.5820985864	0.869	0.972	-0.103
72	gene20827	LOC4342717	7	-	6224085	6224580	6222584	6223008	6225087	6225241	72	52	24	20	19	200	100	0.0777641652	0.5820985864	0.52	0.345	0.175
955	gene8382	LOC4331537	3	-	1971389	1971483	1970731	1971145	1975058	1975135	955	1	3	3	0	194	100	0.0788036401	0.5820985864	0.147	1	-0.853
1868	gene11765	LOC4334695	3	+	35089141	35089221	35084615	35088400	35089555	35090056	1868	12	16	9	31	180	100	0.0803367786	0.5873242632	0.294	0.139	0.155
443	gene16215	LOC4338711	5	-	19365228	19365280	19364390	19364818	19365658	19365860	443	0	34	2	16	152	100	0.0803800867	0.5873242632	0	0.076	-0.076
758	gene2589	LOC4324116	1	+	28346886	28347005	28345846	28346412	28347688	28349254	758	27	10	2	4	200	100	0.0804593575	0.5873242632	0.574	0.2	0.374
1264	gene29974	LOC4350506	11	+	16731885	16732366	16709703	16709755	16733382	16733737	1264	54	0	54	3	200	100	0.081160429	0.5903107464	1	0.9	0.1
128	gene1601	LOC4325426	1	+	15978582	15978609	15977592	15977739	15979953	15980049	128	52	5	27	0	127	100	0.0820391832	0.594563543	0.891	1	-0.109
2085	gene28935	LOC4349686	11	-	1474587	1474680	1473901	1474185	1477308	1477633	2085	6	105	0	64	193	100	0.0828088754	0.5958702707	0.029	0	0.029
2951	gene5312	LOC4328727	2	-	6510276	6510383	6508871	6509384	6511641	6512170	2951	833	16	476	17	200	100	0.0826514871	0.5958702707	0.963	0.933	0.03
723	gene27169	LOC4348181	10	+	4745486	4745521	4744904	4745396	4745618	4745817	723	5	0	3	3	135	100	0.0835828133	0.5971888642	1	0.426	0.574
918	gene10	LOC4326462	1	+	77870	77901	75618	77406	78108	78191	918	8	0	0	1	131	100	0.0833124883	0.5971888642	1	0	1
1911	gene23786	LOC107282077	8	+	15340202	15340308	15336858	15336994	15340754	15340826	1911	8	35	6	8	200	100	0.0851801126	0.6064584073	0.103	0.273	-0.17
126	gene15138	LOC4337781	5	-	2533674	2533731	2533077	2533191	2534129	2534200	126	19	1	11	4	157	100	0.0858838563	0.6093233596	0.924	0.637	0.287
1062	gene22468	LOC4344162	7	-	27707026	27707069	27706383	27706944	27707423	27707518	1062	21	93	12	103	143	100	0.0867909667	0.6121944338	0.136	0.075	0.061
2106	gene22710	LOC4344388	7	+	29523649	29523741	29523348	29523402	29523857	29523961	2106	48	0	27	2	192	100	0.0871968333	0.6121944338	1	0.875	0.125
2735	gene1085	LOC4325126	1	+	8898984	8899051	8898420	8898513	8899308	8899375	2735	121	25	102	11	167	100	0.0869783723	0.6121944338	0.743	0.847	-0.104
290	gene4862	LOC9267540	2	-	2854263	2854341	2853484	2853877	2854946	2855041	290	52	15	47	26	178	100	0.0878298175	0.6145048129	0.661	0.504	0.157
2498	gene18842	LOC4341010	6	-	15415556	15415684	15414846	15415402	15416351	15416453	2498	139	125	64	82	200	100	0.0885748487	0.6171424961	0.357	0.281	0.076
3006	gene3545	LOC4327395	1	-	36099936	36100148	36099735	36099833	36102970	36104363	3006	7	0	8	4	200	100	0.0888172435	0.6171424961	1	0.5	0.5
2298	gene6366	LOC4329656	2	+	20989959	20990150	20985874	20986354	20990481	20990582	2298	12	44	104	215	200	100	0.0895445381	0.6200652603	0.12	0.195	-0.075
2734	gene1085	LOC4325126	1	+	8898984	8899093	8898420	8898513	8899308	8899375	2734	123	25	103	11	200	100	0.0901089686	0.6218441454	0.711	0.824	-0.113
110	gene27690	LOC9268744	10	+	14102890	14102968	14102190	14102285	14103359	14103752	110	69	8	54	14	178	100	0.0919599504	0.6239698646	0.829	0.684	0.145
1970	gene7077	LOC4330310	2	+	27696742	27696892	27696286	27696613	27698575	27698656	1970	28	2	48	0	200	100	0.091250078	0.6239698646	0.875	1	-0.125
567	gene13565	LOC4336294	4	+	24915364	24915447	24915044	24915285	24916225	24916375	567	15	190	5	149	183	100	0.0918522935	0.6239698646	0.041	0.018	0.023
919	gene10	LOC4326462	1	+	77870	77890	75618	77406	78108	78191	919	7	0	0	1	120	100	0.0909355147	0.6239698646	1	0	1
932	gene15163	LOC4337807	5	-	2751436	2751498	2749086	2749931	2751590	2751838	932	30	5	34	1	162	100	0.091523068	0.6239698646	0.787	0.955	-0.168
2802	gene12230	LOC4335079	4	+	5181619	5181844	5180241	5180555	5185539	5185604	2802	2	33	4	14	200	100	0.092465852	0.6253041895	0.029	0.125	-0.096
1634	gene9056	LOC9272592	3	-	7143283	7143519	7141730	7141830	7146426	7147037	1634	14	3	5	5	200	100	0.0955796378	0.625443455	0.7	0.333	0.367
16	gene10907	LOC4333866	3	-	28568609	28568686	28567101	28567445	28568943	28571314	16	56	1	52	5	177	100	0.0951171919	0.625443455	0.969	0.855	0.114
1765	gene7030	LOC4330267	2	-	27190489	27190612	27189102	27189571	27191636	27191736	1765	4	9	1	15	200	100	0.0943248753	0.625443455	0.182	0.032	0.15
1920	gene3003	LOC4327016	1	+	31637874	31637921	31635898	31636026	31638070	31638432	1920	9	5	4	9	147	100	0.0930346265	0.625443455	0.55	0.232	0.318
2253	gene28992	LOC4349733	11	-	1850360	1850655	1849779	1849917	1853427	1853753	2253	30	29	17	32	200	100	0.0945756447	0.625443455	0.341	0.21	0.131
2289	gene24093	LOC9272445	8	-	20157400	20157496	20156663	20156865	20160264	20160351	2289	21	2	5	3	196	100	0.0944712706	0.625443455	0.843	0.46	0.383
2617	gene11470	LOC4334421	3	-	33140810	33140990	33139784	33140144	33141055	33141211	2617	12	20	1	9	200	100	0.0941688116	0.625443455	0.231	0.053	0.178
2798	gene15753	LOC4338295	5	+	12294955	12295078	12293923	12294353	12295596	12295665	2798	84	9	21	0	200	100	0.0940139592	0.625443455	0.824	1	-0.176
2826	gene6178	LOC4329486	2	-	18849310	18850305	18848564	18848743	18851697	18851842	2826	62	2	1	1	200	100	0.0955613888	0.625443455	0.939	0.333	0.606
2827	gene6178	LOC4329486	2	-	18849310	18849872	18848564	18848743	18851697	18851831	2827	62	2	1	1	200	100	0.0955613888	0.625443455	0.939	0.333	0.606
1206	gene11777	LOC4334705	3	-	35149138	35149161	35148706	35148889	35149518	35149736	1206	8	41	7	91	123	100	0.0970795029	0.6316136215	0.137	0.059	0.078
1827	gene31648	LOC107279581	12	-	6893504	6893593	6893208	6893315	6893708	6894002	1827	16	0	24	4	189	100	0.0987091515	0.6316136215	1	0.76	0.24
2130	gene1652	LOC4324539	1	+	17152206	17152356	17151638	17152032	17153250	17153620	2130	3	71	6	43	200	100	0.0985239295	0.6316136215	0.021	0.065	-0.044
2307	gene4528	LOC4328015	2	-	315160	316017	314721	314825	316147	316273	2307	13	1	2	2	200	100	0.0984714043	0.6316136215	0.867	0.333	0.534
2949	gene20645	LOC4342558	7	-	4194756	4194960	4192617	4192958	4195040	4195277	2949	13	21	21	15	200	100	0.0973672601	0.6316136215	0.236	0.412	-0.176
899	gene25064	LOC9272124	9	-	1614503	1614777	1613727	1613825	1614864	1614954	899	32	62	14	50	200	100	0.0982264253	0.6316136215	0.205	0.123	0.082
901	gene25064	LOC9272124	9	-	1614507	1614777	1613727	1613825	1614864	1614954	901	32	62	14	50	200	100	0.0982264253	0.6316136215	0.205	0.123	0.082
1265	gene29974	LOC4350506	11	+	16731885	16732570	16709703	16709755	16733382	16733737	1265	66	0	75	3	200	100	0.0999238875	0.6353443695	1	0.926	0.074
1268	gene29974	LOC4350506	11	+	16731885	16732558	16709703	16709755	16733382	16733737	1268	66	0	75	3	200	100	0.0999238875	0.6353443695	1	0.926	0.074
2516	gene18045	LOC9270896	6	-	4466692	4466737	4465832	4465925	4466911	4467015	2516	15	6	7	9	145	100	0.1002348437	0.6353443695	0.633	0.349	0.284
92	gene12182	LOC9270447	4	+	4351616	4351841	4350925	4351169	4352018	4352228	92	29	5	21	10	200	100	0.1007765837	0.6367820385	0.744	0.512	0.232
1890	gene9030	LOC9267087	3	-	6984879	6985012	6982352	6982524	6985337	6987618	1890	4	0	1	2	200	100	0.1011340234	0.6370498296	1	0.2	0.8
1263	gene29974	LOC4350506	11	+	16731885	16732517	16709703	16709755	16733382	16733737	1263	63	0	73	3	200	100	0.1022503699	0.6389546976	1	0.924	0.076
1987	gene1532	LOC4325725	1	+	14956633	14957089	14955698	14956020	14957274	14957356	1987	22	19	11	3	200	100	0.1021367661	0.6389546976	0.367	0.647	-0.28
2574	gene30099	LOC9269845	11	-	18566266	18566408	18565978	18566130	18566651	18566761	2574	84	13	88	25	200	100	0.1023844323	0.6389546976	0.764	0.638	0.126
1087	gene9948	LOC4333004	3	+	15471004	15471076	15470637	15470917	15471576	15471646	1087	65	0	489	15	172	100	0.103932097	0.6402961185	1	0.95	0.05
149	gene7171	LOC4330404	2	+	28638991	28639168	28638457	28638761	28640070	28640429	149	3	13	0	12	200	100	0.1046497121	0.6402961185	0.103	0	0.103
1772	gene5872	LOC4329229	2	+	14012348	14012732	14011194	14011369	14014498	14014769	1772	32	24	12	19	200	100	0.1041358183	0.6402961185	0.4	0.24	0.16
1891	gene9030	LOC9267087	3	-	6984174	6985012	6982352	6982524	6985337	6987618	1891	25	0	15	2	200	100	0.1042378685	0.6402961185	1	0.789	0.211
2350	gene722	LOC4327077	1	-	5676739	5676849	5675607	5676277	5677359	5677427	2350	16	1	10	4	200	100	0.1054809939	0.6402961185	0.889	0.556	0.333
2518	gene18045	LOC9270896	6	-	4466692	4466743	4465832	4465925	4466911	4467015	2518	18	6	9	9	151	100	0.1053206581	0.6402961185	0.665	0.398	0.267
2658	gene4951	LOC4328404	2	+	3467717	3467846	3465941	3467465	3468054	3468753	2658	0	8	3	8	200	100	0.1056547096	0.6402961185	0	0.158	-0.158
2731	gene19397	LOC9270950	6	+	24216391	24216552	24215706	24215979	24216796	24217229	2731	25	4	16	0	200	100	0.1050609049	0.6402961185	0.758	1	-0.242
2797	gene15753	LOC4338295	5	+	12294854	12295078	12293923	12294353	12295596	12295665	2797	103	9	24	0	200	100	0.103724515	0.6402961185	0.851	1	-0.149
374	gene1476	LOC9270556	1	-	14232545	14232635	14232033	14232115	14233534	14233690	374	19	6	4	5	190	100	0.1057660255	0.6402961185	0.625	0.296	0.329
2689	gene28524	LOC4349333	10	-	21709611	21709726	21709064	21709546	21710859	21711014	2689	82	5	19	4	200	100	0.106159951	0.6407624505	0.891	0.704	0.187
1881	gene14170	LOC4336873	4	-	30283444	30283509	30282920	30283093	30285082	30285356	1881	3	2	7	0	165	100	0.10669355	0.6420665422	0.476	1	-0.524
2788	gene13417	LOC4336152	4	+	23828492	23828540	23828215	23828398	23828812	23829387	2788	3	28	4	9	148	100	0.1071167501	0.6427005007	0.068	0.231	-0.163
120	gene31672	LOC4351834	12	-	7284267	7284391	7283526	7283553	7284580	7284697	120	0	1	6	0	200	100	0.1083484917	0.643081712	0	1	-1
2356	gene8174	LOC4331331	3	+	465688	466187	465244	465608	466679	466958	2356	164	4	102	0	200	100	0.1076487286	0.643081712	0.953	1	-0.047
379	gene28661	LOC4349466	10	-	22705996	22706065	22704442	22705552	22706230	22706246	379	4	12	1	18	169	100	0.1081808873	0.643081712	0.165	0.032	0.133
571	gene6057	LOC4329395	2	-	17253697	17253829	17252441	17252581	17254309	17254480	571	55	10	12	0	200	100	0.1084524549	0.643081712	0.733	1	-0.267
2294	gene5849	LOC9270817	2	-	13468053	13468609	13467825	13467933	13469137	13469293	2294	121	1	61	3	200	100	0.1090188	0.6445497472	0.984	0.91	0.074
1833	gene32221	LOC9266999	12	+	19649698	19649792	19648824	19649011	19649884	19650285	1833	9	5	1	4	194	100	0.1098727427	0.6477046229	0.481	0.114	0.367
1102	gene27488	LOC4348439	10	-	11038147	11038191	11037797	11038045	11039143	11039316	1102	5	28	5	84	144	100	0.1130434523	0.6502489035	0.11	0.04	0.07
1238	gene11367	LOC4334314	3	+	32391933	32392042	32388968	32391613	32392176	32392331	1238	5	6	3	0	200	100	0.1120705106	0.6502489035	0.294	1	-0.706
1364	gene16544	LOC9270017	5	-	22727966	22728033	22727383	22727514	22728477	22728537	1364	13	44	5	41	167	100	0.1128010899	0.6502489035	0.15	0.068	0.082
1458	gene29445	LOC4350092	11	+	6224231	6224381	6220454	6220835	6224664	6224762	1458	0	20	1	3	200	100	0.1116469321	0.6502489035	0	0.143	-0.143
1734	gene23630	LOC4345183	8	-	11550453	11550667	11550177	11550278	11551803	11551985	1734	27	3	23	0	200	100	0.1127508067	0.6502489035	0.818	1	-0.182
2313	gene5388	LOC4328798	2	+	7273530	7273727	7273028	7273303	7273833	7273931	2313	45	63	19	14	200	100	0.1125209714	0.6502489035	0.263	0.404	-0.141
2987	gene22656	LOC4344339	7	+	29175445	29175544	29174363	29174527	29175696	29178342	2987	9	1	9	6	199	100	0.1108681758	0.6502489035	0.819	0.43	0.389
526	gene24556	LOC4345992	8	+	25214085	25214140	25213797	25214002	25214368	25214730	526	9	4	119	17	155	100	0.1131986222	0.6502489035	0.592	0.819	-0.227
530	gene24293	LOC9269818	8	-	22630840	22630988	22630349	22630526	22632041	22632334	530	4	26	3	4	200	100	0.1111338164	0.6502489035	0.071	0.273	-0.202
1031	gene1311	LOC9270747	1	+	11658975	11659217	11657912	11657957	11659318	11659448	1031	20	11	4	7	200	100	0.119625088	0.6514328815	0.476	0.222	0.254
1078	gene24969	LOC4346337	8	-	28181294	28181402	28180926	28181004	28181619	28181770	1078	75	36	51	39	200	100	0.1150775373	0.6514328815	0.51	0.395	0.115
1138	gene23202	LOC4344813	8	-	4611456	4611560	4610499	4610926	4611671	4611916	1138	4	13	14	16	200	100	0.1213293227	0.6514328815	0.133	0.304	-0.171
114	gene30324	LOC9270404	11	-	21509313	21509460	21509003	21509084	21509561	21509640	114	150	7	143	2	200	100	0.1147780315	0.6514328815	0.915	0.973	-0.058
1157	gene25422	LOC4346720	9	-	9417918	9418974	9417308	9417415	9421813	9422698	1157	12	17	18	11	200	100	0.1214449107	0.6514328815	0.261	0.45	-0.189
1176	gene6794	LOC9266596	2	+	24955636	24955712	24953167	24953396	24956546	24958001	1176	0	6	6	15	176	100	0.118739207	0.6514328815	0	0.185	-0.185
11	gene27894	LOC9272437	10	-	16154494	16154562	16153816	16153877	16156202	16156295	11	43	0	31	2	168	100	0.1183466957	0.6514328815	1	0.902	0.098
1358	gene10506	LOC4333500	3	+	23856621	23856688	23855988	23856028	23857036	23857178	1358	19	5	12	9	167	100	0.122060264	0.6514328815	0.695	0.444	0.251
1732	gene23630	LOC4345183	8	-	11550503	11550667	11550177	11550278	11551803	11551985	1732	21	3	18	0	200	100	0.1168399056	0.6514328815	0.778	1	-0.222
1883	gene14170	LOC4336873	4	-	30283444	30283794	30282920	30283093	30285082	30285356	1883	23	2	32	0	200	100	0.1223549447	0.6514328815	0.852	1	-0.148
1969	gene28438	LOC4349257	10	+	21105894	21105957	21105103	21105484	21107322	21107560	1969	18	29	2	11	163	100	0.1171138399	0.6514328815	0.276	0.1	0.176
2094	gene26239	LOC4347416	9	-	18691304	18691471	18690749	18690885	18692289	18694277	2094	7	34	4	54	200	100	0.1227477388	0.6514328815	0.093	0.036	0.057
2143	gene12051	LOC4334964	4	-	1123751	1124184	1123484	1123597	1124656	1124820	2143	95	36	91	52	200	100	0.1172086843	0.6514328815	0.569	0.467	0.102
2293	gene5849	LOC9270817	2	-	13468053	13468360	13467825	13467933	13469137	13469293	2293	72	1	37	3	200	100	0.1181046008	0.6514328815	0.973	0.86	0.113
2321	gene3270	LOC4327629	1	-	33819692	33819857	33816644	33818761	33820078	33820175	2321	0	7	2	4	200	100	0.1209615951	0.6514328815	0	0.2	-0.2
2571	gene32523	LOC4352591	12	+	23599561	23599621	23598868	23599113	23599913	23600260	2571	166	191	75	115	160	100	0.1158870769	0.6514328815	0.352	0.29	0.062
2572	gene32523	LOC4352591	12	+	23599561	23599600	23598868	23599113	23599913	23600260	2572	151	191	68	115	139	100	0.122072193	0.6514328815	0.363	0.298	0.065
2732	gene19397	LOC9270950	6	+	24216383	24216552	24215302	24215979	24216796	24217229	2732	30	4	17	0	200	100	0.1226931948	0.6514328815	0.789	1	-0.211
2748	gene10101	LOC4333141	3	+	17600397	17600856	17599320	17599444	17601023	17603532	2748	4	5	3	0	200	100	0.1154636447	0.6514328815	0.286	1	-0.714
2817	gene21274	LOC4343118	7	+	15340327	15340549	15338914	15339126	15340725	15340792	2817	147	27	91	27	200	100	0.1169989608	0.6514328815	0.731	0.628	0.103
2901	gene9164	LOC4332277	3	-	8099394	8099507	8096741	8096948	8101515	8102937	2901	27	38	25	19	200	100	0.1209244795	0.6514328815	0.262	0.397	-0.135
2906	gene8721	LOC4331865	3	+	4487708	4487785	4487485	4487527	4487883	4487905	2906	49	0	36	2	177	100	0.1209637869	0.6514328815	1	0.91	0.09
42	gene18956	LOC4341105	6	+	17498638	17498718	17498334	17498460	17498825	17498916	42	6	483	7	197	180	100	0.1206446109	0.6514328815	0.007	0.019	-0.012
46	gene24395	LOC4345849	8	-	23743060	23743685	23741457	23741836	23744579	23744814	46	118	190	104	218	200	100	0.1156752578	0.6514328815	0.237	0.193	0.044
51	gene14513	LOC4337198	4	-	32870441	32870741	32869718	32869856	32871357	32871641	51	327	49	210	45	200	100	0.1141028315	0.6514328815	0.769	0.7	0.069
68	gene12175	LOC4335036	4	+	4276861	4276972	4275035	4275162	4277691	4277951	68	5	8	6	2	200	100	0.1198304323	0.6514328815	0.238	0.6	-0.362
878	gene830	LOC4324650	1	-	6626279	6626318	6624498	6625519	6628370	6629173	878	1	6	0	36	139	100	0.1203408663	0.6514328815	0.107	0	0.107
94	gene3104	LOC4325593	1	+	32418899	32418967	32418488	32418593	32419171	32420220	94	9	0	5	2	168	100	0.122119636	0.6514328815	1	0.598	0.402
993	gene22564	LOC4344247	7	-	28399784	28399892	28396359	28397613	28400051	28400309	993	13	7	5	0	200	100	0.1148467776	0.6514328815	0.481	1	-0.519
1029	gene1311	LOC9270747	1	+	11663539	11663621	11660190	11660277	11663794	11663923	1029	0	31	1	5	182	100	0.1243945851	0.6562824102	0	0.099	-0.099
1235	gene18826	LOC4341001	6	-	14910668	14910924	14908189	14910495	14911475	14911526	1235	48	3	36	0	200	100	0.1249598061	0.6562824102	0.889	1	-0.111
1657	gene7289	LOC4330525	2	-	29739059	29739191	29738564	29738782	29739447	29739534	1657	96	229	12	48	200	100	0.1244206847	0.6562824102	0.173	0.111	0.062
2783	gene30225	LOC9266255	11	-	20373482	20373549	20373247	20373328	20374111	20374203	2783	31	3	24	0	167	100	0.1248508951	0.6562824102	0.861	1	-0.139
3003	gene11096	LOC9272095	3	-	30245911	30246035	30244569	30244699	30246107	30247459	3003	5	45	5	127	200	100	0.1258403538	0.657491461	0.053	0.019	0.034
653	gene2923	LOC4326541	1	+	30976162	30976283	30975762	30976080	30976575	30976960	653	0	8	2	5	200	100	0.1256133421	0.657491461	0	0.167	-0.167
1254	gene3705	LOC4325077	1	+	37555676	37555738	37555361	37555427	37555853	37555931	1254	8	51	1	28	162	100	0.1261924069	0.6576315637	0.088	0.022	0.066
1285	gene31734	LOC4351897	12	-	8673334	8673648	8672587	8672665	8679144	8679518	1285	244	2	87	3	200	100	0.1274536427	0.6594649287	0.984	0.935	0.049
1733	gene23630	LOC4345183	8	-	11550453	11550667	11550177	11550253	11551803	11551985	1733	27	26	23	11	200	100	0.1275805012	0.6594649287	0.342	0.511	-0.169
2774	gene10794	LOC4333761	3	-	27434335	27434441	27433950	27434042	27434654	27434707	2774	5	4	4	0	200	100	0.1271811206	0.6594649287	0.385	1	-0.615
2782	gene30225	LOC9266255	11	-	20373507	20373549	20373247	20373328	20374111	20374203	2782	26	3	20	0	142	100	0.1278487893	0.6594649287	0.859	1	-0.141
1216	gene29995	LOC4350527	11	+	17055263	17055336	17054028	17054290	17055697	17056224	1216	1	15	3	7	173	100	0.1284031617	0.6606391678	0.037	0.199	-0.162
1722	gene25111	LOC4346453	9	-	2401381	2401481	2397114	2400579	2401563	2401651	1722	14	29	10	43	200	100	0.1293782885	0.662723264	0.194	0.104	0.09
2988	gene14687	LOC4337366	4	-	34323816	34323883	34323199	34323301	34324328	34324428	2988	2	4	37	18	167	100	0.1294637435	0.662723264	0.23	0.552	-0.322
2162	gene26296	LOC4347450	9	-	19128620	19128703	19128218	19128378	19129375	19129435	2162	53	0	73	3	183	100	0.1299442227	0.6635030763	1	0.93	0.07
1444	gene9212	LOC4332328	3	-	8605816	8605938	8603940	8604280	8606033	8606613	1444	28	3	29	9	200	100	0.1305815677	0.6643210635	0.824	0.617	0.207
2651	gene7238	LOC4330474	2	+	29273309	29273390	29272716	29273064	29273837	29274003	2651	156	552	133	383	181	100	0.130761515	0.6643210635	0.135	0.161	-0.026
1803	gene11861	LOC4334787	3	+	35742612	35743681	35741769	35741961	35744420	35747411	1803	6	4	14	2	200	100	0.1329581433	0.6660844491	0.429	0.778	-0.349
1813	gene1632	LOC9267988	1	+	16596982	16597071	16595825	16595923	16597352	16597558	1813	7	19	3	25	189	100	0.1331504587	0.6660844491	0.163	0.06	0.103
1816	gene1632	LOC9267988	1	+	16590871	16590902	16590443	16590549	16590978	16591084	1816	1	34	3	18	131	100	0.1319436326	0.6660844491	0.022	0.113	-0.091
2074	gene5289	LOC4328709	2	+	6311125	6311217	6281586	6281646	6311537	6311590	2074	12	0	8	2	192	100	0.1354696967	0.6660844491	1	0.676	0.324
2079	gene5289	LOC4328709	2	+	6311134	6311217	6281586	6281646	6311537	6311590	2079	11	0	7	2	183	100	0.1318468784	0.6660844491	1	0.657	0.343
2282	gene5133	LOC4328567	2	+	4975144	4975289	4974336	4974613	4975357	4975428	2282	6	66	1	48	200	100	0.1354183988	0.6660844491	0.043	0.01	0.033
2283	gene5133	LOC4328567	2	+	4975157	4975289	4974336	4974613	4975357	4975428	2283	6	66	1	48	200	100	0.1354183988	0.6660844491	0.043	0.01	0.033
2335	gene2311	LOC107277431	1	-	25410050	25410174	25409548	25409614	25410907	25410969	2335	2	10	2	1	200	100	0.1341506235	0.6660844491	0.091	0.5	-0.409
2385	gene1376	LOC4326973	1	-	12624574	12624600	12624432	12624501	12624738	12625291	2385	3	17	0	13	126	100	0.133076018	0.6660844491	0.123	0	0.123
2531	gene8450	LOC4331604	3	+	2532105	2532188	2531602	2531641	2532316	2532357	2531	52	5	48	1	183	100	0.1352787242	0.6660844491	0.85	0.963	-0.113
2573	gene30099	LOC9269845	11	-	18567299	18567378	18566651	18566761	18567492	18567768	2573	1	30	4	24	179	100	0.1357244495	0.6660844491	0.018	0.085	-0.067
2590	gene19428	LOC4341521	6	-	24496083	24496260	24495858	24496000	24496815	24496908	2590	15	19	14	36	200	100	0.1341114849	0.6660844491	0.283	0.163	0.12
2878	gene2240	LOC4326619	1	-	24637806	24637861	24635894	24635957	24637999	24638209	2878	17	28	8	28	155	100	0.1353629377	0.6660844491	0.281	0.156	0.125
500	gene7497	LOC4330726	2	-	31435802	31435858	31434749	31434847	31437418	31437523	500	7	13	3	18	156	100	0.1322815335	0.6660844491	0.257	0.097	0.16
911	gene30822	LOC4351127	11	-	27650716	27650915	27649519	27649638	27651031	27651098	911	27	5	6	4	200	100	0.13604989	0.6660844491	0.73	0.429	0.301
1973	gene384	LOC4324503	1	-	2863743	2863974	2863529	2863624	2864430	2867422	1973	19	9	10	1	200	100	0.1364735223	0.6665445946	0.514	0.833	-0.319
1156	gene25422	LOC4346720	9	-	9404552	9404643	9402225	9402311	9413247	9413380	1156	0	4	2	2	191	100	0.1393188819	0.6705843902	0	0.344	-0.344
1160	gene19221	LOC107281173	6	-	21941388	21941480	21940396	21940441	21942565	21943016	1160	2	1	341	14	192	100	0.1380412302	0.6705843902	0.51	0.927	-0.417
1259	gene29221	LOC4349917	11	+	3752031	3752121	3751419	3751506	3752570	3752673	1259	0	32	4	55	190	100	0.138532173	0.6705843902	0	0.037	-0.037
1523	gene25013	LOC4346370	9	+	426531	426598	424946	426420	426661	426727	1523	45	3	31	0	167	100	0.1398915231	0.6705843902	0.9	1	-0.1
1558	gene24184	LOC4345664	8	-	21175060	21175133	21174379	21174492	21175367	21175449	1558	24	97	8	61	173	100	0.140621933	0.6705843902	0.125	0.07	0.055
1612	gene25227	LOC4346563	9	-	5028210	5028389	5026498	5026578	5029264	5029743	1612	105	18	22	8	200	100	0.1391590826	0.6705843902	0.745	0.579	0.166
2240	gene13959	LOC9266233	4	+	28284163	28284216	28280682	28280904	28284479	28284675	2240	5	2	8	0	153	100	0.1396245786	0.6705843902	0.62	1	-0.38
2279	gene18125	LOC107281444	6	+	5288436	5289534	5287937	5288092	5289815	5289880	2279	66	3	17	3	200	100	0.1402627904	0.6705843902	0.917	0.739	0.178
2670	gene13117	LOC9267691	4	-	21429318	21429376	21428221	21428824	21429682	21429770	2670	68	12	66	21	158	100	0.1409487467	0.6705843902	0.782	0.665	0.117
446	gene11100	LOC4334045	3	+	30295926	30295989	30295506	30295653	30296105	30296169	446	7	79	2	71	163	100	0.1399075007	0.6705843902	0.052	0.017	0.035
863	gene20084	LOC4342102	6	+	30782657	30782983	30782410	30782560	30783084	30783130	863	85	50	134	109	200	100	0.1407220449	0.6705843902	0.459	0.381	0.078
2060	gene3966	LOC4324863	1	+	39578878	39578929	39577077	39578752	39579451	39579556	2060	3	15	0	11	151	100	0.1426092982	0.6753067937	0.117	0	0.117
2291	gene5849	LOC9270817	2	-	13468053	13468197	13467825	13467933	13469137	13469293	2291	40	1	22	3	200	100	0.1424786374	0.6753067937	0.952	0.786	0.166
175	gene28485	LOC4349296	10	-	21443199	21443259	21442716	21442797	21443508	21443648	175	30	34	12	6	160	100	0.1433244934	0.67710777	0.355	0.556	-0.201
2953	gene6353	LOC4329645	2	+	20879228	20879380	20878332	20878471	20880479	20880690	2953	24	9	28	4	200	100	0.1443596909	0.6789665009	0.571	0.778	-0.207
591	gene24253	LOC4345731	8	-	22084950	22085186	22084762	22084834	22085403	22085609	591	83	7	74	2	200	100	0.144389513	0.6789665009	0.856	0.949	-0.093
2366	gene2748	LOC4325942	1	-	29658309	29658477	29658008	29658176	29662462	29662630	2366	52	0	13	1	200	100	0.1447304599	0.6789906959	1	0.867	0.133
1298	gene31734	LOC4351897	12	-	8677900	8677985	8672270	8672665	8679144	8679518	1298	14	2	4	3	185	100	0.1457918754	0.6795094546	0.791	0.419	0.372
1731	gene23630	LOC4345183	8	-	11550503	11550667	11550177	11550253	11551803	11551985	1731	21	26	18	11	200	100	0.1460024064	0.6795094546	0.288	0.45	-0.162
1958	gene18303	LOC9271675	6	-	6907512	6907593	6905875	6907407	6907679	6908049	1958	9	2	8	7	181	100	0.1452379998	0.6795094546	0.713	0.387	0.326
407	gene7263	LOC4330499	2	-	29486107	29486161	29485633	29485861	29486228	29486308	407	6	157	1	119	154	100	0.1465213265	0.6795094546	0.024	0.005	0.019
685	gene495	LOC4325196	1	-	3552762	3553082	3551410	3552208	3557512	3557714	685	84	0	20	1	200	100	0.1465096368	0.6795094546	1	0.909	0.091
665	gene21489	LOC9271882	7	-	18598713	18599191	18597883	18598330	18599266	18599490	665	18	5	7	6	200	100	0.1471771769	0.6809891342	0.643	0.368	0.275
902	gene25064	LOC9272124	9	-	1614511	1614777	1613727	1613825	1614864	1614954	902	21	62	9	50	200	100	0.1480831405	0.6836166896	0.145	0.083	0.062
2992	gene12354	LOC4335187	4	-	7897840	7898118	7896336	7896378	7900247	7900852	2992	4	27	0	13	200	100	0.1487762634	0.6852519465	0.069	0	0.069
1131	gene12705	LOC4335520	4	+	16100882	16101203	16099980	16100784	16101486	16101552	1131	136	22	91	8	200	100	0.1523811975	0.6871040798	0.756	0.85	-0.094
1217	gene24500	LOC4345940	8	-	24649460	24649526	24648382	24648840	24649665	24649893	1217	6	13	5	3	166	100	0.1570921589	0.6871040798	0.218	0.501	-0.283
131	gene12378	LOC4335209	4	-	8278430	8278622	8277987	8278249	8280557	8280651	131	23	3	15	6	200	100	0.1563011988	0.6871040798	0.793	0.556	0.237
1490	gene11122	LOC9266678	3	+	30506081	30506353	30505931	30506009	30506450	30507134	1490	0	2	4	2	200	100	0.1511660013	0.6871040798	0	0.5	-0.5
1560	gene24184	LOC4345664	8	-	21175060	21175130	21174379	21174492	21175367	21175449	1560	19	97	6	61	170	100	0.1542878772	0.6871040798	0.103	0.055	0.048
1638	gene9056	LOC9272592	3	-	7146106	7146312	7141730	7141830	7146426	7147037	1638	37	3	20	5	200	100	0.1571263119	0.6871040798	0.86	0.667	0.193
1664	gene31903	LOC9267586	12	+	12351302	12351539	12349442	12350951	12351913	12353615	1664	8	6	6	13	200	100	0.1554551913	0.6871040798	0.4	0.188	0.212
172	gene7755	LOC4330968	2	-	33542423	33542620	33541855	33542247	33542734	33542860	172	38	3	25	0	200	100	0.1535190185	0.6871040798	0.864	1	-0.136
1758	gene24114	LOC9267871	8	-	20395304	20395538	20393493	20394149	20396454	20396620	1758	4	5	5	1	200	100	0.1573339213	0.6871040798	0.286	0.714	-0.428
1826	gene31648	LOC107279581	12	-	6892703	6892761	6892317	6892607	6892978	6893043	1826	14	0	20	3	158	100	0.1529854739	0.6871040798	1	0.808	0.192
1893	gene18255	LOC4340539	6	-	6466151	6466293	6463489	6465800	6466736	6466810	1893	1	0	0	3	200	100	0.1534246811	0.6871040798	1	0	1
2254	gene28992	LOC4349733	11	-	1850360	1850686	1849779	1849917	1853427	1853753	2254	30	29	19	32	200	100	0.1565562633	0.6871040798	0.341	0.229	0.112
2377	gene6692	LOC4329934	2	-	23857158	23857223	23856611	23856732	23857326	23857391	2377	54	1	32	3	165	100	0.1545462918	0.6871040798	0.97	0.866	0.104
2541	gene24507	LOC4345945	8	+	24689190	24689232	24688437	24688551	24689643	24689814	2541	8	34	19	41	142	100	0.1565292267	0.6871040798	0.142	0.246	-0.104
2769	gene6593	LOC4329853	2	-	23071724	23071783	23069656	23071214	23072167	23072465	2769	4	28	0	13	159	100	0.1541473429	0.6871040798	0.082	0	0.082
2801	gene23673	LOC4345225	8	+	12717004	12717082	12715447	12715498	12717854	12717957	2801	38	2	7	2	178	100	0.1567210947	0.6871040798	0.914	0.663	0.251
2856	gene25137	LOC9272276	9	+	3146484	3146586	3143907	3144664	3146668	3146712	2856	120	61	63	46	200	100	0.149944899	0.6871040798	0.496	0.406	0.09
2884	gene21361	LOC9272191	7	+	16668970	16669317	16667921	16668026	16669601	16670332	2884	8	2	11	0	200	100	0.1506997343	0.6871040798	0.667	1	-0.333
2923	gene26085	LOC4347281	9	+	17393992	17394016	17393538	17393842	17394758	17395607	2923	6	35	1	25	124	100	0.1536404083	0.6871040798	0.121	0.031	0.09
292	gene8451	LOC107280240	3	-	2541686	2541875	2540951	2541442	2542023	2542482	292	1	0	0	3	200	100	0.1534246811	0.6871040798	1	0	1
2982	gene27964	LOC4348816	10	-	16971689	16971836	16969823	16969954	16974165	16974437	2982	152	5	52	0	200	100	0.1527458806	0.6871040798	0.938	1	-0.062
396	gene8392	LOC4331548	3	+	2056059	2056127	2055442	2055953	2056227	2056658	396	31	462	3	100	168	100	0.1568131793	0.6871040798	0.038	0.018	0.02
867	gene20603	LOC4342521	7	+	3845939	3846039	3845748	3845816	3846131	3847181	867	1	0	0	3	200	100	0.1534246811	0.6871040798	1	0	1
873	gene20603	LOC4342521	7	+	3845939	3846032	3845748	3845816	3846131	3847181	873	1	0	0	3	193	100	0.1541964141	0.6871040798	1	0	1
1644	gene29267	LOC9272051	11	+	4252701	4252748	4252405	4252602	4253685	4254850	1644	2	16	0	18	147	100	0.1577536756	0.6874524398	0.078	0	0.078
1241	gene32034	LOC4352171	12	+	15846386	15847364	15846203	15846263	15847549	15847763	1241	61	3	37	0	200	100	0.1621460443	0.6931486292	0.91	1	-0.09
1742	gene8719	LOC4331862	3	-	4470882	4470922	4470123	4470712	4472753	4472807	1742	6	1	1	2	140	100	0.1594851294	0.6931486292	0.811	0.263	0.548
1779	gene21053	LOC4342913	7	+	10263941	10264051	10262085	10262222	10264379	10264801	1779	0	9	1	2	200	100	0.1612166927	0.6931486292	0	0.2	-0.2
2185	gene12099	LOC4335002	4	+	2024106	2024139	2023265	2023337	2024262	2024403	2185	64	3	40	0	133	100	0.1608298051	0.6931486292	0.941	1	-0.059
2232	gene6022	LOC4329368	2	+	16619370	16619490	16618299	16618458	16619627	16619690	2232	36	0	10	1	200	100	0.1618280352	0.6931486292	1	0.833	0.167
2560	gene23488	LOC4345059	8	+	8959149	8959192	8958579	8958703	8959375	8959597	2560	13	44	6	43	143	100	0.1599639096	0.6931486292	0.171	0.089	0.082
2910	gene22565	LOC4344248	7	+	28408888	28408964	28408055	28408213	28409175	28409557	2910	34	116	16	87	176	100	0.1609944528	0.6931486292	0.143	0.095	0.048
765	gene3643	LOC9266107	1	-	37042205	37042328	37041919	37042039	37042756	37042799	765	27	12	26	5	200	100	0.1609233913	0.6931486292	0.529	0.722	-0.193
862	gene28918	LOC9269474	11	-	1403031	1403187	1401840	1402272	1403287	1404159	862	5	0	3	2	200	100	0.1619119176	0.6931486292	1	0.429	0.571
1240	gene32034	LOC4352171	12	+	15846338	15847364	15846203	15846263	15847549	15847763	1240	65	3	39	0	200	100	0.1637349947	0.6958225916	0.915	1	-0.085
1446	gene9212	LOC4332328	3	-	8606292	8606332	8606033	8606116	8606518	8606613	1446	11	2	7	5	140	100	0.1643104264	0.6958225916	0.797	0.5	0.297
1776	gene29532	LOC9270334	11	-	7393854	7394032	7393269	7393606	7394431	7394514	1776	7	28	3	33	200	100	0.1641374079	0.6958225916	0.111	0.043	0.068
2310	gene21302	LOC9269796	7	-	15743517	15743578	15742367	15742470	15743716	15743843	2310	6	2	8	0	161	100	0.1644921853	0.6958225916	0.651	1	-0.349
473	gene18968	LOC4341114	6	+	17610326	17610415	17610153	17610202	17610762	17610995	473	5	3	1	4	189	100	0.1643898844	0.6958225916	0.469	0.117	0.352
1015	gene25453	LOC4346750	9	+	9686674	9686727	9683818	9683953	9686820	9686862	1015	4	17	0	8	153	100	0.1657240939	0.6968242905	0.133	0	0.133
1049	gene7918	LOC107279890	2	+	34818661	34818780	34817600	34818049	34819357	34820109	1049	83	0	23	1	200	100	0.1654689513	0.6968242905	1	0.92	0.08
1137	gene23202	LOC4344813	8	-	4611456	4611510	4610543	4610926	4611671	4611916	1137	2	13	8	16	154	100	0.1685195022	0.6968242905	0.091	0.245	-0.154
1166	gene30095	LOC9270101	11	-	18537572	18537668	18536716	18536818	18537737	18537827	1166	23	0	38	3	196	100	0.17055258	0.6968242905	1	0.866	0.134
1172	gene14842	LOC4337517	4	-	35446910	35446959	35446560	35446689	35447169	35447276	1172	0	20	1	6	149	100	0.174672656	0.6968242905	0	0.101	-0.101
127	gene15138	LOC4337781	5	-	2533674	2533734	2533077	2533191	2534129	2534200	127	33	1	30	4	160	100	0.1741280361	0.6968242905	0.954	0.824	0.13
1522	gene25013	LOC4346370	9	+	426522	426598	424946	426420	426661	426727	1522	97	3	57	0	176	100	0.1750480319	0.6968242905	0.948	1	-0.052
1532	gene7678	LOC4330905	2	+	32883918	32883990	32883749	32883821	32884079	32884151	1532	50	0	16	1	172	100	0.1751547705	0.6968242905	1	0.903	0.097
1572	gene25943	LOC4347149	9	+	16049893	16049957	16049143	16049499	16050629	16050726	1572	5	24	2	31	164	100	0.176081144	0.6968242905	0.113	0.038	0.075
1598	gene5509	LOC4328904	2	-	8598794	8598901	8597585	8597772	8599466	8599519	1598	6	2	8	0	200	100	0.167476456	0.6968242905	0.6	1	-0.4
1658	gene7289	LOC4330525	2	-	29739059	29739137	29738564	29738782	29739447	29739579	1658	52	229	6	48	178	100	0.1762143306	0.6968242905	0.113	0.066	0.047
1669	gene23357	LOC4344953	8	+	6735968	6736203	6732506	6732807	6736338	6736532	1669	50	2	51	0	200	100	0.1667992945	0.6968242905	0.926	1	-0.074
1836	gene12509	LOC9267104	4	+	11794574	11794791	11784270	11784395	11795164	11795264	1836	18	20	5	13	200	100	0.1696870675	0.6968242905	0.31	0.161	0.149
1854	gene21233	LOC4343067	7	-	14521489	14521561	14520877	14520972	14521766	14521808	1854	21	1	12	3	172	100	0.1675285359	0.6968242905	0.924	0.699	0.225
1871	gene27281	LOC4348258	10	-	7029125	7029210	7028718	7028983	7029325	7029464	1871	1	19	2	6	185	100	0.171852427	0.6968242905	0.028	0.153	-0.125
1919	gene3003	LOC4327016	1	+	31636937	31636973	31635898	31636026	31638070	31638432	1919	11	5	7	9	136	100	0.168452001	0.6968242905	0.618	0.364	0.254
1979	gene17109	LOC4339512	5	-	27212726	27212815	27212014	27212225	27218157	27218348	1979	3	0	0	1	189	100	0.173410342	0.6968242905	1	0	1
2044	gene4516	LOC107276190	2	+	204263	204305	203874	203916	204436	204940	2044	8	0	38	8	142	100	0.1731577376	0.6968242905	1	0.77	0.23
2090	gene30933	LOC4351224	11	-	28933868	28933953	28932975	28933266	28934298	28934580	2090	1071	206	934	153	185	100	0.1661558195	0.6968242905	0.738	0.767	-0.029
2093	gene12147	LOC9271234	4	+	3540835	3540893	3540484	3540549	3540970	3541065	2093	12	2	0	1	158	100	0.1704482833	0.6968242905	0.792	0	0.792
2251	gene11310	LOC4334261	3	+	31955281	31955546	31952030	31952096	31956479	31956567	2251	11	14	2	0	200	100	0.1705057738	0.6968242905	0.282	1	-0.718
2347	gene4157	LOC4326825	1	-	40939936	40939987	40939587	40939742	40940072	40940188	2347	4	18	0	8	151	100	0.1767907325	0.6968242905	0.128	0	0.128
2539	gene26496	LOC4347637	9	-	20592299	20592439	20591510	20591647	20593661	20594611	2539	0	5	3	7	200	100	0.1751509273	0.6968242905	0	0.176	-0.176
2555	gene19432	LOC4341525	6	-	24527312	24527357	24525996	24526065	24527437	24527503	2555	0	33	1	9	145	100	0.1766863919	0.6968242905	0	0.071	-0.071
2601	gene32752	LOC4352787	12	-	26085850	26085938	26083122	26085353	26086455	26086952	2601	9	12	7	3	188	100	0.1718684758	0.6968242905	0.285	0.554	-0.269
2929	gene29597	LOC4350213	11	-	8168856	8169200	8165890	8166577	8169738	8170147	2929	519	30	563	22	200	100	0.1733285952	0.6968242905	0.896	0.928	-0.032
316	gene21438	LOC4343254	7	-	17887391	17887471	17886904	17886999	17887562	17887821	316	49	2	38	5	180	100	0.1692405202	0.6968242905	0.932	0.809	0.123
363	gene27320	LOC4348285	10	+	8071523	8071605	8070350	8070766	8072432	8072514	363	4	3	13	2	182	100	0.1659760286	0.6968242905	0.423	0.781	-0.358
522	gene21380	LOC4343203	7	+	16952443	16952734	16951772	16951883	16953427	16953589	522	8	18	12	12	200	100	0.1745623492	0.6968242905	0.182	0.333	-0.151
597	gene19833	LOC4341897	6	+	28700588	28700711	28699780	28699943	28701181	28701286	597	17	304	10	313	200	100	0.1678178472	0.6968242905	0.027	0.016	0.011
719	gene29286	LOC9268610	11	+	4522734	4522826	4522485	4522640	4523064	4523250	719	0	5	3	7	192	100	0.1756767049	0.6968242905	0	0.182	-0.182
744	gene23667	LOC4345219	8	+	12384693	12385119	12381551	12383972	12385207	12385477	744	1	1	7	0	200	100	0.1690848903	0.6968242905	0.333	1	-0.667
75	gene10862	LOC4333824	3	+	28118515	28118728	28118316	28118430	28119694	28119871	75	130	6	83	1	200	100	0.1758068024	0.6968242905	0.915	0.976	-0.061
823	gene9306	LOC4332425	3	+	9445712	9445902	9445425	9445577	9446246	9447830	823	10	19	7	5	200	100	0.17357985	0.6968242905	0.208	0.412	-0.204
926	gene15163	LOC4337807	5	-	2750821	2751498	2749858	2749931	2751590	2751838	926	300	5	238	1	200	100	0.170731761	0.6968242905	0.968	0.992	-0.024
2841	gene24198	LOC9269029	8	+	21356598	21356679	21355389	21355642	21357219	21357304	2841	13	6	14	15	181	100	0.177546993	0.6984436183	0.545	0.34	0.205
1300	gene20261	LOC4342259	7	-	952754	952987	950842	952658	953565	953898	1300	13	2	2	2	200	100	0.1791992389	0.6995826006	0.765	0.333	0.432
2327	gene17213	LOC4339608	5	-	27969135	27969213	27968699	27968980	27970249	27970389	2327	487	6	546	13	178	100	0.1784927112	0.6995826006	0.979	0.959	0.02
742	gene23667	LOC4345219	8	+	12385207	12385468	12381551	12383972	12385857	12386150	742	10	8	9	17	200	100	0.1792204684	0.6995826006	0.385	0.209	0.176
743	gene23667	LOC4345219	8	+	12385207	12385477	12381551	12383972	12385857	12386150	743	10	8	9	17	200	100	0.1792204684	0.6995826006	0.385	0.209	0.176
2380	gene6692	LOC4329934	2	-	23857117	23857223	23856611	23856732	23857326	23857391	2380	54	1	35	3	200	100	0.18025965	0.7009327158	0.964	0.854	0.11
709	gene6579	LOC4329838	2	+	22934812	22935068	22934192	22934327	22935542	22935820	709	23	2	23	0	200	100	0.1801841592	0.7009327158	0.852	1	-0.148
1495	gene16204	LOC4338699	5	-	19221384	19221447	19220406	19220548	19222279	19222410	1495	28	0	9	1	163	100	0.1813439115	0.7037953723	1	0.847	0.153
1099	gene22795	LOC4344471	8	+	468959	469982	468679	468881	470091	470183	1099	52	4	21	0	200	100	0.1822158551	0.7044750651	0.867	1	-0.133
133	gene9669	LOC9271735	3	+	12524428	12524514	12522439	12522733	12524634	12524869	133	130	1	49	2	186	100	0.1819920212	0.7044750651	0.986	0.929	0.057
67	gene12175	LOC4335036	4	+	4276827	4276915	4274886	4275162	4277691	4277951	67	5	8	5	2	188	100	0.1826029539	0.7046243757	0.25	0.571	-0.321
2144	gene12051	LOC4334964	4	-	1123751	1124175	1123484	1123597	1124656	1124820	2144	82	36	83	52	200	100	0.1840756708	0.7088841104	0.532	0.444	0.088
245	gene21500	LOC4343305	7	-	18722944	18722995	18722777	18722846	18723115	18723156	245	22	24	29	18	151	100	0.1844080327	0.7088841104	0.378	0.516	-0.138
2626	gene3783	LOC4325094	1	-	38135383	38135423	38135042	38135276	38137633	38137789	2626	1	10	0	35	140	100	0.1848563469	0.7092590767	0.067	0	0.067
1034	gene9095	LOC4332217	3	+	7514584	7515294	7514415	7514498	7515537	7515629	1034	20	19	12	5	200	100	0.1859152972	0.7119710814	0.345	0.545	-0.2
1308	gene11157	LOC4334102	3	+	30771016	30771061	30770786	30770901	30771168	30771234	1308	23	8	5	0	145	100	0.1870223768	0.7144203108	0.665	1	-0.335
142	gene3010	LOC4325136	1	-	31685616	31685711	31685082	31685147	31685925	31686097	142	10	20	2	12	195	100	0.1876157441	0.7144203108	0.204	0.079	0.125
1500	gene31906	LOC4352057	12	-	12380641	12380685	12380264	12380340	12381390	12381471	1500	39	5	19	6	144	100	0.1884926481	0.7144203108	0.844	0.687	0.157
1934	gene5911	LOC4329276	2	-	15000788	15000860	15000086	15000367	15000957	15001296	1934	2	3	0	4	172	100	0.1876340181	0.7144203108	0.279	0	0.279
2345	gene19992	LOC9268482	6	+	30062575	30062717	30062162	30062448	30062952	30063754	2345	5	6	1	6	200	100	0.189303012	0.7144203108	0.294	0.077	0.217
2527	gene4471	LOC4324311	1	-	43164672	43164716	43164126	43164544	43165146	43165383	2527	7	76	2	61	144	100	0.1883447719	0.7144203108	0.06	0.022	0.038
2800	gene2076	LOC4326379	1	+	23211485	23211599	23211060	23211176	23211712	23211798	2800	4	63	1	64	200	100	0.189247477	0.7144203108	0.031	0.008	0.023
741	gene23667	LOC4345219	8	+	12384699	12385119	12381551	12383972	12385207	12385477	741	1	1	6	0	200	100	0.1893814474	0.7144203108	0.333	1	-0.667
936	gene15163	LOC4337807	5	-	2752133	2752991	2751887	2751985	2753248	2753314	936	182	1	128	3	200	100	0.1928603271	0.7261891648	0.989	0.955	0.034
2714	gene14138	LOC4336842	4	-	30049711	30049818	30049040	30049153	30050477	30050595	2714	0	35	2	28	200	100	0.1953203624	0.7327231406	0	0.034	-0.034
710	gene6579	LOC4329838	2	+	22934543	22935068	22934193	22934327	22935542	22935820	710	41	2	36	0	200	100	0.1952690471	0.7327231406	0.911	1	-0.089
147	gene23088	LOC4344713	8	-	3463080	3463206	3462817	3462982	3463329	3463417	147	30	47	31	31	200	100	0.1964304156	0.7341632168	0.242	0.333	-0.091
740	gene23667	LOC4345219	8	+	12385243	12385477	12381551	12383972	12385857	12386150	740	8	8	7	17	200	100	0.196333904	0.7341632168	0.333	0.171	0.162
1597	gene5509	LOC4328904	2	-	8598794	8598894	8597585	8597772	8599466	8599519	1597	5	2	6	0	200	100	0.1968416424	0.7343428062	0.556	1	-0.444
864	gene20084	LOC4342102	6	+	30782657	30782996	30782410	30782560	30783084	30783130	864	99	50	164	109	200	100	0.1973279913	0.7348014705	0.497	0.429	0.068
2258	gene12322	LOC4335166	4	-	7139215	7139348	7138828	7138953	7139592	7140472	2258	61	6	44	9	200	100	0.1977379455	0.7349744959	0.836	0.71	0.126
1123	gene29022	LOC4349753	11	-	2065266	2065461	2063905	2064342	2065596	2066578	1123	8	14	6	24	200	100	0.2011774486	0.73542279	0.222	0.111	0.111
1487	gene11122	LOC9266678	3	+	30506226	30506353	30505931	30506009	30506450	30507134	1487	0	2	3	2	200	100	0.2018593711	0.73542279	0	0.429	-0.429
1559	gene24184	LOC4345664	8	-	21175031	21175133	21174354	21174492	21175367	21175449	1559	35	97	14	61	200	100	0.2008757401	0.73542279	0.153	0.103	0.05
1923	gene31822	LOC4351978	12	-	10441695	10441755	10441421	10441466	10442505	10442568	1923	126	3	73	0	160	100	0.1994724082	0.73542279	0.963	1	-0.037
2047	gene14336	LOC4337035	4	+	31565515	31566649	31562510	31563557	31567065	31567254	2047	124	3	65	0	200	100	0.2015550585	0.73542279	0.954	1	-0.046
2048	gene14336	LOC4337035	4	+	31565914	31566649	31562511	31563557	31567065	31567254	2048	76	3	38	0	200	100	0.2018438129	0.73542279	0.927	1	-0.073
20	gene7683	LOC4330910	2	+	32954111	32954170	32953938	32954010	32954724	32955075	20	170	55	95	42	159	100	0.2002786475	0.73542279	0.66	0.587	0.073
2155	gene23594	LOC4345157	8	+	10760060	10760503	10759824	10759962	10761008	10761225	2155	44	85	36	48	200	100	0.2015192418	0.73542279	0.206	0.273	-0.067
2179	gene17823	LOC4340167	6	-	2778347	2778434	2776362	2776463	2779017	2779148	2179	66	1	46	3	187	100	0.1990871079	0.73542279	0.972	0.891	0.081
2589	gene12244	LOC4335098	4	-	5529165	5529290	5528232	5528347	5530086	5530333	2589	7	198	4	294	200	100	0.1996325542	0.73542279	0.017	0.007	0.01
587	gene20738	LOC4342650	7	+	5223589	5223670	5219625	5220868	5226363	5226713	587	29	21	79	87	181	100	0.1996572766	0.73542279	0.433	0.334	0.099
2430	gene20806	LOC4342705	7	+	5944448	5944536	5944187	5944365	5944660	5946225	2430	10	0	25	4	188	100	0.2030071811	0.7361365937	1	0.769	0.231
2520	gene15481	LOC4338074	5	+	6593936	6594125	6593772	6593849	6594707	6595037	2520	38	1	26	3	200	100	0.2031474873	0.7361365937	0.95	0.813	0.137
27	gene18989	LOC4341131	6	+	18000812	18000865	18000641	18000731	18002091	18002193	27	4	3	0	2	153	100	0.2030238185	0.7361365937	0.466	0	0.466
2419	gene27696	LOC4348598	10	+	14238374	14238457	14237765	14237928	14252973	14253624	2419	4	2	2	5	183	100	0.2039342907	0.7376657168	0.522	0.179	0.343
1740	gene8719	LOC4331862	3	-	4471229	4472643	4470123	4470712	4472753	4472807	1740	298	1	118	2	200	100	0.2047545623	0.7393102231	0.993	0.967	0.026
1121	gene15760	LOC9269143	5	-	12681896	12682071	12680853	12681259	12685496	12685709	1121	5	6	12	5	200	100	0.2053592816	0.7401719561	0.294	0.545	-0.251
1007	gene1827	LOC9270848	1	+	19882632	19882828	19881349	19882114	19882999	19883059	1007	28	91	28	133	200	100	0.2093554262	0.7423911263	0.133	0.095	0.038
1041	gene27246	LOC4348234	10	-	6276304	6276362	6276051	6276222	6276467	6276706	1041	2	2	2	11	158	100	0.2132918044	0.7423911263	0.388	0.103	0.285
1219	gene24500	LOC4345940	8	-	24649440	24649526	24648382	24648840	24649665	24649892	1219	9	13	6	3	186	100	0.2104936001	0.7423911263	0.271	0.518	-0.247
1363	gene16544	LOC9270017	5	-	22727966	22728023	22727383	22727514	22728477	22728537	1363	11	44	5	41	157	100	0.2140223148	0.7423911263	0.137	0.072	0.065
1536	gene31217	LOC4351445	12	+	1756358	1756459	1755566	1755673	1756658	1757102	1536	4	11	3	2	200	100	0.2138535665	0.7423911263	0.154	0.429	-0.275
1931	gene5911	LOC4329276	2	-	15001238	15001296	15000086	15001045	15001401	15001461	1931	9	2	3	3	158	100	0.2122202336	0.7423911263	0.74	0.388	0.352
1964	gene20151	LOC4342166	7	-	52396	52447	51288	51403	53066	53383	1964	2	2	3	0	151	100	0.2089552533	0.7423911263	0.398	1	-0.602
2018	gene4236	LOC4326059	1	-	41492176	41492244	41488410	41492084	41492407	41492510	2018	3	13	0	7	168	100	0.2135246644	0.7423911263	0.121	0	0.121
2100	gene21168	LOC4343016	7	-	13060274	13060368	13060036	13060180	13064723	13064866	2100	3	0	2	2	194	100	0.2110167052	0.7423911263	1	0.34	0.66
215	gene22155	LOC4343872	7	+	25046626	25046790	25045071	25046171	25046886	25047091	215	10	13	36	25	200	100	0.2117930539	0.7423911263	0.278	0.419	-0.141
2677	gene1870	LOC4326190	1	+	20523368	20523948	20523102	20523171	20524093	20524363	2677	98	35	90	45	200	100	0.2120622478	0.7423911263	0.583	0.5	0.083
2678	gene1870	LOC4326190	1	+	20523368	20523884	20523102	20523171	20524093	20524363	2678	73	35	66	45	200	100	0.2143330379	0.7423911263	0.51	0.423	0.087
2700	gene8543	LOC4331693	3	+	3192411	3192428	3192031	3192243	3193183	3193228	2700	2	22	0	18	117	100	0.2144195934	0.7423911263	0.072	0	0.072
2717	gene22639	LOC4344322	7	+	29025710	29025827	29025376	29025486	29025947	29026082	2717	39	0	16	1	200	100	0.209087595	0.7423911263	1	0.889	0.111
2781	gene30225	LOC9266255	11	-	20373522	20373549	20373247	20373328	20374111	20374203	2781	8	3	5	0	127	100	0.2112247904	0.7423911263	0.677	1	-0.323
2791	gene13615	LOC4336344	4	-	25317862	25317953	25315898	25317701	25318385	25318508	2791	39	0	113	4	191	100	0.2081082347	0.7423911263	1	0.937	0.063
2792	gene13615	LOC4336344	4	-	25317862	25317939	25315898	25317701	25318385	25318508	2792	36	0	106	4	177	100	0.2123490432	0.7423911263	1	0.937	0.063
2793	gene13615	LOC4336344	4	-	25317862	25317939	25315898	25317698	25318385	25318508	2793	36	0	106	4	177	100	0.2123490432	0.7423911263	1	0.937	0.063
279	gene3902	LOC4325106	1	+	39008444	39008480	39007912	39008124	39008622	39008657	279	4	96	3	192	136	100	0.2133171338	0.7423911263	0.03	0.011	0.019
2888	gene12209	LOC9269363	4	+	4751154	4751185	4750726	4750832	4751261	4751367	2888	2	36	0	35	131	100	0.2065704838	0.7423911263	0.041	0	0.041
488	gene948	LOC9267973	1	-	7594972	7595052	7594542	7594710	7595282	7595379	488	0	2	2	1	180	100	0.2070613182	0.7423911263	0	0.526	-0.526
489	gene948	LOC9267973	1	-	7594972	7595044	7594542	7594710	7595282	7595379	489	0	2	2	1	172	100	0.2077946719	0.7423911263	0	0.538	-0.538
792	gene32619	LOC4352680	12	+	24816528	24816601	24815586	24815693	24817083	24817413	792	20	8	16	13	173	100	0.2128144771	0.7423911263	0.591	0.416	0.175
168	gene15390	LOC4338003	5	-	5260180	5260311	5258971	5259148	5261993	5262146	168	9	11	10	5	200	100	0.216441062	0.7481091068	0.29	0.5	-0.21
1336	gene13407	LOC4336146	4	-	23769422	23769509	23768721	23769187	23769583	23770442	1336	4	6	1	7	187	100	0.2168822147	0.7481427921	0.263	0.071	0.192
1346	gene4628	LOC4328106	2	-	1037358	1037445	1036741	1037279	1038514	1040259	1346	2	0	1	2	187	100	0.2175544283	0.7481427921	1	0.211	0.789
2883	gene21361	LOC9272191	7	+	16669231	16669317	16667921	16668026	16669601	16670332	2883	1	2	2	0	186	100	0.2175608119	0.7481427921	0.212	1	-0.788
2014	gene25841	LOC4347068	9	+	14974768	14975028	14973453	14973556	14975123	14975376	2014	55	0	24	1	200	100	0.2191961278	0.7505785879	1	0.923	0.077
2292	gene5849	LOC9270817	2	-	13468293	13468360	13468053	13468197	13469137	13469293	2292	15	2	3	2	167	100	0.2189024958	0.7505785879	0.818	0.473	0.345
426	gene31323	LOC4351526	12	+	2605897	2606080	2604997	2605178	2606652	2607896	426	149	5	38	0	200	100	0.2193827623	0.7505785879	0.937	1	-0.063
1362	gene3145	LOC4327159	1	-	32763290	32763638	32762778	32762913	32764409	32764835	1362	27	1	19	3	200	100	0.2203650983	0.751396676	0.931	0.76	0.171
218	gene3854	LOC4324905	1	-	38662169	38662317	38661256	38661323	38663343	38663696	218	95	2	83	0	200	100	0.2201405128	0.751396676	0.96	1	-0.04
2487	gene30574	LOC4350949	11	+	24230954	24231407	24230404	24230522	24232467	24233420	2487	43	8	31	11	200	100	0.2213950086	0.7536375546	0.729	0.585	0.144
424	gene9650	LOC4332752	3	+	12378336	12378447	12377871	12377995	12378580	12378721	424	28	123	9	65	200	100	0.2217771784	0.7536696717	0.102	0.065	0.037
1361	gene3145	LOC4327159	1	-	32763290	32763644	32762778	32762913	32764409	32764835	1361	32	1	23	3	200	100	0.2228768706	0.7548694009	0.941	0.793	0.148
1461	gene27701	LOC4348603	10	+	14279770	14279839	14278683	14279204	14280299	14280513	1461	7	6	1	4	169	100	0.2225144657	0.7548694009	0.408	0.129	0.279
2954	gene6353	LOC4329645	2	+	20879283	20879380	20878352	20878471	20880479	20880690	2954	12	9	13	4	197	100	0.224674661	0.7596858939	0.404	0.623	-0.219
2013	gene25841	LOC4347068	9	+	14974746	14975028	14973453	14973556	14975123	14975376	2013	58	0	26	1	200	100	0.2250662401	0.7597394616	1	0.929	0.071
1105	gene250	LOC4325805	1	+	1851145	1851328	1850637	1850789	1851689	1851765	1105	116	0	200	3	200	100	0.2267603838	0.7599821372	1	0.971	0.029
1710	gene1793	LOC9267136	1	-	19119446	19119620	19117942	19118212	19120540	19120673	1710	12	11	20	9	200	100	0.2285208405	0.7599821372	0.353	0.526	-0.173
1714	gene884	LOC4327187	1	+	7092678	7092801	7092044	7092288	7092937	7093068	1714	2	1	7	0	200	100	0.2267353714	0.7599821372	0.5	1	-0.5
1715	gene884	LOC4327187	1	+	7092686	7092801	7092036	7092288	7092937	7093068	1715	2	1	7	0	200	100	0.2267353714	0.7599821372	0.5	1	-0.5
2718	gene22639	LOC4344322	7	+	29025674	29025827	29025376	29025486	29025947	29029432	2718	41	0	19	1	200	100	0.2267045479	0.7599821372	1	0.905	0.095
2873	gene7174	LOC4330406	2	+	28673295	28673392	28672962	28673210	28673747	28674279	2873	97	12	73	15	197	100	0.2280340915	0.7599821372	0.804	0.712	0.092
2874	gene7174	LOC4330406	2	+	28673295	28673380	28672963	28673210	28673747	28674279	2874	97	12	73	15	185	100	0.2279735471	0.7599821372	0.814	0.725	0.089
350	gene23814	LOC4345351	8	-	15987062	15987275	15985601	15985849	15987482	15987539	350	1	1	23	174	200	100	0.2282897613	0.7599821372	0.333	0.062	0.271
498	gene4385	LOC9270353	1	-	42591932	42592158	42591636	42591843	42593610	42597456	498	55	2	41	0	200	100	0.2278099382	0.7599821372	0.932	1	-0.068
1583	gene25943	LOC4347149	9	+	16071199	16071248	16070983	16071054	16071334	16071435	1583	6	57	3	68	149	100	0.2304967956	0.7615845369	0.066	0.029	0.037
1636	gene9056	LOC9272592	3	-	7143283	7146312	7141730	7141830	7146426	7146957	1636	191	3	131	5	200	100	0.2312625646	0.7615845369	0.97	0.929	0.041
1693	gene27317	LOC4348288	10	-	7994361	7994483	7993301	7993743	7994580	7995904	1693	149	98	95	48	200	100	0.2304060756	0.7615845369	0.432	0.497	-0.065
2509	gene12644	LOC4335472	4	+	14714822	14714858	14714544	14714642	14714995	14715057	2509	161	14	125	6	136	100	0.2306209188	0.7615845369	0.894	0.939	-0.045
746	gene17885	LOC4340220	6	-	3176304	3176379	3175773	3176060	3177021	3177337	746	0	4	2	4	175	100	0.2301375498	0.7615845369	0	0.222	-0.222
79	gene22077	LOC4343803	7	+	24408370	24408430	24407795	24407886	24408849	24409042	79	21	1	15	3	160	100	0.2312508611	0.7615845369	0.929	0.758	0.171
1355	gene10506	LOC4333500	3	+	23856621	23856688	23855988	23856117	23857031	23857178	1355	19	2	12	4	167	100	0.2318169578	0.7621689246	0.85	0.642	0.208
881	gene17477	LOC9270436	6	+	183073	183195	182057	182383	183663	183792	881	15	0	6	1	200	100	0.2322452784	0.7623375858	1	0.75	0.25
1060	gene10483	LOC4333475	3	-	23617722	23617774	23616667	23616972	23619877	23619981	1060	38	2	34	5	152	100	0.2337165552	0.7659236217	0.926	0.817	0.109
166	gene15390	LOC4338003	5	-	5260180	5260264	5258971	5259148	5261993	5262141	166	6	11	7	5	184	100	0.2372374015	0.7762039253	0.229	0.432	-0.203
1396	gene9883	LOC9268085	3	-	14752640	14752749	14752280	14752445	14753008	14753086	1396	14	10	31	39	200	100	0.2413520015	0.7767968919	0.412	0.284	0.128
1422	gene32158	LOC107279577	12	-	18893891	18893965	18892996	18893464	18894469	18894650	1422	14	0	6	1	174	100	0.2414349295	0.7767968919	1	0.775	0.225
163	gene18840	LOC4341008	6	+	15362455	15362560	15355189	15355270	15363846	15363932	163	110	4	33	0	200	100	0.2429732963	0.7767968919	0.932	1	-0.068
1676	gene15597	LOC9266987	5	-	8373238	8373367	8372474	8372758	8373974	8376172	1676	3	15	0	7	200	100	0.2412829023	0.7767968919	0.091	0	0.091
1800	gene3568	LOC4327512	1	+	36288135	36288160	36286841	36288006	36289175	36289645	1800	2	30	1	2	125	100	0.2381460985	0.7767968919	0.051	0.286	-0.235
1850	gene30133	LOC9266976	11	-	19125776	19125910	19125550	19125641	19126519	19126774	1850	1	1	12	1	200	100	0.244717913	0.7767968919	0.333	0.857	-0.524
1928	gene26499	LOC4347640	9	+	20623182	20623362	20621252	20621332	20625286	20625432	1928	24	25	11	20	200	100	0.2420511809	0.7767968919	0.324	0.216	0.108
1942	gene5645	LOC4329024	2	+	10445976	10446046	10445781	10445864	10446287	10449672	1942	4	2	11	1	170	100	0.2412047966	0.7767968919	0.541	0.866	-0.325
2004	gene20913	LOC4342799	7	+	7719045	7719093	7718573	7718689	7719529	7720593	2004	60	24	34	21	148	100	0.2434757722	0.7767968919	0.628	0.522	0.106
2190	gene7294	LOC4330530	2	+	29784427	29784496	29784261	29784354	29784737	29784944	2190	170	0	411	5	169	100	0.2425426846	0.7767968919	1	0.98	0.02
2484	gene30574	LOC4350949	11	+	24230969	24231407	24230425	24230522	24232467	24233420	2484	42	8	31	11	200	100	0.2393098262	0.7767968919	0.724	0.585	0.139
2559	gene31642	LOC4351810	12	+	6812605	6812752	6811136	6811640	6813473	6813563	2559	7	33	10	90	200	100	0.2390843917	0.7767968919	0.096	0.053	0.043
2638	gene11332	LOC4334278	3	+	32108925	32108994	32108700	32108847	32109572	32109960	2638	11	2	9	0	169	100	0.2428203371	0.7767968919	0.765	1	-0.235
2915	gene17308	LOC4339690	5	+	28667665	28667711	28666331	28667568	28668422	28668902	2915	8	0	3	1	146	100	0.2439440863	0.7767968919	1	0.673	0.327
2977	gene14890	LOC4337553	5	-	264556	264667	263693	264126	264763	264908	2977	101	10	175	10	200	100	0.2446996117	0.7767968919	0.835	0.897	-0.062
751	gene8961	LOC4332093	3	+	6327789	6328243	6327284	6327684	6328344	6328869	751	238	3	152	0	200	100	0.2443485773	0.7767968919	0.975	1	-0.025
752	gene8961	LOC4332093	3	+	6327789	6328227	6327285	6327684	6328344	6328920	752	236	3	150	0	200	100	0.2431023508	0.7767968919	0.975	1	-0.025
898	gene25064	LOC9272124	9	-	1613494	1613550	1612587	1612684	1613727	1613825	898	27	13	12	11	156	100	0.2404053784	0.7767968919	0.571	0.412	0.159
930	gene15163	LOC4337807	5	-	2750821	2750873	2749086	2749931	2751590	2751838	930	25	5	18	1	152	100	0.2412872858	0.7767968919	0.767	0.922	-0.155
2776	gene4769	LOC4328235	2	+	1971377	1971470	1971120	1971204	1972334	1972817	2776	149	36	109	36	193	100	0.2456093681	0.7784046119	0.682	0.611	0.071
1610	gene26757	LOC4347865	9	-	22407408	22407900	22406488	22406584	22408733	22409034	1610	13	16	3	9	200	100	0.2461900894	0.7790240386	0.289	0.143	0.146
2978	gene26513	LOC4347656	9	-	20740070	20740090	20739652	20739802	20741581	20743206	2978	3	5	0	3	120	100	0.2468880383	0.780011896	0.333	0	0.333
2679	gene24911	LOC4346282	8	+	27817843	27817902	27815913	27816097	27822510	27822632	2679	4	0	1	1	159	100	0.2475510915	0.7808865943	1	0.386	0.614
1037	gene2569	LOC4324142	1	+	28191320	28191359	28191126	28191237	28191556	28191647	1037	2	34	5	32	139	100	0.2581868077	0.7842686673	0.041	0.101	-0.06
1073	gene1103	LOC4326210	1	-	9043733	9043824	9042214	9042238	9045998	9046093	1073	24	0	13	1	191	100	0.2622210155	0.7842686673	1	0.872	0.128
1158	gene14210	LOC9269006	4	-	30636923	30636995	30635692	30635772	30637134	30637226	1158	16	4	15	1	172	100	0.2528915652	0.7842686673	0.699	0.897	-0.198
1179	gene32568	LOC4352636	12	+	24050775	24050887	24048092	24050168	24053648	24053837	1179	5	0	10	3	200	100	0.261564573	0.7842686673	1	0.625	0.375
1319	gene32884	LOC4352899	12	+	27313383	27313861	27312928	27313203	27314478	27314521	1319	7	2	6	0	200	100	0.2544093928	0.7842686673	0.636	1	-0.364
1531	gene12835	LOC9266212	4	-	18481627	18481690	18481237	18481433	18481778	18482075	1531	2	17	0	12	163	100	0.2500100158	0.7842686673	0.067	0	0.067
1535	gene14476	LOC4337168	4	+	32605244	32605415	32604992	32605160	32606169	32608666	1535	20	120	14	54	200	100	0.2596656004	0.7842686673	0.077	0.115	-0.038
1573	gene25943	LOC4347149	9	+	16060734	16060811	16060219	16060294	16061076	16061165	1573	26	5	38	3	177	100	0.2580673119	0.7842686673	0.746	0.877	-0.131
1581	gene25943	LOC4347149	9	+	16069211	16069290	16069046	16069118	16070554	16070656	1581	84	2	61	0	179	100	0.2520916987	0.7842686673	0.959	1	-0.041
1584	gene25943	LOC4347149	9	+	16071234	16071248	16070983	16071054	16071334	16071435	1584	3	57	1	68	114	100	0.2613755235	0.7842686673	0.044	0.013	0.031
1619	gene12217	LOC4335067	4	+	4968581	4968680	4965325	4965778	4968841	4974104	1619	1	1	96	13	199	100	0.2606581147	0.7842686673	0.334	0.788	-0.454
1677	gene4384	LOC4324469	1	-	42589827	42589911	42588113	42588153	42590003	42590304	1677	8	0	10	2	184	100	0.2533037661	0.7842686673	1	0.731	0.269
1697	gene1993	LOC9269129	1	+	22381266	22381315	22380796	22380909	22382463	22382546	1697	27	29	24	16	149	100	0.2596608916	0.7842686673	0.385	0.502	-0.117
1718	gene25111	LOC4346453	9	-	2402538	2402591	2402075	2402186	2402987	2403059	1718	53	2	63	6	153	100	0.2589385901	0.7842686673	0.945	0.873	0.072
1738	gene8719	LOC4331862	3	-	4473765	4473864	4473077	4473141	4474683	4476184	1738	8	3	2	3	199	100	0.2549309314	0.7842686673	0.573	0.251	0.322
1750	gene3113	LOC4325603	1	-	32486321	32486398	32486040	32486182	32486845	32486912	1750	6	0	2	1	177	100	0.2502457187	0.7842686673	1	0.531	0.469
1855	gene21233	LOC4343067	7	-	14523750	14523852	14522552	14522729	14524453	14524597	1855	18	1	20	4	200	100	0.2624657059	0.7842686673	0.9	0.714	0.186
2183	gene12102	LOC9266862	4	-	2071240	2071328	2069998	2070246	2071494	2071532	2183	4	0	1	1	188	100	0.2506878184	0.7842686673	1	0.347	0.653
2189	gene24130	LOC4345621	8	-	20580025	20580082	20578955	20579531	20580722	20580913	2189	189	5	249	12	157	100	0.2607740437	0.7842686673	0.96	0.93	0.03
2431	gene20806	LOC4342705	7	+	5944451	5944536	5944187	5944365	5944660	5946225	2431	8	0	25	4	185	100	0.2612855782	0.7842686673	1	0.772	0.228
2438	gene28508	LOC4349317	10	+	21607265	21607311	21606168	21606419	21607406	21609257	2438	2	3	0	3	146	100	0.2547654722	0.7842686673	0.313	0	0.313
2643	gene3776	LOC4325088	1	-	38083250	38083561	38082372	38082691	38084868	38085543	2643	488	9	209	7	200	100	0.256471896	0.7842686673	0.964	0.937	0.027
2676	gene1870	LOC4326190	1	+	20523368	20523915	20523102	20523171	20524093	20524363	2676	80	35	75	45	200	100	0.2561884873	0.7842686673	0.533	0.455	0.078
2911	gene17308	LOC4339690	5	+	28667665	28667668	28666331	28667568	28668648	28668902	2911	2	20	0	14	103	100	0.2519610385	0.7842686673	0.088	0	0.088
3011	gene21145	LOC4342991	7	-	12655217	12655322	12654771	12655126	12655984	12656048	3011	98	39	40	23	200	100	0.2613838781	0.7842686673	0.557	0.465	0.092
463	gene18003	LOC4340317	6	+	4095479	4095570	4094089	4094247	4096318	4096472	463	110	0	43	1	191	100	0.2573279918	0.7842686673	1	0.957	0.043
476	gene16082	LOC107281147	5	+	17786939	17787037	17786283	17786418	17788173	17788317	476	3	8	0	4	198	100	0.2539870822	0.7842686673	0.159	0	0.159
50	gene9275	LOC4332391	3	-	9077681	9077840	9077208	9077434	9078243	9078294	50	116	12	160	10	200	100	0.2625864925	0.7842686673	0.829	0.889	-0.06
570	gene13882	LOC4336599	4	-	27636122	27636386	27635014	27635515	27637186	27637252	570	115	4	32	0	200	100	0.2624648536	0.7842686673	0.935	1	-0.065
661	gene20749	LOC107281496	7	+	5367405	5367576	5366666	5367259	5381680	5381916	661	11	14	2	7	200	100	0.2612650803	0.7842686673	0.282	0.125	0.157
66	gene12175	LOC4335036	4	+	4276861	4276915	4275035	4275162	4277691	4277951	66	3	8	3	2	154	100	0.250859505	0.7842686673	0.196	0.493	-0.297
671	gene23432	LOC9270781	8	-	8168181	8168214	8168054	8168109	8168303	8168429	671	2	3	1	8	133	100	0.2619476672	0.7842686673	0.334	0.086	0.248
675	gene13152	LOC4335909	4	-	21730180	21730244	21729553	21729911	21731043	21731302	675	1	20	2	9	164	100	0.2602502763	0.7842686673	0.03	0.119	-0.089
676	gene13152	LOC4335909	4	-	21730180	21730249	21729553	21729911	21731043	21731302	676	1	20	2	9	169	100	0.2600123062	0.7842686673	0.029	0.116	-0.087
753	gene8961	LOC4332093	3	+	6327785	6328227	6327284	6327684	6328344	6328920	753	245	3	154	0	200	100	0.2536646925	0.7842686673	0.976	1	-0.024
814	gene7822	LOC9266998	2	-	34031910	34031952	34031735	34031812	34032047	34032131	814	4	11	5	5	142	100	0.2583084888	0.7842686673	0.204	0.413	-0.209
1038	gene17986	LOC4340303	6	-	3951609	3951768	3950066	3950267	3951851	3952279	1038	7	13	3	13	200	100	0.2919210862	0.7849908868	0.212	0.103	0.109
103	gene23307	LOC4344900	8	-	5811804	5811861	5811552	5811693	5812279	5812370	103	3	46	1	51	157	100	0.2938760826	0.7849908868	0.04	0.012	0.028
1118	gene15464	LOC4338062	5	-	6358599	6358696	6358105	6358377	6358949	6359015	1118	7	32	5	11	197	100	0.3002226241	0.7849908868	0.1	0.187	-0.087
1119	gene21810	LOC9267874	7	+	22127272	22127368	22125019	22126459	22127643	22128003	1119	6	8	5	15	196	100	0.2915831281	0.7849908868	0.277	0.145	0.132
1124	gene14395	LOC4337087	4	+	31999808	31999835	31999364	31999721	32000750	32000984	1124	2	55	0	41	127	100	0.2989675762	0.7849908868	0.028	0	0.028
1134	gene23308	LOC4344901	8	+	5841499	5841598	5840270	5840461	5841895	5841993	1134	0	2	2	2	199	100	0.2878465918	0.7849908868	0	0.334	-0.334
1154	gene12288	LOC4335134	4	+	6518077	6518159	6517705	6517791	6518250	6518969	1154	295	6	185	7	182	100	0.278469795	0.7849908868	0.964	0.936	0.028
1155	gene12288	LOC4335134	4	+	6518077	6518189	6517705	6517791	6518250	6518969	1155	309	6	195	7	200	100	0.2830346533	0.7849908868	0.963	0.933	0.03
1178	gene4404	LOC4324010	1	+	42688123	42688156	42687917	42688028	42688233	42688284	1178	398	2	285	4	133	100	0.2975773072	0.7849908868	0.993	0.982	0.011
1181	gene30229	LOC9270219	11	+	20399746	20399897	20398198	20399627	20401283	20401815	1181	100	48	71	25	200	100	0.2882788917	0.7849908868	0.51	0.587	-0.077
1183	gene30886	LOC4351178	11	+	28498473	28498482	28498279	28498365	28498854	28498976	1183	3	7	1	9	109	100	0.2950288338	0.7849908868	0.282	0.093	0.189
119	gene31672	LOC4351834	12	-	7284267	7284391	7281365	7282736	7284580	7284697	119	0	1	5	2	200	100	0.2989844612	0.7849908868	0	0.556	-0.556
1239	gene32034	LOC4352171	12	+	15846338	15847364	15846203	15846259	15847549	15847763	1239	65	2	39	0	200	100	0.2771064219	0.7849908868	0.942	1	-0.058
1242	gene32034	LOC4352171	12	+	15846386	15847364	15846203	15846259	15847549	15847763	1242	61	2	37	0	200	100	0.2742452078	0.7849908868	0.938	1	-0.062
1245	gene32034	LOC4352171	12	+	15846386	15846441	15846203	15846263	15847549	15847763	1245	6	3	3	0	155	100	0.2900329593	0.7849908868	0.563	1	-0.437
1253	gene32034	LOC4352171	12	+	15846338	15846441	15846203	15846263	15847549	15847763	1253	12	3	5	0	200	100	0.3016508007	0.7849908868	0.667	1	-0.333
1260	gene23048	LOC9268660	8	-	3079827	3079838	3079343	3079744	3080026	3080119	1260	5	3	1	3	111	100	0.2665917121	0.7849908868	0.6	0.231	0.369
1322	gene2640	LOC4323895	1	+	28773551	28773606	28768850	28769242	28774263	28774439	1322	115	18	73	7	155	100	0.2930009063	0.7849908868	0.805	0.871	-0.066
132	gene23223	LOC9268385	8	+	5028983	5029077	5027558	5027666	5029589	5030003	132	2	2	9	32	194	100	0.2721984371	0.7849908868	0.34	0.127	0.213
1345	gene4628	LOC4328106	2	-	1037348	1037445	1036741	1037279	1038514	1040259	1345	3	0	3	2	197	100	0.2701653107	0.7849908868	1	0.432	0.568
1357	gene10506	LOC4333500	3	+	23856621	23856688	23855988	23856028	23857031	23857178	1357	19	0	12	1	167	100	0.2921783677	0.7849908868	1	0.878	0.122
1416	gene9553	LOC9272128	3	+	11415292	11415539	11415123	11415207	11415855	11416245	1416	29	1	4	1	200	100	0.2677368456	0.7849908868	0.935	0.667	0.268
1454	gene5640	LOC4329020	2	+	10376730	10376869	10376198	10376403	10377032	10377156	1454	5	89	1	55	200	100	0.2805607903	0.7849908868	0.027	0.009	0.018
1509	gene18857	LOC9267453	6	-	15814846	15814933	15812661	15812753	15815477	15815585	1509	1	43	3	36	187	100	0.2652950335	0.7849908868	0.012	0.043	-0.031
1549	gene834	LOC107279549	1	-	6658618	6658867	6657612	6657849	6661124	6661309	1549	19	7	9	1	200	100	0.2822529761	0.7849908868	0.576	0.818	-0.242
1554	gene12466	LOC4335329	4	-	10988051	10988252	10984402	10985096	10990985	10991094	1554	254	21	167	9	200	100	0.2932576161	0.7849908868	0.858	0.903	-0.045
1557	gene24184	LOC4345664	8	-	21175031	21175130	21174354	21174492	21175367	21175449	1557	29	97	12	61	199	100	0.2689554965	0.7849908868	0.131	0.09	0.041
1616	gene12217	LOC4335067	4	+	4968581	4968757	4965325	4965778	4968841	4974117	1616	3	1	182	13	200	100	0.2994166904	0.7849908868	0.6	0.875	-0.275
1617	gene12217	LOC4335067	4	+	4968578	4968757	4965325	4965778	4968841	4974104	1617	3	1	201	13	200	100	0.2740987793	0.7849908868	0.6	0.885	-0.285
1637	gene9056	LOC9272592	3	-	7146106	7146312	7143283	7143519	7146426	7147037	1637	39	6	20	1	200	100	0.2935361675	0.7849908868	0.765	0.909	-0.144
1681	gene15718	LOC9271043	5	-	11260967	11261075	11259373	11259661	11261163	11261365	1681	18	0	10	1	200	100	0.2754968984	0.7849908868	1	0.833	0.167
1711	gene1793	LOC9267136	1	-	19119451	19119620	19117942	19118212	19120540	19120673	1711	10	11	16	9	200	100	0.2771380268	0.7849908868	0.313	0.471	-0.158
1726	gene25111	LOC4346453	9	-	2397444	2397458	2397163	2397301	2397554	2401651	1726	6	34	3	38	114	100	0.2820401302	0.7849908868	0.134	0.065	0.069
1729	gene25111	LOC4346453	9	-	2403461	2403516	2403303	2403357	2404197	2404366	1729	10	2	7	0	155	100	0.2830836165	0.7849908868	0.763	1	-0.237
1749	gene3113	LOC4325603	1	-	32486321	32486398	32486040	32486182	32488989	32489592	1749	6	1	2	2	177	100	0.2672702369	0.7849908868	0.772	0.361	0.411
1773	gene7811	LOC9266501	2	+	33969243	33969325	33968963	33969149	33969479	33973071	1773	8	1	3	2	182	100	0.2705783352	0.7849908868	0.815	0.452	0.363
1791	gene24733	LOC4346140	8	+	26547257	26548239	26546661	26546756	26548792	26548951	1791	31	1	45	0	200	100	0.2980244907	0.7849908868	0.939	1	-0.061
1845	gene30093	LOC9271860	11	+	18511718	18511792	18509075	18509278	18512052	18512629	1845	3	82	4	46	174	100	0.2793406218	0.7849908868	0.021	0.048	-0.027
1856	gene21233	LOC4343067	7	-	14521328	14521561	14520877	14520972	14521766	14521808	1856	48	1	41	3	200	100	0.2774687568	0.7849908868	0.96	0.872	0.088
1888	gene22721	LOC4344398	7	-	29590162	29590203	29589970	29590086	29590311	29590426	1888	33	0	20	1	141	100	0.2754100908	0.7849908868	1	0.934	0.066
1924	gene7583	LOC4330811	2	-	32083419	32083491	32083121	32083193	32083766	32083808	1924	2	21	3	11	172	100	0.3012923574	0.7849908868	0.052	0.137	-0.085
1927	gene9575	LOC4332679	3	-	11634759	11634854	11632704	11634038	11635342	11635546	1927	3	30	0	11	195	100	0.289600501	0.7849908868	0.049	0	0.049
1962	gene20151	LOC4342166	7	-	51288	51403	50806	51031	52396	52447	1962	13	0	7	1	200	100	0.2814465318	0.7849908868	1	0.778	0.222
2007	gene26916	LOC107277780	10	-	1034219	1034369	1033989	1034039	1034601	1037738	2007	13	17	7	4	200	100	0.2638827591	0.7849908868	0.277	0.467	-0.19
2054	gene27040	LOC9271423	10	+	2615831	2615873	2614785	2615338	2615986	2616164	2054	9	0	14	2	142	100	0.2897284082	0.7849908868	1	0.831	0.169
2076	gene5289	LOC4328709	2	+	6311690	6311788	6311537	6311590	6312265	6312293	2076	12	2	8	0	198	100	0.2919609412	0.7849908868	0.752	1	-0.248
2105	gene26752	LOC4347862	9	-	22370971	22371217	22370504	22370555	22371821	22372047	2105	287	2	162	3	200	100	0.2952929178	0.7849908868	0.986	0.964	0.022
2128	gene1652	LOC4324539	1	+	17154388	17154484	17154216	17154309	17155059	17155782	2128	136	33	80	27	196	100	0.2691617074	0.7849908868	0.678	0.602	0.076
2217	gene8663	LOC4331814	3	-	4120841	4120973	4120342	4120485	4121200	4121375	2217	71	2	140	1	200	100	0.2709787509	0.7849908868	0.947	0.986	-0.039
2300	gene5642	LOC4329022	2	+	10387176	10387234	10386278	10386549	10388172	10388482	2300	22	3	4	2	158	100	0.2704314685	0.7849908868	0.823	0.559	0.264
2309	gene21302	LOC9269796	7	-	15743517	15743578	15742367	15742461	15743716	15743843	2309	6	6	8	3	161	100	0.28853793	0.7849908868	0.383	0.624	-0.241
2331	gene24771	LOC4346170	8	+	26893151	26893343	26892223	26892446	26893437	26894412	2331	46	15	37	7	200	100	0.2851095556	0.7849908868	0.605	0.725	-0.12
2373	gene31766	LOC4351929	12	+	9353623	9353718	9351218	9351318	9353885	9353987	2373	76	42	78	32	195	100	0.2978513726	0.7849908868	0.481	0.556	-0.075
2379	gene6692	LOC4329934	2	-	23857158	23857183	23856611	23856732	23857326	23857391	2379	9	1	7	3	125	100	0.2973931442	0.7849908868	0.878	0.651	0.227
2410	gene27696	LOC4348598	10	+	14240149	14240240	14239915	14239926	14252973	14253624	2410	22	1	3	1	191	100	0.2772381481	0.7849908868	0.92	0.611	0.309
2411	gene27696	LOC4348598	10	+	14240453	14240569	14240174	14240240	14252973	14253624	2411	7	18	0	3	200	100	0.298073037	0.7849908868	0.163	0	0.163
2424	gene27696	LOC4348598	10	+	14239915	14239926	14237765	14237928	14252973	14253624	2424	1	2	0	5	111	100	0.2681911567	0.7849908868	0.311	0	0.311
2456	gene10456	LOC4333453	3	-	23382694	23382917	23382291	23382601	23383761	23384101	2456	161	3	152	6	200	100	0.2925813149	0.7849908868	0.964	0.927	0.037
2480	gene31935	LOC9268358	12	-	13057697	13057763	13057167	13057215	13058294	13058670	2480	1	1	9	1	166	100	0.3013506152	0.7849908868	0.376	0.844	-0.468
2579	gene9825	LOC9271725	3	-	14191349	14191462	14191016	14191255	14192158	14192432	2579	26	7	49	7	200	100	0.2937723452	0.7849908868	0.65	0.778	-0.128
25	gene1965	LOC9270426	1	+	21956986	21957015	21956854	21956910	21957517	21957643	25	1	1	3	0	129	100	0.2958741434	0.7849908868	0.437	1	-0.563
2641	gene3776	LOC4325088	1	-	38083402	38083561	38082372	38082691	38084868	38084979	2641	271	9	120	7	200	100	0.2882194449	0.7849908868	0.938	0.896	0.042
2660	gene10744	LOC9268935	3	-	26921887	26921914	26921305	26921544	26922522	26922612	2660	0	9	1	5	127	100	0.2814107527	0.7849908868	0	0.136	-0.136
2693	gene3916	LOC4325033	1	-	39133692	39133820	39133454	39133565	39134581	39134853	2693	16	37	8	31	200	100	0.3007895499	0.7849908868	0.178	0.114	0.064
2697	gene328	LOC4325203	1	+	2455040	2455786	2452431	2452904	2455930	2456522	2697	25	1	36	0	200	100	0.2978342685	0.7849908868	0.926	1	-0.074
26	gene1965	LOC9270426	1	+	21956854	21956910	21955897	21956498	21956986	21957015	26	2	1	5	0	156	100	0.2809066837	0.7849908868	0.562	1	-0.438
2743	gene16427	LOC9270028	5	-	21559872	21560175	21557453	21558546	21561843	21561974	2743	94	2	55	0	200	100	0.2949033064	0.7849908868	0.959	1	-0.041
2766	gene22593	LOC9268275	7	-	28636211	28636227	28635958	28636051	28636687	28636816	2766	2	2	0	2	116	100	0.2973418688	0.7849908868	0.463	0	0.463
2837	gene32112	LOC9268519	12	-	17833550	17833601	17830471	17831711	17834448	17835040	2837	12	1	5	2	151	100	0.269960727	0.7849908868	0.888	0.623	0.265
283	gene15443	LOC4338045	5	+	5976328	5976412	5976197	5976218	5976583	5976646	283	10	85	4	65	184	100	0.2858190958	0.7849908868	0.06	0.032	0.028
2879	gene2240	LOC4326619	1	-	24637806	24637864	24635894	24635957	24637999	24638209	2879	17	28	10	28	158	100	0.2728488883	0.7849908868	0.278	0.184	0.094
289	gene16607	LOC4339087	5	-	23275634	23275703	23274911	23275030	23275957	23276018	289	225	6	238	3	169	100	0.2908101695	0.7849908868	0.957	0.979	-0.022
391	gene15127	LOC4337765	5	+	2395449	2395546	2393587	2393824	2396186	2396302	391	88	1	46	2	197	100	0.2864213354	0.7849908868	0.978	0.921	0.057
419	gene1625	LOC4325229	1	-	16474822	16475081	16469723	16469874	16475190	16475258	419	10	59	2	27	200	100	0.2897366053	0.7849908868	0.078	0.036	0.042
438	gene8690	LOC4331837	3	+	4273930	4274122	4272877	4273451	4274255	4274366	438	16	4	14	1	200	100	0.2831589973	0.7849908868	0.667	0.875	-0.208
441	gene32746	LOC4352784	12	+	26022401	26022494	26021727	26021942	26023391	26023459	441	2	18	0	11	193	100	0.2850214736	0.7849908868	0.054	0	0.054
450	gene13699	LOC4336423	4	+	26094890	26095427	26090597	26092165	26096831	26097538	450	133	1	116	3	200	100	0.274052309	0.7849908868	0.985	0.951	0.034
452	gene27362	LOC4348331	10	+	9257225	9257349	9256250	9256610	9258730	9258827	452	47	2	46	5	200	100	0.2739638121	0.7849908868	0.922	0.821	0.101
462	gene1030	LOC4327113	1	-	8359118	8359124	8358566	8358865	8359275	8359720	462	4	12	1	11	106	100	0.2718715318	0.7849908868	0.239	0.079	0.16
497	gene4385	LOC9270353	1	-	42591932	42591976	42591636	42591843	42593610	42597456	497	13	2	9	0	144	100	0.2740972011	0.7849908868	0.819	1	-0.181
524	gene21380	LOC4343203	7	+	16952494	16952734	16951772	16951883	16953427	16953589	524	6	18	8	12	200	100	0.3007912978	0.7849908868	0.143	0.25	-0.107
539	gene5213	LOC4328643	2	+	5607752	5607806	5606957	5607035	5608059	5608119	539	126	16	113	9	154	100	0.2846654894	0.7849908868	0.836	0.891	-0.055
544	gene16047	LOC4338552	5	+	17451855	17452045	17451333	17451375	17452489	17452523	544	16	11	34	39	200	100	0.2659194482	0.7849908868	0.421	0.304	0.117
61	gene19062	LOC4341189	6	+	19546032	19546153	19544563	19544765	19547037	19547554	61	78	4	65	1	200	100	0.2659624084	0.7849908868	0.907	0.97	-0.063
638	gene18589	LOC9272020	6	-	11058478	11058729	11055804	11056175	11062337	11062425	638	27	2	17	0	200	100	0.2803982628	0.7849908868	0.871	1	-0.129
656	gene19691	LOC4341767	6	+	27413389	27413437	27412648	27413183	27414291	27414927	656	50	3	19	0	148	100	0.2741492267	0.7849908868	0.918	1	-0.082
663	gene8741	LOC4331890	3	+	4653178	4653261	4652830	4653088	4653462	4653899	663	107	5	22	0	183	100	0.2817889681	0.7849908868	0.921	1	-0.079
694	gene5459	LOC4328862	2	+	8213193	8213343	8211763	8211850	8214787	8215199	694	22	0	34	2	200	100	0.2681140018	0.7849908868	1	0.895	0.105
703	gene15116	LOC4337755	5	-	2312484	2312598	2311543	2312388	2316647	2316741	703	1	3	1	0	200	100	0.2994352084	0.7849908868	0.143	1	-0.857
73	gene11825	LOC4334752	3	+	35465259	35465303	35465064	35465135	35466029	35466390	73	0	32	2	41	144	100	0.2663675235	0.7849908868	0	0.033	-0.033
78	gene6071	LOC4329406	2	+	17445000	17445065	17440986	17441469	17445164	17445237	78	23	0	14	1	165	100	0.2803831179	0.7849908868	1	0.895	0.105
793	gene32619	LOC4352680	12	+	24816528	24816601	24815586	24815729	24817083	24817413	793	20	1	16	3	173	100	0.2728122791	0.7849908868	0.92	0.755	0.165
882	gene8501	LOC9270364	3	-	2925443	2925496	2924960	2925102	2926133	2926198	882	36	23	26	25	153	100	0.2958492219	0.7849908868	0.506	0.405	0.101
886	gene13141	LOC9272241	4	+	21654330	21654472	21653642	21653747	21654587	21654686	886	1	3	1	0	200	100	0.2994352084	0.7849908868	0.143	1	-0.857
900	gene25064	LOC9272124	9	-	1613494	1613637	1612587	1612684	1613727	1613825	900	129	13	68	11	200	100	0.2876922905	0.7849908868	0.832	0.756	0.076
934	gene15163	LOC4337807	5	-	2749086	2749555	2748510	2748731	2749858	2749931	934	153	2	130	0	200	100	0.2967849671	0.7849908868	0.975	1	-0.025
938	gene15163	LOC4337807	5	-	2749086	2749177	2748510	2748731	2749858	2751498	938	74	2	47	0	191	100	0.2684412694	0.7849908868	0.951	1	-0.049
945	gene30675	LOC4351019	11	+	25615718	25615775	25615316	25615405	25615891	25616000	945	13	3	4	3	157	100	0.2699134678	0.7849908868	0.734	0.459	0.275
957	gene8382	LOC4331537	3	-	1971389	1971467	1970731	1971145	1976510	1976609	957	1	26	3	23	178	100	0.2973180966	0.7849908868	0.021	0.068	-0.047
997	gene30465	LOC4350864	11	-	23137135	23137203	23136833	23136923	23137303	23137580	997	4	50	1	41	168	100	0.2750706673	0.7849908868	0.045	0.014	0.031
2358	gene23602	LOC4345161	8	+	10907032	10907338	10904070	10904166	10908845	10909638	2358	5	6	2	7	200	100	0.3021730553	0.7853392259	0.294	0.125	0.169
1009	gene1827	LOC9270848	1	+	19881349	19881377	19879754	19880468	19882056	19882114	1009	67	5	133	5	128	100	0.3042009224	0.7854051383	0.913	0.954	-0.041
146	gene23088	LOC4344713	8	-	3463329	3463417	3462817	3462982	3463661	3464295	146	87	235	63	139	188	100	0.307933086	0.7854051383	0.165	0.194	-0.029
1519	gene4724	LOC107280121	2	-	1617567	1617768	1616641	1616727	1618991	1619102	1519	13	2	8	0	200	100	0.3095025031	0.7854051383	0.765	1	-0.235
1757	gene24114	LOC9267871	8	-	20395304	20396287	20393493	20394149	20396454	20396620	1757	34	5	21	1	200	100	0.3036634559	0.7854051383	0.773	0.913	-0.14
17	gene7307	LOC4330546	2	+	29874442	29874504	29872563	29874343	29874782	29874913	17	2	53	0	77	162	100	0.3062026935	0.7854051383	0.023	0	0.023
1849	gene30133	LOC9266976	11	-	19125794	19125910	19125550	19125641	19126519	19126774	1849	1	1	9	1	200	100	0.3040518345	0.7854051383	0.333	0.818	-0.485
1935	gene5911	LOC4329276	2	-	15001242	15001296	15000957	15001045	15001401	15001461	1935	7	2	3	3	154	100	0.3081590989	0.7854051383	0.694	0.394	0.3
2016	gene4236	LOC4326059	1	-	41491731	41491779	41490781	41490859	41492407	41492510	2016	23	2	13	0	148	100	0.3075417618	0.7854051383	0.886	1	-0.114
2020	gene4236	LOC4326059	1	-	41491731	41491776	41488410	41490859	41492407	41492510	2020	23	2	13	0	145	100	0.3072261168	0.7854051383	0.888	1	-0.112
2123	gene8145	LOC4331306	3	+	273057	273274	272301	272465	274047	274833	2123	3	5	12	8	200	100	0.3063448238	0.7854051383	0.231	0.429	-0.198
2149	gene27713	LOC9269332	10	+	14403878	14404003	14403596	14403761	14404199	14404361	2149	3	4	0	2	200	100	0.3087390402	0.7854051383	0.273	0	0.273
2199	gene7045	LOC4330280	2	+	27316440	27316508	27315963	27316240	27316689	27317050	2199	2	52	4	42	168	100	0.3094163023	0.7854051383	0.022	0.054	-0.032
2337	gene10196	LOC4333231	3	-	19198416	19199198	19198149	19198218	19199921	19199993	2337	23	84	14	34	200	100	0.3099670131	0.7854051383	0.12	0.171	-0.051
2338	gene10196	LOC4333231	3	-	19198412	19199198	19198149	19198218	19199921	19199993	2338	23	84	14	34	200	100	0.3099670131	0.7854051383	0.12	0.171	-0.051
260	gene28119	LOC107278477	10	+	18573282	18573416	18572264	18572939	18574036	18574199	260	1	1	3	0	200	100	0.3037568581	0.7854051383	0.333	1	-0.667
302	gene27580	LOC4348508	10	-	12342484	12343511	12340608	12341993	12343631	12343726	302	180	4	164	7	200	100	0.3054055334	0.7854051383	0.957	0.921	0.036
304	gene27580	LOC4348508	10	-	12345948	12346041	12345016	12345132	12346593	12346628	304	29	27	24	33	193	100	0.3078427008	0.7854051383	0.358	0.274	0.084
454	gene27362	LOC4348331	10	+	9257297	9257349	9256248	9256610	9258730	9258827	454	35	2	36	5	152	100	0.3067555528	0.7854051383	0.92	0.826	0.094
807	gene13321	LOC4336058	4	-	23053594	23053684	23045965	23046834	23056436	23056942	807	14	0	9	1	190	100	0.3072983523	0.7854051383	1	0.826	0.174
809	gene13321	LOC4336058	4	-	23053594	23053652	23045965	23046834	23056436	23057063	809	14	0	9	1	158	100	0.3035192892	0.7854051383	1	0.851	0.149
1727	gene25111	LOC4346453	9	-	2397444	2397458	2397163	2397296	2397554	2401651	1727	6	17	3	19	114	100	0.31091291	0.7868158999	0.236	0.122	0.114
865	gene15661	LOC4338230	5	+	9465523	9465707	9461611	9461825	9467696	9467768	865	47	1	74	0	200	100	0.311746581	0.7879394835	0.959	1	-0.041
2320	gene19409	LOC4341503	6	+	24301835	24302243	24300277	24301708	24303845	24306434	2320	20	0	14	1	200	100	0.3126063728	0.788375814	1	0.875	0.125
2908	gene16364	LOC4338859	5	-	20947049	20947576	20946732	20946957	20947761	20948060	2908	49	9	81	23	200	100	0.3126990123	0.788375814	0.731	0.638	0.093
112	gene9182	LOC4332298	3	-	8302779	8302856	8301699	8301767	8303905	8303942	112	43	1	8	1	177	100	0.3153046073	0.7909998958	0.96	0.819	0.141
2932	gene14755	LOC4337433	4	-	34796762	34796835	34794813	34795172	34800431	34800541	2932	0	13	3	39	173	100	0.3148574532	0.7909998958	0	0.043	-0.043
673	gene30630	LOC9270452	11	-	25101240	25101339	25100890	25100996	25101493	25101571	673	0	1	8	4	199	100	0.314788761	0.7909998958	0	0.501	-0.501
927	gene15163	LOC4337807	5	-	2749488	2749569	2749086	2749177	2749858	2751498	927	25	14	15	14	181	100	0.3151290359	0.7909998958	0.497	0.372	0.125
1093	gene29100	LOC9266777	11	+	2629664	2629783	2629367	2629484	2632554	2632773	1093	1	0	3	6	200	100	0.3163171563	0.791575854	1	0.2	0.8
1316	gene7502	LOC9269521	2	+	31475491	31475557	31474781	31474833	31475888	31476043	1316	39	4	52	10	166	100	0.3160284904	0.791575854	0.855	0.758	0.097
393	gene15127	LOC4337765	5	+	2395449	2395546	2393587	2393824	2396191	2396302	393	88	2	46	0	197	100	0.3168765777	0.7919955996	0.957	1	-0.043
654	gene10759	LOC4333729	3	+	27120336	27120429	27120055	27120225	27120537	27120659	654	14	23	12	32	193	100	0.3182591586	0.7934895422	0.24	0.163	0.077
933	gene15163	LOC4337807	5	-	2749086	2749569	2748510	2748731	2749858	2751498	933	162	2	131	0	200	100	0.3179808892	0.7934895422	0.976	1	-0.024
1005	gene21572	LOC4343371	7	-	19738699	19738795	19738175	19738262	19739343	19739467	1005	14	5	9	1	196	100	0.3198871726	0.7936341876	0.588	0.821	-0.233
1489	gene11122	LOC9266678	3	+	30504835	30504953	30502540	30504539	30505664	30505814	1489	23	1	30	0	200	100	0.3196546539	0.7936341876	0.92	1	-0.08
1832	gene32221	LOC9266999	12	+	19647618	19647663	19645105	19647176	19648452	19648634	1832	1	3	0	5	145	100	0.3190573011	0.7936341876	0.187	0	0.187
658	gene4399	LOC9266912	1	-	42670069	42670715	42669412	42669461	42671084	42671161	658	35	1	46	0	200	100	0.3193350915	0.7936341876	0.946	1	-0.054
588	gene9828	LOC4332907	3	-	14216219	14216303	14215083	14215264	14216403	14216472	588	77	2	26	2	184	100	0.3202830264	0.7936424992	0.954	0.876	0.078
1956	gene60	LOC4326159	1	-	416911	417087	416265	416767	417509	417602	1956	8	147	7	219	200	100	0.3221509247	0.7943770362	0.026	0.016	0.01
2024	gene18550	LOC9266404	6	+	10436471	10436584	10435807	10436339	10437190	10437324	2024	26	3	9	0	200	100	0.3219092485	0.7943770362	0.813	1	-0.187
2026	gene18550	LOC9266404	6	+	10436468	10436584	10435807	10436339	10437190	10437324	2026	26	3	9	0	200	100	0.3219092485	0.7943770362	0.813	1	-0.187
2907	gene16364	LOC4338859	5	-	20947049	20947327	20946732	20946957	20947761	20948060	2907	44	9	73	23	200	100	0.3220844417	0.7943770362	0.71	0.613	0.097
1405	gene500	LOC4327632	1	+	3610517	3610581	3610367	3610431	3610904	3610965	1405	5	0	8	2	164	100	0.3237509728	0.7953466293	1	0.709	0.291
2420	gene27696	LOC4348598	10	+	14240174	14240240	14238374	14239926	14252973	14253624	2420	18	1	3	1	166	100	0.3238473547	0.7953466293	0.916	0.644	0.272
2538	gene19922	LOC4341968	6	-	29523600	29523702	29522929	29523095	29523797	29523995	2538	2	27	0	15	200	100	0.3238896654	0.7953466293	0.036	0	0.036
639	gene5563	LOC4328950	2	+	9411812	9411892	9407476	9409466	9412214	9412265	639	6	2	4	0	180	100	0.3241175186	0.7953466293	0.625	1	-0.375
124	gene1362	LOC9271854	1	+	12394216	12395174	12393832	12394092	12395270	12396832	124	49	5	43	8	200	100	0.3285477013	0.7973289465	0.831	0.729	0.102
2417	gene27696	LOC4348598	10	+	14238374	14238457	14237765	14237928	14239915	14239926	2417	4	0	2	1	183	100	0.3288686159	0.7973289465	1	0.522	0.478
2477	gene4373	LOC107279883	1	+	42475669	42475972	42473155	42473308	42479052	42479582	2477	10	2	6	0	200	100	0.3271196699	0.7973289465	0.714	1	-0.286
2542	gene24507	LOC4345945	8	+	24689643	24689814	24688437	24688551	24690173	24690346	2542	136	47	137	37	200	100	0.3279005708	0.7973289465	0.591	0.649	-0.058
2611	gene13841	LOC4336560	4	-	27282076	27282111	27281583	27281625	27282409	27282495	2611	2	12	4	9	135	100	0.3270505798	0.7973289465	0.11	0.248	-0.138
2694	gene3916	LOC4325033	1	-	39133692	39133785	39133454	39133565	39134581	39134853	2694	9	37	4	31	193	100	0.3285147313	0.7973289465	0.112	0.063	0.049
2703	gene11442	LOC4334394	3	-	32982289	32982989	32979435	32979763	32985460	32986161	2703	120	3	122	1	200	100	0.3273274353	0.7973289465	0.952	0.984	-0.032
298	gene27580	LOC4348508	10	-	12345538	12345608	12345016	12345132	12346593	12346783	298	4	27	2	33	170	100	0.3262232279	0.7973289465	0.08	0.034	0.046
838	gene485	LOC4325188	1	-	3483548	3483631	3481506	3481645	3484452	3484583	838	17	147	8	107	183	100	0.3280091704	0.7973289465	0.059	0.039	0.02
875	gene20878	LOC4342763	7	-	7162507	7162573	7162073	7162244	7166649	7166716	875	2	11	0	6	166	100	0.3279146549	0.7973289465	0.099	0	0.099
1098	gene22795	LOC4344471	8	+	469871	469982	468679	468881	470091	470183	1098	11	4	3	0	200	100	0.348485263	0.7992231576	0.579	1	-0.421
1147	gene31926	LOC4352075	12	+	12869791	12869829	12869394	12869499	12869919	12872148	1147	3	1	1	2	138	100	0.3454459505	0.7992231576	0.685	0.266	0.419
1169	gene670	LOC4327320	1	-	5104133	5104214	5102109	5103591	5104767	5104992	1169	14	8	2	0	181	100	0.3452309923	0.7992231576	0.492	1	-0.508
1194	gene26431	LOC4347569	9	+	20049914	20050021	20045306	20046548	20050457	20050489	1194	27	11	22	5	200	100	0.3445584439	0.7992231576	0.551	0.688	-0.137
1209	gene25672	LOC4346933	9	+	12894723	12894811	12894400	12894454	12894970	12895123	1209	7	4	0	1	188	100	0.3401643859	0.7992231576	0.482	0	0.482
1290	gene31734	LOC4351897	12	-	8672587	8672665	8672270	8672422	8679144	8679518	1290	4	2	8	1	178	100	0.3503955016	0.7992231576	0.529	0.818	-0.289
1445	gene9212	LOC4332328	3	-	8605816	8605860	8603940	8604280	8606033	8606613	1445	8	3	11	9	144	100	0.3495337691	0.7992231576	0.649	0.459	0.19
1465	gene16479	LOC9268261	5	+	22192996	22193364	22192523	22192905	22194097	22198448	1465	43	2	15	2	200	100	0.3478370014	0.7992231576	0.915	0.789	0.126
1473	gene10474	LOC4333470	3	+	23559601	23559685	23558931	23559071	23560040	23560181	1473	9	1	12	0	184	100	0.3395707653	0.7992231576	0.83	1	-0.17
1488	gene11122	LOC9266678	3	+	30505931	30506009	30505664	30505814	30506450	30507134	1488	2	9	8	15	178	100	0.3321968792	0.7992231576	0.111	0.231	-0.12
1683	gene15718	LOC9271043	5	-	11260719	11261075	11259373	11259661	11261163	11261363	1683	84	0	56	1	200	100	0.3414467278	0.7992231576	1	0.966	0.034
1802	gene10696	LOC4333678	3	-	26381177	26381238	26380705	26381101	26381324	26381413	1802	7	99	12	105	161	100	0.3339123722	0.7992231576	0.042	0.066	-0.024
1867	gene9991	LOC4333042	3	+	16044181	16044319	16043484	16043620	16044489	16044584	1867	5	15	1	9	200	100	0.3442585893	0.7992231576	0.143	0.053	0.09
1886	gene11908	LOC4334829	3	-	36006901	36006950	36004232	36005502	36007211	36007505	1886	14	134	19	261	149	100	0.3348094059	0.7992231576	0.066	0.047	0.019
200	gene1628	LOC4325231	1	+	16498548	16498635	16498329	16498448	16502243	16503330	200	4	1	6	0	187	100	0.3488888072	0.7992231576	0.681	1	-0.319
2025	gene18550	LOC9266404	6	+	10436483	10436584	10435807	10436339	10437190	10437324	2025	21	3	7	0	200	100	0.3402896945	0.7992231576	0.778	1	-0.222
2049	gene32385	LOC4352463	12	+	22214354	22214421	22213902	22214139	22214975	22215237	2049	15	6	12	2	167	100	0.3401753903	0.7992231576	0.6	0.782	-0.182
2158	gene11912	LOC4334834	3	+	36085902	36086089	36082778	36082860	36093252	36093396	2158	1	45	2	27	200	100	0.3412646124	0.7992231576	0.011	0.036	-0.025
2206	gene31155	LOC4351402	12	+	1372482	1372554	1372228	1372347	1373546	1373650	2206	17	1	20	0	172	100	0.3468583089	0.7992231576	0.908	1	-0.092
2268	gene20398	LOC4342365	7	-	2084754	2084791	2084056	2084474	2084861	2084961	2268	15	1	8	2	137	100	0.3344331324	0.7992231576	0.916	0.745	0.171
2343	gene10261	LOC4333290	3	-	20846407	20846455	20845096	20845136	20846612	20846880	2343	1	12	0	14	148	100	0.3490267651	0.7992231576	0.053	0	0.053
2352	gene3315	LOC4327552	1	-	34183803	34184085	34183499	34183630	34184153	34184228	2352	28	115	14	40	200	100	0.3421191597	0.7992231576	0.109	0.149	-0.04
2355	gene26468	LOC4347608	9	-	20333082	20333133	20332089	20332158	20333392	20334389	2355	2	1	1	3	151	100	0.3419739252	0.7992231576	0.57	0.181	0.389
2378	gene6692	LOC4329934	2	-	23857117	23857183	23856611	23856732	23857326	23857391	2378	9	1	8	3	166	100	0.348561528	0.7992231576	0.844	0.616	0.228
2381	gene9058	LOC4332183	3	-	7168276	7168356	7167321	7167417	7168753	7169657	2381	6	18	12	20	180	100	0.3303187168	0.7992231576	0.156	0.25	-0.094
2436	gene12464	LOC107280538	4	-	10704200	10704972	10699321	10699603	10706074	10706345	2436	20	1	23	0	200	100	0.3505988827	0.7992231576	0.909	1	-0.091
2543	gene27216	LOC4348217	10	+	5759569	5759855	5755430	5755530	5760634	5762883	2543	2	4	1	0	200	100	0.3347080098	0.7992231576	0.2	1	-0.8
259	gene28119	LOC107278477	10	+	18573282	18573416	18572264	18572939	18574039	18574199	259	1	2	3	1	200	100	0.3444180546	0.7992231576	0.2	0.6	-0.4
2639	gene11332	LOC4334278	3	+	32108925	32108994	32108700	32108847	32109560	32109960	2639	11	8	9	3	169	100	0.3494612471	0.7992231576	0.449	0.64	-0.191
2698	gene328	LOC4325203	1	+	2455742	2455786	2453728	2454074	2455930	2456522	2698	1	18	2	10	144	100	0.335353503	0.7992231576	0.037	0.122	-0.085
2699	gene328	LOC4325203	1	+	2455742	2455786	2452429	2452904	2455930	2456522	2699	0	1	1	0	144	100	0.338835028	0.7992231576	0	1	-1
2713	gene9004	LOC4332131	3	+	6702301	6702358	6701410	6701429	6702937	6703065	2713	39	2	19	0	157	100	0.3343673228	0.7992231576	0.925	1	-0.075
2787	gene13417	LOC4336152	4	+	23828481	23828540	23828215	23828398	23828812	23828950	2787	8	28	5	9	159	100	0.3505579969	0.7992231576	0.152	0.259	-0.107
2796	gene2326	LOC4326574	1	-	25530998	25531222	25530489	25530653	25531306	25531347	2796	4	4	8	3	200	100	0.3444271809	0.7992231576	0.333	0.571	-0.238
2893	gene5191	LOC4328624	2	-	5471509	5471602	5470924	5471309	5471952	5472035	2893	6	7	3	1	193	100	0.3496322095	0.7992231576	0.308	0.609	-0.301
2934	gene3264	LOC4327624	1	+	33784698	33784759	33784406	33784549	33784884	33787717	2934	20	10	10	9	161	100	0.3409646291	0.7992231576	0.554	0.408	0.146
2935	gene3264	LOC4327624	1	+	33784693	33784759	33784487	33784549	33784884	33787717	2935	29	10	15	9	166	100	0.3340293717	0.7992231576	0.636	0.501	0.135
2973	gene27261	LOC4348246	10	-	6589895	6589933	6587576	6589805	6590225	6590330	2973	1	0	0	1	138	100	0.3392364483	0.7992231576	1	0	1
341	gene1804	LOC4327807	1	-	19265662	19265746	19260928	19261041	19265836	19265955	341	45	1	57	0	184	100	0.3470726878	0.7992231576	0.961	1	-0.039
35	gene19143	LOC9271874	6	-	20824543	20824608	20821739	20824103	20824697	20825189	35	5	20	2	19	165	100	0.3367783357	0.7992231576	0.132	0.06	0.072
385	gene15010	LOC4337652	5	+	1142238	1142411	1141983	1142116	1142567	1142711	385	18	1	22	0	200	100	0.3396507193	0.7992231576	0.9	1	-0.1
434	gene30223	LOC9268625	11	+	20360424	20360575	20360184	20360268	20360990	20361131	434	2	5	0	3	200	100	0.3416027864	0.7992231576	0.167	0	0.167
464	gene1815	LOC4326419	1	-	19472735	19472825	19472464	19472587	19473654	19473780	464	150	2	102	0	190	100	0.3355180999	0.7992231576	0.975	1	-0.025
474	gene897	LOC9272170	1	+	7198330	7198362	7197036	7197389	7199063	7199153	474	1	9	0	11	132	100	0.3417359936	0.7992231576	0.078	0	0.078
509	gene6115	LOC4329434	2	+	17980196	17980300	17975200	17977483	17980619	17980895	509	2	3	3	1	200	100	0.3497727569	0.7992231576	0.25	0.6	-0.35
621	gene31391	LOC4351586	12	-	3243023	3243116	3242298	3242413	3243204	3243299	621	0	36	2	44	193	100	0.3354198117	0.7992231576	0	0.023	-0.023
630	gene7089	LOC9272080	2	-	27777752	27777882	27777279	27777380	27778368	27778428	630	3	33	4	20	200	100	0.3443343726	0.7992231576	0.043	0.091	-0.048
634	gene23286	LOC4344881	8	+	5638846	5639846	5638138	5638454	5639939	5641165	634	53	27	27	9	200	100	0.3485047603	0.7992231576	0.495	0.6	-0.105
655	gene14390	LOC9267450	4	+	31969726	31969829	31968302	31968522	31971205	31971394	655	3	33	0	10	200	100	0.3403766038	0.7992231576	0.043	0	0.043
883	gene2460	LOC4326851	1	+	27146540	27146628	27144946	27145215	27146869	27147007	883	10	220	14	204	188	100	0.3368721433	0.7992231576	0.024	0.035	-0.011
895	gene1014	LOC4327220	1	-	8214814	8214867	8213585	8213694	8214997	8215162	895	13	42	8	42	153	100	0.3345712455	0.7992231576	0.168	0.111	0.057
903	gene25064	LOC9272124	9	-	1613494	1613632	1612587	1612684	1613727	1613825	903	96	13	53	11	200	100	0.3457147381	0.7992231576	0.787	0.707	0.08
920	gene10	LOC4326462	1	+	77870	77978	77324	77406	78108	78191	920	21	0	18	1	200	100	0.3500074967	0.7992231576	1	0.9	0.1
1546	gene31189	LOC4351424	12	-	1584566	1584666	1584172	1584499	1584879	1584923	1546	2	2	10	29	200	100	0.3515903915	0.7996014621	0.333	0.147	0.186
475	gene897	LOC9272170	1	+	7199763	7199790	7199063	7199153	7200463	7200699	475	12	0	10	1	127	100	0.3519294493	0.7996014621	1	0.887	0.113
794	gene32619	LOC4352680	12	+	24816528	24816570	24815586	24815729	24817083	24817413	794	5	1	4	3	142	100	0.3519511876	0.7996014621	0.779	0.484	0.295
432	gene3103	LOC4325592	1	+	32409894	32411397	32408922	32409015	32411481	32411802	432	74	3	72	1	200	100	0.3528422425	0.8007261665	0.925	0.973	-0.048
1020	gene23009	LOC9268118	8	-	2583449	2583548	2583059	2583348	2583666	2583797	1020	4	0	7	2	199	100	0.3578554559	0.8015435736	1	0.638	0.362
1690	gene24252	LOC4345729	8	-	22066390	22066606	22066079	22066291	22066723	22066999	1690	6	8	4	2	200	100	0.3580444321	0.8015435736	0.273	0.5	-0.227
1691	gene24252	LOC4345729	8	-	22066415	22066606	22066079	22066291	22066723	22067025	1691	6	8	4	2	200	100	0.3580444321	0.8015435736	0.273	0.5	-0.227
1823	gene10047	LOC4333089	3	+	16890937	16891057	16890088	16890187	16891537	16891641	1823	8	0	6	1	200	100	0.3571904981	0.8015435736	1	0.75	0.25
2088	gene17539	LOC4339893	6	+	654176	654241	653833	653918	654692	654752	2088	18	0	16	1	165	100	0.357753457	0.8015435736	1	0.907	0.093
2421	gene27696	LOC4348598	10	+	14240174	14240240	14238374	14238457	14252973	14253624	2421	16	1	3	1	166	100	0.3557732456	0.8015435736	0.906	0.644	0.262
2485	gene30574	LOC4350949	11	+	24231197	24231407	24230396	24230522	24232467	24233420	2485	20	8	16	11	200	100	0.3544936066	0.8015435736	0.556	0.421	0.135
2596	gene3111	LOC4325601	1	+	32475979	32476018	32475044	32475180	32476130	32476619	2596	13	157	6	44	139	100	0.3564055385	0.8015435736	0.056	0.089	-0.033
2597	gene17863	LOC4340201	6	+	3054304	3054389	3054019	3054196	3054601	3055022	2597	2	12	1	20	185	100	0.3591486042	0.8015435736	0.083	0.026	0.057
2618	gene6708	LOC4329952	2	-	23999866	23999951	23999400	23999514	24000584	24000802	2618	23	0	21	1	185	100	0.3590811531	0.8015435736	1	0.919	0.081
2683	gene14566	LOC4337254	4	+	33419548	33419620	33418457	33418818	33419717	33421157	2683	5	0	57	10	172	100	0.3539841386	0.8015435736	1	0.768	0.232
2814	gene32671	LOC107276775	12	+	25333468	25333550	25331881	25332913	25333635	25333723	2814	2	15	0	7	182	100	0.3569821424	0.8015435736	0.068	0	0.068
301	gene27580	LOC4348508	10	-	12341937	12341993	12339940	12341214	12342484	12343726	301	15	0	13	1	156	100	0.3567182162	0.8015435736	1	0.893	0.107
347	gene23562	LOC4345126	8	-	10218507	10218657	10217659	10218413	10219565	10220612	347	7	1	9	0	200	100	0.3588750959	0.8015435736	0.778	1	-0.222
687	gene17768	LOC4340110	6	+	2419900	2419984	2417984	2418801	2421582	2421658	687	16	2	8	0	184	100	0.3553887425	0.8015435736	0.813	1	-0.187
2396	gene112	LOC4326106	1	+	772019	772123	771072	771213	772339	772363	2396	1	4	0	5	200	100	0.3606793831	0.8035760355	0.111	0	0.111
2397	gene112	LOC4326106	1	+	772028	772123	771072	771213	772339	772363	2397	1	4	0	5	195	100	0.36118269	0.8035760355	0.114	0	0.114
578	gene1606	LOC9266898	1	+	16047212	16047332	16046666	16046929	16048105	16048483	578	47	0	43	1	200	100	0.3619128315	0.8035760355	1	0.956	0.044
885	gene13141	LOC9272241	4	+	21648938	21649066	21643952	21644157	21653642	21653747	885	14	0	12	1	200	100	0.3615295387	0.8035760355	1	0.857	0.143
905	gene29916	LOC9268965	11	-	15411115	15411149	15408897	15409318	15411246	15411623	905	0	2	2	3	134	100	0.3620463741	0.8035760355	0	0.332	-0.332
1167	gene30095	LOC9270101	11	-	18537436	18537496	18536716	18536818	18537572	18537668	1167	17	1	17	3	160	100	0.3689614729	0.8059421414	0.914	0.78	0.134
1469	gene16479	LOC9268261	5	+	22193127	22193364	22192525	22192905	22194097	22198448	1469	36	2	13	2	200	100	0.3679055223	0.8059421414	0.9	0.765	0.135
1569	gene25943	LOC4347149	9	+	16071209	16071248	16070983	16071054	16071334	16071435	1569	5	57	3	68	139	100	0.3652824835	0.8059421414	0.059	0.031	0.028
1725	gene25111	LOC4346453	9	-	2397444	2397458	2397163	2397319	2397554	2401651	1725	6	7	3	8	114	100	0.364024692	0.8059421414	0.429	0.248	0.181
1743	gene8719	LOC4331862	3	-	4470882	4472643	4470123	4470712	4472753	4472807	1743	428	1	193	2	200	100	0.3658128985	0.8059421414	0.995	0.98	0.015
1848	gene30133	LOC9266976	11	-	19119816	19119940	19118489	19118925	19120780	19121021	1848	8	9	18	34	200	100	0.3706855546	0.8059421414	0.308	0.209	0.099
2086	gene6520	LOC4329786	2	+	22427745	22427853	22427473	22427631	22428080	22428983	2086	52	2	22	0	200	100	0.3698450068	0.8059421414	0.929	1	-0.071
2092	gene7789	LOC4331000	2	+	33799573	33799699	33799144	33799471	33800321	33801632	2092	34	2	15	0	200	100	0.3680126988	0.8059421414	0.895	1	-0.105
2192	gene32222	LOC9271902	12	-	19657510	19657656	19656902	19657336	19657811	19657864	2192	3	55	6	57	200	100	0.3703608306	0.8059421414	0.027	0.05	-0.023
2201	gene1188	LOC4326907	1	+	9929737	9929854	9928870	9929298	9930403	9930563	2201	42	4	29	1	200	100	0.3680234383	0.8059421414	0.84	0.935	-0.095
2278	gene11955	LOC4334879	3	+	36389236	36389363	36387915	36388043	36389448	36389761	2278	3	6	2	1	200	100	0.3658816489	0.8059421414	0.2	0.5	-0.3
2930	gene29597	LOC4350213	11	-	8169115	8169200	8165890	8166577	8169738	8170147	2930	31	30	32	22	185	100	0.3694062145	0.8059421414	0.358	0.44	-0.082
2989	gene15955	LOC4338480	5	-	16263118	16263237	16262954	16263029	16263321	16263478	2989	70	2	109	1	200	100	0.3652425556	0.8059421414	0.946	0.982	-0.036
313	gene31088	LOC4351349	12	+	941963	942111	940653	940988	942873	944075	313	60	3	57	1	200	100	0.3672264666	0.8059421414	0.909	0.966	-0.057
440	gene8690	LOC4331837	3	+	4274030	4274122	4272877	4273451	4274255	4274366	440	15	4	11	1	192	100	0.3697077671	0.8059421414	0.661	0.851	-0.19
477	gene16082	LOC107281147	5	+	17786973	17787037	17786179	17786418	17788173	17788317	477	2	8	0	4	164	100	0.3666050726	0.8059421414	0.132	0	0.132
569	gene7229	LOC4330464	2	+	29192792	29192898	29190324	29192120	29193357	29193910	569	24	2	11	0	200	100	0.3671356287	0.8059421414	0.857	1	-0.143
906	gene23935	LOC4345446	8	+	18089208	18089238	18089036	18089126	18089719	18089814	906	0	80	3	127	130	100	0.3701224709	0.8059421414	0	0.018	-0.018
909	gene12020	LOC9266843	4	+	835889	835960	835491	835812	837064	837326	909	48	280	22	99	171	100	0.3664740906	0.8059421414	0.091	0.115	-0.024
136	gene13071	LOC4335832	4	-	20847565	20847572	20846514	20846679	20847660	20847835	136	0	2	1	1	107	100	0.3738984283	0.8082870917	0	0.483	-0.483
1766	gene32802	LOC4352827	12	+	26603726	26603894	26603361	26603541	26604423	26604782	1766	50	1	54	0	200	100	0.374562317	0.8082870917	0.962	1	-0.038
2882	gene14443	LOC4337138	4	-	32350099	32350158	32349908	32350019	32350255	32350364	2882	74	1	18	1	159	100	0.374057903	0.8082870917	0.979	0.919	0.06
586	gene10189	LOC4333225	3	+	18887958	18888387	18882722	18882791	18889414	18890130	586	1	18	1	4	200	100	0.3730848738	0.8082870917	0.027	0.111	-0.084
712	gene16828	LOC4339269	5	+	25188901	25189013	25188219	25188765	25189413	25189637	712	3	6	4	3	200	100	0.3732507675	0.8082870917	0.2	0.4	-0.2
729	gene31874	LOC4352024	12	-	11363509	11363776	11362623	11363348	11364236	11364739	729	88	33	35	9	200	100	0.3741862451	0.8082870917	0.571	0.66	-0.089
831	gene12676	LOC4335497	4	-	15397665	15397818	15397320	15397564	15398419	15398536	831	41	1	26	2	200	100	0.3736353212	0.8082870917	0.953	0.867	0.086
1180	gene32568	LOC4352636	12	+	24050775	24050887	24048092	24050168	24053651	24053837	1180	5	0	10	2	200	100	0.3761883005	0.8109304302	1	0.714	0.286
2030	gene16762	LOC4339210	5	-	24459043	24459190	24456340	24456423	24464443	24464574	2030	8	27	5	9	200	100	0.3767911892	0.8113650528	0.129	0.217	-0.088
2675	gene17050	LOC4339461	5	-	26818368	26818495	26816857	26817228	26818639	26818753	2675	11	15	23	20	200	100	0.3772852853	0.8114899006	0.268	0.365	-0.097
278	gene4043	LOC4324366	1	+	40128635	40128785	40127398	40127604	40129016	40129353	278	136	2	63	0	200	100	0.3776518281	0.8114899006	0.971	1	-0.029
2937	gene718	LOC9271430	1	+	5652408	5652496	5646896	5646955	5652583	5652784	2937	9	1	5	2	188	100	0.3780719484	0.8115302333	0.827	0.571	0.256
1184	gene30886	LOC4351178	11	+	28498473	28498482	28498279	28498365	28498847	28498976	1184	3	63	1	58	109	100	0.3794012996	0.8135200719	0.042	0.016	0.026
2994	gene6957	LOC4330198	2	-	26509720	26509780	26508942	26509101	26509898	26510129	2994	1	10	4	14	160	100	0.3803347518	0.8146576992	0.059	0.152	-0.093
2121	gene3874	LOC9269943	1	+	38841237	38841352	38840570	38840644	38841569	38841629	2121	4	11	2	13	200	100	0.3810656136	0.8153594398	0.154	0.071	0.083
288	gene16607	LOC4339087	5	-	23280071	23280125	23279183	23279242	23280617	23280960	288	75	1	82	3	154	100	0.3816786162	0.8158077822	0.98	0.947	0.033
841	gene30200	LOC4350688	11	+	20070927	20071001	20070537	20070781	20071079	20071165	841	40	1	43	3	174	100	0.3821275903	0.81590495	0.958	0.892	0.066
1719	gene25111	LOC4346453	9	-	2403303	2403357	2402987	2403059	2404197	2404366	1719	36	8	28	10	154	100	0.3856508739	0.816529913	0.745	0.645	0.1
1975	gene14494	LOC4337181	4	+	32752830	32752946	32752482	32752664	32753184	32753335	1975	42	15	18	10	200	100	0.3850388106	0.816529913	0.583	0.474	0.109
2108	gene10761	LOC4333731	3	-	27136145	27137915	27134201	27135588	27138520	27138655	2108	235	72	210	76	200	100	0.3828896721	0.816529913	0.62	0.58	0.04
2435	gene12464	LOC107280538	4	-	10704200	10704930	10699321	10699603	10706074	10706346	2435	19	1	19	0	200	100	0.3838929706	0.816529913	0.905	1	-0.095
2970	gene32526	LOC4352593	12	+	23618832	23618940	23618641	23618760	23619280	23619340	2970	19	0	47	2	200	100	0.3844799604	0.816529913	1	0.922	0.078
342	gene27897	LOC4348759	10	+	16201797	16201868	16201251	16201511	16202243	16204593	342	1	2	1	0	171	100	0.385487151	0.816529913	0.226	1	-0.774
386	gene572	LOC4325351	1	-	4211646	4211793	4211055	4211291	4212856	4213296	386	12	6	2	0	200	100	0.3836330489	0.816529913	0.5	1	-0.5
762	gene19205	LOC4341323	6	-	21744336	21744417	21739727	21739960	21747861	21747972	762	2	0	1	1	181	100	0.3852925225	0.816529913	1	0.356	0.644
2446	gene2319	LOC9268901	1	-	25475716	25475855	25473643	25474211	25476689	25477683	2446	1	1	2	0	200	100	0.3863469846	0.8171481201	0.333	1	-0.667
140	gene3010	LOC4325136	1	-	31687060	31687243	31686839	31686971	31687490	31687994	140	86	1	58	2	200	100	0.389009948	0.8198467267	0.977	0.935	0.042
1640	gene23526	LOC107281835	8	-	9489312	9489403	9488626	9488647	9491598	9492809	1640	5	1	6	0	191	100	0.3882178362	0.8198467267	0.724	1	-0.276
193	gene1628	LOC4325231	1	+	16499942	16500051	16495332	16498448	16502243	16503330	193	5	1	6	0	200	100	0.3892447367	0.8198467267	0.714	1	-0.286
590	gene24134	LOC4345624	8	-	20619814	20619897	20619500	20619598	20619981	20620129	590	4	1	5	0	183	100	0.3891372067	0.8198467267	0.686	1	-0.314
1590	gene5442	LOC4328848	2	+	8008760	8008999	8008459	8008651	8010656	8010752	1590	195	0	201	2	200	100	0.3900190937	0.8203769919	1	0.98	0.02
219	gene26420	LOC4347557	9	+	19986228	19986774	19981921	19982000	19987038	19987103	219	51	3	13	0	200	100	0.3907136712	0.8203769919	0.895	1	-0.105
2319	gene19409	LOC4341503	6	+	24311645	24311743	24303845	24306434	24311967	24313051	2319	3	6	0	2	198	100	0.3904632767	0.8203769919	0.202	0	0.202
2089	gene31968	LOC4352116	12	+	13881120	13881164	13879084	13880780	13881271	13881592	2089	1	2	21	13	144	100	0.3925782433	0.8225836353	0.258	0.529	-0.271
561	gene27547	LOC4348481	10	-	11816026	11816152	11813904	11814152	11816363	11816515	561	6	98	6	58	200	100	0.392290318	0.8225836353	0.03	0.049	-0.019
1767	gene2746	LOC4325939	1	+	29639807	29639849	29637807	29638351	29639962	29640049	1767	11	0	11	1	142	100	0.3929997401	0.8226143628	1	0.886	0.114
2200	gene17485	LOC4339847	6	+	239952	240001	239539	239622	240334	240397	2200	44	2	17	0	149	100	0.3942094229	0.8242931262	0.937	1	-0.063
554	gene25125	LOC9266227	9	-	2690011	2690038	2688987	2689296	2690538	2690601	554	24	1	22	0	127	100	0.3946355045	0.8243316014	0.95	1	-0.05
2777	gene32259	LOC4352347	12	-	20062924	20062966	20061912	20062267	20063122	20065117	2777	11	82	2	29	142	100	0.3953673967	0.8250081281	0.086	0.046	0.04
1233	gene21739	LOC4343507	7	-	21442100	21442308	21441780	21442018	21443624	21443752	1233	12	0	12	1	200	100	0.3970883719	0.8265159861	1	0.857	0.143
1243	gene32034	LOC4352171	12	+	15846386	15846441	15846203	15846259	15847549	15847763	1243	6	2	3	0	155	100	0.3996691031	0.8265159861	0.659	1	-0.341
1249	gene32034	LOC4352171	12	+	15847292	15847364	15846203	15846263	15847549	15847763	1249	14	3	4	0	172	100	0.4004523346	0.8265159861	0.731	1	-0.269
1611	gene16803	LOC4339245	5	-	24730458	24730560	24729474	24729879	24731120	24731176	1611	66	1	76	0	200	100	0.4014039062	0.8265159861	0.971	1	-0.029
1741	gene8719	LOC4331862	3	-	4470882	4470922	4470123	4470712	4471229	4472643	1741	6	1	1	1	140	100	0.4012233961	0.8265159861	0.811	0.417	0.394
1912	gene23786	LOC107282077	8	+	15340202	15340308	15336858	15336999	15340754	15340826	1912	8	15	6	6	200	100	0.4004299525	0.8265159861	0.211	0.333	-0.122
2215	gene20779	LOC4342682	7	+	5660845	5660967	5660501	5660583	5661103	5661182	2215	8	10	15	11	200	100	0.400854668	0.8265159861	0.286	0.405	-0.119
264	gene8384	LOC4331539	3	-	1991822	1991853	1990396	1991058	1992432	1992582	264	2	3	1	0	131	100	0.4004843035	0.8265159861	0.337	1	-0.663
265	gene8384	LOC4331539	3	-	1993404	1993480	1992687	1992784	1993624	1993749	265	3	2	0	1	176	100	0.3977792804	0.8265159861	0.46	0	0.46
2738	gene10227	LOC4333267	3	+	20395602	20395693	20394712	20395027	20395823	20395908	2738	21	0	23	1	191	100	0.3997813414	0.8265159861	1	0.923	0.077
368	gene7090	LOC4330322	2	+	27801985	27802093	27801206	27801307	27802234	27802444	368	48	4	40	6	200	100	0.3965031768	0.8265159861	0.857	0.769	0.088
433	gene3103	LOC4325592	1	+	32409156	32411397	32408918	32409015	32411481	32411802	433	110	3	97	1	200	100	0.3989733702	0.8265159861	0.948	0.98	-0.032
795	gene32619	LOC4352680	12	+	24816528	24816570	24815586	24815693	24817083	24817413	795	5	8	4	13	142	100	0.3976719728	0.8265159861	0.306	0.178	0.128
1698	gene27832	LOC4348704	10	-	15522627	15522752	15522230	15522452	15523524	15523603	1698	3	4	1	0	200	100	0.4020553789	0.8270152352	0.273	1	-0.727
1932	gene5911	LOC4329276	2	-	15002221	15002304	15001927	15002074	15002391	15003033	1932	2	1	2	4	183	100	0.4034196641	0.8289782122	0.522	0.215	0.307
150	gene29333	LOC9267168	11	-	5075423	5075788	5073802	5075170	5080788	5081052	150	5	15	3	4	200	100	0.4040556445	0.8294421454	0.143	0.273	-0.13
2576	gene27961	LOC107279234	10	-	16905382	16905520	16905107	16905178	16906311	16906661	2576	16	2	10	3	200	100	0.4056065048	0.8317812909	0.8	0.625	0.175
2453	gene18213	LOC9271279	6	-	6040135	6040207	6039585	6039642	6041094	6041186	2453	25	2	23	4	172	100	0.4064307388	0.8317843663	0.879	0.77	0.109
625	gene12192	LOC4335046	4	-	4447092	4447139	4446877	4446977	4449781	4449969	625	2	68	4	65	147	100	0.4063971104	0.8317843663	0.02	0.04	-0.02
692	gene5459	LOC4328862	2	+	8217180	8217364	8216814	8216998	8222917	8223306	692	11	6	17	5	200	100	0.4069617909	0.8320290609	0.478	0.63	-0.152
1930	gene5911	LOC4329276	2	-	15001238	15001296	15000086	15001099	15001401	15001461	1930	9	2	3	2	158	100	0.4075714827	0.8324338768	0.74	0.487	0.253
2702	gene11033	LOC4333982	3	-	29747338	29747377	29747052	29747248	29747572	29747882	2702	1	5	0	5	139	100	0.4096305641	0.8357951571	0.126	0	0.126
2744	gene16427	LOC9270028	5	-	21559636	21559710	21557453	21558546	21559872	21560034	2744	149	10	98	4	174	100	0.4102896561	0.8362960531	0.895	0.934	-0.039
1008	gene1827	LOC9270848	1	+	19881349	19881471	19879754	19880468	19882056	19882114	1008	120	5	205	5	200	100	0.4158846198	0.8363323828	0.923	0.953	-0.03
1491	gene11122	LOC9266678	3	+	30504842	30504953	30502539	30504539	30505664	30505814	1491	13	1	12	0	200	100	0.4134919014	0.8363323828	0.867	1	-0.133
1782	gene10151	LOC107280210	3	-	18171022	18171295	18170501	18170666	18171429	18171690	1782	15	0	17	1	200	100	0.4164357873	0.8363323828	1	0.895	0.105
1907	gene28037	LOC4348897	10	+	17790027	17790078	17789837	17789945	17791090	17791168	1907	32	2	39	5	151	100	0.4129723184	0.8363323828	0.914	0.838	0.076
2034	gene12752	LOC9267440	4	-	16871508	16871610	16870522	16870706	16872270	16872528	2034	13	5	24	5	200	100	0.4133613282	0.8363323828	0.565	0.706	-0.141
2351	gene16151	LOC4338648	5	-	18511306	18511396	18510323	18510571	18512080	18512182	2351	35	0	42	1	190	100	0.4165117257	0.8363323828	1	0.957	0.043
2526	gene27813	LOC4348692	10	+	15334047	15334104	15331041	15331159	15335117	15335226	2526	20	3	18	1	157	100	0.4162487029	0.8363323828	0.809	0.92	-0.111
2550	gene21104	LOC9266464	7	+	11484208	11484314	11479551	11481886	11484844	11485603	2550	28	1	19	2	200	100	0.4108841025	0.8363323828	0.933	0.826	0.107
2839	gene32112	LOC9268519	12	-	17833550	17833697	17830471	17831711	17834448	17835040	2839	18	1	12	2	200	100	0.4163035263	0.8363323828	0.9	0.75	0.15
2840	gene32112	LOC9268519	12	-	17833550	17833700	17830471	17831711	17834448	17835040	2840	18	1	12	2	200	100	0.4163035263	0.8363323828	0.9	0.75	0.15
284	gene21775	LOC4343535	7	-	21791224	21791260	21789722	21789800	21791624	21791792	284	217	4	370	11	136	100	0.4154330383	0.8363323828	0.976	0.961	0.015
2868	gene6177	LOC4329485	2	+	18841789	18841816	18839444	18839580	18841897	18842934	2868	3	20	0	5	127	100	0.4118030444	0.8363323828	0.106	0	0.106
508	gene6115	LOC4329434	2	+	17980187	17980300	17975200	17977483	17980619	17980895	508	7	3	7	1	200	100	0.4123184195	0.8363323828	0.538	0.778	-0.24
629	gene29759	LOC9270483	11	-	11715358	11715508	11713982	11714926	11715720	11716391	629	80	1	22	1	200	100	0.4137797222	0.8363323828	0.976	0.917	0.059
651	gene31370	LOC4351564	12	+	3013964	3014012	3013298	3013874	3014313	3014574	651	2	4	0	2	148	100	0.4151603102	0.8363323828	0.253	0	0.253
1457	gene15185	LOC4337828	5	-	2908511	2908595	2908157	2908245	2908707	2908807	1457	78	2	27	0	184	100	0.4178036754	0.8368382683	0.955	1	-0.045
1477	gene19650	LOC4341730	6	-	27127251	27127309	27126698	27126977	27127641	27127708	1477	1	4	0	4	158	100	0.4180052675	0.8368382683	0.137	0	0.137
300	gene27580	LOC4348508	10	-	12341937	12341993	12339940	12341214	12343631	12343726	300	15	16	13	21	156	100	0.4179414316	0.8368382683	0.375	0.284	0.091
1251	gene32034	LOC4352171	12	+	15846338	15846441	15846203	15846259	15847549	15847763	1251	12	2	5	0	200	100	0.4184760972	0.8369521945	0.75	1	-0.25
2914	gene17308	LOC4339690	5	+	28667665	28667711	28666331	28667568	28668648	28668902	2914	8	20	3	14	146	100	0.4195652595	0.8383013387	0.215	0.128	0.087
244	gene4978	LOC4328429	2	+	3703513	3703522	3703040	3703369	3703605	3705353	244	0	2	2	4	109	100	0.4205080458	0.8393556453	0	0.314	-0.314
1013	gene31434	LOC4351633	12	+	3641850	3642878	3641654	3641770	3643145	3643543	1013	359	3	273	0	200	100	0.425593436	0.8405617446	0.984	1	-0.016
1025	gene31685	LOC107277618	12	+	7412360	7412514	7411687	7411778	7412779	7414400	1025	42	2	29	3	200	100	0.4275463347	0.8405617446	0.913	0.829	0.084
1567	gene25943	LOC4347149	9	+	16070187	16070230	16069211	16069290	16070554	16070656	1567	2	21	3	14	143	100	0.4219628487	0.8405617446	0.062	0.13	-0.068
1630	gene29181	LOC9269643	11	+	3430545	3430637	3430317	3430402	3430746	3430809	1630	10	3	12	7	192	100	0.4269406846	0.8405617446	0.635	0.472	0.163
169	gene15390	LOC4338003	5	-	5260180	5260311	5258971	5259115	5261993	5262146	169	9	0	10	1	200	100	0.4282059774	0.8405617446	1	0.833	0.167
1895	gene21240	LOC4343078	7	+	14611591	14611832	14609035	14609138	14613128	14613196	1895	15	1	13	0	200	100	0.4242751178	0.8405617446	0.882	1	-0.118
1961	gene20151	LOC4342166	7	-	51288	51403	50806	51031	53066	53383	1961	13	6	7	6	200	100	0.423984235	0.8405617446	0.52	0.368	0.152
2010	gene26916	LOC107277780	10	-	1034263	1034369	1033989	1034039	1034601	1037738	2010	6	17	3	4	200	100	0.4258180563	0.8405617446	0.15	0.273	-0.123
206	gene16330	LOC107278777	5	+	20647031	20647088	20646879	20646966	20647642	20647699	206	4	12	1	8	157	100	0.425226135	0.8405617446	0.175	0.074	0.101
2087	gene6520	LOC4329786	2	+	22422956	22423082	22422553	22422712	22423155	22423287	2087	23	1	19	0	200	100	0.4245375633	0.8405617446	0.92	1	-0.08
2126	gene32733	LOC4352776	12	-	25912884	25913076	25911190	25911735	25913583	25913829	2126	80	7	44	2	200	100	0.4240019725	0.8405617446	0.851	0.917	-0.066
2198	gene7045	LOC4330280	2	+	27316440	27316508	27315963	27316240	27316699	27317050	2198	2	3	4	2	168	100	0.4245921355	0.8405617446	0.284	0.543	-0.259
2348	gene30814	LOC4351121	11	-	27494539	27494628	27494188	27494434	27494769	27498394	2348	14	2	9	3	189	100	0.4266143242	0.8405617446	0.787	0.613	0.174
2532	gene8450	LOC4331604	3	+	2532316	2532357	2531602	2531641	2532464	2534543	2532	42	1	37	0	141	100	0.4272205384	0.8405617446	0.968	1	-0.032
2620	gene29936	LOC4350473	11	+	15721298	15721385	15721113	15721216	15722051	15722089	2620	4	27	1	2	187	100	0.4240485368	0.8405617446	0.073	0.211	-0.138
3012	gene21145	LOC4342991	7	-	12655217	12655322	12654771	12655129	12655984	12656048	3012	98	54	40	28	200	100	0.429010742	0.8405617446	0.476	0.417	0.059
542	gene31433	LOC9267893	12	-	3634577	3634739	3634351	3634495	3635349	3636141	542	3	12	0	3	200	100	0.4286558165	0.8405617446	0.111	0	0.111
87	gene12751	LOC9271365	4	-	16844466	16844567	16844222	16844350	16844844	16844896	87	5	12	12	17	200	100	0.4284056614	0.8405617446	0.172	0.261	-0.089
884	gene17392	LOC4339764	5	+	29254460	29254529	29254177	29254287	29254826	29254932	884	34	2	5	1	169	100	0.423316036	0.8405617446	0.91	0.747	0.163
2148	gene27713	LOC9269332	10	+	14405116	14405183	14404928	14405041	14405254	14406537	2148	3	5	1	5	167	100	0.4295020772	0.8407097775	0.264	0.107	0.157
1163	gene19568	LOC4341642	6	-	26248609	26248750	26247166	26247375	26249789	26249879	1163	3	58	6	65	200	100	0.4304008193	0.8416542134	0.025	0.044	-0.019
1774	gene7811	LOC9266501	2	+	33967679	33967723	33967388	33967496	33967839	33968022	1774	11	12	1	3	144	100	0.4316444255	0.8432705588	0.389	0.188	0.201
1320	gene21123	LOC9266059	7	+	11784177	11784258	11780187	11780287	11785325	11785420	1320	4	7	3	11	181	100	0.4324812501	0.8439860082	0.24	0.131	0.109
1724	gene25111	LOC4346453	9	-	2403466	2403516	2403303	2403357	2404197	2404366	1724	7	2	3	0	150	100	0.4328454454	0.8439860082	0.7	1	-0.3
1199	gene2189	LOC4325313	1	+	24195957	24196057	24195477	24195872	24196165	24196562	1199	21	24	1	3	200	100	0.4363004353	0.8458288401	0.304	0.143	0.161
1266	gene29974	LOC4350506	11	+	16730202	16730341	16709703	16709755	16731885	16732517	1266	16	6	11	2	200	100	0.4355204539	0.8458288401	0.571	0.733	-0.162
2111	gene887	LOC4327191	1	-	7107972	7108065	7106544	7107849	7108885	7109186	2111	16	2	6	0	193	100	0.4358542261	0.8458288401	0.806	1	-0.194
2659	gene4400	LOC4324008	1	+	42674047	42674125	42672947	42673251	42674708	42674774	2659	0	47	1	22	178	100	0.4357596956	0.8458288401	0	0.025	-0.025
273	gene3521	LOC4327372	1	-	35924731	35925237	35923746	35924301	35925311	35925421	273	26	0	34	1	200	100	0.4347279466	0.8458288401	1	0.944	0.056
312	gene26861	LOC4347952	10	-	365387	365843	364454	364796	366582	367016	312	2	14	5	17	200	100	0.4360522457	0.8458288401	0.067	0.128	-0.061
1231	gene10223	LOC4333263	3	+	20316016	20316088	20313282	20313512	20317742	20318276	1231	12	1	10	0	172	100	0.4375542276	0.8459460353	0.875	1	-0.125
1433	gene984	LOC4327702	1	+	7893747	7893837	7893476	7893655	7894230	7894723	1433	1	5	1	1	190	100	0.4373651301	0.8459460353	0.095	0.345	-0.25
2297	gene5849	LOC9270817	2	-	13468293	13468609	13468053	13468197	13469137	13469293	2297	76	2	33	2	200	100	0.4392894842	0.8459460353	0.95	0.892	0.058
295	gene29709	LOC4350304	11	-	10655049	10655115	10654828	10654914	10655396	10655489	295	40	0	49	1	166	100	0.4390841401	0.8459460353	1	0.967	0.033
451	gene13699	LOC4336423	4	+	26094890	26095069	26090597	26092165	26095282	26095427	451	50	1	37	2	200	100	0.4384457811	0.8459460353	0.962	0.902	0.06
921	gene6179	LOC4329487	2	+	18860956	18861042	18860261	18860638	18861365	18863203	921	4	24	0	4	186	100	0.4379899641	0.8459460353	0.082	0	0.082
948	gene29129	LOC4349846	11	-	2914360	2914446	2911256	2912519	2917917	2918229	948	23	6	55	9	186	100	0.4390280043	0.8459460353	0.673	0.767	-0.094
1128	gene16727	LOC4339175	5	-	24156553	24156624	24156204	24156419	24157738	24158054	1128	36	32	26	17	171	100	0.4417786222	0.8485184642	0.397	0.472	-0.075
214	gene22155	LOC4343872	7	+	25046886	25047091	25045074	25046171	25047706	25047785	214	97	2	218	2	200	100	0.4416985947	0.8485184642	0.96	0.982	-0.022
824	gene20150	LOC4342164	7	+	38221	38268	36616	36732	40043	40287	824	19	31	14	32	147	100	0.4418842447	0.8485184642	0.294	0.229	0.065
1267	gene29974	LOC4350506	11	+	16730202	16730341	16711090	16711347	16731885	16732517	1267	7	0	8	1	200	100	0.4432220331	0.8486694612	1	0.8	0.2
251	gene18803	LOC4340981	6	+	14306188	14306450	14305605	14305839	14306718	14306968	251	4	0	4	1	200	100	0.4429894093	0.8486694612	1	0.667	0.333
679	gene29692	LOC4350282	11	-	10082192	10082233	10081862	10082064	10084152	10084947	679	1	1	1	5	141	100	0.4430863819	0.8486694612	0.415	0.124	0.291
2414	gene27696	LOC4348598	10	+	14239220	14240240	14238374	14238457	14252973	14253624	2414	194	1	60	1	200	100	0.4442379339	0.8491719603	0.99	0.968	0.022
2809	gene25065	LOC9267891	9	+	1642106	1642427	1641279	1641366	1643114	1643234	2809	315	3	97	0	200	100	0.4443243986	0.8491719603	0.981	1	-0.019
533	gene3245	LOC4324135	1	+	33642286	33642451	33641732	33642185	33643057	33643537	533	5	19	4	27	200	100	0.44503275	0.8497225878	0.116	0.069	0.047
1024	gene8913	LOC4332047	3	+	5953471	5953549	5952610	5952892	5954345	5954474	1024	15	1	4	1	178	100	0.4515834642	0.8507339664	0.894	0.692	0.202
1578	gene25943	LOC4347149	9	+	16069537	16069609	16069211	16069290	16070187	16070230	1578	43	1	31	0	172	100	0.4517481979	0.8507339664	0.962	1	-0.038
167	gene15390	LOC4338003	5	-	5260180	5260264	5258971	5259115	5261993	5262141	167	6	0	7	1	184	100	0.4517706123	0.8507339664	1	0.792	0.208
1764	gene27482	LOC4348435	10	+	10932665	10932689	10932087	10932466	10932886	10932971	1764	1	15	0	11	124	100	0.4491250896	0.8507339664	0.051	0	0.051
2117	gene28484	LOC9269206	10	-	21438231	21438620	21437930	21438129	21438720	21438827	2117	53	2	17	0	200	100	0.4465282208	0.8507339664	0.93	1	-0.07
2122	gene14869	LOC4337532	5	-	151019	151090	150712	150768	151176	151383	2122	4	120	15	293	171	100	0.4521579814	0.8507339664	0.019	0.029	-0.01
2138	gene4996	LOC4328444	2	-	3847808	3847866	3846150	3847302	3849955	3850087	2138	2	12	3	8	158	100	0.4475872838	0.8507339664	0.095	0.192	-0.097
2305	gene4528	LOC4328015	2	-	314721	314825	312457	313255	316147	316594	2305	17	3	4	0	200	100	0.4509192118	0.8507339664	0.739	1	-0.261
2394	gene4089	LOC4327230	1	-	40543477	40543563	40542551	40542689	40544137	40544294	2394	2	59	0	55	186	100	0.4519685482	0.8507339664	0.018	0	0.018
2409	gene27696	LOC4348598	10	+	14239915	14240240	14238374	14238457	14252973	14253624	2409	47	1	14	1	200	100	0.4506300016	0.8507339664	0.959	0.875	0.084
2804	gene19326	LOC107277906	6	+	23524829	23526168	23523580	23524304	23526337	23526638	2804	364	19	219	15	200	100	0.451620616	0.8507339664	0.905	0.88	0.025
2831	gene20286	LOC4342280	7	-	1100349	1100443	1100013	1100100	1100803	1100905	2831	2	3	2	8	194	100	0.4518877612	0.8507339664	0.256	0.114	0.142
2847	gene5457	LOC4328860	2	+	8199863	8199911	8199281	8199579	8201563	8201908	2847	12	0	16	1	148	100	0.451921849	0.8507339664	1	0.915	0.085
2950	gene20645	LOC4342558	7	-	4194572	4194756	4192617	4192958	4195040	4195277	2950	8	21	9	15	200	100	0.45229427	0.8507339664	0.16	0.231	-0.071
2964	gene6869	LOC4330106	2	-	25672879	25675030	25671610	25672762	25676914	25677464	2964	169	34	112	28	200	100	0.4469168182	0.8507339664	0.713	0.667	0.046
356	gene9915	LOC9268328	3	+	15069817	15070532	15069264	15069570	15070679	15071009	356	214	2	256	0	200	100	0.4470415669	0.8507339664	0.982	1	-0.018
1168	gene30095	LOC9270101	11	-	18536273	18536304	18533270	18533351	18536387	18536468	1168	0	10	1	14	131	100	0.4564173299	0.8513614771	0	0.052	-0.052
1593	gene3692	LOC4324795	1	+	37462090	37462155	37461503	37461605	37462586	37462727	1593	8	25	2	12	165	100	0.4558387403	0.8513614771	0.162	0.092	0.07
1596	gene3692	LOC4324795	1	+	37462090	37462156	37461503	37461605	37462586	37462727	1596	8	25	2	12	166	100	0.4558257102	0.8513614771	0.162	0.091	0.071
2239	gene13274	LOC107280814	4	-	22645282	22645478	22644452	22645082	22648017	22649714	2239	3	8	0	2	200	100	0.4542798404	0.8513614771	0.158	0	0.158
2661	gene10744	LOC9268935	3	-	26923313	26923345	26922522	26922612	26924314	26924684	2661	0	7	2	22	132	100	0.4563486414	0.8513614771	0	0.064	-0.064
307	gene5372	LOC4328786	2	+	7123519	7123593	7117729	7119324	7124227	7124364	307	4	11	1	7	174	100	0.4551716595	0.8513614771	0.173	0.076	0.097
456	gene32394	LOC9268443	12	+	22393314	22393441	22392127	22392425	22393864	22393982	456	3	8	0	2	200	100	0.4542798404	0.8513614771	0.158	0	0.158
806	gene29645	LOC4350245	11	+	9076888	9076990	9076173	9076272	9077421	9077505	806	371	3	269	0	200	100	0.4559892207	0.8513614771	0.984	1	-0.016
971	gene22044	LOC9267044	7	+	24124467	24124626	24124163	24124278	24124842	24125226	971	81	21	72	14	200	100	0.4538361304	0.8513614771	0.659	0.72	-0.061
1189	gene3709	LOC4325048	1	+	37582361	37582491	37581637	37581719	37582745	37582810	1189	269	24	217	15	200	100	0.4569885168	0.8516412727	0.849	0.879	-0.03
1026	gene31685	LOC107277618	12	+	7411358	7411399	7411214	7411284	7411687	7411778	1026	7	41	6	22	141	100	0.4583864373	0.8524019781	0.108	0.162	-0.054
556	gene3890	LOC4324972	1	+	38945839	38945972	38945071	38945187	38946472	38946868	556	5	1	1	1	200	100	0.458237628	0.8524019781	0.714	0.333	0.381
960	gene29760	LOC9266258	11	-	11738074	11738166	11737568	11737719	11738569	11739409	960	16	47	18	39	192	100	0.4586614007	0.8524019781	0.151	0.194	-0.043
228	gene2663	LOC4326924	1	+	28978320	28978354	28978043	28978171	28978718	28978783	228	4	4	1	0	134	100	0.4591798515	0.852581873	0.427	1	-0.573
1271	gene21806	LOC4343562	7	+	22103319	22103391	22101903	22103231	22103982	22104055	1271	1	5	0	4	172	100	0.4596839754	0.8527348608	0.104	0	0.104
1012	gene1827	LOC9270848	1	+	19876361	19876482	19876199	19876285	19877132	19877241	1012	72	2	118	6	200	100	0.466641727	0.8532316706	0.947	0.908	0.039
1133	gene357	LOC4324515	1	-	2700320	2700359	2699028	2700020	2700467	2701641	1133	18	6	2	0	139	100	0.4799936176	0.8532316706	0.683	1	-0.317
1135	gene23308	LOC4344901	8	+	5841499	5841548	5840270	5840461	5841895	5841993	1135	0	2	1	2	149	100	0.4650055926	0.8532316706	0	0.251	-0.251
1151	gene15605	LOC9267375	5	+	8498261	8498360	8497987	8498168	8499117	8500211	1151	6	4	4	1	199	100	0.4755268399	0.8532316706	0.43	0.668	-0.238
1190	gene12446	LOC9266269	4	-	9900181	9900259	9899308	9899539	9901316	9901382	1190	159	7	143	4	178	100	0.480952745	0.8532316706	0.927	0.953	-0.026
1200	gene18974	LOC4341119	6	+	17815409	17815475	17812068	17813737	17815727	17816170	1200	40	1	26	0	166	100	0.4730669571	0.8532316706	0.96	1	-0.04
1205	gene3009	LOC107279874	1	-	31674560	31675466	31672924	31674478	31676094	31676153	1205	122	10	115	13	200	100	0.4699360779	0.8532316706	0.859	0.816	0.043
1342	gene31535	LOC4351716	12	+	4873188	4873249	4872374	4872650	4873355	4873507	1342	67	1	61	0	161	100	0.4801157236	0.8532316706	0.977	1	-0.023
1348	gene18897	LOC9266936	6	-	16523213	16524189	16521556	16523108	16524291	16524598	1348	10	19	3	10	200	100	0.4722996015	0.8532316706	0.208	0.13	0.078
135	gene2356	LOC4326565	1	+	25865762	25866221	25865288	25865637	25866310	25866396	135	7	49	0	4	200	100	0.4692809693	0.8532316706	0.067	0	0.067
1415	gene14277	LOC4336978	4	-	31122487	31122594	31122270	31122375	31123699	31124147	1415	157	1	53	1	200	100	0.4785371671	0.8532316706	0.987	0.964	0.023
1423	gene8638	LOC4331785	3	-	3934669	3934762	3934341	3934477	3935031	3935721	1423	14	8	11	10	193	100	0.4677053426	0.8532316706	0.476	0.363	0.113
1430	gene521	LOC4327120	1	-	3743376	3743439	3743169	3743234	3744056	3744105	1430	365	24	365	19	163	100	0.4631325956	0.8532316706	0.903	0.922	-0.019
1468	gene16479	LOC9268261	5	+	22193127	22193174	22192526	22192905	22193284	22193364	1468	1	7	0	5	147	100	0.4764441734	0.8532316706	0.089	0	0.089
1564	gene25943	LOC4347149	9	+	16060141	16060148	16058956	16060061	16060219	16060294	1564	0	59	1	41	107	100	0.4730815058	0.8532316706	0	0.022	-0.022
1614	gene22315	LOC9271378	7	+	26388611	26388651	26388440	26388512	26389388	26389450	1614	9	16	2	7	140	100	0.4656482229	0.8532316706	0.287	0.169	0.118
1641	gene23526	LOC107281835	8	-	9489312	9489409	9488626	9488647	9491598	9492024	1641	28	1	18	0	197	100	0.4812370287	0.8532316706	0.934	1	-0.066
1700	gene22546	LOC4344230	7	+	28260131	28260181	28259466	28259524	28260257	28260364	1700	5	0	6	1	150	100	0.4608595515	0.8532316706	1	0.8	0.2
1701	gene22955	LOC4344610	8	-	2014669	2014752	2014460	2014532	2015053	2015470	1701	0	28	1	23	183	100	0.4629006842	0.8532316706	0	0.023	-0.023
1730	gene25111	LOC4346453	9	-	2403303	2404125	2402987	2403059	2404197	2404366	1730	182	8	160	10	200	100	0.4747700692	0.8532316706	0.919	0.889	0.03
1910	gene23778	LOC4345313	8	-	15210870	15210980	15210695	15210769	15211086	15211156	1910	1	21	0	22	200	100	0.4733351171	0.8532316706	0.023	0	0.023
1939	gene1901	LOC4324566	1	+	20991862	20991922	20988109	20989386	20992029	20992392	1939	6	261	0	172	160	100	0.483155329	0.8532316706	0.014	0	0.014
1981	gene27535	LOC4348473	10	-	11694133	11694237	11693899	11694059	11694905	11695064	1981	51	14	8	1	200	100	0.4749470053	0.8532316706	0.646	0.8	-0.154
2051	gene17435	LOC4339802	5	-	29555280	29555320	29554691	29555129	29555444	29556821	2051	13	22	8	20	140	100	0.4820932607	0.8532316706	0.297	0.222	0.075
2159	gene22734	LOC4344413	8	+	62280	62377	61278	61340	62833	63392	2159	102	4	57	1	197	100	0.4749103563	0.8532316706	0.928	0.967	-0.039
2165	gene15678	LOC4338246	5	-	10545438	10545718	10539084	10539261	10546487	10546650	2165	10	4	2	2	200	100	0.4765001895	0.8532316706	0.556	0.333	0.223
2196	gene19364	LOC9269995	6	+	23902581	23902617	23901088	23901267	23902760	23902880	2196	3	3	3	1	136	100	0.4807350033	0.8532316706	0.424	0.688	-0.264
2344	gene19992	LOC9268482	6	+	30062575	30062851	30062162	30062448	30062952	30063754	2344	9	6	5	6	200	100	0.4835823415	0.8532316706	0.429	0.294	0.135
2399	gene23205	LOC9270084	8	+	4634130	4634278	4633821	4633956	4634526	4634840	2399	6	1	5	0	200	100	0.4669126717	0.8532316706	0.75	1	-0.25
2616	gene18867	LOC4341034	6	-	15972682	15972787	15970529	15970667	15973638	15974090	2616	72	1	53	0	200	100	0.4802385376	0.8532316706	0.973	1	-0.027
2622	gene13338	LOC4336079	4	-	23151313	23151383	23150976	23151040	23153782	23153946	2622	63	1	54	0	170	100	0.4623192465	0.8532316706	0.974	1	-0.026
263	gene8384	LOC4331539	3	-	1991761	1991853	1990396	1991058	1992432	1992582	263	3	3	1	0	192	100	0.4675414154	0.8532316706	0.342	1	-0.658
2666	gene5949	LOC9270332	2	-	15552687	15552756	15552350	15552472	15552916	15553063	2666	3	4	351	261	169	100	0.4664078772	0.8532316706	0.307	0.443	-0.136
267	gene8384	LOC4331539	3	-	1992687	1993480	1992432	1992582	1993624	1993749	267	28	2	9	0	200	100	0.4615304321	0.8532316706	0.875	1	-0.125
2695	gene328	LOC4325203	1	+	2455450	2455786	2452431	2452904	2455930	2456522	2695	8	1	6	0	200	100	0.4805756444	0.8532316706	0.8	1	-0.2
2696	gene328	LOC4325203	1	+	2455450	2455786	2453728	2454074	2455930	2456522	2696	9	18	8	10	200	100	0.4636895488	0.8532316706	0.2	0.286	-0.086
2749	gene30008	LOC4350537	11	-	17212344	17212389	17212174	17212232	17212524	17212565	2749	3	12	2	17	145	100	0.4627324145	0.8532316706	0.147	0.075	0.072
276	gene4043	LOC4324366	1	+	40128521	40128785	40127398	40127604	40129016	40129353	276	202	2	91	0	200	100	0.4658010401	0.8532316706	0.981	1	-0.019
2848	gene5457	LOC4328860	2	+	8199863	8199911	8199281	8199579	8201023	8201072	2848	12	2	16	1	148	100	0.4687482026	0.8532316706	0.802	0.915	-0.113
2885	gene19036	LOC4341169	6	-	19233643	19234241	19233435	19233550	19234355	19234535	2885	175	9	95	3	200	100	0.4718527506	0.8532316706	0.907	0.941	-0.034
2962	gene18893	LOC4341060	6	-	16479754	16479835	16479136	16479373	16481014	16481762	2962	22	1	15	0	181	100	0.4707828686	0.8532316706	0.924	1	-0.076
2963	gene18893	LOC4341060	6	-	16479754	16479835	16479136	16479373	16480816	16480888	2963	22	1	15	0	181	100	0.4707828686	0.8532316706	0.924	1	-0.076
361	gene27320	LOC4348285	10	+	8071523	8071678	8070348	8070766	8072432	8072514	361	13	3	18	2	200	100	0.479711528	0.8532316706	0.684	0.818	-0.134
378	gene28661	LOC4349466	10	-	22706230	22706305	22704442	22705552	22706775	22707113	378	12	0	18	1	175	100	0.4807880761	0.8532316706	1	0.911	0.089
403	gene30194	LOC4350682	11	-	20001002	20001097	20000209	20000634	20002222	20004310	403	5	2	3	3	195	100	0.4708197033	0.8532316706	0.562	0.339	0.223
458	gene26410	LOC9271375	9	+	19923270	19923358	19922984	19923183	19925010	19925817	458	23	7	3	2	188	100	0.4805976433	0.8532316706	0.636	0.444	0.192
627	gene29759	LOC9270483	11	-	11715358	11715492	11713982	11715082	11715720	11716391	627	56	2	16	0	200	100	0.4779307163	0.8532316706	0.933	1	-0.067
628	gene29759	LOC9270483	11	-	11715358	11715508	11713954	11715082	11715720	11716391	628	80	2	22	0	200	100	0.4819975833	0.8532316706	0.952	1	-0.048
633	gene23442	LOC9266931	8	+	8304180	8304353	8303841	8304060	8304872	8305230	633	14	2	2	1	200	100	0.4649825923	0.8532316706	0.778	0.5	0.278
745	gene10107	LOC4333145	3	+	17675959	17676007	17675688	17675814	17676105	17676330	745	34	2	10	0	148	100	0.4766164152	0.8532316706	0.92	1	-0.08
772	gene701	LOC9272131	1	+	5419864	5420039	5419191	5419298	5420133	5420810	772	3	3	5	2	200	100	0.4707827675	0.8532316706	0.333	0.556	-0.223
782	gene6358	LOC4329650	2	-	20931882	20932195	20931225	20931599	20932585	20932769	782	12	19	18	20	200	100	0.4784711135	0.8532316706	0.24	0.31	-0.07
904	gene25064	LOC9272124	9	-	1615050	1616070	1614864	1614954	1616799	1617509	904	15	49	13	31	200	100	0.4835778622	0.8532316706	0.133	0.173	-0.04
910	gene12020	LOC9266843	4	+	835889	835911	835480	835812	837067	837326	910	5	233	3	79	122	100	0.4604897664	0.8532316706	0.017	0.03	-0.013
974	gene22044	LOC9267044	7	+	24123123	24123195	24119163	24120566	24123265	24123438	974	23	5	20	7	172	100	0.4826589102	0.8532316706	0.728	0.624	0.104
995	gene22564	LOC4344247	7	-	28396359	28396422	28394681	28394783	28400051	28400309	995	49	2	14	0	163	100	0.4778041665	0.8532316706	0.938	1	-0.062
1006	gene1827	LOC9270848	1	+	19876448	19876482	19876199	19876285	19877132	19877241	1006	15	2	24	6	134	100	0.4841617929	0.853509281	0.848	0.749	0.099
1104	gene26188	LOC4347377	9	+	18364998	18365130	18364562	18364675	18365316	18366608	1104	8	4	4	4	200	100	0.4857762864	0.8540732429	0.5	0.333	0.167
1111	gene5842	LOC9272156	2	+	13303319	13303410	13302210	13302289	13303880	13303931	1111	1	2	2	1	191	100	0.489332618	0.8540732429	0.207	0.512	-0.305
1820	gene9079	LOC4332201	3	-	7363893	7363992	7363483	7363586	7369276	7369635	1820	61	2	47	3	199	100	0.488845546	0.8540732429	0.939	0.887	0.052
187	gene13935	LOC4336652	4	+	28079422	28079513	28079034	28079283	28079644	28079703	187	6	18	4	20	191	100	0.489790125	0.8540732429	0.149	0.095	0.054
189	gene13935	LOC4336652	4	+	28079422	28079509	28079034	28079283	28079644	28079703	189	6	18	4	20	187	100	0.4898432457	0.8540732429	0.151	0.097	0.054
1945	gene21468	LOC4343276	7	-	18339786	18339902	18339667	18339708	18339991	18340085	1945	1	47	1	16	200	100	0.4867834887	0.8540732429	0.011	0.03	-0.019
1948	gene21468	LOC4343276	7	-	18339864	18339921	18339657	18339708	18339991	18340085	1948	1	47	1	16	157	100	0.4880536733	0.8540732429	0.013	0.038	-0.025
514	gene4537	LOC4328025	2	+	424491	424735	424333	424420	426529	426999	514	5	12	7	10	200	100	0.4877449475	0.8540732429	0.172	0.259	-0.087
523	gene21380	LOC4343203	7	+	16953427	16953589	16951772	16951883	16954000	16954114	523	92	3	69	1	200	100	0.4903951706	0.8540732429	0.939	0.972	-0.033
776	gene12849	LOC4335630	4	-	18606077	18606367	18603870	18604848	18608979	18609190	776	17	0	27	1	200	100	0.4874421769	0.8540732429	1	0.931	0.069
777	gene12849	LOC4335630	4	-	18606077	18606384	18603870	18604848	18608979	18609190	777	25	0	41	1	200	100	0.4869712969	0.8540732429	1	0.953	0.047
820	gene4196	LOC4326533	1	-	41160693	41160918	41159515	41159651	41161984	41163148	820	38	1	23	0	200	100	0.4902184853	0.8540732429	0.95	1	-0.05
821	gene4196	LOC4326533	1	-	41160693	41160906	41159306	41159651	41161984	41163148	821	38	1	23	0	200	100	0.4902184853	0.8540732429	0.95	1	-0.05
973	gene22044	LOC9267044	7	+	24124502	24124626	24124163	24124278	24124842	24125226	973	71	21	62	14	200	100	0.4885623588	0.8540732429	0.628	0.689	-0.061
2952	gene5312	LOC4328727	2	-	6510276	6510383	6508871	6509384	6511333	6513837	2952	833	10	476	8	200	100	0.4913990455	0.8550850861	0.977	0.967	0.01
1048	gene5625	LOC4329008	2	-	10185083	10185191	10182673	10182718	10186427	10186493	1048	64	3	35	3	200	100	0.4918539989	0.8551408304	0.914	0.854	0.06
1278	gene6334	LOC4329627	2	-	20729431	20729487	20728784	20729011	20729672	20729838	1278	38	27	33	30	156	100	0.4938534636	0.8558707561	0.474	0.414	0.06
221	gene26420	LOC4347557	9	+	19986556	19986774	19981921	19982000	19987038	19987103	221	26	3	5	0	200	100	0.4937052059	0.8558707561	0.813	1	-0.187
37	gene61	LOC4326160	1	+	425817	425856	425567	425755	426513	426785	37	2	29	1	35	139	100	0.4933280016	0.8558707561	0.047	0.02	0.027
730	gene22715	LOC9270019	7	-	29556848	29557076	29556692	29556752	29557723	29558033	730	16	0	26	1	200	100	0.4939669497	0.8558707561	1	0.929	0.071
2195	gene19364	LOC9269995	6	+	23900200	23900438	23899046	23899248	23900712	23900781	2195	12	1	8	0	200	100	0.4951225308	0.8571384908	0.857	1	-0.143
1312	gene31789	LOC107279780	12	+	9807164	9807638	9798787	9800144	9807747	9808001	1312	5	0	7	1	200	100	0.4977650543	0.8588111291	1	0.778	0.222
188	gene13935	LOC4336652	4	+	28080676	28080772	28079644	28079703	28080931	28081252	188	22	6	19	8	196	100	0.4979118638	0.8588111291	0.652	0.548	0.104
2880	gene11879	LOC9269595	3	+	35843132	35843494	35841634	35841807	35844990	35845146	2880	74	1	50	0	200	100	0.4982123909	0.8588111291	0.974	1	-0.026
487	gene19457	LOC4341545	6	-	24930853	24931287	24929900	24930757	24931372	24931656	487	13	0	21	1	200	100	0.4975641254	0.8588111291	1	0.913	0.087
564	gene3505	LOC4327454	1	-	35819234	35819316	35817500	35818562	35820507	35820862	564	25	92	27	80	182	100	0.4978872766	0.8588111291	0.13	0.156	-0.026
173	gene11603	LOC9266411	3	+	34042817	34042881	34040550	34040646	34044410	34044545	173	12	20	5	5	164	100	0.498768022	0.8590365763	0.268	0.379	-0.111
853	gene22622	LOC4344301	7	-	28867713	28867955	28864881	28866244	28868087	28868169	853	9	3	2	0	200	100	0.4993244525	0.8592630152	0.6	1	-0.4
1109	gene5842	LOC9272156	2	+	13303880	13303931	13302210	13302289	13304018	13304085	1109	3	2	4	6	151	100	0.5000599102	0.8597968865	0.498	0.306	0.192
1650	gene12396	LOC9272732	4	+	8589176	8589263	8588653	8589070	8589341	8589448	1650	9	1	6	0	187	100	0.5036173521	0.8614988983	0.828	1	-0.172
1985	gene5238	LOC9266610	2	-	5818452	5818509	5816455	5816839	5818584	5819349	1985	4	33	1	18	157	100	0.503652731	0.8614988983	0.072	0.034	0.038
2426	gene21865	LOC4343619	7	-	22653397	22653497	22653159	22653279	22654135	22654502	2426	13	5	6	1	200	100	0.5033624825	0.8614988983	0.565	0.75	-0.185
286	gene9413	LOC4332523	3	+	10260602	10260818	10259423	10259719	10261322	10261463	286	113	28	138	28	200	100	0.5031155448	0.8614988983	0.669	0.711	-0.042
2900	gene9164	LOC4332277	3	-	8096813	8096948	8096084	8096643	8101515	8102937	2900	77	1	52	0	200	100	0.5043305742	0.8614988983	0.975	1	-0.025
2974	gene27261	LOC4348246	10	-	6587009	6587106	6585898	6586107	6587182	6587488	2974	18	1	11	0	197	100	0.5044583064	0.8614988983	0.901	1	-0.099
360	gene27320	LOC4348285	10	+	8071376	8071422	8070350	8070766	8071523	8071605	360	1	0	5	4	146	100	0.5023497157	0.8614988983	1	0.461	0.539
732	gene22715	LOC9270019	7	-	29556848	29557079	29556692	29556752	29557723	29558033	732	16	0	27	1	200	100	0.5024966737	0.8614988983	1	0.931	0.069
662	gene15836	LOC4338376	5	+	14191775	14191905	14191542	14191666	14192020	14192085	662	15	85	12	90	200	100	0.5050595775	0.8617978614	0.081	0.063	0.018
1323	gene2640	LOC4323895	1	+	28779267	28779323	28778773	28779037	28779442	28779565	1323	42	363	35	257	156	100	0.5076620323	0.8633243308	0.069	0.08	-0.011
23	gene13328	LOC4336066	4	+	23104537	23104606	23104075	23104091	23104813	23105264	23	39	34	72	76	169	100	0.5072215559	0.8633243308	0.404	0.359	0.045
686	gene13383	LOC4336122	4	-	23514716	23514810	23514352	23514567	23514960	23515194	686	8	1	24	1	194	100	0.5066377994	0.8633243308	0.805	0.925	-0.12
722	gene27169	LOC4348181	10	+	4746293	4746443	4745910	4745996	4746686	4746924	722	10	7	4	5	200	100	0.5073465746	0.8633243308	0.417	0.286	0.131
100	gene29747	LOC9267506	11	-	11443678	11444759	11442362	11442653	11445807	11446275	100	3	0	23	4	200	100	0.5316801284	0.8637179438	1	0.742	0.258
1057	gene27164	LOC9272017	10	-	4664398	4664480	4663692	4663764	4665102	4665161	1057	50	13	19	7	182	100	0.5315871738	0.8637179438	0.679	0.599	0.08
1143	gene2252	LOC4326630	1	-	24785197	24785302	24784860	24784989	24785403	24787457	1143	2	7	0	2	200	100	0.5289059113	0.8637179438	0.125	0	0.125
1177	gene25635	LOC4346897	9	+	12410301	12410343	12410036	12410166	12411257	12411557	1177	92	2	103	4	142	100	0.5152439362	0.8637179438	0.97	0.948	0.022
1247	gene32034	LOC4352171	12	+	15847292	15847364	15846203	15846259	15847549	15847763	1247	14	2	4	0	172	100	0.5151889904	0.8637179438	0.803	1	-0.197
12	gene27894	LOC9272437	10	-	16152064	16152197	16151407	16151782	16153204	16153302	12	39	94	32	92	200	100	0.5323077625	0.8637179438	0.172	0.148	0.024
1332	gene3729	LOC4324937	1	+	37730017	37730074	37729707	37729778	37730805	37730943	1332	15	1	8	0	157	100	0.5391027074	0.8637179438	0.905	1	-0.095
1356	gene10506	LOC4333500	3	+	23856621	23856688	23855988	23856117	23857036	23857178	1356	19	17	12	15	167	100	0.521522726	0.8637179438	0.401	0.324	0.077
139	gene8465	LOC4331617	3	-	2654794	2654802	2654445	2654529	2661471	2661782	139	188	25	58	10	108	100	0.5275240342	0.8637179438	0.874	0.843	0.031
1436	gene11445	LOC4334396	3	+	33001881	33001951	33001718	33001792	33002035	33002091	1436	117	2	94	3	170	100	0.5095203871	0.8637179438	0.972	0.949	0.023
1466	gene16479	LOC9268261	5	+	22193284	22193364	22192527	22192905	22194097	22198448	1466	19	2	9	2	180	100	0.5204105848	0.8637179438	0.841	0.714	0.127
1475	gene1008	LOC4327215	1	-	8182692	8182749	8181682	8181786	8182850	8183106	1475	2	22	5	31	157	100	0.5233559294	0.8637179438	0.055	0.093	-0.038
151	gene6241	LOC4329546	2	-	19514725	19514776	19513986	19514333	19514879	19515169	151	0	4	5	43	151	100	0.5325092844	0.8637179438	0	0.072	-0.072
1520	gene3665	LOC4324736	1	+	37272542	37272747	37270954	37272021	37274308	37274703	1520	361	5	143	1	200	100	0.5337632578	0.8637179438	0.973	0.986	-0.013
1545	gene31189	LOC4351424	12	-	1585911	1586019	1585492	1585537	1586158	1586244	1545	5	0	52	5	200	100	0.5312307763	0.8637179438	1	0.839	0.161
1648	gene12396	LOC9272732	4	+	8589366	8589448	8589176	8589294	8589594	8589653	1648	12	1	7	0	182	100	0.5262267329	0.8637179438	0.868	1	-0.132
1695	gene5906	LOC9271190	2	+	14971402	14971430	14970988	14971014	14971519	14973201	1695	17	6	6	1	128	100	0.5408314324	0.8637179438	0.689	0.824	-0.135
1739	gene8719	LOC4331862	3	-	4471229	4472643	4470882	4470922	4472753	4472807	1739	298	5	118	1	200	100	0.5344972548	0.8637179438	0.968	0.983	-0.015
1748	gene3113	LOC4325603	1	-	32486845	32486912	32486053	32486182	32488989	32489592	1748	3	1	2	2	167	100	0.5266882876	0.8637179438	0.642	0.375	0.267
1759	gene24114	LOC9267871	8	-	20397688	20398123	20396454	20396620	20399220	20399424	1759	4	3	1	0	200	100	0.5219418892	0.8637179438	0.4	1	-0.6
1804	gene15677	LOC9267632	5	-	10533649	10533686	10532785	10532966	10533749	10534494	1804	43	2	10	0	137	100	0.5357288539	0.8637179438	0.94	1	-0.06
1806	gene15677	LOC9267632	5	-	10533607	10533686	10532785	10532966	10533749	10534496	1806	55	2	13	0	179	100	0.5297655755	0.8637179438	0.939	1	-0.061
1857	gene21233	LOC4343067	7	-	14521205	14521286	14520877	14520972	14521489	14521561	1857	5	2	2	2	181	100	0.5301542093	0.8637179438	0.58	0.356	0.224
1865	gene21410	LOC4343229	7	-	17428672	17428720	17427887	17428003	17429152	17429426	1865	2	82	0	65	148	100	0.5274189428	0.8637179438	0.016	0	0.016
1898	gene6522	LOC9269114	2	-	22438736	22438878	22437583	22438287	22439259	22439349	1898	6	14	3	12	200	100	0.5175966046	0.8637179438	0.176	0.111	0.065
1918	gene3003	LOC4327016	1	+	31636937	31636973	31635898	31636026	31637874	31638061	1918	11	8	7	3	136	100	0.5412119856	0.8637179438	0.503	0.632	-0.129
1936	gene5911	LOC4329276	2	-	15001242	15001296	15000086	15001099	15001401	15001461	1936	7	2	3	2	154	100	0.5283315574	0.8637179438	0.694	0.493	0.201
1965	gene20151	LOC4342166	7	-	52396	52447	50806	51031	53066	53383	1965	2	6	4	6	151	100	0.5297051821	0.8637179438	0.181	0.306	-0.125
1968	gene28438	LOC4349257	10	+	21105891	21105957	21105103	21105484	21107322	21107560	1968	23	29	6	11	166	100	0.5272527218	0.8637179438	0.323	0.247	0.076
2003	gene20913	LOC4342799	7	+	7719850	7719938	7719529	7719591	7720267	7720593	2003	5	23	8	24	188	100	0.5125859905	0.8637179438	0.104	0.151	-0.047
2058	gene920	LOC4324290	1	-	7407956	7407983	7407377	7407616	7408589	7408679	2058	23	2	27	1	127	100	0.5146470266	0.8637179438	0.901	0.955	-0.054
2095	gene26538	LOC4347679	9	-	20923210	20923297	20922251	20922339	20924031	20925097	2095	32	1	17	0	187	100	0.5250456789	0.8637179438	0.945	1	-0.055
2116	gene28484	LOC9269206	10	-	21438231	21438350	21437930	21438129	21438720	21439381	2116	24	2	6	0	200	100	0.5361615235	0.8637179438	0.857	1	-0.143
2127	gene32733	LOC4352776	12	-	25912805	25913076	25911190	25911735	25913583	25913829	2127	103	7	50	2	200	100	0.5206211077	0.8637179438	0.88	0.926	-0.046
2146	gene3099	LOC4325505	1	-	32381785	32381845	32381267	32381700	32382148	32382224	2146	91	4	56	4	160	100	0.5164063379	0.8637179438	0.934	0.897	0.037
2247	gene20443	LOC4342398	7	-	2466739	2466925	2465658	2466002	2467128	2468225	2247	16	4	12	5	200	100	0.525281629	0.8637179438	0.667	0.545	0.122
2255	gene29611	LOC4350219	11	-	8439078	8439200	8438511	8438904	8439341	8439432	2255	1	1	1	0	200	100	0.5408093925	0.8637179438	0.333	1	-0.667
2271	gene20398	LOC4342365	7	-	2084672	2084791	2084056	2084474	2084861	2084961	2271	38	1	34	2	200	100	0.5366377767	0.8637179438	0.95	0.895	0.055
2334	gene2311	LOC107277431	1	-	25413261	25413323	25411920	25412119	25413435	25413992	2334	0	4	1	7	162	100	0.5303610349	0.8637179438	0	0.081	-0.081
2367	gene2748	LOC4325942	1	-	29658309	29658477	29658008	29658176	29659133	29659301	2367	52	2	13	0	200	100	0.5168562544	0.8637179438	0.929	1	-0.071
2392	gene17341	LOC4339720	5	+	28896328	28896462	28895752	28895865	28896580	28896941	2392	5	23	14	44	200	100	0.5171075018	0.8637179438	0.098	0.137	-0.039
2423	gene27696	LOC4348598	10	+	14239915	14239926	14238374	14238457	14252973	14253624	2423	1	1	0	1	111	100	0.536350858	0.8637179438	0.474	0	0.474
2454	gene10456	LOC4333453	3	-	23383167	23383283	23382291	23382917	23383761	23384101	2454	60	122	49	115	200	100	0.5400682794	0.8637179438	0.197	0.176	0.021
2528	gene8450	LOC4331604	3	+	2531398	2531496	2531187	2531327	2531602	2532357	2528	60	12	55	8	198	100	0.5239938022	0.8637179438	0.716	0.776	-0.06
2557	gene5129	LOC4328564	2	-	4954903	4955006	4953642	4954323	4955506	4959716	2557	1	1	1	0	200	100	0.5408093925	0.8637179438	0.333	1	-0.667
2636	gene11332	LOC4334278	3	+	32109411	32109481	32108700	32108847	32109572	32109960	2636	10	2	3	0	170	100	0.515753567	0.8637179438	0.746	1	-0.254
266	gene8384	LOC4331539	3	-	1991822	1991961	1990396	1991058	1992432	1992582	266	4	3	1	0	200	100	0.5219418892	0.8637179438	0.4	1	-0.6
2737	gene10227	LOC4333267	3	+	20395819	20395908	20394712	20395027	20397767	20398065	2737	10	0	17	1	189	100	0.5146932109	0.8637179438	1	0.9	0.1
2741	gene19609	LOC4341690	6	-	26657243	26657456	26656412	26656801	26658718	26658897	2741	229	3	275	2	200	100	0.5313717502	0.8637179438	0.974	0.986	-0.012
2752	gene29767	LOC107278362	11	-	11873736	11873767	11873309	11873597	11873845	11873962	2752	2	7	0	2	131	100	0.5358465309	0.8637179438	0.179	0	0.179
2806	gene6014	LOC107280177	2	-	16488890	16488993	16487666	16488229	16489570	16489724	2806	3	2	7	2	200	100	0.5295927778	0.8637179438	0.429	0.636	-0.207
2842	gene21608	LOC4343400	7	-	20088118	20088202	20087453	20087588	20088939	20089800	2842	17	98	9	69	184	100	0.5218053593	0.8637179438	0.086	0.066	0.02
2881	gene11879	LOC9269595	3	+	35842858	35843005	35841634	35841807	35843132	35843268	2881	19	9	5	4	200	100	0.5264157267	0.8637179438	0.514	0.385	0.129
2891	gene10204	LOC4333236	3	+	19528993	19529036	19528082	19528546	19529394	19530252	2891	42	16	15	8	143	100	0.5343943973	0.8637179438	0.647	0.567	0.08
2899	gene9164	LOC4332277	3	-	8100719	8100824	8099376	8099487	8101515	8102937	2899	3	7	2	2	200	100	0.5202133963	0.8637179438	0.176	0.333	-0.157
2904	gene11900	LOC4334821	3	-	35971471	35971580	35970789	35971138	35971651	35971708	2904	6	43	4	45	200	100	0.5143443089	0.8637179438	0.065	0.043	0.022
2924	gene102	LOC4326125	1	+	724541	724711	723598	724459	724791	725990	2924	54	6	10	2	200	100	0.5388633258	0.8637179438	0.818	0.714	0.104
2940	gene13908	LOC4336624	4	-	27826321	27826370	27825965	27826162	27826453	27826626	2940	7	14	3	10	149	100	0.5390324621	0.8637179438	0.251	0.168	0.083
2971	gene32526	LOC4352593	12	+	23621884	23622012	23619834	23619898	23623490	23624086	2971	3	0	4	1	200	100	0.5116851744	0.8637179438	1	0.667	0.333
3000	gene2839	LOC4323917	1	+	30357535	30357587	30353264	30353433	30357730	30358424	3000	6	33	3	27	152	100	0.5208000783	0.8637179438	0.107	0.068	0.039
355	gene9915	LOC9268328	3	+	15069653	15070532	15069264	15069570	15070679	15071009	355	230	2	279	0	200	100	0.5339504994	0.8637179438	0.983	1	-0.017
365	gene20155	LOC4342169	7	+	77814	77923	75867	77090	78004	78131	365	6	4	4	5	200	100	0.5234918406	0.8637179438	0.429	0.286	0.143
366	gene20155	LOC4342169	7	+	77814	77919	75867	77090	78004	78131	366	6	4	4	5	200	100	0.5234918406	0.8637179438	0.429	0.286	0.143
420	gene32821	LOC4352845	12	-	26772559	26772633	26772141	26772240	26772728	26772870	420	1	10	3	13	174	100	0.5103929755	0.8637179438	0.054	0.117	-0.063
54	gene20406	LOC4342371	7	-	2143065	2143205	2140737	2142980	2143762	2143999	54	19	1	11	0	200	100	0.5167071601	0.8637179438	0.905	1	-0.095
551	gene8598	LOC4331748	3	+	3667673	3667808	3664583	3665002	3667853	3667876	551	1	1	1	0	200	100	0.5408093925	0.8637179438	0.333	1	-0.667
583	gene1606	LOC9266898	1	+	16053630	16053828	16052777	16052933	16054512	16054896	583	27	1	15	0	200	100	0.5185438115	0.8637179438	0.931	1	-0.069
642	gene15696	LOC4338259	5	+	10900374	10900469	10899661	10900184	10900543	10900911	642	5	23	6	18	195	100	0.5410488356	0.8637179438	0.1	0.146	-0.046
731	gene22715	LOC9270019	7	-	29556848	29557109	29556692	29556752	29557723	29557798	731	16	0	28	1	200	100	0.5107409354	0.8637179438	1	0.933	0.067
764	gene3734	LOC4324939	1	+	37764794	37765184	37764058	37764148	37765621	37765689	764	24	12	11	8	200	100	0.5335879564	0.8637179438	0.5	0.407	0.093
775	gene12849	LOC4335630	4	-	18606290	18606384	18603870	18604848	18608979	18609190	775	14	0	27	1	194	100	0.5352033117	0.8637179438	1	0.933	0.067
789	gene32619	LOC4352680	12	+	24816090	24816160	24815586	24815729	24817083	24817413	789	17	1	23	3	170	100	0.5205097783	0.8637179438	0.909	0.819	0.09
844	gene18407	LOC107277380	6	-	7927719	7927871	7927313	7927449	7928010	7928761	844	1	1	1	0	200	100	0.5408093925	0.8637179438	0.333	1	-0.667
846	gene18407	LOC107277380	6	-	7927715	7927871	7927313	7927449	7928010	7928761	846	1	1	1	0	200	100	0.5408093925	0.8637179438	0.333	1	-0.667
914	gene19734	LOC107275963	6	+	27784528	27784820	27782890	27783029	27785157	27785262	914	12	7	9	3	200	100	0.5093518128	0.8637179438	0.462	0.6	-0.138
928	gene15163	LOC4337807	5	-	2750821	2750873	2749086	2750540	2751436	2751498	928	25	3	18	1	152	100	0.5330414574	0.8637179438	0.846	0.922	-0.076
966	gene26902	LOC4347975	10	-	850860	851137	848122	850426	852185	852541	966	1	3	0	2	200	100	0.5300920065	0.8637179438	0.143	0	0.143
968	gene1588	LOC9270975	1	+	15761294	15761331	15760128	15760808	15761429	15761494	968	5	11	2	2	137	100	0.522182282	0.8637179438	0.249	0.422	-0.173
164	gene27120	LOC4348156	10	-	3899417	3899514	3898283	3898384	3899677	3900237	164	14	14	9	6	197	100	0.5420152876	0.8643177535	0.337	0.432	-0.095
774	gene12849	LOC4335630	4	-	18606290	18606367	18603870	18604848	18608979	18609190	774	7	0	13	1	177	100	0.5429942586	0.8651965255	1	0.88	0.12
1014	gene31434	LOC4351633	12	+	3641654	3641770	3639474	3639592	3643145	3643550	1014	61	3	42	1	200	100	0.545397565	0.8678942191	0.91	0.955	-0.045
1476	gene32071	LOC9272227	12	-	16595082	16595147	16594120	16594988	16595353	16596050	1476	16	2	4	0	165	100	0.546404224	0.8678942191	0.829	1	-0.171
225	gene26420	LOC4347557	9	+	19981215	19981379	19979435	19979604	19981918	19982000	225	17	4	9	1	200	100	0.5460952663	0.8678942191	0.68	0.818	-0.138
2306	gene4528	LOC4328015	2	-	314721	314819	312457	313255	316147	316594	2306	11	3	2	0	198	100	0.5455653591	0.8678942191	0.649	1	-0.351
1607	gene21047	LOC4342909	7	-	10181461	10181742	10181259	10181379	10181814	10182053	1607	9	1	3	1	200	100	0.5473586104	0.868046361	0.818	0.6	0.218
1801	gene22503	LOC4344194	7	-	27984767	27984983	27983955	27984283	27985677	27985863	1801	96	11	233	21	200	100	0.5469918196	0.868046361	0.814	0.847	-0.033
996	gene22814	LOC9269978	8	+	646350	646391	646204	646274	646679	646767	996	9	5	4	1	141	100	0.5481031798	0.8685459479	0.561	0.739	-0.178
1097	gene22795	LOC4344471	8	+	470458	470500	470091	470183	470663	470773	1097	2	3	0	1	142	100	0.5563740578	0.8687308799	0.319	0	0.319
1108	gene5842	LOC9272156	2	+	13303880	13303931	13302210	13302289	13304015	13304085	1108	3	14	4	31	151	100	0.5560170908	0.8687308799	0.124	0.079	0.045
1122	gene29022	LOC4349753	11	-	2064561	2064639	2063905	2064342	2065596	2066578	1122	3	14	3	24	178	100	0.5565631123	0.8687308799	0.107	0.066	0.041
117	gene18827	LOC107281459	6	+	14927458	14927551	14925498	14925773	14931038	14931163	117	5	1	3	0	193	100	0.5538421496	0.8687308799	0.722	1	-0.278
1299	gene31734	LOC4351897	12	-	8677900	8677985	8672270	8673648	8679144	8679518	1299	24	57	9	16	185	100	0.5548132111	0.8687308799	0.185	0.233	-0.048
1755	gene20844	LOC4342732	7	+	6504641	6504781	6502511	6503850	6505178	6505307	1755	3	1	2	0	200	100	0.5551554906	0.8687308799	0.6	1	-0.4
176	gene28485	LOC4349296	10	-	21443199	21443277	21442716	21442797	21443515	21443594	176	33	11	14	3	178	100	0.5499800671	0.8687308799	0.628	0.724	-0.096
1788	gene24733	LOC4346140	8	+	26548363	26548555	26547257	26548239	26548792	26548951	1788	2	0	3	1	200	100	0.5551554906	0.8687308799	1	0.6	0.4
1790	gene24733	LOC4346140	8	+	26548378	26548555	26547257	26548239	26548792	26548951	1790	2	0	3	1	200	100	0.5551554906	0.8687308799	1	0.6	0.4
2091	gene7172	LOC107276474	2	+	28657226	28657290	28655357	28655511	28657634	28658089	2091	16	1	8	0	164	100	0.5540527181	0.8687308799	0.907	1	-0.093
2097	gene26160	LOC9268732	9	-	18097242	18097981	18096812	18096988	18098230	18098372	2097	84	1	208	1	200	100	0.5492579828	0.8687308799	0.977	0.99	-0.013
2186	gene15350	LOC4337973	5	+	4710981	4711041	4710579	4710679	4713385	4714030	2186	23	25	14	20	160	100	0.5525005624	0.8687308799	0.365	0.304	0.061
2361	gene1433	LOC4326488	1	+	13566323	13566342	13565905	13566261	13566432	13566902	2361	1	6	2	5	119	100	0.5552169602	0.8687308799	0.123	0.252	-0.129
2368	gene2748	LOC4325942	1	-	29657480	29657648	29657195	29657363	29662462	29662630	2368	77	21	25	9	200	100	0.5561410114	0.8687308799	0.647	0.581	0.066
2376	gene5070	LOC107280141	2	-	4526269	4526372	4524557	4525152	4526854	4527093	2376	5	1	3	0	200	100	0.5544396237	0.8687308799	0.714	1	-0.286
2519	gene15481	LOC4338074	5	+	6593936	6594125	6593772	6593849	6594702	6595037	2519	38	5	26	2	200	100	0.5494547272	0.8687308799	0.792	0.867	-0.075
2803	gene19326	LOC107277906	6	+	23524564	23524707	23523580	23524304	23524829	23526168	2803	16	2	8	2	200	100	0.5568126708	0.8687308799	0.8	0.667	0.133
2812	gene24427	LOC4345879	8	+	24007936	24008215	24005483	24006728	24008521	24008679	2812	174	2	149	3	200	100	0.5525572029	0.8687308799	0.978	0.961	0.017
969	gene22044	LOC9267044	7	+	24120184	24120251	24119163	24120051	24120492	24123438	969	3	3	6	3	167	100	0.5539775424	0.8687308799	0.375	0.545	-0.17
979	gene552	LOC4323867	1	+	4060026	4060400	4059736	4059878	4060484	4060652	979	32	9	44	9	200	100	0.553248908	0.8687308799	0.64	0.71	-0.07
739	gene24099	LOC4345596	8	+	20206967	20206995	20206581	20206720	20207617	20208230	739	1	71	1	29	128	100	0.5575479099	0.8692073044	0.011	0.026	-0.015
1030	gene1311	LOC9270747	1	+	11663539	11663621	11662704	11663074	11663794	11663923	1030	0	45	1	27	182	100	0.5584172044	0.8698023879	0	0.02	-0.02
3001	gene7882	LOC4331077	2	+	34478412	34478508	34478081	34478186	34478893	34479023	3001	47	1	96	4	196	100	0.5587899614	0.8698023879	0.96	0.924	0.036
1846	gene12954	LOC4335726	4	-	19843845	19843912	19842588	19842670	19844123	19844216	1846	3	36	0	5	167	100	0.5608237466	0.8708952991	0.048	0	0.048
2563	gene17420	LOC9268401	5	+	29462141	29462228	29461856	29461946	29462517	29464034	2563	31	8	13	5	187	100	0.5603570068	0.8708952991	0.674	0.582	0.092
2672	gene21767	LOC107277239	7	-	21675474	21675601	21675268	21675359	21675996	21677379	2672	14	1	7	0	200	100	0.5612149232	0.8708952991	0.875	1	-0.125
428	gene23679	LOC9268934	8	+	12876572	12876659	12875157	12875672	12876774	12880391	428	3	5	0	1	187	100	0.5605020377	0.8708952991	0.243	0	0.243
1069	gene26169	LOC4347359	9	+	18208623	18208875	18207996	18208104	18209459	18209666	1069	68	1	31	0	200	100	0.5628910559	0.8710854221	0.971	1	-0.029
113	gene13085	LOC4335844	4	-	20946300	20946399	20944709	20945920	20947230	20947331	113	42	2	9	0	199	100	0.5639053767	0.8710854221	0.913	1	-0.087
1761	gene24114	LOC9267871	8	-	20395797	20396287	20395304	20395538	20396454	20396620	1761	21	1	10	0	200	100	0.5625249025	0.8710854221	0.913	1	-0.087
2529	gene8450	LOC4331604	3	+	2532105	2532357	2531602	2531641	2532464	2534543	2529	105	1	90	0	200	100	0.563370516	0.8710854221	0.981	1	-0.019
2759	gene30201	LOC4350689	11	-	20104967	20104997	20104651	20104797	20105803	20105817	2759	2	97	1	117	130	100	0.5639222638	0.8710854221	0.016	0.007	0.009
836	gene25817	LOC4347044	9	+	14672817	14672927	14671542	14671731	14673020	14673380	836	294	1	250	2	200	100	0.5619590769	0.8710854221	0.993	0.984	0.009
1072	gene10479	LOC4333472	3	-	23588398	23588462	23588140	23588305	23588553	23588650	1072	10	1	5	0	164	100	0.5680477543	0.8738944894	0.859	1	-0.141
1594	gene3692	LOC4324795	1	+	37462101	37462156	37461503	37461605	37462586	37462708	1594	1	25	0	12	155	100	0.5677897653	0.8738944894	0.025	0	0.025
1595	gene3692	LOC4324795	1	+	37462101	37462155	37461503	37461605	37462586	37462727	1595	1	25	0	12	154	100	0.567084023	0.8738944894	0.025	0	0.025
1660	gene11652	LOC4334591	3	+	34418154	34418328	34417858	34417944	34418424	34418508	1660	10	85	17	113	200	100	0.5662411372	0.8738944894	0.056	0.07	-0.014
1770	gene31786	LOC4351951	12	-	9770488	9770543	9769289	9769465	9771528	9772370	1770	1	6	0	3	155	100	0.5704949189	0.8738944894	0.097	0	0.097
2077	gene5289	LOC4328709	2	+	6277215	6277303	6276185	6276364	6277586	6277729	2077	3	2	2	3	188	100	0.5701205675	0.8738944894	0.444	0.262	0.182
2078	gene5289	LOC4328709	2	+	6277174	6277303	6276185	6276364	6277586	6277729	2078	3	2	2	3	200	100	0.5698037998	0.8738944894	0.429	0.25	0.179
2099	gene26160	LOC9268732	9	-	18097242	18097809	18096812	18096988	18098230	18098372	2099	65	1	154	1	200	100	0.5697396066	0.8738944894	0.97	0.987	-0.017
2684	gene28995	LOC9271908	11	+	1882500	1882565	1881783	1881885	1883066	1883148	2684	10	9	4	2	165	100	0.5685776213	0.8738944894	0.402	0.548	-0.146
2851	gene30542	LOC4350929	11	+	24003054	24003752	24001630	24001941	24004216	24004788	2851	107	7	49	2	200	100	0.5703145935	0.8738944894	0.884	0.925	-0.041
348	gene10316	LOC4333337	3	-	21512668	21512794	21512460	21512593	21513852	21513993	348	48	1	21	0	200	100	0.5668805085	0.8738944894	0.96	1	-0.04
375	gene2378	LOC107277958	1	-	26116570	26116654	26116423	26116467	26117151	26117429	375	14	16	2	4	184	100	0.5730401318	0.8771288013	0.322	0.214	0.108
1082	gene5835	LOC4329191	2	+	13156791	13156929	13156580	13156722	13157435	13157953	1082	16	13	23	14	200	100	0.575020193	0.8775460296	0.381	0.451	-0.07
1530	gene24767	LOC9267708	8	+	26855233	26855571	26854854	26854886	26855817	26855880	1530	58	36	15	12	200	100	0.5739482921	0.8775460296	0.446	0.385	0.061
1678	gene16842	LOC4339279	5	+	25276860	25276953	25276678	25276754	25277478	25277565	1678	137	0	101	1	193	100	0.5746608471	0.8775460296	1	0.981	0.019
631	gene7089	LOC9272080	2	-	27777752	27777879	27777279	27777380	27778368	27778428	631	3	33	3	20	200	100	0.5750487088	0.8775460296	0.043	0.07	-0.027
1410	gene23444	LOC9271749	8	-	8337880	8338002	8336826	8336929	8338127	8338219	1410	1	35	2	34	200	100	0.5763597193	0.8775597533	0.014	0.029	-0.015
1905	gene11633	LOC107280356	3	+	34306141	34306244	34305961	34306075	34307298	34307501	1905	26	8	15	3	200	100	0.5761052196	0.8775597533	0.619	0.714	-0.095
962	gene12481	LOC4335337	4	-	11266877	11266944	11263906	11266487	11270444	11270490	962	8	1	4	0	167	100	0.5761030435	0.8775597533	0.827	1	-0.173
1692	gene27317	LOC4348288	10	-	7994361	7994483	7993301	7993743	7994588	7995904	1692	149	7	95	3	200	100	0.5772259305	0.87821733	0.914	0.941	-0.027
268	gene8384	LOC4331539	3	-	1992687	1992784	1992432	1992582	1993624	1993749	268	13	2	3	0	197	100	0.5780514321	0.8788120268	0.767	1	-0.233
310	gene12979	LOC9271917	4	-	20118415	20118456	20117703	20118270	20118565	20118771	310	17	32	8	11	141	100	0.5785157376	0.878857116	0.274	0.34	-0.066
1391	gene10890	LOC9266585	3	-	28310001	28310100	28309818	28309897	28310211	28310293	1391	31	0	73	1	199	100	0.5823577315	0.8795323262	1	0.973	0.027
152	gene5864	LOC9267148	2	+	13867504	13867556	13865879	13867411	13869035	13869110	152	10	21	8	12	152	100	0.5820926108	0.8795323262	0.239	0.305	-0.066
1889	gene6076	LOC4329409	2	-	17506937	17507065	17506680	17506848	17507228	17507315	1889	1	25	0	15	200	100	0.5801602708	0.8795323262	0.02	0	0.02
1929	gene5911	LOC4329276	2	-	15001927	15002304	15001569	15001796	15002391	15003033	1929	31	2	32	1	200	100	0.5812673794	0.8795323262	0.886	0.941	-0.055
2384	gene4855	LOC4328312	2	+	2792109	2792195	2791244	2791519	2792559	2793876	2384	1	27	0	16	186	100	0.5824400518	0.8795323262	0.02	0	0.02
256	gene16446	LOC4338933	5	+	21718437	21718522	21715720	21715943	21718821	21718951	256	24	3	16	1	185	100	0.5803698732	0.8795323262	0.812	0.896	-0.084
48	gene17993	LOC4340310	6	+	4018442	4018618	4017524	4017874	4018777	4018844	48	48	2	58	4	200	100	0.5807807777	0.8795323262	0.923	0.879	0.044
681	gene2411	LOC4324173	1	-	26525936	26526003	26525579	26525654	26526414	26526480	681	39	1	38	2	167	100	0.5806552898	0.8795323262	0.959	0.919	0.04
143	gene3010	LOC4325136	1	-	31684466	31684481	31683882	31683993	31684554	31684713	143	3	58	3	36	115	100	0.5840831229	0.8813552794	0.043	0.068	-0.025
13	gene27894	LOC9272437	10	-	16152064	16152153	16151407	16151782	16153204	16153302	13	20	94	16	92	189	100	0.5861869806	0.8825259021	0.101	0.084	0.017
1971	gene3275	LOC4327955	1	-	33888820	33888871	33887996	33888015	33890332	33891712	1971	6	1	3	0	151	100	0.5855123829	0.8825259021	0.799	1	-0.201
2931	gene29597	LOC4350213	11	-	8168735	8168787	8165890	8166577	8168856	8169200	2931	2	93	3	83	152	100	0.5857670952	0.8825259021	0.014	0.023	-0.009
63	gene32466	LOC4352534	12	+	23106410	23106726	23106166	23106258	23107231	23107336	63	3	10	4	8	200	100	0.5866047539	0.8825259021	0.13	0.2	-0.07
1913	gene25700	LOC9269780	9	-	13218426	13218498	13216111	13217280	13219063	13221894	1913	0	2	1	4	172	100	0.587639059	0.8831335419	0	0.127	-0.127
2053	gene13025	LOC9266763	4	+	20484434	20484497	20484074	20484346	20484580	20484649	2053	4	42	3	20	163	100	0.5878821698	0.8831335419	0.055	0.084	-0.029
2755	gene1266	LOC4325774	1	-	10981399	10981423	10981175	10981320	10982211	10982978	2755	11	52	12	44	124	100	0.590395503	0.8862507105	0.146	0.18	-0.034
1004	gene21572	LOC4343371	7	-	19738661	19738795	19738175	19738262	19739343	19739467	1004	29	5	11	1	200	100	0.5926435824	0.8866810468	0.744	0.846	-0.102
1152	gene15605	LOC9267375	5	+	8498250	8498360	8497987	8498168	8499117	8500211	1152	10	4	5	1	200	100	0.602725205	0.8866810468	0.556	0.714	-0.158
1257	gene28325	LOC4349154	10	+	20284116	20284162	20283708	20283765	20284359	20284439	1257	94	1	42	1	146	100	0.5966193682	0.8866810468	0.985	0.966	0.019
1284	gene21429	LOC4343246	7	-	17790488	17790699	17787836	17788129	17791911	17791970	1284	24	23	1	2	200	100	0.5945875065	0.8866810468	0.343	0.2	0.143
129	gene1601	LOC4325426	1	+	15975893	15976112	15975306	15975596	15976558	15976645	129	78	1	31	0	200	100	0.6001235636	0.8866810468	0.975	1	-0.025
1301	gene17186	LOC4339583	5	+	27779977	27780337	27779028	27779079	27780591	27780680	1301	784	10	901	9	200	100	0.605915337	0.8866810468	0.975	0.98	-0.005
1329	gene3729	LOC4324937	1	+	37728680	37728823	37728240	37728388	37729707	37729778	1329	20	1	8	0	200	100	0.6061959467	0.8866810468	0.909	1	-0.091
1467	gene16479	LOC9268261	5	+	22193127	22193207	22192525	22192905	22193284	22193364	1467	5	7	2	5	180	100	0.5931127329	0.8866810468	0.284	0.182	0.102
1679	gene1497	LOC4326018	1	+	14475332	14475450	14474992	14475161	14475590	14475727	1679	38	9	24	4	200	100	0.599638063	0.8866810468	0.679	0.75	-0.071
1709	gene9565	LOC4332665	3	-	11529559	11529688	11529142	11529205	11530114	11530353	1709	28	60	58	107	200	100	0.5976572462	0.8866810468	0.189	0.213	-0.024
1735	gene20918	LOC4342804	7	-	7754704	7754759	7754433	7754606	7754898	7754966	1735	4	1	2	0	155	100	0.6041973894	0.8866810468	0.721	1	-0.279
1746	gene23841	LOC4345367	8	-	16523549	16523622	16521922	16522144	16523779	16523972	1746	107	1	49	1	173	100	0.6073458209	0.8866810468	0.984	0.966	0.018
1814	gene1632	LOC9267988	1	+	16596938	16597071	16595825	16595923	16597352	16597558	1814	12	19	12	25	200	100	0.5964906608	0.8866810468	0.24	0.194	0.046
1870	gene27281	LOC4348258	10	-	7030006	7030064	7029325	7029464	7030713	7031173	1870	12	1	5	0	158	100	0.6059367675	0.8866810468	0.884	1	-0.116
2066	gene15770	LOC9270572	5	+	13012087	13012136	13009475	13011929	13012235	13012512	2066	9	2	2	0	149	100	0.5998603193	0.8866810468	0.751	1	-0.249
207	gene29867	LOC107279459	11	-	14187065	14187358	14186672	14186885	14187453	14187883	207	9	2	2	0	200	100	0.6026436762	0.8866810468	0.692	1	-0.308
2316	gene19409	LOC4341503	6	+	24303845	24303925	24300759	24302243	24306239	24306434	2316	9	1	4	0	180	100	0.6015987215	0.8866810468	0.833	1	-0.167
2405	gene19973	LOC4342015	6	-	29918567	29918656	29918404	29918482	29919214	29924252	2405	19	2	19	1	189	100	0.6073093773	0.8866810468	0.834	0.91	-0.076
243	gene4978	LOC4328429	2	+	3703501	3703522	3703040	3703369	3703605	3705353	243	3	2	3	4	121	100	0.5949500728	0.8866810468	0.554	0.383	0.171
246	gene27870	LOC4348728	10	-	15886340	15886389	15886079	15886164	15886737	15886787	246	4	3	3	1	149	100	0.5968784759	0.8866810468	0.472	0.668	-0.196
24	gene13328	LOC4336066	4	+	23104519	23104606	23104037	23104091	23104813	23105264	24	51	34	99	76	187	100	0.6019330298	0.8866810468	0.445	0.411	0.034
2537	gene19922	LOC4341968	6	-	29523600	29523697	29522929	29523095	29523797	29523995	2537	1	27	0	15	197	100	0.6062580194	0.8866810468	0.018	0	0.018
2540	gene3154	LOC4327893	1	+	32843313	32843376	32843121	32843216	32843468	32843596	2540	9	1	4	0	163	100	0.5999486786	0.8866810468	0.847	1	-0.153
2673	gene21767	LOC107277239	7	-	21675474	21675633	21675268	21675359	21675996	21677379	2673	17	1	7	0	200	100	0.6031677586	0.8866810468	0.895	1	-0.105
2779	gene16539	LOC4339024	5	+	22673810	22674044	22673320	22673401	22674283	22675031	2779	23	3	3	0	200	100	0.6071468068	0.8866810468	0.793	1	-0.207
2959	gene18893	LOC4341060	6	-	16480816	16480888	16479754	16479835	16481014	16481762	2959	12	7	3	3	172	100	0.5950908781	0.8866810468	0.499	0.368	0.131
303	gene27580	LOC4348508	10	-	12344156	12344174	12343846	12344080	12345016	12346783	303	10	85	9	59	118	100	0.6018314393	0.8866810468	0.091	0.114	-0.023
323	gene32774	LOC4352805	12	-	26215811	26216180	26215402	26215708	26216692	26216806	323	58	6	42	6	200	100	0.6070340115	0.8866810468	0.829	0.778	0.051
352	gene14212	LOC4336919	4	-	30680536	30680626	30680041	30680133	30681303	30681881	352	2	18	4	22	190	100	0.6054411252	0.8866810468	0.055	0.087	-0.032
422	gene20493	LOC4342434	7	-	3107413	3107588	3106845	3107219	3108540	3108618	422	20	1	43	4	200	100	0.6025742389	0.8866810468	0.909	0.843	0.066
425	gene31323	LOC4351526	12	+	2605897	2605934	2604997	2605178	2606652	2607896	425	40	5	3	0	137	100	0.6063875612	0.8866810468	0.854	1	-0.146
537	gene9559	LOC4332660	3	-	11480502	11480548	11480229	11480417	11481042	11481261	537	57	3	63	5	146	100	0.594036547	0.8866810468	0.929	0.896	0.033
599	gene18591	LOC4340813	6	+	11090867	11090912	11090522	11090602	11090993	11091089	599	17	26	33	41	145	100	0.5989244405	0.8866810468	0.311	0.357	-0.046
641	gene23415	LOC4344995	8	-	7967541	7967601	7964097	7966098	7968343	7968562	641	3	13	2	15	160	100	0.5949748268	0.8866810468	0.126	0.077	0.049
657	gene4399	LOC9266912	1	-	42669076	42669150	42668153	42668390	42669412	42669461	657	2	18	1	18	174	100	0.6022380411	0.8866810468	0.06	0.031	0.029
781	gene3470	LOC4327428	1	-	35521304	35521373	35520902	35521013	35521686	35521752	781	115	2	105	3	169	100	0.6014636799	0.8866810468	0.971	0.954	0.017
798	gene11960	LOC4334885	4	+	94482	94518	93503	93583	96203	96373	798	3	6	0	1	136	100	0.5999589846	0.8866810468	0.269	0	0.269
981	gene8536	LOC4331687	3	-	3162759	3162858	3161757	3162470	3164970	3165107	981	3	3	2	4	199	100	0.5922356249	0.8866810468	0.334	0.201	0.133
104	gene14804	LOC4337478	4	-	35131905	35131994	35131429	35131459	35132243	35132380	104	1	14	0	5	189	100	0.6232678302	0.8871376587	0.036	0	0.036
1070	gene10479	LOC4333472	3	-	23588398	23588466	23588140	23588305	23588553	23588650	1070	13	1	5	0	168	100	0.6237677923	0.8871376587	0.886	1	-0.114
1201	gene18883	LOC4341056	6	-	16365503	16365623	16365312	16365391	16365929	16366008	1201	68	2	65	1	200	100	0.6158649579	0.8871376587	0.944	0.97	-0.026
1208	gene25672	LOC4346933	9	+	12894723	12894860	12894400	12894454	12894970	12895123	1208	10	4	1	1	200	100	0.6148480638	0.8871376587	0.556	0.333	0.223
1229	gene22722	LOC4344399	7	+	29617155	29617185	29616935	29617060	29617278	29617691	1229	16	5	6	1	130	100	0.6197742219	0.8871376587	0.711	0.822	-0.111
1248	gene32034	LOC4352171	12	+	15847292	15847364	15846338	15846441	15847549	15847763	1248	14	4	4	2	172	100	0.6199262537	0.8871376587	0.67	0.538	0.132
1275	gene30390	LOC4350809	11	+	22314641	22314733	22310857	22311145	22315222	22316053	1275	2	5	1	1	192	100	0.6262656894	0.8871376587	0.172	0.342	-0.17
1279	gene18325	LOC107277321	6	-	7079085	7079250	7078559	7078951	7079599	7080402	1279	3	1	1	1	200	100	0.6235163952	0.8871376587	0.6	0.333	0.267
1280	gene18325	LOC107277321	6	-	7079089	7079250	7078559	7078951	7079599	7080402	1280	3	1	1	1	200	100	0.6235163952	0.8871376587	0.6	0.333	0.267
1392	gene1858	LOC4326180	1	+	20333217	20333318	20332000	20332362	20333396	20333504	1392	20	5	18	3	200	100	0.6254363533	0.8871376587	0.667	0.75	-0.083
1426	gene30749	LOC4351072	11	+	26778729	26778905	26777793	26778256	26779396	26779517	1426	14	3	9	1	200	100	0.6170089839	0.8871376587	0.7	0.818	-0.118
1566	gene25943	LOC4347149	9	+	16068900	16068972	16065721	16065837	16070554	16070656	1566	90	15	84	17	172	100	0.6186956982	0.8871376587	0.777	0.742	0.035
1604	gene21047	LOC4342909	7	-	10195843	10195965	10181814	10182053	10196560	10196689	1604	14	3	9	1	200	100	0.6170089839	0.8871376587	0.7	0.818	-0.118
1651	gene12396	LOC9272732	4	+	8591953	8592063	8591705	8591786	8592181	8592269	1651	3	19	2	21	200	100	0.6139761748	0.8871376587	0.073	0.045	0.028
165	gene24367	LOC9267781	8	+	23451638	23451764	23450053	23450137	23452526	23452810	165	26	2	15	2	200	100	0.6235899425	0.8871376587	0.867	0.789	0.078
1745	gene23841	LOC4345367	8	-	16523557	16523622	16521922	16522144	16523779	16523972	1745	57	1	27	1	165	100	0.627799493	0.8871376587	0.972	0.942	0.03
174	gene28485	LOC4349296	10	-	21443199	21443259	21442716	21442797	21443515	21443644	174	30	11	12	3	160	100	0.6120416795	0.8871376587	0.63	0.714	-0.084
1902	gene11633	LOC107280356	3	+	34306129	34306244	34305961	34306075	34307298	34307501	1902	29	8	16	3	200	100	0.6143499366	0.8871376587	0.644	0.727	-0.083
1906	gene24288	LOC4345762	8	+	22547520	22547661	22547187	22547407	22548391	22548522	1906	272	1	114	1	200	100	0.6092517899	0.8871376587	0.993	0.983	0.01
1974	gene4016	LOC4324328	1	-	39915527	39915590	39914952	39915043	39916188	39916238	1974	269	8	308	7	163	100	0.6147059675	0.8871376587	0.954	0.964	-0.01
1976	gene14494	LOC4337181	4	+	32752830	32752923	32752482	32752664	32753184	32753335	1976	20	15	10	10	193	100	0.6188954195	0.8871376587	0.409	0.341	0.068
2057	gene27213	LOC4348212	10	-	5697487	5697690	5694449	5697293	5697768	5697923	2057	10	2	2	0	200	100	0.62521395	0.8871376587	0.714	1	-0.286
2101	gene21168	LOC4343016	7	-	13059279	13059806	13058961	13059192	13064723	13064866	2101	29	2	28	1	200	100	0.6196015485	0.8871376587	0.879	0.933	-0.054
213	gene22155	LOC4343872	7	+	25046626	25046723	25045071	25046171	25046886	25047091	213	2	13	6	25	197	100	0.6274418245	0.8871376587	0.072	0.109	-0.037
2164	gene10252	LOC4333285	3	-	20687565	20687654	20686082	20686165	20689682	20689738	2164	3	1	1	1	189	100	0.6232966825	0.8871376587	0.613	0.346	0.267
2227	gene4659	LOC4328133	2	-	1194982	1195251	1194628	1194741	1195962	1196100	2227	283	177	164	111	200	100	0.6152474599	0.8871376587	0.444	0.425	0.019
224	gene26420	LOC4347557	9	+	19981215	19981379	19979435	19979604	19981921	19982000	224	17	6	9	2	200	100	0.628146247	0.8871376587	0.586	0.692	-0.106
2371	gene31766	LOC4351929	12	+	9364286	9364448	9361963	9362062	9364604	9364706	2371	53	628	63	674	200	100	0.6086167995	0.8871376587	0.04	0.045	-0.005
2437	gene12464	LOC107280538	4	-	10704200	10704972	10699321	10699658	10706074	10706345	2437	20	10	23	15	200	100	0.6091132708	0.8871376587	0.5	0.434	0.066
2499	gene18842	LOC4341010	6	-	15417320	15417476	15416538	15416750	15417569	15417719	2499	313	3	206	3	200	100	0.6214080958	0.8871376587	0.981	0.972	0.009
2553	gene26617	LOC4347750	9	+	21507030	21507111	21506568	21506877	21507363	21507672	2553	10	1	4	0	181	100	0.6232962112	0.8871376587	0.847	1	-0.153
257	gene16446	LOC4338933	5	+	21718444	21718522	21715725	21715943	21718821	21718951	257	19	3	12	1	178	100	0.6183674197	0.8871376587	0.781	0.871	-0.09
2629	gene16912	LOC4339342	5	+	25798896	25799046	25797989	25798190	25799203	25799317	2629	46	1	16	0	200	100	0.6236540964	0.8871376587	0.958	1	-0.042
2750	gene27082	LOC4348127	10	-	3118625	3118643	3118036	3118462	3118808	3118866	2750	16	49	6	24	118	100	0.62702703	0.8871376587	0.217	0.175	0.042
2756	gene1266	LOC4325774	1	-	10981399	10981581	10981175	10981320	10982211	10982978	2756	47	52	34	44	200	100	0.610246607	0.8871376587	0.311	0.279	0.032
2771	gene20301	LOC4342293	7	+	1181879	1182051	1180156	1181354	1182484	1182534	2771	36	4	29	2	200	100	0.6095590089	0.8871376587	0.818	0.879	-0.061
2775	gene10794	LOC4333761	3	-	27434335	27434441	27432401	27432572	27434654	27434707	2775	8	43	9	37	200	100	0.6226139666	0.8871376587	0.085	0.108	-0.023
2838	gene32112	LOC9268519	12	-	17833550	17833601	17832017	17832502	17834448	17835040	2838	13	5	5	1	151	100	0.6132173185	0.8871376587	0.633	0.768	-0.135
2933	gene12262	LOC4335112	4	+	5804286	5804376	5803080	5803170	5804995	5806787	2933	127	4	140	3	190	100	0.6276078351	0.8871376587	0.944	0.961	-0.017
346	gene26656	LOC9268032	9	+	21735680	21735782	21735423	21735585	21735896	21736639	346	3	2	6	2	200	100	0.6106708402	0.8871376587	0.429	0.6	-0.171
377	gene2378	LOC107277958	1	-	26117151	26117429	26116570	26116654	26117607	26117702	377	107	1	52	0	200	100	0.6198169453	0.8871376587	0.982	1	-0.018
394	gene25108	LOC4346451	9	-	2367096	2367145	2364626	2365022	2367694	2367818	394	20	24	9	14	149	100	0.6279578441	0.8871376587	0.359	0.301	0.058
397	gene32698	LOC9272154	12	-	25665029	25665080	25664021	25664409	25665160	25665235	397	9	50	6	25	151	100	0.627769691	0.8871376587	0.107	0.137	-0.03
427	gene31323	LOC4351526	12	+	2602829	2603350	2602331	2602596	2604250	2604841	427	48	26	8	3	200	100	0.6162294405	0.8871376587	0.48	0.571	-0.091
574	gene26712	LOC4347825	9	-	22154411	22154600	22152669	22153056	22154693	22154877	574	20	78	20	65	200	100	0.6147581336	0.8871376587	0.114	0.133	-0.019
62	gene6596	LOC4329856	2	-	23099909	23100133	23098709	23099458	23101020	23101344	62	12	2	12	1	200	100	0.6189585019	0.8871376587	0.75	0.857	-0.107
701	gene16870	LOC4339301	5	+	25460621	25460714	25459962	25460100	25461328	25461449	701	78	7	41	5	193	100	0.6282794893	0.8871376587	0.852	0.809	0.043
1100	gene13261	LOC4336003	4	+	22472931	22473023	22472254	22472392	22474613	22474679	1100	1	5	0	2	192	100	0.6292017966	0.8876357753	0.094	0	0.094
1510	gene31688	LOC9266774	12	-	7457285	7457471	7453405	7456861	7457648	7457845	1510	17	43	0	1	200	100	0.6295102383	0.8876357753	0.165	0	0.165
2096	gene9023	LOC4332146	3	+	6906806	6906909	6906639	6906724	6907020	6907411	2096	1	50	1	24	200	100	0.6301126099	0.8878659911	0.01	0.02	-0.01
986	gene28487	LOC4349299	10	-	21458496	21458549	21457486	21457608	21459564	21459736	986	14	5	9	2	153	100	0.6305669621	0.8878874634	0.647	0.746	-0.099
431	gene3103	LOC4325592	1	+	32411300	32411397	32408922	32409015	32411481	32411802	431	11	3	7	1	197	100	0.63115725	0.8881001806	0.651	0.78	-0.129
1058	gene27164	LOC9272017	10	-	4664398	4664493	4663697	4663764	4665102	4665161	1058	53	13	22	7	195	100	0.6345871221	0.8891425956	0.676	0.617	0.059
1129	gene16727	LOC4339175	5	-	24156553	24156620	24156204	24156419	24157738	24158050	1129	26	32	17	17	167	100	0.6360728854	0.8891425956	0.327	0.375	-0.048
1165	gene939	LOC4327782	1	+	7509090	7509342	7507840	7508260	7509695	7509953	1165	262	2	387	0	200	100	0.6342247693	0.8891425956	0.985	1	-0.015
1186	gene30886	LOC4351178	11	+	28498473	28498530	28498279	28498365	28498847	28498976	1186	3	63	4	58	157	100	0.646397055	0.8891425956	0.029	0.042	-0.013
1230	gene17046	LOC4339457	5	-	26799120	26799215	26798542	26798613	26799341	26799422	1230	70	0	258	2	195	100	0.638447837	0.8891425956	1	0.985	0.015
1237	gene18826	LOC4341001	6	-	14912519	14912541	14912147	14912230	14912671	14912714	1237	2	5	1	5	122	100	0.647710552	0.8891425956	0.247	0.141	0.106
1258	gene28325	LOC4349154	10	+	20284116	20284262	20283708	20283765	20284359	20284439	1258	122	1	61	1	200	100	0.6471386385	0.8891425956	0.984	0.968	0.016
1274	gene30390	LOC4350809	11	+	22314641	22314733	22310857	22311088	22315251	22316053	1274	2	1	1	0	192	100	0.6432583914	0.8891425956	0.51	1	-0.49
1276	gene30390	LOC4350809	11	+	22314641	22314733	22310857	22311145	22315251	22316053	1276	2	1	1	0	192	100	0.6432583914	0.8891425956	0.51	1	-0.49
1406	gene8266	LOC9270943	3	+	1082878	1082921	1081650	1082213	1085191	1085300	1406	5	1	2	1	143	100	0.6358749502	0.8891425956	0.778	0.583	0.195
1418	gene11938	LOC4334858	3	-	36275260	36275407	36274898	36275090	36275654	36275783	1418	4	16	8	23	200	100	0.6435670615	0.8891425956	0.111	0.148	-0.037
1428	gene17459	LOC9271205	5	+	29744677	29744754	29744081	29744155	29745542	29745932	1428	1	0	2	1	177	100	0.6431377076	0.8891425956	1	0.531	0.469
1492	gene29716	LOC4350310	11	-	10791050	10791205	10789846	10789989	10791389	10791677	1492	11	72	9	47	200	100	0.6481237659	0.8891425956	0.071	0.087	-0.016
1625	gene29181	LOC9269643	11	+	3428753	3428886	3427468	3427715	3429272	3429397	1625	75	3	78	2	200	100	0.643229328	0.8891425956	0.926	0.951	-0.025
1654	gene3822	LOC4325008	1	-	38414221	38414293	38413167	38413998	38415049	38415106	1654	58	1	64	2	172	100	0.646882582	0.8891425956	0.971	0.949	0.022
1662	gene27613	LOC4348532	10	-	13037946	13038082	13037419	13037569	13038414	13038464	1662	30	14	37	14	200	100	0.6476284859	0.8891425956	0.517	0.569	-0.052
1756	gene24114	LOC9267871	8	-	20396231	20396287	20393493	20394149	20396454	20396620	1756	2	5	0	1	156	100	0.6498858696	0.8891425956	0.204	0	0.204
1762	gene23189	LOC4344801	8	-	4533114	4533168	4532281	4532339	4533245	4533817	1762	8	20	5	17	154	100	0.6498747564	0.8891425956	0.206	0.16	0.046
1858	gene21233	LOC4343067	7	-	14521328	14521374	14520877	14520972	14521489	14521561	1858	14	2	8	2	146	100	0.6344164751	0.8891425956	0.827	0.733	0.094
1900	gene4492	LOC4327977	2	-	53451	53475	52779	52960	53584	53799	1900	121	13	28	4	124	100	0.6481359268	0.8891425956	0.882	0.85	0.032
2001	gene11503	LOC4334454	3	-	33396230	33396323	33395738	33395867	33396872	33396959	2001	2	18	3	17	193	100	0.6482248086	0.8891425956	0.054	0.084	-0.03
2248	gene20443	LOC4342398	7	-	2466739	2466928	2465658	2466002	2467128	2467357	2248	24	4	21	5	200	100	0.6394716537	0.8891425956	0.75	0.677	0.073
2311	gene19076	LOC4341203	6	-	19784851	19784883	19783443	19784579	19785161	19785293	2311	1	2	0	1	132	100	0.6358007803	0.8891425956	0.275	0	0.275
2391	gene11187	LOC4334132	3	+	30990170	30990224	30989880	30990086	30990535	30990620	2391	13	615	18	710	154	100	0.635722545	0.8891425956	0.014	0.016	-0.002
239	gene28704	LOC4349506	10	-	23068376	23068528	23068098	23068255	23069670	23071801	239	2	5	0	1	200	100	0.6469121418	0.8891425956	0.167	0	0.167
240	gene28704	LOC4349506	10	-	23068376	23068517	23068098	23068255	23069670	23071801	240	2	5	0	1	200	100	0.6469121418	0.8891425956	0.167	0	0.167
2513	gene22744	LOC4344424	8	-	119122	119215	118878	119043	119442	119509	2513	160	11	163	9	193	100	0.6408765926	0.8891425956	0.883	0.904	-0.021
2575	gene32294	LOC4352385	12	+	20802052	20802200	20801336	20801611	20802336	20805538	2575	7	3	1	0	200	100	0.6328475841	0.8891425956	0.538	1	-0.462
2621	gene29936	LOC4350473	11	+	15734704	15734785	15722253	15722355	15735348	15735507	2621	51	4	4	0	181	100	0.6466587884	0.8891425956	0.876	1	-0.124
2631	gene19490	LOC9266117	6	-	25289781	25289861	25289605	25289660	25290140	25290239	2631	2	5	0	1	180	100	0.6482188375	0.8891425956	0.182	0	0.182
2836	gene32112	LOC9268519	12	-	17833550	17833601	17832017	17832505	17834448	17835040	2836	13	5	5	3	151	100	0.6429261005	0.8891425956	0.633	0.525	0.108
2918	gene7036	LOC9271215	2	-	27237822	27237887	27237518	27237719	27238402	27238537	2918	18	2	3	0	165	100	0.6491587577	0.8891425956	0.845	1	-0.155
297	gene30	LOC4326451	1	+	197914	197954	197654	197838	198033	198225	297	12	10	7	8	140	100	0.6499271791	0.8891425956	0.462	0.385	0.077
442	gene16215	LOC4338711	5	-	19365224	19365280	19364390	19364818	19365658	19365861	442	6	34	4	16	156	100	0.6348873024	0.8891425956	0.102	0.138	-0.036
478	gene23220	LOC4344827	8	-	4962642	4962842	4962192	4962365	4967387	4967540	478	2	0	5	1	200	100	0.6488108553	0.8891425956	1	0.714	0.286
479	gene23220	LOC4344827	8	-	4962642	4962842	4962192	4962365	4967399	4967540	479	2	0	5	1	200	100	0.6488108553	0.8891425956	1	0.714	0.286
4	gene988	LOC4326749	1	-	7930313	7930378	7929617	7930155	7930446	7930961	4	2	1	5	1	165	100	0.637421456	0.8891425956	0.548	0.752	-0.204
770	gene13149	LOC4335907	4	-	21706861	21706944	21706181	21706551	21707283	21707408	770	8	24	9	35	183	100	0.6454924832	0.8891425956	0.154	0.123	0.031
89	gene5780	LOC4329138	2	-	12416470	12416547	12415697	12415764	12416966	12417166	89	53	3	55	2	177	100	0.647708137	0.8891425956	0.909	0.94	-0.031
929	gene15163	LOC4337807	5	-	2750821	2750873	2749086	2749931	2751436	2751498	929	25	12	18	11	152	100	0.6494342402	0.8891425956	0.578	0.518	0.06
988	gene28487	LOC4349299	10	-	21458496	21458570	21457486	21457608	21459564	21459671	988	16	5	10	2	174	100	0.6470086251	0.8891425956	0.648	0.742	-0.094
1775	gene7811	LOC9266501	2	+	33967674	33967723	33967406	33967496	33967839	33968022	1775	13	12	2	3	149	100	0.6505786407	0.8894320565	0.421	0.309	0.112
1507	gene15621	LOC4338198	5	-	8693076	8693144	8692792	8692993	8695912	8696461	1507	57	6	20	3	168	100	0.6510908199	0.8895308363	0.85	0.799	0.051
203	gene7558	LOC4330785	2	-	31918006	31918347	31916834	31917026	31919195	31919266	203	39	168	33	126	200	100	0.6518660817	0.8899566905	0.104	0.116	-0.012
2318	gene19409	LOC4341503	6	+	24303845	24306145	24300275	24302243	24306239	24306434	2318	35	1	11	0	200	100	0.6522827969	0.8899566905	0.946	1	-0.054
118	gene5521	LOC4328910	2	-	8728052	8728108	8727736	8727866	8728306	8728502	118	6	252	5	158	156	100	0.6532416832	0.8900638029	0.015	0.02	-0.005
1195	gene26431	LOC4347569	9	+	20049919	20050021	20045306	20046548	20050457	20050489	1195	11	11	7	5	200	100	0.6529856567	0.8900638029	0.333	0.412	-0.079
2037	gene12752	LOC9267440	4	-	16864975	16865075	16864700	16864853	16866963	16868057	2037	168	0	111	1	200	100	0.6565518238	0.8910097347	1	0.982	0.018
2491	gene21428	LOC4343245	7	+	17778418	17778517	17778132	17778262	17778708	17778782	2491	112	1	45	0	199	100	0.6565798737	0.8910097347	0.983	1	-0.017
2525	gene29592	LOC4350209	11	-	8103239	8103335	8101807	8102012	8103974	8104154	2525	17	161	19	211	196	100	0.6550079025	0.8910097347	0.051	0.044	0.007
2530	gene8450	LOC4331604	3	+	2531398	2531511	2531187	2531327	2531602	2532357	2530	66	12	55	8	200	100	0.6553259715	0.8910097347	0.733	0.775	-0.042
2565	gene16518	LOC4339006	5	+	22567540	22567627	22566083	22566388	22568160	22570918	2565	15	1	5	0	187	100	0.6551580858	0.8910097347	0.889	1	-0.111
803	gene29749	LOC9271777	11	-	11519227	11519305	11518405	11518728	11519701	11521808	803	14	22	6	7	178	100	0.6562894088	0.8910097347	0.263	0.325	-0.062
237	gene16940	LOC9271180	5	+	26051679	26051875	26050539	26050624	26052073	26052200	237	3	24	5	28	200	100	0.6579140499	0.8916234645	0.059	0.082	-0.023
970	gene22044	LOC9267044	7	+	24120184	24120251	24119163	24120051	24120483	24123438	970	3	5	6	15	167	100	0.6575180105	0.8916234645	0.264	0.193	0.071
1967	gene12554	LOC9269666	4	+	12662587	12662688	12661859	12662068	12663874	12664106	1967	1	13	0	4	200	100	0.6599017117	0.8937181923	0.037	0	0.037
1084	gene5700	LOC4329070	2	-	11189995	11190070	11189476	11189722	11192427	11193832	1084	4	4	1	2	175	100	0.6650237195	0.896454188	0.364	0.222	0.142
2224	gene11759	LOC9266306	3	+	35053310	35053513	35052748	35053034	35053589	35053693	2224	4	2	4	1	200	100	0.6627725127	0.896454188	0.5	0.667	-0.167
223	gene26420	LOC4347557	9	+	19981215	19981407	19979444	19979604	19981918	19982000	223	28	4	12	1	200	100	0.6636526667	0.896454188	0.778	0.857	-0.079
2360	gene959	LOC4326361	1	-	7678056	7678092	7677152	7677489	7678493	7678615	2360	19	22	15	14	136	100	0.6631847087	0.896454188	0.388	0.441	-0.053
2497	gene9697	LOC4332795	3	+	12729860	12730022	12729567	12729778	12730672	12730792	2497	37	1	11	0	200	100	0.664308173	0.896454188	0.949	1	-0.051
255	gene16446	LOC4338933	5	+	21718414	21718522	21715725	21715943	21718821	21718951	255	33	3	19	1	200	100	0.66443654	0.896454188	0.846	0.905	-0.059
649	gene31370	LOC4351564	12	+	3014135	3014213	3013299	3013874	3014313	3014574	649	4	4	1	2	178	100	0.665025362	0.896454188	0.36	0.219	0.141
1588	gene29766	LOC4350352	11	-	11801432	11801543	11800348	11800725	11801635	11801860	1588	9	205	1	14	200	100	0.6657670767	0.8968561153	0.021	0.034	-0.013
171	gene13376	LOC4336115	4	+	23468877	23468938	23467523	23467688	23469696	23469989	171	1	10	2	11	161	100	0.6675767809	0.8973016143	0.058	0.101	-0.043
2269	gene20398	LOC4342365	7	-	2090938	2091004	2090054	2090437	2091091	2091225	2269	2	8	1	2	166	100	0.6691175406	0.8973016143	0.131	0.231	-0.1
2270	gene20398	LOC4342365	7	-	2090938	2090999	2090054	2090437	2091091	2091232	2270	2	8	1	2	161	100	0.6695211544	0.8973016143	0.134	0.237	-0.103
2479	gene31935	LOC9268358	12	-	13057860	13058002	13057697	13057763	13058294	13058670	2479	1	2	2	8	200	100	0.6666933028	0.8973016143	0.2	0.111	0.089
2640	gene11332	LOC4334278	3	+	32109572	32109691	32108700	32108847	32110003	32110437	2640	18	2	11	2	200	100	0.6683641208	0.8973016143	0.818	0.733	0.085
2662	gene1416	LOC4326803	1	-	13344677	13344967	13342970	13344233	13345065	13345466	2662	21	7	11	5	200	100	0.6677052293	0.8973016143	0.6	0.524	0.076
272	gene3521	LOC4327372	1	-	35924731	35924829	35923835	35924301	35925311	35925847	272	3	0	9	1	198	100	0.6696479406	0.8973016143	1	0.82	0.18
274	gene3521	LOC4327372	1	-	35924731	35924826	35923746	35924301	35925311	35925430	274	3	0	9	1	195	100	0.6694520217	0.8973016143	1	0.822	0.178
2522	gene4826	LOC4328284	2	+	2550482	2550550	2545929	2549840	2550767	2551242	2522	40	134	30	113	168	100	0.6714922364	0.8988938857	0.151	0.136	0.015
2545	gene24151	LOC4345637	8	+	20828472	20829070	20828043	20828385	20829980	20830103	2545	65	1	18	0	200	100	0.6726265223	0.8988938857	0.97	1	-0.03
2751	gene29767	LOC107278362	11	-	11876930	11877048	11876004	11876431	11878594	11878861	2751	20	5	12	2	200	100	0.6718785736	0.8988938857	0.667	0.75	-0.083
2794	gene2326	LOC4326574	1	-	25530961	25531222	25530489	25530653	25531306	25531347	2794	8	4	9	3	200	100	0.6724993673	0.8988938857	0.5	0.6	-0.1
337	gene16582	LOC4339063	5	+	23002473	23002551	23001732	23001827	23003509	23003605	337	66	3	37	1	178	100	0.6730590222	0.8988938857	0.925	0.954	-0.029
552	gene8598	LOC4331748	3	+	3667673	3667808	3664583	3665002	3667955	3669937	552	1	10	1	5	200	100	0.6750964065	0.9010197584	0.048	0.091	-0.043
2113	gene32562	LOC4352629	12	-	23951339	23951420	23950695	23950872	23951564	23951862	2113	1	3	2	3	181	100	0.6756834216	0.9010726884	0.156	0.269	-0.113
2147	gene3066	LOC4326884	1	+	32141140	32141219	32139679	32140378	32141444	32143432	2147	1	10	1	5	179	100	0.6760273335	0.9010726884	0.053	0.101	-0.048
2813	gene28088	LOC4348940	10	-	18333994	18334150	18332874	18333763	18334248	18334390	2813	2	37	1	32	200	100	0.6765692482	0.9012009353	0.026	0.015	0.011
2354	gene26468	LOC4347608	9	-	20333082	20333145	20332089	20332158	20333392	20334389	2354	2	1	3	3	163	100	0.6776527832	0.9012773653	0.551	0.38	0.171
353	gene14125	LOC4336831	4	-	29970524	29970728	29970119	29970273	29970805	29970994	353	46	3	46	2	200	100	0.6779638342	0.9012773653	0.885	0.92	-0.035
660	gene20749	LOC107281496	7	+	5367359	5367576	5366665	5367259	5381680	5381916	660	16	14	6	7	200	100	0.677814063	0.9012773653	0.364	0.3	0.064
1227	gene10367	LOC4333375	3	-	22185091	22185144	22184610	22184670	22185529	22185736	1227	13	36	2	8	153	100	0.68133635	0.9033578654	0.191	0.14	0.051
1575	gene25943	LOC4347149	9	+	16069046	16069118	16068900	16068972	16070554	16070656	1575	89	10	73	10	172	100	0.6811585208	0.9033578654	0.838	0.809	0.029
2736	gene10227	LOC4333267	3	+	20395823	20395908	20394712	20395027	20397767	20398065	2736	2	0	6	1	185	100	0.6816016934	0.9033578654	1	0.764	0.236
817	gene7441	LOC4330670	2	+	30875737	30875758	30875544	30875631	30876031	30876150	817	2	38	0	5	121	100	0.6819591612	0.9033578654	0.042	0	0.042
818	gene7441	LOC4330670	2	+	30875740	30875758	30875544	30875631	30876031	30876150	818	2	38	0	5	118	100	0.6822094265	0.9033578654	0.043	0	0.043
835	gene25817	LOC4347044	9	+	14672817	14672901	14671542	14671731	14673020	14673380	835	86	1	101	2	184	100	0.6816227265	0.9033578654	0.979	0.965	0.014
1309	gene13001	LOC4335771	4	-	20305449	20305567	20305265	20305379	20306892	20307010	1309	12	1	6	1	200	100	0.6830274017	0.9038490879	0.857	0.75	0.107
1414	gene14277	LOC4336978	4	-	31121135	31121285	31120667	31120743	31122270	31122375	1414	292	2	86	0	200	100	0.6866330317	0.9074326732	0.986	1	-0.014
1815	gene1632	LOC9267988	1	+	16594562	16594630	16592841	16592934	16595243	16595350	1815	9	10	9	13	168	100	0.6865955672	0.9074326732	0.349	0.292	0.057
2897	gene9164	LOC4332277	3	-	8096741	8096948	8096472	8096643	8101515	8102937	2897	131	1	83	0	200	100	0.6876950695	0.9076728132	0.985	1	-0.015
2985	gene31157	LOC9272112	12	-	1389603	1389670	1388532	1388816	1390995	1391260	2985	1	55	0	37	167	100	0.6878302947	0.9076728132	0.011	0	0.011
38	gene61	LOC4326160	1	+	425817	425856	425567	425755	426501	426785	38	2	15	1	13	139	100	0.6881614355	0.9076728132	0.088	0.052	0.036
319	gene26820	LOC4347917	9	-	22796999	22797254	22796550	22796656	22797342	22797892	319	127	1	54	0	200	100	0.6888429415	0.9079794183	0.984	1	-0.016
2958	gene18893	LOC4341060	6	-	16477900	16477976	16475406	16475458	16478929	16479038	2958	9	2	8	1	176	100	0.6907687151	0.9099246527	0.719	0.82	-0.101
1218	gene24500	LOC4345940	8	-	24649226	24649367	24648382	24648840	24649460	24649526	1218	28	1	15	1	200	100	0.6940018914	0.9117635061	0.933	0.882	0.051
1462	gene27701	LOC4348603	10	+	14279304	14279839	14278674	14279204	14280299	14280513	1462	38	6	19	4	200	100	0.693573267	0.9117635061	0.76	0.704	0.056
1834	gene7337	LOC4330574	2	+	30095946	30096033	30094237	30094498	30096197	30096893	1834	45	57	14	15	187	100	0.6940807736	0.9117635061	0.297	0.333	-0.036
220	gene26420	LOC4347557	9	+	19986228	19986774	19981921	19982000	19987043	19987103	220	51	1	13	0	200	100	0.6947235509	0.9117635061	0.962	1	-0.038
2630	gene10612	LOC4333604	3	-	25520976	25521039	25520783	25520894	25521557	25521599	2630	6	36	5	23	163	100	0.6948702091	0.9117635061	0.093	0.118	-0.025
2674	gene17050	LOC4339461	5	-	26818368	26818495	26816857	26817241	26818639	26818753	2674	11	9	23	15	200	100	0.693444763	0.9117635061	0.379	0.434	-0.055
1126	gene21486	LOC4343292	7	+	18563481	18563544	18563036	18563407	18563627	18563699	1126	194	10	188	8	163	100	0.6981679171	0.9119909149	0.922	0.935	-0.013
1311	gene30929	LOC4351221	11	-	28903002	28903059	28902745	28902886	28903625	28903697	1311	24	1	13	1	157	100	0.699553862	0.9119909149	0.939	0.892	0.047
134	gene9669	LOC9271735	3	+	12524049	12524346	12523680	12523913	12524428	12524514	134	33	3	18	1	200	100	0.698546647	0.9119909149	0.846	0.9	-0.054
1629	gene29181	LOC9269643	11	+	3430545	3430637	3430317	3430402	3430751	3430809	1629	10	19	12	28	192	100	0.6986158448	0.9119909149	0.215	0.182	0.033
1984	gene5238	LOC9266610	2	-	5818452	5818485	5816455	5816839	5818584	5819349	1984	3	33	1	18	133	100	0.6965187701	0.9119909149	0.064	0.04	0.024
2167	gene31491	LOC4351682	12	+	4194370	4194435	4193929	4194169	4195159	4195410	2167	1	24	0	6	165	100	0.6991326226	0.9119909149	0.025	0	0.025
2276	gene11955	LOC4334879	3	+	36389236	36389312	36387915	36388043	36389448	36389761	2276	3	6	1	1	176	100	0.6986864093	0.9119909149	0.221	0.362	-0.141
242	gene16875	LOC4339306	5	+	25491643	25491705	25489319	25490970	25492216	25492282	242	1	3	0	1	162	100	0.6991198375	0.9119909149	0.171	0	0.171
2972	gene32526	LOC4352593	12	+	23621884	23622012	23619834	23619894	23623490	23624086	2972	3	9	4	17	200	100	0.6986790936	0.9119909149	0.143	0.105	0.038
725	gene19458	LOC4341546	6	-	24940412	24940490	24939885	24940043	24940577	24940850	725	1	7	0	2	178	100	0.6956732682	0.9119909149	0.074	0	0.074
1645	gene12396	LOC9272732	4	+	8589341	8589448	8588654	8589070	8589594	8589653	1645	15	1	8	1	200	100	0.7041805107	0.9123249727	0.882	0.8	0.082
1661	gene11059	LOC4334005	3	-	29977294	29977377	29976156	29976665	29977486	29977701	1661	133	21	94	17	183	100	0.7040505582	0.9123249727	0.776	0.751	0.025
2166	gene31491	LOC4351682	12	+	4194350	4194435	4193929	4194169	4195159	4195410	2166	1	24	0	6	185	100	0.7029151017	0.9123249727	0.022	0	0.022
2170	gene21181	LOC9268478	7	-	13282913	13282947	13282748	13282839	13283022	13283055	2170	3	6	1	1	134	100	0.7027574725	0.9123249727	0.272	0.427	-0.155
2375	gene5070	LOC107280141	2	-	4525069	4525152	4524557	4524759	4526269	4526805	2375	2	2	2	1	183	100	0.7056902827	0.9123249727	0.353	0.522	-0.169
2505	gene4560	LOC4328043	2	-	568896	568960	568419	568542	569616	571629	2505	38	5	2	0	164	100	0.7014861507	0.9123249727	0.823	1	-0.177
413	gene27953	LOC4348807	10	+	16840785	16840891	16840011	16840251	16841061	16841173	413	7	20	18	42	200	100	0.7051385385	0.9123249727	0.149	0.176	-0.027
534	gene907	LOC4325894	1	+	7288661	7288726	7288194	7288252	7288861	7289003	534	6	16	10	21	165	100	0.7053086841	0.9123249727	0.185	0.224	-0.039
541	gene31433	LOC9267893	12	-	3632820	3633098	3632309	3632588	3634351	3634495	541	7	17	1	4	200	100	0.7040722747	0.9123249727	0.171	0.111	0.06
70	gene20059	LOC9266840	6	+	30590395	30590500	30589847	30589984	30591202	30591327	70	25	6	42	8	200	100	0.7061268953	0.9123249727	0.676	0.724	-0.048
71	gene20059	LOC9266840	6	+	30590398	30590500	30589765	30589984	30591202	30591327	71	25	6	42	8	200	100	0.7061268953	0.9123249727	0.676	0.724	-0.048
726	gene19758	LOC4341824	6	-	28049990	28050059	28047583	28048245	28053725	28054243	726	1	0	78	22	169	100	0.703768209	0.9123249727	1	0.677	0.323
802	gene12082	LOC107280779	4	-	1745510	1745588	1745233	1745400	1745686	1745758	802	2	1	2	2	178	100	0.7058210434	0.9123249727	0.529	0.36	0.169
939	gene15163	LOC4337807	5	-	2751985	2752022	2751590	2751838	2752133	2752991	939	35	4	14	1	137	100	0.7043574221	0.9123249727	0.865	0.911	-0.046
1997	gene15074	LOC4337713	5	+	1874678	1874769	1872354	1872682	1876177	1876238	1997	6	1	3	1	191	100	0.7071641297	0.9128293653	0.759	0.611	0.148
2039	gene28731	LOC4349525	11	-	1973	2728	1703	1756	3889	3945	2039	70	22	41	11	200	100	0.7092172774	0.9128293653	0.614	0.651	-0.037
2193	gene6176	LOC4329484	2	-	18829454	18829540	18829276	18829350	18829903	18829965	2193	116	1	66	1	186	100	0.7087784115	0.9128293653	0.984	0.973	0.011
461	gene13638	LOC4336362	4	-	25486649	25486697	25486443	25486519	25486865	25486929	461	6	13	3	9	148	100	0.7083540866	0.9128293653	0.238	0.184	0.054
465	gene15774	LOC4338323	5	-	13092018	13092231	13091813	13091933	13092311	13092415	465	77	4	78	3	200	100	0.7092259807	0.9128293653	0.906	0.929	-0.023
697	gene4842	LOC4328300	2	+	2667297	2667369	2666689	2666795	2667706	2668162	697	217	5	173	3	172	100	0.7089751424	0.9128293653	0.962	0.971	-0.009
1296	gene31734	LOC4351897	12	-	8677900	8677985	8672270	8672422	8679144	8679518	1296	14	2	4	1	185	100	0.7123656584	0.912981698	0.791	0.684	0.107
1331	gene3729	LOC4324937	1	+	37732949	37733020	37731881	37732025	37733904	37734720	1331	7	6	5	3	171	100	0.7135102453	0.912981698	0.406	0.494	-0.088
1400	gene22395	LOC107278765	7	+	26953976	26954112	26953440	26953553	26954228	26954414	1400	1	1	2	4	200	100	0.7147626251	0.912981698	0.333	0.2	0.133
1460	gene23149	LOC4344767	8	+	4105651	4105785	4105293	4105545	4105948	4106900	1460	1	2	1	4	200	100	0.7130632021	0.912981698	0.2	0.111	0.089
1914	gene25700	LOC9269780	9	-	13218426	13218549	13216111	13217280	13219063	13221894	1914	1	2	1	4	200	100	0.7130632021	0.912981698	0.2	0.111	0.089
1937	gene29346	LOC107277378	11	-	5174705	5174859	5173247	5173734	5174947	5175109	1937	51	10	20	3	200	100	0.7146976629	0.912981698	0.718	0.769	-0.051
2204	gene27677	LOC4348582	10	-	13852895	13852955	13852221	13852548	13853096	13853497	2204	2	25	0	3	160	100	0.7098309792	0.912981698	0.048	0	0.048
2245	gene1291	LOC4323905	1	-	11260307	11260399	11259689	11259804	11263997	11264076	2245	32	4	2	0	192	100	0.7145897708	0.912981698	0.806	1	-0.194
2408	gene2255	LOC9271596	1	-	24814836	24814939	24814510	24814589	24815539	24815698	2408	7	58	10	68	200	100	0.7124323329	0.912981698	0.057	0.068	-0.011
2478	gene31935	LOC9268358	12	-	13057697	13058002	13057167	13057215	13058294	13058670	2478	11	1	20	1	200	100	0.7115843495	0.912981698	0.846	0.909	-0.063
459	gene32431	LOC4352501	12	-	22723870	22723984	22723144	22723758	22724329	22724446	459	26	2	27	3	200	100	0.7140647427	0.912981698	0.867	0.818	0.049
507	gene10717	LOC4333696	3	-	26555418	26555437	26553926	26555244	26555750	26556152	507	1	11	1	6	119	100	0.7137417328	0.912981698	0.071	0.123	-0.052
1680	gene15718	LOC9271043	5	-	11260967	11261075	11257101	11258193	11261163	11261365	1680	18	1	10	1	200	100	0.7180583093	0.9137740787	0.9	0.833	0.067
1944	gene21468	LOC4343276	7	-	18339864	18339902	18339657	18339708	18339991	18340085	1944	1	47	0	16	138	100	0.7179639802	0.9137740787	0.015	0	0.015
2256	gene20718	LOC107281781	7	+	4986402	4986452	4982680	4983515	4986540	4986612	2256	4	6	3	3	150	100	0.7164419435	0.9137740787	0.308	0.4	-0.092
2993	gene12354	LOC4335187	4	-	7900696	7900852	7900247	7900444	7901408	7901807	2993	81	4	29	2	200	100	0.7180944664	0.9137740787	0.91	0.879	0.031
585	gene4735	LOC4328203	2	+	1683489	1683602	1682668	1682771	1684258	1684378	585	96	5	53	2	200	100	0.7171242448	0.9137740787	0.906	0.93	-0.024
659	gene18866	LOC4341033	6	-	15920070	15920136	15919707	15919982	15920306	15920407	659	2	4	1	1	166	100	0.7173418101	0.9137740787	0.231	0.376	-0.145
1841	gene17919	LOC4340252	6	+	3411478	3411547	3410606	3410678	3411958	3412030	1841	46	7	26	5	169	100	0.7197758261	0.91533756	0.795	0.755	0.04
756	gene23315	LOC4344909	8	+	5951165	5951355	5942644	5942853	5951645	5951717	756	15	4	1	0	200	100	0.7210391423	0.9163677848	0.652	1	-0.348
1497	gene3641	LOC4324753	1	-	37026046	37026190	37025868	37025934	37026283	37026364	1497	17	63	8	35	200	100	0.7345736877	0.9164741063	0.119	0.103	0.016
1513	gene25085	LOC9268907	9	+	1988990	1989081	1985852	1988469	1989386	1989488	1513	6	25	0	1	191	100	0.7350479234	0.9164741063	0.112	0	0.112
1534	gene10816	LOC4333785	3	-	27709810	27709934	27709481	27709549	27710029	27710198	1534	29	27	3	2	200	100	0.735626842	0.9164741063	0.349	0.429	-0.08
1682	gene15718	LOC9271043	5	-	11260719	11261075	11258011	11258193	11261163	11261363	1682	99	1	59	1	200	100	0.7323511649	0.9164741063	0.98	0.967	0.013
1795	gene26616	LOC4347749	9	+	21493181	21493311	21492892	21493068	21493561	21493657	1795	5	101	4	104	200	100	0.7219418288	0.9164741063	0.024	0.019	0.005
1874	gene25180	LOC107278788	9	+	4050135	4050271	4049717	4050050	4051565	4051701	1874	36	28	34	30	200	100	0.725940042	0.9164741063	0.391	0.362	0.029
1894	gene9253	LOC4332368	3	-	8873719	8873911	8873196	8873330	8875189	8875446	1894	4	7	4	5	200	100	0.7282111279	0.9164741063	0.222	0.286	-0.064
1966	gene12554	LOC9269666	4	+	12662564	12662688	12661859	12662068	12663874	12664106	1966	2	13	1	4	200	100	0.7354802961	0.9164741063	0.071	0.111	-0.04
1	gene12535	LOC107278355	4	+	12393456	12394386	12392530	12393364	12394503	12394695	1	22	1	5	0	200	100	0.7326905104	0.9164741063	0.917	1	-0.083
2081	gene20159	LOC4342172	7	-	116311	116371	115916	115997	117028	117238	2081	82	1	18	0	160	100	0.7322513708	0.9164741063	0.981	1	-0.019
2082	gene20159	LOC4342172	7	-	116311	116406	115916	115997	117028	117238	2082	85	1	18	0	195	100	0.7306920204	0.9164741063	0.978	1	-0.022
2212	gene14373	LOC4337066	4	-	31834846	31835034	31832826	31833894	31836192	31836452	2212	46	16	21	6	200	100	0.7245068269	0.9164741063	0.59	0.636	-0.046
2225	gene11759	LOC9266306	3	+	35053310	35053453	35052748	35053034	35053589	35053693	2225	4	2	1	1	200	100	0.7295969815	0.9164741063	0.5	0.333	0.167
22	gene21956	LOC4343706	7	+	23345157	23345289	23344690	23345037	23345588	23345728	22	16	4	1	0	200	100	0.7330539057	0.9164741063	0.667	1	-0.333
2383	gene6200	LOC4329506	2	+	19069371	19069461	19067740	19067833	19069932	19070103	2383	32	2	10	1	190	100	0.7330285714	0.9164741063	0.894	0.84	0.054
2418	gene27696	LOC4348598	10	+	14238374	14238457	14237765	14237928	14239220	14240240	2418	4	1	2	1	183	100	0.7256380802	0.9164741063	0.686	0.522	0.164
2444	gene2271	LOC107279176	1	-	24994225	24994322	24990934	24991009	24994404	24994568	2444	4	1	2	1	197	100	0.7261212664	0.9164741063	0.67	0.504	0.166
2489	gene21428	LOC4343245	7	+	17779271	17779340	17778646	17778782	17780055	17780476	2489	21	1	12	1	169	100	0.7265511794	0.9164741063	0.926	0.877	0.049
2493	gene1917	LOC4324677	1	+	21161566	21161629	21161293	21161431	21161912	21161982	2493	1	22	1	37	163	100	0.7337803153	0.9164741063	0.027	0.016	0.011
2886	gene12209	LOC9269363	4	+	4756986	4757118	4756109	4756207	4757398	4757699	2886	118	5	92	3	200	100	0.7333137747	0.9164741063	0.922	0.939	-0.017
2894	gene5191	LOC4328624	2	-	5473940	5474027	5473344	5473633	5474886	5475203	2894	16	2	13	1	187	100	0.727763931	0.9164741063	0.811	0.874	-0.063
2898	gene9164	LOC4332277	3	-	8100719	8100824	8099376	8099507	8101515	8102937	2898	3	5	2	5	200	100	0.7352587276	0.9164741063	0.231	0.167	0.064
2945	gene17987	LOC4340304	6	-	3957220	3958676	3956913	3957057	3959382	3959451	2945	132	14	64	8	200	100	0.729923678	0.9164741063	0.825	0.8	0.025
2957	gene18893	LOC4341060	6	-	16477900	16477964	16475406	16475458	16478929	16479038	2957	4	2	1	1	164	100	0.7283050475	0.9164741063	0.549	0.379	0.17
2961	gene18893	LOC4341060	6	-	16480816	16480888	16479136	16479373	16481014	16481762	2961	12	1	3	0	172	100	0.7230469673	0.9164741063	0.875	1	-0.125
2983	gene13763	LOC4336488	4	+	26570755	26570939	26569982	26570069	26571400	26571775	2983	83	1	49	1	200	100	0.7285949419	0.9164741063	0.976	0.961	0.015
333	gene11796	LOC4334723	3	+	35285274	35285627	35284988	35285191	35286650	35286874	333	81	330	54	236	200	100	0.7241537877	0.9164741063	0.109	0.103	0.006
3	gene12535	LOC107278355	4	+	12393456	12394372	12392530	12393364	12394503	12394695	3	22	1	5	0	200	100	0.7326905104	0.9164741063	0.917	1	-0.083
643	gene17631	LOC4339977	6	+	1458366	1458448	1458128	1458261	1458562	1458828	643	53	1	104	3	182	100	0.7328292686	0.9164741063	0.967	0.95	0.017
727	gene27258	LOC4348242	10	+	6541010	6541108	6540761	6540916	6541748	6541847	727	24	71	24	80	198	100	0.7223078283	0.9164741063	0.146	0.132	0.014
769	gene13149	LOC4335907	4	-	21706856	21706944	21706206	21706551	21707283	21707408	769	8	24	14	35	188	100	0.7303345232	0.9164741063	0.151	0.175	-0.024
907	gene32798	LOC4352824	12	+	26555263	26555428	26554608	26554785	26555512	26555849	907	304	7	768	15	200	100	0.726513883	0.9164741063	0.956	0.962	-0.006
2440	gene8954	LOC4332085	3	+	6284199	6284256	6283729	6284078	6285110	6285245	2440	6	2	5	1	157	100	0.7382476829	0.9187173805	0.656	0.761	-0.105
600	gene10486	LOC4333478	3	-	23635122	23635194	23633272	23633572	23639717	23639815	600	14	9	6	5	172	100	0.7383361737	0.9187173805	0.475	0.411	0.064
1174	gene25496	LOC9266775	9	-	10475055	10475142	10474515	10474946	10476278	10476791	1174	23	9	10	3	187	100	0.7392185915	0.9192496876	0.577	0.641	-0.064
1116	gene15464	LOC4338062	5	-	6359964	6360027	6359803	6359876	6360147	6360207	1116	108	1	31	0	163	100	0.7404963143	0.9197073388	0.985	1	-0.015
2055	gene27213	LOC4348212	10	-	5697487	5697672	5694449	5697293	5697768	5697923	2055	8	2	1	0	200	100	0.740259363	0.9197073388	0.667	1	-0.333
1055	gene25272	LOC9266370	9	+	5837240	5837289	5835638	5835713	5838047	5838389	1055	10	18	12	18	149	100	0.7428745832	0.9206862912	0.272	0.309	-0.037
1115	gene15464	LOC4338062	5	-	6358459	6358696	6358105	6358377	6358949	6359015	1115	146	32	57	11	200	100	0.743232691	0.9206862912	0.695	0.722	-0.027
1213	gene25672	LOC4346933	9	+	12894723	12894783	12894400	12894454	12894970	12895123	1213	1	4	0	1	160	100	0.7466013902	0.9206862912	0.135	0	0.135
1315	gene25456	LOC107277727	9	+	9775418	9775448	9772411	9772458	9775530	9775815	1315	7	1	12	1	130	100	0.7445098224	0.9206862912	0.843	0.902	-0.059
1421	gene25891	LOC4347116	9	+	15507050	15507194	15505216	15505361	15507327	15507595	1421	4	7	1	1	200	100	0.7445245623	0.9206862912	0.222	0.333	-0.111
1552	gene8861	LOC107277809	3	-	5600295	5600395	5596283	5599888	5601245	5601317	1552	1	4	0	1	200	100	0.7443412106	0.9206862912	0.111	0	0.111
160	gene22046	LOC4343783	7	-	24136626	24136692	24134902	24135330	24136759	24136880	160	4	59	2	40	166	100	0.7441129321	0.9206862912	0.039	0.029	0.01
1703	gene26737	LOC4347851	9	+	22273623	22273828	22272947	22273082	22273995	22274200	1703	155	17	121	15	200	100	0.7468904405	0.9206862912	0.82	0.801	0.019
18	gene14285	LOC4336986	4	+	31211853	31211997	31205343	31205865	31212715	31212956	18	89	2	68	1	200	100	0.7481145284	0.9206862912	0.957	0.971	-0.014
2226	gene4659	LOC4328133	2	-	1194902	1195251	1194628	1194741	1195962	1196094	2226	471	177	282	111	200	100	0.7478481506	0.9206862912	0.571	0.56	0.011
2598	gene17863	LOC4340201	6	+	3054304	3054383	3054019	3054196	3054601	3054738	2598	1	12	1	20	179	100	0.7435581395	0.9206862912	0.044	0.027	0.017
444	gene8210	LOC4331367	3	+	675681	675902	675458	675541	676049	676188	444	44	2	34	1	200	100	0.7451498942	0.9206862912	0.917	0.944	-0.027
791	gene32619	LOC4352680	12	+	24816090	24816160	24815586	24815693	24817083	24817413	791	17	8	23	13	170	100	0.7456914858	0.9206862912	0.556	0.51	0.046
987	gene28487	LOC4349299	10	-	21458496	21458589	21457486	21457608	21459564	21459776	987	22	5	12	2	193	100	0.7473394548	0.9206862912	0.695	0.757	-0.062
998	gene7406	LOC4330633	2	-	30548780	30548864	30548476	30548571	30549275	30549562	998	108	4	105	3	184	100	0.746467664	0.9206862912	0.936	0.95	-0.014
1089	gene29567	LOC9269931	11	-	7798014	7798152	7796533	7797836	7798478	7799617	1089	10	7	4	2	200	100	0.7502166448	0.9215905564	0.417	0.5	-0.083
1368	gene15853	LOC4338388	5	-	14500003	14500070	14498629	14499174	14500210	14501197	1368	30	20	6	5	167	100	0.7499841025	0.9215905564	0.473	0.418	0.055
866	gene9823	LOC4332903	3	+	14179911	14180187	14179057	14179097	14180417	14180598	866	41	20	38	21	200	100	0.7495408045	0.9215905564	0.506	0.475	0.031
1778	gene29532	LOC9270334	11	-	7394865	7395025	7394431	7394514	7396478	7396576	1778	45	3	41	2	200	100	0.7511698858	0.9222012806	0.882	0.911	-0.029
2687	gene5277	LOC4328703	2	+	6213091	6213160	6206869	6207858	6213291	6213791	2687	9	1	2	0	169	100	0.7535412793	0.9228058946	0.842	1	-0.158
480	gene23220	LOC4344827	8	-	4962731	4962842	4962239	4962365	4967387	4967540	480	1	0	4	1	200	100	0.7532127275	0.9228058946	1	0.667	0.333
626	gene20957	LOC4342835	7	-	8282505	8283020	8281895	8282358	8283226	8286292	626	86	12	43	5	200	100	0.7531017825	0.9228058946	0.782	0.811	-0.029
715	gene1756	LOC9271859	1	+	18586248	18586366	18585728	18586086	18586462	18586550	715	24	3	18	3	200	100	0.7539442818	0.9228058946	0.8	0.75	0.05
799	gene29414	LOC4350061	11	-	5840906	5841036	5840676	5840834	5841187	5841590	799	4	1	1	0	200	100	0.7532127275	0.9228058946	0.667	1	-0.333
1171	gene14842	LOC4337517	4	-	35446787	35446959	35446560	35446689	35447169	35447276	1171	5	20	1	6	200	100	0.7563612438	0.9244993491	0.111	0.077	0.034
1512	gene18096	LOC4340404	6	-	5028640	5028696	5027707	5027848	5028794	5029009	1512	42	36	11	11	156	100	0.7558268468	0.9244993491	0.428	0.391	0.037
1736	gene11823	LOC4334750	3	-	35447397	35447885	35447213	35447224	35448109	35448191	1736	383	104	354	101	200	100	0.7566995167	0.9244993491	0.648	0.637	0.011
1314	gene18421	LOC4340671	6	+	8099360	8099403	8097229	8097428	8099527	8100126	1314	4	8	4	6	143	100	0.7591466222	0.924695464	0.259	0.318	-0.059
1568	gene25943	LOC4347149	9	+	16070187	16070230	16069537	16069609	16070554	16070656	1568	2	29	3	32	143	100	0.7574336265	0.924695464	0.046	0.062	-0.016
1880	gene17607	LOC107276359	6	-	1190927	1191020	1190608	1190642	1191149	1191728	1880	1	1	1	2	193	100	0.7578577626	0.924695464	0.341	0.206	0.135
2939	gene718	LOC9271430	1	+	5647511	5647594	5646896	5646955	5652408	5652496	2939	1	2	1	1	183	100	0.7583910578	0.924695464	0.215	0.353	-0.138
2965	gene6869	LOC4330106	2	-	25674721	25675030	25671610	25672762	25676914	25677467	2965	27	34	25	28	200	100	0.7590521161	0.924695464	0.284	0.309	-0.025
1538	gene26778	LOC4347875	9	+	22544695	22545064	22542139	22543606	22545692	22546477	1538	111	1	70	1	200	100	0.7601083593	0.9247527693	0.982	0.972	0.01
550	gene16382	LOC4338877	5	-	21128141	21128183	21127882	21127998	21128393	21128480	550	2	71	1	24	142	100	0.7600511083	0.9247527693	0.019	0.029	-0.01
122	gene31672	LOC4351834	12	-	7283526	7283553	7281365	7282736	7284580	7284697	122	1	1	1	2	127	100	0.7616814516	0.9255528216	0.441	0.282	0.159
1659	gene11652	LOC4334591	3	+	34418154	34418289	34417858	34417944	34418424	34418508	1659	5	85	8	113	200	100	0.7612797755	0.9255528216	0.029	0.034	-0.005
924	gene3073	LOC9269022	1	-	32178272	32178278	32178124	32178165	32178386	32178432	924	2	9	1	7	106	100	0.762456615	0.9259383037	0.173	0.119	0.054
80	gene31314	LOC4351519	12	+	2568706	2568802	2568547	2568626	2569329	2569869	80	7	21	3	7	196	100	0.7633941948	0.9265204453	0.145	0.179	-0.034
1292	gene31734	LOC4351897	12	-	8671447	8671537	8670030	8670420	8671784	8671878	1292	46	14	27	7	190	100	0.7643129186	0.9267939668	0.634	0.67	-0.036
1429	gene17459	LOC9271205	5	+	29744677	29744754	29744081	29744208	29745542	29745932	1429	1	1	2	1	177	100	0.7656669414	0.9267939668	0.361	0.531	-0.17
1506	gene15621	LOC4338198	5	-	8693076	8693135	8691182	8692993	8695912	8696063	1506	38	6	15	3	159	100	0.7663696896	0.9267939668	0.799	0.759	0.04
1609	gene21047	LOC4342909	7	-	10181613	10181742	10181259	10181379	10181814	10182053	1609	1	1	2	1	200	100	0.765796461	0.9267939668	0.333	0.5	-0.167
2404	gene19973	LOC4342015	6	-	29918567	29918659	29918404	29918482	29919214	29924162	2404	32	2	24	1	192	100	0.7656696551	0.9267939668	0.893	0.926	-0.033
2887	gene12209	LOC9269363	4	+	4757030	4757118	4756109	4756207	4757398	4757699	2887	66	5	50	3	188	100	0.7660893547	0.9267939668	0.875	0.899	-0.024
1860	gene21233	LOC4343067	7	-	14521205	14521374	14520877	14520972	14521489	14521561	1860	25	2	18	2	200	100	0.7676011667	0.9277283677	0.862	0.818	0.044
584	gene1606	LOC9266898	1	+	16053630	16053828	16052777	16052933	16054835	16054896	584	27	30	15	19	200	100	0.7684608098	0.9282125193	0.31	0.283	0.027
1646	gene12396	LOC9272732	4	+	8589351	8589448	8588654	8589070	8589594	8589653	1646	13	1	8	1	197	100	0.7698014514	0.9282995148	0.868	0.802	0.066
209	gene12138	LOC107280572	4	-	3283959	3284060	3283157	3283365	3286655	3287238	209	1	2	4	5	200	100	0.7699101317	0.9282995148	0.2	0.286	-0.086
2	gene12535	LOC107278355	4	+	12393461	12394372	12392530	12393364	12394503	12394695	2	21	1	4	0	200	100	0.7693594665	0.9282995148	0.913	1	-0.087
1903	gene11633	LOC107280356	3	+	34306141	34307141	34305961	34306075	34307298	34307501	1903	58	8	27	3	200	100	0.7720658237	0.9292363664	0.784	0.818	-0.034
2850	gene30542	LOC4350929	11	+	24003054	24003096	24001630	24001941	24004216	24004788	2850	13	7	5	2	142	100	0.7716901601	0.9292363664	0.567	0.638	-0.071
980	gene20162	LOC4342175	7	-	140931	140943	135512	135656	141097	141343	980	59	1	38	1	112	100	0.7720068869	0.9292363664	0.981	0.971	0.01
1096	gene27037	LOC4348088	10	+	2567979	2567996	2567778	2567867	2569453	2569589	1096	3	71	3	91	117	100	0.772956689	0.9294189377	0.035	0.027	0.008
1187	gene27272	LOC4348252	10	+	6794980	6795043	6794081	6794274	6795172	6795286	1187	16	1	3	0	163	100	0.7750885532	0.9294189377	0.908	1	-0.092
1306	gene8400	LOC4331556	3	-	2107334	2107537	2105728	2105800	2109060	2109198	1306	30	26	12	12	200	100	0.7755996186	0.9294189377	0.366	0.333	0.033
1328	gene3729	LOC4324937	1	+	37732764	37733020	37731881	37732025	37733904	37734074	1328	27	6	17	3	200	100	0.7752869882	0.9294189377	0.692	0.739	-0.047
1499	gene17163	LOC4339560	5	-	27606298	27606331	27605915	27606189	27606425	27606488	1499	8	46	5	24	133	100	0.7756325748	0.9294189377	0.116	0.135	-0.019
1805	gene15677	LOC9267632	5	-	10533649	10533686	10532785	10532951	10533749	10534494	1805	43	3	10	1	137	100	0.7742523304	0.9294189377	0.913	0.88	0.033
2301	gene5642	LOC4329022	2	+	10387176	10387234	10386278	10386549	10388160	10388482	2301	22	1	4	0	158	100	0.7758292637	0.9294189377	0.933	1	-0.067
2387	gene23678	LOC4345232	8	-	12854942	12855120	12854689	12854822	12856349	12856488	2387	113	5	74	4	200	100	0.7758947412	0.9294189377	0.919	0.902	0.017
1752	gene14853	LOC9269814	5	+	35767	35838	35222	35510	36269	36397	1752	1	1	3	5	171	100	0.7765190781	0.92961609	0.369	0.26	0.109
1036	gene4441	LOC9266561	1	+	42962440	42962494	42960973	42961144	42964330	42965025	1036	2	0	11	1	154	100	0.7871541234	0.9296699742	1	0.877	0.123
1052	gene19501	LOC9267494	6	+	25499100	25499207	25498698	25498840	25500540	25501068	1052	1	20	1	13	200	100	0.7818139919	0.9296699742	0.024	0.037	-0.013
1286	gene31734	LOC4351897	12	-	8673334	8673648	8672270	8672422	8679144	8679518	1286	244	2	87	1	200	100	0.7876650407	0.9296699742	0.984	0.978	0.006
1427	gene30749	LOC4351072	11	+	26778729	26778905	26777793	26778256	26779402	26779517	1427	14	1	9	1	200	100	0.788281488	0.9296699742	0.875	0.818	0.057
1485	gene10194	LOC4333229	3	+	19178316	19178441	19177357	19177400	19179414	19182121	1485	6	3	3	1	200	100	0.7894247077	0.9296699742	0.5	0.6	-0.1
1537	gene26778	LOC4347875	9	+	22544695	22545107	22542139	22543606	22545692	22546477	1537	127	1	83	1	200	100	0.7778797258	0.9296699742	0.984	0.976	0.008
1605	gene21047	LOC4342909	7	-	10195801	10195965	10181814	10182053	10196560	10196689	1605	27	3	13	1	200	100	0.7803600099	0.9296699742	0.818	0.867	-0.049
1606	gene21047	LOC4342909	7	-	10195815	10195965	10181814	10182053	10196560	10196689	1606	27	3	13	1	200	100	0.7803600099	0.9296699742	0.818	0.867	-0.049
1652	gene12396	LOC9272732	4	+	8589176	8589448	8588652	8589070	8589594	8589653	1652	28	1	18	1	200	100	0.7788057211	0.9296699742	0.933	0.9	0.033
1807	gene15677	LOC9267632	5	-	10533607	10533686	10532785	10532951	10533749	10534496	1807	55	3	13	1	179	100	0.7816220704	0.9296699742	0.911	0.879	0.032
1863	gene15014	LOC4337656	5	+	1193677	1193689	1192872	1193236	1193770	1193851	1863	1	5	1	3	112	100	0.7781513371	0.9296699742	0.152	0.229	-0.077
1901	gene11633	LOC107280356	3	+	34306129	34307141	34305961	34306075	34307298	34307501	1901	61	8	28	3	200	100	0.7866057523	0.9296699742	0.792	0.824	-0.032
2067	gene15770	LOC9270572	5	+	13007198	13007248	13006251	13006965	13007467	13007669	2067	6	3	3	1	150	100	0.7907173849	0.9296699742	0.571	0.667	-0.096
2194	gene27165	LOC4348179	10	+	4671397	4671922	4671243	4671335	4672565	4674733	2194	211	2	74	1	200	100	0.778379109	0.9296699742	0.981	0.974	0.007
222	gene26420	LOC4347557	9	+	19981215	19981407	19979444	19979604	19981921	19982000	222	28	6	12	2	200	100	0.7895656888	0.9296699742	0.7	0.75	-0.05
2483	gene26660	LOC4347782	9	-	21756712	21756964	21756552	21756589	21757191	21757305	2483	3	17	4	18	200	100	0.7916247738	0.9296699742	0.081	0.1	-0.019
2605	gene7394	LOC9272559	2	-	30463369	30463447	30459802	30461254	30464063	30464402	2605	9	1	14	1	178	100	0.7874990035	0.9296699742	0.835	0.887	-0.052
2665	gene16531	LOC4339018	5	-	22630838	22630891	22630262	22630592	22631075	22631153	2665	13	24	10	16	153	100	0.7911947999	0.9296699742	0.261	0.29	-0.029
2686	gene5277	LOC4328703	2	+	6213088	6213160	6206869	6207858	6213291	6213791	2686	11	1	2	0	172	100	0.7878456806	0.9296699742	0.865	1	-0.135
2754	gene29767	LOC107278362	11	-	11876515	11876575	11876004	11876431	11876930	11877048	2754	23	1	15	1	160	100	0.7866677762	0.9296699742	0.935	0.904	0.031
2799	gene2076	LOC4326379	1	+	23211485	23211504	23211060	23211176	23211712	23211798	2799	1	63	0	64	119	100	0.7833861878	0.9296699742	0.013	0	0.013
2811	gene24427	LOC4345879	8	+	24009245	24009397	24008521	24009140	24010553	24011049	2811	1	4	11	31	200	100	0.7910993172	0.9296699742	0.111	0.151	-0.04
2926	gene26181	LOC4347368	9	+	18301446	18301492	18300510	18300613	18303727	18303792	2926	9	5	7	3	146	100	0.7826995358	0.9296699742	0.552	0.615	-0.063
367	gene28507	LOC4349316	10	-	21594925	21595037	21594175	21594425	21595171	21595282	367	21	3	10	1	200	100	0.7904693945	0.9296699742	0.778	0.833	-0.055
370	gene12867	LOC9272075	4	-	18850190	18850251	18849796	18849915	18850332	18850689	370	1	5	1	8	161	100	0.7789753563	0.9296699742	0.11	0.072	0.038
502	gene7497	LOC4330726	2	-	31436563	31436645	31435802	31435858	31437418	31437523	502	5	1	1	0	182	100	0.7874099246	0.9296699742	0.733	1	-0.267
55	gene21531	LOC9271659	7	-	19194784	19194932	19193930	19194435	19195334	19195404	55	15	2	11	1	200	100	0.78794216	0.9296699742	0.789	0.846	-0.057
562	gene27547	LOC4348481	10	-	11808328	11808442	11807888	11808154	11808723	11808828	562	102	73	79	53	200	100	0.7849316592	0.9296699742	0.411	0.427	-0.016
698	gene4842	LOC4328300	2	+	2667297	2667369	2666689	2666795	2667703	2668162	698	217	6	173	4	172	100	0.792196521	0.9296699742	0.955	0.962	-0.007
707	gene11345	LOC4334293	3	+	32210006	32210057	32208870	32209130	32210186	32210365	707	6	5	19	13	151	100	0.7888013838	0.9296699742	0.443	0.492	-0.049
728	gene19405	LOC4341499	6	+	24269200	24269305	24268865	24269058	24270222	24270446	728	4	50	3	47	200	100	0.7838358239	0.9296699742	0.038	0.031	0.007
790	gene32619	LOC4352680	12	+	24816090	24816160	24815586	24815693	24816528	24816552	790	17	2	23	2	170	100	0.7860430635	0.9296699742	0.833	0.871	-0.038
90	gene12182	LOC9270447	4	+	4349701	4349757	4349411	4349492	4350060	4350849	90	3	2	2	2	156	100	0.7921371681	0.9296699742	0.49	0.391	0.099
931	gene15163	LOC4337807	5	-	2751436	2751498	2750821	2750873	2751590	2751838	931	18	5	26	6	162	100	0.7914566926	0.9296699742	0.69	0.728	-0.038
1354	gene10506	LOC4333500	3	+	23861041	23861100	23860738	23860857	23861230	23861866	1354	126	0	116	1	159	100	0.7934939048	0.9301128554	1	0.986	0.014
1873	gene25180	LOC107278788	9	+	4050135	4050744	4049597	4050050	4051565	4051701	1873	89	28	88	30	200	100	0.7933333256	0.9301128554	0.614	0.595	0.019
1360	gene11376	LOC4334324	3	+	32432845	32432992	32432368	32432724	32433114	32433197	1360	69	5	70	6	200	100	0.7952570276	0.9316394611	0.873	0.854	0.019
1941	gene2930	LOC4326548	1	+	31046735	31047381	31046321	31046598	31047492	31047821	1941	78	1	12	0	200	100	0.7962820727	0.9323001454	0.975	1	-0.025
2892	gene5191	LOC4328624	2	-	5473940	5474024	5473344	5473633	5474886	5475203	2892	9	2	3	1	184	100	0.7969270314	0.932515311	0.71	0.62	0.09
2554	gene29228	LOC9266221	11	+	3815914	3816028	3812599	3812790	3816334	3816537	2554	2	16	2	12	200	100	0.7978613882	0.9325293219	0.059	0.077	-0.018
714	gene1756	LOC9271859	1	+	18586248	18586370	18585728	18586086	18586462	18586550	714	29	3	23	3	200	100	0.7974311334	0.9325293219	0.829	0.793	0.036
2521	gene4826	LOC4328284	2	+	2550486	2550550	2545929	2549840	2550767	2551242	2521	5	134	5	113	164	100	0.7989471146	0.9332588479	0.022	0.026	-0.004
2862	gene29654	LOC4350254	11	-	9164425	9164539	9164189	9164353	9166934	9167013	2862	59	2	45	2	200	100	0.7996324573	0.9335201089	0.937	0.918	0.019
74	gene22210	LOC4343924	7	+	25571050	25571559	25569276	25569407	25571921	25571959	74	85	5	42	3	200	100	0.8008458408	0.9343971669	0.895	0.875	0.02
130	gene12378	LOC4335209	4	-	8282620	8282677	8281940	8282065	8283783	8283846	130	2	37	1	26	157	100	0.8028460351	0.9345224928	0.033	0.024	0.009
1574	gene25943	LOC4347149	9	+	16060734	16060811	16060219	16060294	16062014	16062153	1574	26	1	38	1	177	100	0.8059822787	0.9345224928	0.936	0.955	-0.019
158	gene31933	LOC107279754	12	+	13025958	13028161	13025726	13025822	13028241	13028370	158	6	0	81	2	200	100	0.805058876	0.9345224928	1	0.953	0.047
1647	gene12396	LOC9272732	4	+	8589176	8589294	8588653	8589070	8589594	8589653	1647	12	1	8	1	200	100	0.8074237364	0.9345224928	0.857	0.8	0.057
1686	gene32127	LOC9268254	12	+	18196678	18196770	18195796	18195864	18201154	18201581	1686	31	36	2	3	192	100	0.8060305635	0.9345224928	0.31	0.258	0.052
19	gene21305	LOC4343142	7	-	15769916	15770010	15768958	15769162	15770250	15770403	19	95	3	77	3	194	100	0.8069165833	0.9345224928	0.942	0.93	0.012
2288	gene28776	LOC4349563	11	+	354353	354413	354062	354263	354579	355289	2288	8	458	9	452	160	100	0.8048363489	0.9345224928	0.011	0.012	-0.001
2514	gene2075	LOC4326378	1	-	23179596	23179654	23179426	23179526	23180051	23180167	2514	31	1	21	1	158	100	0.8021467801	0.9345224928	0.952	0.93	0.022
2592	gene19967	LOC4342011	6	+	29882722	29884137	29881411	29881695	29884389	29884564	2592	166	2	128	2	200	100	0.8045000813	0.9345224928	0.976	0.97	0.006
2593	gene19967	LOC4342011	6	+	29882719	29884137	29881411	29881695	29884389	29884564	2593	168	2	130	2	200	100	0.8071293776	0.9345224928	0.977	0.97	0.007
2785	gene30078	LOC4350580	11	+	18389055	18389121	18388930	18388975	18389816	18389869	2785	382	18	439	19	166	100	0.8047160217	0.9345224928	0.927	0.933	-0.006
2829	gene24739	LOC4346146	8	+	26607166	26607275	26606690	26606886	26607548	26607616	2829	98	3	83	2	200	100	0.806122428	0.9345224928	0.942	0.954	-0.012
371	gene22524	LOC4344213	7	-	28108490	28108603	28107634	28107723	28109319	28109581	371	23	43	9	19	200	100	0.8065427703	0.9345224928	0.211	0.191	0.02
840	gene30200	LOC4350688	11	+	20064370	20064480	20063976	20064297	20067782	20067877	840	11	109	9	79	200	100	0.8018767137	0.9345224928	0.048	0.054	-0.006
1053	gene21662	LOC4343446	7	-	20742488	20742569	20740550	20740604	20742669	20742773	1053	1	11	1	16	181	100	0.8116994096	0.9360085903	0.048	0.033	0.015
106	gene27367	LOC4348335	10	+	9330920	9331056	9330649	9330819	9332180	9332508	106	29	1	20	1	200	100	0.8125148584	0.9360085903	0.935	0.909	0.026
1101	gene13261	LOC4336003	4	+	22473102	22473727	22472931	22473023	22474613	22474679	1101	6	1	1	0	200	100	0.8142626659	0.9360085903	0.75	1	-0.25
1511	gene31688	LOC9266774	12	-	7455948	7456861	7453405	7453682	7457648	7457845	1511	309	3	14	0	200	100	0.8140207744	0.9360085903	0.981	1	-0.019
1561	gene23348	LOC4344943	8	+	6322896	6323123	6322439	6322527	6323415	6324376	1561	11	11	6	5	200	100	0.8114948129	0.9360085903	0.333	0.375	-0.042
1562	gene23348	LOC4344943	8	+	6322904	6323123	6322439	6322527	6323415	6324376	1562	11	11	6	5	200	100	0.8114948129	0.9360085903	0.333	0.375	-0.042
210	gene21579	LOC107276073	7	+	19856979	19857057	19856776	19856873	19857141	19857367	210	5	0	34	1	178	100	0.8115240948	0.9360085903	1	0.95	0.05
2168	gene21181	LOC9268478	7	-	13282913	13282935	13282748	13282839	13283022	13283055	2168	1	6	0	1	122	100	0.8124695226	0.9360085903	0.12	0	0.12
2595	gene19967	LOC4342011	6	+	29882675	29884137	29881411	29881695	29884389	29884564	2595	172	2	134	2	200	100	0.8121914067	0.9360085903	0.977	0.971	0.006
308	gene12979	LOC9271917	4	-	20118317	20118456	20117703	20117819	20118565	20118771	308	63	1	44	1	200	100	0.8138725683	0.9360085903	0.969	0.957	0.012
548	gene2724	LOC4327824	1	-	29488643	29488742	29488357	29488564	29490599	29490689	548	109	67	98	57	199	100	0.8103180374	0.9360085903	0.45	0.464	-0.014
937	gene15163	LOC4337807	5	-	2749488	2749555	2749086	2749177	2749858	2751498	937	17	14	15	14	167	100	0.8135631424	0.9360085903	0.421	0.391	0.03
1359	gene11376	LOC4334324	3	+	32432845	32432880	32432455	32432724	32433114	32433197	1359	63	5	65	6	135	100	0.816265351	0.9372450538	0.903	0.889	0.014
2591	gene19967	LOC4342011	6	+	29882666	29884137	29881411	29881695	29884389	29884564	2591	175	2	137	2	200	100	0.815825498	0.9372450538	0.978	0.972	0.006
1508	gene18857	LOC9267453	6	-	15812881	15812917	15812661	15812753	15815477	15815585	1508	3	43	2	36	136	100	0.8190746123	0.9399369274	0.049	0.039	0.01
2997	gene19000	LOC4341142	6	-	18159729	18159861	18159285	18159369	18160216	18161768	2997	6	53	6	46	200	100	0.8215914994	0.9422904208	0.054	0.061	-0.007
961	gene5978	LOC4329338	2	+	15870724	15870820	15870474	15870633	15871714	15871766	961	15	1	59	3	196	100	0.82295663	0.9433210351	0.884	0.909	-0.025
942	gene23957	LOC4345466	8	+	18357818	18357849	18357270	18357344	18358618	18358971	942	7	11	2	4	131	100	0.823985927	0.9439657475	0.327	0.276	0.051
2944	gene17987	LOC4340304	6	-	3957220	3958660	3957011	3957057	3959382	3959451	2944	131	12	62	5	200	100	0.8250734846	0.9446344472	0.845	0.861	-0.016
56	gene6986	LOC4330225	2	+	26801475	26801544	26801037	26801085	26801881	26802319	56	71	7	35	4	169	100	0.8255039902	0.9446344472	0.857	0.838	0.019
2634	gene12153	LOC9267234	4	-	3612754	3613080	3609009	3611330	3613177	3613292	2634	31	2	21	1	200	100	0.8271642528	0.945134064	0.886	0.913	-0.027
2637	gene11332	LOC4334278	3	+	32109411	32109481	32108700	32108847	32109560	32109960	2637	10	8	3	3	170	100	0.8273647404	0.945134064	0.424	0.37	0.054
343	gene22317	LOC4344028	7	+	26400393	26401107	26400169	26400274	26401330	26401462	343	14	1	2	0	200	100	0.8272314941	0.945134064	0.875	1	-0.125
637	gene9027	LOC4332152	3	-	6955850	6956092	6954997	6955109	6957043	6957438	637	28	3	23	3	200	100	0.8278103003	0.945134064	0.824	0.793	0.031
1086	gene9948	LOC4333004	3	+	15468576	15468608	15467835	15468077	15468927	15469040	1086	21	6	97	31	132	100	0.8313471234	0.9458513322	0.726	0.703	0.023
1090	gene17858	LOC4340195	6	-	3010113	3010331	3009731	3009793	3010403	3010642	1090	4	3	13	8	200	100	0.8355162486	0.9458513322	0.4	0.448	-0.048
1144	gene7682	LOC4330909	2	+	32946277	32946316	32945954	32946061	32946596	32946684	1144	1	2	1	3	139	100	0.8360149914	0.9458513322	0.265	0.193	0.072
1451	gene18396	LOC4340651	6	-	7766856	7766985	7766393	7766520	7767838	7770048	1451	1	3	1	2	200	100	0.8336269212	0.9458513322	0.143	0.2	-0.057
1528	gene7894	LOC4331088	2	+	34596648	34596719	34596359	34596462	34596963	34597240	1528	1	5	15	57	171	100	0.833984484	0.9458513322	0.105	0.133	-0.028
1529	gene7894	LOC4331088	2	+	34596648	34596719	34596359	34596462	34596943	34597240	1529	1	2	15	39	171	100	0.8360266359	0.9458513322	0.226	0.184	0.042
1615	gene4457	LOC107278964	1	-	43075048	43075111	43074634	43074832	43076103	43076203	1615	21	4	7	1	163	100	0.8311889002	0.9458513322	0.763	0.811	-0.048
182	gene8459	LOC4331613	3	+	2603831	2603924	2603100	2603175	2604095	2604167	182	60	2	144	4	193	100	0.8363907922	0.9458513322	0.94	0.949	-0.009
1922	gene3003	LOC4327016	1	+	31637874	31637921	31636937	31636973	31638070	31638432	1922	2	4	2	3	147	100	0.8359413065	0.9458513322	0.254	0.312	-0.058
2002	gene11503	LOC4334454	3	-	33395738	33395867	33394104	33394663	33396872	33396959	2002	85	1	62	1	200	100	0.8352091159	0.9458513322	0.977	0.969	0.008
232	gene8033	LOC4331211	2	-	35456335	35456419	35455214	35455277	35456701	35456752	232	5	25	6	26	184	100	0.8358147261	0.9458513322	0.098	0.111	-0.013
2604	gene7394	LOC9272559	2	-	30463385	30463447	30459802	30461254	30464063	30464401	2604	7	1	10	1	162	100	0.8313875671	0.9458513322	0.812	0.861	-0.049
418	gene15933	LOC9267030	5	-	15777948	15777999	15777394	15777539	15778183	15778252	418	19	12	14	10	151	100	0.8290518485	0.9458513322	0.512	0.481	0.031
830	gene12676	LOC4335497	4	-	15397665	15397818	15397320	15397555	15398419	15398536	830	41	9	26	5	200	100	0.8347100571	0.9458513322	0.695	0.722	-0.027
880	gene17477	LOC9270436	6	+	183073	183195	182051	182323	183663	183792	880	15	4	6	2	200	100	0.8330934998	0.9458513322	0.652	0.6	0.052
982	gene8536	LOC4331687	3	-	3162759	3162854	3161757	3162470	3164970	3165063	982	2	3	2	4	195	100	0.8348793645	0.9458513322	0.255	0.204	0.051
984	gene8536	LOC4331687	3	-	3162759	3162834	3161757	3162470	3164970	3165096	984	2	3	2	4	175	100	0.8352961281	0.9458513322	0.276	0.222	0.054
344	gene22317	LOC4344028	7	+	26400379	26401107	26400169	26400274	26401330	26401462	344	15	1	2	0	200	100	0.8377704155	0.9468819341	0.882	1	-0.118
1921	gene3003	LOC4327016	1	+	31637874	31637921	31637454	31637527	31638070	31638432	1921	1	10	2	26	147	100	0.839581976	0.9483993047	0.064	0.05	0.014
1504	gene4998	LOC4328445	2	-	3862307	3862515	3861722	3861773	3863670	3863872	1504	136	3	36	1	200	100	0.8408030221	0.94885921	0.958	0.947	0.011
1548	gene31189	LOC4351424	12	-	1585763	1585809	1585492	1585537	1585911	1586019	1548	0	1	2	15	146	100	0.8417133325	0.94885921	0	0.084	-0.084
156	gene1280	LOC4325787	1	+	11130942	11131039	11130171	11130706	11131177	11131265	156	44	2	29	1	197	100	0.8418661834	0.94885921	0.918	0.936	-0.018
1608	gene21047	LOC4342909	7	-	10181596	10181742	10181259	10181379	10181814	10182053	1608	3	1	2	1	200	100	0.8411790815	0.94885921	0.6	0.5	0.1
2753	gene29767	LOC107278362	11	-	11876661	11876744	11876515	11876575	11876930	11877048	2753	1	11	1	8	183	100	0.8430524916	0.9496669293	0.047	0.064	-0.017
1571	gene25943	LOC4347149	9	+	16060543	16060651	16060219	16060294	16060734	16060811	1571	1	11	1	15	200	100	0.843813468	0.9499948955	0.043	0.032	0.011
2500	gene3493	LOC4327411	1	-	35725231	35725949	35725058	35725139	35726219	35726679	2500	26	2	17	1	200	100	0.8495890547	0.9559649797	0.867	0.895	-0.028
2981	gene8017	LOC4331200	2	+	35384292	35384323	35384009	35384205	35384653	35385219	2981	37	4	32	4	131	100	0.8510329454	0.9570570721	0.876	0.859	0.017
2362	gene10218	LOC4333254	3	-	20185454	20185527	20183654	20183719	20186081	20186199	2362	77	1	58	1	173	100	0.8520132654	0.9576269164	0.978	0.971	0.007
2594	gene19967	LOC4342011	6	+	29884050	29884137	29881411	29881695	29884389	29884583	2594	8	2	10	2	187	100	0.8525144152	0.9576578598	0.681	0.728	-0.047
1350	gene6845	LOC4330083	2	-	25513068	25513257	25510879	25512947	25513458	25513585	1350	2	20	1	13	200	100	0.8542981323	0.9580647939	0.048	0.037	0.011
1577	gene25943	LOC4347149	9	+	16069537	16069609	16069211	16069290	16070554	16070656	1577	43	21	31	14	172	100	0.8542511866	0.9580647939	0.543	0.563	-0.02
1861	gene21233	LOC4343067	7	-	14523750	14523834	14522552	14522729	14524453	14524597	1861	2	1	6	4	184	100	0.8533939972	0.9580647939	0.521	0.449	0.072
2035	gene12752	LOC9267440	4	-	16865168	16865917	16864975	16865075	16866963	16868057	2035	638	8	432	6	200	100	0.8560478703	0.9594948967	0.976	0.973	0.003
2181	gene20107	LOC4342125	6	-	30950628	30950739	30950151	30950486	30950829	30950976	2181	8	3	2	1	200	100	0.8576657616	0.9607757175	0.571	0.5	0.071
1613	gene22315	LOC9271378	7	+	26388599	26388651	26388440	26388512	26389388	26389450	1613	18	16	7	7	152	100	0.8590235906	0.9617639536	0.425	0.397	0.028
1503	gene14453	LOC9270267	4	+	32404046	32404147	32403272	32403478	32405539	32405709	1503	25	4	5	1	200	100	0.8616167272	0.9620038776	0.758	0.714	0.044
1656	gene25122	LOC4346464	9	-	2607121	2607185	2606703	2606765	2607554	2607818	1656	0	24	1	49	164	100	0.8598688359	0.9620038776	0	0.012	-0.012
1708	gene9565	LOC4332665	3	-	11529559	11529736	11529142	11529205	11530114	11530353	1708	44	60	82	107	200	100	0.8614181438	0.9620038776	0.268	0.277	-0.009
2582	gene4334	LOC4325392	1	-	42268199	42268244	42267997	42268116	42268362	42268448	2582	15	4	9	2	145	100	0.8615317282	0.9620038776	0.721	0.756	-0.035
287	gene16607	LOC4339087	5	-	23280071	23280120	23279183	23279242	23280617	23280937	287	6	1	14	3	149	100	0.8607675401	0.9620038776	0.801	0.758	0.043
2231	gene12492	LOC4335348	4	+	11451130	11451261	11450557	11451033	11451498	11451594	2231	28	74	7	17	200	100	0.8640782184	0.9636713318	0.159	0.171	-0.012
2610	gene13841	LOC4336560	4	-	27281464	27281510	27281126	27281213	27281583	27281625	2610	30	1	39	1	146	100	0.8645399584	0.9636713318	0.954	0.964	-0.01
2875	gene5502	LOC4328898	2	+	8537108	8537124	8536362	8536544	8537372	8537821	2875	1	9	2	14	116	100	0.8641865451	0.9636713318	0.087	0.11	-0.023
532	gene3245	LOC4324135	1	+	33642273	33642451	33641732	33642185	33643057	33643537	532	7	19	11	27	200	100	0.8650935828	0.9637571485	0.156	0.169	-0.013
2257	gene20718	LOC107281781	7	+	4986383	4986452	4982678	4983515	4986540	4986612	2257	5	6	3	3	169	100	0.8657395889	0.9639457317	0.33	0.372	-0.042
15	gene14682	LOC4337361	4	-	34270225	34270333	34269224	34269665	34270524	34270641	15	9	167	8	136	200	100	0.8670225145	0.9648428862	0.026	0.029	-0.003
1505	gene4998	LOC4328445	2	-	3862307	3862520	3861722	3861773	3863670	3863861	1505	144	3	40	1	200	100	0.8703353779	0.9658716433	0.96	0.952	0.008
1720	gene25111	LOC4346453	9	-	2403303	2403386	2402987	2403059	2404197	2404366	1720	61	8	70	10	183	100	0.8694189162	0.9658716433	0.806	0.793	0.013
1866	gene3164	LOC4327902	1	-	32913336	32913381	32912606	32912673	32913475	32913714	1866	32	4	10	1	145	100	0.8693943869	0.9658716433	0.847	0.873	-0.026
1983	gene18154	LOC4340453	6	+	5603875	5603933	5601773	5602092	5604427	5604984	1983	1	9	0	1	158	100	0.8703274138	0.9658716433	0.066	0	0.066
354	gene9915	LOC9268328	3	+	15069653	15069741	15069264	15069570	15069817	15070532	354	11	4	12	5	188	100	0.8699095176	0.9658716433	0.594	0.561	0.033
1482	gene11814	LOC4334740	3	-	35412570	35412823	35411719	35411831	35413647	35413737	1482	2	1	3	2	200	100	0.8708572895	0.9659207018	0.5	0.429	0.071
2996	gene19000	LOC4341142	6	-	18161720	18161768	18160216	18160292	18161906	18161987	2996	4	22	3	19	148	100	0.8714982373	0.9661016644	0.109	0.096	0.013
1272	gene21806	LOC4343562	7	+	22103982	22104055	22101903	22103231	22104455	22105100	1272	6	16	5	15	173	100	0.8724894482	0.9666705009	0.178	0.162	0.016
1704	gene26737	LOC4347851	9	+	22273721	22273828	22272949	22273082	22273995	22274200	1704	82	17	77	15	200	100	0.8751104084	0.9690433986	0.707	0.72	-0.013
2357	gene8174	LOC4331331	3	+	465688	466187	465244	465608	466670	466958	2357	164	2	102	1	200	100	0.8761456695	0.9691283062	0.976	0.981	-0.005
309	gene12979	LOC9271917	4	-	20118317	20118415	20117703	20117819	20118565	20118771	309	42	1	33	1	198	100	0.8756884472	0.9691283062	0.955	0.943	0.012
1618	gene12217	LOC4335067	4	+	4968841	4974104	4965325	4965778	4974571	4974705	1618	901	7	1123	8	200	100	0.8778694066	0.969222064	0.985	0.986	-0.001
2141	gene1310	LOC9272440	1	-	11628441	11628552	11628135	11628282	11630361	11630901	2141	29	0	172	1	200	100	0.8786271233	0.969222064	1	0.989	0.011
238	gene31010	LOC4351288	12	-	537683	538981	537300	537439	539600	539860	238	87	12	55	7	200	100	0.8782587143	0.969222064	0.784	0.797	-0.013
2668	gene4320	LOC4325416	1	+	42178173	42178290	42177827	42178050	42179571	42179761	2668	115	8	79	5	200	100	0.8781748734	0.969222064	0.878	0.888	-0.01
965	gene4355	LOC4324546	1	-	42396814	42396910	42396652	42396742	42397004	42397046	965	58	2	36	1	196	100	0.8779075173	0.969222064	0.937	0.948	-0.011
1051	gene29242	LOC9272231	11	+	4032552	4032607	4031294	4032383	4032734	4032778	1051	11	1	14	1	155	100	0.8814954163	0.9713804226	0.876	0.9	-0.024
1064	gene23410	LOC4344991	8	+	7915205	7915315	7914134	7914231	7915842	7916511	1064	6	125	6	114	200	100	0.882985765	0.9713804226	0.023	0.026	-0.003
1777	gene29532	LOC9270334	11	-	7398256	7398360	7397619	7397704	7398442	7398537	1777	16	70	12	56	200	100	0.8826725178	0.9713804226	0.103	0.097	0.006
2363	gene10218	LOC4333254	3	-	20182961	20183000	20182430	20182588	20183101	20183170	2363	80	31	69	28	139	100	0.8828363185	0.9713804226	0.65	0.639	0.011
429	gene23679	LOC9268934	8	+	12876572	12876671	12875157	12875672	12876774	12876961	429	8	5	2	1	199	100	0.8820613313	0.9713804226	0.446	0.501	-0.055
2332	gene24771	LOC4346170	8	+	26893151	26893343	26892223	26892446	26893432	26894412	2332	46	8	37	7	200	100	0.8838566748	0.971809786	0.742	0.725	0.017
1685	gene32127	LOC9268254	12	+	18196678	18196723	18195796	18195864	18201154	18201581	1685	28	36	2	3	145	100	0.8848380575	0.9723600828	0.349	0.315	0.034
1917	gene3003	LOC4327016	1	+	31637454	31637527	31635898	31636026	31638070	31638432	1917	31	5	51	9	173	100	0.8867994876	0.9724016074	0.782	0.766	0.016
2056	gene27213	LOC4348212	10	-	5697487	5697672	5694449	5697288	5697768	5697923	2056	8	10	1	1	200	100	0.8860699109	0.9724016074	0.286	0.333	-0.047
2580	gene4334	LOC4325392	1	-	42268203	42268244	42268010	42268116	42268362	42268466	2580	12	4	7	2	141	100	0.8866455863	0.9724016074	0.68	0.713	-0.033
861	gene18417	LOC4340666	6	-	8031226	8031427	8030982	8031126	8032007	8032288	861	8	2	5	1	200	100	0.8859452331	0.9724016074	0.667	0.714	-0.047
145	gene23088	LOC4344713	8	-	3463329	3463417	3462817	3462982	3464697	3464836	145	87	5	63	4	188	100	0.8875682146	0.9727170352	0.902	0.893	0.009
1456	gene18118	LOC9267059	6	+	5224512	5224560	5224236	5224307	5224817	5225270	1456	59	2	36	1	148	100	0.8886032382	0.9727968314	0.952	0.961	-0.009
2188	gene15350	LOC4337973	5	+	4710869	4711041	4710564	4710679	4713385	4714030	2188	57	25	48	20	200	100	0.8882237125	0.9727968314	0.533	0.545	-0.012
1302	gene25222	LOC107278881	9	-	4978576	4978631	4978358	4978403	4978901	4978981	1302	9	7	1	1	155	100	0.889314854	0.9730490449	0.453	0.392	0.061
2544	gene24151	LOC4345637	8	+	20829980	20830103	20828298	20828385	20830247	20830350	2544	31	2	13	1	200	100	0.8910321209	0.9738740262	0.886	0.867	0.019
3015	gene23709	LOC4345256	8	+	13950012	13950070	13949797	13949911	13950142	13950262	3015	85	2	36	1	158	100	0.890694402	0.9738740262	0.964	0.958	0.006
2216	gene23940	LOC9267073	8	-	18146772	18146816	18146409	18146644	18147330	18149411	2216	5	15	3	8	144	100	0.8919863276	0.9743902509	0.188	0.207	-0.019
1592	gene14652	LOC4337328	4	-	34075923	34075968	34075647	34075750	34076903	34077035	1592	21	1	17	1	145	100	0.8932980754	0.974890283	0.935	0.921	0.014
2998	gene20956	LOC4342832	7	-	8273495	8273785	8270486	8270682	8278515	8278953	2998	28	25	12	10	200	100	0.8934083553	0.974890283	0.359	0.375	-0.016
1760	gene24114	LOC9267871	8	-	20397688	20398123	20396454	20396617	20399220	20399424	1760	4	5	1	1	200	100	0.8941487696	0.975171959	0.286	0.333	-0.047
1085	gene9948	LOC4333004	3	+	15471739	15471796	15471576	15471646	15471900	15472172	1085	27	2	156	13	157	100	0.8959557342	0.9755640789	0.896	0.884	0.012
1149	gene8927	LOC4332061	3	+	6076036	6076090	6075799	6075949	6078850	6079239	1149	5	2	2	1	154	100	0.8950824933	0.9755640789	0.619	0.565	0.054
2865	gene8603	LOC4331754	3	+	3695988	3696087	3695261	3695311	3696405	3696738	2865	4	7	3	6	199	100	0.8956458493	0.9755640789	0.223	0.201	0.022
750	gene26537	LOC9271537	9	+	20907137	20907439	20905407	20906900	20907656	20907803	750	9	4	8	4	200	100	0.8970207153	0.9761980012	0.529	0.5	0.029
1192	gene12446	LOC9266269	4	-	9914020	9914156	9912942	9913088	9914411	9914565	1192	79	2	69	2	200	100	0.8988860446	0.9771297655	0.952	0.945	0.007
2036	gene12752	LOC9267440	4	-	16865168	16865216	16864975	16865075	16866963	16868057	2036	46	8	32	6	148	100	0.8998099028	0.9771297655	0.795	0.783	0.012
2649	gene13432	LOC4336166	4	-	23941687	23941699	23941093	23941559	23941780	23942210	2649	1	5	1	4	112	100	0.8995847045	0.9771297655	0.152	0.182	-0.03
718	gene12764	LOC107280771	4	+	17088463	17088556	17087925	17088205	17090936	17092052	718	5	11	7	14	193	100	0.8988802491	0.9771297655	0.191	0.206	-0.015
923	gene2069	LOC4326374	1	+	23093886	23093950	23093383	23093481	23094044	23094150	923	1	54	1	67	164	100	0.900299212	0.9771363428	0.011	0.009	0.002
1643	gene5881	LOC4329236	2	+	14164490	14164607	14164277	14164379	14165072	14165178	1643	194	1	1	0	200	100	0.9008723225	0.9772338177	0.99	1	-0.01
1054	gene25272	LOC9266370	9	+	5837187	5837289	5835638	5835713	5838047	5838389	1054	17	18	16	18	200	100	0.9024504685	0.9781630245	0.321	0.308	0.013
3016	gene23709	LOC4345256	8	+	13950012	13950060	13949797	13949911	13950142	13950262	3016	81	2	35	1	148	100	0.902696441	0.9781630245	0.965	0.959	0.006
1628	gene29181	LOC9269643	11	+	3429272	3429397	3428753	3428886	3430272	3430402	1628	48	10	46	9	200	100	0.9035001415	0.9785095265	0.706	0.719	-0.013
2382	gene9058	LOC4332183	3	-	7168226	7168356	7167321	7167417	7168753	7169657	2382	17	18	20	20	200	100	0.904352281	0.9789080901	0.321	0.333	-0.012
1810	gene5547	LOC4328936	2	-	9054467	9054524	9054202	9054343	9055248	9055320	1810	15	3	18	4	157	100	0.9063589304	0.9791367926	0.761	0.741	0.02
749	gene26537	LOC9271537	9	+	20907137	20907486	20905407	20906900	20907656	20907803	749	9	4	10	4	200	100	0.9060658431	0.9791367926	0.529	0.556	-0.027
760	gene19205	LOC4341323	6	-	21739727	21739960	21738449	21738483	21744336	21744417	760	9	4	6	3	200	100	0.9055844318	0.9791367926	0.529	0.5	0.029
916	gene3150	LOC4327889	1	-	32818861	32819002	32817936	32818078	32819256	32819454	916	5	22	3	12	200	100	0.906500532	0.9791367926	0.102	0.111	-0.009
2843	gene8785	LOC4331932	3	-	4953457	4953573	4950246	4950295	4953647	4953956	2843	37	2	16	1	200	100	0.9072095586	0.9793794594	0.902	0.889	0.013
3010	gene21145	LOC4342991	7	-	12655708	12655795	12655217	12655322	12655984	12656048	3010	92	17	41	8	187	100	0.9076985511	0.9793844559	0.743	0.733	0.01
2163	gene30224	LOC9271069	11	-	20370980	20371085	20370813	20370891	20371286	20371379	2163	57	1	68	1	200	100	0.9083040083	0.9795150426	0.966	0.971	-0.005
2650	gene7343	LOC4330580	2	+	30135715	30135815	30135388	30135539	30136430	30137417	2650	1	25	0	2	200	100	0.9090733401	0.9798221181	0.02	0	0.02
1032	gene1311	LOC9270747	1	+	11665096	11665177	11664432	11664583	11665567	11665732	1032	35	26	14	11	181	100	0.9099539145	0.9802487027	0.427	0.413	0.014
2889	gene12209	LOC9269363	4	+	4754846	4754914	4753116	4753216	4755529	4755590	2889	26	6	28	6	168	100	0.9106642405	0.9804915305	0.721	0.735	-0.014
2902	gene17874	LOC4340211	6	+	3114343	3114600	3113493	3114133	3114886	3115262	2902	5	11	5	12	200	100	0.9121783444	0.9815990486	0.185	0.172	0.013
2433	gene28379	LOC9270228	10	-	20721345	20721446	20719986	20720997	20722475	20722937	2433	2	7	1	3	200	100	0.9127269158	0.9816669275	0.125	0.143	-0.018
1127	gene21577	LOC107276742	7	+	19839973	19840030	19839769	19839900	19840520	19840715	1127	2	7	1	3	157	100	0.9140400668	0.9825566268	0.154	0.175	-0.021
1904	gene11633	LOC107280356	3	+	34307034	34307141	34306141	34306244	34307298	34307501	1904	5	11	3	6	200	100	0.9155747146	0.9836833543	0.185	0.2	-0.015
235	gene16940	LOC9271180	5	+	26050539	26050624	26050345	26050428	26052073	26052200	235	40	1	34	1	185	100	0.9163361075	0.9839785499	0.956	0.948	0.008
959	gene29760	LOC9266258	11	-	11738074	11738166	11737568	11737732	11738569	11739409	959	16	2	18	2	192	100	0.9170343861	0.9842056946	0.806	0.824	-0.018
1293	gene31734	LOC4351897	12	-	8672587	8673648	8672270	8672422	8679144	8679520	1293	375	2	166	1	200	100	0.9183614335	0.9849088721	0.989	0.988	0.001
1330	gene3729	LOC4324937	1	+	37732800	37733020	37731881	37732025	37733904	37734720	1330	22	6	12	3	200	100	0.918663765	0.9849088721	0.647	0.667	-0.02
1110	gene5842	LOC9272156	2	+	13306107	13306206	13305606	13305666	13306385	13306463	1110	1	24	1	28	199	100	0.9214600127	0.9849587124	0.021	0.018	0.003
1666	gene9092	LOC4332214	3	-	7496394	7496451	7495785	7496260	7497095	7499437	1666	3	10	2	6	157	100	0.9216329791	0.9849587124	0.16	0.175	-0.015
2365	gene10218	LOC4333254	3	-	20185384	20185527	20183654	20183719	20186081	20186199	2365	133	1	114	1	200	100	0.9205340907	0.9849587124	0.985	0.983	0.002
501	gene7497	LOC4330726	2	-	31435802	31435858	31434749	31434864	31437418	31437523	501	7	2	3	1	156	100	0.9196879448	0.9849587124	0.692	0.658	0.034
857	gene18417	LOC4340666	6	-	8031226	8031418	8030982	8031126	8032007	8032288	857	7	2	3	1	200	100	0.9213382029	0.9849587124	0.636	0.6	0.036
859	gene18417	LOC4340666	6	-	8031226	8031411	8030982	8031126	8032007	8032288	859	7	2	3	1	200	100	0.9213382029	0.9849587124	0.636	0.6	0.036
1074	gene1103	LOC4326210	1	-	9050835	9051168	9049834	9049990	9051627	9051702	1074	41	7	19	3	200	100	0.9233089604	0.9857078764	0.745	0.76	-0.015
700	gene7618	LOC107278246	2	-	32343484	32343616	32338978	32339630	32347165	32347238	700	14	1	1	0	200	100	0.9228849901	0.9857078764	0.875	1	-0.125
1068	gene31201	LOC4351434	12	+	1672798	1672868	1672593	1672726	1672991	1673171	1068	4	36	3	25	170	100	0.9248344076	0.9857626093	0.061	0.066	-0.005
141	gene3010	LOC4325136	1	-	31678429	31678552	31677334	31677727	31681711	31681780	141	18	2	20	2	200	100	0.9252689567	0.9857626093	0.818	0.833	-0.015
1798	gene3265	LOC4327625	1	+	33792325	33792417	33791015	33791568	33792567	33794100	1798	57	8	20	3	192	100	0.9253103029	0.9857626093	0.788	0.776	0.012
2857	gene25137	LOC9272276	9	+	3145340	3146586	3143907	3144664	3146668	3146712	2857	671	61	496	46	200	100	0.9247198387	0.9857626093	0.846	0.844	0.002
1142	gene2252	LOC4326630	1	-	24787611	24787729	24785403	24787457	24787928	24788243	1142	4	9	1	2	200	100	0.9261155972	0.9861009676	0.182	0.2	-0.018
248	gene23041	LOC4344676	8	-	3033477	3033584	3032973	3033092	3034377	3034451	248	86	3	63	2	200	100	0.9271560585	0.986689237	0.935	0.94	-0.005
1352	gene28209	LOC4349049	10	-	19204448	19204505	19204100	19204161	19204945	19205029	1352	29	2	13	1	157	100	0.9284581486	0.9870359497	0.902	0.892	0.01
1702	gene22955	LOC4344610	8	-	2014654	2014752	2014460	2014532	2015053	2015156	1702	9	28	7	23	198	100	0.9284411866	0.9870359497	0.14	0.133	0.007
1170	gene16327	LOC4338824	5	+	20621554	20621649	20620928	20621411	20623873	20623999	1170	2	20	1	9	195	100	0.9296630166	0.9875584255	0.049	0.054	-0.005
1728	gene25111	LOC4346453	9	-	2403303	2403516	2402987	2403059	2404197	2404366	1728	77	8	92	10	200	100	0.9309032438	0.9875584255	0.828	0.821	0.007
1951	gene10141	LOC4333174	3	+	18031389	18033859	18027841	18028018	18036744	18036870	1951	160	30	88	16	200	100	0.9301446176	0.9875584255	0.727	0.733	-0.006
2488	gene21428	LOC4343245	7	+	17779271	17779340	17778646	17778782	17779802	17780505	2488	21	2	12	1	169	100	0.9305745389	0.9875584255	0.861	0.877	-0.016
1045	gene16711	LOC4339158	5	+	24065386	24065442	24064396	24064468	24065542	24065977	1045	9	82	7	61	156	100	0.9348085578	0.9886765143	0.066	0.069	-0.003
1412	gene30921	LOC4351215	11	-	28851543	28851859	28851276	28851441	28852314	28852392	1412	15	67	16	69	200	100	0.9326802692	0.9886765143	0.101	0.104	-0.003
1547	gene31189	LOC4351424	12	-	1585763	1585768	1585492	1585537	1585911	1586019	1547	0	1	1	15	105	100	0.9342244939	0.9886765143	0	0.06	-0.06
1601	gene23608	LOC4345166	8	+	11076082	11076172	11075445	11075564	11076742	11077068	1601	16	79	8	38	190	100	0.9343109664	0.9886765143	0.096	0.1	-0.004
2290	gene29345	LOC9271926	11	-	5170318	5170472	5168828	5169322	5170559	5170721	2290	48	4	11	1	200	100	0.9330006241	0.9886765143	0.857	0.846	0.011
2739	gene10227	LOC4333267	3	+	20395602	20395693	20394712	20395027	20395819	20395908	2739	21	2	23	2	191	100	0.9348909473	0.9886765143	0.846	0.858	-0.012
2757	gene309	LOC4325457	1	-	2352273	2352315	2351539	2351716	2353227	2353353	2757	1	7	1	8	142	100	0.9357825748	0.9891021256	0.091	0.081	0.01
2161	gene24738	LOC4346145	8	+	26603168	26603214	26601164	26601628	26603349	26603464	2161	139	10	30	2	146	100	0.9385898278	0.989483124	0.905	0.911	-0.006
2277	gene11955	LOC4334879	3	+	36389157	36389312	36387915	36388043	36389448	36389761	2277	7	6	1	1	200	100	0.9379492616	0.989483124	0.368	0.333	0.035
330	gene18869	LOC4341038	6	+	16024354	16024452	16023380	16023493	16032317	16032458	330	3	19	4	27	198	100	0.9384842639	0.989483124	0.074	0.07	0.004
516	gene18503	LOC4340748	6	+	9355692	9355810	9355469	9355611	9356333	9356418	516	1	39	1	81	200	100	0.9372721161	0.989483124	0.013	0.006	0.007
582	gene1606	LOC9266898	1	+	16053630	16054698	16052777	16052933	16054835	16054896	582	214	30	139	19	200	100	0.938561489	0.989483124	0.781	0.785	-0.004
716	gene6586	LOC4329846	2	-	22985368	22985408	22983998	22985266	22987227	22987558	716	5	306	4	231	140	100	0.9402641993	0.990731741	0.012	0.012	0
1799	gene3265	LOC4327625	1	+	33792567	33792675	33791015	33792417	33793341	33794100	1799	181	6	65	2	200	100	0.9414212128	0.9914342147	0.938	0.942	-0.004
185	gene29701	LOC4350295	11	-	10362180	10362369	10360940	10361054	10364107	10364274	185	183	9	137	7	200	100	0.9421949002	0.9917324769	0.91	0.907	0.003
217	gene7674	LOC4330901	2	+	32828092	32828236	32827842	32827998	32828496	32828640	217	4	25	3	20	200	100	0.9430318333	0.9920969652	0.074	0.07	0.004
380	gene17282	LOC4339667	5	-	28481373	28481391	28480920	28481281	28482555	28482918	380	86	37	24	10	118	100	0.9435480473	0.9921238438	0.663	0.67	-0.007
157	gene7697	LOC4330920	2	+	33055888	33056004	33055345	33055420	33058369	33058484	157	35	1	2	0	200	100	0.9482077017	0.9945839064	0.946	1	-0.054
2364	gene10218	LOC4333254	3	-	20185612	20185680	20185454	20185527	20186081	20186199	2364	8	66	7	60	168	100	0.9481998441	0.9945839064	0.067	0.065	0.002
236	gene16940	LOC9271180	5	+	26050513	26050624	26049871	26050428	26052073	26052200	236	42	1	38	1	200	100	0.9488389493	0.9945839064	0.955	0.95	0.005
296	gene30	LOC4326451	1	+	197914	197947	197654	197838	198033	198225	296	4	10	3	8	133	100	0.9477629352	0.9945839064	0.231	0.22	0.011
453	gene27362	LOC4348331	10	+	9258021	9258162	9257297	9257349	9258730	9258827	453	6	16	5	14	200	100	0.9484934979	0.9945839064	0.158	0.152	0.006
560	gene27547	LOC4348481	10	-	11816026	11816157	11813904	11814152	11816363	11816515	560	14	98	8	58	200	100	0.947200757	0.9945839064	0.067	0.065	0.002
64	gene20605	LOC4342524	7	+	3867205	3867300	3866071	3867109	3867875	3868331	64	108	3	68	2	195	100	0.9494840968	0.9947444787	0.949	0.946	0.003
1771	gene6751	LOC4329990	2	-	24486168	24486493	24485932	24486037	24486566	24486662	1771	11	7	9	6	200	100	0.9508007837	0.9956080708	0.44	0.429	0.011
85	gene15769	LOC107280854	5	+	12996741	12996803	12996154	12996249	12996912	12997459	85	1	20	1	22	162	100	0.9521555071	0.9965105773	0.03	0.027	0.003
2075	gene5289	LOC4328709	2	+	6312241	6312498	6311690	6311788	6312593	6312834	2075	35	1	32	1	200	100	0.9544538296	0.9973702888	0.946	0.941	0.005
2191	gene898	LOC4325885	1	-	7223106	7223142	7222926	7222992	7223333	7223411	2191	2	15	2	16	136	100	0.9546849323	0.9973702888	0.089	0.084	0.005
2249	gene20443	LOC4342398	7	-	2466843	2466925	2465658	2466002	2467128	2468225	2249	3	4	4	5	182	100	0.9545067156	0.9973702888	0.292	0.305	-0.013
2852	gene30542	LOC4350929	11	+	24003281	24003752	24003054	24003096	24004216	24004788	2852	65	13	34	7	200	100	0.9549499896	0.9973702888	0.714	0.708	0.006
2152	gene4114	LOC4326958	1	-	40709853	40709970	40709282	40709399	40710046	40710139	2152	194	1	235	1	200	100	0.956958625	0.9984367078	0.99	0.992	-0.002
972	gene22044	LOC9267044	7	+	24124505	24124626	24124163	24124278	24124842	24125226	972	66	21	45	14	200	100	0.9565307335	0.9984367078	0.611	0.616	-0.005
1063	gene8163	LOC4331322	3	-	376688	376784	376272	376385	377060	377177	1063	12	1	11	1	196	100	0.957906654	0.9985351347	0.86	0.849	0.011
2504	gene4560	LOC4328043	2	-	568896	568960	568419	568492	572348	572801	2504	38	1	2	0	164	100	0.9580484272	0.9985351347	0.959	1	-0.041
2828	gene10363	LOC9268250	3	-	22168795	22168920	22168268	22168696	22169798	22169924	2828	62	34	16	9	200	100	0.958534469	0.9985351347	0.477	0.471	0.006
1022	gene8913	LOC4332047	3	+	5952985	5953549	5952610	5952892	5954345	5954474	1022	379	1	214	1	200	100	1	1	0.995	0.991	0.004
1023	gene8913	LOC4332047	3	+	5952985	5953563	5952697	5952892	5954345	5954475	1023	416	1	234	1	200	100	1	1	0.995	0.992	0.003
1065	gene23410	LOC4344991	8	+	7915205	7915352	7914134	7914231	7915842	7916505	1065	13	125	12	114	200	100	0.9808520546	1	0.049	0.05	-0.001
108	gene13905	LOC4336619	4	+	27795048	27795113	27794820	27794896	27795337	27795643	108	1	159	1	200	165	100	1	1	0.004	0.003	0.001
109	gene27690	LOC9268744	10	+	14099995	14100197	14099291	14099402	14100385	14100498	109	41	30	43	31	200	100	0.9661591095	1	0.406	0.41	-0.004
1136	gene23308	LOC4344901	8	+	5841499	5841815	5840270	5840461	5841895	5841993	1136	3	2	3	2	200	100	1	1	0.429	0.429	0
1148	gene2932	LOC4326550	1	+	31068120	31068185	31067832	31067926	31068335	31068419	1148	0	86	3	229	165	100	1	1	0	0.008	-0.008
1159	gene19221	LOC107281173	6	-	21940396	21940441	21937261	21937331	21941388	21941480	1159	1	0	174	8	145	100	0.9721108229	1	1	0.938	0.062
1182	gene13242	LOC4335983	4	+	22366519	22366569	22366306	22366431	22366655	22367137	1182	296	1	42	0	150	100	1	1	0.995	1	-0.005
1185	gene30886	LOC4351178	11	+	28498473	28498530	28498279	28498365	28498854	28498976	1185	3	7	4	9	157	100	0.9722383406	1	0.214	0.221	-0.007
1193	gene26431	LOC4347569	9	+	20047261	20047527	20045306	20046548	20049914	20050021	1193	8	16	7	14	200	100	1	1	0.2	0.2	0
1196	gene10861	LOC4333823	3	+	28111253	28111361	28111071	28111157	28111506	28111814	1196	235	1	39	0	200	100	1	1	0.992	1	-0.008
1228	gene10367	LOC4333375	3	-	22185103	22185144	22184558	22184670	22185529	22185736	1228	9	36	2	8	141	100	0.9890626429	1	0.151	0.151	0
1232	gene1036	LOC4327706	1	-	8398354	8398374	8397772	8398030	8398478	8398613	1232	7	137	3	61	120	100	0.967758452	1	0.041	0.039	0.002
1305	gene14524	LOC9272591	4	+	33026697	33026748	33025954	33026095	33027197	33027275	1305	267	1	287	1	151	100	1	1	0.994	0.995	-0.001
1310	gene764	LOC107279203	1	+	6018900	6019101	6017065	6017360	6019248	6019383	1310	3	3	1	1	200	100	0.9941907025	1	0.333	0.333	0
1313	gene18421	LOC4340671	6	+	8099376	8099403	8097264	8097428	8099527	8100126	1313	4	8	3	6	127	100	0.9989789064	1	0.282	0.282	0
1338	gene681	LOC4327327	1	+	5223249	5223431	5222849	5222956	5223988	5224135	1338	2	1	2	1	200	100	1	1	0.5	0.5	0
1340	gene681	LOC4327327	1	+	5223249	5223461	5222849	5222956	5223988	5224135	1340	2	1	2	1	200	100	1	1	0.5	0.5	0
1395	gene15546	LOC4338131	5	-	7460085	7460165	7458245	7458373	7460286	7460421	1395	2	102	3	151	180	100	1	1	0.011	0.011	0
1442	gene2307	LOC4326594	1	+	25356256	25356465	25353773	25355156	25357572	25357803	1442	32	0	419	1	200	100	1	1	1	0.995	0.005
1463	gene27701	LOC4348603	10	+	14279304	14279787	14278673	14279204	14280299	14280513	1463	27	6	18	4	200	100	0.9980375477	1	0.692	0.692	0
1481	gene11814	LOC4334740	3	-	35412570	35412832	35411719	35411831	35413647	35413737	1481	2	1	4	2	200	100	1	1	0.5	0.5	0
1484	gene10194	LOC4333229	3	+	19177075	19177158	19176876	19176985	19177357	19177400	1484	4	8	1	2	183	100	0.9891062711	1	0.215	0.215	0
1498	gene32550	LOC9271153	12	+	23837957	23837995	23837399	23837472	23840130	23840244	1498	51	1	48	1	138	100	0.9699478262	1	0.974	0.972	0.002
14	gene27894	LOC9272437	10	-	16166557	16166677	16165302	16166474	16166929	16167004	14	12	1	12	1	200	100	1	1	0.857	0.857	0
1521	gene3665	LOC4324736	1	+	37270954	37272021	37269727	37270225	37272542	37272747	1521	1443	2	552	0	200	100	1	1	0.997	1	-0.003
1556	gene992	LOC9271003	1	-	7972612	7972684	7971863	7972133	7973652	7974935	1556	1	0	24	1	172	100	0.9780063715	1	1	0.933	0.067
155	gene1280	LOC4325787	1	+	11130947	11131039	11130171	11130706	11131177	11131265	155	36	2	19	1	192	100	0.9772076432	1	0.904	0.908	-0.004
1565	gene25943	LOC4347149	9	+	16066219	16066380	16065721	16065837	16068900	16068972	1565	114	23	84	17	200	100	0.9935285414	1	0.713	0.712	0.001
1586	gene25943	LOC4347149	9	+	16061076	16061165	16060219	16060294	16062014	16062153	1586	36	1	38	1	189	100	0.9729635989	1	0.95	0.953	-0.003
1591	gene23075	LOC4344703	8	+	3366964	3367026	3366669	3366781	3370972	3371191	1591	39	0	194	1	162	100	1	1	1	0.992	0.008
159	gene10129	LOC4333163	3	-	17852617	17852738	17850493	17851833	17853566	17853802	159	4	6	2	3	200	100	0.9957975402	1	0.25	0.25	0
1811	gene5547	LOC4328936	2	-	9054467	9054527	9054202	9054343	9055248	9055320	1811	41	3	53	4	160	100	0.9731176375	1	0.895	0.892	0.003
184	gene2513	LOC4325909	1	-	27697290	27697347	27696966	27697062	27697445	27697538	184	1	82	0	43	157	100	1	1	0.008	0	0.008
1877	gene7052	LOC4330286	2	-	27375737	27375775	27374565	27374793	27376122	27376771	1877	194	2	104	1	138	100	0.9721393075	1	0.986	0.987	-0.001
2028	gene16762	LOC4339210	5	-	24459043	24459155	24456340	24456423	24464443	24464574	2028	6	27	2	9	200	100	0.9913887128	1	0.1	0.1	0
2038	gene28731	LOC4349525	11	-	1973	2626	1703	1756	3889	3945	2038	63	22	32	11	200	100	0.9725254304	1	0.589	0.593	-0.004
2071	gene5289	LOC4328709	2	+	6312265	6312498	6311690	6311788	6312593	6312834	2071	34	1	32	1	200	100	0.9695406341	1	0.944	0.941	0.003
2129	gene1652	LOC4324539	1	+	17157070	17157213	17155902	17156051	17157324	17157925	2129	472	1	328	0	200	100	1	1	0.996	1	-0.004
216	gene13406	LOC4336145	4	-	23752382	23752492	23752196	23752266	23752575	23752743	216	6	86	2	29	200	100	1	1	0.034	0.033	0.001
2187	gene15350	LOC4337973	5	+	4710770	4710829	4710587	4710679	4710981	4711041	2187	8	4	2	1	159	100	0.9975547536	1	0.557	0.557	0
2218	gene8663	LOC4331814	3	-	4120606	4120757	4119970	4120485	4120841	4120973	2218	61	1	121	2	200	100	0.9924507499	1	0.968	0.968	0
2243	gene6801	LOC9266932	2	-	25108811	25108864	25105365	25105959	25110913	25111035	2243	2	1	2	1	153	100	1	1	0.567	0.567	0
2250	gene20443	LOC4342398	7	-	2466843	2466928	2465658	2466002	2467128	2468225	2250	10	4	12	5	185	100	0.9616864109	1	0.575	0.565	0.01
227	gene13386	LOC4336125	4	-	23560194	23560470	23558939	23559273	23560604	23560739	227	51	0	182	1	200	100	0.9902744448	1	1	0.989	0.011
2323	gene155	LOC4326076	1	+	1047700	1047786	1046609	1047602	1047949	1048136	2323	1	2	1	2	186	100	1	1	0.212	0.212	0
2326	gene30096	LOC9272430	11	-	18548667	18548751	18548509	18548562	18550108	18550573	2326	4	10	2	5	184	100	0.994957498	1	0.179	0.179	0
2346	gene19992	LOC9268482	6	+	30062575	30062620	30062162	30062448	30062952	30063754	2346	1	6	1	6	145	100	1	1	0.103	0.103	0
2359	gene959	LOC4326361	1	-	7678056	7678092	7677152	7677533	7678493	7678615	2359	19	18	15	14	136	100	0.9769318303	1	0.437	0.441	-0.004
2374	gene31766	LOC4351929	12	+	9364289	9364448	9361963	9362062	9364604	9364706	2374	48	628	52	674	200	100	0.9751432344	1	0.037	0.037	0
2546	gene24151	LOC4345637	8	+	20829980	20830084	20828275	20828385	20830247	20830350	2546	14	2	7	1	200	100	0.9937602217	1	0.778	0.778	0
2583	gene4334	LOC4325392	1	-	42268199	42268210	42267997	42268116	42268362	42268478	2583	2	4	1	2	111	100	0.9959477266	1	0.311	0.311	0
2648	gene13432	LOC4336166	4	-	23941687	23941699	23941093	23941556	23941780	23942210	2648	1	2	1	2	112	100	1	1	0.309	0.309	0
2655	gene824	LOC4324644	1	-	6575910	6575969	6575536	6575701	6576201	6576262	2655	0	72	1	92	159	100	1	1	0	0.007	-0.007
2657	gene4951	LOC4328404	2	+	3467717	3467849	3465941	3467465	3468054	3468753	2657	3	8	3	8	200	100	1	1	0.158	0.158	0
2688	gene11992	LOC4334916	4	+	455671	456215	453994	454128	456289	457126	2688	56	23	24	10	200	100	0.9752118292	1	0.549	0.545	0.004
2784	gene26144	LOC9271007	9	+	17962834	17962899	17960674	17960785	17963027	17963310	2784	17	15	10	9	165	100	0.9747763034	1	0.407	0.402	0.005
[truncated: 23 more rows]

## Sheet: RI
ID	GeneID	geneSymbol	chr	strand	riExonStart_0base	riExonEnd	upstreamES	upstreamEE	downstreamES	downstreamEE	ID	IC_SAMPLE_1	SC_SAMPLE_1	IC_SAMPLE_2	SC_SAMPLE_2	IncFormLen	SkipFormLen	PValue	FDR	IncLevel1	IncLevel2	IncLevelDifference
168	gene8465	LOC4331617	3	-	2653069	2654529	2653069	2654271	2654445	2654529	168	2320	32	1029	47	200	100	2.19753177211E-007	0.0005311434	0.973	0.916	0.057
3288	gene26742	LOC4347855	9	-	22287176	22289060	22287176	22287636	22289006	22289060	3288	1073	91	892	150	200	100	0.000000771	0.0009318104	0.855	0.748	0.107
1256	gene11313	LOC4334263	3	-	31998238	31998926	31998238	31998561	31998886	31998926	1256	123	119	146	58	200	100	7.56107860367E-006	0.0049299117	0.341	0.557	-0.216
172	gene8465	LOC4331617	3	-	2654404	2654802	2654404	2654529	2654794	2654802	172	1700	177	1028	54	200	100	8.15872846172E-006	0.0049299117	0.828	0.905	-0.077
279	gene8033	LOC4331211	2	-	35452216	35453505	35452216	35452807	35453441	35453505	279	517	23	357	47	200	100	2.17951937598E-005	0.0105357967	0.918	0.792	0.126
1184	gene26297	LOC4347451	9	+	19149084	19149872	19149084	19149538	19149646	19149872	1184	1409	26	500	29	200	100	4.37609129285E-005	0.0175524618	0.964	0.896	0.068
1266	gene459	LOC4324412	1	+	3326825	3327190	3326825	3327024	3327140	3327190	1266	117	4	63	17	200	100	5.80966877672E-005	0.0175524618	0.936	0.649	0.287
1788	gene11954	LOC4334878	3	+	36382138	36382779	36382138	36382528	36382603	36382779	1788	99	280	101	547	175	100	5.1034452605E-005	0.0175524618	0.168	0.095	0.073
1714	gene32780	LOC4352810	12	-	26344736	26345656	26344736	26344827	26344911	26345656	1714	52	30	72	118	184	100	0.0001112874	0.0265922888	0.485	0.249	0.236
3431	gene7968	LOC4331152	2	-	35093317	35094351	35093317	35093672	35094096	35094351	3431	547	34	510	8	200	100	0.0001210241	0.0265922888	0.889	0.97	-0.081
3501	gene6006	LOC9267464	2	-	16399990	16401600	16399990	16400165	16401024	16401600	3501	64	26	49	2	200	100	0.0001207234	0.0265922888	0.552	0.925	-0.373
15	gene27894	LOC9272437	10	-	16153378	16153877	16153378	16153477	16153816	16153877	15	152	9	82	21	200	100	0.0003004755	0.0506597564	0.894	0.661	0.233
1856	gene23608	LOC4345166	8	+	11074050	11074468	11074050	11074251	11074354	11074468	1856	67	51	67	16	200	100	0.0003322898	0.0506597564	0.396	0.677	-0.281
2176	gene5957	LOC4329318	2	-	15641269	15641777	15641269	15641594	15641709	15641777	2176	450	52	514	25	200	100	0.000408632	0.0506597564	0.812	0.911	-0.099
2328	gene9107	LOC4332227	3	+	7618541	7618903	7618541	7618632	7618715	7618903	2328	145	4	36	9	183	100	0.0003137109	0.0506597564	0.952	0.686	0.266
2330	gene18303	LOC9271675	6	-	6905875	6907242	6905875	6906880	6907199	6907242	2330	118	2	80	13	200	100	0.0004359819	0.0506597564	0.967	0.755	0.212
257	gene7158	LOC9270838	2	+	28524944	28527118	28524944	28525045	28525532	28527118	257	395	9	480	37	200	100	0.0004134762	0.0506597564	0.956	0.866	0.09
3090	gene23796	LOC4345333	8	+	15572906	15573605	15572906	15573008	15573506	15573605	3090	124	496	151	367	200	100	0.000349586	0.0506597564	0.111	0.171	-0.06
3522	gene10086	LOC4333123	3	-	17411403	17412252	17411403	17411641	17412084	17412252	3522	137	28	131	6	200	100	0.0003697278	0.0506597564	0.71	0.916	-0.206
363	gene631	LOC4326767	1	+	4729661	4729980	4729661	4729783	4729879	4729980	363	82	64	205	75	196	100	0.0004401551	0.0506597564	0.395	0.582	-0.187
575	gene3984	LOC9271802	1	-	39688269	39688771	39688269	39688559	39688642	39688771	575	223	250	303	213	183	100	0.0002731019	0.0506597564	0.328	0.437	-0.109
1007	gene4167	LOC4326785	1	+	40999650	41004236	40999650	41002857	41003268	41004236	1007	236	1	68	6	200	100	0.0006361388	0.0668667059	0.992	0.85	0.142
479	gene22756	LOC4344432	8	-	203406	203831	203406	203552	203646	203831	479	67	49	18	41	194	100	0.0006362988	0.0668667059	0.413	0.185	0.228
922	gene23620	LOC9272579	8	+	11407435	11408049	11407435	11407659	11407939	11408049	922	159	36	158	12	200	100	0.0010889303	0.1096643571	0.688	0.868	-0.18
2878	gene11962	LOC4334887	4	+	115109	116018	115109	115783	115874	116018	2878	7	16	7	0	191	100	0.0011590762	0.1120594823	0.186	1	-0.814
880	gene17345	LOC9271594	5	+	28913776	28917641	28913776	28913895	28914034	28917641	880	81	1	33	7	200	100	0.0012859335	0.1195423602	0.976	0.702	0.274
2136	gene3265	LOC4327625	1	+	33792567	33794100	33792567	33792675	33793341	33794100	2136	530	133	330	47	200	100	0.0015538533	0.1390986481	0.666	0.778	-0.112
167	gene8465	LOC4331617	3	-	2653069	2654802	2653069	2654271	2654367	2654802	167	1459	28	586	27	196	100	0.0017650531	0.152361905	0.964	0.917	0.047
2947	gene23689	LOC9272596	8	+	13104763	13106723	13104763	13104811	13106415	13106723	2947	206	18	79	0	200	100	0.001858125	0.1548651083	0.851	1	-0.149
3453	gene16433	LOC9270782	5	+	21614419	21616131	21614419	21615475	21615867	21616131	3453	239	131	173	53	200	100	0.0020028986	0.1613668636	0.477	0.62	-0.143
3337	gene5941	LOC4329304	2	+	15489288	15489735	15489288	15489492	15489603	15489735	3337	13	10	14	0	200	100	0.0020835102	0.1624465836	0.394	1	-0.606
1688	gene16498	LOC4338985	5	+	22406821	22409892	22406821	22407799	22408594	22409892	1688	32	9	47	1	200	100	0.0027917179	0.2108619392	0.64	0.959	-0.319
1196	gene25603	LOC4346871	9	+	11986534	11988924	11986534	11986612	11988867	11988924	1196	54	78	45	135	200	100	0.0030713863	0.2249557748	0.257	0.143	0.114
2115	gene15900	LOC9267833	5	+	15144869	15145918	15144869	15145684	15145788	15145918	2115	40	3	374	1	200	100	0.0034447787	0.2448832401	0.87	0.995	-0.125
170	gene8465	LOC4331617	3	-	2653069	2654802	2653069	2654271	2654404	2654802	170	2038	47	853	38	200	100	0.003738666	0.2450057378	0.956	0.918	0.038
183	gene5864	LOC9267148	2	+	13864437	13865812	13864437	13864718	13865497	13865812	183	199	9	160	0	200	100	0.003750605	0.2450057378	0.917	1	-0.083
2255	gene9113	LOC4332231	3	+	7675078	7675887	7675078	7675364	7675602	7675887	2255	63	55	21	4	200	100	0.0035950167	0.2450057378	0.364	0.724	-0.36
2060	gene25111	LOC4346453	9	-	2400507	2401651	2400507	2400579	2401563	2401651	2060	304	28	206	40	200	100	0.0043110167	0.2678891803	0.844	0.72	0.124
3317	gene22593	LOC9268275	7	-	28632850	28633217	28632850	28633014	28633128	28633217	3317	44	0	40	7	200	100	0.0043225809	0.2678891803	1	0.741	0.259
1043	gene15163	LOC4337807	5	-	2749086	2749931	2749086	2749569	2749858	2749931	1043	103	8	82	0	200	100	0.0058675418	0.2954551771	0.866	1	-0.134
1341	gene10790	LOC4333758	3	+	27398589	27399102	27398589	27398776	27398977	27399102	1341	44	0	25	5	200	100	0.0050974671	0.2954551771	1	0.714	0.286
1498	gene31081	LOC4351344	12	-	926838	927324	926838	927142	927226	927324	1498	283	20	255	5	184	100	0.0057798317	0.2954551771	0.885	0.965	-0.08
2622	gene12559	LOC4335404	4	+	12880901	12881562	12880901	12881094	12881172	12881562	2622	6	24	6	2	178	100	0.0057840021	0.2954551771	0.123	0.628	-0.505
2844	gene23781	LOC4345316	8	-	15234906	15235365	15234906	15235097	15235169	15235365	2844	65	84	106	73	172	100	0.0050034642	0.2954551771	0.31	0.458	-0.148
3085	gene23878	LOC4345402	8	-	17204510	17205074	17204510	17204915	17204986	17205074	3085	80	38	112	23	171	100	0.0051453658	0.2954551771	0.552	0.74	-0.188
3190	gene19404	LOC9271389	6	+	24264369	24264962	24264369	24264606	24264901	24264962	3190	26	31	38	15	200	100	0.0058024309	0.2954551771	0.295	0.559	-0.264
3411	gene8603	LOC4331754	3	+	3696405	3697296	3696405	3696738	3696832	3697296	3411	43	11	92	5	194	100	0.0052635157	0.2954551771	0.668	0.905	-0.237
680	gene1224	LOC9269543	1	-	10346239	10348614	10346239	10347488	10348454	10348614	680	47	17	27	1	200	100	0.0058664574	0.2954551771	0.58	0.931	-0.351
2300	gene24428	LOC4345880	8	+	24017952	24018779	24017952	24018075	24018165	24018779	2300	55	31	92	21	190	100	0.0060253914	0.2972116556	0.483	0.697	-0.214
3071	gene1613	LOC107279876	1	+	16204183	16204472	16204183	16204314	16204404	16204472	3071	61	44	79	25	190	100	0.0061606999	0.2978082317	0.422	0.625	-0.203
2405	gene12752	LOC9267440	4	-	16870522	16871610	16870522	16871401	16871508	16871610	2405	14	3	7	12	200	100	0.0063679796	0.3017922872	0.7	0.226	0.474
1257	gene11313	LOC4334263	3	-	31998886	32000630	31998886	31998926	31999457	32000630	1257	348	16	345	4	200	100	0.0072614107	0.3171866599	0.916	0.977	-0.061
1627	gene6269	LOC4329571	2	+	19793149	19796135	19793149	19795436	19795877	19796135	1627	53	0	24	4	200	100	0.0071154297	0.3171866599	1	0.75	0.25
1764	gene19865	LOC4341923	6	-	28969540	28971626	28969540	28969926	28970016	28971626	1764	374	218	469	198	190	100	0.0073489669	0.3171866599	0.474	0.555	-0.081
2997	gene19593	LOC4341670	6	-	26471863	26474410	26471863	26474240	26474319	26474410	2997	15	19	17	4	179	100	0.0071349509	0.3171866599	0.306	0.704	-0.398
3303	gene4014	LOC107277461	1	-	39879783	39881614	39879783	39881373	39881462	39881614	3303	86	58	64	19	189	100	0.0071734957	0.3171866599	0.44	0.641	-0.201
1785	gene29598	LOC4350215	11	-	8200590	8201568	8200590	8201189	8201342	8201568	1785	575	478	99	51	200	100	0.0080704158	0.3422139493	0.376	0.493	-0.117
1418	gene9668	LOC4332769	3	-	12517450	12518881	12517450	12518238	12518727	12518881	1418	40	24	58	12	200	100	0.0083559714	0.3482134961	0.455	0.707	-0.252
3187	gene20157	LOC4342171	7	+	90133	90728	90133	90209	90297	90728	3187	250	40	230	17	188	100	0.0088945322	0.3643743105	0.769	0.878	-0.109
1141	gene14851	LOC107276034	4	+	35494002	35495496	35494002	35494510	35495275	35495496	1141	251	11	190	1	200	100	0.0099153321	0.3781202385	0.919	0.99	-0.071
1143	gene18041	LOC4340353	6	+	4431553	4432315	4431553	4431946	4432045	4432315	1143	50	31	108	30	199	100	0.0096420535	0.3781202385	0.448	0.644	-0.196
1148	gene1827	LOC9270848	1	+	19881349	19882114	19881349	19881471	19882056	19882114	1148	421	1	540	11	200	100	0.0111488849	0.3781202385	0.995	0.961	0.034
1240	gene3287	LOC4327965	1	-	33956746	33957446	33956746	33957093	33957188	33957446	1240	193	9	185	1	195	100	0.0109299116	0.3781202385	0.917	0.99	-0.073
1677	gene18118	LOC9267059	6	+	5223395	5224307	5223395	5223503	5224236	5224307	1677	90	24	47	29	200	100	0.0111981306	0.3781202385	0.652	0.448	0.204
1765	gene26258	LOC4347434	9	-	18852950	18854715	18852950	18853695	18853769	18854715	1765	66	1	37	6	174	100	0.0112661431	0.3781202385	0.974	0.78	0.194
1783	gene29598	LOC4350215	11	-	8200590	8201568	8200590	8201172	8201342	8201568	1783	1388	140	203	9	200	100	0.0098104583	0.3781202385	0.832	0.919	-0.087
2132	gene8888	LOC4332022	3	-	5766780	5767167	5766780	5766971	5767053	5767167	2132	38	0	28	5	182	100	0.0104807827	0.3781202385	1	0.755	0.245
2531	gene26399	LOC9268345	9	-	19856792	19859686	19856792	19856899	19857682	19859686	2531	28	13	21	1	200	100	0.0094609365	0.3781202385	0.519	0.913	-0.394
2717	gene23294	LOC9266434	8	+	5690176	5691206	5690176	5690797	5690895	5691206	2717	152	33	157	15	198	100	0.0112770927	0.3781202385	0.699	0.841	-0.142
2776	gene31478	LOC9266799	12	-	4074677	4074895	4074677	4074719	4074800	4074895	2776	25	40	20	10	181	100	0.0112228752	0.3781202385	0.257	0.525	-0.268
3235	gene29638	LOC4350238	11	-	8970090	8971342	8970090	8971047	8971120	8971342	3235	143	37	124	14	173	100	0.0111738319	0.3781202385	0.691	0.837	-0.146
713	gene25170	LOC4346513	9	+	3860550	3860803	3860550	3860634	3860718	3860803	713	0	27	9	44	184	100	0.0110478516	0.3781202385	0	0.1	-0.1
935	gene24397	LOC4345852	8	+	23756119	23756487	23756119	23756313	23756392	23756487	935	12	2	10	13	179	100	0.0114202637	0.3781202385	0.77	0.301	0.469
3142	gene15902	LOC4338430	5	-	15164189	15164783	15164189	15164581	15164684	15164783	3142	6	5	11	0	200	100	0.0116833578	0.3816037278	0.375	1	-0.625
2690	gene5347	LOC4328761	2	-	6806800	6809974	6806800	6806870	6809797	6809974	2690	117	8	75	0	200	100	0.0118433366	0.3816712607	0.88	1	-0.12
1149	gene1827	LOC9270848	1	+	19881349	19882114	19881349	19881377	19882056	19882114	1149	441	2	565	13	200	100	0.012895165	0.3904250806	0.991	0.956	0.035
153	gene6395	LOC4329683	2	+	21226526	21227064	21226526	21226754	21226845	21227064	153	2	11	3	0	191	100	0.012639826	0.3904250806	0.087	1	-0.913
1546	gene10040	LOC4333084	3	+	16798628	16799478	16798628	16799008	16799114	16799478	1546	276	15	476	9	200	100	0.0126549596	0.3904250806	0.902	0.964	-0.062
2780	gene17672	LOC4340018	6	+	1765604	1767259	1765604	1765759	1766888	1767259	2780	332	0	22886	340	200	100	0.0127965063	0.3904250806	1	0.971	0.029
3466	gene26085	LOC4347281	9	+	17393992	17395607	17393992	17394016	17394758	17395607	3466	169	24	112	5	200	100	0.0129476167	0.3904250806	0.779	0.918	-0.139
938	gene308	LOC4325456	1	+	2296257	2298268	2296257	2296475	2296557	2298268	938	15	153	14	51	182	100	0.013084167	0.3904250806	0.051	0.131	-0.08
169	gene8465	LOC4331617	3	-	2653069	2654529	2653069	2654271	2654419	2654529	169	2197	71	940	49	200	100	0.0136559422	0.4025172246	0.939	0.906	0.033
1946	gene27613	LOC4348532	10	-	13040038	13040665	13040038	13040133	13040243	13040665	1946	26	16	59	12	200	100	0.0141918925	0.4132747478	0.448	0.711	-0.263
2116	gene15900	LOC9267833	5	+	15145788	15146647	15145788	15145918	15146258	15146647	2116	136	4	1226	6	200	100	0.0144865675	0.416833734	0.944	0.99	-0.046
384	gene20546	LOC4342477	7	-	3467162	3467414	3467162	3467226	3467317	3467414	384	29	17	40	7	191	100	0.0158010302	0.44930694	0.472	0.749	-0.277
2414	gene15100	LOC4337737	5	+	2127285	2127712	2127285	2127295	2127383	2127712	2414	138	18	73	2	188	100	0.0163463891	0.4494097259	0.803	0.951	-0.148
3208	gene13432	LOC4336166	4	-	23939139	23940306	23939139	23939490	23940020	23940306	3208	24	3	21	13	200	100	0.0163624559	0.4494097259	0.8	0.447	0.353
3430	gene12655	LOC4335483	4	+	14956767	14958383	14956767	14957386	14957485	14958383	3430	39	18	104	19	199	100	0.0161966226	0.4494097259	0.521	0.733	-0.212
1178	gene28575	LOC9270245	10	-	22080638	22081338	22080638	22080769	22081273	22081338	1178	15	16	59	22	200	100	0.0177255348	0.4733477157	0.319	0.573	-0.254
3112	gene5936	LOC4329296	2	-	15441639	15445302	15441639	15444084	15444313	15445302	3112	87	11	60	1	200	100	0.0178215317	0.4733477157	0.798	0.968	-0.17
570	gene19480	LOC9268257	6	+	25158267	25158788	25158267	25158475	25158695	25158788	570	47	9	54	28	200	100	0.0175686788	0.4733477157	0.723	0.491	0.232
944	gene18075	LOC4340382	6	-	4712808	4713602	4712808	4712975	4713071	4713602	944	161	4	532	1	196	100	0.0186107679	0.4889372389	0.954	0.996	-0.042
210	gene7002	LOC4330239	2	-	26990028	26990572	26990028	26990110	26990483	26990572	210	170	12	145	24	200	100	0.0192500564	0.4949721958	0.876	0.751	0.125
259	gene7158	LOC9270838	2	+	28524947	28527118	28524947	28526614	28526973	28527118	259	151	22	132	38	200	100	0.0190972866	0.4949721958	0.774	0.635	0.139
1001	gene25064	LOC9272124	9	-	1612587	1613550	1612587	1612684	1613494	1613550	1001	325	45	238	17	200	100	0.0218489998	0.4977424517	0.783	0.875	-0.092
1073	gene30945	LOC4351234	11	-	28991549	28991888	28991549	28991657	28991834	28991888	1073	100	16	55	21	200	100	0.0198809252	0.4977424517	0.758	0.567	0.191
154	gene32718	LOC4352762	12	+	25797488	25799541	25797488	25797696	25798191	25799541	154	30	3	133	1	200	100	0.0207196675	0.4977424517	0.833	0.985	-0.152
1855	gene5509	LOC4328904	2	-	8598481	8598894	8598481	8598715	8598794	8598894	1855	9	0	8	6	179	100	0.0196607886	0.4977424517	1	0.427	0.573
1872	gene3495	LOC9272196	1	-	35745298	35748924	35745298	35745496	35746264	35748924	1872	80	7	57	15	200	100	0.0217017053	0.4977424517	0.851	0.655	0.196
2052	gene25111	LOC4346453	9	-	2403303	2404366	2403303	2403386	2404197	2404366	2052	152	18	117	29	200	100	0.0218665756	0.4977424517	0.809	0.669	0.14
2492	gene26538	LOC4347679	9	-	20922251	20925097	20922251	20922339	20922516	20925097	2492	15	0	5	3	200	100	0.0214591687	0.4977424517	1	0.455	0.545
3062	gene2907	LOC4327195	1	+	30832546	30833196	30832546	30833049	30833144	30833196	3062	9	37	9	9	195	100	0.0203355598	0.4977424517	0.111	0.339	-0.228
3087	gene3873	LOC4324956	1	+	38821623	38822165	38821623	38821845	38821928	38822165	3087	52	23	10	0	183	100	0.0220349368	0.4977424517	0.553	1	-0.447
3128	gene7434	LOC4330659	2	+	30760513	30762768	30760513	30762018	30762283	30762768	3128	26	33	15	47	200	100	0.0217945773	0.4977424517	0.283	0.138	0.145
577	gene13496	LOC4336227	4	+	24388962	24392119	24388962	24391497	24391605	24392119	577	9	3	23	0	200	100	0.0218310714	0.4977424517	0.6	1	-0.4
635	gene8868	LOC4332005	3	+	5637700	5638563	5637700	5637797	5638325	5638563	635	23	0	15	4	200	100	0.0216738405	0.4977424517	1	0.652	0.348
901	gene17244	LOC9268415	5	+	28211827	28213197	28211827	28212014	28212217	28213197	901	14	10	13	1	200	100	0.0215739823	0.4977424517	0.412	0.867	-0.455
1131	gene22564	LOC4344247	7	-	28396359	28399892	28396359	28397613	28399784	28399892	1131	138	6	103	0	200	100	0.0234748567	0.5152614091	0.92	1	-0.08
115	gene12182	LOC9270447	4	+	4350925	4352228	4350925	4351169	4352018	4352228	115	119	5	67	10	200	100	0.0232249324	0.5152614091	0.922	0.77	0.152
2415	gene25835	LOC4347062	9	+	14896380	14896814	14896380	14896473	14896669	14896814	2415	50	7	17	9	200	100	0.0236632257	0.5152614091	0.781	0.486	0.295
2840	gene16210	LOC9270962	5	+	19338579	19340507	19338579	19338684	19340140	19340507	2840	482	60	227	46	200	100	0.0233531775	0.5152614091	0.801	0.712	0.089
30	gene13328	LOC4336066	4	+	23104519	23105264	23104519	23104606	23104813	23105264	30	94	47	109	91	200	100	0.0242288211	0.5228666121	0.5	0.375	0.125
1327	gene12438	LOC4335298	4	-	9562443	9563627	9562443	9562838	9563340	9563627	1327	82	73	57	27	200	100	0.0250795618	0.5230603844	0.36	0.514	-0.154
1987	gene25709	LOC9266729	9	-	13370412	13371698	13370412	13370488	13370663	13371698	1987	21	3	0	2	200	100	0.0257898681	0.5230603844	0.778	0	0.778
2749	gene30097	LOC4350595	11	-	18555412	18556526	18555412	18555534	18556280	18556526	2749	310	45	349	29	200	100	0.0250379666	0.5230603844	0.775	0.857	-0.082
3338	gene3648	LOC4324761	1	+	37078915	37079507	37078915	37078987	37079132	37079507	3338	40	0	31	4	200	100	0.0254439887	0.5230603844	1	0.795	0.205
3520	gene14969	LOC4337619	5	-	860247	862521	860247	860827	860935	862521	3520	189	7	200	1	200	100	0.0256233185	0.5230603844	0.931	0.99	-0.059
553	gene26097	LOC4347298	9	+	17476024	17476868	17476024	17476157	17476663	17476868	553	6	0	0	2	200	100	0.0246738615	0.5230603844	1	0	1
676	gene20946	LOC4342825	7	-	8081194	8081515	8081194	8081310	8081406	8081515	676	28	3	55	0	196	100	0.0259690716	0.5230603844	0.826	1	-0.174
949	gene6274	LOC107279953	2	-	19850606	19851430	19850606	19850718	19850984	19851430	949	3	4	17	2	200	100	0.0256454154	0.5230603844	0.273	0.81	-0.537
352	gene27580	LOC4348508	10	-	12346593	12346783	12346593	12346628	12346737	12346783	352	38	38	35	15	200	100	0.0264347006	0.5280386067	0.333	0.538	-0.205
1002	gene32135	LOC4352245	12	+	18355446	18355771	18355446	18355496	18355544	18355771	1002	23	7	15	0	148	100	0.0274776022	0.5313069156	0.689	1	-0.311
1094	gene22044	LOC9267044	7	+	24119163	24123438	24119163	24120051	24120483	24123438	1094	132	5	130	15	200	100	0.0273973368	0.5313069156	0.93	0.813	0.117
1665	gene9212	LOC4332328	3	-	8603942	8606116	8603942	8604280	8606033	8606116	1665	579	3	434	9	200	100	0.0270781104	0.5313069156	0.99	0.96	0.03
623	gene21001	LOC4342870	7	-	9073113	9077893	9073113	9074241	9074937	9077893	623	26	6	20	0	200	100	0.0274748295	0.5313069156	0.684	1	-0.316
1202	gene5908	LOC4329273	2	-	14979605	14982738	14979605	14981756	14982144	14982738	1202	146	8	127	1	200	100	0.028778469	0.5414729215	0.901	0.984	-0.083
1916	gene12396	LOC9272732	4	+	8590050	8591016	8590050	8590187	8590909	8591016	1916	84	5	55	11	200	100	0.0286695918	0.5414729215	0.894	0.714	0.18
2235	gene21307	LOC4343144	7	-	15868972	15869962	15868972	15869528	15869738	15869962	2235	71	1	54	6	200	100	0.028822788	0.5414729215	0.973	0.818	0.155
2611	gene6648	LOC4329899	2	+	23566745	23568978	23566745	23566857	23567329	23568978	2611	214	11	108	14	200	100	0.028899465	0.5414729215	0.907	0.794	0.113
1105	gene22044	LOC9267044	7	+	24120492	24123438	24120492	24120566	24121332	24123438	1105	97	0	92	4	200	100	0.0379387175	0.5433045331	1	0.92	0.08
1128	gene23574	LOC9270173	8	-	10360398	10361059	10360398	10360732	10360923	10361059	1128	41	14	11	0	200	100	0.036277327	0.5433045331	0.594	1	-0.406
1205	gene18656	LOC4340871	6	+	12063172	12063886	12063172	12063412	12063759	12063886	1205	82	5	68	0	200	100	0.0307614976	0.5433045331	0.891	1	-0.109
1317	gene20994	LOC4342862	7	+	8969526	8970000	8969526	8969658	8969904	8970000	1317	19	50	0	10	200	100	0.030148801	0.5433045331	0.16	0	0.16
1572	gene13736	LOC4336460	4	+	26363934	26364846	26363934	26364350	26364445	26364846	1572	21	5	20	0	195	100	0.0298434537	0.5433045331	0.683	1	-0.317
1622	gene14277	LOC4336978	4	-	31119410	31120743	31119410	31120595	31120667	31120743	1622	175	3	57	5	172	100	0.0299228148	0.5433045331	0.971	0.869	0.102
1721	gene1896	LOC4324561	1	-	20940292	20940977	20940292	20940583	20940741	20940977	1721	29	0	43	6	200	100	0.0324951332	0.5433045331	1	0.782	0.218
178	gene22831	LOC4344507	8	+	752672	753201	752672	752814	752907	753201	178	10	5	4	11	193	100	0.0325235031	0.5433045331	0.509	0.159	0.35
1861	gene11386	LOC4334332	3	+	32535284	32535600	32535284	32535468	32535541	32535600	1861	42	11	15	12	173	100	0.032606571	0.5433045331	0.688	0.419	0.269
1960	gene30328	LOC107277746	11	-	21588083	21589277	21588083	21588531	21589128	21589277	1960	130	3	100	9	200	100	0.0342661831	0.5433045331	0.956	0.847	0.109
2027	gene15792	LOC4338343	5	+	13410212	13410815	13410212	13410355	13410499	13410815	2027	12	6	121	17	200	100	0.0369818295	0.5433045331	0.5	0.781	-0.281
2048	gene25111	LOC4346453	9	-	2403303	2403516	2403303	2403357	2403461	2403516	2048	37	5	59	1	200	100	0.0362904506	0.5433045331	0.787	0.967	-0.18
2228	gene30735	LOC4351063	11	-	26524907	26527224	26524907	26526875	26527173	26527224	2228	22	5	19	0	200	100	0.0369772466	0.5433045331	0.688	1	-0.312
2460	gene15770	LOC9270572	5	+	13006653	13007669	13006653	13006965	13007624	13007669	2460	160	13	79	15	200	100	0.0375772939	0.5433045331	0.86	0.725	0.135
2496	gene26160	LOC9268732	9	-	18095054	18096726	18095054	18095394	18096629	18096726	2496	29	3	47	0	200	100	0.0375296238	0.5433045331	0.829	1	-0.171
2766	gene13315	LOC4336051	4	+	22983728	22984355	22983728	22983949	22984020	22984355	2766	41	4	45	0	171	100	0.0338775404	0.5433045331	0.857	1	-0.143
2976	gene5757	LOC4329118	2	+	12056685	12057004	12056685	12056840	12056914	12057004	2976	56	70	63	45	174	100	0.0348919687	0.5433045331	0.315	0.446	-0.131
3004	gene20815	LOC4342709	7	-	6016985	6020998	6016985	6020182	6020812	6020998	3004	37	12	5	7	200	100	0.0337905406	0.5433045331	0.607	0.263	0.344
3101	gene7885	LOC9268909	2	+	34501807	34502252	34501807	34501918	34502112	34502252	3101	77	14	84	5	200	100	0.0328263212	0.5433045331	0.733	0.894	-0.161
3119	gene30520	LOC9272555	11	+	23663941	23664222	23663941	23664066	23664152	23664222	3119	45	4	47	0	186	100	0.0372330386	0.5433045331	0.858	1	-0.142
3169	gene11332	LOC4334278	3	+	32109411	32109960	32109411	32109481	32109572	32109960	3169	52	4	56	0	191	100	0.0344715221	0.5433045331	0.872	1	-0.128
3246	gene30528	LOC4350917	11	+	23905865	23906407	23905865	23905942	23906074	23906407	3246	126	23	191	17	200	100	0.0347567175	0.5433045331	0.733	0.849	-0.116
3274	gene15683	LOC9270324	5	-	10721534	10722129	10721534	10721888	10721972	10722129	3274	33	8	29	1	184	100	0.0379886082	0.5433045331	0.692	0.94	-0.248
3312	gene1266	LOC4325774	1	-	10981175	10981581	10981175	10981320	10981399	10981581	3312	43	15	22	19	179	100	0.0377563379	0.5433045331	0.616	0.393	0.223
3327	gene8478	LOC4331630	3	+	2760258	2760741	2760258	2760485	2760566	2760741	3327	9	4	13	0	181	100	0.0312122059	0.5433045331	0.554	1	-0.446
3461	gene7036	LOC9271215	2	-	27238110	27238537	27238110	27238138	27238402	27238537	3461	13	8	3	10	200	100	0.0305746461	0.5433045331	0.448	0.13	0.318
3487	gene21074	LOC107281510	7	-	10939559	10941195	10939559	10940534	10940630	10941195	3487	25	15	7	0	196	100	0.036151769	0.5433045331	0.46	1	-0.54
350	gene27580	LOC4348508	10	-	12348583	12349560	12348583	12348807	12349195	12349560	350	88	8	75	1	200	100	0.0331143337	0.5433045331	0.846	0.974	-0.128
368	gene31088	LOC4351349	12	+	940653	942111	940653	941053	941963	942111	368	176	2	79	5	200	100	0.0352197061	0.5433045331	0.978	0.888	0.09
381	gene8639	LOC4331786	3	-	3939235	3940824	3939235	3939911	3939998	3940824	381	141	34	111	13	187	100	0.0343569257	0.5433045331	0.689	0.82	-0.131
382	gene8639	LOC4331786	3	-	3939235	3940825	3939235	3940084	3940198	3940825	382	135	18	108	5	200	100	0.0316391	0.5433045331	0.789	0.915	-0.126
390	gene11545	LOC4334496	3	-	33632545	33632944	33632545	33632755	33632845	33632944	390	6	40	0	26	190	100	0.0377871835	0.5433045331	0.073	0	0.073
484	gene14929	LOC4337588	5	+	561111	561330	561111	561167	561240	561330	484	130	4	45	6	173	100	0.0305557786	0.5433045331	0.949	0.813	0.136
520	gene2604	LOC4327945	1	-	28467687	28468078	28467687	28467897	28468039	28468078	520	75	4	79	0	200	100	0.0363981933	0.5433045331	0.904	1	-0.096
60	gene20906	LOC4342787	7	+	7549218	7550860	7549218	7549635	7549728	7550860	60	136	2	59	5	193	100	0.0328250729	0.5433045331	0.972	0.859	0.113
652	gene16542	LOC4339026	5	-	22711419	22713498	22711419	22712330	22712630	22713498	652	134	16	152	7	200	100	0.0365279784	0.5433045331	0.807	0.916	-0.109
753	gene13138	LOC4335896	4	-	21622951	21623394	21622951	21623178	21623284	21623394	753	121	13	62	16	200	100	0.0319700013	0.5433045331	0.823	0.66	0.163
884	gene29749	LOC9271777	11	-	11519701	11521808	11519701	11521514	11521753	11521808	884	27	22	15	3	200	100	0.0320953092	0.5433045331	0.38	0.714	-0.334
968	gene30889	LOC9271727	11	-	28519005	28520376	28519005	28519919	28520012	28520376	968	36	6	10	7	193	100	0.0349441808	0.5433045331	0.757	0.425	0.332
996	gene1715	LOC4324034	1	-	18026565	18029234	18026565	18028441	18029171	18029234	996	68	11	12	7	200	100	0.0344611724	0.5433045331	0.756	0.462	0.294
1618	gene3575	LOC4327467	1	+	36364546	36365453	36364546	36364765	36364840	36365453	1618	38	3	40	12	175	100	0.0384047956	0.5460258288	0.879	0.656	0.223
1316	gene20801	LOC9267197	7	+	5878482	5878708	5878482	5878522	5878614	5878708	1316	12	15	15	5	192	100	0.0389394057	0.5503891431	0.294	0.61	-0.316
2583	gene1631	LOC4325233	1	-	16539709	16541804	16539709	16539816	16540136	16541804	2583	41	22	35	7	200	100	0.039453417	0.5512075665	0.482	0.714	-0.232
2743	gene18008	LOC4340322	6	-	4162941	4163535	4162941	4163297	4163397	4163535	2743	33	69	28	29	200	100	0.0394161523	0.5512075665	0.193	0.326	-0.133
2000	gene32312	LOC9267015	12	+	21136215	21136979	21136215	21136539	21136684	21136979	2000	43	5	33	0	200	100	0.0399344616	0.553172484	0.811	1	-0.189
2093	gene2011	LOC4324199	1	-	22591431	22591911	22591431	22591674	22591752	22591911	2093	28	45	43	35	178	100	0.0402806608	0.553172484	0.259	0.408	-0.149
2530	gene17196	LOC4339589	5	+	27861070	27862112	27861070	27861245	27861362	27862112	2530	47	28	100	31	200	100	0.0401580148	0.553172484	0.456	0.617	-0.161
1026	gene6179	LOC4329487	2	+	18860261	18863203	18860261	18860638	18861365	18863203	1026	178	24	84	4	200	100	0.041919767	0.5663757175	0.788	0.913	-0.125
3247	gene22552	LOC4344236	7	+	28333403	28334085	28333403	28333630	28333863	28334085	3247	263	6	177	0	200	100	0.041945078	0.5663757175	0.956	1	-0.044
563	gene11848	LOC9266028	3	+	35626667	35628547	35626667	35626783	35628398	35628547	563	145	10	121	19	200	100	0.0416060244	0.5663757175	0.879	0.761	0.118
463	gene32758	LOC107275277	12	-	26109877	26110932	26109877	26110753	26110863	26110932	463	28	10	29	26	200	100	0.0422146157	0.5668484792	0.583	0.358	0.225
2610	gene6648	LOC4329899	2	+	23565236	23568965	23565236	23565406	23565476	23568965	2610	170	38	142	17	170	100	0.0425089268	0.5676468291	0.725	0.831	-0.106
1812	gene31878	LOC4352027	12	+	11718943	11721235	11718943	11718997	11719131	11721235	1812	225	13	135	17	200	100	0.0434561517	0.5739536544	0.896	0.799	0.097
2939	gene21428	LOC4343245	7	+	17778646	17780505	17778646	17779340	17779802	17780505	2939	172	6	100	0	200	100	0.0434173375	0.5739536544	0.935	1	-0.065
1144	gene18041	LOC4340353	6	+	4431306	4432315	4431306	4431438	4431553	4432315	1144	62	53	91	46	200	100	0.0440981844	0.5761368199	0.369	0.497	-0.128
1441	gene25715	LOC4346960	9	+	13533620	13534143	13533620	13533699	13533821	13534143	1441	29	6	26	16	200	100	0.0438813475	0.5761368199	0.707	0.448	0.259
2205	gene18693	LOC9270771	6	-	12471845	12473451	12471845	12472040	12473184	12473451	2205	111	12	75	2	200	100	0.0447135028	0.5788141942	0.822	0.949	-0.127
2843	gene16210	LOC9270962	5	+	19337389	19340507	19337389	19337467	19338104	19340507	2843	190	3	92	6	200	100	0.0447820663	0.5788141942	0.969	0.885	0.084
1372	gene31114	LOC4351373	12	-	1164129	1164462	1164129	1164281	1164399	1164462	1372	5	6	0	6	200	100	0.0454158797	0.5838839433	0.294	0	0.294
1154	gene30524	LOC9270328	11	+	23858852	23859729	23858852	23859274	23859426	23859729	1154	7	4	9	0	200	100	0.0462402522	0.5864266054	0.467	1	-0.533
1329	gene13917	LOC4336633	4	+	27868986	27870377	27868986	27870154	27870237	27870377	1329	69	7	32	0	183	100	0.0463415315	0.5864266054	0.843	1	-0.157
3118	gene17609	LOC9266115	6	-	1207033	1209112	1207033	1207350	1207607	1209112	3118	115	8	87	15	200	100	0.0459153074	0.5864266054	0.878	0.744	0.134
2156	gene18064	LOC4340371	6	-	4643032	4643890	4643032	4643704	4643795	4643890	2156	4	92	1	0	191	100	0.0468568355	0.5868029606	0.022	1	-0.978
2463	gene6984	LOC4330223	2	+	26788049	26788585	26788049	26788118	26788220	26788585	2463	39	1	26	5	200	100	0.0467777356	0.5868029606	0.951	0.722	0.229
1894	gene6452	LOC107279928	2	+	21754975	21756568	21754975	21755109	21755468	21756568	1894	7	1	0	2	200	100	0.0484302076	0.5944311937	0.778	0	0.778
2698	gene12322	LOC4335166	4	-	7137679	7138683	7137679	7138243	7138423	7138683	2698	148	0	93	3	200	100	0.0477744868	0.5944311937	1	0.939	0.061
2788	gene26672	LOC4347789	9	+	21858408	21858954	21858408	21858480	21858576	21858954	2788	159	1497	31	432	196	100	0.04802387	0.5944311937	0.051	0.035	0.016
375	gene14302	LOC4337001	4	-	31326359	31326958	31326359	31326431	31326835	31326958	375	90	0	32	2	200	100	0.0484497084	0.5944311937	1	0.889	0.111
1129	gene23574	LOC9270173	8	-	10360398	10361933	10360398	10360732	10361566	10361933	1129	148	3	56	5	200	100	0.0487577686	0.5951895283	0.961	0.848	0.113
2521	gene28484	LOC9269206	10	-	21437930	21439381	21437930	21438827	21438930	21439381	2521	4	6	4	0	200	100	0.0491891208	0.5974377133	0.25	1	-0.75
1162	gene10550	LOC107277657	3	-	24632848	24633246	24632848	24633103	24633178	24633246	1162	58	4	52	0	175	100	0.0496192985	0.5996492221	0.892	1	-0.108
1662	gene9212	LOC4332328	3	-	8607830	8609120	8607830	8607935	8608006	8609120	1662	35	6	39	1	171	100	0.0516450432	0.6118924973	0.773	0.958	-0.185
2941	gene7992	LOC4331174	2	+	35252091	35254097	35252091	35252185	35252315	35254097	2941	3	2	0	5	200	100	0.0509053422	0.6118924973	0.429	0	0.429
3177	gene28287	LOC107278116	10	+	19918926	19920076	19918926	19918963	19919987	19920076	3177	30	3	41	0	200	100	0.0511437052	0.6118924973	0.833	1	-0.167
531	gene16632	LOC4339105	5	-	23487855	23488403	23487855	23488150	23488241	23488403	531	6	0	6	5	191	100	0.0515508086	0.6118924973	1	0.386	0.614
2961	gene21061	LOC9271708	7	+	10443731	10444186	10443731	10444012	10444100	10444186	2961	57	0	22	2	188	100	0.0530418945	0.6223410628	1	0.854	0.146
3199	gene14495	LOC4337182	4	+	32760589	32762576	32760589	32760907	32761073	32762576	3199	22	0	15	3	200	100	0.0530411411	0.6223410628	1	0.714	0.286
3287	gene19397	LOC9270950	6	+	24215706	24216552	24215706	24215979	24216461	24216552	3287	19	2	3	3	200	100	0.0540276147	0.6308441779	0.826	0.333	0.493
1009	gene11774	LOC4334703	3	-	35134123	35135155	35134123	35134758	35134829	35135155	1009	82	17	78	31	171	100	0.05464966	0.6333842207	0.738	0.595	0.143
2199	gene21233	LOC4343067	7	-	14522209	14522453	14522209	14522296	14522386	14522453	2199	30	4	27	0	190	100	0.0547692603	0.6333842207	0.798	1	-0.202
1083	gene15790	LOC4338341	5	-	13373631	13374831	13373631	13374143	13374230	13374831	1083	9	0	5	3	187	100	0.0564621754	0.6359418635	1	0.471	0.529
1679	gene10611	LOC107280215	3	-	25519184	25520022	25519184	25519348	25519615	25520022	1679	19	19	4	0	200	100	0.0568322063	0.6359418635	0.333	1	-0.667
2664	gene5241	LOC9266462	2	+	5848054	5848654	5848054	5848125	5848491	5848654	2664	39	0	46	4	200	100	0.0567611104	0.6359418635	1	0.852	0.148
2722	gene5133	LOC4328567	2	+	4982605	4984586	4982605	4983099	4983213	4984586	2722	78	10	80	3	200	100	0.0553000022	0.6359418635	0.796	0.93	-0.134
3170	gene11332	LOC4334278	3	+	32109411	32109960	32109411	32109481	32109560	32109960	3170	36	5	49	1	179	100	0.0560175045	0.6359418635	0.801	0.965	-0.164
710	gene2923	LOC4326541	1	+	30978760	30979456	30978760	30978824	30978966	30979456	710	5	22	0	15	200	100	0.0557541285	0.6359418635	0.102	0	0.102
981	gene1889	LOC9269668	1	-	20789577	20791392	20789577	20789604	20791276	20791392	981	87	6	89	1	200	100	0.056721096	0.6359418635	0.879	0.978	-0.099
2681	gene20443	LOC4342398	7	-	2467128	2468225	2467128	2467362	2467467	2468225	2681	7	0	15	8	200	100	0.0571716744	0.636792337	1	0.484	0.516
173	gene8465	LOC4331617	3	-	2653069	2654802	2653069	2654256	2654419	2654802	173	2499	18	1135	16	200	100	0.0581847526	0.6421237246	0.986	0.973	0.013
2759	gene20154	LOC9268212	7	-	66649	67452	66649	67062	67156	67452	2759	22	8	25	2	194	100	0.058389156	0.6421237246	0.586	0.866	-0.28
3383	gene32112	LOC9268519	12	-	17833550	17835040	17833550	17833601	17834448	17835040	3383	68	19	73	9	200	100	0.0584996046	0.6421237246	0.642	0.802	-0.16
656	gene13652	LOC4336379	4	-	25576079	25576704	25576079	25576507	25576579	25576704	656	130	1	48	3	172	100	0.0587130092	0.6421237246	0.987	0.903	0.084
1011	gene30822	LOC4351127	11	-	27649519	27651098	27649519	27650851	27651031	27651098	1011	13	7	7	0	200	100	0.0596962332	0.6455015683	0.481	1	-0.519
1050	gene15163	LOC4337807	5	-	2751887	2752991	2751887	2751985	2752133	2752991	1050	73	4	37	7	200	100	0.0601913515	0.6455015683	0.901	0.725	0.176
1059	gene24182	LOC4345662	8	-	21165613	21166328	21165613	21166025	21166109	21166328	1059	69	3	19	4	184	100	0.0604062308	0.6455015683	0.926	0.721	0.205
1113	gene31695	LOC9271356	12	-	7536153	7537009	7536153	7536769	7536854	7537009	1113	0	2	3	0	185	100	0.0633616859	0.6455015683	0	1	-1
1247	gene26171	LOC4347361	9	-	18225057	18225509	18225057	18225150	18225220	18225509	1247	20	5	7	7	170	100	0.0636811375	0.6455015683	0.702	0.37	0.332
126	gene14335	LOC107278549	4	+	31556226	31558262	31556226	31557976	31558063	31558262	126	48	5	20	7	187	100	0.0646045847	0.6455015683	0.837	0.604	0.233
1613	gene8266	LOC9270943	3	+	1088453	1089201	1088453	1088568	1088672	1089201	1613	3	6	3	0	200	100	0.0647115242	0.6455015683	0.2	1	-0.8
1844	gene19180	LOC9268632	6	-	21343403	21344123	21343403	21343824	21344046	21344123	1844	1548	81	1316	49	200	100	0.0643267907	0.6455015683	0.905	0.931	-0.026
1891	gene12843	LOC9268951	4	+	18541214	18542235	18541214	18541857	18542024	18542235	1891	62	8	63	2	200	100	0.063228097	0.6455015683	0.795	0.94	-0.145
1928	gene24125	LOC4345617	8	+	20555765	20556227	20555765	20555920	20555983	20556227	1928	35	54	48	42	163	100	0.0617763081	0.6455015683	0.285	0.412	-0.127
2368	gene15074	LOC4337713	5	+	1872354	1876238	1872354	1875994	1876177	1876238	2368	5	4	6	0	200	100	0.0643334618	0.6455015683	0.385	1	-0.615
2512	gene31694	LOC9269751	12	+	7531962	7533270	7531962	7533034	7533114	7533270	2512	27	0	11	2	180	100	0.0648973443	0.6455015683	1	0.753	0.247
2625	gene19902	LOC9272377	6	+	29350774	29351379	29350774	29350868	29351328	29351379	2625	27	48	44	43	200	100	0.0637414114	0.6455015683	0.22	0.338	-0.118
2670	gene30736	LOC9269896	11	-	26535329	26535597	26535329	26535413	26535525	26535597	2670	19	22	20	9	200	100	0.0633335362	0.6455015683	0.302	0.526	-0.224
282	gene1060	LOC9266121	1	-	8632923	8633375	8632923	8633057	8633257	8633375	282	42	4	5	3	200	100	0.0625149817	0.6455015683	0.84	0.455	0.385
313	gene3521	LOC4327372	1	-	35925311	35925847	35925311	35925430	35925562	35925847	313	112	0	88	3	200	100	0.0628209805	0.6455015683	1	0.936	0.064
3185	gene3776	LOC4325088	1	-	38082372	38083561	38082372	38082691	38083250	38083561	3185	681	7	239	7	200	100	0.0604087947	0.6455015683	0.98	0.945	0.035
3380	gene1937	LOC9270518	1	-	21534056	21535341	21534056	21534653	21535253	21535341	3380	50	0	22	2	200	100	0.0637691895	0.6455015683	1	0.846	0.154
617	gene25900	LOC4347120	9	+	15573142	15573427	15573142	15573223	15573297	15573427	617	22	12	36	7	174	100	0.060208026	0.6455015683	0.513	0.747	-0.234
666	gene21427	LOC4343244	7	+	17771935	17772762	17771935	17772513	17772647	17772762	666	26	5	17	0	200	100	0.0635550432	0.6455015683	0.722	1	-0.278
893	gene26193	LOC4347382	9	-	18406435	18407680	18406435	18406482	18407559	18407680	893	26	3	32	0	200	100	0.0632309731	0.6455015683	0.813	1	-0.187
910	gene10284	LOC9270555	3	+	21179883	21180512	21179883	21180307	21180417	21180512	910	18	10	29	5	200	100	0.0608534721	0.6455015683	0.474	0.744	-0.27
1736	gene10194	LOC4333229	3	+	19179414	19182121	19179414	19179540	19180677	19182121	1736	527	7	491	1	200	100	0.0656484432	0.6502962588	0.974	0.996	-0.022
3490	gene31493	LOC9267418	12	-	4204818	4205567	4204818	4204988	4205458	4205567	3490	74	7	29	0	200	100	0.0666099483	0.6526238472	0.841	1	-0.159
3506	gene23924	LOC4345436	8	-	17822358	17823736	17822358	17822759	17823092	17823736	3506	128	4	104	0	200	100	0.0662041254	0.6526238472	0.941	1	-0.059
40	gene18989	LOC4341131	6	+	18005587	18006345	18005587	18005718	18006093	18006345	40	1050	1	140	1	200	100	0.0666934589	0.6526238472	0.998	0.986	0.012
926	gene32480	LOC4352548	12	+	23268558	23268873	23268558	23268707	23268788	23268873	926	105	5	60	0	181	100	0.0671463863	0.6544065144	0.921	1	-0.079
1318	gene5742	LOC4329106	2	+	11879074	11880416	11879074	11879128	11879224	11880416	1318	17	3	11	8	196	100	0.0675889145	0.6560739212	0.743	0.412	0.331
378	gene1019	LOC4327224	1	-	8260665	8261538	8260665	8260716	8260783	8261538	378	4	4	5	0	167	100	0.0681243919	0.6586266205	0.375	1	-0.625
1884	gene12217	LOC4335067	4	+	4973788	4974104	4973788	4973807	4973883	4974104	1884	20	0	8	2	176	100	0.0686867128	0.6614174698	1	0.694	0.306
3471	gene20869	LOC4342752	7	+	6959043	6959612	6959043	6959146	6959220	6959612	3471	8	0	8	4	174	100	0.0693512694	0.6651667391	1	0.535	0.465
1077	gene18761	LOC9267517	6	+	13539995	13541531	13539995	13540284	13541090	13541531	1077	30	0	14	2	200	100	0.0753187507	0.6668330415	1	0.778	0.222
1147	gene1827	LOC9270848	1	+	19884143	19884455	19884143	19884195	19884266	19884455	1147	179	5	304	2	171	100	0.0740608999	0.6668330415	0.954	0.989	-0.035
1224	gene1103	LOC4326210	1	-	9046282	9048341	9046282	9046365	9047609	9048341	1224	85	0	78	3	200	100	0.0748490489	0.6668330415	1	0.929	0.071
1274	gene31922	LOC4352071	12	+	12837455	12839246	12837455	12837529	12838452	12839246	1274	381	10	293	16	200	100	0.072441479	0.6668330415	0.95	0.902	0.048
1440	gene20851	LOC9266917	7	-	6696334	6697544	6696334	6696517	6697491	6697544	1440	104	5	57	0	200	100	0.0714404829	0.6668330415	0.912	1	-0.088
145	gene27106	LOC4348144	10	+	3652713	3654383	3652713	3652790	3652905	3654383	145	63	44	2	6	200	100	0.0727377199	0.6668330415	0.417	0.143	0.274
1635	gene15765	LOC9272002	5	+	12926425	12930037	12926425	12926923	12928506	12930037	1635	170	2	98	5	200	100	0.0724120165	0.6668330415	0.977	0.907	0.07
1847	gene25943	LOC4347149	9	+	16063654	16063996	16063654	16063854	16063957	16063996	1847	50	0	25	2	200	100	0.0750697008	0.6668330415	1	0.862	0.138
1956	gene140	LOC4326095	1	-	932267	932599	932267	932474	932546	932599	1956	17	74	38	92	172	100	0.0733418056	0.6668330415	0.118	0.194	-0.076
2030	gene31392	LOC4351587	12	+	3282669	3283415	3282669	3282873	3283029	3283415	2030	56	10	16	8	200	100	0.0725120389	0.6668330415	0.737	0.5	0.237
221	gene7755	LOC4330968	2	-	33542423	33542860	33542423	33542620	33542734	33542860	221	297	15	312	7	200	100	0.0741363356	0.6668330415	0.908	0.957	-0.049
2442	gene22209	LOC4343923	7	+	25564905	25565617	25564905	25565084	25565171	25565617	2442	41	17	13	1	187	100	0.0724046081	0.6668330415	0.563	0.874	-0.311
3040	gene23488	LOC4345059	8	+	8958579	8959192	8958579	8958703	8959149	8959192	3040	281	7	209	1	200	100	0.0745880759	0.6668330415	0.953	0.991	-0.038
3088	gene3873	LOC4324956	1	+	38821623	38822165	38821623	38821752	38821928	38822165	3088	122	68	30	8	200	100	0.0730594804	0.6668330415	0.473	0.652	-0.179
3121	gene10803	LOC4333770	3	+	27514694	27515185	27514694	27514859	27514946	27515185	3121	17	56	125	712	187	100	0.074105064	0.6668330415	0.14	0.086	0.054
3236	gene29638	LOC4350238	11	-	8970090	8971342	8970090	8971036	8971120	8971342	3236	202	11	167	3	184	100	0.0731437597	0.6668330415	0.909	0.968	-0.059
539	gene19457	LOC4341545	6	-	24929900	24931656	24929900	24931287	24931372	24931656	539	6	1	1	3	185	100	0.0718919763	0.6668330415	0.764	0.153	0.611
664	gene21427	LOC4343244	7	+	17773672	17774027	17773672	17773719	17773854	17774027	664	14	2	10	7	200	100	0.0722517705	0.6668330415	0.778	0.417	0.361
734	gene23091	LOC4344716	8	-	3513824	3514858	3513824	3514184	3514283	3514858	734	46	11	32	2	199	100	0.0706451621	0.6668330415	0.678	0.889	-0.211
995	gene1715	LOC4324034	1	-	18026565	18029234	18026565	18026868	18027022	18029234	995	9	10	0	4	200	100	0.0743358348	0.6668330415	0.31	0	0.31
9	gene27894	LOC9272437	10	-	16166557	16167004	16166557	16166677	16166929	16167004	9	182	4	101	7	200	100	0.070631899	0.6668330415	0.958	0.878	0.08
1088	gene21154	LOC4343001	7	-	12784000	12784941	12784000	12784414	12784805	12784941	1088	148	6	134	1	200	100	0.0755992305	0.6668735038	0.925	0.985	-0.06
72	gene21531	LOC9271659	7	-	19193930	19194932	19193930	19194435	19194784	19194932	72	26	0	12	2	200	100	0.0767265839	0.6743569211	1	0.75	0.25
1555	gene15853	LOC4338388	5	-	14500003	14501197	14500003	14500070	14500210	14501197	1555	68	9	39	1	200	100	0.0777847122	0.676279314	0.791	0.951	-0.16
2969	gene18045	LOC9270896	6	-	4467096	4470977	4467096	4468700	4469101	4470977	2969	69	17	51	5	200	100	0.0776367316	0.676279314	0.67	0.836	-0.166
892	gene26193	LOC4347382	9	-	18406069	18407680	18406069	18406189	18406435	18407680	892	4	2	11	0	200	100	0.0777039463	0.676279314	0.5	1	-0.5
1982	gene15718	LOC9271043	5	-	11257101	11258193	11257101	11257562	11258011	11258193	1982	36	0	18	2	200	100	0.0789110091	0.6763401027	1	0.818	0.182
231	gene13935	LOC4336652	4	+	28079644	28080772	28079644	28079703	28080676	28080772	231	151	10	198	5	200	100	0.0787853476	0.6763401027	0.883	0.952	-0.069
361	gene27580	LOC4348508	10	-	12345016	12346041	12345016	12345132	12345948	12346041	361	285	10	205	15	200	100	0.0782723614	0.6763401027	0.934	0.872	0.062
659	gene162	LOC4326084	1	+	1106418	1107733	1106418	1106542	1106848	1107733	659	251	9	135	11	200	100	0.0788604705	0.6763401027	0.933	0.86	0.073
2652	gene31839	LOC4351991	12	+	10770959	10772573	10770959	10771270	10772246	10772573	2652	514	68	494	46	200	100	0.0798637975	0.678138863	0.791	0.843	-0.052
2688	gene5347	LOC4328761	2	-	6806800	6809974	6806800	6806950	6809797	6809974	2688	101	10	72	2	200	100	0.0799625883	0.678138863	0.835	0.947	-0.112
3156	gene6003	LOC9271438	2	-	16341699	16343581	16341699	16342381	16343134	16343581	3156	139	5	73	0	200	100	0.0795298229	0.678138863	0.933	1	-0.067
2047	gene25111	LOC4346453	9	-	2397114	2397458	2397114	2397319	2397444	2397458	2047	60	3	60	0	200	100	0.0814280101	0.6862827644	0.909	1	-0.091
379	gene1019	LOC4327224	1	-	8259719	8260108	8259719	8259867	8259954	8260108	379	0	3	5	3	187	100	0.0814907544	0.6862827644	0	0.471	-0.471
256	gene7158	LOC9270838	2	+	28524944	28527118	28524944	28525045	28525369	28527118	256	278	3	312	10	200	100	0.0820705939	0.6867922978	0.979	0.94	0.039
3111	gene5936	LOC4329296	2	-	15441639	15445302	15441639	15444443	15445106	15445302	3111	184	5	107	8	200	100	0.0823436379	0.6867922978	0.948	0.87	0.078
349	gene27580	LOC4348508	10	-	12348583	12349560	12348583	12348663	12349195	12349560	349	200	12	145	3	200	100	0.0824037097	0.6867922978	0.893	0.96	-0.067
3132	gene15272	LOC4337902	5	-	3720771	3723773	3720771	3723229	3723580	3723773	3132	126	32	204	78	200	100	0.0835170066	0.6936790548	0.663	0.567	0.096
1641	gene15938	LOC107277862	5	-	15931697	15932289	15931697	15932088	15932183	15932289	1641	36	19	21	4	195	100	0.0866029834	0.6998915399	0.493	0.729	-0.236
1707	gene27701	LOC4348603	10	+	14279304	14280513	14279304	14279839	14280299	14280513	1707	18	7	15	1	200	100	0.0858567127	0.6998915399	0.563	0.882	-0.319
2125	gene4237	LOC9268196	1	+	41495708	41500529	41495708	41499771	41500468	41500529	2125	3	5	3	0	200	100	0.0867237417	0.6998915399	0.231	1	-0.769
2470	gene1792	LOC4327796	1	-	19110935	19111945	19110935	19111376	19111448	19111945	2470	50	0	28	2	172	100	0.0868711055	0.6998915399	1	0.891	0.109
2655	gene12492	LOC4335348	4	+	11452158	11452835	11452158	11452430	11452570	11452835	2655	150	92	43	41	200	100	0.0863851589	0.6998915399	0.449	0.344	0.105
2744	gene25211	LOC4346550	9	+	4577693	4580343	4577693	4578350	4578670	4580343	2744	41	1	8	2	200	100	0.0845995964	0.6998915399	0.953	0.667	0.286
2847	gene32741	LOC4352780	12	-	25984511	25985058	25984511	25984896	25984996	25985058	2847	117	28	163	23	200	100	0.0860725524	0.6998915399	0.676	0.78	-0.104
31	gene794	LOC4325263	1	+	6320146	6320665	6320146	6320295	6320391	6320665	31	42	34	22	8	196	100	0.0864551579	0.6998915399	0.387	0.584	-0.197
3440	gene10204	LOC4333236	3	+	19529394	19530252	19529394	19529548	19530017	19530252	3440	121	1	54	3	200	100	0.086558286	0.6998915399	0.984	0.9	0.084
1112	gene22044	LOC9267044	7	+	24119163	24123438	24119163	24119574	24119873	24123438	1112	88	2	69	6	200	100	0.0915565775	0.7006740822	0.957	0.852	0.105
1189	gene31012	LOC4351290	12	-	554645	555958	554645	555360	555471	555958	1189	32	2	29	7	200	100	0.0943474677	0.7006740822	0.889	0.674	0.215
1278	gene3136	LOC4324716	1	-	32676018	32676588	32676018	32676427	32676535	32676588	1278	97	7	133	3	200	100	0.0893626996	0.7006740822	0.874	0.957	-0.083
135	gene2871	LOC9267047	1	+	30558228	30560456	30558228	30559512	30560303	30560456	135	23	2	41	0	200	100	0.0886500661	0.7006740822	0.852	1	-0.148
14	gene27894	LOC9272437	10	-	16153378	16154562	16153378	16153877	16154494	16154562	14	212	11	122	13	200	100	0.0939860982	0.7006740822	0.906	0.824	0.082
1691	gene29051	LOC4349777	11	-	2257220	2258695	2257220	2257433	2258608	2258695	1691	76	4	28	5	200	100	0.0938582396	0.7006740822	0.905	0.737	0.168
1771	gene15621	LOC4338198	5	-	8691774	8692993	8691774	8692712	8692792	8692993	1771	20	25	3	12	180	100	0.0913674328	0.7006740822	0.308	0.122	0.186
2427	gene19812	LOC4341876	6	-	28508460	28508880	28508460	28508588	28508721	28508880	2427	80	0	11	1	200	100	0.0935953631	0.7006740822	1	0.846	0.154
2754	gene11295	LOC4334246	3	-	31829872	31831965	31829872	31829926	31830016	31831965	2754	9	1	1	2	190	100	0.0939390882	0.7006740822	0.826	0.208	0.618
285	gene2480	LOC4326322	1	-	27306565	27307467	27306565	27307248	27307367	27307467	285	327	0	278	4	200	100	0.0924683292	0.7006740822	1	0.972	0.028
2887	gene23221	LOC4344829	8	-	4971073	4972491	4971073	4972171	4972382	4972491	2887	191	0	149	3	200	100	0.0903309549	0.7006740822	1	0.961	0.039
2965	gene18555	LOC4340786	6	-	10484490	10485512	10484490	10484547	10485198	10485512	2965	43	3	40	0	200	100	0.0920668916	0.7006740822	0.878	1	-0.122
2966	gene18045	LOC9270896	6	-	4467096	4470977	4467096	4468511	4468588	4470977	2966	39	3	12	4	177	100	0.090907725	0.7006740822	0.88	0.629	0.251
2977	gene7817	LOC4331025	2	+	34006632	34007208	34006632	34006807	34006890	34007208	2977	22	15	30	41	183	100	0.0928759498	0.7006740822	0.445	0.286	0.159
2980	gene10071	LOC4333112	3	-	17207288	17207794	17207288	17207578	17207684	17207794	2980	24	0	24	3	200	100	0.0903144872	0.7006740822	1	0.8	0.2
2999	gene11109	LOC4334056	3	+	30385439	30386009	30385439	30385655	30385774	30386009	2999	113	8	101	2	200	100	0.0882552517	0.7006740822	0.876	0.962	-0.086
3070	gene1613	LOC107279876	1	+	16204183	16205158	16204183	16204472	16204604	16205158	3070	57	48	66	34	200	100	0.0887466585	0.7006740822	0.373	0.493	-0.12
3219	gene31193	LOC4351427	12	-	1606125	1606648	1606125	1606425	1606535	1606648	3219	166	0	138	3	200	100	0.089454678	0.7006740822	1	0.958	0.042
327	gene15175	LOC4337819	5	+	2830774	2831777	2830774	2831052	2831163	2831777	327	3	8	2	0	200	100	0.0943135154	0.7006740822	0.158	1	-0.842
3361	gene29398	LOC4350050	11	-	5682272	5684052	5682272	5682748	5683381	5684052	3361	58	0	35	2	200	100	0.0947953764	0.7006740822	1	0.897	0.103
342	gene27035	LOC4348085	10	+	2554940	2556402	2554940	2555126	2555217	2556402	342	65	11	42	15	191	100	0.0946602942	0.7006740822	0.756	0.594	0.162
360	gene27580	LOC4348508	10	-	12345016	12346628	12345016	12345132	12346593	12346628	360	471	27	367	33	200	100	0.0947797201	0.7006740822	0.897	0.848	0.049
458	gene29965	LOC4350501	11	+	16371749	16372945	16371749	16371932	16372068	16372945	458	54	4	34	0	200	100	0.0944756193	0.7006740822	0.871	1	-0.129
533	gene23220	LOC4344827	8	-	4966411	4967540	4966411	4966712	4967399	4967540	533	443	18	557	12	200	100	0.0922829116	0.7006740822	0.925	0.959	-0.034
568	gene2957	LOC4325546	1	-	31316586	31317623	31316586	31316786	31317343	31317623	568	25	0	13	2	200	100	0.0887471738	0.7006740822	1	0.765	0.235
812	gene28504	LOC4349313	10	+	21582590	21582805	21582590	21582614	21582718	21582805	812	15	17	25	12	200	100	0.087672777	0.7006740822	0.306	0.51	-0.204
969	gene30889	LOC9271727	11	-	28518600	28518911	28518600	28518771	28518871	28518911	969	29	12	18	2	200	100	0.0887078369	0.7006740822	0.547	0.818	-0.271
277	gene8033	LOC4331211	2	-	35455214	35456752	35455214	35455277	35456701	35456752	277	505	25	323	26	200	100	0.0954648212	0.7013327443	0.91	0.861	0.049
555	gene24107	LOC9271362	8	+	20254899	20255867	20254899	20255624	20255697	20255867	555	13	6	3	6	173	100	0.0952063059	0.7013327443	0.556	0.224	0.332
1625	gene5937	LOC4329297	2	+	15450856	15451783	15450856	15451229	15451433	15451783	1625	40	0	24	2	200	100	0.0963865428	0.7017056444	1	0.857	0.143
2062	gene25111	LOC4346453	9	-	2403303	2404366	2403303	2404125	2404197	2404366	2062	23	3	22	0	172	100	0.0962654664	0.7017056444	0.817	1	-0.183
3484	gene26425	LOC4347563	9	+	20015930	20017695	20015930	20016784	20017211	20017695	3484	259	0	16	1	200	100	0.0958109371	0.7017056444	1	0.889	0.111
1291	gene32325	LOC107279588	12	-	21267496	21268403	21267496	21267860	21268296	21268403	1291	9	0	41	11	200	100	0.0976722802	0.7058020356	1	0.651	0.349
1696	gene11118	LOC4334066	3	+	30451984	30452914	30451984	30452104	30452584	30452914	1696	6	8	92	47	200	100	0.0986718044	0.7058020356	0.273	0.495	-0.222
1948	gene31903	LOC9267586	12	+	12351913	12353615	12351913	12352181	12352831	12353615	1948	59	4	36	0	200	100	0.0983323489	0.7058020356	0.881	1	-0.119
2465	gene16718	LOC4339166	5	-	24107819	24108056	24107819	24107866	24107981	24108056	2465	51	2	86	0	200	100	0.098290162	0.7058020356	0.927	1	-0.073
2953	gene12644	LOC4335472	4	+	14713182	14713405	14713182	14713267	14713363	14713405	2953	23	70	14	21	196	100	0.098701319	0.7058020356	0.144	0.254	-0.11
686	gene29759	LOC9270483	11	-	11713982	11715082	11713982	11714065	11714795	11715082	686	181	36	55	5	200	100	0.0980656533	0.7058020356	0.715	0.846	-0.131
3452	gene16433	LOC9270782	5	+	21614419	21616131	21614419	21615475	21615626	21616131	3452	81	34	67	16	200	100	0.1000157546	0.7130916779	0.544	0.677	-0.133
1303	gene15605	LOC9267375	5	+	8502852	8503482	8502852	8502932	8503367	8503482	1303	61	4	36	0	200	100	0.103373078	0.7172123117	0.884	1	-0.116
149	gene18827	LOC107281459	6	+	14925498	14925773	14925498	14925614	14925690	14925773	149	15	14	13	4	176	100	0.1017798388	0.7172123117	0.378	0.649	-0.271
1580	gene9883	LOC9268085	3	-	14752640	14753086	14752640	14752749	14753008	14753086	1580	33	4	59	18	200	100	0.1057694175	0.7172123117	0.805	0.621	0.184
1843	gene19180	LOC9268632	6	-	21343403	21344123	21343403	21343948	21344046	21344123	1843	287	372	276	297	198	100	0.1059029175	0.7172123117	0.28	0.319	-0.039
1963	gene4884	LOC4328347	2	-	3037309	3038114	3037309	3037909	3037977	3038114	1963	18	7	1	3	168	100	0.1009865714	0.7172123117	0.605	0.166	0.439
1964	gene16677	LOC107276934	5	-	23798823	23799335	23798823	23798918	23799002	23799335	1964	17	8	31	5	184	100	0.1013770418	0.7172123117	0.536	0.771	-0.235
1994	gene25692	LOC4346944	9	-	13144220	13146235	13144220	13144288	13146077	13146235	1994	252	23	158	24	200	100	0.1023081657	0.7172123117	0.846	0.767	0.079
2325	gene21733	LOC9272442	7	-	21392506	21392766	21392506	21392583	21392699	21392766	2325	15	6	14	1	200	100	0.1056220618	0.7172123117	0.556	0.875	-0.319
2944	gene8548	LOC4331698	3	-	3219742	3220184	3219742	3219837	3219953	3220184	2944	38	7	27	1	200	100	0.1045503119	0.7172123117	0.731	0.931	-0.2
3056	gene7042	LOC4330278	2	-	27274077	27277851	27274077	27275398	27277123	27277851	3056	99	3	198	1	200	100	0.1042046473	0.7172123117	0.943	0.99	-0.047
3091	gene32752	LOC4352787	12	-	26083122	26085938	26083122	26084831	26084956	26085938	3091	14	4	10	0	200	100	0.1018158136	0.7172123117	0.636	1	-0.364
3125	gene26366	LOC4347512	9	+	19596697	19597038	19596697	19596783	19596927	19597038	3125	36	0	23	2	200	100	0.1053266737	0.7172123117	1	0.852	0.148
3175	gene11332	LOC4334278	3	+	32108700	32109960	32108700	32108847	32109560	32109960	3175	221	8	240	3	200	100	0.1059349587	0.7172123117	0.932	0.976	-0.044
3244	gene30528	LOC4350917	11	+	23902243	23905582	23902243	23903598	23903670	23905582	3244	57	15	75	35	172	100	0.1040873022	0.7172123117	0.688	0.555	0.133
3352	gene6014	LOC107280177	2	-	16488890	16489724	16488890	16488993	16489570	16489724	3352	28	1	19	4	200	100	0.1053226358	0.7172123117	0.933	0.704	0.229
707	gene31546	LOC9271828	12	-	5042585	5043378	5042585	5042874	5042949	5043378	707	52	5	16	5	175	100	0.1044348137	0.7172123117	0.856	0.646	0.21
727	gene20142	LOC9271593	6	-	31185619	31186008	31185619	31185831	31185912	31186008	727	21	65	11	66	181	100	0.1049743008	0.7172123117	0.151	0.084	0.067
794	gene1756	LOC9271859	1	+	18582276	18585417	18582276	18585226	18585309	18585417	794	11	2	19	0	183	100	0.1050492315	0.7172123117	0.75	1	-0.25
1177	gene7016	LOC4330254	2	-	27085002	27085325	27085002	27085171	27085280	27085325	1177	16	0	17	3	200	100	0.1063443048	0.717520238	1	0.739	0.261
3343	gene13615	LOC4336344	4	-	25318385	25320268	25318385	25318508	25319585	25320268	3343	46	7	172	11	200	100	0.1065741686	0.717520238	0.767	0.887	-0.12
1526	gene26050	LOC4347243	9	-	17030150	17030445	17030150	17030234	17030308	17030445	1526	6	4	5	0	174	100	0.1086910667	0.7233342874	0.463	1	-0.537
2286	gene27299	LOC9272688	10	-	7543327	7543760	7543327	7543403	7543675	7543760	2286	18	8	17	2	200	100	0.1107297006	0.7233342874	0.529	0.81	-0.281
2636	gene26048	LOC4347241	9	-	17016784	17018547	17016784	17018011	17018247	17018547	2636	64	1	16	2	200	100	0.1091155259	0.7233342874	0.97	0.8	0.17
2719	gene23294	LOC9266434	8	+	5690177	5691206	5690177	5690825	5690950	5691206	2719	235	4	205	9	200	100	0.1105593957	0.7233342874	0.967	0.919	0.048
2814	gene25039	LOC4346396	9	-	993331	994124	993331	993552	993642	994124	2814	24	18	10	17	190	100	0.1083389813	0.7233342874	0.412	0.236	0.176
2948	gene23689	LOC9272596	8	+	13104482	13106723	13104482	13104565	13104763	13106723	2948	30	16	13	2	200	100	0.10924867	0.7233342874	0.484	0.765	-0.281
2964	gene2075	LOC4326378	1	-	23174836	23175316	23174836	23175077	23175171	23175316	2964	60	0	40	2	194	100	0.1079150225	0.7233342874	1	0.912	0.088
2995	gene11778	LOC9269646	3	+	35150297	35151646	35150297	35150723	35151530	35151646	2995	108	2	53	4	200	100	0.1095443501	0.7233342874	0.964	0.869	0.095
684	gene3345	LOC4327362	1	+	34512128	34512777	34512128	34512439	34512532	34512777	684	175	36	109	13	193	100	0.1081641146	0.7233342874	0.716	0.813	-0.097
912	gene10284	LOC9270555	3	+	21182085	21183130	21182085	21182603	21182980	21183130	912	37	0	45	3	200	100	0.1103141973	0.7233342874	1	0.882	0.118
975	gene30079	LOC4350581	11	-	18392047	18396751	18392047	18395548	18395719	18396751	975	28	0	18	2	200	100	0.1103314453	0.7233342874	1	0.818	0.182
2152	gene11861	LOC4334787	3	+	35741769	35743681	35741769	35741961	35742612	35743681	2152	14	0	8	2	200	100	0.1124414766	0.7284964308	1	0.667	0.333
459	gene32458	LOC4352525	12	+	23063043	23063668	23063043	23063473	23063596	23063668	459	99	3	83	0	200	100	0.1130269597	0.7284964308	0.943	1	-0.057
538	gene23758	LOC4345297	8	-	14717707	14718791	14717707	14717965	14718776	14718791	538	42	0	29	2	200	100	0.1128429488	0.7284964308	1	0.879	0.121
712	gene14666	LOC4337345	4	-	34154249	34154529	34154249	34154373	34154476	34154529	712	5	13	4	2	200	100	0.1122216141	0.7284964308	0.161	0.5	-0.339
868	gene3710	LOC4325049	1	-	37586612	37586865	37586612	37586722	37586812	37586865	868	49	74	51	50	190	100	0.1125120514	0.7284964308	0.258	0.349	-0.091
1215	gene1103	LOC4326210	1	-	9048405	9048695	9048405	9048432	9048628	9048695	1215	26	0	17	2	200	100	0.1138321912	0.7298836355	1	0.81	0.19
2291	gene5911	LOC4329276	2	-	15000957	15001296	15000957	15001045	15001242	15001296	2291	42	3	34	0	200	100	0.1138461442	0.7298836355	0.875	1	-0.125
1893	gene11903	LOC4334824	3	-	35979774	35980298	35979774	35980066	35980144	35980298	1893	70	1	72	5	178	100	0.1166022071	0.7356601723	0.975	0.89	0.085
2456	gene15770	LOC9270572	5	+	13009475	13011929	13009475	13009552	13009687	13011929	2456	65	36	37	11	200	100	0.1168310921	0.7356601723	0.474	0.627	-0.153
2508	gene25436	LOC9267126	9	+	9522881	9523709	9522881	9523349	9523466	9523709	2508	19	3	18	9	200	100	0.1165945224	0.7356601723	0.76	0.5	0.26
2892	gene28930	LOC107279540	11	+	1446149	1449191	1446149	1447478	1447688	1449191	2892	86	2	43	4	200	100	0.1168777435	0.7356601723	0.956	0.843	0.113
2914	gene30153	LOC9266548	11	+	19418542	19418937	19418542	19418598	19418827	19418937	2914	5	10	2	0	200	100	0.1159290647	0.7356601723	0.2	1	-0.8
3210	gene13432	LOC4336166	4	-	23939139	23939490	23939139	23939291	23939380	23939490	3210	4	0	8	6	189	100	0.1165082409	0.7356601723	1	0.414	0.586
36	gene29870	LOC4350414	11	+	14299792	14301448	14299792	14300218	14301278	14301448	36	95	0	62	2	200	100	0.1153995304	0.7356601723	1	0.939	0.061
1616	gene31703	LOC4351861	12	-	7691659	7693592	7691659	7692767	7692854	7693592	1616	34	18	45	12	187	100	0.1182235073	0.7405843584	0.503	0.667	-0.164
2384	gene8487	LOC9268736	3	+	2839125	2841688	2839125	2839643	2839778	2841688	2384	144	15	91	4	200	100	0.1185792911	0.7405843584	0.828	0.919	-0.091
3133	gene15272	LOC4337902	5	-	3720771	3723773	3720771	3720887	3723580	3723773	3133	1380	2	2376	18	200	100	0.1184207183	0.7405843584	0.997	0.985	0.012
3196	gene3142	LOC4327151	1	+	32736218	32738284	32736218	32736277	32738168	32738284	3196	52	0	10	1	200	100	0.1196457331	0.7434029226	1	0.833	0.167
3432	gene6646	LOC4329897	2	-	23549173	23550282	23549173	23550082	23550160	23550282	3432	95	133	65	125	178	100	0.1194969266	0.7434029226	0.286	0.226	0.06
1919	gene6568	LOC9268149	2	+	22836334	22837818	22836334	22837375	22837689	22837818	1919	18	4	11	0	200	100	0.1217363969	0.7449123774	0.692	1	-0.308
1935	gene11059	LOC4334005	3	-	29977294	29977701	29977294	29977377	29977486	29977701	1935	29	59	32	39	200	100	0.1215467485	0.7449123774	0.197	0.291	-0.094
2720	gene23294	LOC9266434	8	+	5690177	5691206	5690177	5690797	5690950	5691206	2720	263	11	231	4	200	100	0.1220460494	0.7449123774	0.923	0.967	-0.044
2772	gene31478	LOC9266799	12	-	4079580	4079858	4079580	4079714	4079807	4079858	2772	88	4	46	0	193	100	0.1214714731	0.7449123774	0.919	1	-0.081
348	gene27580	LOC4348508	10	-	12348583	12349560	12348583	12348712	12349195	12349560	348	136	14	103	19	200	100	0.1217805654	0.7449123774	0.829	0.73	0.099
525	gene15774	LOC4338323	5	-	13092018	13092231	13092018	13092075	13092182	13092231	525	12	12	20	8	200	100	0.1220177408	0.7449123774	0.333	0.556	-0.223
690	gene25107	LOC4346450	9	-	2360570	2362356	2360570	2360621	2360704	2362356	690	32	0	23	2	183	100	0.1214604344	0.7449123774	1	0.863	0.137
3393	gene5457	LOC4328860	2	+	8199863	8201908	8199863	8199911	8200167	8201908	3393	14	4	3	4	200	100	0.1224036557	0.7452131885	0.636	0.273	0.363
1995	gene25692	LOC4346944	9	-	13140421	13146235	13140421	13144288	13144416	13146235	1995	29	3	23	0	200	100	0.1235493698	0.7484181123	0.829	1	-0.171
718	gene24983	LOC4346349	8	+	28313933	28315153	28313933	28314156	28314255	28315153	718	15	3	13	0	199	100	0.1232521842	0.7484181123	0.715	1	-0.285
1537	gene18908	LOC4341072	6	-	16743558	16743797	16743558	16743628	16743697	16743797	1537	5	49	10	40	169	100	0.1239457211	0.7484376599	0.057	0.129	-0.072
2237	gene26226	LOC9269038	9	-	18611261	18612917	18611261	18611613	18611695	18612917	2237	30	18	4	0	182	100	0.1242750641	0.7484376599	0.478	1	-0.522
245	gene2643	LOC9272654	1	+	28799960	28800418	28799960	28800171	28800264	28800418	245	60	2	52	6	193	100	0.1244815636	0.7484376599	0.94	0.818	0.122
412	gene16662	LOC4339126	5	-	23674102	23676305	23674102	23675502	23675645	23676305	412	104	7	65	1	200	100	0.1251142455	0.7503750156	0.881	0.97	-0.089
242	gene10809	LOC4333775	3	-	27584052	27584530	27584052	27584174	27584261	27584530	242	14	0	9	2	187	100	0.1257290131	0.7519432556	1	0.706	0.294
3131	gene15272	LOC4337902	5	-	3720771	3723773	3720771	3723229	3723627	3723773	3131	202	5	373	3	200	100	0.126309045	0.7519432556	0.953	0.984	-0.031
374	gene14302	LOC4337001	4	-	31326359	31326958	31326359	31326431	31326886	31326958	374	100	5	39	0	200	100	0.1260920521	0.7519432556	0.909	1	-0.091
2575	gene13975	LOC4336693	4	-	28484011	28484758	28484011	28484329	28484413	28484758	2575	39	25	40	43	184	100	0.1270436189	0.7544580513	0.459	0.336	0.123
409	gene16662	LOC4339126	5	-	23674102	23676305	23674102	23674213	23676153	23676305	409	887	25	467	21	200	100	0.1275520879	0.75562107	0.947	0.917	0.03
1492	gene31789	LOC107279780	12	+	9807747	9808451	9807747	9808001	9808096	9808451	1492	29	2	9	3	195	100	0.1296699947	0.7563297725	0.881	0.606	0.275
1650	gene17459	LOC9271205	5	+	29742343	29744007	29742343	29742403	29743956	29744007	1650	15	4	9	0	200	100	0.1310733021	0.7563297725	0.652	1	-0.348
2297	gene5911	LOC4329276	2	-	15000086	15001296	15000086	15001099	15001242	15001296	2297	30	3	23	0	200	100	0.128919572	0.7563297725	0.833	1	-0.167
2507	gene25436	LOC9267126	9	+	9522881	9523709	9522881	9523349	9523448	9523709	2507	16	0	11	2	199	100	0.1314071182	0.7563297725	1	0.734	0.266
2542	gene31030	LOC4351303	12	+	637496	638031	637496	637559	637650	638031	2542	30	1	23	4	191	100	0.1304899215	0.7563297725	0.94	0.751	0.189
2558	gene15832	LOC9267789	5	+	14163016	14163389	14163016	14163097	14163232	14163389	2558	37	1064	38	761	200	100	0.1314267706	0.7563297725	0.017	0.024	-0.007
2620	gene19939	LOC4341986	6	-	29707328	29707594	29707328	29707422	29707554	29707594	2620	267	31	33	1	200	100	0.1286305341	0.7563297725	0.812	0.943	-0.131
2774	gene31478	LOC9266799	12	-	4079921	4080691	4079921	4080227	4080355	4080691	2774	19	11	12	2	200	100	0.1312450815	0.7563297725	0.463	0.75	-0.287
2821	gene6692	LOC4329934	2	-	23857117	23857391	23857117	23857183	23857326	23857391	2821	111	3	85	0	200	100	0.1304699474	0.7563297725	0.949	1	-0.051
3120	gene29216	LOC107279514	11	+	3679498	3679891	3679498	3679666	3679729	3679891	3120	1	2	7	1	163	100	0.1313299019	0.7563297725	0.235	0.811	-0.576
452	gene5292	LOC9267344	2	+	6347107	6347466	6347107	6347192	6347311	6347466	452	41	1	54	6	200	100	0.1289772533	0.7563297725	0.953	0.818	0.135
881	gene17345	LOC9271594	5	+	28913776	28917641	28913776	28913937	28914034	28917641	881	36	18	20	4	197	100	0.1292622766	0.7563297725	0.504	0.717	-0.213
1503	gene15106	LOC4337745	5	+	2196095	2198168	2196095	2196195	2196289	2198168	1503	51	1	69	6	194	100	0.133321948	0.7617946766	0.963	0.856	0.107
1984	gene25709	LOC9266729	9	-	13370412	13371698	13370412	13370968	13371072	13371698	1984	11	1	0	1	200	100	0.1326939186	0.7617946766	0.846	0	0.846
906	gene27826	LOC9266347	10	+	15454282	15455629	15454282	15455361	15455455	15455629	906	14	0	2	1	194	100	0.1331756926	0.7617946766	1	0.508	0.492
1052	gene15163	LOC4337807	5	-	2751590	2751838	2751590	2751701	2751800	2751838	1052	46	19	39	8	199	100	0.1372978395	0.7665502206	0.549	0.71	-0.161
1091	gene31731	LOC4351893	12	-	8494839	8496899	8494839	8495191	8495307	8496899	1091	81	5	73	1	200	100	0.1371270461	0.7665502206	0.89	0.973	-0.083
1251	gene26171	LOC4347361	9	-	18223815	18225509	18223815	18224256	18225057	18225509	1251	144	7	73	8	200	100	0.1375602649	0.7665502206	0.911	0.82	0.091
161	gene20768	LOC107278543	7	+	5582268	5584660	5582268	5584231	5584552	5584660	161	45	0	10	1	200	100	0.1345316588	0.7665502206	1	0.833	0.167
1720	gene302	LOC4325486	1	-	2270110	2270754	2270110	2270206	2270681	2270754	1720	29	27	11	4	200	100	0.1382771602	0.7665502206	0.349	0.579	-0.23
186	gene5864	LOC9267148	2	+	13869790	13870207	13869790	13869964	13870061	13870207	186	32	2	16	4	197	100	0.1364452828	0.7665502206	0.89	0.67	0.22
2680	gene11267	LOC4334214	3	-	31612404	31613084	31612404	31612749	31612830	31613084	2680	241	37	111	26	181	100	0.1381988397	0.7665502206	0.783	0.702	0.081
3290	gene10227	LOC4333267	3	+	20395823	20398065	20395823	20395908	20397396	20398065	3290	101	2	192	0	200	100	0.1366503127	0.7665502206	0.962	1	-0.038
3310	gene29767	LOC107278362	11	-	11871817	11872722	11871817	11872444	11872614	11872722	3310	41	3	29	0	200	100	0.1380925935	0.7665502206	0.872	1	-0.128
359	gene27580	LOC4348508	10	-	12343846	12344174	12343846	12343883	12344066	12344174	359	198	2	147	5	200	100	0.1378565405	0.7665502206	0.98	0.936	0.044
516	gene14475	LOC4337167	4	+	32601381	32601677	32601381	32601517	32601652	32601677	516	130	3	101	0	200	100	0.1367051075	0.7665502206	0.956	1	-0.044
579	gene24556	LOC4345992	8	+	25212035	25214002	25212035	25213680	25213797	25214002	579	47	3	308	6	200	100	0.1369865803	0.7665502206	0.887	0.963	-0.076
88	gene22136	LOC9271765	7	+	24916177	24916820	24916177	24916345	24916526	24916820	88	69	0	97	3	200	100	0.1370732669	0.7665502206	1	0.942	0.058
1207	gene10479	LOC4333472	3	-	23588398	23588650	23588398	23588466	23588553	23588650	1207	1	3	2	0	187	100	0.1411674648	0.7669023859	0.151	1	-0.849
1218	gene1103	LOC4326210	1	-	9046282	9047074	9046282	9046357	9047012	9047074	1218	40	2	48	0	200	100	0.1389690667	0.7669023859	0.909	1	-0.091
2033	gene9565	LOC4332665	3	-	11529559	11530353	11529559	11529736	11530114	11530353	2033	91	0	123	3	200	100	0.1407134579	0.7669023859	1	0.953	0.047
2336	gene3770	LOC107279862	1	-	38035720	38038023	38035720	38037710	38037788	38038023	2336	1	3	2	0	178	100	0.1413963186	0.7669023859	0.158	1	-0.842
2557	gene15832	LOC9267789	5	+	14162848	14163389	14162848	14162923	14163016	14163389	2557	60	688	57	489	193	100	0.1394139543	0.7669023859	0.043	0.057	-0.014
280	gene8033	LOC4331211	2	-	35452216	35453505	35452216	35453090	35453162	35453505	280	45	50	20	37	172	100	0.1406383442	0.7669023859	0.344	0.239	0.105
307	gene31873	LOC9272053	12	+	11359350	11359810	11359350	11359383	11359542	11359810	307	10	1	0	1	200	100	0.1417514622	0.7669023859	0.833	0	0.833
3089	gene17863	LOC4340201	6	+	3054304	3055022	3054304	3054389	3054601	3055022	3089	2	1	13	0	200	100	0.1418309336	0.7669023859	0.5	1	-0.5
3209	gene13432	LOC4336166	4	-	23939139	23940306	23939139	23939490	23939864	23940306	3209	11	6	14	2	200	100	0.1402213158	0.7669023859	0.478	0.778	-0.3
602	gene3890	LOC4324972	1	+	38946120	38946868	38946120	38946203	38946472	38946868	602	9	0	1	1	200	100	0.1398667299	0.7669023859	1	0.333	0.667
668	gene18730	LOC107278443	6	+	13047800	13048239	13047800	13047982	13048101	13048239	668	1	3	2	0	200	100	0.1408051619	0.7669023859	0.143	1	-0.857
1067	gene5983	LOC4329345	2	-	16000375	16001249	16000375	16000513	16000644	16001249	1067	1	2	3	0	200	100	0.1422232753	0.7673072688	0.2	1	-0.8
1190	gene31012	LOC4351290	12	-	554645	555958	554645	554821	554925	555958	1190	4	0	0	1	200	100	0.1433527818	0.7692210839	1	0	1
187	gene25869	LOC9270998	9	+	15319716	15323352	15319716	15319841	15319931	15323352	187	4	0	0	1	190	100	0.1429968225	0.7692210839	1	0	1
2522	gene28484	LOC9269206	10	-	21437930	21439381	21437930	21438150	21438231	21439381	2522	5	5	3	0	181	100	0.1435327716	0.7692210839	0.356	1	-0.644
2157	gene5313	LOC4328729	2	-	6529525	6530052	6529525	6529913	6529975	6530052	2157	28	2	33	0	162	100	0.1438933906	0.7694476217	0.896	1	-0.104
1032	gene20287	LOC4342281	7	+	1102838	1105399	1102838	1102977	1103798	1105399	1032	57	10	45	3	200	100	0.1462993088	0.7698522733	0.74	0.882	-0.142
1642	gene16750	LOC4339199	5	+	24353710	24354586	24353710	24354103	24354196	24354586	1642	20	6	7	0	193	100	0.1460085843	0.7698522733	0.633	1	-0.367
1734	gene11814	LOC4334740	3	-	35409904	35411176	35409904	35410882	35411032	35411176	1734	9	0	6	2	200	100	0.1463911614	0.7698522733	1	0.6	0.4
2208	gene18693	LOC9270771	6	-	12474891	12476485	12474891	12474973	12475847	12476485	2208	50	4	24	0	200	100	0.1449882269	0.7698522733	0.862	1	-0.138
2322	gene10141	LOC4333174	3	+	18031389	18033859	18031389	18032113	18032230	18033859	2322	6	2	9	0	200	100	0.1463911614	0.7698522733	0.6	1	-0.4
2612	gene6648	LOC4329899	2	+	23565236	23568965	23565236	23565406	23565473	23568965	2612	140	9	121	3	167	100	0.1445282814	0.7698522733	0.903	0.96	-0.057
3008	gene10992	LOC4333941	3	+	29300263	29300799	29300263	29300529	29300613	29300799	3008	5	56	8	37	184	100	0.1468357046	0.7698522733	0.046	0.105	-0.059
486	gene22725	LOC4344402	7	+	29655917	29656371	29655917	29655998	29656153	29656371	486	39	4	19	0	200	100	0.1468240641	0.7698522733	0.83	1	-0.17
946	gene23372	LOC4344961	8	-	7347100	7347406	7347100	7347189	7347385	7347406	946	67	7	40	1	200	100	0.145674048	0.7698522733	0.827	0.952	-0.125
1805	gene14672	LOC4337352	4	-	34201018	34202426	34201018	34201678	34202193	34202426	1805	75	1	65	4	200	100	0.1480327657	0.7744484732	0.974	0.89	0.084
1392	gene25506	LOC4346795	9	-	10740339	10740977	10740339	10740547	10740666	10740977	1392	15	2	218	7	200	100	0.1490031511	0.7778415037	0.789	0.94	-0.151
2413	gene4259	LOC4325837	1	+	41697618	41697853	41697618	41697682	41697793	41697853	2413	56	4	26	0	200	100	0.1498786218	0.7807254934	0.875	1	-0.125
1097	gene22044	LOC9267044	7	+	24120184	24123438	24120184	24120251	24120492	24123438	1097	87	1	77	4	200	100	0.1525475348	0.7861564852	0.978	0.906	0.072
1427	gene13107	LOC9270732	4	-	21362182	21363467	21362182	21363090	21363397	21363467	1427	10	3	19	1	200	100	0.1523488453	0.7861564852	0.625	0.905	-0.28
1799	gene27824	LOC4348700	10	-	15428214	15430300	15428214	15428552	15430109	15430300	1799	17	4	9	0	200	100	0.1522599771	0.7861564852	0.68	1	-0.32
1832	gene23908	LOC4345421	8	+	17637737	17638483	17637737	17638068	17638266	17638483	1832	79	15	65	6	200	100	0.1517827494	0.7861564852	0.725	0.844	-0.119
2359	gene21472	LOC9269906	7	+	18412076	18413180	18412076	18412654	18413113	18413180	2359	9	1	0	1	200	100	0.152385595	0.7861564852	0.818	0	0.818
437	gene20155	LOC4342169	7	+	76357	77090	76357	76410	76508	77090	437	24	4	12	0	198	100	0.1533349028	0.7885328936	0.752	1	-0.248
2779	gene3342	LOC4327360	1	-	34487130	34487446	34487130	34487269	34487330	34487446	2779	3	36	0	25	161	100	0.1537717644	0.7891005406	0.049	0	0.049
1157	gene25453	LOC4346750	9	+	9686820	9688086	9686820	9686862	9686930	9688086	1157	4	4	3	0	168	100	0.1551070184	0.7927076097	0.373	1	-0.627
2411	gene29355	LOC4350020	11	+	5276804	5277458	5276804	5277127	5277292	5277458	2411	75	8	56	2	200	100	0.1553515728	0.7927076097	0.824	0.933	-0.109
3355	gene14330	LOC107280535	4	-	31519621	31519984	31519621	31519709	31519820	31519984	3355	4	0	2	2	200	100	0.1557865596	0.7927076097	1	0.333	0.667
560	gene25684	LOC4346940	9	+	13015426	13015981	13015426	13015563	13015648	13015981	560	3	6	5	2	185	100	0.1556771407	0.7927076097	0.213	0.575	-0.362
1180	gene22409	LOC4344112	7	-	27050768	27051393	27050768	27051173	27051268	27051393	1180	231	22	136	7	195	100	0.1571920291	0.7981788538	0.843	0.909	-0.066
2263	gene0	LOC4326813	1	+	8231	8608	8231	8320	8407	8608	2263	0	46	2	28	187	100	0.1579907983	0.8005529549	0	0.037	-0.037
1025	gene6179	LOC4329487	2	+	18860261	18863203	18860261	18861042	18861365	18863203	1025	82	3	45	0	200	100	0.1817725705	0.800574913	0.932	1	-0.068
1027	gene6179	LOC4329487	2	+	18859225	18859961	18859225	18859832	18859908	18859961	1027	60	17	30	4	176	100	0.1969068645	0.800574913	0.667	0.81	-0.143
1030	gene6179	LOC4329487	2	+	18860261	18863203	18860261	18861969	18862788	18863203	1030	479	3	217	4	200	100	0.1679934861	0.800574913	0.988	0.964	0.024
1033	gene20287	LOC4342281	7	+	1102838	1105399	1102838	1102977	1103804	1105399	1033	68	2	50	0	200	100	0.2337536733	0.800574913	0.944	1	-0.056
104	gene6202	LOC4329507	2	-	19096149	19096410	19096149	19096242	19096334	19096410	104	54	0	69	2	192	100	0.2233368193	0.800574913	1	0.947	0.053
1086	gene4881	LOC4328344	2	+	2998629	3000384	2998629	2998716	2999040	3000384	1086	35	5	26	8	200	100	0.226899215	0.800574913	0.778	0.619	0.159
1093	gene22044	LOC9267044	7	+	24120483	24123438	24120483	24120566	24121216	24123438	1093	77	2	74	0	200	100	0.1899410883	0.800574913	0.951	1	-0.049
1095	gene22044	LOC9267044	7	+	24120184	24123438	24120184	24120251	24120483	24123438	1095	78	2	65	0	200	100	0.2150633547	0.800574913	0.951	1	-0.049
1096	gene22044	LOC9267044	7	+	24119163	24120251	24119163	24120051	24120184	24120251	1096	47	1	57	5	200	100	0.1704262926	0.800574913	0.959	0.851	0.108
1101	gene22044	LOC9267044	7	+	24123123	24123438	24123123	24123195	24123265	24123438	1101	15	4	6	5	170	100	0.1854694111	0.800574913	0.688	0.414	0.274
112	gene12182	LOC9270447	4	+	4349411	4350849	4349411	4350503	4350612	4350849	112	17	5	15	1	200	100	0.1782078686	0.800574913	0.63	0.882	-0.252
1166	gene31685	LOC107277618	12	+	7412779	7414400	7412779	7414003	7414143	7414400	1166	62	1	46	3	200	100	0.2210515999	0.800574913	0.969	0.885	0.084
11	gene27894	LOC9272437	10	-	16165302	16167004	16165302	16166857	16166929	16167004	11	88	2	39	3	172	100	0.20288843	0.800574913	0.962	0.883	0.079
1222	gene1103	LOC4326210	1	-	9047825	9048341	9047825	9047886	9048288	9048341	1222	40	0	16	1	200	100	0.2050980513	0.800574913	1	0.889	0.111
1241	gene22795	LOC4344471	8	+	468959	470183	468959	469982	470091	470183	1241	11	8	6	1	200	100	0.1986196619	0.800574913	0.407	0.75	-0.343
1252	gene30411	LOC4350826	11	+	22535431	22538101	22535431	22537454	22537795	22538101	1252	70	7	74	3	200	100	0.1975591914	0.800574913	0.833	0.925	-0.092
1254	gene21810	LOC9267874	7	+	22125019	22127368	22125019	22126459	22127272	22127368	1254	47	3	60	1	200	100	0.2407891708	0.800574913	0.887	0.968	-0.081
1260	gene12005	LOC4334928	4	+	604098	604640	604098	604370	604460	604640	1260	25	0	32	2	190	100	0.2244819601	0.800574913	1	0.894	0.106
1267	gene3250	LOC4325624	1	+	33671711	33672497	33671711	33671922	33672037	33672497	1267	32	0	69	3	200	100	0.220604316	0.800574913	1	0.92	0.08
1302	gene15605	LOC9267375	5	+	8499117	8500211	8499117	8499188	8499281	8500211	1302	14	0	5	1	193	100	0.2191573039	0.800574913	1	0.722	0.278
1312	gene25422	LOC4346720	9	-	9423760	9425312	9423760	9424855	9424961	9425312	1312	14	2	12	0	200	100	0.22626946	0.800574913	0.778	1	-0.222
1320	gene5742	LOC4329106	2	+	11879007	11880416	11879007	11879623	11880042	11880416	1320	47	0	57	2	200	100	0.207484294	0.800574913	1	0.934	0.066
1324	gene24997	LOC4346363	8	-	28407431	28407700	28407431	28407517	28407603	28407700	1324	15	122	17	86	186	100	0.2168035915	0.800574913	0.062	0.096	-0.034
1325	gene14101	LOC4336810	4	+	29759667	29760223	29759667	29759832	29759928	29760223	1325	5	0	1	1	196	100	0.2154474382	0.800574913	1	0.338	0.662
1336	gene10836	LOC4333805	3	+	27881930	27882362	27881930	27882002	27882086	27882362	1336	56	78	47	46	184	100	0.19595636	0.800574913	0.281	0.357	-0.076
1357	gene14701	LOC9271000	4	-	34420204	34422070	34420204	34421487	34421861	34422070	1357	8	2	10	0	200	100	0.1680001236	0.800574913	0.667	1	-0.333
136	gene2871	LOC9267047	1	+	30558228	30560456	30558228	30558403	30560303	30560456	136	35	0	57	3	200	100	0.1605733148	0.800574913	1	0.905	0.095
1374	gene8019	LOC4331201	2	-	35395523	35397144	35395523	35396787	35396869	35397144	1374	11	0	11	2	182	100	0.1994830048	0.800574913	1	0.751	0.249
1389	gene24500	LOC4345940	8	-	24648382	24649367	24648382	24648840	24649226	24649367	1389	36	13	33	6	200	100	0.2117466573	0.800574913	0.581	0.733	-0.152
1396	gene19360	LOC4341464	6	-	23871367	23871980	23871367	23871657	23871752	23871980	1396	14	0	5	1	195	100	0.2193723655	0.800574913	1	0.719	0.281
1413	gene32034	LOC4352171	12	+	15846203	15847364	15846203	15846259	15846386	15847364	1413	23	1	9	2	200	100	0.2267436013	0.800574913	0.92	0.692	0.228
1433	gene20851	LOC9266917	7	-	6696334	6697767	6696334	6697602	6697682	6697767	1433	8	6	3	0	180	100	0.1804900547	0.800574913	0.426	1	-0.574
1458	gene31734	LOC4351897	12	-	8672270	8672665	8672270	8672493	8672587	8672665	1458	36	2	27	5	194	100	0.1646958838	0.800574913	0.903	0.736	0.167
1461	gene19150	LOC4341267	6	+	20905393	20906455	20905393	20906012	20906146	20906455	1461	16	6	5	0	200	100	0.1832729737	0.800574913	0.571	1	-0.429
1494	gene31789	LOC107279780	12	+	9807747	9808451	9807747	9808001	9808082	9808451	1494	24	0	7	1	181	100	0.1759005475	0.800574913	1	0.795	0.205
1511	gene10601	LOC4333590	3	-	25269134	25269623	25269134	25269220	25269311	25269623	1511	49	0	57	2	191	100	0.2003961043	0.800574913	1	0.937	0.063
1551	gene30158	LOC4350650	11	-	19451447	19452311	19451447	19451940	19452054	19452311	1551	143	8	83	9	200	100	0.1974227244	0.800574913	0.899	0.822	0.077
1575	gene20269	LOC4342265	7	+	1009397	1010159	1009397	1009616	1009681	1010159	1575	34	0	32	2	165	100	0.1605003239	0.800574913	1	0.907	0.093
1581	gene9410	LOC9267415	3	-	10237267	10239526	10237267	10238616	10238706	10239526	1581	155	3	73	0	190	100	0.241464258	0.800574913	0.965	1	-0.035
1607	gene17883	LOC9270835	6	+	3158841	3160551	3158841	3158925	3160168	3160551	1607	9	0	2	1	200	100	0.1884281763	0.800574913	1	0.5	0.5
1615	gene8266	LOC9270943	3	+	1085793	1086340	1085793	1086035	1086270	1086340	1615	8	0	9	2	200	100	0.2344616954	0.800574913	1	0.692	0.308
1617	gene31844	LOC4351993	12	+	10822538	10823586	10822538	10823043	10823344	10823586	1617	342	21	136	4	200	100	0.1617648949	0.800574913	0.891	0.944	-0.053
1644	gene16750	LOC4339199	5	+	24353710	24354586	24353710	24354103	24354183	24354586	1644	18	0	6	1	180	100	0.2002618511	0.800574913	1	0.769	0.231
1654	gene11034	LOC9272535	3	-	29758114	29758787	29758114	29758587	29758705	29758787	1654	17	4	28	2	200	100	0.202115125	0.800574913	0.68	0.875	-0.195
1661	gene9212	LOC4332328	3	-	8603940	8606613	8603940	8605860	8606033	8606613	1661	110	3	76	5	200	100	0.2407956363	0.800574913	0.948	0.884	0.064
1668	gene9212	LOC4332328	3	-	8606033	8606613	8606033	8606116	8606518	8606613	1668	139	2	115	5	200	100	0.1804440823	0.800574913	0.972	0.92	0.052
1685	gene16498	LOC4338985	5	+	22406821	22409892	22406821	22408655	22408720	22409892	1685	1	1	6	0	165	100	0.185751961	0.800574913	0.377	1	-0.623
1690	gene16498	LOC4338985	5	+	22410223	22411206	22410223	22410339	22410507	22411206	1690	437	4	118	3	200	100	0.2118696681	0.800574913	0.982	0.952	0.03
1705	gene5952	LOC9267918	2	+	15588524	15590534	15588524	15589290	15589873	15590534	1705	85	4	76	1	200	100	0.2348719084	0.800574913	0.914	0.974	-0.06
1708	gene16479	LOC9268261	5	+	22194097	22198448	22194097	22194170	22194516	22198448	1708	46	14	27	4	200	100	0.2366231376	0.800574913	0.622	0.771	-0.149
1715	gene18604	LOC4340825	6	+	11224414	11225274	11224414	11224663	11224747	11225274	1715	174	18	102	6	184	100	0.2378808708	0.800574913	0.84	0.902	-0.062
1729	gene15951	LOC4338474	5	+	16151901	16152748	16151901	16152023	16152100	16152748	1729	2	1	8	0	177	100	0.2031459323	0.800574913	0.531	1	-0.469
1737	gene10194	LOC4333229	3	+	19179414	19182121	19179414	19179540	19179936	19182121	1737	212	2	185	5	200	100	0.2002931423	0.800574913	0.981	0.949	0.032
1742	gene25820	LOC4347047	9	-	14686524	14690278	14686524	14687108	14687631	14690278	1742	18	0	7	1	200	100	0.2221456766	0.800574913	1	0.778	0.222
1759	gene7324	LOC107276468	2	+	29979160	29980260	29979160	29979652	29979746	29980260	1759	2	0	0	1	194	100	0.2247247155	0.800574913	1	0	1
1772	gene15621	LOC4338198	5	-	8691774	8692993	8691774	8692712	8692813	8692993	1772	57	0	18	1	200	100	0.1724876872	0.800574913	1	0.9	0.1
1775	gene25234	LOC9268330	9	+	5108968	5112909	5108968	5109642	5110047	5112909	1775	12	3	0	1	200	100	0.2113669592	0.800574913	0.667	0	0.667
1782	gene25013	LOC4346370	9	+	422515	423785	422515	423594	423733	423785	1782	6	0	1	1	200	100	0.1893814474	0.800574913	1	0.333	0.667
1803	gene31552	LOC4351731	12	-	5105194	5105831	5105194	5105337	5105625	5105831	1803	14	5	11	1	200	100	0.2303700602	0.800574913	0.583	0.846	-0.263
1808	gene14672	LOC4337352	4	-	34201018	34201678	34201018	34201369	34201435	34201678	1808	40	1	29	3	166	100	0.219623808	0.800574913	0.96	0.853	0.107
1810	gene15307	LOC4337934	5	-	4185228	4186006	4185228	4185631	4185744	4186006	1810	7	2	1	2	200	100	0.2244415491	0.800574913	0.636	0.2	0.436
1823	gene31189	LOC4351424	12	-	1588629	1589146	1588629	1588670	1588801	1589146	1823	0	4	10	30	200	100	0.2413672705	0.800574913	0	0.143	-0.143
184	gene5864	LOC9267148	2	+	13864437	13865812	13864437	13864718	13865376	13865812	184	117	16	101	8	200	100	0.2261796889	0.800574913	0.785	0.863	-0.078
1875	gene22315	LOC9271378	7	+	26389388	26390028	26389388	26389461	26389548	26390028	1875	7	2	7	0	187	100	0.2181261542	0.800574913	0.652	1	-0.348
1895	gene6452	LOC107279928	2	+	21754975	21756568	21754975	21755109	21755516	21756568	1895	14	8	7	1	200	100	0.2163910419	0.800574913	0.467	0.778	-0.311
1927	gene32328	LOC4352417	12	-	21292947	21295398	21292947	21293993	21295302	21295398	1927	619	7	478	2	200	100	0.2008766871	0.800574913	0.978	0.992	-0.014
1936	gene11059	LOC4334005	3	-	29976156	29977377	29976156	29976665	29977294	29977377	1936	142	75	135	55	200	100	0.2271867834	0.800574913	0.486	0.551	-0.065
1939	gene27613	LOC4348532	10	-	13037419	13038464	13037419	13037569	13037946	13038464	1939	45	1	55	5	200	100	0.1737123374	0.800574913	0.957	0.846	0.111
1942	gene27613	LOC4348532	10	-	13038964	13039888	13038964	13039039	13039131	13039888	1942	16	3	12	6	192	100	0.2319680033	0.800574913	0.735	0.51	0.225
1951	gene31903	LOC9267586	12	+	12351913	12352732	12351913	12352181	12352560	12352732	1951	37	4	15	0	200	100	0.1891059397	0.800574913	0.822	1	-0.178
1996	gene25274	LOC4346601	9	-	5848710	5849438	5848710	5848833	5848929	5849438	1996	112	18	140	14	196	100	0.2123908256	0.800574913	0.76	0.836	-0.076
2020	gene27832	LOC4348704	10	-	15514721	15516273	15514721	15515993	15516079	15516273	2020	8	3	5	0	186	100	0.2160928012	0.800574913	0.589	1	-0.411
2024	gene27832	LOC4348704	10	-	15517535	15520671	15517535	15519103	15520548	15520671	2024	67	9	28	1	200	100	0.1752892913	0.800574913	0.788	0.933	-0.145
2057	gene25111	LOC4346453	9	-	2397114	2400579	2397114	2399349	2400507	2400579	2057	768	7	859	1	200	100	0.1609695465	0.800574913	0.982	0.998	-0.016
2066	gene23630	LOC4345183	8	-	11550177	11550667	11550177	11550253	11550453	11550667	2066	37	0	18	1	200	100	0.2355740107	0.800574913	1	0.9	0.1
2082	gene30019	LOC9270400	11	+	17330675	17331040	17330675	17330809	17330925	17331040	2082	3	32	7	31	200	100	0.2277002926	0.800574913	0.045	0.101	-0.056
2090	gene24114	LOC9267871	8	-	20387575	20388097	20387575	20387945	20388033	20388097	2090	5	2	6	0	188	100	0.1959982066	0.800574913	0.571	1	-0.429
2097	gene9147	LOC107278110	3	-	7938706	7940175	7938706	7939597	7939744	7940175	2097	208	85	1	2	200	100	0.2248244765	0.800574913	0.55	0.2	0.35
2111	gene24733	LOC4346140	8	+	26546661	26548239	26546661	26546756	26547257	26548239	2111	6	1	15	0	200	100	0.2322452784	0.800574913	0.75	1	-0.25
2127	gene4175	LOC4326791	1	+	41053455	41053802	41053455	41053609	41053708	41053802	2127	1	42	4	42	199	100	0.1962924569	0.800574913	0.012	0.046	-0.034
212	gene3618	LOC4324815	1	-	36718017	36718515	36718017	36718203	36718346	36718515	212	141	3	109	6	200	100	0.1818443799	0.800574913	0.959	0.901	0.058
2173	gene32221	LOC9266999	12	+	19643619	19643996	19643619	19643794	19643895	19643996	2173	13	13	6	13	200	100	0.2267192266	0.800574913	0.333	0.188	0.145
2187	gene30133	LOC9266976	11	-	19123311	19125039	19123311	19123593	19123735	19125039	2187	6	1	19	0	200	100	0.1940249018	0.800574913	0.75	1	-0.25
218	gene13376	LOC4336115	4	+	23470078	23471200	23470078	23470353	23470471	23471200	218	23	0	25	2	200	100	0.1952093944	0.800574913	1	0.862	0.138
2209	gene15014	LOC4337656	5	+	1192520	1193236	1192520	1192773	1192872	1193236	2209	7	3	2	4	199	100	0.1839956516	0.800574913	0.54	0.201	0.339
2243	gene17607	LOC107276359	6	-	1190453	1191020	1190453	1190642	1190927	1191020	2243	58	0	20	1	200	100	0.1846015146	0.800574913	1	0.909	0.091
2246	gene6157	LOC4329472	2	+	18565298	18565622	18565298	18565453	18565513	18565622	2246	52	0	63	2	160	100	0.2180540077	0.800574913	1	0.952	0.048
2267	gene16557	LOC4339042	5	-	22834978	22835617	22834978	22835151	22835244	22835617	2267	195	4	89	0	193	100	0.1702335943	0.800574913	0.962	1	-0.038
2289	gene5911	LOC4329276	2	-	15000086	15001045	15000086	15000860	15000957	15001045	2289	38	3	20	0	197	100	0.2018497918	0.800574913	0.865	1	-0.135
2296	gene5911	LOC4329276	2	-	15000086	15001296	15000086	15001099	15001238	15001296	2296	28	2	23	0	200	100	0.2169100043	0.800574913	0.875	1	-0.125
2321	gene10141	LOC4333174	3	+	18031389	18033859	18031389	18032113	18032198	18033859	2321	5	0	5	2	185	100	0.2353323311	0.800574913	1	0.575	0.425
2345	gene21485	LOC4343289	7	-	18537341	18539956	18537341	18537460	18537964	18539956	2345	24	2	23	6	200	100	0.1823067117	0.800574913	0.857	0.657	0.2
236	gene1628	LOC4325231	1	+	16495332	16498448	16495332	16497496	16498329	16498448	236	27	3	13	0	200	100	0.2322804592	0.800574913	0.818	1	-0.182
2377	gene20913	LOC4342799	7	+	7719850	7720593	7719850	7719938	7720267	7720593	2377	137	3	117	6	200	100	0.2331048375	0.800574913	0.958	0.907	0.051
2382	gene1922	LOC4324682	1	+	21201066	21201786	21201066	21201321	21201391	21201786	2382	29	14	12	12	170	100	0.1709905084	0.800574913	0.549	0.37	0.179
2397	gene4236	LOC4326059	1	-	41488410	41492510	41488410	41492244	41492407	41492510	2397	64	3	31	0	200	100	0.2114153564	0.800574913	0.914	1	-0.086
23	gene13530	LOC4336262	4	-	24667260	24668070	24667260	24667596	24667678	24668070	23	29	2	31	0	182	100	0.1616569618	0.800574913	0.888	1	-0.112
2439	gene27040	LOC9271423	10	+	2614785	2616164	2614785	2615338	2615831	2616164	2439	16	4	48	4	200	100	0.1715219263	0.800574913	0.667	0.857	-0.19
2457	gene15770	LOC9270572	5	+	13006251	13007669	13006251	13006548	13006653	13007669	2457	103	14	30	8	200	100	0.1856906561	0.800574913	0.786	0.652	0.134
2472	gene26562	LOC4347698	9	+	21082076	21084651	21082076	21084502	21084595	21084651	2472	37	17	67	48	193	100	0.2022838562	0.800574913	0.53	0.42	0.11
2482	gene12480	LOC9269924	4	+	11255664	11256432	11255664	11256136	11256253	11256432	2482	51	0	25	1	200	100	0.2370755579	0.800574913	1	0.926	0.074
2485	gene12147	LOC9271234	4	+	3540484	3541065	3540484	3540549	3540970	3541065	2485	82	2	5	1	200	100	0.1976285893	0.800574913	0.953	0.714	0.239
2511	gene15540	LOC4338126	5	-	7402765	7403398	7402765	7402911	7403004	7403398	2511	10	3	17	1	193	100	0.1833556279	0.800574913	0.633	0.898	-0.265
2514	gene19857	LOC4341915	6	+	28923212	28924105	28923212	28923366	28923444	28924105	2514	1	2	0	8	178	100	0.1795519433	0.800574913	0.219	0	0.219
2518	gene28484	LOC9269206	10	-	21438231	21439381	21438231	21438350	21438720	21439381	2518	41	4	14	0	200	100	0.2293214115	0.800574913	0.837	1	-0.163
2527	gene506	LOC4327638	1	+	3663949	3664887	3663949	3664087	3664212	3664887	2527	16	3	9	0	200	100	0.2112541408	0.800574913	0.727	1	-0.273
2528	gene29684	LOC4350273	11	+	9807177	9810006	9807177	9807317	9809878	9810006	2528	445	42	35	1	200	100	0.1824268543	0.800574913	0.841	0.946	-0.105
2532	gene26399	LOC9268345	9	-	19855022	19855850	19855022	19855265	19855356	19855850	2532	17	4	10	6	191	100	0.2310992515	0.800574913	0.69	0.466	0.224
2547	gene18914	LOC4341078	6	+	16851981	16856358	16851981	16855280	16855364	16856358	2547	61	0	71	2	184	100	0.2093519439	0.800574913	1	0.951	0.049
255	gene7158	LOC9270838	2	+	28524947	28527118	28524947	28525045	28525567	28527118	255	429	6	564	3	200	100	0.167639111	0.800574913	0.973	0.989	-0.016
2576	gene23594	LOC4345157	8	+	10760060	10761225	10760060	10760503	10761008	10761225	2576	9	8	14	5	200	100	0.2116462087	0.800574913	0.36	0.583	-0.223
2580	gene5542	LOC4328930	2	-	8977602	8978423	8977602	8977687	8978354	8978423	2580	51	29	36	12	200	100	0.1880859944	0.800574913	0.468	0.6	-0.132
2584	gene1631	LOC4325233	1	-	16534260	16537641	16534260	16536909	16537548	16537641	2584	35	7	49	4	200	100	0.1806570842	0.800574913	0.714	0.86	-0.146
2615	gene27165	LOC4348179	10	+	4672565	4674733	4672565	4673176	4673589	4674733	2615	178	29	68	6	200	100	0.1774878827	0.800574913	0.754	0.85	-0.096
261	gene24157	LOC9269353	8	+	20882458	20883277	20882458	20882661	20883084	20883277	261	20	2	21	0	200	100	0.1738412791	0.800574913	0.833	1	-0.167
264	gene24487	LOC107277723	8	+	24526615	24527421	24526615	24527110	24527195	24527421	264	0	1	3	0	185	100	0.1733117155	0.800574913	0	1	-1
2660	gene18585	LOC9269758	6	+	11028075	11029352	11028075	11028180	11028273	11029352	2660	11	0	4	1	193	100	0.2312338371	0.800574913	1	0.675	0.325
2669	gene30736	LOC9269896	11	-	26535329	26535597	26535329	26535449	26535525	26535597	2669	14	2	12	0	176	100	0.2242886481	0.800574913	0.799	1	-0.201
2671	gene30736	LOC9269896	11	-	26535329	26537165	26535329	26535410	26535525	26537165	2671	47	1	34	3	200	100	0.2169651273	0.800574913	0.959	0.85	0.109
2672	gene30736	LOC9269896	11	-	26535329	26537165	26535329	26535449	26535553	26537165	2672	51	1	34	3	200	100	0.1895728022	0.800574913	0.962	0.85	0.112
2696	gene12322	LOC4335166	4	-	7137679	7138683	7137679	7137989	7138423	7138683	2696	340	17	238	7	200	100	0.2385732398	0.800574913	0.909	0.944	-0.035
2706	gene20398	LOC4342365	7	-	2084056	2084791	2084056	2084474	2084672	2084791	2706	63	7	41	9	200	100	0.2164164432	0.800574913	0.818	0.695	0.123
2716	gene13468	LOC4336199	4	+	24157172	24157452	24157172	24157194	24157283	24157452	2716	42	24	14	14	189	100	0.2282191087	0.800574913	0.481	0.346	0.135
2733	gene10317	LOC107277248	3	-	21518913	21520486	21518913	21520245	21520348	21520486	2733	51	0	19	1	200	100	0.1940426588	0.800574913	1	0.905	0.095
2735	gene10317	LOC107277248	3	-	21518913	21520486	21518913	21520245	21520324	21520486	2735	37	0	16	1	179	100	0.2166650045	0.800574913	1	0.899	0.101
2745	gene25211	LOC4346550	9	+	4577693	4580343	4577693	4579214	4580280	4580343	2745	130	11	62	2	200	100	0.1910910417	0.800574913	0.855	0.939	-0.084
2748	gene30097	LOC4350595	11	-	18555079	18555534	18555079	18555305	18555412	18555534	2748	70	32	111	36	200	100	0.2358619831	0.800574913	0.522	0.607	-0.085
2762	gene19409	LOC4341503	6	+	24311967	24313051	24311967	24312219	24312759	24313051	2762	18	2	15	0	200	100	0.2248908325	0.800574913	0.818	1	-0.182
2765	gene3270	LOC4327629	1	-	33816644	33820175	33816644	33818761	33820078	33820175	2765	6	7	10	4	200	100	0.2004947327	0.800574913	0.3	0.556	-0.256
2771	gene31478	LOC9266799	12	-	4079580	4079858	4079580	4079719	4079807	4079858	2771	82	4	39	5	188	100	0.1775870233	0.800574913	0.916	0.806	0.11
2792	gene4157	LOC4326825	1	-	40939587	40940188	40939587	40939987	40940072	40940188	2792	37	3	23	0	185	100	0.1648256745	0.800574913	0.87	1	-0.13
2812	gene1433	LOC4326488	1	+	13565905	13566342	13565905	13566261	13566323	13566342	2812	82	0	29	1	162	100	0.2197455957	0.800574913	1	0.947	0.053
2818	gene6692	LOC4329934	2	-	23856611	23857223	23856611	23856732	23857117	23857223	2818	139	0	112	2	200	100	0.1900828314	0.800574913	1	0.966	0.034
2831	gene16550	LOC4339033	5	+	22767211	22769339	22767211	22768075	22768129	22769339	2831	113	12	54	10	154	100	0.2363280595	0.800574913	0.859	0.778	0.081
2845	gene28686	LOC107276615	10	+	22935205	22935806	22935205	22935247	22935354	22935806	2845	15	10	2	5	200	100	0.1606787996	0.800574913	0.429	0.167	0.262
2846	gene29745	LOC107279420	11	+	11410700	11411304	11410700	11410810	11410906	11411304	2846	75	34	60	17	196	100	0.1708600774	0.800574913	0.53	0.643	-0.113
2872	gene27696	LOC4348598	10	+	14252973	14253624	14252973	14253090	14253155	14253624	2872	69	1	25	2	165	100	0.1791744889	0.800574913	0.977	0.883	0.094
2895	gene13439	LOC9268866	4	-	23983772	23986427	23983772	23984814	23986275	23986427	2895	235	3	178	0	200	100	0.2181321455	0.800574913	0.975	1	-0.025
2934	gene30574	LOC4350949	11	+	24230528	24231407	24230528	24231096	24231197	24231407	2934	20	1	12	3	200	100	0.1828170898	0.800574913	0.909	0.667	0.242
2937	gene21428	LOC4343245	7	+	17778646	17780505	17778646	17778662	17778708	17780505	2937	17	0	5	1	146	100	0.1835396971	0.800574913	1	0.774	0.226
293	gene16446	LOC4338933	5	+	21715725	21718522	21715725	21715943	21718414	21718522	293	207	3	130	0	200	100	0.2192147282	0.800574913	0.972	1	-0.028
2943	gene21045	LOC4342906	7	-	10152239	10152755	10152239	10152440	10152518	10152755	2943	43	5	15	0	178	100	0.163630028	0.800574913	0.829	1	-0.171
2950	gene19918	LOC4341964	6	-	29465531	29465977	29465531	29465782	29465878	29465977	2950	155	4	117	7	196	100	0.1869194119	0.800574913	0.952	0.895	0.057
2986	gene8450	LOC4331604	3	+	2531602	2532357	2531602	2531641	2532105	2532357	2986	186	12	140	15	200	100	0.2115003913	0.800574913	0.886	0.824	0.062
2987	gene8450	LOC4331604	3	+	2531602	2532357	2531602	2531641	2532316	2532357	2987	278	5	225	1	200	100	0.163237331	0.800574913	0.965	0.991	-0.026
2990	gene8986	LOC4332116	3	-	6557124	6557735	6557124	6557324	6557428	6557735	2990	9	0	3	1	200	100	0.230602299	0.800574913	1	0.6	0.4
2993	gene11778	LOC9269646	3	+	35150297	35151646	35150297	35150900	35151530	35151646	2993	93	0	38	1	200	100	0.2384322591	0.800574913	1	0.95	0.05
2998	gene11109	LOC4334056	3	+	30385439	30386009	30385439	30385655	30385753	30386009	2998	96	2	89	0	198	100	0.2124471674	0.800574913	0.96	1	-0.04
3005	gene20815	LOC4342709	7	-	6014569	6016877	6014569	6016546	6016714	6016877	3005	18	7	5	0	200	100	0.1710136762	0.800574913	0.563	1	-0.437
3021	gene5821	LOC4329177	2	-	13003231	13003794	13003231	13003324	13003663	13003794	3021	59	2	51	5	200	100	0.2097579773	0.800574913	0.937	0.836	0.101
3022	gene31743	LOC4351907	12	-	8823295	8824363	8823295	8823940	8824283	8824363	3022	31	6	7	0	200	100	0.2394488288	0.800574913	0.721	1	-0.279
3039	gene23488	LOC4345059	8	+	8958579	8959597	8958579	8959192	8959375	8959597	3039	171	10	139	4	200	100	0.2308543283	0.800574913	0.895	0.946	-0.051
3061	gene22223	LOC4343939	7	-	25679565	25680159	25679565	25679907	25680067	25680159	3061	6	0	1	1	200	100	0.1893814474	0.800574913	1	0.333	0.667
3065	gene1862	LOC4326183	1	-	20383052	20383603	20383052	20383164	20383266	20383603	3065	19	3	13	0	200	100	0.1618051368	0.800574913	0.76	1	-0.24
3072	gene639	LOC9270260	1	+	4789905	4790982	4789905	4790009	4790832	4790982	3072	99	22	63	8	200	100	0.2007419729	0.800574913	0.692	0.797	-0.105
3093	gene32752	LOC4352787	12	-	26083122	26085938	26083122	26085353	26085850	26085938	3093	27	2	29	0	200	100	0.1631807813	0.800574913	0.871	1	-0.129
3113	gene5936	LOC4329296	2	-	15441639	15445302	15441639	15444443	15444769	15445302	3113	103	11	62	3	200	100	0.2233599365	0.800574913	0.824	0.912	-0.088
3115	gene17609	LOC9266115	6	-	1207033	1209112	1207033	1208447	1208519	1209112	3115	17	19	18	11	172	100	0.2406616244	0.800574913	0.342	0.488	-0.146
3135	gene15272	LOC4337902	5	-	3723862	3725414	3723862	3725121	3725220	3725414	3135	41	0	74	3	199	100	0.179574084	0.800574913	1	0.925	0.075
3176	gene28287	LOC107278116	10	+	19918687	19920076	19918687	19918832	19918926	19920076	3176	6	0	1	1	194	100	0.1888264007	0.800574913	1	0.34	0.66
3183	gene3776	LOC4325088	1	-	38084868	38085543	38084868	38084979	38085392	38085543	3183	627	19	251	12	200	100	0.2377853665	0.800574913	0.943	0.913	0.03
3184	gene3776	LOC4325088	1	-	38082372	38083561	38082372	38082691	38083402	38083561	3184	877	19	319	11	200	100	0.2407829956	0.800574913	0.958	0.935	0.023
3186	gene20157	LOC4342171	7	+	90133	90728	90133	90349	90422	90728	3186	144	14	117	6	173	100	0.1973351238	0.800574913	0.856	0.919	-0.063
3195	gene3142	LOC4327151	1	+	32738168	32738978	32738168	32738474	32738747	32738978	3195	29	0	12	1	200	100	0.2170096991	0.800574913	1	0.857	0.143
3223	gene12726	LOC4335538	4	+	16546447	16547600	16546447	16546561	16546630	16547600	3223	4	4	3	12	169	100	0.1636024695	0.800574913	0.372	0.129	0.243
3228	gene23998	LOC4345507	8	+	19071248	19074404	19071248	19074197	19074276	19074404	3228	9	0	9	2	179	100	0.2066784841	0.800574913	1	0.715	0.285
3286	gene19397	LOC9270950	6	+	24215706	24216552	24215706	24215979	24216391	24216552	3286	9	6	3	0	200	100	0.2021723899	0.800574913	0.429	1	-0.571
3289	gene10227	LOC4333267	3	+	20395602	20398065	20395602	20395693	20395823	20398065	3289	12	0	22	3	200	100	0.2079217314	0.800574913	1	0.786	0.214
3324	gene19515	LOC4341594	6	-	25708031	25708437	25708031	25708120	25708211	25708437	3324	13	0	4	1	191	100	0.2038511075	0.800574913	1	0.677	0.323
3325	gene19515	LOC4341594	6	-	25708031	25708437	25708031	25708120	25708222	25708437	3325	16	0	5	1	200	100	0.1986803824	0.800574913	1	0.714	0.286
3334	gene1546	LOC4325703	1	+	15163078	15165202	15163078	15163112	15163183	15165202	3334	10	5	21	4	171	100	0.2291478827	0.800574913	0.539	0.754	-0.215
3339	gene3648	LOC4324761	1	+	37078915	37079507	37078915	37078987	37079107	37079507	3339	24	2	24	0	200	100	0.1792512802	0.800574913	0.857	1	-0.143
3345	gene13615	LOC4336344	4	-	25318385	25320268	25318385	25318508	25319348	25320268	3345	43	0	126	4	200	100	0.2109630831	0.800574913	1	0.94	0.06
3356	gene24427	LOC4345879	8	+	24008521	24009397	24008521	24009140	24009245	24009397	3356	17	0	18	2	200	100	0.1977763646	0.800574913	1	0.818	0.182
335	gene23669	LOC107277737	8	-	12407953	12408613	12407953	12408059	12408123	12408613	335	23	3	11	0	164	100	0.2360546166	0.800574913	0.824	1	-0.176
3362	gene29398	LOC4350050	11	-	5682272	5684052	5682272	5683602	5683694	5684052	3362	15	3	10	0	192	100	0.1742559627	0.800574913	0.723	1	-0.277
3373	gene4025	LOC4324336	1	-	39962526	39963579	39962526	39963243	39963348	39963579	3373	92	50	72	28	200	100	0.2387685291	0.800574913	0.479	0.563	-0.084
3391	gene5457	LOC4328860	2	+	8199863	8201908	8199863	8199911	8201538	8201908	3391	81	2	63	5	200	100	0.1623036409	0.800574913	0.953	0.863	0.09
3418	gene30305	LOC4350748	11	-	21251776	21255604	21251776	21255061	21255303	21255604	3418	72	0	27	1	200	100	0.2039720931	0.800574913	1	0.931	0.069
341	gene22562	LOC4344244	7	+	28372466	28372680	28372466	28372520	28372605	28372680	341	52	120	14	20	185	100	0.2225982638	0.800574913	0.19	0.275	-0.085
3420	gene6177	LOC4329485	2	+	18839225	18842934	18839225	18839247	18839320	18842934	3420	17	8	8	1	173	100	0.2295901454	0.800574913	0.551	0.822	-0.271
3434	gene21361	LOC9272191	7	+	16667921	16669317	16667921	16668026	16668970	16669317	3434	21	0	22	2	200	100	0.1905475838	0.800574913	1	0.846	0.154
3438	gene25079	LOC4346433	9	+	1862546	1864202	1862546	1863817	1863971	1864202	3438	8	3	5	6	200	100	0.2160993974	0.800574913	0.571	0.294	0.277
3443	gene9164	LOC4332277	3	-	8096084	8096643	8096084	8096350	8096472	8096643	3443	37	0	18	1	200	100	0.2355740107	0.800574913	1	0.9	0.1
3445	gene19601	LOC4341683	6	-	26575124	26575896	26575124	26575363	26575443	26575896	3445	52	0	22	1	180	100	0.2158015207	0.800574913	1	0.924	0.076
3447	gene471	LOC9267411	1	+	3405755	3406447	3405755	3406069	3406362	3406447	3447	12	2	8	5	200	100	0.172978348	0.800574913	0.75	0.444	0.306
3448	gene471	LOC9267411	1	+	3405755	3406447	3405755	3406003	3406362	3406447	3448	18	8	17	3	200	100	0.224212569	0.800574913	0.529	0.739	-0.21
3462	gene7036	LOC9271215	2	-	27237518	27237887	27237518	27237675	27237822	27237887	3462	12	7	8	1	200	100	0.1674979364	0.800574913	0.462	0.8	-0.338
3464	gene7036	LOC9271215	2	-	27238622	27242040	27238622	27241688	27241756	27242040	3464	12	1	4	2	168	100	0.2159911931	0.800574913	0.877	0.543	0.334
3475	gene24533	LOC4345970	8	-	24930548	24930857	24930548	24930634	24930736	24930857	3475	11	76	4	57	200	100	0.2261892827	0.800574913	0.067	0.034	0.033
347	gene27580	LOC4348508	10	-	12345016	12346783	12345016	12346041	12346593	12346783	347	167	20	152	11	200	100	0.1962142929	0.800574913	0.807	0.874	-0.067
3483	gene26425	LOC4347563	9	+	20015930	20017695	20015930	20016063	20017211	20017695	3483	475	1	36	1	200	100	0.2113364788	0.800574913	0.996	0.947	0.049
3486	gene21074	LOC107281510	7	-	10936054	10937100	10936054	10936327	10937009	10937100	3486	54	6	15	0	200	100	0.1682025809	0.800574913	0.818	1	-0.182
34	gene1965	LOC9270426	1	+	21956854	21957015	21956854	21956910	21956986	21957015	34	16	0	6	1	176	100	0.2187226679	0.800574913	1	0.773	0.227
3505	gene26674	LOC4347791	9	-	21874404	21874734	21874404	21874622	21874718	21874734	3505	11	5	6	8	196	100	0.1690630948	0.800574913	0.529	0.277	0.252
3531	gene8071	LOC4331245	2	-	35691361	35692846	35691361	35692018	35692748	35692846	3531	28	0	31	2	200	100	0.1944996399	0.800574913	1	0.886	0.114
3548	gene8593	LOC4331743	3	-	3633733	3634820	3633733	3634277	3634622	3634820	3548	26	8	13	1	200	100	0.1831864881	0.800574913	0.619	0.867	-0.248
3552	gene22615	LOC4344293	7	-	28788589	28789000	28788589	28788805	28788919	28789000	3552	286	6	78	4	200	100	0.1991427318	0.800574913	0.96	0.907	0.053
3558	gene22880	LOC4344555	8	-	1310603	1311616	1310603	1310818	1310952	1311616	3558	42	12	14	8	200	100	0.2235515626	0.800574913	0.636	0.467	0.169
357	gene27580	LOC4348508	10	-	12342484	12343726	12342484	12343511	12343631	12343726	357	121	19	98	23	200	100	0.238269767	0.800574913	0.761	0.681	0.08
376	gene5493	LOC9271823	2	+	8526801	8527255	8526801	8526894	8526979	8527255	376	53	4	18	4	185	100	0.1747883575	0.800574913	0.877	0.709	0.168
387	gene20546	LOC4342477	7	-	3468036	3469142	3468036	3468096	3468534	3469142	387	24	13	7	9	200	100	0.1658380915	0.800574913	0.48	0.28	0.2
396	gene801	LOC107278291	1	+	6369143	6370011	6369143	6369561	6369657	6370011	396	1	2	16	5	196	100	0.1950403406	0.800574913	0.203	0.62	-0.417
406	gene22317	LOC4344028	7	+	26403025	26403886	26403025	26403127	26403447	26403886	406	9	0	2	1	200	100	0.1884281763	0.800574913	1	0.5	0.5
416	gene29873	LOC4350416	11	+	14334817	14336186	14334817	14335393	14335480	14336186	416	29	3	9	3	187	100	0.2238810952	0.800574913	0.838	0.616	0.222
435	gene20155	LOC4342169	7	+	80086	81271	80086	81008	81083	81271	435	66	6	37	7	175	100	0.2265592714	0.800574913	0.863	0.751	0.112
461	gene32698	LOC9272154	12	-	25664021	25665080	25664021	25664409	25665029	25665080	461	197	19	152	9	200	100	0.2401228689	0.800574913	0.838	0.894	-0.056
487	gene22725	LOC4344402	7	+	29655917	29656371	29655917	29656057	29656153	29656371	487	29	3	16	0	196	100	0.1972666488	0.800574913	0.831	1	-0.169
500	gene351	LOC9270751	1	-	2673601	2674041	2673601	2673693	2673828	2674041	500	3	0	0	1	200	100	0.1736255644	0.800574913	1	0	1
517	gene14475	LOC4337167	4	+	32601756	32601985	32601756	32601783	32601858	32601985	517	81	0	77	2	175	100	0.1852629755	0.800574913	1	0.957	0.043
523	gene32431	LOC4352501	12	-	22723870	22724446	22723870	22723984	22724329	22724446	523	107	6	65	8	200	100	0.1675010076	0.800574913	0.899	0.802	0.097
532	gene23220	LOC4344827	8	-	4966411	4967540	4966411	4966712	4967387	4967540	532	413	17	536	13	200	100	0.1590494617	0.800574913	0.924	0.954	-0.03
537	gene23758	LOC4345297	8	-	14717707	14719725	14717707	14718791	14719660	14719725	537	40	1	30	3	200	100	0.2323430785	0.800574913	0.952	0.833	0.119
551	gene4385	LOC9270353	1	-	42591932	42597456	42591932	42592158	42593610	42597456	551	355	4	227	6	200	100	0.1926392646	0.800574913	0.978	0.95	0.028
562	gene10717	LOC4333696	3	-	26553926	26555244	26553926	26554938	26555055	26555244	562	77	2	67	0	200	100	0.2067345235	0.800574913	0.951	1	-0.049
588	gene31777	LOC9272277	12	+	9556810	9558166	9556810	9557202	9557863	9558166	588	130	5	90	1	200	100	0.2278302767	0.800574913	0.929	0.978	-0.049
590	gene24026	LOC4345533	8	+	19459774	19460447	19459774	19459981	19460064	19460447	590	70	7	37	8	183	100	0.1744454211	0.800574913	0.845	0.716	0.129
593	gene9559	LOC4332660	3	-	11480229	11480548	11480229	11480417	11480502	11480548	593	6	41	14	50	185	100	0.2187702947	0.800574913	0.073	0.131	-0.058
599	gene11137	LOC4334083	3	+	30629360	30629967	30629360	30629586	30629860	30629967	599	127	32	86	31	200	100	0.2178366946	0.800574913	0.665	0.581	0.084
609	gene2419	LOC4324180	1	+	26632266	26632629	26632266	26632431	26632518	26632629	609	0	81	4	100	187	100	0.2041422082	0.800574913	0	0.021	-0.021
629	gene16231	LOC9270806	5	+	19496747	19497588	19496747	19496937	19497022	19497588	629	164	1	185	4	185	100	0.2319567117	0.800574913	0.989	0.962	0.027
648	gene24253	LOC4345731	8	-	22084762	22085186	22084762	22084834	22084950	22085186	648	26	8	18	12	200	100	0.1652415197	0.800574913	0.619	0.429	0.19
653	gene32520	LOC4352588	12	-	23560201	23560563	23560201	23560245	23560342	23560563	653	201	9	34	0	197	100	0.1628519987	0.800574913	0.919	1	-0.081
[truncated: 1,717 more rows]

## Sheet: A5SS
ID	GeneID	geneSymbol	chr	strand	longExonStart_0base	longExonEnd	shortES	shortEE	flankingES	flankingEE	ID	IC_SAMPLE_1	SC_SAMPLE_1	IC_SAMPLE_2	SC_SAMPLE_2	IncFormLen	SkipFormLen	PValue	FDR	IncLevel1	IncLevel2	IncLevelDifference
[truncated: 1,616 more rows]

[truncated: 1 more sheets: A3SS]
