# Supplementary material for: A Genomic View of Alternative Splicing of Long Non-coding RNAs during Rice Seed Development Reveals Extensive Splicing and lncRNA Gene Families
Source: Front Plant Sci. 2018 Feb 7;9:115. doi: 10.3389/fpls.2018.00115 (PMC5808331; doi:10.3389/fpls.2018.00115)
Supplement: Supplementary file 2 [file DataSheet2.ZIP › rMATS output R v L.ods]

## Sheet: SE
ID	GeneID	geneSymbol	chr	strand	exonStart_0base	exonEnd	upstreamES	upstreamEE	downstreamES	downstreamEE	ID	IC_SAMPLE_1	SC_SAMPLE_1	IC_SAMPLE_2	SC_SAMPLE_2	IncFormLen	SkipFormLen	PValue	FDR	IncLevel1	IncLevel2	IncLevelDifference
1043	gene2339	LOC4326583	1	+	25700121	25700396	25696691	25696929	25700779	25700841	1043	596	579	2924	497	200	100	0	0	0.34	0.746	-0.406
1044	gene2339	LOC4326583	1	+	25700121	25700396	25692731	25692814	25700779	25700841	1044	596	57	3283	695	200	100	2.20612761392E-009	2.52822224555E-006	0.839	0.703	0.136
1708	gene9565	LOC4332665	3	-	11529559	11529736	11529142	11529205	11530114	11530353	1708	133	99	944	287	200	100	3.93823096356E-009	3.00880845616E-006	0.402	0.622	-0.22
1709	gene9565	LOC4332665	3	-	11529559	11529688	11529142	11529205	11530114	11530353	1709	90	99	660	287	200	100	1.18042869923E-008	6.76385644659E-006	0.313	0.535	-0.222
2156	gene11912	LOC4334834	3	+	36086860	36088729	36082787	36082860	36093252	36093396	2156	77	54	526	113	200	100	2.2421614787E-008	1.02780682184E-005	0.416	0.699	-0.283
350	gene23814	LOC4345351	8	-	15987062	15987275	15985601	15985849	15987482	15987539	350	3102	8796	6721	16565	200	100	3.5646255836E-008	1.36168697294E-005	0.15	0.169	-0.019
584	gene1606	LOC9266898	1	+	16053630	16053828	16052777	16052933	16054835	16054896	584	62	120	549	433	200	100	5.61270057098E-008	1.83775852981E-005	0.205	0.388	-0.183
538	gene26839	LOC4347932	9	+	22935788	22936251	22934977	22935193	22936769	22936836	538	267	365	1165	974	200	100	6.80569534062E-008	1.94983171509E-005	0.268	0.374	-0.106
764	gene3734	LOC4324939	1	+	37764794	37765184	37764058	37764148	37765621	37765689	764	13	32	108	43	200	100	3.80446556258E-007	9.6887056327E-005	0.169	0.557	-0.388
132	gene23223	LOC9268385	8	+	5028983	5029077	5027558	5027666	5029589	5030003	132	184	563	583	1119	194	100	1.76342446589E-006	0.0003674335	0.144	0.212	-0.068
582	gene1606	LOC9266898	1	+	16053630	16054698	16052777	16052933	16054835	16054896	582	589	120	3725	433	200	100	1.60382942738E-006	0.0003674335	0.71	0.811	-0.101
216	gene13406	LOC4336145	4	-	23752382	23752492	23752196	23752266	23752575	23752743	216	17	115	75	137	200	100	0.00000223	0.0004259354	0.069	0.215	-0.146
1036	gene4441	LOC9266561	1	+	42962440	42962494	42960973	42961144	42964330	42965025	1036	6306	984	16927	2187	154	100	5.87671045782E-006	0.0010361093	0.806	0.834	-0.028
1558	gene24184	LOC4345664	8	-	21175060	21175133	21174379	21174492	21175367	21175449	1558	17	180	121	468	173	100	5.77565130767E-005	0.0094555663	0.052	0.13	-0.078
1956	gene60	LOC4326159	1	-	416911	417087	416265	416767	417509	417602	1956	43	295	158	533	200	100	7.67427687417E-005	0.0116928057	0.068	0.129	-0.061
2654	gene15012	LOC4337654	5	-	1158381	1158426	1158102	1158206	1158658	1158892	2654	692	62	2899	135	145	100	8.16251705762E-005	0.0116928057	0.885	0.937	-0.052
1559	gene24184	LOC4345664	8	-	21175031	21175133	21174354	21174492	21175367	21175449	1559	36	180	197	468	200	100	0.0001103773	0.0148814607	0.091	0.174	-0.083
879	gene830	LOC4324650	1	-	6626224	6626318	6624498	6625519	6628370	6629173	879	17	30	99	50	194	100	0.0002858656	0.034484418	0.226	0.505	-0.279
882	gene8501	LOC9270364	3	-	2925443	2925496	2924960	2925102	2926133	2926198	882	48	61	194	108	153	100	0.0002754391	0.034484418	0.34	0.54	-0.2
2487	gene30574	LOC4350949	11	+	24230954	24231407	24230404	24230522	24232467	24233420	2487	143	81	446	137	200	100	0.0003786513	0.0413270873	0.469	0.619	-0.15
351	gene23814	LOC4345351	8	-	15981611	15981808	15981330	15981523	15982189	15984606	351	131	108	190	277	200	100	0.0003765464	0.0413270873	0.378	0.255	0.123
2635	gene30857	LOC107276842	11	+	28077064	28077118	28076661	28076921	28078515	28078671	2635	239	3110	775	7707	154	100	0.0004090381	0.0426143325	0.048	0.061	-0.013
2484	gene30574	LOC4350949	11	+	24230969	24231407	24230425	24230522	24232467	24233420	2484	142	81	439	137	200	100	0.0004665221	0.0464899459	0.467	0.616	-0.149
2128	gene1652	LOC4324539	1	+	17154388	17154484	17154216	17154309	17155059	17155782	2128	247	63	1329	190	196	100	0.0005236265	0.0500063278	0.667	0.781	-0.114
1485	gene10194	LOC4333229	3	+	19178316	19178441	19177357	19177400	19179414	19182121	1485	15	2	28	38	200	100	0.0005559957	0.0509736864	0.789	0.269	0.52
2090	gene30933	LOC4351224	11	-	28933868	28933953	28932975	28933266	28934298	28934580	2090	1860	377	8053	1308	185	100	0.0006496771	0.0572715342	0.727	0.769	-0.042
2089	gene31968	LOC4352116	12	+	13881120	13881164	13879084	13880780	13881271	13881592	2089	1173	695	1580	750	144	100	0.0007004246	0.0573347587	0.54	0.594	-0.054
2485	gene30574	LOC4350949	11	+	24231197	24231407	24230396	24230522	24232467	24233420	2485	75	81	244	137	200	100	0.0006977893	0.0573347587	0.316	0.471	-0.155
2836	gene32112	LOC9268519	12	-	17833550	17833601	17832017	17832505	17834448	17835040	2836	2	7	27	5	151	100	0.0008388623	0.0662990441	0.159	0.781	-0.622
574	gene26712	LOC4347825	9	-	22154411	22154600	22152669	22153056	22154693	22154877	574	131	218	424	460	200	100	0.0008931338	0.0682354213	0.231	0.315	-0.084
1560	gene24184	LOC4345664	8	-	21175060	21175130	21174379	21174492	21175367	21175449	1560	11	180	77	468	170	100	0.0011390024	0.0827728598	0.035	0.088	-0.053
1884	gene3974	LOC4324867	1	-	39624368	39624646	39623255	39623317	39633680	39633813	1884	14	123	70	237	200	100	0.001155642	0.0827728598	0.054	0.129	-0.075
1119	gene21810	LOC9267874	7	+	22127272	22127368	22125019	22126459	22127643	22128003	1119	4	22	42	43	196	100	0.0015022918	0.1043409956	0.085	0.333	-0.248
2522	gene4826	LOC4328284	2	+	2550482	2550550	2545929	2549840	2550767	2551242	2522	55	182	201	389	168	100	0.0019632267	0.1323445785	0.152	0.235	-0.083
1736	gene11823	LOC4334750	3	-	35447397	35447885	35447213	35447224	35448109	35448191	1736	749	93	2836	234	200	100	0.002105389	0.137872902	0.801	0.858	-0.057
1702	gene22955	LOC4344610	8	-	2014654	2014752	2014460	2014532	2015053	2015156	1702	6	22	29	22	198	100	0.0022830624	0.1453549699	0.121	0.4	-0.279
2775	gene10794	LOC4333761	3	-	27434335	27434441	27432401	27432572	27434654	27434707	2775	45	61	141	93	200	100	0.0023800836	0.1474365318	0.269	0.431	-0.162
1483	gene10194	LOC4333229	3	+	19177357	19177400	19176876	19176985	19179414	19182121	1483	13	43	82	98	143	100	0.0024514489	0.1478610776	0.175	0.369	-0.194
2929	gene29597	LOC4350213	11	-	8168856	8169200	8165890	8166577	8169738	8170147	2929	1365	45	5216	97	200	100	0.0026932085	0.1582777929	0.938	0.964	-0.026
1577	gene25943	LOC4347149	9	+	16069537	16069609	16069211	16069290	16070554	16070656	1577	87	45	221	209	172	100	0.0032334896	0.1852789552	0.529	0.381	0.148
2434	gene8524	LOC4331674	3	-	3077078	3077244	3076604	3076712	3081239	3081524	2434	71	208	213	392	200	100	0.0035881708	0.2005874991	0.146	0.214	-0.068
2241	gene27505	LOC4348452	10	+	11301070	11301313	11300710	11300859	11301882	11303636	2241	72	143	192	231	200	100	0.0038053238	0.2076619583	0.201	0.294	-0.093
1557	gene24184	LOC4345664	8	-	21175031	21175130	21174354	21174492	21175367	21175449	1557	28	180	136	468	199	100	0.0039088772	0.2083522461	0.073	0.127	-0.054
823	gene9306	LOC4332425	3	+	9445712	9445902	9445425	9445577	9446246	9447830	823	23	49	88	81	200	100	0.0040167807	0.2092377589	0.19	0.352	-0.162
1955	gene21733	LOC9272442	7	-	21393090	21393241	21392699	21392766	21393328	21393423	1955	1	4	18	2	200	100	0.0046128027	0.2108954707	0.111	0.818	-0.707
2057	gene27213	LOC4348212	10	-	5697487	5697690	5694449	5697293	5697768	5697923	2057	12	0	21	14	200	100	0.0043111878	0.2108954707	1	0.429	0.571
2143	gene12051	LOC4334964	4	-	1123751	1124184	1123484	1123597	1124656	1124820	2143	162	54	553	107	200	100	0.0049461166	0.2108954707	0.6	0.721	-0.121
2144	gene12051	LOC4334964	4	-	1123751	1124175	1123484	1123597	1124656	1124820	2144	142	54	490	107	200	100	0.0047028162	0.2108954707	0.568	0.696	-0.128
2179	gene17823	LOC4340167	6	-	2778347	2778434	2776362	2776463	2779017	2779148	2179	59	11	203	10	187	100	0.0050607552	0.2108954707	0.741	0.916	-0.175
2445	gene2319	LOC9268901	1	-	25475716	25475855	25473643	25474226	25476689	25477683	2445	52	4	320	2	200	100	0.004597153	0.2108954707	0.867	0.988	-0.121
2488	gene21428	LOC4343245	7	+	17779271	17779340	17778646	17778782	17779802	17780505	2488	20	6	115	5	169	100	0.0047585638	0.2108954707	0.664	0.932	-0.268
2952	gene5312	LOC4328727	2	-	6510276	6510383	6508871	6509384	6511333	6513837	2952	2566	9	5245	50	200	100	0.0050037121	0.2108954707	0.993	0.981	0.012
532	gene3245	LOC4324135	1	+	33642273	33642451	33641732	33642185	33643057	33643537	532	5	46	30	72	200	100	0.0046012705	0.2108954707	0.052	0.172	-0.12
540	gene31433	LOC9267893	12	-	3634351	3634495	3632309	3632588	3635349	3636141	540	85	15	329	20	200	100	0.0048445423	0.2108954707	0.739	0.892	-0.153
817	gene7441	LOC4330670	2	+	30875737	30875758	30875544	30875631	30876031	30876150	817	0	67	26	298	121	100	0.004349419	0.2108954707	0	0.067	-0.067
1455	gene18118	LOC9267059	6	+	5222198	5222245	5221437	5221683	5222511	5222566	1455	2	31	15	35	147	100	0.0059012505	0.2149755532	0.042	0.226	-0.184
1987	gene1532	LOC4325725	1	+	14956633	14957089	14955698	14956020	14957274	14957356	1987	29	30	93	39	200	100	0.0054215244	0.2149755532	0.326	0.544	-0.218
2055	gene27213	LOC4348212	10	-	5697487	5697672	5694449	5697293	5697768	5697923	2055	10	0	18	14	200	100	0.005788509	0.2149755532	1	0.391	0.609
2231	gene12492	LOC4335348	4	+	11451130	11451261	11450557	11451033	11451498	11451594	2231	71	85	216	152	200	100	0.0058104018	0.2149755532	0.295	0.415	-0.12
254	gene16446	LOC4338933	5	+	21719117	21719630	21718821	21718951	21720398	21720517	254	23	25	117	50	200	100	0.0057400819	0.2149755532	0.315	0.539	-0.224
46	gene24395	LOC4345849	8	-	23743060	23743685	23741457	23741836	23744579	23744814	46	241	265	800	661	200	100	0.0057799667	0.2149755532	0.313	0.377	-0.064
597	gene19833	LOC4341897	6	+	28700588	28700711	28699780	28699943	28701181	28701286	597	21	200	114	561	200	100	0.0057597007	0.2149755532	0.05	0.092	-0.042
59	gene18810	LOC9267223	6	-	14420326	14420407	14419583	14419709	14422626	14422829	59	129	11	385	9	181	100	0.0059090139	0.2149755532	0.866	0.959	-0.093
2313	gene5388	LOC4328798	2	+	7273530	7273727	7273028	7273303	7273833	7273931	2313	41	31	166	57	200	100	0.0060887255	0.2180524824	0.398	0.593	-0.195
1453	gene7875	LOC9269581	2	+	34409468	34410392	34408077	34408930	34410543	34410908	1453	264	201	465	483	200	100	0.0063919929	0.225391503	0.396	0.325	0.071
2122	gene14869	LOC4337532	5	-	151019	151090	150712	150768	151176	151383	2122	13	81	14	271	171	100	0.0067473886	0.2343184025	0.086	0.029	0.057
2236	gene30736	LOC9269896	11	-	26535675	26535762	26535329	26535597	26536819	26537155	2236	20	14	62	12	187	100	0.0068921278	0.2357724897	0.433	0.734	-0.301
533	gene3245	LOC4324135	1	+	33642286	33642451	33641732	33642185	33643057	33643537	533	2	46	18	72	200	100	0.0073163606	0.2430304136	0.021	0.111	-0.09
979	gene552	LOC4323867	1	+	4060026	4060400	4059736	4059878	4060484	4060652	979	64	16	220	20	200	100	0.0072238769	0.2430304136	0.667	0.846	-0.179
1779	gene21053	LOC4342913	7	+	10263941	10264051	10262085	10262222	10264379	10264801	1779	0	3	10	1	200	100	0.0078952883	0.245628956	0	0.833	-0.833
2146	gene3099	LOC4325505	1	-	32381785	32381845	32381267	32381700	32382148	32382224	2146	236	26	647	34	160	100	0.0079166183	0.245628956	0.85	0.922	-0.072
2237	gene30736	LOC9269896	11	-	26535675	26535766	26535329	26535597	26536819	26537155	2237	26	14	76	12	191	100	0.007770276	0.245628956	0.493	0.768	-0.275
2538	gene19922	LOC4341968	6	-	29523600	29523702	29522929	29523095	29523797	29523995	2538	35	211	100	345	200	100	0.0079304288	0.245628956	0.077	0.127	-0.05
2652	gene9742	LOC9271082	3	-	13123265	13123376	13122585	13123155	13123572	13124602	2652	32	124	73	149	200	100	0.007795133	0.245628956	0.114	0.197	-0.083
2158	gene11912	LOC4334834	3	+	36085902	36086089	36082778	36082860	36093252	36093396	2158	8	54	47	113	200	100	0.0082303199	0.2482091206	0.069	0.172	-0.103
750	gene26537	LOC9271537	9	+	20907137	20907439	20905407	20906900	20907656	20907803	750	3	14	34	30	200	100	0.0082122285	0.2482091206	0.097	0.362	-0.265
2957	gene18893	LOC4341060	6	-	16477900	16477964	16475406	16475458	16478929	16479038	2957	3	1	0	9	164	100	0.0083621664	0.2489102005	0.647	0	0.647
2056	gene27213	LOC4348212	10	-	5697487	5697672	5694449	5697288	5697768	5697923	2056	10	1	18	20	200	100	0.0086459538	0.2540580277	0.833	0.31	0.523
1819	gene18264	LOC4340549	6	+	6517644	6517745	6515741	6515889	6517829	6518172	1819	20	13	82	16	200	100	0.0090775724	0.2568616784	0.435	0.719	-0.284
2108	gene10761	LOC4333731	3	-	27136145	27137915	27134201	27135588	27138520	27138655	2108	267	36	968	73	200	100	0.0089849055	0.2568616784	0.788	0.869	-0.081
2772	gene10794	LOC4333761	3	-	27433961	27434042	27431848	27432572	27434654	27434707	2772	14	61	51	93	181	100	0.0088925566	0.2568616784	0.113	0.233	-0.12
1082	gene5835	LOC4329191	2	+	13156791	13156929	13156580	13156722	13157435	13157953	1082	129	104	458	247	200	100	0.0093456795	0.2596504637	0.383	0.481	-0.098
2701	gene8543	LOC4331693	3	+	3192411	3192449	3192031	3192243	3193183	3193228	2701	5	33	31	57	138	100	0.0094027	0.2596504637	0.099	0.283	-0.184
1460	gene23149	LOC4344767	8	+	4105651	4105785	4105293	4105545	4105948	4106900	1460	42	36	188	81	200	100	0.0098454509	0.2672829479	0.368	0.537	-0.169
502	gene7497	LOC4330726	2	-	31436563	31436645	31435802	31435858	31437418	31437523	502	5	1	2	10	182	100	0.0099123257	0.2672829479	0.733	0.099	0.634
2155	gene23594	LOC4345157	8	+	10760060	10760503	10759824	10759962	10761008	10761225	2155	87	126	304	292	200	100	0.0109264419	0.2898411053	0.257	0.342	-0.085
878	gene830	LOC4324650	1	-	6626279	6626318	6624498	6625519	6628370	6629173	878	0	30	9	50	139	100	0.0110018221	0.2898411053	0	0.115	-0.115
2015	gene4236	LOC4326059	1	-	41491844	41492084	41488410	41491776	41492407	41492510	2015	173	5	681	3	200	100	0.0114505203	0.2982340058	0.945	0.991	-0.046
1163	gene19568	LOC4341642	6	-	26248609	26248750	26247166	26247375	26249789	26249879	1163	12	49	9	122	200	100	0.0116534231	0.3001083798	0.109	0.036	0.073
2537	gene19922	LOC4341968	6	-	29523600	29523697	29522929	29523095	29523797	29523995	2537	23	211	70	345	197	100	0.0123127481	0.3135646524	0.052	0.093	-0.041
1811	gene5547	LOC4328936	2	-	9054467	9054527	9054202	9054343	9055248	9055320	1811	52	8	163	6	160	100	0.0127198534	0.3168902606	0.802	0.944	-0.142
922	gene1936	LOC4327925	1	+	21541235	21541322	21525811	21526135	21545071	21545347	922	383	9	487	2	187	100	0.012620736	0.3168902606	0.958	0.992	-0.034
1138	gene23202	LOC4344813	8	-	4611456	4611560	4610499	4610926	4611671	4611916	1138	26	52	129	133	200	100	0.0130396054	0.3213631791	0.2	0.327	-0.127
139	gene8465	LOC4331617	3	-	2654794	2654802	2654445	2654529	2661471	2661782	139	34	14	144	22	108	100	0.0145206695	0.3387404586	0.692	0.858	-0.166
1626	gene29181	LOC9269643	11	+	3430272	3430402	3429272	3429397	3430751	3430809	1626	151	4	465	39	200	100	0.0140625565	0.3387404586	0.95	0.856	0.094
1877	gene7052	LOC4330286	2	-	27375737	27375775	27374565	27374793	27376122	27376771	1877	66	7	181	4	138	100	0.0142834435	0.3387404586	0.872	0.97	-0.098
2453	gene18213	LOC9271279	6	-	6040135	6040207	6039585	6039642	6041094	6041186	2453	58	0	143	11	172	100	0.0147494381	0.3387404586	1	0.883	0.117
2740	gene11462	LOC4334414	3	+	33094203	33094269	33091149	33093900	33094751	33094938	2740	60	5	174	2	166	100	0.0153240848	0.3387404586	0.878	0.981	-0.103
2749	gene30008	LOC4350537	11	-	17212344	17212389	17212174	17212232	17212524	17212565	2749	7	6	3	19	145	100	0.0149991227	0.3387404586	0.446	0.098	0.348
2797	gene15753	LOC4338295	5	+	12294854	12295078	12293923	12294353	12295596	12295665	2797	42	2	80	19	200	100	0.0152551337	0.3387404586	0.913	0.678	0.235
2878	gene2240	LOC4326619	1	-	24637806	24637861	24635894	24635957	24637999	24638209	2878	20	66	96	161	155	100	0.0151660322	0.3387404586	0.164	0.278	-0.114
2969	gene5956	LOC9267284	2	+	15626763	15626818	15626234	15626691	15627646	15627888	2969	18	79	90	200	155	100	0.0153704222	0.3387404586	0.128	0.225	-0.097
503	gene23767	LOC9272132	8	+	15001999	15002024	14998296	14998487	15004671	15004737	503	14	6	14	25	125	100	0.0144587604	0.3387404586	0.651	0.309	0.342
818	gene7441	LOC4330670	2	+	30875740	30875758	30875544	30875631	30876031	30876150	818	0	67	20	298	118	100	0.0144685259	0.3387404586	0	0.054	-0.054
183	gene31975	LOC4352121	12	-	14018028	14018091	14017854	14017940	14018330	14018686	183	39	3	93	28	163	100	0.0160190705	0.3496734252	0.889	0.671	0.218
1354	gene10506	LOC4333500	3	+	23861041	23861100	23860738	23860857	23861230	23861866	1354	168	1	481	19	159	100	0.0172190881	0.3523763394	0.991	0.941	0.05
1601	gene23608	LOC4345166	8	+	11076082	11076172	11075445	11075564	11076742	11077068	1601	13	67	13	186	190	100	0.0167014767	0.3523763394	0.093	0.035	0.058
2287	gene9210	LOC4332326	3	-	8582907	8582983	8582648	8582788	8583676	8583960	2287	1	33	18	82	176	100	0.0168820567	0.3523763394	0.017	0.111	-0.094
600	gene10486	LOC4333478	3	-	23635122	23635194	23633272	23633572	23639717	23639815	600	10	9	20	3	172	100	0.0169437198	0.3523763394	0.392	0.795	-0.403
634	gene23286	LOC4344881	8	+	5638846	5639846	5638138	5638454	5639939	5641165	634	95	25	276	36	200	100	0.0167370934	0.3523763394	0.655	0.793	-0.138
749	gene26537	LOC9271537	9	+	20907137	20907486	20905407	20906900	20907656	20907803	749	4	14	35	30	200	100	0.0171341209	0.3523763394	0.125	0.368	-0.243
808	gene13321	LOC4336058	4	-	23047229	23048180	23045965	23046834	23053594	23053652	808	26	12	114	18	200	100	0.0167219867	0.3523763394	0.52	0.76	-0.24
2219	gene8856	LOC9270137	3	-	5573795	5573864	5573536	5573669	5573953	5574031	2219	6	16	3	48	169	100	0.0177591714	0.3602125745	0.182	0.036	0.146
2331	gene24771	LOC4346170	8	+	26893151	26893343	26892223	26892446	26893437	26894412	2331	15	12	80	21	200	100	0.0182866731	0.367658375	0.385	0.656	-0.271
1807	gene15677	LOC9267632	5	-	10533607	10533686	10532785	10532951	10533749	10534496	1807	41	2	158	34	179	100	0.0193089364	0.3725536347	0.92	0.722	0.198
1815	gene1632	LOC9267988	1	+	16594562	16594630	16592841	16592934	16595243	16595350	1815	7	23	36	39	168	100	0.0193530379	0.3725536347	0.153	0.355	-0.202
1830	gene31775	LOC9267451	12	-	9516484	9516535	9516134	9516289	9516620	9516736	1830	1	14	14	23	151	100	0.0187012837	0.3725536347	0.045	0.287	-0.242
215	gene22155	LOC4343872	7	+	25046626	25046790	25045071	25046171	25046886	25047091	215	34	37	139	79	200	100	0.0194130669	0.3725536347	0.315	0.468	-0.153
2374	gene31766	LOC4351929	12	+	9364289	9364448	9361963	9362062	9364604	9364706	2374	95	847	368	2479	200	100	0.0196480978	0.3725536347	0.053	0.069	-0.016
2841	gene24198	LOC9269029	8	+	21356598	21356679	21355389	21355642	21357219	21357304	2841	18	26	105	68	181	100	0.0196679711	0.3725536347	0.277	0.46	-0.183
975	gene25149	LOC4346491	9	-	3457429	3457533	3456033	3456722	3457635	3457750	975	99	27	258	36	200	100	0.0193366242	0.3725536347	0.647	0.782	-0.135
1045	gene16711	LOC4339158	5	+	24065386	24065442	24064396	24064468	24065542	24065977	1045	7	81	38	172	156	100	0.0202756415	0.374772341	0.052	0.124	-0.072
2401	gene17436	LOC4339803	5	-	29575605	29575766	29575226	29575355	29575855	29576017	2401	65	55	251	129	200	100	0.020239271	0.374772341	0.371	0.493	-0.122
2898	gene9164	LOC4332277	3	-	8100719	8100824	8099376	8099507	8101515	8102937	2898	3	25	30	64	200	100	0.0201985516	0.374772341	0.057	0.19	-0.133
145	gene23088	LOC4344713	8	-	3463329	3463417	3462817	3462982	3464697	3464836	145	63	35	251	78	188	100	0.0213056604	0.3815044811	0.489	0.631	-0.142
2226	gene4659	LOC4328133	2	-	1194902	1195251	1194628	1194741	1195962	1196094	2226	1745	178	5316	436	200	100	0.021280901	0.3815044811	0.831	0.859	-0.028
2444	gene2271	LOC107279176	1	-	24994225	24994322	24990934	24991009	24994404	24994568	2444	5	0	9	12	197	100	0.0212133498	0.3815044811	1	0.276	0.724
2798	gene15753	LOC4338295	5	+	12294955	12295078	12293923	12294353	12295596	12295665	2798	29	2	57	19	200	100	0.0211205661	0.3815044811	0.879	0.6	0.279
1724	gene25111	LOC4346453	9	-	2403466	2403516	2403303	2403357	2404197	2404366	1724	1	3	11	1	150	100	0.0218734095	0.3867847042	0.182	0.88	-0.698
1917	gene3003	LOC4327016	1	+	31637454	31637527	31635898	31636026	31638070	31638432	1917	13	16	23	8	173	100	0.0222755589	0.3867847042	0.32	0.624	-0.304
2691	gene6509	LOC4329775	2	+	22333592	22334816	22333320	22333339	22335299	22335751	2691	299	32	1006	63	200	100	0.0220847346	0.3867847042	0.824	0.889	-0.065
465	gene15774	LOC4338323	5	-	13092018	13092231	13091813	13091933	13092311	13092415	465	131	1	395	19	200	100	0.0221975438	0.3867847042	0.985	0.912	0.073
13	gene27894	LOC9272437	10	-	16152064	16152153	16151407	16151782	16153204	16153302	13	18	90	94	251	189	100	0.0227876341	0.3910848301	0.096	0.165	-0.069
2068	gene1697	LOC4324020	1	-	17883345	17883405	17881770	17882148	17883622	17883786	2068	5	18	14	12	160	100	0.0228644709	0.3910848301	0.148	0.422	-0.274
1140	gene12801	LOC4335594	4	-	18053659	18053826	18052753	18053506	18056858	18057651	1140	881	90	1895	140	200	100	0.0236210812	0.3923153494	0.83	0.871	-0.041
1729	gene25111	LOC4346453	9	-	2403461	2403516	2403303	2403357	2404197	2404366	1729	2	3	15	1	155	100	0.0233886665	0.3923153494	0.301	0.906	-0.605
1924	gene7583	LOC4330811	2	-	32083419	32083491	32083121	32083193	32083766	32083808	1924	4	68	23	122	172	100	0.0235162844	0.3923153494	0.033	0.099	-0.066
833	gene7196	LOC4330433	2	-	28817660	28818164	28815554	28817359	28818493	28818718	833	43	16	196	32	200	100	0.0233054291	0.3923153494	0.573	0.754	-0.181
17	gene7307	LOC4330546	2	+	29874442	29874504	29872563	29874343	29874782	29874913	17	4	141	33	393	162	100	0.0241871282	0.3935068698	0.017	0.049	-0.032
2371	gene31766	LOC4351929	12	+	9364286	9364448	9361963	9362062	9364604	9364706	2371	109	847	412	2479	200	100	0.0243356066	0.3935068698	0.06	0.077	-0.017
2518	gene18045	LOC9270896	6	-	4466692	4466743	4465832	4465925	4466911	4467015	2518	4	18	27	33	151	100	0.024413538	0.3935068698	0.128	0.351	-0.223
2521	gene4826	LOC4328284	2	+	2550486	2550550	2545929	2549840	2550767	2551242	2521	10	182	46	389	164	100	0.0243386518	0.3935068698	0.032	0.067	-0.035
2998	gene20956	LOC4342832	7	-	8273495	8273785	8270486	8270682	8278515	8278953	2998	123	38	502	94	200	100	0.0245512576	0.3935068698	0.618	0.728	-0.11
1631	gene29181	LOC9269643	11	+	3430317	3430402	3429272	3429397	3430751	3430809	1631	62	4	201	39	185	100	0.0248206937	0.3950298427	0.893	0.736	0.157
48	gene17993	LOC4340310	6	+	4018442	4018618	4017524	4017874	4018777	4018844	48	41	8	113	6	200	100	0.0249909805	0.3950298427	0.719	0.904	-0.185
1805	gene15677	LOC9267632	5	-	10533649	10533686	10532785	10532951	10533749	10534494	1805	27	2	106	34	137	100	0.0255098709	0.3993436966	0.908	0.695	0.213
1891	gene9030	LOC9267087	3	-	6984174	6985012	6982352	6982524	6985337	6987618	1891	37	2	197	0	200	100	0.0257698354	0.3993436966	0.902	1	-0.098
2674	gene17050	LOC4339461	5	-	26818368	26818495	26816857	26817241	26818639	26818753	2674	59	43	68	25	200	100	0.0258523348	0.3993436966	0.407	0.576	-0.169
2794	gene2326	LOC4326574	1	-	25530961	25531222	25530489	25530653	25531306	25531347	2794	24	15	89	22	200	100	0.025960825	0.3993436966	0.444	0.669	-0.225
2756	gene1266	LOC4325774	1	-	10981399	10981581	10981175	10981320	10982211	10982978	2756	93	55	324	122	200	100	0.0263129393	0.4004081503	0.458	0.57	-0.112
834	gene7196	LOC4330433	2	-	28817660	28818210	28815554	28817359	28818493	28818718	834	47	16	209	32	200	100	0.02637942	0.4004081503	0.595	0.766	-0.171
2233	gene21495	LOC4343301	7	+	18644096	18644267	18643467	18643644	18645788	18645890	2233	107	93	269	159	200	100	0.0269992323	0.4071200024	0.365	0.458	-0.093
1136	gene23308	LOC4344901	8	+	5841499	5841815	5840270	5840461	5841895	5841993	1136	36	13	132	19	200	100	0.0287253441	0.4261557018	0.581	0.776	-0.195
1919	gene3003	LOC4327016	1	+	31636937	31636973	31635898	31636026	31638070	31638432	1919	7	16	14	8	136	100	0.0285651869	0.4261557018	0.243	0.563	-0.32
828	gene12676	LOC4335497	4	-	15395988	15396096	15388678	15390135	15397145	15397239	828	180	21	710	44	200	100	0.0288194301	0.4261557018	0.811	0.89	-0.079
2861	gene29807	LOC9268201	11	+	12851562	12851669	12850444	12850514	12852168	12852898	2861	3	21	25	46	200	100	0.029072071	0.4271358121	0.067	0.214	-0.147
824	gene20150	LOC4342164	7	+	38221	38268	36616	36732	40043	40287	824	43	85	120	146	147	100	0.0294312578	0.4296588723	0.256	0.359	-0.103
1364	gene16544	LOC9270017	5	-	22727966	22728033	22727383	22727514	22728477	22728537	1364	8	69	75	291	167	100	0.030615285	0.4304922289	0.065	0.134	-0.069
2665	gene16531	LOC4339018	5	-	22630838	22630891	22630262	22630592	22631075	22631153	2665	3	7	27	12	153	100	0.0304930816	0.4304922289	0.219	0.595	-0.376
289	gene16607	LOC4339087	5	-	23275634	23275703	23274911	23275030	23275957	23276018	289	267	16	750	21	169	100	0.0298324713	0.4304922289	0.908	0.955	-0.047
2964	gene6869	LOC4330106	2	-	25672879	25675030	25671610	25672762	25676914	25677464	2964	204	23	834	52	200	100	0.0299853423	0.4304922289	0.816	0.889	-0.073
424	gene9650	LOC4332752	3	+	12378336	12378447	12377871	12377995	12378580	12378721	424	25	148	137	493	200	100	0.0301630089	0.4304922289	0.078	0.122	-0.044
907	gene32798	LOC4352824	12	+	26555263	26555428	26554608	26554785	26555512	26555849	907	305	16	995	25	200	100	0.0302696705	0.4304922289	0.905	0.952	-0.047
1575	gene25943	LOC4347149	9	+	16069046	16069118	16068900	16068972	16070554	16070656	1575	142	43	597	116	172	100	0.0316108885	0.4417814417	0.658	0.75	-0.092
1270	gene22285	LOC4343998	7	-	26188868	26188963	26188425	26188558	26189634	26189708	1270	2	28	16	50	195	100	0.0320726203	0.4441818126	0.035	0.141	-0.106
1277	gene9527	LOC9266341	3	+	11120770	11121018	11120396	11120433	11121507	11121654	1277	368	16	2405	54	200	100	0.0325083088	0.4441818126	0.92	0.957	-0.037
2001	gene11503	LOC4334454	3	-	33396230	33396323	33395738	33395867	33396872	33396959	2001	7	46	31	80	193	100	0.0324366862	0.4441818126	0.073	0.167	-0.094
861	gene18417	LOC4340666	6	-	8031226	8031427	8030982	8031126	8032007	8032288	861	1	4	27	10	200	100	0.0325578292	0.4441818126	0.111	0.574	-0.463
252	gene1406	LOC4326847	1	-	13258714	13258780	13257608	13257688	13258850	13258900	252	34	5	173	6	166	100	0.0331650055	0.4497881214	0.804	0.946	-0.142
178	gene30625	LOC4350978	11	-	25007437	25007562	25007074	25007147	25008166	25008190	178	0	2	9	1	200	100	0.0342847852	0.454697884	0	0.818	-0.818
1836	gene12509	LOC9267104	4	+	11794574	11794791	11784270	11784395	11795164	11795264	1836	14	5	61	67	200	100	0.0343205645	0.454697884	0.583	0.313	0.27
1890	gene9030	LOC9267087	3	-	6984879	6985012	6982352	6982524	6985337	6987618	1890	6	2	26	0	200	100	0.0339635762	0.454697884	0.6	1	-0.4
2982	gene27964	LOC4348816	10	-	16971689	16971836	16969823	16969954	16974165	16974437	2982	133	6	423	5	200	100	0.034031972	0.454697884	0.917	0.977	-0.06
172	gene7755	LOC4330968	2	-	33542423	33542620	33541855	33542247	33542734	33542860	172	87	1	223	15	200	100	0.0352912594	0.459588446	0.978	0.881	0.097
822	gene9306	LOC4332425	3	+	9445712	9445902	9445425	9445577	9446249	9447830	822	23	37	88	74	200	100	0.0352351577	0.459588446	0.237	0.373	-0.136
838	gene485	LOC4325188	1	-	3483548	3483631	3481506	3481645	3484452	3484583	838	10	32	18	152	183	100	0.0349349995	0.459588446	0.146	0.061	0.085
2130	gene1652	LOC4324539	1	+	17152206	17152356	17151638	17152032	17153250	17153620	2130	8	111	10	405	200	100	0.0355633773	0.4605155982	0.035	0.012	0.023
1632	gene21828	LOC4343582	7	-	22309995	22310071	22309851	22309902	22310408	22310791	1632	128	9	687	19	176	100	0.0360648763	0.4619638561	0.89	0.954	-0.064
2227	gene4659	LOC4328133	2	-	1194982	1195251	1194628	1194741	1195962	1196100	2227	962	178	2892	436	200	100	0.0360783291	0.4619638561	0.73	0.768	-0.038
2261	gene32350	LOC9266439	12	+	21567815	21567943	21563068	21564460	21568008	21568152	2261	5	8	39	16	200	100	0.0365369683	0.462032212	0.238	0.549	-0.311
2879	gene2240	LOC4326619	1	-	24637806	24637864	24635894	24635957	24637999	24638209	2879	24	66	102	161	158	100	0.0366884217	0.462032212	0.187	0.286	-0.099
988	gene28487	LOC4349299	10	-	21458496	21458570	21457486	21457608	21459564	21459671	988	133	4	405	2	174	100	0.036391642	0.462032212	0.95	0.991	-0.041
1910	gene23778	LOC4345313	8	-	15210870	15210980	15210695	15210769	15211086	15211156	1910	2	27	13	39	200	100	0.0373117457	0.4673143232	0.036	0.143	-0.107
2060	gene3966	LOC4324863	1	+	39578878	39578929	39577077	39578752	39579451	39579556	2060	0	13	14	53	151	100	0.0375430726	0.4676561002	0	0.149	-0.149
832	gene12676	LOC4335497	4	-	15395988	15396334	15388678	15390135	15397145	15397239	832	254	21	962	44	200	100	0.0380635154	0.4715760932	0.858	0.916	-0.058
1442	gene2307	LOC4326594	1	+	25356256	25356465	25353773	25355156	25357572	25357803	1442	20	10	159	31	200	100	0.0396371075	0.480678573	0.5	0.719	-0.219
148	gene24102	LOC4345599	8	+	20225616	20225723	20223733	20224080	20225946	20226124	148	7	63	30	112	200	100	0.03925492	0.480678573	0.053	0.118	-0.065
1568	gene25943	LOC4347149	9	+	16070187	16070230	16069537	16069609	16070554	16070656	1568	11	62	55	151	143	100	0.0395931189	0.480678573	0.11	0.203	-0.093
986	gene28487	LOC4349299	10	-	21458496	21458549	21457486	21457608	21459564	21459736	986	120	4	355	2	153	100	0.039572169	0.480678573	0.951	0.991	-0.04
1231	gene10223	LOC4333263	3	+	20316016	20316088	20313282	20313512	20317742	20318276	1231	118	8	207	4	172	100	0.0398504886	0.4807227361	0.896	0.968	-0.072
1030	gene1311	LOC9270747	1	+	11663539	11663621	11662704	11663074	11663794	11663923	1030	2	27	20	67	182	100	0.043139351	0.487163816	0.039	0.141	-0.102
1062	gene22468	LOC4344162	7	-	27707026	27707069	27706383	27706944	27707423	27707518	1062	6	79	25	133	143	100	0.0445374856	0.487163816	0.05	0.116	-0.066
1193	gene26431	LOC4347569	9	+	20047261	20047527	20045306	20046548	20049914	20050021	1193	11	10	20	52	200	100	0.0425684556	0.487163816	0.355	0.161	0.194
1499	gene17163	LOC4339560	5	-	27606298	27606331	27605915	27606189	27606425	27606488	1499	2	79	32	350	133	100	0.0424021514	0.487163816	0.019	0.064	-0.045
1600	gene23608	LOC4345166	8	+	11075714	11076172	11075445	11075564	11076742	11077068	1600	116	67	222	186	200	100	0.0412560315	0.487163816	0.464	0.374	0.09
1611	gene16803	LOC4339245	5	-	24730458	24730560	24729474	24729879	24731120	24731176	1611	180	0	797	15	200	100	0.0441301253	0.487163816	1	0.964	0.036
1644	gene29267	LOC9272051	11	+	4252701	4252748	4252405	4252602	4253685	4254850	1644	4	5	3	25	147	100	0.0435071552	0.487163816	0.352	0.075	0.277
1679	gene1497	LOC4326018	1	+	14475332	14475450	14474992	14475161	14475590	14475727	1679	44	2	150	26	200	100	0.0414289681	0.487163816	0.917	0.743	0.174
1986	gene31257	LOC4351472	12	-	2015693	2015819	2013678	2014095	2015953	2016375	1986	0	6	12	18	200	100	0.0426522781	0.487163816	0	0.25	-0.25
205	gene2643	LOC9272654	1	+	28801575	28802910	28800538	28800658	28803164	28804458	205	289	10	1216	18	200	100	0.0446111422	0.487163816	0.935	0.971	-0.036
20	gene7683	LOC4330910	2	+	32954111	32954170	32953938	32954010	32954724	32955075	20	114	31	497	83	159	100	0.0435186694	0.487163816	0.698	0.79	-0.092
2138	gene4996	LOC4328444	2	-	3847808	3847866	3846150	3847302	3849955	3850087	2138	2	17	11	19	158	100	0.0411072808	0.487163816	0.069	0.268	-0.199
2372	gene31766	LOC4351929	12	+	9361269	9361519	9360889	9361028	9361823	9361884	2372	125	434	484	1332	200	100	0.0410888072	0.487163816	0.126	0.154	-0.028
2796	gene2326	LOC4326574	1	-	25530998	25531222	25530489	25530653	25531306	25531347	2796	16	15	58	22	200	100	0.0422184535	0.487163816	0.348	0.569	-0.221
2834	gene20286	LOC4342280	7	-	1096070	1096699	1095768	1095977	1096791	1096875	2834	38	3	119	1	200	100	0.0443410328	0.487163816	0.864	0.983	-0.119
2860	gene29807	LOC9268201	11	+	12851562	12851669	12850444	12850514	12852165	12852898	2860	3	8	25	15	200	100	0.0434867646	0.487163816	0.158	0.455	-0.297
300	gene27580	LOC4348508	10	-	12341937	12341993	12339940	12341214	12343631	12343726	300	17	25	94	68	156	100	0.0442311765	0.487163816	0.304	0.47	-0.166
599	gene18591	LOC4340813	6	+	11090867	11090912	11090522	11090602	11090993	11091089	599	22	64	82	136	145	100	0.0446354282	0.487163816	0.192	0.294	-0.102
950	gene32125	LOC4352236	12	+	18114019	18114105	18111075	18111196	18114203	18114369	950	0	2	4	0	186	100	0.0434436996	0.487163816	0	1	-1
987	gene28487	LOC4349299	10	-	21458496	21458589	21457486	21457608	21459564	21459776	987	163	4	470	2	193	100	0.0426909982	0.487163816	0.955	0.992	-0.037
602	gene13652	LOC4336379	4	-	25578467	25578584	25577117	25578289	25579464	25579627	602	8	35	58	113	200	100	0.0467068996	0.5073564634	0.103	0.204	-0.101
1482	gene11814	LOC4334740	3	-	35412570	35412823	35411719	35411831	35413647	35413737	1482	0	3	7	3	200	100	0.0472536354	0.5108742094	0	0.538	-0.538
2337	gene10196	LOC4333231	3	-	19198416	19199198	19198149	19198218	19199921	19199993	2337	91	172	342	483	200	100	0.0475818686	0.5120077129	0.209	0.261	-0.052
1100	gene13261	LOC4336003	4	+	22472931	22473023	22472254	22472392	22474613	22474679	1100	0	4	20	19	192	100	0.0478866541	0.5128794912	0	0.354	-0.354
2934	gene3264	LOC4327624	1	+	33784698	33784759	33784406	33784549	33784884	33787717	2934	1	3	17	4	161	100	0.0481982254	0.5138155006	0.172	0.725	-0.553
2587	gene50	LOC4326151	1	+	368116	368156	367274	367383	368307	368387	2587	21	1	62	17	140	100	0.0487272727	0.5170505045	0.938	0.723	0.215
1299	gene31734	LOC4351897	12	-	8677900	8677985	8672270	8673648	8679144	8679518	1299	26	99	69	158	185	100	0.0506388027	0.5324042925	0.124	0.191	-0.067
1967	gene12554	LOC9269666	4	+	12662587	12662688	12661859	12662068	12663874	12664106	1967	12	135	8	225	200	100	0.0505061277	0.5324042925	0.043	0.017	0.026
463	gene18003	LOC4340317	6	+	4095479	4095570	4094089	4094247	4096318	4096472	463	138	8	463	10	191	100	0.0508723022	0.5324169713	0.9	0.96	-0.06
1435	gene22207	LOC4343921	7	+	25536858	25537007	25536171	25536265	25537527	25537725	1435	39	54	110	93	200	100	0.0514180714	0.5337167699	0.265	0.372	-0.107
1879	gene21890	LOC4343640	7	-	22835918	22836106	22835727	22835766	22836874	22837302	1879	2	10	13	13	200	100	0.0514622191	0.5337167699	0.091	0.333	-0.242
576	gene1606	LOC9266898	1	+	16053630	16054896	16052777	16052933	16055683	16055701	576	925	10	5070	25	200	100	0.0525896212	0.5429523056	0.979	0.99	-0.011
579	gene1606	LOC9266898	1	+	16053545	16054896	16052777	16052933	16055683	16055701	579	957	10	5289	25	200	100	0.0531441728	0.5437787677	0.98	0.991	-0.011
784	gene15556	LOC4338140	5	-	7641583	7641817	7640513	7640572	7641899	7641965	784	428	2	1432	23	200	100	0.0529888288	0.5437787677	0.991	0.969	0.022
2402	gene17436	LOC4339803	5	-	29575605	29575684	29575226	29575355	29575855	29576017	2402	24	55	96	129	179	100	0.0536063607	0.5460701276	0.196	0.294	-0.098
1229	gene22722	LOC4344399	7	+	29617155	29617185	29616935	29617060	29617278	29617691	1229	21	37	94	92	130	100	0.0568464815	0.5621465375	0.304	0.44	-0.136
171	gene13376	LOC4336115	4	+	23468877	23468938	23467523	23467688	23469696	23469989	171	1	27	19	98	161	100	0.0571466594	0.5621465375	0.022	0.107	-0.085
2105	gene26752	LOC4347862	9	-	22370971	22371217	22370504	22370555	22371821	22372047	2105	370	12	1350	21	200	100	0.0557513186	0.5621465375	0.939	0.97	-0.031
2408	gene2255	LOC9271596	1	-	24814836	24814939	24814510	24814589	24815539	24815698	2408	3	39	29	126	200	100	0.0569071031	0.5621465375	0.037	0.103	-0.066
248	gene23041	LOC4344676	8	-	3033477	3033584	3032973	3033092	3034377	3034451	248	98	11	320	16	200	100	0.0569162033	0.5621465375	0.817	0.909	-0.092
2780	gene20911	LOC4342793	7	-	7628008	7628132	7627359	7627883	7632363	7632548	2780	11	108	54	279	200	100	0.0554618986	0.5621465375	0.048	0.088	-0.04
2935	gene3264	LOC4327624	1	+	33784693	33784759	33784487	33784549	33784884	33787717	2935	2	3	23	4	166	100	0.0562474611	0.5621465375	0.287	0.776	-0.489
577	gene1606	LOC9266898	1	+	16047212	16047332	16046654	16046935	16048105	16048483	577	144	6	702	10	200	100	0.0562394138	0.5621465375	0.923	0.972	-0.049
1660	gene11652	LOC4334591	3	+	34418154	34418328	34417858	34417944	34418424	34418508	1660	33	54	132	134	200	100	0.0581953471	0.5664544882	0.234	0.33	-0.096
1925	gene27299	LOC9272688	10	-	7543327	7543403	7538480	7538579	7543675	7543760	1925	10	7	10	23	176	100	0.0581190413	0.5664544882	0.448	0.198	0.25
1984	gene5238	LOC9266610	2	-	5818452	5818485	5816455	5816839	5818584	5819349	1984	4	22	2	60	133	100	0.0585332562	0.5664544882	0.12	0.024	0.096
928	gene15163	LOC4337807	5	-	2750821	2750873	2749086	2750540	2751436	2751498	928	29	0	70	7	152	100	0.0585731735	0.5664544882	1	0.868	0.132
2338	gene10196	LOC4333231	3	-	19198412	19199198	19198149	19198218	19199921	19199993	2338	95	172	351	483	200	100	0.0591943951	0.5676717722	0.216	0.267	-0.051
935	gene15163	LOC4337807	5	-	2752133	2752991	2751590	2751838	2753248	2753314	935	230	0	575	9	200	100	0.0590640146	0.5676717722	1	0.97	0.03
1795	gene26616	LOC4347749	9	+	21493181	21493311	21492892	21493068	21493561	21493657	1795	18	149	85	425	200	100	0.0598716959	0.5694021867	0.057	0.091	-0.034
2996	gene19000	LOC4341142	6	-	18161720	18161768	18160216	18160292	18161906	18161987	2996	7	19	37	40	148	100	0.0597387401	0.5694021867	0.199	0.385	-0.186
505	gene23767	LOC9272132	8	+	15001999	15002048	14998296	14998487	15004671	15004737	505	26	6	42	25	149	100	0.0603846249	0.5719072738	0.744	0.53	0.214
127	gene15138	LOC4337781	5	-	2533674	2533734	2533077	2533191	2534129	2534200	127	53	4	113	23	160	100	0.0608962579	0.5720255042	0.892	0.754	0.138
337	gene16582	LOC4339063	5	+	23002473	23002551	23001732	23001827	23003509	23003605	337	216	24	1091	75	178	100	0.06067956	0.5720255042	0.835	0.891	-0.056
2188	gene15350	LOC4337973	5	+	4710869	4711041	4710564	4710679	4713385	4714030	2188	131	18	352	26	200	100	0.0615645628	0.573601536	0.784	0.871	-0.087
2695	gene328	LOC4325203	1	+	2455450	2455786	2452431	2452904	2455930	2456522	2695	4	2	44	2	200	100	0.0613558421	0.573601536	0.5	0.917	-0.417
1026	gene31685	LOC107277618	12	+	7411358	7411399	7411214	7411284	7411687	7411778	1026	1	13	30	73	141	100	0.0623936277	0.5775484497	0.052	0.226	-0.174
783	gene13742	LOC4336466	4	+	26388260	26388444	26387747	26387888	26390774	26391293	783	517	18	1215	23	200	100	0.0624921534	0.5775484497	0.935	0.964	-0.029
1810	gene5547	LOC4328936	2	-	9054467	9054524	9054202	9054343	9055248	9055320	1810	24	8	55	6	157	100	0.0640850152	0.5898909837	0.656	0.854	-0.198
2696	gene328	LOC4325203	1	+	2455450	2455786	2453728	2454074	2455930	2456522	2696	6	9	44	22	200	100	0.0653815577	0.5994181212	0.25	0.5	-0.25
1697	gene1993	LOC9269129	1	+	22381266	22381315	22380796	22380909	22382463	22382546	1697	21	21	29	59	149	100	0.0661131354	0.602123044	0.402	0.248	0.154
665	gene21489	LOC9271882	7	-	18598713	18599191	18597883	18598330	18599266	18599490	665	36	3	124	30	200	100	0.0664647165	0.602123044	0.857	0.674	0.183
857	gene18417	LOC4340666	6	-	8031226	8031418	8030982	8031126	8032007	8032288	857	1	4	20	10	200	100	0.0663602805	0.602123044	0.111	0.5	-0.389
2249	gene20443	LOC4342398	7	-	2466843	2466925	2465658	2466002	2467128	2468225	2249	3	3	17	2	182	100	0.0675703935	0.6097296923	0.355	0.824	-0.469
3012	gene21145	LOC4342991	7	-	12655217	12655322	12654771	12655129	12655984	12656048	3012	79	13	224	66	200	100	0.06855543	0.6161923355	0.752	0.629	0.123
544	gene16047	LOC4338552	5	+	17451855	17452045	17451333	17451375	17452489	17452523	544	64	30	225	65	200	100	0.0702594329	0.6290414849	0.516	0.634	-0.118
1050	gene24932	LOC4346302	8	-	27924107	27924212	27923916	27924013	27924299	27924482	1050	352	5	853	3	200	100	0.0713652484	0.6312792142	0.972	0.993	-0.021
113	gene13085	LOC4335844	4	-	20946300	20946399	20944709	20945920	20947230	20947331	113	61	4	147	2	199	100	0.0716110801	0.6312792142	0.885	0.974	-0.089
1398	gene9410	LOC9267415	3	-	10244236	10244369	10243450	10243518	10244451	10244544	1398	32	26	54	78	200	100	0.0712638572	0.6312792142	0.381	0.257	0.124
712	gene16828	LOC4339269	5	+	25188901	25189013	25188219	25188765	25189413	25189637	712	12	25	55	56	200	100	0.0708623507	0.6312792142	0.194	0.329	-0.135
2349	gene722	LOC4327077	1	-	5676739	5676873	5675607	5676277	5677359	5677427	2349	24	1	39	9	200	100	0.0718897173	0.6313074023	0.923	0.684	0.239
1865	gene21410	LOC4343229	7	-	17428672	17428720	17427887	17428003	17429152	17429426	1865	3	80	23	221	148	100	0.07411064	0.6410793419	0.025	0.066	-0.041
2286	gene15670	LOC4338239	5	-	10125001	10125811	10124008	10124195	10126056	10126189	2286	27	29	71	42	200	100	0.0734401021	0.6410793419	0.318	0.458	-0.14
2914	gene17308	LOC4339690	5	+	28667665	28667711	28666331	28667568	28668648	28668902	2914	2	4	11	3	146	100	0.0741213026	0.6410793419	0.255	0.715	-0.46
766	gene30384	LOC4350803	11	-	22224180	22224280	22223166	22224060	22224959	22225060	766	4	13	35	39	200	100	0.0737442115	0.6410793419	0.133	0.31	-0.177
1975	gene14494	LOC4337181	4	+	32752830	32752946	32752482	32752664	32753184	32753335	1975	69	32	178	51	200	100	0.0749050077	0.6454220961	0.519	0.636	-0.117
1171	gene14842	LOC4337517	4	-	35446787	35446959	35446560	35446689	35447169	35447276	1171	2	4	18	6	200	100	0.0771041159	0.6490034241	0.2	0.6	-0.4
1413	gene27485	LOC4348438	10	-	10994431	10994727	10993379	10993511	10994814	10995881	1413	48	4	219	5	200	100	0.0795571231	0.6490034241	0.857	0.956	-0.099
1602	gene8494	LOC4331648	3	+	2874815	2874916	2873179	2873250	2875489	2875836	1602	43	8	148	11	200	100	0.076504746	0.6490034241	0.729	0.871	-0.142
1659	gene11652	LOC4334591	3	+	34418154	34418289	34417858	34417944	34418424	34418508	1659	18	54	76	134	200	100	0.0797203449	0.6490034241	0.143	0.221	-0.078
2022	gene4236	LOC4326059	1	-	41490024	41490122	41488410	41488498	41490781	41492510	2022	4	1	41	0	198	100	0.0798641118	0.6490034241	0.669	1	-0.331
2192	gene32222	LOC9271902	12	-	19657510	19657656	19656902	19657336	19657811	19657864	2192	11	126	60	386	200	100	0.0803466162	0.6490034241	0.042	0.072	-0.03
2265	gene19347	LOC107281168	6	-	23777187	23777410	23776793	23776854	23777664	23777938	2265	4	4	9	1	200	100	0.0793996549	0.6490034241	0.333	0.818	-0.485
2266	gene19347	LOC107281168	6	-	23777187	23777406	23776793	23776854	23777664	23777938	2266	4	4	9	1	200	100	0.0793996549	0.6490034241	0.333	0.818	-0.485
2560	gene23488	LOC4345059	8	+	8959149	8959192	8958579	8958703	8959375	8959597	2560	25	220	126	747	143	100	0.0807438175	0.6490034241	0.074	0.106	-0.032
272	gene3521	LOC4327372	1	-	35924731	35924829	35923835	35924301	35925311	35925847	272	29	0	94	8	198	100	0.0777078523	0.6490034241	1	0.856	0.144
2734	gene1085	LOC4325126	1	+	8898984	8899093	8898420	8898513	8899308	8899375	2734	77	36	244	74	200	100	0.078004141	0.6490034241	0.517	0.622	-0.105
2735	gene1085	LOC4325126	1	+	8898984	8899051	8898420	8898513	8899308	8899375	2735	75	36	237	74	167	100	0.0809838479	0.6490034241	0.555	0.657	-0.102
2738	gene10227	LOC4333267	3	+	20395602	20395693	20394712	20395027	20395823	20395908	2738	115	4	432	4	191	100	0.0782363221	0.6490034241	0.938	0.983	-0.045
2813	gene28088	LOC4348940	10	-	18333994	18334150	18332874	18333763	18334248	18334390	2813	19	36	90	98	200	100	0.0808411853	0.6490034241	0.209	0.315	-0.106
2830	gene20286	LOC4342280	7	-	1096649	1096670	1095858	1095977	1096791	1096875	2830	0	3	3	1	121	100	0.0766905258	0.6490034241	0	0.713	-0.713
2833	gene20286	LOC4342280	7	-	1096649	1096699	1095885	1095977	1096791	1096875	2833	11	3	29	1	150	100	0.0798887608	0.6490034241	0.71	0.951	-0.241
2931	gene29597	LOC4350213	11	-	8168735	8168787	8165890	8166577	8168856	8169200	2931	15	259	81	857	152	100	0.0795101763	0.6490034241	0.037	0.059	-0.022
2951	gene5312	LOC4328727	2	-	6510276	6510383	6508871	6509384	6511641	6512170	2951	2566	51	5245	75	200	100	0.078625802	0.6490034241	0.962	0.972	-0.01
2989	gene15955	LOC4338480	5	-	16263118	16263237	16262954	16263029	16263321	16263478	2989	111	0	289	7	200	100	0.0759778399	0.6490034241	1	0.954	0.046
790	gene32619	LOC4352680	12	+	24816090	24816160	24815586	24815693	24816528	24816552	790	15	3	17	0	170	100	0.0808623134	0.6490034241	0.746	1	-0.254
1033	gene18921	LOC4341082	6	+	16915399	16915448	16914738	16914848	16916315	16916696	1033	4	0	12	10	149	100	0.0866876289	0.65876291	1	0.446	0.554
1276	gene30390	LOC4350809	11	+	22314641	22314733	22310857	22311145	22315251	22316053	1276	9	4	24	2	192	100	0.0839705177	0.65876291	0.54	0.862	-0.322
1278	gene6334	LOC4329627	2	-	20729431	20729487	20728784	20729011	20729672	20729838	1278	94	87	282	193	156	100	0.087313926	0.65876291	0.409	0.484	-0.075
1436	gene11445	LOC4334396	3	+	33001881	33001951	33001718	33001792	33002035	33002091	1436	94	1	296	14	170	100	0.0888472924	0.65876291	0.982	0.926	0.056
143	gene3010	LOC4325136	1	-	31684466	31684481	31683882	31683993	31684554	31684713	143	16	97	65	237	115	100	0.0865715913	0.65876291	0.125	0.193	-0.068
165	gene24367	LOC9267781	8	+	23451638	23451764	23450053	23450137	23452526	23452810	165	45	4	103	2	200	100	0.0841699459	0.65876291	0.849	0.963	-0.114
1666	gene9092	LOC4332214	3	-	7496394	7496451	7495785	7496260	7497095	7499437	1666	1	6	9	8	157	100	0.0882716595	0.65876291	0.096	0.417	-0.321
1783	gene19167	LOC4341280	6	+	21105810	21105936	21105667	21105745	21106038	21106071	1783	39	2	167	1	200	100	0.0886549844	0.65876291	0.907	0.988	-0.081
1812	gene1632	LOC9267988	1	+	16590802	16590902	16590443	16590549	16590978	16591084	1812	4	43	27	117	200	100	0.086007069	0.65876291	0.044	0.103	-0.059
1990	gene7565	LOC4330794	2	+	31978523	31978602	31975503	31977463	31979014	31979136	1990	0	1	8	0	179	100	0.0871498774	0.65876291	0	1	-1
2019	gene4236	LOC4326059	1	-	41487643	41487751	41486815	41487401	41487894	41488027	2019	43	4	189	5	200	100	0.0890996955	0.65876291	0.843	0.95	-0.107
222	gene26420	LOC4347557	9	+	19981215	19981407	19979444	19979604	19981921	19982000	222	7	4	37	5	200	100	0.0866945243	0.65876291	0.467	0.787	-0.32
2322	gene3270	LOC4327629	1	-	33820078	33820175	33816644	33818761	33820555	33820687	2322	5	2	27	1	197	100	0.0889220871	0.65876291	0.559	0.932	-0.373
2515	gene18045	LOC9270896	6	-	4466680	4466743	4465832	4465925	4466911	4467015	2515	20	18	72	33	163	100	0.0859634279	0.65876291	0.405	0.572	-0.167
2586	gene50	LOC4326151	1	+	368066	368156	367274	367383	368307	368387	2586	71	1	269	17	190	100	0.0836141964	0.65876291	0.974	0.893	0.081
2655	gene824	LOC4324644	1	-	6575910	6575969	6575536	6575701	6576201	6576262	2655	5	97	35	308	159	100	0.0855180605	0.65876291	0.031	0.067	-0.036
2694	gene3916	LOC4325033	1	-	39133692	39133785	39133454	39133565	39134581	39134853	2694	10	11	18	49	193	100	0.0859321791	0.65876291	0.32	0.16	0.16
284	gene21775	LOC4343535	7	-	21791224	21791260	21789722	21789800	21791624	21791792	284	211	15	486	57	136	100	0.087182142	0.65876291	0.912	0.862	0.05
2941	gene26425	LOC4347563	9	+	20015930	20016063	20014667	20014761	20017211	20017695	2941	10	14	47	29	200	100	0.0886422809	0.65876291	0.263	0.448	-0.185
364	gene20155	LOC4342169	7	+	79787	79847	79636	79678	80086	81271	364	9	2	68	2	160	100	0.0876775702	0.65876291	0.738	0.955	-0.217
546	gene21688	LOC4343466	7	+	20948298	20948430	20946968	20947786	20948549	20948731	546	58	4	172	3	200	100	0.0865091284	0.65876291	0.879	0.966	-0.087
711	gene29510	LOC4350138	11	-	7016254	7016361	7012325	7014960	7018432	7018902	711	10	20	23	103	200	100	0.0842105411	0.65876291	0.2	0.1	0.1
859	gene18417	LOC4340666	6	-	8031226	8031411	8030982	8031126	8032007	8032288	859	1	4	18	10	200	100	0.0835917123	0.65876291	0.111	0.474	-0.363
937	gene15163	LOC4337807	5	-	2749488	2749555	2749086	2749177	2749858	2751498	937	25	23	50	83	167	100	0.0846989932	0.65876291	0.394	0.265	0.129
2247	gene20443	LOC4342398	7	-	2466739	2466925	2465658	2466002	2467128	2468225	2247	9	3	35	2	200	100	0.0894317073	0.6590915536	0.6	0.897	-0.297
2023	gene4236	LOC4326059	1	-	41487688	41487751	41486826	41487401	41487894	41488027	2023	40	4	175	5	163	100	0.090489397	0.6647490318	0.86	0.956	-0.096
234	gene14351	LOC107280777	4	-	31672212	31672305	31671701	31671814	31673725	31674048	234	21	215	110	746	193	100	0.0910550046	0.6651900967	0.048	0.071	-0.023
458	gene26410	LOC9271375	9	+	19923270	19923358	19922984	19923183	19925010	19925817	458	9	3	23	1	188	100	0.0911298824	0.6651900967	0.615	0.924	-0.309
2542	gene24507	LOC4345945	8	+	24689643	24689814	24688437	24688551	24690173	24690346	2542	265	96	847	384	200	100	0.0921857873	0.669502039	0.58	0.524	0.056
2700	gene8543	LOC4331693	3	+	3192411	3192428	3192031	3192243	3193183	3193228	2700	4	33	18	57	117	100	0.0923048186	0.669502039	0.094	0.213	-0.119
233	gene14351	LOC107280777	4	-	31672212	31672436	31671696	31671814	31673725	31674048	233	96	215	419	746	200	100	0.0930305079	0.6726369847	0.183	0.219	-0.036
2412	gene27696	LOC4348598	10	+	14240453	14240569	14240174	14240240	14245163	14245715	2412	2	3	11	2	200	100	0.0935973669	0.6746074367	0.25	0.733	-0.483
2490	gene21428	LOC4343245	7	+	17778646	17778662	17778418	17778517	17778708	17780505	2490	23	14	73	83	116	100	0.0951999815	0.6827340361	0.586	0.431	0.155
2651	gene7238	LOC4330474	2	+	29273309	29273390	29272716	29273064	29273837	29274003	2651	149	398	319	1035	181	100	0.0953206333	0.6827340361	0.171	0.146	0.025
1286	gene31734	LOC4351897	12	-	8673334	8673648	8672270	8672422	8679144	8679518	1286	484	6	1020	26	200	100	0.0957376804	0.683584933	0.976	0.951	0.025
2693	gene3916	LOC4325033	1	-	39133692	39133820	39133454	39133565	39134581	39134853	2693	15	11	31	49	200	100	0.0960567707	0.6837332874	0.405	0.24	0.165
1267	gene29974	LOC4350506	11	+	16730202	16730341	16711090	16711347	16731885	16732517	1267	0	1	7	0	200	100	0.0971653063	0.6875268451	0	1	-1
1310	gene764	LOC107279203	1	+	6018900	6019101	6017065	6017360	6019248	6019383	1310	20	5	34	2	200	100	0.0971896587	0.6875268451	0.667	0.895	-0.228
1137	gene23202	LOC4344813	8	-	4611456	4611510	4610543	4610926	4611671	4611916	1137	14	52	62	133	154	100	0.0980858213	0.6894433648	0.149	0.232	-0.083
210	gene21579	LOC107276073	7	+	19856979	19857057	19856776	19856873	19857141	19857367	210	2	1	20	0	178	100	0.0983629932	0.6894433648	0.529	1	-0.471
777	gene12849	LOC4335630	4	-	18606077	18606384	18603870	18604848	18608979	18609190	777	103	10	639	32	200	100	0.0982751069	0.6894433648	0.837	0.909	-0.072
835	gene25817	LOC4347044	9	+	14672817	14672901	14671542	14671731	14673020	14673380	835	104	4	194	18	184	100	0.0992284735	0.6933892113	0.934	0.854	0.08
1589	gene2277	LOC4326692	1	-	25032603	25032662	25032345	25032466	25033005	25033286	1589	6	99	36	292	159	100	0.0999523789	0.6934963381	0.037	0.072	-0.035
2107	gene20263	LOC4342261	7	-	963006	963047	960959	962369	963184	963420	2107	0	2	4	1	141	100	0.1004320516	0.6934963381	0	0.739	-0.739
2186	gene15350	LOC4337973	5	+	4710981	4711041	4710579	4710679	4713385	4714030	2186	53	18	137	26	160	100	0.1002394103	0.6934963381	0.648	0.767	-0.119
239	gene28704	LOC4349506	10	-	23068376	23068528	23068098	23068255	23069670	23071801	239	6	10	22	13	200	100	0.1004540944	0.6934963381	0.231	0.458	-0.227
130	gene12378	LOC4335209	4	-	8282620	8282677	8281940	8282065	8283783	8283846	130	6	73	5	172	157	100	0.1010938791	0.6958173303	0.05	0.018	0.032
1035	gene4441	LOC9266561	1	+	42962624	42962765	42962440	42962494	42964330	42965025	1035	7854	515	19603	1403	200	100	0.1018826027	0.6970594788	0.884	0.875	0.009
1731	gene23630	LOC4345183	8	-	11550503	11550667	11550177	11550253	11551803	11551985	1731	43	37	72	97	200	100	0.1016344089	0.6970594788	0.368	0.271	0.097
1172	gene14842	LOC4337517	4	-	35446910	35446959	35446560	35446689	35447169	35447276	1172	0	4	5	6	149	100	0.1033442891	0.6979974732	0	0.359	-0.359
1337	gene18745	LOC9268525	6	+	13281717	13281831	13280770	13281574	13281906	13281978	1337	3	21	20	50	200	100	0.1055285326	0.6979974732	0.067	0.167	-0.1
1369	gene12982	LOC4335752	4	+	20133617	20133673	20133385	20133470	20134136	20136089	1369	0	1	6	0	156	100	0.1056741375	0.6979974732	0	1	-1
1430	gene521	LOC4327120	1	-	3743376	3743439	3743169	3743234	3744056	3744105	1430	106	18	291	29	163	100	0.1052886628	0.6979974732	0.783	0.86	-0.077
1787	gene24733	LOC4346140	8	+	26546661	26546756	26546316	26546555	26548792	26548951	1787	1	1	13	0	195	100	0.1046452707	0.6979974732	0.339	1	-0.661
2067	gene15770	LOC9270572	5	+	13007198	13007248	13006251	13006965	13007467	13007669	2067	6	4	30	5	150	100	0.1055640993	0.6979974732	0.5	0.8	-0.3
224	gene26420	LOC4347557	9	+	19981215	19981379	19979435	19979604	19981921	19982000	224	4	4	22	5	200	100	0.1046687248	0.6979974732	0.333	0.688	-0.355
2258	gene12322	LOC4335166	4	-	7139215	7139348	7138828	7138953	7139592	7140472	2258	154	14	691	36	200	100	0.1034100298	0.6979974732	0.846	0.906	-0.06
2350	gene722	LOC4327077	1	-	5676739	5676849	5675607	5676277	5677359	5677427	2350	18	1	33	9	200	100	0.104944689	0.6979974732	0.9	0.647	0.253
274	gene3521	LOC4327372	1	-	35924731	35924826	35923746	35924301	35925311	35925430	274	22	0	83	8	195	100	0.1056147143	0.6979974732	1	0.842	0.158
2899	gene9164	LOC4332277	3	-	8100719	8100824	8099376	8099487	8101515	8102937	2899	3	14	30	49	200	100	0.1039633993	0.6979974732	0.097	0.234	-0.137
927	gene15163	LOC4337807	5	-	2749488	2749569	2749086	2749177	2749858	2751498	927	30	23	64	83	181	100	0.1049635127	0.6979974732	0.419	0.299	0.12
126	gene15138	LOC4337781	5	-	2533674	2533731	2533077	2533191	2534129	2534200	126	24	4	55	23	157	100	0.1071702429	0.6983932453	0.793	0.604	0.189
1935	gene5911	LOC4329276	2	-	15001242	15001296	15000957	15001045	15001401	15001461	1935	9	0	13	4	154	100	0.1072576014	0.6983932453	1	0.678	0.322
2284	gene15670	LOC4338239	5	-	10123160	10123252	10118070	10118142	10123480	10123552	2284	5	10	9	5	192	100	0.1070239502	0.6983932453	0.207	0.484	-0.277
2801	gene23673	LOC4345225	8	+	12717004	12717082	12715447	12715498	12717854	12717957	2801	8	3	29	2	178	100	0.1061401598	0.6983932453	0.6	0.891	-0.291
945	gene30675	LOC4351019	11	+	25615718	25615775	25615316	25615405	25615891	25616000	945	3	3	22	4	157	100	0.106573056	0.6983932453	0.389	0.778	-0.389
760	gene19205	LOC4341323	6	-	21739727	21739960	21738449	21738483	21744336	21744417	760	5	7	13	5	200	100	0.108897739	0.7070640728	0.263	0.565	-0.302
116	gene18827	LOC107281459	6	+	14925906	14925960	14925498	14925773	14926092	14926363	116	5	7	3	17	154	100	0.109985147	0.7092502087	0.317	0.103	0.214
1410	gene23444	LOC9271749	8	-	8337880	8338002	8336826	8336929	8338127	8338219	1410	8	23	16	104	200	100	0.1103473385	0.7092502087	0.148	0.071	0.077
1733	gene23630	LOC4345183	8	-	11550453	11550667	11550177	11550253	11551803	11551985	1733	52	37	90	97	200	100	0.1108824673	0.7092502087	0.413	0.317	0.096
2054	gene27040	LOC9271423	10	+	2615831	2615873	2614785	2615338	2615986	2616164	2054	1	2	12	2	142	100	0.1107214662	0.7092502087	0.26	0.809	-0.549
2594	gene19967	LOC4342011	6	+	29884050	29884137	29881411	29881695	29884389	29884583	2594	37	5	93	4	187	100	0.1110911103	0.7092502087	0.798	0.926	-0.128
776	gene12849	LOC4335630	4	-	18606077	18606367	18603870	18604848	18608979	18609190	776	71	10	434	32	200	100	0.1109456544	0.7092502087	0.78	0.871	-0.091
1318	gene32884	LOC4352899	12	+	27314011	27314114	27313215	27313861	27314478	27314521	1318	1	1	1	26	200	100	0.1119312951	0.710036535	0.333	0.019	0.314
2248	gene20443	LOC4342398	7	-	2466739	2466928	2465658	2466002	2467128	2467357	2248	17	3	55	2	200	100	0.1121436412	0.710036535	0.739	0.932	-0.193
356	gene9915	LOC9268328	3	+	15069817	15070532	15069264	15069570	15070679	15071009	356	298	0	1019	11	200	100	0.1115493658	0.710036535	1	0.979	0.021
2147	gene3066	LOC4326884	1	+	32141140	32141219	32139679	32140378	32141444	32143432	2147	19	71	56	130	179	100	0.1131225213	0.7104347781	0.13	0.194	-0.064
2250	gene20443	LOC4342398	7	-	2466843	2466928	2465658	2466002	2467128	2468225	2250	11	3	37	2	185	100	0.1131364285	0.7104347781	0.665	0.909	-0.244
2901	gene9164	LOC4332277	3	-	8099394	8099507	8096741	8096948	8101515	8102937	2901	70	120	284	372	200	100	0.1125286929	0.7104347781	0.226	0.276	-0.05
1116	gene15464	LOC4338062	5	-	6359964	6360027	6359803	6359876	6360147	6360207	1116	125	0	889	16	163	100	0.114728675	0.7109820589	1	0.971	0.029
1127	gene21577	LOC107276742	7	+	19839973	19840030	19839769	19839900	19840520	19840715	1127	14	8	29	37	157	100	0.1146340272	0.7109820589	0.527	0.333	0.194
1640	gene23526	LOC107281835	8	-	9489312	9489403	9488626	9488647	9491598	9492809	1640	6	1	36	0	191	100	0.1145180152	0.7109820589	0.759	1	-0.241
3004	gene16536	LOC4339021	5	-	22651542	22651986	22650725	22650798	22652090	22652247	3004	46	116	146	268	200	100	0.1147745907	0.7109820589	0.165	0.214	-0.049
623	gene20946	LOC4342825	7	-	8082256	8082378	8081406	8081515	8082508	8082796	623	150	3	205	11	200	100	0.1143821555	0.7109820589	0.962	0.903	0.059
2384	gene4855	LOC4328312	2	+	2792109	2792195	2791244	2791519	2792559	2793876	2384	1	5	0	39	186	100	0.1159892309	0.7165695885	0.097	0	0.097
255	gene16446	LOC4338933	5	+	21718414	21718522	21715725	21715943	21718821	21718951	255	25	7	102	12	200	100	0.116315361	0.7166527079	0.641	0.81	-0.169
775	gene12849	LOC4335630	4	-	18606290	18606384	18603870	18604848	18608979	18609190	775	66	10	400	32	194	100	0.1168002008	0.7177106172	0.773	0.866	-0.093
1122	gene29022	LOC4349753	11	-	2064561	2064639	2063905	2064342	2065596	2066578	1122	0	18	6	52	178	100	0.1190054955	0.7198524431	0	0.061	-0.061
1129	gene16727	LOC4339175	5	-	24156553	24156620	24156204	24156419	24157738	24158050	1129	21	31	95	85	167	100	0.1179697585	0.7198524431	0.289	0.401	-0.112
1931	gene5911	LOC4329276	2	-	15001238	15001296	15000086	15001045	15001401	15001461	1931	10	0	16	4	158	100	0.1189690047	0.7198524431	1	0.717	0.283
231	gene8033	LOC4331211	2	-	35454199	35454276	35452216	35453505	35454696	35454900	231	119	15	395	29	177	100	0.1182109852	0.7198524431	0.818	0.885	-0.067
2754	gene29767	LOC107278362	11	-	11876515	11876575	11876004	11876431	11876930	11877048	2754	11	3	48	3	160	100	0.1193472637	0.7198524431	0.696	0.909	-0.213
420	gene32821	LOC4352845	12	-	26772559	26772633	26772141	26772240	26772728	26772870	420	6	9	7	31	174	100	0.1193148236	0.7198524431	0.277	0.115	0.162
746	gene17885	LOC4340220	6	-	3176304	3176379	3175773	3176060	3177021	3177337	746	15	6	31	29	175	100	0.1179605691	0.7198524431	0.588	0.379	0.209
2007	gene26916	LOC107277780	10	-	1034219	1034369	1033989	1034039	1034601	1037738	2007	15	31	41	47	200	100	0.120865654	0.723300467	0.195	0.304	-0.109
2442	gene17999	LOC4340314	6	+	4055618	4055675	4053898	4055525	4055826	4055951	2442	0	1	5	0	157	100	0.1206210233	0.723300467	0	1	-1
2647	gene4049	LOC4327741	1	-	40172768	40172816	40172536	40172631	40172940	40173028	2647	17	126	28	348	148	100	0.1207745232	0.723300467	0.084	0.052	0.032
1985	gene5238	LOC9266610	2	-	5818452	5818509	5816455	5816839	5818584	5819349	1985	6	22	6	60	157	100	0.121401208	0.7246134601	0.148	0.06	0.088
2093	gene12147	LOC9271234	4	+	3540835	3540893	3540484	3540549	3540970	3541065	2093	29	8	60	33	158	100	0.1225948473	0.7287062106	0.696	0.535	0.161
2246	gene21437	LOC9266513	7	+	17874246	17874363	17873828	17873904	17874443	17874516	2246	0	1	5	0	200	100	0.1230407083	0.7287062106	0	1	-1
278	gene4043	LOC4324366	1	+	40128635	40128785	40127398	40127604	40129016	40129353	278	199	4	567	25	200	100	0.1227764067	0.7287062106	0.961	0.919	0.042
1039	gene30585	LOC9271462	11	-	24422257	24422317	24421516	24422018	24437764	24438345	1039	3	2	69	8	160	100	0.123821374	0.7314396631	0.484	0.844	-0.36
1588	gene29766	LOC4350352	11	-	11801432	11801543	11800348	11800725	11801635	11801860	1588	1	13	11	32	200	100	0.1281786645	0.7348632906	0.037	0.147	-0.11
15	gene14682	LOC4337361	4	-	34270225	34270333	34269224	34269665	34270524	34270641	15	6	170	25	360	200	100	0.1282483928	0.7348632906	0.017	0.034	-0.017
2063	gene15427	LOC107276104	5	-	5757045	5757124	5756814	5756948	5757653	5757716	2063	9	1	44	0	179	100	0.1263222025	0.7348632906	0.834	1	-0.166
2084	gene16086	LOC4338583	5	-	17823312	17823450	17821363	17821844	17826957	17827444	2084	50	12	34	3	200	100	0.1274892297	0.7348632906	0.676	0.85	-0.174
2339	gene25443	LOC9267898	9	+	9630337	9630616	9629381	9629533	9631296	9631781	2339	1169	11	3000	15	200	100	0.1266093616	0.7348632906	0.982	0.99	-0.008
2668	gene4320	LOC4325416	1	+	42178173	42178290	42177827	42178050	42179571	42179761	2668	140	6	205	18	200	100	0.1261851404	0.7348632906	0.921	0.851	0.07
2702	gene11033	LOC4333982	3	-	29747338	29747377	29747052	29747248	29747572	29747882	2702	1	15	7	22	139	100	0.1278401494	0.7348632906	0.046	0.186	-0.14
355	gene9915	LOC9268328	3	+	15069653	15070532	15069264	15069570	15070679	15071009	355	312	0	1082	11	200	100	0.1268174533	0.7348632906	1	0.98	0.02
392	gene15127	LOC4337765	5	+	2395449	2395546	2393587	2393824	2396234	2396302	392	53	6	99	4	197	100	0.1269640767	0.7348632906	0.818	0.926	-0.108
581	gene1606	LOC9266898	1	+	16054512	16054896	16052777	16052933	16055683	16055701	581	414	10	1898	25	200	100	0.1280744416	0.7348632906	0.954	0.974	-0.02
841	gene30200	LOC4350688	11	+	20070927	20071001	20070537	20070781	20071079	20071165	841	29	8	209	28	174	100	0.1271060695	0.7348632906	0.676	0.811	-0.135
875	gene20878	LOC4342763	7	-	7162507	7162573	7162073	7162244	7166649	7166716	875	1	4	16	11	166	100	0.1263582729	0.7348632906	0.131	0.467	-0.336
1477	gene19650	LOC4341730	6	-	27127251	27127309	27126698	27126977	27127641	27127708	1477	2	12	12	21	158	100	0.1288841758	0.7366646654	0.095	0.266	-0.171
2864	gene8603	LOC4331754	3	+	3688587	3688697	3687773	3688023	3689665	3689752	2864	8	1	39	0	200	100	0.1302084705	0.742382623	0.8	1	-0.2
419	gene1625	LOC4325229	1	-	16474822	16475081	16469723	16469874	16475190	16475258	419	41	47	163	129	200	100	0.1308449326	0.7441602619	0.304	0.387	-0.083
2433	gene28379	LOC9270228	10	-	20721345	20721446	20719986	20720997	20722475	20722937	2433	17	4	57	32	200	100	0.1327052049	0.7491633733	0.68	0.471	0.209
2564	gene16518	LOC4339006	5	+	22567540	22567627	22566083	22566505	22568160	22570918	2564	2	1	14	0	187	100	0.1325084273	0.7491633733	0.517	1	-0.483
541	gene31433	LOC9267893	12	-	3632820	3633098	3632309	3632588	3634351	3634495	541	38	36	167	106	200	100	0.1322464779	0.7491633733	0.345	0.441	-0.096
1048	gene5625	LOC4329008	2	-	10185083	10185191	10182673	10182718	10186427	10186493	1048	22	4	48	21	200	100	0.133039312	0.7492041846	0.733	0.533	0.2
1794	gene24733	LOC4346140	8	+	26545418	26545542	26543091	26545057	26546109	26546555	1794	7	1	34	0	200	100	0.1336673434	0.7506577863	0.778	1	-0.222
449	gene32214	LOC4352310	12	+	19601716	19601859	19600853	19600926	19601966	19602293	449	8	4	17	24	200	100	0.1339524584	0.7506577863	0.5	0.262	0.238
1363	gene16544	LOC9270017	5	-	22727966	22728023	22727383	22727514	22728477	22728537	1363	7	69	54	291	157	100	0.1358645119	0.7525672275	0.061	0.106	-0.045
213	gene22155	LOC4343872	7	+	25046626	25046723	25045071	25046171	25046886	25047091	213	13	37	48	79	197	100	0.1359825976	0.7525672275	0.151	0.236	-0.085
2340	gene25443	LOC9267898	9	+	9630403	9630616	9629381	9629533	9631296	9631781	2340	664	11	1679	15	200	100	0.1347028344	0.7525672275	0.968	0.982	-0.014
273	gene3521	LOC4327372	1	-	35924731	35925237	35923746	35924301	35925311	35925421	273	97	0	407	8	200	100	0.1362632633	0.7525672275	1	0.962	0.038
2893	gene5191	LOC4328624	2	-	5471509	5471602	5470924	5471309	5471952	5472035	2893	3	1	7	15	193	100	0.135547875	0.7525672275	0.609	0.195	0.414
2974	gene27261	LOC4348246	10	-	6587009	6587106	6585898	6586107	6587182	6587488	2974	27	0	71	5	197	100	0.1358144106	0.7525672275	1	0.878	0.122
1399	gene9410	LOC9267415	3	-	10244236	10244276	10243450	10243518	10244451	10244544	1399	7	26	9	78	140	100	0.1381699569	0.7578406724	0.161	0.076	0.085
2334	gene2311	LOC107277431	1	-	25413261	25413323	25411920	25412119	25413435	25413992	2334	1	4	8	5	162	100	0.1381046121	0.7578406724	0.134	0.497	-0.363
2709	gene7585	LOC4330813	2	-	32094335	32094470	32092710	32093399	32094589	32094823	2709	17	37	32	119	200	100	0.1382100354	0.7578406724	0.187	0.119	0.068
161	gene29714	LOC4350307	11	-	10771773	10771823	10770151	10771402	10776650	10776887	161	0	2	3	1	150	100	0.1391296557	0.759607695	0	0.667	-0.667
1792	gene24733	LOC4346140	8	+	26547257	26548239	26546316	26546555	26548792	26548951	1792	21	1	100	0	200	100	0.1391951274	0.759607695	0.913	1	-0.087
1612	gene25227	LOC4346563	9	-	5028210	5028389	5026498	5026578	5029264	5029743	1612	2	3	20	6	200	100	0.1396240029	0.7601382772	0.25	0.625	-0.375
1661	gene11059	LOC4334005	3	-	29977294	29977377	29976156	29976665	29977486	29977701	1661	209	67	593	148	183	100	0.1405570735	0.7616000294	0.63	0.686	-0.056
54	gene20406	LOC4342371	7	-	2143065	2143205	2140737	2142980	2143762	2143999	54	10	0	18	4	200	100	0.1403006689	0.7616000294	1	0.692	0.308
1025	gene31685	LOC107277618	12	+	7412360	7412514	7411687	7411778	7412779	7414400	1025	34	0	139	7	200	100	0.1430871561	0.769080417	1	0.908	0.092
1128	gene16727	LOC4339175	5	-	24156553	24156624	24156204	24156419	24157738	24158054	1128	28	31	119	85	171	100	0.1428555724	0.769080417	0.346	0.45	-0.104
1540	gene22050	LOC4343787	7	-	24174508	24174614	24174294	24174402	24174681	24174977	1540	2	3	0	5	200	100	0.1433916842	0.769080417	0.25	0	0.25
1604	gene21047	LOC4342909	7	-	10195843	10195965	10181814	10182053	10196560	10196689	1604	22	0	45	4	200	100	0.1432009954	0.769080417	1	0.849	0.151
1744	gene8719	LOC4331862	3	-	4473528	4473589	4473077	4473141	4473765	4473864	1744	0	6	5	14	161	100	0.1444211975	0.769080417	0	0.182	-0.182
2148	gene27713	LOC9269332	10	+	14405116	14405183	14404928	14405041	14405254	14406537	2148	16	38	66	96	167	100	0.1445745799	0.769080417	0.201	0.292	-0.091
451	gene13699	LOC4336423	4	+	26094890	26095069	26090597	26092165	26095282	26095427	451	106	2	374	1	200	100	0.1446220156	0.769080417	0.964	0.995	-0.031
67	gene12175	LOC4335036	4	+	4276827	4276915	4274886	4275162	4277691	4277951	67	4	5	19	7	188	100	0.1441017067	0.769080417	0.299	0.591	-0.292
1443	gene2307	LOC4326594	1	+	25356256	25356465	25353773	25355156	25357566	25357803	1443	20	11	159	47	200	100	0.1450301666	0.7694656062	0.476	0.628	-0.152
1095	gene25288	LOC4346616	9	-	6047800	6047847	6046578	6047652	6048645	6048768	1095	4	6	6	30	147	100	0.1458722062	0.769550686	0.312	0.12	0.192
1233	gene21739	LOC4343507	7	-	21442100	21442308	21441780	21442018	21443624	21443752	1233	67	3	113	1	200	100	0.1468328037	0.769550686	0.918	0.983	-0.065
1391	gene10890	LOC9266585	3	-	28310001	28310100	28309818	28309897	28310211	28310293	1391	10	1	39	0	199	100	0.1514325948	0.769550686	0.834	1	-0.166
1418	gene11938	LOC4334858	3	-	36275260	36275407	36274898	36275090	36275654	36275783	1418	1	10	12	28	200	100	0.1488787069	0.769550686	0.048	0.176	-0.128
147	gene23088	LOC4344713	8	-	3463080	3463206	3462817	3462982	3463329	3463417	147	34	28	177	96	200	100	0.148072918	0.769550686	0.378	0.48	-0.102
1606	gene21047	LOC4342909	7	-	10195815	10195965	10181814	10182053	10196560	10196689	1606	27	0	58	4	200	100	0.1487175778	0.769550686	1	0.879	0.121
1764	gene27482	LOC4348435	10	+	10932665	10932689	10932087	10932466	10932886	10932971	1764	0	8	9	39	124	100	0.1461026657	0.769550686	0	0.157	-0.157
2048	gene14336	LOC4337035	4	+	31565914	31566649	31562511	31563557	31567065	31567254	2048	144	0	478	7	200	100	0.1483464044	0.769550686	1	0.972	0.028
2335	gene2311	LOC107277431	1	-	25410050	25410174	25409548	25409614	25410907	25410969	2335	5	2	9	14	200	100	0.1518223223	0.769550686	0.556	0.243	0.313
2348	gene30814	LOC4351121	11	-	27494539	27494628	27494188	27494434	27494769	27498394	2348	9	3	54	5	189	100	0.1505538993	0.769550686	0.613	0.851	-0.238
2404	gene19973	LOC4342015	6	-	29918567	29918659	29918404	29918482	29919214	29924162	2404	13	1	50	0	192	100	0.1491573379	0.769550686	0.871	1	-0.129
2405	gene19973	LOC4342015	6	-	29918567	29918656	29918404	29918482	29919214	29924252	2405	9	1	36	0	189	100	0.1498347138	0.769550686	0.826	1	-0.174
2531	gene8450	LOC4331604	3	+	2532105	2532188	2531602	2531641	2532316	2532357	2531	18	3	68	3	183	100	0.1464175613	0.769550686	0.766	0.925	-0.159
2638	gene11332	LOC4334278	3	+	32108925	32108994	32108700	32108847	32109572	32109960	2638	11	1	42	0	169	100	0.1509328649	0.769550686	0.867	1	-0.133
2688	gene11992	LOC4334916	4	+	455671	456215	453994	454128	456289	457126	2688	40	19	60	16	200	100	0.1487990584	0.769550686	0.513	0.652	-0.139
2892	gene5191	LOC4328624	2	-	5473940	5474024	5473344	5473633	5474886	5475203	2892	1	1	8	0	184	100	0.1514734714	0.769550686	0.352	1	-0.648
461	gene13638	LOC4336362	4	-	25486649	25486697	25486443	25486519	25486865	25486929	461	0	14	5	39	148	100	0.1511564632	0.769550686	0	0.08	-0.08
509	gene6115	LOC4329434	2	+	17980196	17980300	17975200	17977483	17980619	17980895	509	3	6	29	19	200	100	0.1501005438	0.769550686	0.2	0.433	-0.233
51	gene14513	LOC4337198	4	-	32870441	32870741	32869718	32869856	32871357	32871641	51	461	106	887	167	200	100	0.1474885819	0.769550686	0.685	0.726	-0.041
659	gene18866	LOC4341033	6	-	15920070	15920136	15919707	15919982	15920306	15920407	659	1	4	17	13	166	100	0.1491377649	0.769550686	0.131	0.441	-0.31
69	gene12175	LOC4335036	4	+	4276827	4276972	4274886	4275162	4277691	4277951	69	7	5	29	7	200	100	0.1524328148	0.769550686	0.412	0.674	-0.262
900	gene25064	LOC9272124	9	-	1613494	1613637	1612587	1612684	1613727	1613825	900	215	20	623	38	200	100	0.1523590842	0.769550686	0.843	0.891	-0.048
1153	gene20271	LOC4342267	7	-	1017649	1017709	1016924	1017044	1018128	1018204	1153	12	1	45	0	160	100	0.1529445155	0.7704369879	0.882	1	-0.118
973	gene22044	LOC9267044	7	+	24124502	24124626	24124163	24124278	24124842	24125226	973	95	7	303	40	200	100	0.1542900633	0.7755105815	0.872	0.791	0.081
109	gene27690	LOC9268744	10	+	14099995	14100197	14099291	14099402	14100385	14100498	109	43	47	158	122	200	100	0.155066932	0.7755507292	0.314	0.393	-0.079
1572	gene25943	LOC4347149	9	+	16049893	16049957	16049143	16049499	16050629	16050726	1572	14	46	18	105	164	100	0.1566708885	0.7755507292	0.157	0.095	0.062
1816	gene1632	LOC9267988	1	+	16590871	16590902	16590443	16590549	16590978	16591084	1816	2	43	15	117	131	100	0.1562689215	0.7755507292	0.034	0.089	-0.055
1898	gene6522	LOC9269114	2	-	22438736	22438878	22437583	22438287	22439259	22439349	1898	10	32	16	99	200	100	0.1555464789	0.7755507292	0.135	0.075	0.06
1922	gene3003	LOC4327016	1	+	31637874	31637921	31636937	31636973	31638070	31638432	1922	2	0	2	4	147	100	0.1573434071	0.7755507292	1	0.254	0.746
2779	gene16539	LOC4339024	5	+	22673810	22674044	22673320	22673401	22674283	22675031	2779	8	0	20	5	200	100	0.1570384265	0.7755507292	1	0.667	0.333
404	gene19573	LOC4341648	6	+	26301308	26301387	26300929	26301028	26301477	26301626	404	206	7	422	26	179	100	0.1560354767	0.7755507292	0.943	0.901	0.042
508	gene6115	LOC4329434	2	+	17980187	17980300	17975200	17977483	17980619	17980895	508	5	6	42	19	200	100	0.1567055102	0.7755507292	0.294	0.525	-0.231
972	gene22044	LOC9267044	7	+	24124505	24124626	24124163	24124278	24124842	24125226	972	80	7	254	40	200	100	0.1547047708	0.7755507292	0.851	0.76	0.091
2987	gene22656	LOC4344339	7	+	29175445	29175544	29174363	29174527	29175696	29178342	2987	13	5	43	6	199	100	0.1577537124	0.7759045252	0.566	0.783	-0.217
1605	gene21047	LOC4342909	7	-	10195801	10195965	10181814	10182053	10196560	10196689	1605	27	0	61	4	200	100	0.1585734775	0.7782664033	1	0.884	0.116
2298	gene6366	LOC4329656	2	+	20989959	20990150	20985874	20986354	20990481	20990582	2298	3	6	3	24	200	100	0.1597714182	0.7822565788	0.2	0.059	0.141
2670	gene13117	LOC9267691	4	-	21429318	21429376	21428221	21428824	21429682	21429770	2670	116	10	321	15	158	100	0.1601990685	0.7822565788	0.88	0.931	-0.051
2885	gene19036	LOC4341169	6	-	19233643	19234241	19233435	19233550	19234355	19234535	2885	275	2	1009	19	200	100	0.1607516792	0.7822565788	0.986	0.964	0.022
303	gene27580	LOC4348508	10	-	12344156	12344174	12343846	12344080	12345016	12346783	303	7	68	45	245	118	100	0.1605818797	0.7822565788	0.08	0.135	-0.055
123	gene15771	LOC4338320	5	+	13045791	13045863	13045629	13045692	13046294	13046544	123	219	10	561	14	172	100	0.1643849477	0.7876426872	0.927	0.959	-0.032
1412	gene30921	LOC4351215	11	-	28851543	28851859	28851276	28851441	28852314	28852392	1412	26	36	53	113	200	100	0.1636836717	0.7876426872	0.265	0.19	0.075
1481	gene11814	LOC4334740	3	-	35412570	35412832	35411719	35411831	35413647	35413737	1481	1	3	7	3	200	100	0.1628358627	0.7876426872	0.143	0.538	-0.395
1991	gene7565	LOC4330794	2	+	31978523	31978602	31975503	31977463	31981503	31981638	1991	0	1	8	1	179	100	0.1646076995	0.7876426872	0	0.817	-0.817
2126	gene32733	LOC4352776	12	-	25912884	25913076	25911190	25911735	25913583	25913829	2126	55	5	210	8	200	100	0.1631243955	0.7876426872	0.846	0.929	-0.083
240	gene28704	LOC4349506	10	-	23068376	23068517	23068098	23068255	23069670	23071801	240	6	10	19	13	200	100	0.1637419483	0.7876426872	0.231	0.422	-0.191
2857	gene25137	LOC9272276	9	+	3145340	3146586	3143907	3144664	3146668	3146712	2857	1074	68	3123	160	200	100	0.1630100751	0.7876426872	0.888	0.907	-0.019
740	gene23667	LOC4345219	8	+	12385243	12385477	12381551	12383972	12385857	12386150	740	6	14	37	41	200	100	0.1644497222	0.7876426872	0.176	0.311	-0.135
954	gene8382	LOC4331537	3	-	1975058	1975135	1971565	1974027	1976510	1976609	954	10	2	26	16	177	100	0.1652068593	0.7888627532	0.739	0.479	0.26
2314	gene30097	LOC4350595	11	-	18552932	18552984	18552505	18552834	18554378	18554458	2314	0	6	4	12	152	100	0.166400418	0.7923879593	0	0.18	-0.18
2863	gene8603	LOC4331754	3	+	3688593	3688697	3687773	3688023	3689665	3689752	2863	7	1	26	0	200	100	0.1666365604	0.7923879593	0.778	1	-0.222
1061	gene24169	LOC4345651	8	+	21018449	21018623	21014376	21015604	21020737	21020963	1061	5	2	27	2	200	100	0.1717512923	0.7942722724	0.556	0.871	-0.315
110	gene27690	LOC9268744	10	+	14102890	14102968	14102190	14102285	14103359	14103752	110	66	29	273	84	178	100	0.1707452206	0.7942722724	0.561	0.646	-0.085
142	gene3010	LOC4325136	1	-	31685616	31685711	31685082	31685147	31685925	31686097	142	16	40	47	73	195	100	0.1724952591	0.7942722724	0.17	0.248	-0.078
1535	gene14476	LOC4337168	4	+	32605244	32605415	32604992	32605160	32606169	32608666	1535	1	6	6	7	200	100	0.1677175327	0.7942722724	0.077	0.3	-0.223
1656	gene25122	LOC4346464	9	-	2607121	2607185	2606703	2606765	2607554	2607818	1656	1	37	12	123	164	100	0.1701607049	0.7942722724	0.016	0.056	-0.04
1690	gene24252	LOC4345729	8	-	22066390	22066606	22066079	22066291	22066723	22066999	1690	1	1	7	0	200	100	0.1690848903	0.7942722724	0.333	1	-0.667
1773	gene7811	LOC9266501	2	+	33969243	33969325	33968963	33969149	33969479	33973071	1773	28	1	75	10	182	100	0.1727625813	0.7942722724	0.939	0.805	0.134
1789	gene24733	LOC4346140	8	+	26546661	26548239	26546109	26546555	26548792	26548951	1789	32	1	191	0	200	100	0.1749285053	0.7942722724	0.941	1	-0.059
1907	gene28037	LOC4348897	10	+	17790027	17790078	17789837	17789945	17791090	17791168	1907	40	8	120	12	151	100	0.1737611706	0.7942722724	0.768	0.869	-0.101
1992	gene7565	LOC4330794	2	+	31978381	31978504	31975503	31977463	31979014	31979136	1992	0	1	3	0	200	100	0.1736255644	0.7942722724	0	1	-1
2238	gene13517	LOC107275292	4	-	24548641	24548859	24548005	24548446	24549025	24549120	2238	32	0	101	5	200	100	0.1703832593	0.7942722724	1	0.91	0.09
2516	gene18045	LOC9270896	6	-	4466692	4466737	4465832	4465925	4466911	4467015	2516	4	18	17	33	145	100	0.1733612482	0.7942722724	0.133	0.262	-0.129
2566	gene7042	LOC4330278	2	-	27277794	27277848	27274077	27277201	27279328	27279601	2566	0	1	3	0	154	100	0.1720872751	0.7942722724	0	1	-1
2575	gene32294	LOC4352385	12	+	20802052	20802200	20801336	20801611	20802336	20805538	2575	8	1	8	5	200	100	0.1741424243	0.7942722724	0.8	0.444	0.356
2783	gene30225	LOC9266255	11	-	20373482	20373549	20373247	20373328	20374111	20374203	2783	31	2	61	11	167	100	0.1748196689	0.7942722724	0.903	0.769	0.134
27	gene18989	LOC4341131	6	+	18000812	18000865	18000641	18000731	18002091	18002193	27	3	9	20	22	153	100	0.1686366361	0.7942722724	0.179	0.373	-0.194
2942	gene26425	LOC4347563	9	+	20015930	20016784	20014667	20014761	20017211	20017695	2942	46	14	159	29	200	100	0.1741035621	0.7942722724	0.622	0.733	-0.111
2986	gene22656	LOC4344339	7	+	29175431	29175544	29174416	29174527	29175696	29178342	2986	21	5	64	6	200	100	0.175074302	0.7942722724	0.677	0.842	-0.165
352	gene14212	LOC4336919	4	-	30680536	30680626	30680041	30680133	30681303	30681881	352	3	43	18	112	190	100	0.1747496896	0.7942722724	0.035	0.078	-0.043
372	gene2500	LOC4325898	1	+	27584803	27584880	27582464	27582983	27587307	27587847	372	10	1	33	0	177	100	0.1717289581	0.7942722724	0.85	1	-0.15
64	gene20605	LOC4342524	7	+	3867205	3867300	3866071	3867109	3867875	3868331	64	175	6	397	6	195	100	0.1723794555	0.7942722724	0.937	0.971	-0.034
661	gene20749	LOC107281496	7	+	5367405	5367576	5366666	5367259	5381680	5381916	661	18	11	94	31	200	100	0.1695577995	0.7942722724	0.45	0.603	-0.153
774	gene12849	LOC4335630	4	-	18606290	18606367	18603870	18604848	18608979	18609190	774	38	10	217	32	177	100	0.1686908255	0.7942722724	0.682	0.793	-0.111
936	gene15163	LOC4337807	5	-	2752133	2752991	2751887	2751985	2753248	2753314	936	230	2	575	13	200	100	0.1753498123	0.7942722724	0.983	0.957	0.026
1282	gene13852	LOC4336569	4	+	27359258	27359364	27358583	27358634	27359794	27359853	1282	275	9	632	11	200	100	0.1769572875	0.799492411	0.939	0.966	-0.027
1802	gene10696	LOC4333678	3	-	26381177	26381238	26380705	26381101	26381324	26381413	1802	18	203	30	519	161	100	0.1775487073	0.799492411	0.052	0.035	0.017
182	gene8459	LOC4331613	3	+	2603831	2603924	2603100	2603175	2604095	2604167	182	103	4	224	3	193	100	0.1773548384	0.799492411	0.93	0.975	-0.045
3013	gene19119	LOC9266235	6	+	20367523	20367569	20366300	20366404	20369673	20369937	3013	25	2	64	14	146	100	0.1779998734	0.7999523724	0.895	0.758	0.137
2087	gene6520	LOC4329786	2	+	22422956	22423082	22422553	22422712	22423155	22423287	2087	44	0	212	7	200	100	0.1784309525	0.8003204369	1	0.938	0.062
1010	gene1827	LOC9270848	1	+	19875416	19875513	19874740	19875297	19875833	19875923	1010	30	7	130	15	197	100	0.1803839056	0.8049338337	0.685	0.815	-0.13
1037	gene2569	LOC4324142	1	+	28191320	28191359	28191126	28191237	28191556	28191647	1037	3	46	20	136	139	100	0.1805130849	0.8049338337	0.045	0.096	-0.051
1966	gene12554	LOC9269666	4	+	12662564	12662688	12661859	12662068	12663874	12664106	1966	19	135	20	225	200	100	0.1799517706	0.8049338337	0.066	0.043	0.023
2116	gene28484	LOC9269206	10	-	21438231	21438350	21437930	21438129	21438720	21439381	2116	27	1	90	0	200	100	0.1813060059	0.8068997387	0.931	1	-0.069
1087	gene9948	LOC4333004	3	+	15471004	15471076	15470637	15470917	15471576	15471646	1087	714	13	3345	39	172	100	0.1878316471	0.8069194752	0.97	0.98	-0.01
1092	gene4502	LOC4327988	2	+	126037	126091	125849	125920	126815	127136	1092	41	0	76	3	154	100	0.1890189521	0.8069194752	1	0.943	0.057
1096	gene27037	LOC4348088	10	+	2567979	2567996	2567778	2567867	2569453	2569589	1096	1	48	7	92	117	100	0.1880239474	0.8069194752	0.017	0.061	-0.044
1518	gene1374	LOC4326972	1	-	12584926	12584976	12583762	12584282	12585091	12585262	1518	10	0	31	5	150	100	0.1895417449	0.8069194752	1	0.805	0.195
1627	gene29181	LOC9269643	11	+	3430272	3430402	3429272	3429397	3430746	3430809	1627	151	1	465	0	200	100	0.1869578969	0.8069194752	0.987	1	-0.013
1691	gene24252	LOC4345729	8	-	22066415	22066606	22066079	22066291	22066723	22067025	1691	1	1	6	0	200	100	0.1893814474	0.8069194752	0.333	1	-0.667
1721	gene25111	LOC4346453	9	-	2401381	2401481	2397114	2400579	2401591	2401651	1721	44	0	183	6	200	100	0.1841737801	0.8069194752	1	0.938	0.062
1840	gene17919	LOC4340252	6	+	3415000	3415066	3413681	3413750	3416045	3416114	1840	128	3	295	2	166	100	0.1847993426	0.8069194752	0.963	0.989	-0.026
1855	gene21233	LOC4343067	7	-	14523750	14523852	14522552	14522729	14524453	14524597	1855	35	9	124	17	200	100	0.1828460627	0.8069194752	0.66	0.785	-0.125
1908	gene12081	LOC107277333	4	+	1738475	1738643	1736580	1736717	1739378	1739773	1908	4	2	13	23	200	100	0.1834422225	0.8069194752	0.5	0.22	0.28
1942	gene5645	LOC4329024	2	+	10445976	10446046	10445781	10445864	10446287	10449672	1942	20	0	50	4	170	100	0.1835145237	0.8069194752	1	0.88	0.12
2010	gene26916	LOC107277780	10	-	1034263	1034369	1033989	1034039	1034601	1037738	2010	10	31	27	47	200	100	0.1846211452	0.8069194752	0.139	0.223	-0.084
2088	gene17539	LOC4339893	6	+	654176	654241	653833	653918	654692	654752	2088	26	1	94	0	165	100	0.188150266	0.8069194752	0.94	1	-0.06
2127	gene32733	LOC4352776	12	-	25912805	25913076	25911190	25911735	25913583	25913829	2127	67	5	243	8	200	100	0.1855520583	0.8069194752	0.87	0.938	-0.068
2190	gene7294	LOC4330530	2	+	29784427	29784496	29784261	29784354	29784737	29784944	2190	97	2	262	1	169	100	0.1898756892	0.8069194752	0.966	0.994	-0.028
2580	gene4334	LOC4325392	1	-	42268203	42268244	42268010	42268116	42268362	42268466	2580	12	3	11	8	141	100	0.1838994694	0.8069194752	0.739	0.494	0.245
2697	gene328	LOC4325203	1	+	2455040	2455786	2452431	2452904	2455930	2456522	2697	36	2	152	2	200	100	0.1885701818	0.8069194752	0.9	0.974	-0.074
276	gene4043	LOC4324366	1	+	40128521	40128785	40127398	40127604	40129016	40129353	276	386	4	1228	25	200	100	0.1875516678	0.8069194752	0.98	0.961	0.019
2805	gene10709	LOC107278378	3	-	26462607	26462682	26461273	26461534	26462763	26462839	2805	2	3	0	4	175	100	0.1873556059	0.8069194752	0.276	0	0.276
2971	gene32526	LOC4352593	12	+	23621884	23622012	23619834	23619898	23623490	23624086	2971	4	0	10	5	200	100	0.1903483823	0.8069194752	1	0.5	0.5
353	gene14125	LOC4336831	4	-	29970524	29970728	29970119	29970273	29970805	29970994	353	82	5	198	5	200	100	0.1863472067	0.8069194752	0.891	0.952	-0.061
434	gene30223	LOC9268625	11	+	20360424	20360575	20360184	20360268	20360990	20361131	434	4	5	17	7	200	100	0.1867693988	0.8069194752	0.286	0.548	-0.262
631	gene7089	LOC9272080	2	-	27777752	27777879	27777279	27777380	27778368	27778428	631	7	38	11	121	200	100	0.1883117385	0.8069194752	0.084	0.043	0.041
633	gene23442	LOC9266931	8	+	8304180	8304353	8303841	8304060	8304872	8305230	633	12	3	41	3	200	100	0.1908160365	0.8069194752	0.667	0.872	-0.205
68	gene12175	LOC4335036	4	+	4276861	4276972	4275035	4275162	4277691	4277951	68	4	5	17	7	200	100	0.1867693988	0.8069194752	0.286	0.548	-0.262
851	gene29208	LOC9266358	11	+	3635102	3635203	3634778	3635018	3635277	3638025	851	13	3	56	4	200	100	0.1872212432	0.8069194752	0.684	0.875	-0.191
971	gene22044	LOC9267044	7	+	24124467	24124626	24124163	24124278	24124842	24125226	971	107	7	358	40	200	100	0.1905720002	0.8069194752	0.884	0.817	0.067
548	gene2724	LOC4327824	1	-	29488643	29488742	29488357	29488564	29490599	29490689	548	132	75	546	250	199	100	0.1912237926	0.8071545721	0.469	0.523	-0.054
3017	gene8619	LOC4331770	3	-	3761120	3761211	3760458	3760876	3761696	3762397	3017	15	11	75	30	191	100	0.1919594545	0.8078471803	0.417	0.567	-0.15
380	gene17282	LOC4339667	5	-	28481373	28481391	28480920	28481281	28482555	28482918	380	148	81	371	163	118	100	0.1920928068	0.8078471803	0.608	0.659	-0.051
1014	gene31434	LOC4351633	12	+	3641654	3641770	3639474	3639592	3643145	3643550	1014	38	2	98	1	200	100	0.1927603528	0.8091698324	0.905	0.98	-0.075
2962	gene18893	LOC4341060	6	-	16479754	16479835	16479136	16479373	16481014	16481762	2962	19	1	52	0	181	100	0.1931353034	0.809261637	0.913	1	-0.087
1022	gene8913	LOC4332047	3	+	5952985	5953549	5952610	5952892	5954345	5954474	1022	21	1	50	0	200	100	0.2116458816	0.8176812306	0.913	1	-0.087
1111	gene5842	LOC9272156	2	+	13303319	13303410	13302210	13302289	13303880	13303931	1111	0	4	3	6	191	100	0.2005496302	0.8176812306	0	0.207	-0.207
1220	gene246	LOC4325801	1	-	1813242	1813456	1811512	1811601	1814081	1814158	1220	820	14	2274	25	200	100	0.2054007575	0.8176812306	0.967	0.978	-0.011
1289	gene31734	LOC4351897	12	-	8672587	8672665	8672270	8672422	8673334	8673648	1289	20	0	71	5	178	100	0.2040993857	0.8176812306	1	0.889	0.111
1371	gene26978	LOC4348034	10	+	1862326	1864740	1859558	1859634	1864821	1864992	1371	134	1	466	0	200	100	0.2107510995	0.8176812306	0.985	1	-0.015
1456	gene18118	LOC9267059	6	+	5224512	5224560	5224236	5224307	5224817	5225270	1456	58	0	198	5	148	100	0.2088866971	0.8176812306	1	0.964	0.036
156	gene1280	LOC4325787	1	+	11130942	11131039	11130171	11130706	11131177	11131265	156	22	4	96	7	197	100	0.2016986529	0.8176812306	0.736	0.874	-0.138
1711	gene1793	LOC9267136	1	-	19119451	19119620	19117942	19118212	19120540	19120673	1711	10	11	69	41	200	100	0.2080085504	0.8176812306	0.313	0.457	-0.144
1730	gene25111	LOC4346453	9	-	2403303	2404125	2402987	2403059	2404197	2404366	1730	163	12	690	32	200	100	0.203147136	0.8176812306	0.872	0.915	-0.043
1808	gene15677	LOC9267632	5	-	10532633	10532691	10531524	10531874	10532785	10532966	1808	106	11	361	58	158	100	0.1958847682	0.8176812306	0.859	0.798	0.061
180	gene30625	LOC4350978	11	-	25007404	25007562	25007074	25007147	25008166	25008190	180	5	2	15	1	200	100	0.2057871621	0.8176812306	0.556	0.882	-0.326
1943	gene5645	LOC4329024	2	+	10445004	10445672	10444771	10444868	10445781	10445864	1943	17	13	28	38	200	100	0.2010068775	0.8176812306	0.395	0.269	0.126
1951	gene10141	LOC4333174	3	+	18031389	18033859	18027841	18028018	18036744	18036870	1951	455	47	2251	186	200	100	0.2019544254	0.8176812306	0.829	0.858	-0.029
1965	gene20151	LOC4342166	7	-	52396	52447	50806	51031	53066	53383	1965	0	9	4	24	151	100	0.2078011439	0.8176812306	0	0.099	-0.099
198	gene1628	LOC4325231	1	+	16498548	16498635	16498329	16498448	16499942	16500051	198	28	0	55	3	187	100	0.2016101889	0.8176812306	1	0.907	0.093
212	gene24487	LOC107277723	8	+	24526615	24527421	24525914	24526060	24527508	24528068	212	86	0	354	6	200	100	0.2105181886	0.8176812306	1	0.967	0.033
2159	gene22734	LOC4344413	8	+	62280	62377	61278	61340	62833	63392	2159	97	4	302	5	197	100	0.2011659643	0.8176812306	0.925	0.968	-0.043
2183	gene12102	LOC9266862	4	-	2071240	2071328	2069998	2070246	2071494	2071532	2183	5	0	11	4	188	100	0.2058709256	0.8176812306	1	0.594	0.406
21	gene26932	LOC4347999	10	+	1236694	1236736	1236470	1236569	1236805	1236886	21	78	1	314	13	142	100	0.2075205545	0.8176812306	0.982	0.944	0.038
2213	gene4926	LOC4328385	2	+	3298297	3298300	3297145	3297492	3298901	3299039	2213	0	10	3	19	103	100	0.2115798015	0.8176812306	0	0.133	-0.133
2305	gene4528	LOC4328015	2	-	314721	314825	312457	313255	316147	316594	2305	9	0	16	3	200	100	0.2112541408	0.8176812306	1	0.727	0.273
2320	gene19409	LOC4341503	6	+	24301835	24302243	24300277	24301708	24303845	24306434	2320	65	1	152	8	200	100	0.2056606262	0.8176812306	0.97	0.905	0.065
2415	gene27696	LOC4348598	10	+	14239220	14240240	14237765	14237928	14252973	14253624	2415	325	4	1353	7	200	100	0.1966487764	0.8176812306	0.976	0.99	-0.014
2547	gene2393	LOC4325366	1	+	26296279	26296368	26293204	26295386	26296459	26296678	2547	2	0	3	4	189	100	0.2084853789	0.8176812306	1	0.284	0.716
2551	gene21104	LOC9266464	7	+	11483010	11483435	11479551	11481886	11484208	11484314	2551	85	10	408	29	200	100	0.2103619511	0.8176812306	0.81	0.876	-0.066
2582	gene4334	LOC4325392	1	-	42268199	42268244	42267997	42268116	42268362	42268448	2582	14	3	14	8	145	100	0.2092121089	0.8176812306	0.763	0.547	0.216
2731	gene19397	LOC9270950	6	+	24216391	24216552	24215706	24215979	24216796	24217229	2731	24	1	58	0	200	100	0.2119037346	0.8176812306	0.923	1	-0.077
2732	gene19397	LOC9270950	6	+	24216383	24216552	24215302	24215979	24216796	24217229	2732	27	1	72	0	200	100	0.2039720931	0.8176812306	0.931	1	-0.069
2781	gene30225	LOC9266255	11	-	20373522	20373549	20373247	20373328	20374111	20374203	2781	6	2	10	11	127	100	0.2017508626	0.8176812306	0.703	0.417	0.286
2817	gene21274	LOC4343118	7	+	15340327	15340549	15338914	15339126	15340725	15340792	2817	152	29	426	59	200	100	0.2005801074	0.8176812306	0.724	0.783	-0.059
2965	gene6869	LOC4330106	2	-	25674721	25675030	25671610	25672762	25676914	25677467	2965	34	23	115	52	200	100	0.2115736	0.8176812306	0.425	0.525	-0.1
37	gene61	LOC4326160	1	+	425817	425856	425567	425755	426513	426785	37	2	61	10	117	139	100	0.1987524892	0.8176812306	0.023	0.058	-0.035
403	gene30194	LOC4350682	11	-	20001002	20001097	20000209	20000634	20002222	20004310	403	5	1	16	0	195	100	0.1981710914	0.8176812306	0.719	1	-0.281
460	gene19042	LOC4341173	6	+	19316588	19316667	19315135	19315352	19318051	19320634	460	52	4	189	6	179	100	0.2077397081	0.8176812306	0.879	0.946	-0.067
669	gene24986	LOC4346352	8	-	28337359	28337390	28337063	28337183	28338041	28338187	669	1	2	0	7	131	100	0.2058179398	0.8176812306	0.276	0	0.276
701	gene16870	LOC4339301	5	+	25460621	25460714	25459962	25460100	25461328	25461449	701	77	16	251	34	193	100	0.2066558637	0.8176812306	0.714	0.793	-0.079
714	gene1756	LOC9271859	1	+	18586248	18586370	18585728	18586086	18586462	18586550	714	33	0	125	5	200	100	0.2118200509	0.8176812306	1	0.926	0.074
715	gene1756	LOC9271859	1	+	18586248	18586366	18585728	18586086	18586462	18586550	715	28	0	99	5	200	100	0.1980973124	0.8176812306	1	0.908	0.092
736	gene13622	LOC4336350	4	+	25377402	25377489	25375721	25376492	25378553	25378870	736	1	0	0	2	187	100	0.2099513542	0.8176812306	1	0	1
874	gene20603	LOC4342521	7	+	3845939	3846032	3845748	3845856	3846131	3847181	874	13	0	34	4	193	100	0.2051792709	0.8176812306	1	0.815	0.185
88	gene5780	LOC4329138	2	-	12416633	12416827	12416470	12416547	12416966	12417170	88	25	24	87	54	200	100	0.1970658137	0.8176812306	0.342	0.446	-0.104
891	gene10864	LOC4333826	3	-	28140282	28140353	28138872	28139620	28140841	28142002	891	0	2	1	0	171	100	0.2119121514	0.8176812306	0	1	-1
89	gene5780	LOC4329138	2	-	12416470	12416547	12415697	12415764	12416966	12417166	89	55	3	166	3	177	100	0.2052497169	0.8176812306	0.912	0.969	-0.057
903	gene25064	LOC9272124	9	-	1613494	1613632	1612587	1612684	1613727	1613825	903	153	20	422	38	200	100	0.211831719	0.8176812306	0.793	0.847	-0.054
904	gene25064	LOC9272124	9	-	1615050	1616070	1614864	1614954	1616799	1617509	904	36	37	135	98	200	100	0.1998162482	0.8176812306	0.327	0.408	-0.081
996	gene22814	LOC9269978	8	+	646350	646391	646204	646274	646679	646767	996	3	0	2	2	141	100	0.2082460643	0.8176812306	1	0.415	0.585
999	gene30216	LOC107279289	11	+	20311849	20312016	20304925	20305048	20312784	20312995	999	12	0	48	6	200	100	0.1973736724	0.8176812306	1	0.8	0.2
1134	gene23308	LOC4344901	8	+	5841499	5841598	5840270	5840461	5841895	5841993	1134	3	13	11	19	199	100	0.2133485837	0.8187653847	0.104	0.225	-0.121
1408	gene31844	LOC4351993	12	+	10823344	10823586	10822538	10823043	10824064	10824325	1408	233	35	699	135	200	100	0.2133965945	0.8187653847	0.769	0.721	0.048
1409	gene31844	LOC4351993	12	+	10823341	10823586	10822539	10823043	10824064	10824325	1409	246	35	739	135	200	100	0.2141299179	0.8187653847	0.778	0.732	0.046
2137	gene15516	LOC4338106	5	+	7064042	7064633	7063821	7063930	7064734	7064866	2137	312	26	1139	125	200	100	0.2131008973	0.8187653847	0.857	0.82	0.037
2961	gene18893	LOC4341060	6	-	16480816	16480888	16479136	16479373	16481014	16481762	2961	4	1	12	0	172	100	0.2143364881	0.8187653847	0.699	1	-0.301
570	gene13882	LOC4336599	4	-	27636122	27636386	27635014	27635515	27637186	27637252	570	225	7	536	28	200	100	0.2142029413	0.8187653847	0.941	0.905	0.036
1492	gene29716	LOC4350310	11	-	10791050	10791205	10789846	10789989	10791389	10791677	1492	22	153	43	211	200	100	0.2162006459	0.8188175069	0.067	0.092	-0.025
1821	gene9079	LOC4332201	3	-	7368345	7368417	7363893	7363992	7368507	7369224	1821	12	2	31	14	172	100	0.2154338985	0.8188175069	0.777	0.563	0.214
1841	gene17919	LOC4340252	6	+	3411478	3411547	3410606	3410678	3411958	3412030	1841	51	7	154	11	169	100	0.2174972867	0.8188175069	0.812	0.892	-0.08
2536	gene23258	LOC9272514	8	+	5435833	5435915	5435614	5435747	5436016	5436109	2536	1	7	4	6	182	100	0.2170725155	0.8188175069	0.073	0.268	-0.195
2659	gene4400	LOC4324008	1	+	42674047	42674125	42672947	42673251	42674708	42674774	2659	1	55	0	106	178	100	0.2174359283	0.8188175069	0.01	0	0.01
2706	gene29646	LOC9267052	11	-	9084686	9084727	9084418	9084479	9085013	9085030	2706	1	0	0	2	141	100	0.2157978327	0.8188175069	1	0	1
2856	gene25137	LOC9272276	9	+	3146484	3146586	3143907	3144664	3146668	3146712	2856	166	68	483	160	200	100	0.2175653847	0.8188175069	0.55	0.601	-0.051
306	gene27659	LOC107275261	10	+	13550768	13550816	13550239	13550348	13551016	13551196	306	29	220	75	427	148	100	0.2168715311	0.8188175069	0.082	0.106	-0.024
795	gene32619	LOC4352680	12	+	24816528	24816570	24815586	24815693	24817083	24817413	795	6	3	5	8	142	100	0.2159545179	0.8188175069	0.585	0.306	0.279
238	gene31010	LOC4351288	12	-	537683	538981	537300	537439	539600	539860	238	61	1	147	8	200	100	0.2194442374	0.823185257	0.968	0.902	0.066
2790	gene17758	LOC4340100	6	-	2363571	2363634	2362766	2362862	2363766	2363823	2790	3	27	18	74	163	100	0.2193208961	0.823185257	0.064	0.13	-0.066
2894	gene5191	LOC4328624	2	-	5473940	5474027	5473344	5473633	5474886	5475203	2894	6	1	16	0	187	100	0.2199409227	0.8237003183	0.762	1	-0.238
1274	gene30390	LOC4350809	11	+	22314641	22314733	22310857	22311088	22315251	22316053	1274	9	0	24	4	192	100	0.220957212	0.8261564927	1	0.758	0.242
2013	gene25841	LOC4347068	9	+	14974746	14975028	14973453	14973556	14975123	14975376	2013	20	0	76	5	200	100	0.2215963235	0.8271966994	1	0.884	0.116
2014	gene25841	LOC4347068	9	+	14974768	14975028	14973453	14973556	14975123	14975376	2014	19	0	72	5	200	100	0.2220117344	0.8273998297	1	0.878	0.122
1067	gene30409	LOC4350824	11	-	22513901	22513975	22513215	22513835	22514324	22514659	1067	2	1	7	0	174	100	0.2237555547	0.8303548707	0.535	1	-0.465
1141	gene14419	LOC4337118	4	-	32224221	32224432	32223736	32223974	32224871	32225050	1141	54	0	163	4	200	100	0.2235738441	0.8303548707	1	0.953	0.047
1160	gene19221	LOC107281173	6	-	21941388	21941480	21940396	21940441	21942565	21943016	1160	2	1	21	1	192	100	0.2242537805	0.8303548707	0.51	0.916	-0.406
2330	gene22525	LOC107277585	7	-	28113872	28114319	28113448	28113706	28117416	28117645	2330	0	1	8	2	200	100	0.2239966437	0.8303548707	0	0.667	-0.667
1934	gene5911	LOC4329276	2	-	15000788	15000860	15000086	15000367	15000957	15001296	1934	6	3	11	15	172	100	0.2249803754	0.8317016459	0.538	0.299	0.239
257	gene16446	LOC4338933	5	+	21718444	21718522	21715725	21715943	21718821	21718951	257	15	7	52	12	178	100	0.2253799015	0.8318369313	0.546	0.709	-0.163
1548	gene31189	LOC4351424	12	-	1585763	1585809	1585492	1585537	1585911	1586019	1548	0	7	2	8	146	100	0.2261477613	0.8333290498	0	0.146	-0.146
18	gene14285	LOC4336986	4	+	31211853	31211997	31205343	31205865	31212715	31212956	18	41	0	277	8	200	100	0.2273196416	0.8335532908	1	0.945	0.055
2616	gene18867	LOC4341034	6	-	15972682	15972787	15970529	15970667	15973638	15974090	2616	41	1	138	0	200	100	0.2267394166	0.8335532908	0.953	1	-0.047
323	gene32774	LOC4352805	12	-	26215811	26216180	26215402	26215708	26216692	26216806	323	132	1	374	9	200	100	0.2271802499	0.8335532908	0.985	0.954	0.031
630	gene7089	LOC9272080	2	-	27777752	27777882	27777279	27777380	27778368	27778428	630	8	38	14	121	200	100	0.2276633334	0.8335532908	0.095	0.055	0.04
2269	gene20398	LOC4342365	7	-	2090938	2091004	2090054	2090437	2091091	2091225	2269	14	9	28	33	166	100	0.2281280021	0.8339224575	0.484	0.338	0.146
138	gene8465	LOC4331617	3	-	2654794	2654802	2654445	2654529	2655164	2655352	138	34	8	144	19	108	100	0.2291779986	0.8355575803	0.797	0.875	-0.078
2256	gene20718	LOC107281781	7	+	4986402	4986452	4982680	4983515	4986540	4986612	2256	8	1	17	8	150	100	0.2293271112	0.8355575803	0.842	0.586	0.256
2306	gene4528	LOC4328015	2	-	314721	314819	312457	313255	316147	316594	2306	7	0	13	3	198	100	0.2300335223	0.8355575803	1	0.686	0.314
2782	gene30225	LOC9266255	11	-	20373507	20373549	20373247	20373328	20374111	20374203	2782	24	2	52	11	142	100	0.229772412	0.8355575803	0.894	0.769	0.125
131	gene12378	LOC4335209	4	-	8278430	8278622	8277987	8278249	8280557	8280651	131	58	16	223	41	200	100	0.2306294866	0.8362343131	0.644	0.731	-0.087
1345	gene4628	LOC4328106	2	-	1037348	1037445	1036741	1037279	1038514	1040259	1345	1	2	14	5	197	100	0.2309495289	0.8362343131	0.202	0.587	-0.385
2170	gene21181	LOC9268478	7	-	13282913	13282947	13282748	13282839	13283022	13283055	2170	0	7	3	14	134	100	0.2317727811	0.837891505	0	0.138	-0.138
1015	gene25453	LOC4346750	9	+	9686674	9686727	9683818	9683953	9686820	9686862	1015	1	35	10	110	153	100	0.2329943237	0.8381858219	0.018	0.056	-0.038
1023	gene8913	LOC4332047	3	+	5952985	5953563	5952697	5952892	5954345	5954475	1023	26	1	54	0	200	100	0.2352752998	0.8381858219	0.929	1	-0.071
1257	gene28325	LOC4349154	10	+	20284116	20284162	20283708	20283765	20284359	20284439	1257	99	7	256	30	146	100	0.2344030753	0.8381858219	0.906	0.854	0.052
1776	gene29532	LOC9270334	11	-	7393854	7394032	7393269	7393606	7394431	7394514	1776	3	19	18	52	200	100	0.2339593356	0.8381858219	0.073	0.148	-0.075
1897	gene25388	LOC9266360	9	+	8537127	8537405	8534580	8534911	8538747	8538882	1897	86	33	252	72	200	100	0.2346082149	0.8381858219	0.566	0.636	-0.07
2129	gene1652	LOC4324539	1	+	17157070	17157213	17155902	17156051	17157324	17157925	2129	1047	7	4031	12	200	100	0.2353967696	0.8381858219	0.987	0.994	-0.007
242	gene16875	LOC4339306	5	+	25491643	25491705	25489319	25490970	25492216	25492282	242	2	3	4	24	162	100	0.2329620325	0.8381858219	0.292	0.093	0.199
2730	gene19397	LOC9270950	6	+	24216416	24216552	24215706	24215979	24216796	24217229	2730	20	1	41	0	200	100	0.2348444781	0.8381858219	0.909	1	-0.091
382	gene5292	LOC9267344	2	+	6371232	6371312	6347702	6347762	6371761	6372461	382	1	9	15	40	180	100	0.2355111995	0.8381858219	0.058	0.172	-0.114
475	gene897	LOC9272170	1	+	7199763	7199790	7199063	7199153	7200463	7200699	475	3	1	26	1	127	100	0.2342255074	0.8381858219	0.703	0.953	-0.25
1484	gene10194	LOC4333229	3	+	19177075	19177158	19176876	19176985	19177357	19177400	1484	3	12	22	39	183	100	0.2358791766	0.8381939113	0.12	0.236	-0.116
1663	gene31903	LOC9267586	12	+	12352560	12352732	12351913	12352181	12352831	12353615	1663	10	3	24	17	200	100	0.2371066599	0.8394157485	0.625	0.414	0.211
1964	gene20151	LOC4342166	7	-	52396	52447	51288	51403	53066	53383	1964	0	6	3	12	151	100	0.2367202378	0.8394157485	0	0.142	-0.142
2636	gene11332	LOC4334278	3	+	32109411	32109481	32108700	32108847	32109572	32109960	2636	8	1	18	0	170	100	0.2376879672	0.8394157485	0.825	1	-0.175
2889	gene12209	LOC9269363	4	+	4754846	4754914	4753116	4753216	4755529	4755590	2889	46	15	142	30	168	100	0.2375325302	0.8394157485	0.646	0.738	-0.092
1052	gene19501	LOC9267494	6	+	25499100	25499207	25498698	25498840	25500540	25501068	1052	2	11	12	25	200	100	0.2401142733	0.841501398	0.083	0.194	-0.111
1714	gene884	LOC4327187	1	+	7092678	7092801	7092044	7092288	7092937	7093068	1714	7	2	39	3	200	100	0.2393921667	0.841501398	0.636	0.867	-0.231
1820	gene9079	LOC4332201	3	-	7363893	7363992	7363483	7363586	7369276	7369635	1820	119	4	343	5	199	100	0.2388755537	0.841501398	0.937	0.972	-0.035
2629	gene16912	LOC4339342	5	+	25798896	25799046	25797989	25798190	25799203	25799317	2629	70	3	194	3	200	100	0.239183277	0.841501398	0.921	0.97	-0.049
2733	gene19397	LOC9270950	6	+	24216461	24216552	24215838	24215979	24216796	24217229	2733	18	1	36	0	191	100	0.2399023624	0.841501398	0.904	1	-0.096
850	gene29208	LOC9266358	11	+	3635102	3635209	3634778	3635018	3635277	3638025	850	36	3	128	4	200	100	0.2415309488	0.845173946	0.857	0.941	-0.084
1065	gene23410	LOC4344991	8	+	7915205	7915352	7914134	7914231	7915842	7916505	1065	20	269	64	634	200	100	0.2472115036	0.8480480592	0.036	0.048	-0.012
1066	gene30409	LOC4350824	11	-	22513901	22513966	22513216	22513835	22514324	22514659	1066	1	1	4	0	165	100	0.2482723594	0.8480480592	0.377	1	-0.623
1068	gene31201	LOC4351434	12	+	1672798	1672868	1672593	1672726	1672991	1673171	1068	1	47	0	116	170	100	0.2448199004	0.8480480592	0.012	0	0.012
1101	gene13261	LOC4336003	4	+	22473102	22473727	22472931	22473023	22474613	22474679	1101	15	0	61	5	200	100	0.2448667508	0.8480480592	1	0.859	0.141
1293	gene31734	LOC4351897	12	-	8672587	8673648	8672270	8672422	8679144	8679520	1293	820	6	2128	26	200	100	0.246644978	0.8480480592	0.986	0.976	0.01
152	gene5864	LOC9267148	2	+	13867504	13867556	13865879	13867411	13869035	13869110	152	22	16	70	32	152	100	0.2443954853	0.8480480592	0.475	0.59	-0.115
1607	gene21047	LOC4342909	7	-	10181461	10181742	10181259	10181379	10181814	10182053	1607	13	1	26	0	200	100	0.2481027444	0.8480480592	0.867	1	-0.133
1766	gene32802	LOC4352827	12	+	26603726	26603894	26603361	26603541	26604423	26604782	1766	229	1	513	7	200	100	0.246572245	0.8480480592	0.991	0.973	0.018
1798	gene3265	LOC4327625	1	+	33792325	33792417	33791015	33791568	33792567	33794100	1798	31	2	110	2	192	100	0.2462964271	0.8480480592	0.89	0.966	-0.076
1860	gene21233	LOC4343067	7	-	14521205	14521374	14520877	14520972	14521489	14521561	1860	62	2	201	15	200	100	0.2452222643	0.8480480592	0.939	0.87	0.069
19	gene21305	LOC4343142	7	-	15769916	15770010	15768958	15769162	15770250	15770403	19	117	9	268	12	194	100	0.2463382538	0.8480480592	0.87	0.92	-0.05
2416	gene27696	LOC4348598	10	+	14238374	14239926	14237765	14237928	14252973	14253624	2416	415	4	1740	7	200	100	0.2477776812	0.8480480592	0.981	0.992	-0.011
2569	gene7042	LOC4330278	2	-	27277794	27277851	27274077	27277201	27279328	27279601	2569	1	1	4	0	157	100	0.2473012782	0.8480480592	0.389	1	-0.611
2614	gene25405	LOC4346703	9	-	8883080	8883222	8880925	8881540	8883443	8883490	2614	2	4	3	1	200	100	0.2438767634	0.8480480592	0.2	0.6	-0.4
66	gene12175	LOC4335036	4	+	4276861	4276915	4275035	4275162	4277691	4277951	66	2	5	9	7	154	100	0.2457030432	0.8480480592	0.206	0.455	-0.249
962	gene12481	LOC4335337	4	-	11266877	11266944	11263906	11266487	11270444	11270490	962	1	2	11	4	167	100	0.2465572307	0.8480480592	0.23	0.622	-0.392
953	gene8382	LOC4331537	3	-	1975058	1975135	1970731	1971145	1976510	1976609	953	6	38	21	75	177	100	0.2487815629	0.8485228308	0.082	0.137	-0.055
1078	gene24969	LOC4346337	8	-	28181294	28181402	28180926	28181004	28181619	28181770	1078	219	43	780	123	200	100	0.2635635107	0.8489180953	0.718	0.76	-0.042
1147	gene31926	LOC4352075	12	+	12869791	12869829	12869394	12869499	12869919	12872148	1147	1	1	11	1	138	100	0.2556016751	0.8489180953	0.42	0.889	-0.469
1464	gene27701	LOC4348603	10	+	14279770	14279787	14278684	14279204	14280299	14280513	1464	1	13	0	24	117	100	0.2625536605	0.8489180953	0.062	0	0.062
1613	gene22315	LOC9271378	7	+	26388599	26388651	26388440	26388512	26389388	26389450	1613	10	13	16	38	152	100	0.2524020758	0.8489180953	0.336	0.217	0.119
1715	gene884	LOC4327187	1	+	7092686	7092801	7092036	7092288	7092937	7093068	1715	7	2	37	3	200	100	0.2579028621	0.8489180953	0.636	0.86	-0.224
1867	gene9991	LOC4333042	3	+	16044181	16044319	16043484	16043620	16044489	16044584	1867	7	13	29	29	200	100	0.2537270888	0.8489180953	0.212	0.333	-0.121
1906	gene24288	LOC4345762	8	+	22547520	22547661	22547187	22547407	22548391	22548522	1906	344	3	496	9	200	100	0.2617468758	0.8489180953	0.983	0.965	0.018
1998	gene15074	LOC4337713	5	+	1874678	1874769	1872354	1872682	1875598	1876238	1998	6	0	18	4	191	100	0.2638266022	0.8489180953	1	0.702	0.298
2016	gene4236	LOC4326059	1	-	41491731	41491779	41490781	41490859	41492407	41492510	2016	53	4	202	28	148	100	0.2563995274	0.8489180953	0.9	0.83	0.07
2020	gene4236	LOC4326059	1	-	41491731	41491776	41488410	41490859	41492407	41492510	2020	50	4	190	28	145	100	0.2554252035	0.8489180953	0.896	0.824	0.072
2036	gene12752	LOC9267440	4	-	16865168	16865216	16864975	16865075	16866963	16868057	2036	81	15	255	67	148	100	0.2571729364	0.8489180953	0.785	0.72	0.065
2047	gene14336	LOC4337035	4	+	31565515	31566649	31562510	31563557	31567065	31567254	2047	203	0	736	7	200	100	0.2550007891	0.8489180953	1	0.981	0.019
2082	gene20159	LOC4342172	7	-	116311	116406	115916	115997	117028	117238	2082	72	0	164	3	195	100	0.2584865836	0.8489180953	1	0.966	0.034
2092	gene7789	LOC4331000	2	+	33799573	33799699	33799144	33799471	33800321	33801632	2092	36	1	76	0	200	100	0.2495048217	0.8489180953	0.947	1	-0.053
2101	gene21168	LOC4343016	7	-	13059279	13059806	13058961	13059192	13064723	13064866	2101	13	0	43	4	200	100	0.2606192307	0.8489180953	1	0.843	0.157
2280	gene5133	LOC4328567	2	+	4980044	4980182	4975357	4975428	4981806	4981859	2280	32	9	93	42	200	100	0.2551981145	0.8489180953	0.64	0.525	0.115
2419	gene27696	LOC4348598	10	+	14238374	14238457	14237765	14237928	14252973	14253624	2419	10	4	41	7	183	100	0.265194309	0.8489180953	0.577	0.762	-0.185
243	gene4978	LOC4328429	2	+	3703501	3703522	3703040	3703369	3703605	3705353	243	4	2	4	7	121	100	0.2651888794	0.8489180953	0.623	0.321	0.302
2517	gene18045	LOC9270896	6	-	4466680	4466737	4465832	4465925	4466911	4467015	2517	19	18	55	33	157	100	0.2552514656	0.8489180953	0.402	0.515	-0.113
2562	gene23488	LOC4345059	8	+	8958370	8958435	8958158	8958284	8958579	8959597	2562	50	243	184	734	165	100	0.2597889068	0.8489180953	0.111	0.132	-0.021
2622	gene13338	LOC4336079	4	-	23151313	23151383	23150976	23151040	23153782	23153946	2622	110	1	213	6	170	100	0.2625295231	0.8489180953	0.985	0.954	0.031
2627	gene17769	LOC107276380	6	+	2428896	2428968	2428592	2428670	2429112	2429679	2627	9	4	42	8	172	100	0.2646126344	0.8489180953	0.567	0.753	-0.186
2661	gene10744	LOC9268935	3	-	26923313	26923345	26922522	26922612	26924314	26924684	2661	4	6	5	20	132	100	0.2520333859	0.8489180953	0.336	0.159	0.177
2671	gene6459	LOC4329729	2	-	21894512	21894575	21889354	21889572	21895637	21895818	2671	0	5	8	33	163	100	0.2593484157	0.8489180953	0	0.129	-0.129
271	gene23387	LOC4344973	8	-	7610780	7610824	7610373	7610705	7611121	7611398	271	0	6	4	18	144	100	0.2499351802	0.8489180953	0	0.134	-0.134
2753	gene29767	LOC107278362	11	-	11876661	11876744	11876515	11876575	11876930	11877048	2753	4	6	7	26	183	100	0.2627562787	0.8489180953	0.267	0.128	0.139
275	gene3521	LOC4327372	1	-	35925114	35925237	35924731	35924826	35925311	35925847	275	18	7	53	36	200	100	0.2577880623	0.8489180953	0.563	0.424	0.139
2786	gene12842	LOC4335622	4	-	18536135	18536182	18535946	18536015	18536926	18537005	2786	14	158	41	322	147	100	0.2587789269	0.8489180953	0.057	0.08	-0.023
2905	gene23025	LOC4344664	8	+	2939051	2939106	2938340	2938463	2939715	2940160	2905	152	78	410	174	155	100	0.2567260498	0.8489180953	0.557	0.603	-0.046
307	gene5372	LOC4328786	2	+	7123519	7123593	7117729	7119324	7124227	7124364	307	2	1	7	17	174	100	0.2522672085	0.8489180953	0.535	0.191	0.344
325	gene31683	LOC107278113	12	-	7377613	7377665	7377478	7377509	7378575	7378728	325	4	0	14	5	152	100	0.2572930946	0.8489180953	1	0.648	0.352
35	gene19143	LOC9271874	6	-	20824543	20824608	20821739	20824103	20824697	20825189	35	12	48	15	98	165	100	0.2573561894	0.8489180953	0.132	0.085	0.047
378	gene28661	LOC4349466	10	-	22706230	22706305	22704442	22705552	22706775	22707113	378	13	2	46	2	175	100	0.2646418003	0.8489180953	0.788	0.929	-0.141
554	gene25125	LOC9266227	9	-	2690011	2690038	2688987	2689296	2690538	2690601	554	11	2	25	1	127	100	0.2523992976	0.8489180953	0.812	0.952	-0.14
583	gene1606	LOC9266898	1	+	16053630	16053828	16052777	16052933	16054512	16054896	583	62	5	549	75	200	100	0.2522050596	0.8489180953	0.861	0.785	0.076
638	gene18589	LOC9272020	6	-	11058478	11058729	11055804	11056175	11062337	11062425	638	24	2	82	2	200	100	0.2646098892	0.8489180953	0.857	0.953	-0.096
660	gene20749	LOC107281496	7	+	5367359	5367576	5366665	5367259	5381680	5381916	660	29	11	131	31	200	100	0.2609862489	0.8489180953	0.569	0.679	-0.11
727	gene27258	LOC4348242	10	+	6541010	6541108	6540761	6540916	6541748	6541847	727	47	72	104	123	198	100	0.2623791618	0.8489180953	0.248	0.299	-0.051
798	gene11960	LOC4334885	4	+	94482	94518	93503	93583	96203	96373	798	0	2	6	7	136	100	0.2599017369	0.8489180953	0	0.387	-0.387
836	gene25817	LOC4347044	9	+	14672817	14672927	14671542	14671731	14673020	14673380	836	252	4	617	18	200	100	0.2578767477	0.8489180953	0.969	0.945	0.024
839	gene17741	LOC4340086	6	+	2230024	2230268	2215810	2215966	2230455	2231153	839	253	4	696	20	200	100	0.2612745494	0.8489180953	0.969	0.946	0.023
847	gene23372	LOC4344961	8	-	7347100	7347189	7341053	7341726	7347385	7347406	847	42	2	200	3	189	100	0.2530974872	0.8489180953	0.917	0.972	-0.055
872	gene20603	LOC4342521	7	+	3845748	3845816	3843572	3844336	3846131	3847181	872	13	0	31	3	168	100	0.2614235001	0.8489180953	1	0.86	0.14
969	gene22044	LOC9267044	7	+	24120184	24120251	24119163	24120051	24120492	24123438	969	9	6	46	15	167	100	0.2576569971	0.8489180953	0.473	0.647	-0.174
1710	gene1793	LOC9267136	1	-	19119446	19119620	19117942	19118212	19120540	19120673	1710	13	11	81	41	200	100	0.2677035127	0.8489438368	0.371	0.497	-0.126
1760	gene24114	LOC9267871	8	-	20397688	20398123	20396454	20396617	20399220	20399424	1760	5	3	24	5	200	100	0.265997638	0.8489438368	0.455	0.706	-0.251
1888	gene22721	LOC4344398	7	-	29590162	29590203	29589970	29590086	29590311	29590426	1888	58	18	137	29	141	100	0.2667343098	0.8489438368	0.696	0.77	-0.074
791	gene32619	LOC4352680	12	+	24816090	24816160	24815586	24815693	24817083	24817413	791	15	3	17	8	170	100	0.2671014161	0.8489438368	0.746	0.556	0.19
868	gene20603	LOC4342521	7	+	3845939	3846039	3845748	3845856	3846131	3847181	868	14	0	48	4	200	100	0.2675594303	0.8489438368	1	0.857	0.143
870	gene20603	LOC4342521	7	+	3845748	3845856	3843572	3844336	3846131	3847181	870	22	0	56	3	200	100	0.2667180422	0.8489438368	1	0.903	0.097
938	gene15163	LOC4337807	5	-	2749086	2749177	2748510	2748731	2749858	2751498	938	91	0	272	4	191	100	0.2677951108	0.8489438368	1	0.973	0.027
196	gene1628	LOC4325231	1	+	16498827	16500051	16498548	16498635	16502243	16503330	196	62	6	261	14	200	100	0.2682409385	0.8491600745	0.838	0.903	-0.065
2046	gene14336	LOC4337035	4	+	31565515	31565596	31562510	31563557	31565914	31566649	2046	6	0	13	3	181	100	0.2686042993	0.8491600745	1	0.705	0.295
698	gene4842	LOC4328300	2	+	2667297	2667369	2666689	2666795	2667703	2668162	698	314	18	901	37	172	100	0.2693208373	0.8502525607	0.91	0.934	-0.024
743	gene23667	LOC4345219	8	+	12385207	12385477	12381551	12383972	12385857	12386150	743	13	14	62	41	200	100	0.2697950023	0.8505779164	0.317	0.431	-0.114
1738	gene8719	LOC4331862	3	-	4473765	4473864	4473077	4473141	4474683	4476184	1738	12	1	38	10	199	100	0.2705814965	0.8507171329	0.858	0.656	0.202
50	gene9275	LOC4332391	3	-	9077681	9077840	9077208	9077434	9078243	9078294	50	192	1	667	10	200	100	0.2703090507	0.8507171329	0.99	0.971	0.019
2944	gene17987	LOC4340304	6	-	3957220	3958660	3957011	3957057	3959382	3959451	2944	129	1	544	12	200	100	0.2709572921	0.8507316624	0.985	0.958	0.027
1020	gene23009	LOC9268118	8	-	2583449	2583548	2583059	2583348	2583666	2583797	1020	10	2	42	20	199	100	0.2795820279	0.8513429982	0.715	0.513	0.202
1060	gene10483	LOC4333475	3	-	23617722	23617774	23616667	23616972	23619877	23619981	1060	10	0	15	2	152	100	0.2792683029	0.8513429982	1	0.831	0.169
14	gene27894	LOC9272437	10	-	16166557	16166677	16165302	16166474	16166929	16167004	14	22	2	74	2	200	100	0.2721853234	0.8513429982	0.846	0.949	-0.103
1595	gene3692	LOC4324795	1	+	37462101	37462155	37461503	37461605	37462586	37462727	1595	1	33	9	101	154	100	0.2774106372	0.8513429982	0.019	0.055	-0.036
1635	gene9056	LOC9272592	3	-	7143283	7143519	7141730	7141830	7146106	7146312	1635	12	0	30	3	200	100	0.2774419419	0.8513429982	1	0.833	0.167
1650	gene12396	LOC9272732	4	+	8589176	8589263	8588653	8589070	8589341	8589448	1650	2	1	16	1	187	100	0.2792430761	0.8513429982	0.517	0.895	-0.378
1759	gene24114	LOC9267871	8	-	20397688	20398123	20396454	20396620	20399220	20399424	1759	5	0	24	6	200	100	0.273719971	0.8513429982	1	0.667	0.333
1886	gene11908	LOC4334829	3	-	36006901	36006950	36004232	36005502	36007211	36007505	1886	27	238	65	750	149	100	0.2738628094	0.8513429982	0.071	0.055	0.016
1918	gene3003	LOC4327016	1	+	31636937	31636973	31635898	31636026	31637874	31638061	1918	7	5	14	4	136	100	0.2804429102	0.8513429982	0.507	0.72	-0.213
2029	gene16762	LOC4339210	5	-	24459043	24459190	24456340	24456423	24464448	24464574	2029	1	2	10	4	200	100	0.2763401988	0.8513429982	0.2	0.556	-0.356
2081	gene20159	LOC4342172	7	-	116311	116371	115916	115997	117028	117238	2081	67	0	154	3	160	100	0.2754284377	0.8513429982	1	0.97	0.03
2257	gene20718	LOC107281781	7	+	4986383	4986452	4982678	4983515	4986540	4986612	2257	9	1	22	8	169	100	0.2795823995	0.8513429982	0.842	0.619	0.223
2546	gene24151	LOC4345637	8	+	20829980	20830084	20828275	20828385	20830247	20830350	2546	1	1	10	1	200	100	0.2811035588	0.8513429982	0.333	0.833	-0.5
256	gene16446	LOC4338933	5	+	21718437	21718522	21715720	21715943	21718821	21718951	256	21	7	66	12	185	100	0.2774989762	0.8513429982	0.619	0.748	-0.129
2592	gene19967	LOC4342011	6	+	29882722	29884137	29881411	29881695	29884389	29884564	2592	546	5	1550	4	200	100	0.2749560912	0.8513429982	0.982	0.995	-0.013
2593	gene19967	LOC4342011	6	+	29882719	29884137	29881411	29881695	29884389	29884564	2593	547	5	1559	4	200	100	0.279668976	0.8513429982	0.982	0.995	-0.013
2664	gene16531	LOC4339018	5	-	22631281	22631373	22631075	22631153	22631975	22632026	2664	12	0	30	3	192	100	0.2768468708	0.8513429982	1	0.839	0.161
2677	gene1870	LOC4326190	1	+	20523368	20523948	20523102	20523171	20524093	20524363	2677	219	50	428	120	200	100	0.2724791623	0.8513429982	0.687	0.641	0.046
3001	gene7882	LOC4331077	2	+	34478412	34478508	34478081	34478186	34478893	34479023	3001	28	0	137	5	196	100	0.2798297958	0.8513429982	1	0.933	0.067
3011	gene21145	LOC4342991	7	-	12655217	12655322	12654771	12655126	12655984	12656048	3011	79	21	224	43	200	100	0.2815523528	0.8513429982	0.653	0.723	-0.07
376	gene2378	LOC107277958	1	-	26115660	26115753	26115222	26115432	26116423	26117702	376	34	4	127	7	193	100	0.2745058268	0.8513429982	0.815	0.904	-0.089
52	gene18219	LOC4340506	6	-	6104095	6104184	6103834	6103971	6104294	6104382	52	2	0	12	9	189	100	0.2813245618	0.8513429982	1	0.414	0.586
53	gene18219	LOC4340506	6	-	6104095	6104171	6103751	6103971	6104294	6104382	53	2	0	12	9	176	100	0.2813529018	0.8513429982	1	0.431	0.569
550	gene16382	LOC4338877	5	-	21128141	21128183	21127882	21127998	21128393	21128480	550	2	101	14	321	142	100	0.274507527	0.8513429982	0.014	0.03	-0.016
627	gene29759	LOC9270483	11	-	11715358	11715492	11713982	11715082	11715720	11716391	627	99	0	298	4	200	100	0.2761082468	0.8513429982	1	0.974	0.026
629	gene29759	LOC9270483	11	-	11715358	11715508	11713982	11714926	11715720	11716391	629	136	1	402	0	200	100	0.2774094481	0.8513429982	0.986	1	-0.014
771	gene701	LOC9272131	1	+	5420133	5420224	5418193	5419298	5420310	5420810	771	3	0	8	4	191	100	0.2767939044	0.8513429982	1	0.512	0.488
848	gene23372	LOC4344961	8	-	7347100	7347192	7341053	7341726	7347385	7347406	848	45	2	203	3	192	100	0.273683312	0.8513429982	0.921	0.972	-0.051
1070	gene10479	LOC4333472	3	-	23588398	23588466	23588140	23588305	23588553	23588650	1070	1	1	3	0	168	100	0.300952806	0.8550032564	0.373	1	-0.627
1105	gene250	LOC4325805	1	+	1851145	1851328	1850637	1850789	1851689	1851765	1105	33	0	170	5	200	100	0.2920894135	0.8550032564	1	0.944	0.056
1150	gene29822	LOC4350380	11	+	13523723	13523829	13521945	13522248	13524847	13525084	1150	89	92	368	318	200	100	0.2865694317	0.8550032564	0.326	0.367	-0.041
1222	gene24158	LOC9268930	8	+	20895049	20895138	20894924	20894980	20899228	20902609	1222	10	0	16	2	189	100	0.2969540531	0.8550032564	1	0.809	0.191
1273	gene30390	LOC4350809	11	+	22314641	22314733	22310857	22311088	22315222	22316053	1273	9	0	24	3	192	100	0.301581227	0.8550032564	1	0.806	0.194
12	gene27894	LOC9272437	10	-	16152064	16152197	16151407	16151782	16153204	16153302	12	50	90	172	251	200	100	0.3005753227	0.8550032564	0.217	0.255	-0.038
1306	gene8400	LOC4331556	3	-	2107334	2107537	2105728	2105800	2109060	2109198	1306	26	34	96	170	200	100	0.3006282437	0.8550032564	0.277	0.22	0.057
1416	gene9553	LOC9272128	3	+	11415292	11415539	11415123	11415207	11415855	11416245	1416	37	0	65	2	200	100	0.2894755025	0.8550032564	1	0.942	0.058
1480	gene15013	LOC4337655	5	-	1185374	1185402	1185178	1185222	1185745	1185821	1480	1	0	2	5	128	100	0.2972716801	0.8550032564	1	0.238	0.762
1488	gene11122	LOC9266678	3	+	30505931	30506009	30505664	30505814	30506450	30507134	1488	6	7	15	35	178	100	0.2905782646	0.8550032564	0.325	0.194	0.131
1576	gene25943	LOC4347149	9	+	16069537	16069609	16069211	16069290	16070558	16070656	1576	87	2	221	11	172	100	0.3000783312	0.8550032564	0.962	0.921	0.041
1608	gene21047	LOC4342909	7	-	10181596	10181742	10181259	10181379	10181814	10182053	1608	10	1	16	0	200	100	0.2990731338	0.8550032564	0.833	1	-0.167
170	gene7002	LOC4330239	2	-	26991002	26991048	26990028	26990572	26991845	26991997	170	39	1	144	0	146	100	0.2974920059	0.8550032564	0.964	1	-0.036
1712	gene21724	LOC4343494	7	-	21302781	21304021	21301769	21302686	21308665	21308740	1712	7	0	32	5	200	100	0.2982838407	0.8550032564	1	0.762	0.238
1723	gene25111	LOC4346453	9	-	2403466	2403516	2403303	2403386	2404197	2404366	1723	1	19	11	72	150	100	0.2880070271	0.8550032564	0.034	0.092	-0.058
1727	gene25111	LOC4346453	9	-	2397444	2397458	2397163	2397296	2397554	2401651	1727	17	39	51	82	114	100	0.2977853762	0.8550032564	0.277	0.353	-0.076
1742	gene8719	LOC4331862	3	-	4470882	4470922	4470123	4470712	4472753	4472807	1742	4	2	21	3	140	100	0.2865766646	0.8550032564	0.588	0.833	-0.245
1803	gene11861	LOC4334787	3	+	35742612	35743681	35741769	35741961	35744420	35747411	1803	3	1	20	1	200	100	0.3005562294	0.8550032564	0.6	0.909	-0.309
1946	gene21468	LOC4343276	7	-	18340673	18340724	18340294	18340435	18340799	18340886	1946	10	0	36	4	151	100	0.285593127	0.8550032564	1	0.856	0.144
2035	gene12752	LOC9267440	4	-	16865168	16865917	16864975	16865075	16866963	16868057	2035	1235	15	4078	67	200	100	0.288243102	0.8550032564	0.976	0.968	0.008
203	gene7558	LOC4330785	2	-	31918006	31918347	31916834	31917026	31919195	31919266	203	75	156	231	406	200	100	0.3021608367	0.8550032564	0.194	0.221	-0.027
2135	gene4266	LOC4325759	1	-	41784539	41784596	41784035	41784097	41784669	41784832	2135	76	4	198	5	157	100	0.3020512904	0.8550032564	0.924	0.962	-0.038
2268	gene20398	LOC4342365	7	-	2084754	2084791	2084056	2084474	2084861	2084961	2268	17	9	79	25	137	100	0.2903717267	0.8550032564	0.58	0.698	-0.118
2345	gene19992	LOC9268482	6	+	30062575	30062717	30062162	30062448	30062952	30063754	2345	2	3	18	9	200	100	0.3011196646	0.8550032564	0.25	0.5	-0.25
2352	gene3315	LOC4327552	1	-	34183803	34184085	34183499	34183630	34184153	34184228	2352	23	22	61	84	200	100	0.290832005	0.8550032564	0.343	0.266	0.077
2394	gene4089	LOC4327230	1	-	40543477	40543563	40542551	40542689	40544137	40544294	2394	1	74	10	258	186	100	0.2917204971	0.8550032564	0.007	0.02	-0.013
2423	gene27696	LOC4348598	10	+	14239915	14239926	14238374	14238457	14252973	14253624	2423	1	1	9	1	111	100	0.2944413323	0.8550032564	0.474	0.89	-0.416
2578	gene10176	LOC4333210	3	+	18588461	18588564	18580065	18580106	18598158	18598621	2578	3	8	3	22	200	100	0.29105155	0.8550032564	0.158	0.064	0.094
2611	gene13841	LOC4336560	4	-	27282076	27282111	27281583	27281625	27282409	27282495	2611	1	8	10	26	135	100	0.300660138	0.8550032564	0.085	0.222	-0.137
2748	gene10101	LOC4333141	3	+	17600397	17600856	17599320	17599444	17601023	17603532	2748	7	2	24	2	200	100	0.3002990409	0.8550032564	0.636	0.857	-0.221
279	gene3902	LOC4325106	1	+	39008444	39008480	39007912	39008124	39008622	39008657	279	3	84	24	358	136	100	0.2914411529	0.8550032564	0.026	0.047	-0.021
2850	gene30542	LOC4350929	11	+	24003054	24003096	24001630	24001941	24004216	24004788	2850	0	3	4	9	142	100	0.2897133268	0.8550032564	0	0.238	-0.238
2862	gene29654	LOC4350254	11	-	9164425	9164539	9164189	9164353	9166934	9167013	2862	67	0	247	4	200	100	0.2962913007	0.8550032564	1	0.969	0.031
2873	gene7174	LOC4330406	2	+	28673295	28673392	28672962	28673210	28673747	28674279	2873	131	37	360	127	197	100	0.2939940753	0.8550032564	0.643	0.59	0.053
2904	gene11900	LOC4334821	3	-	35971471	35971580	35970789	35971138	35971651	35971708	2904	10	61	29	116	200	100	0.287133331	0.8550032564	0.076	0.111	-0.035
2943	gene17987	LOC4340304	6	-	3957220	3957694	3956913	3957057	3959382	3959451	2943	52	2	156	13	200	100	0.2977103311	0.8550032564	0.929	0.857	0.072
2983	gene13763	LOC4336488	4	+	26570755	26570939	26569982	26570069	26571400	26571775	2983	196	0	538	5	200	100	0.2991192944	0.8550032564	1	0.982	0.018
310	gene12979	LOC9271917	4	-	20118415	20118456	20117703	20118270	20118565	20118771	310	3	18	13	38	141	100	0.2996596562	0.8550032564	0.106	0.195	-0.089
326	gene31683	LOC107278113	12	-	7377609	7378083	7377437	7377509	7378575	7378728	326	25	0	131	5	200	100	0.3006404688	0.8550032564	1	0.929	0.071
361	gene27320	LOC4348285	10	+	8071523	8071678	8070348	8070766	8072432	8072514	361	21	3	54	3	200	100	0.2952463838	0.8550032564	0.778	0.9	-0.122
422	gene20493	LOC4342434	7	-	3107413	3107588	3106845	3107219	3108540	3108618	422	2	1	5	0	200	100	0.2863094077	0.8550032564	0.5	1	-0.5
446	gene11100	LOC4334045	3	+	30295926	30295989	30295506	30295653	30296105	30296169	446	15	126	49	298	163	100	0.2991429123	0.8550032564	0.068	0.092	-0.024
484	gene23758	LOC4345297	8	-	14719825	14720275	14717707	14719725	14720581	14720637	484	3	0	6	3	200	100	0.2924724153	0.8550032564	1	0.5	0.5
545	gene28544	LOC4349351	10	-	21866516	21866633	21864490	21864556	21866785	21867760	545	152	2	809	4	200	100	0.3008362685	0.8550032564	0.974	0.99	-0.016
558	gene25016	LOC4346373	9	+	439948	440041	439712	439826	441066	441178	558	20	0	80	4	193	100	0.2985386418	0.8550032564	1	0.912	0.088
564	gene3505	LOC4327454	1	-	35819234	35819316	35817500	35818562	35820507	35820862	564	28	61	83	136	182	100	0.2872254044	0.8550032564	0.201	0.251	-0.05
655	gene14390	LOC9267450	4	+	31969726	31969829	31968302	31968522	31971205	31971394	655	3	22	18	66	200	100	0.2890255199	0.8550032564	0.064	0.12	-0.056
677	gene13152	LOC4335909	4	-	21730180	21730353	21729553	21729911	21731043	21731302	677	2	5	10	9	200	100	0.298177821	0.8550032564	0.167	0.357	-0.19
886	gene13141	LOC9272241	4	+	21654330	21654472	21653642	21653747	21654587	21654686	886	2	0	8	6	200	100	0.2925935692	0.8550032564	1	0.4	0.6
906	gene23935	LOC4345446	8	+	18089208	18089238	18089036	18089126	18089719	18089814	906	5	117	27	380	130	100	0.2935647246	0.8550032564	0.032	0.052	-0.02
929	gene15163	LOC4337807	5	-	2750821	2750873	2749086	2749931	2751436	2751498	929	29	13	70	47	152	100	0.2920411885	0.8550032564	0.595	0.495	0.1
980	gene20162	LOC4342175	7	-	140931	140943	135512	135656	141097	141343	980	22	2	69	2	112	100	0.2959612049	0.8550032564	0.908	0.969	-0.061
1352	gene28209	LOC4349049	10	-	19204448	19204505	19204100	19204161	19204945	19205029	1352	29	2	123	3	157	100	0.3043408086	0.8590506567	0.902	0.963	-0.061
2544	gene24151	LOC4345637	8	+	20829980	20830103	20828298	20828385	20830247	20830350	2544	5	1	30	1	200	100	0.3042256012	0.8590506567	0.714	0.938	-0.224
815	gene10284	LOC9270555	3	+	21182467	21182603	21182085	21182135	21182980	21183130	815	17	0	88	5	200	100	0.3050379989	0.8599595246	1	0.898	0.102
1001	gene30216	LOC107279289	11	+	20311953	20312016	20304925	20305048	20312779	20312995	1001	3	1	19	1	163	100	0.3096458519	0.8614004797	0.648	0.921	-0.273
1038	gene17986	LOC4340303	6	-	3951609	3951768	3950066	3950267	3951851	3952279	1038	2	21	11	52	200	100	0.3112594803	0.8614004797	0.045	0.096	-0.051
1279	gene18325	LOC107277321	6	-	7079085	7079250	7078559	7078951	7079599	7080402	1279	0	1	17	9	200	100	0.3098333141	0.8614004797	0	0.486	-0.486
1280	gene18325	LOC107277321	6	-	7079089	7079250	7078559	7078951	7079599	7080402	1280	0	1	17	9	200	100	0.3098333141	0.8614004797	0	0.486	-0.486
1531	gene12835	LOC9266212	4	-	18481627	18481690	18481237	18481433	18481778	18482075	1531	7	20	5	28	163	100	0.3122341065	0.8614004797	0.177	0.099	0.078
1609	gene21047	LOC4342909	7	-	10181613	10181742	10181259	10181379	10181814	10182053	1609	9	1	14	0	200	100	0.3083746588	0.8614004797	0.818	1	-0.182
1639	gene9056	LOC9272592	3	-	7143283	7143569	7141730	7141830	7146106	7146312	1639	16	0	47	3	200	100	0.3096322984	0.8614004797	1	0.887	0.113
1728	gene25111	LOC4346453	9	-	2403303	2403516	2402987	2403059	2404197	2404366	1728	83	12	322	32	200	100	0.3123140483	0.8614004797	0.776	0.834	-0.058
1757	gene24114	LOC9267871	8	-	20395304	20396287	20393493	20394149	20396454	20396620	1757	49	6	184	13	200	100	0.310353424	0.8614004797	0.803	0.876	-0.073
1872	gene3737	LOC9270135	1	-	37784031	37784086	37783020	37783830	37785260	37785419	1872	6	117	20	241	155	100	0.3072140958	0.8614004797	0.032	0.051	-0.019
1916	gene3003	LOC4327016	1	+	31637454	31637527	31635898	31636026	31637874	31638061	1916	13	5	23	4	173	100	0.310542164	0.8614004797	0.6	0.769	-0.169
2583	gene4334	LOC4325392	1	-	42268199	42268210	42267997	42268116	42268362	42268478	2583	5	3	5	8	111	100	0.3119172783	0.8614004797	0.6	0.36	0.24
2595	gene19967	LOC4342011	6	+	29882675	29884137	29881411	29881695	29884389	29884564	2595	558	5	1582	4	200	100	0.3106362822	0.8614004797	0.982	0.995	-0.013
291	gene4862	LOC9267540	2	-	2859022	2859067	2857794	2857905	2859164	2859227	291	0	1	3	1	145	100	0.3082876308	0.8614004797	0	0.674	-0.674
656	gene19691	LOC4341767	6	+	27413389	27413437	27412648	27413183	27414291	27414927	656	119	0	293	4	148	100	0.306394261	0.8614004797	1	0.98	0.02
869	gene20603	LOC4342521	7	+	3845748	3846032	3843572	3844336	3846131	3847181	869	52	0	155	3	200	100	0.3118430356	0.8614004797	1	0.963	0.037
941	gene4872	LOC107280152	2	+	2941541	2941589	2941160	2941327	2941781	2942429	941	3	1	0	1	148	100	0.308221495	0.8614004797	0.67	0	0.67
956	gene8382	LOC4331537	3	-	1971389	1971540	1970731	1971145	1975058	1975135	956	10	5	33	8	200	100	0.306449232	0.8614004797	0.5	0.673	-0.173
1260	gene23048	LOC9268660	8	-	3079827	3079838	3079343	3079744	3080026	3080119	1260	3	1	10	12	111	100	0.3131673995	0.8616802876	0.73	0.429	0.301
1947	gene21468	LOC4343276	7	-	18340667	18340724	18340274	18340435	18340799	18340886	1947	32	0	137	4	157	100	0.3129622613	0.8616802876	1	0.956	0.044
1041	gene27246	LOC4348234	10	-	6276304	6276362	6276051	6276222	6276467	6276706	1041	0	2	7	11	158	100	0.3147146127	0.8617358545	0	0.287	-0.287
122	gene31672	LOC4351834	12	-	7283526	7283553	7281365	7282736	7284580	7284697	122	4	4	8	19	127	100	0.316151043	0.8617358545	0.441	0.249	0.192
1489	gene11122	LOC9266678	3	+	30504835	30504953	30502540	30504539	30505664	30505814	1489	41	0	128	3	200	100	0.3146211236	0.8617358545	1	0.955	0.045
2030	gene16762	LOC4339210	5	-	24459043	24459190	24456340	24456423	24464443	24464574	2030	1	8	10	27	200	100	0.3172744882	0.8617358545	0.059	0.156	-0.097
2034	gene12752	LOC9267440	4	-	16871508	16871610	16870522	16870706	16872270	16872528	2034	69	3	297	6	200	100	0.3172930483	0.8617358545	0.92	0.961	-0.041
2244	gene6801	LOC9266932	2	-	25108956	25109103	25108811	25108864	25110913	25111035	2244	4	1	7	0	200	100	0.317609127	0.8617358545	0.667	1	-0.333
2541	gene24507	LOC4345945	8	+	24689190	24689232	24688437	24688551	24689643	24689814	2541	35	72	164	268	142	100	0.3140758542	0.8617358545	0.255	0.301	-0.046
2548	gene2393	LOC4325366	1	+	26295848	26296368	26293204	26295386	26296459	26296678	2548	12	0	49	4	200	100	0.3167239737	0.8617358545	1	0.86	0.14
2597	gene17863	LOC4340201	6	+	3054304	3054389	3054019	3054196	3054601	3055022	2597	6	9	25	68	185	100	0.3174760011	0.8617358545	0.265	0.166	0.099
2847	gene5457	LOC4328860	2	+	8199863	8199911	8199281	8199579	8201563	8201908	2847	10	2	56	4	148	100	0.3151645483	0.8617358545	0.772	0.904	-0.132
314	gene31088	LOC4351349	12	+	941963	942111	940653	941053	942873	944075	314	58	1	147	0	200	100	0.3139869861	0.8617358545	0.967	1	-0.033
368	gene7090	LOC4330322	2	+	27801985	27802093	27801206	27801307	27802234	27802444	368	13	0	84	6	200	100	0.3176993006	0.8617358545	1	0.875	0.125
1110	gene5842	LOC9272156	2	+	13306107	13306206	13305606	13305666	13306385	13306463	1110	1	13	14	66	199	100	0.318669415	0.8633455073	0.037	0.096	-0.059
657	gene4399	LOC9266912	1	-	42669076	42669150	42668153	42668390	42669412	42669461	657	1	31	14	164	174	100	0.31913837	0.8635952114	0.018	0.047	-0.029
1512	gene18096	LOC4340404	6	-	5028640	5028696	5027707	5027848	5028794	5029009	1512	94	83	339	252	156	100	0.3201136685	0.8641937907	0.421	0.463	-0.042
437	gene16929	LOC107278650	5	-	25929313	25929540	25929092	25929165	25929665	25929737	437	13	99	30	327	200	100	0.3199917074	0.8641937907	0.062	0.044	0.018
2362	gene10218	LOC4333254	3	-	20185454	20185527	20183654	20183719	20186081	20186199	2362	43	4	224	11	173	100	0.3212533148	0.8656412928	0.861	0.922	-0.061
598	gene18591	LOC4340813	6	+	11093565	11093691	11093249	11093394	11093920	11094210	598	43	124	145	342	200	100	0.321782889	0.8656412928	0.148	0.175	-0.027
663	gene8741	LOC4331890	3	+	4653178	4653261	4652830	4653088	4653462	4653899	663	21	2	87	3	183	100	0.3216094754	0.8656412928	0.852	0.941	-0.089
1654	gene3822	LOC4325008	1	-	38414221	38414293	38413167	38413998	38415049	38415106	1654	39	1	146	10	172	100	0.3242470548	0.8672075855	0.958	0.895	0.063
1672	gene14019	LOC4336739	4	+	29066272	29066368	29065876	29066192	29066459	29066648	1672	265	26	682	52	196	100	0.3231239917	0.8672075855	0.839	0.87	-0.031
2245	gene1291	LOC4323905	1	-	11260307	11260399	11259689	11259804	11263997	11264076	2245	2	0	4	3	192	100	0.3241916327	0.8672075855	1	0.41	0.59
2832	gene20286	LOC4342280	7	-	1101431	1101500	1101264	1101348	1101579	1101731	2832	5	0	8	2	169	100	0.3242569375	0.8672075855	1	0.703	0.297
334	gene25357	LOC4346671	9	+	7800840	7800928	7798336	7799729	7801019	7801316	334	9	0	16	2	188	100	0.3242328881	0.8672075855	1	0.81	0.19
2285	gene15670	LOC4338239	5	-	10123160	10123238	10118070	10118142	10123480	10123552	2285	2	10	3	5	178	100	0.3254568946	0.8694023338	0.101	0.252	-0.151
103	gene23307	LOC4344900	8	-	5811804	5811861	5811552	5811693	5812279	5812370	103	14	150	50	394	157	100	0.3288258608	0.8703701752	0.056	0.075	-0.019
1084	gene5700	LOC4329070	2	-	11189995	11190070	11189476	11189722	11192427	11193832	1084	4	10	22	29	175	100	0.3333372241	0.8703701752	0.186	0.302	-0.116
1244	gene32034	LOC4352171	12	+	15846386	15846441	15846203	15846259	15847292	15847364	1244	6	1	9	5	155	100	0.3300669921	0.8703701752	0.795	0.537	0.258
150	gene29333	LOC9267168	11	-	5075423	5075788	5073802	5075170	5080788	5081052	150	22	11	106	35	200	100	0.3339504482	0.8703701752	0.5	0.602	-0.102
1534	gene10816	LOC4333785	3	-	27709810	27709934	27709481	27709549	27710029	27710198	1534	0	1	1	0	200	100	0.3342017789	0.8703701752	0	1	-1
155	gene1280	LOC4325787	1	+	11130947	11131039	11130171	11130706	11131177	11131265	155	18	4	63	7	192	100	0.3353531372	0.8703701752	0.701	0.824	-0.123
1593	gene3692	LOC4324795	1	+	37462090	37462155	37461503	37461605	37462586	37462727	1593	11	33	49	101	165	100	0.3339158504	0.8703701752	0.168	0.227	-0.059
1671	gene14019	LOC4336739	4	+	29066272	29066365	29065877	29066192	29066459	29066648	1671	258	26	663	52	193	100	0.326468702	0.8703701752	0.837	0.869	-0.032
1801	gene22503	LOC4344194	7	-	27984767	27984983	27983955	27984283	27985677	27985863	1801	7	1	10	0	200	100	0.3356925109	0.8703701752	0.778	1	-0.222
195	gene1628	LOC4325231	1	+	16499942	16500051	16498548	16498635	16502243	16503330	195	10	6	43	14	200	100	0.3295687462	0.8703701752	0.455	0.606	-0.151
2454	gene10456	LOC4333453	3	-	23383167	23383283	23382291	23382917	23383761	23384101	2454	42	91	89	240	200	100	0.3334304723	0.8703701752	0.187	0.156	0.031
2628	gene25508	LOC107278892	9	+	10754871	10754964	10754399	10754799	10755366	10755474	2628	0	1	1	0	193	100	0.3348284752	0.8703701752	0	1	-1
2676	gene1870	LOC4326190	1	+	20523368	20523915	20523102	20523171	20524093	20524363	2676	165	50	328	120	200	100	0.3298101604	0.8703701752	0.623	0.577	0.046
2678	gene1870	LOC4326190	1	+	20523368	20523884	20523102	20523171	20524093	20524363	2678	150	50	298	120	200	100	0.3342453859	0.8703701752	0.6	0.554	0.046
317	gene31222	LOC4351449	12	+	1785731	1785831	1783390	1783760	1785923	1785978	317	1	25	7	64	200	100	0.3331687064	0.8703701752	0.02	0.052	-0.032
324	gene31683	LOC107278113	12	-	7377609	7377665	7377437	7377509	7378575	7378728	324	6	0	31	5	156	100	0.3326664111	0.8703701752	1	0.799	0.201
369	gene17212	LOC9268712	5	-	27961792	27961813	27961353	27961687	27961922	27962033	369	1	9	1	43	121	100	0.335468044	0.8703701752	0.084	0.019	0.065
487	gene19457	LOC4341545	6	-	24930853	24931287	24929900	24930757	24931372	24931656	487	54	0	107	2	200	100	0.3353803549	0.8703701752	1	0.964	0.036
580	gene1606	LOC9266898	1	+	16054835	16054896	16052777	16052933	16055683	16056254	580	211	10	776	25	161	100	0.3281683752	0.8703701752	0.929	0.951	-0.022
586	gene10189	LOC4333225	3	+	18887958	18888387	18882722	18882791	18889414	18890130	586	13	17	42	36	200	100	0.3354440262	0.8703701752	0.277	0.368	-0.091
643	gene17631	LOC4339977	6	+	1458366	1458448	1458128	1458261	1458562	1458828	643	48	0	150	3	182	100	0.327438743	0.8703701752	1	0.965	0.035
687	gene17768	LOC4340110	6	+	2419900	2419984	2417984	2418801	2421582	2421658	687	12	2	36	2	184	100	0.3337022539	0.8703701752	0.765	0.907	-0.142
718	gene12764	LOC107280771	4	+	17088463	17088556	17087925	17088205	17090936	17092052	718	19	11	26	24	193	100	0.3289849092	0.8703701752	0.472	0.36	0.112
800	gene32410	LOC4352482	12	-	22514460	22514621	22513434	22513711	22514741	22515065	800	0	1	1	0	200	100	0.3342017789	0.8703701752	0	1	-1
84	gene5394	LOC4328804	2	+	7323661	7323732	7321430	7322711	7324086	7324396	84	0	2	5	8	171	100	0.3266494025	0.8703701752	0	0.268	-0.268
871	gene20603	LOC4342521	7	+	3845748	3846039	3843572	3844336	3846131	3847181	871	55	0	172	3	200	100	0.3305350208	0.8703701752	1	0.966	0.034
1221	gene24158	LOC9268930	8	+	20895039	20895138	20894924	20894980	20899228	20902609	1221	10	0	19	2	199	100	0.3369839442	0.8726273017	1	0.827	0.173
1235	gene18826	LOC4341001	6	-	14910668	14910924	14908189	14910495	14911475	14911526	1235	45	1	200	1	200	100	0.3398427258	0.8726273017	0.957	0.99	-0.033
168	gene15390	LOC4338003	5	-	5260180	5260311	5258971	5259148	5261993	5262146	168	9	2	13	7	200	100	0.3400093928	0.8726273017	0.692	0.481	0.211
1928	gene26499	LOC4347640	9	+	20623182	20623362	20621252	20621332	20625286	20625432	1928	82	44	222	96	200	100	0.3386749251	0.8726273017	0.482	0.536	-0.054
2591	gene19967	LOC4342011	6	+	29882666	29884137	29881411	29881695	29884389	29884564	2591	566	5	1602	4	200	100	0.3376462782	0.8726273017	0.983	0.995	-0.012
2949	gene20645	LOC4342558	7	-	4194756	4194960	4192617	4192958	4195040	4195277	2949	7	43	31	124	200	100	0.3401066629	0.8726273017	0.075	0.111	-0.036
670	gene24986	LOC4346352	8	-	28339492	28339510	28339314	28339394	28339611	28339646	670	0	1	1	0	118	100	0.3402939065	0.8726273017	0	1	-1
671	gene23432	LOC9270781	8	-	8168181	8168214	8168054	8168109	8168303	8168429	671	0	1	1	0	133	100	0.3395455266	0.8726273017	0	1	-1
893	gene1014	LOC4327220	1	-	8214800	8214867	8213585	8213694	8214997	8215076	893	252	259	469	535	167	100	0.3400859787	0.8726273017	0.368	0.344	0.024
949	gene32125	LOC4352236	12	+	18114019	18114105	18111075	18111196	18114197	18114369	949	0	1	4	2	186	100	0.340370335	0.8726273017	0	0.518	-0.518
1313	gene18421	LOC4340671	6	+	8099376	8099403	8097264	8097428	8099527	8100126	1313	1	4	11	14	127	100	0.341390772	0.8742655301	0.164	0.382	-0.218
628	gene29759	LOC9270483	11	-	11715358	11715508	11713954	11715082	11715720	11716391	628	136	0	402	4	200	100	0.3421162273	0.8751455279	1	0.98	0.02
2294	gene5849	LOC9270817	2	-	13468053	13468609	13467825	13467933	13469137	13469293	2294	135	2	803	5	200	100	0.3428934943	0.8751802773	0.971	0.988	-0.017
2535	gene23258	LOC9272514	8	+	5435836	5435915	5435616	5435747	5436016	5436109	2535	1	7	3	6	179	100	0.3427849279	0.8751802773	0.074	0.218	-0.144
1028	gene29672	LOC9271452	11	+	9628242	9628320	9627208	9627684	9628572	9628928	1028	88	20	336	58	178	100	0.3453174324	0.8768297037	0.712	0.765	-0.053
1321	gene1138	LOC4325165	1	+	9373426	9373642	9373228	9373309	9373884	9374282	1321	112	1	254	6	200	100	0.3450091228	0.8768297037	0.982	0.955	0.027
140	gene3010	LOC4325136	1	-	31687060	31687243	31686839	31686971	31687490	31687994	140	136	7	403	13	200	100	0.3454525403	0.8768297037	0.907	0.939	-0.032
318	gene5493	LOC9271823	2	+	8529891	8530263	8527958	8528058	8530907	8531016	318	81	36	234	129	200	100	0.3449034616	0.8768297037	0.529	0.476	0.053
895	gene1014	LOC4327220	1	-	8214814	8214867	8213585	8213694	8214997	8215162	895	16	259	24	535	153	100	0.3451357523	0.8768297037	0.039	0.028	0.011
2095	gene26538	LOC4347679	9	-	20923210	20923297	20922251	20922339	20924031	20925097	2095	14	0	47	3	187	100	0.346499903	0.8781646461	1	0.893	0.107
2168	gene21181	LOC9268478	7	-	13282913	13282935	13282748	13282839	13283022	13283055	2168	0	7	2	14	122	100	0.3467447665	0.8781646461	0	0.105	-0.105
1982	gene27535	LOC4348473	10	-	11694133	11694237	11693899	11694036	11694905	11695064	1982	29	0	181	5	200	100	0.3471822964	0.8783022332	1	0.948	0.052
530	gene24293	LOC9269818	8	-	22630840	22630988	22630349	22630526	22632041	22632334	530	6	21	30	65	200	100	0.3484261305	0.8804770574	0.125	0.187	-0.062
1948	gene21468	LOC4343276	7	-	18339864	18339921	18339657	18339708	18339991	18340085	1948	0	26	4	102	157	100	0.3491647894	0.8813719133	0	0.024	-0.024
1083	gene15956	LOC9271418	5	-	16272660	16272706	16271350	16272173	16273840	16273968	1083	28	25	98	65	146	100	0.3557953425	0.8816031621	0.434	0.508	-0.074
1097	gene22795	LOC4344471	8	+	470458	470500	470091	470183	470663	470773	1097	0	6	2	12	142	100	0.3502667978	0.8816031621	0	0.105	-0.105
1131	gene12705	LOC4335520	4	+	16100882	16101203	16099980	16100784	16101486	16101552	1131	463	13	2034	42	200	100	0.3546797475	0.8816031621	0.947	0.96	-0.013
119	gene31672	LOC4351834	12	-	7284267	7284391	7281365	7282736	7284580	7284697	119	14	4	37	19	200	100	0.3547338301	0.8816031621	0.636	0.493	0.143
1336	gene13407	LOC4336146	4	-	23769422	23769509	23768721	23769187	23769583	23770442	1336	2	2	13	4	187	100	0.3557633241	0.8816031621	0.348	0.635	-0.287
1473	gene10474	LOC4333470	3	+	23559601	23559685	23558931	23559071	23560040	23560181	1473	11	0	23	2	184	100	0.3554286729	0.8816031621	1	0.862	0.138
1491	gene11122	LOC9266678	3	+	30504842	30504953	30502539	30504539	30505664	30505814	1491	21	0	75	3	200	100	0.354772616	0.8816031621	1	0.926	0.074
1596	gene3692	LOC4324795	1	+	37462090	37462156	37461503	37461605	37462586	37462727	1596	13	33	56	101	166	100	0.3525694138	0.8816031621	0.192	0.25	-0.058
1844	gene3075	LOC4326892	1	+	32192092	32192164	32191561	32191619	32192252	32192354	1844	19	2	32	1	172	100	0.3512277302	0.8816031621	0.847	0.949	-0.102
1932	gene5911	LOC4329276	2	-	15002221	15002304	15001927	15002074	15002391	15003033	1932	5	0	21	4	183	100	0.3537730322	0.8816031621	1	0.742	0.258
2358	gene23602	LOC4345161	8	+	10907032	10907338	10904070	10904166	10908845	10909638	2358	1	3	14	13	200	100	0.3510614609	0.8816031621	0.143	0.35	-0.207
2388	gene10013	LOC4333060	3	+	16287692	16287780	16286722	16286845	16290026	16290455	2388	437	11	1788	32	188	100	0.3512076615	0.8816031621	0.955	0.967	-0.012
24	gene13328	LOC4336066	4	+	23104519	23104606	23104037	23104091	23104813	23105264	24	106	49	172	97	187	100	0.3546631292	0.8816031621	0.536	0.487	0.049
2598	gene17863	LOC4340201	6	+	3054304	3054383	3054019	3054196	3054601	3054738	2598	5	9	21	68	179	100	0.3546120047	0.8816031621	0.237	0.147	0.09
2874	gene7174	LOC4330406	2	+	28673295	28673380	28672963	28673210	28673747	28674279	2874	124	37	349	127	185	100	0.3525543654	0.8816031621	0.644	0.598	0.046
507	gene10717	LOC4333696	3	-	26555418	26555437	26553926	26555244	26555750	26556152	507	2	9	2	26	119	100	0.3538015809	0.8816031621	0.157	0.061	0.096
637	gene9027	LOC4332152	3	-	6955850	6956092	6954997	6955109	6957043	6957438	637	22	9	55	14	200	100	0.352456306	0.8816031621	0.55	0.663	-0.113
1328	gene3729	LOC4324937	1	+	37732764	37733020	37731881	37732025	37733904	37734074	1328	31	1	96	8	200	100	0.3576612722	0.8824517581	0.939	0.857	0.082
1599	gene26326	LOC4347479	9	-	19354418	19354511	19353483	19354326	19354811	19354918	1599	1	1	2	11	193	100	0.3576778723	0.8824517581	0.341	0.086	0.255
63	gene32466	LOC4352534	12	+	23106410	23106726	23106166	23106258	23107231	23107336	63	6	15	29	44	200	100	0.3569384968	0.8824517581	0.167	0.248	-0.081
792	gene32619	LOC4352680	12	+	24816528	24816601	24815586	24815693	24817083	24817413	792	18	3	24	8	173	100	0.3572675116	0.8824517581	0.776	0.634	0.142
2776	gene4769	LOC4328235	2	+	1971377	1971470	1971120	1971204	1972334	1972817	2776	188	52	516	120	193	100	0.3580793771	0.8824924004	0.652	0.69	-0.038
1032	gene1311	LOC9270747	1	+	11665096	11665177	11664432	11664583	11665567	11665732	1032	9	30	36	81	181	100	0.3598387172	0.8829886672	0.142	0.197	-0.055
1086	gene9948	LOC4333004	3	+	15468576	15468608	15467835	15468077	15468927	15469040	1086	118	64	585	271	132	100	0.3630050191	0.8829886672	0.583	0.621	-0.038
1148	gene2932	LOC4326550	1	+	31068120	31068185	31067832	31067926	31068335	31068419	1148	4	29	7	95	165	100	0.3631703119	0.8829886672	0.077	0.043	0.034
1154	gene12288	LOC4335134	4	+	6518077	6518159	6517705	6517791	6518250	6518969	1154	513	21	1299	67	182	100	0.3632949523	0.8829886672	0.931	0.914	0.017
1258	gene28325	LOC4349154	10	+	20284116	20284262	20283708	20283765	20284359	20284439	1258	198	7	579	30	200	100	0.3636742155	0.8829886672	0.934	0.906	0.028
1268	gene29974	LOC4350506	11	+	16731885	16732558	16709703	16709755	16733382	16733737	1268	13	0	46	3	200	100	0.3632202974	0.8829886672	1	0.885	0.115
1396	gene9883	LOC9268085	3	-	14752640	14752749	14752280	14752445	14753008	14753086	1396	18	12	36	36	200	100	0.3618811341	0.8829886672	0.429	0.333	0.096
1623	gene22677	LOC4344360	7	+	29308368	29308617	29308132	29308267	29309007	29309347	1623	202	20	653	82	200	100	0.3602775027	0.8829886672	0.835	0.799	0.036
1857	gene21233	LOC4343067	7	-	14521205	14521286	14520877	14520972	14521489	14521561	1857	11	2	39	15	181	100	0.3601049269	0.8829886672	0.752	0.59	0.162
2750	gene27082	LOC4348127	10	-	3118625	3118643	3118036	3118462	3118808	3118866	2750	17	42	39	70	118	100	0.3633802378	0.8829886672	0.255	0.321	-0.066
2802	gene12230	LOC4335079	4	+	5181619	5181844	5180241	5180555	5185539	5185604	2802	29	36	110	105	200	100	0.3591449853	0.8829886672	0.287	0.344	-0.057
2810	gene25065	LOC9267891	9	+	1637402	1637536	1636275	1636381	1639661	1639717	2810	82	0	242	3	200	100	0.3609241322	0.8829886672	1	0.976	0.024
542	gene31433	LOC9267893	12	-	3634577	3634739	3634351	3634495	3635349	3636141	542	2	23	5	135	200	100	0.3607541782	0.8829886672	0.042	0.018	0.024
742	gene23667	LOC4345219	8	+	12385207	12385468	12381551	12383972	12385857	12386150	742	13	14	57	41	200	100	0.3631561948	0.8829886672	0.317	0.41	-0.093
2978	gene26513	LOC4347656	9	-	20740070	20740090	20739652	20739802	20741581	20743206	2978	2	7	4	36	120	100	0.364181408	0.8832844309	0.192	0.085	0.107
1411	gene29706	LOC107279291	11	-	10562904	10562988	10556101	10556204	10567413	10567544	1411	3	86	1	95	184	100	0.3653711404	0.8852332493	0.019	0.006	0.013
1669	gene23357	LOC4344953	8	+	6735968	6736203	6732506	6732807	6736338	6736532	1669	128	0	646	6	200	100	0.3659081132	0.8855980945	1	0.982	0.018
2631	gene19490	LOC9266117	6	-	25289781	25289861	25289605	25289660	25290140	25290239	2631	0	3	6	20	180	100	0.3666921014	0.8865593845	0	0.143	-0.143
2385	gene1376	LOC4326973	1	-	12624574	12624600	12624432	12624501	12624738	12625291	2385	2	14	2	38	126	100	0.367891582	0.8885221349	0.102	0.04	0.062
1641	gene23526	LOC107281835	8	-	9489312	9489409	9488626	9488647	9491598	9492024	1641	67	1	157	0	197	100	0.3693185429	0.88862526	0.971	1	-0.029
2759	gene30201	LOC4350689	11	-	20104967	20104997	20104651	20104797	20105803	20105817	2759	6	168	26	484	130	100	0.3698728176	0.88862526	0.027	0.04	-0.013
2913	gene17308	LOC4339690	5	+	28667668	28667711	28666331	28667568	28668648	28668902	2913	0	4	1	3	143	100	0.3688220553	0.88862526	0	0.189	-0.189
474	gene897	LOC9272170	1	+	7198330	7198362	7197036	7197389	7199063	7199153	474	1	5	5	8	132	100	0.3689495342	0.88862526	0.132	0.321	-0.189
803	gene29749	LOC9271777	11	-	11519227	11519305	11518405	11518728	11519701	11521808	803	22	23	52	39	178	100	0.3695556217	0.88862526	0.35	0.428	-0.078
16	gene10907	LOC4333866	3	-	28568609	28568686	28567101	28567445	28568943	28571314	16	120	8	362	16	177	100	0.3707478977	0.8897949545	0.894	0.927	-0.033
1121	gene15760	LOC9269143	5	-	12681896	12682071	12680853	12681259	12685496	12685709	1121	9	2	23	11	200	100	0.3772028761	0.8904315713	0.692	0.511	0.181
1126	gene21486	LOC4343292	7	+	18563481	18563544	18563036	18563407	18563627	18563699	1126	200	63	559	204	163	100	0.3751859428	0.8904315713	0.661	0.627	0.034
1155	gene12288	LOC4335134	4	+	6518077	6518189	6517705	6517791	6518250	6518969	1155	542	21	1382	67	200	100	0.3776175774	0.8904315713	0.928	0.912	0.016
1205	gene3009	LOC107279874	1	-	31674560	31675466	31672924	31674478	31676094	31676153	1205	175	5	747	13	200	100	0.3734835589	0.8904315713	0.946	0.966	-0.02
1265	gene29974	LOC4350506	11	+	16731885	16732570	16709703	16709755	16733382	16733737	1265	13	0	48	3	200	100	0.374508985	0.8904315713	1	0.889	0.111
1828	gene29054	LOC9270769	11	+	2279908	2279921	2279687	2279801	2280028	2280199	1828	1	1	0	2	113	100	0.3726918017	0.8904315713	0.469	0	0.469
1912	gene23786	LOC107282077	8	+	15340202	15340308	15336858	15336999	15340754	15340826	1912	18	12	75	34	200	100	0.3766656852	0.8904315713	0.429	0.524	-0.095
1927	gene9575	LOC4332679	3	-	11634759	11634854	11632704	11634038	11635342	11635546	1927	3	30	13	72	195	100	0.3760505002	0.8904315713	0.049	0.085	-0.036
2032	gene32131	LOC4352240	12	-	18311880	18311999	18311228	18311364	18312111	18312264	2032	25	46	61	86	200	100	0.3766550845	0.8904315713	0.214	0.262	-0.048
2242	gene27505	LOC4348452	10	+	11301070	11301313	11300710	11300859	11301816	11303636	2242	72	18	192	36	200	100	0.377369961	0.8904315713	0.667	0.727	-0.06
2713	gene9004	LOC4332131	3	+	6702301	6702358	6701410	6701429	6702937	6703065	2713	53	0	177	3	157	100	0.3760942611	0.8904315713	1	0.974	0.026
2795	gene2326	LOC4326574	1	-	25530961	25531222	25530489	25530595	25531306	25531347	2795	24	2	89	3	200	100	0.3724247238	0.8904315713	0.857	0.937	-0.08
283	gene15443	LOC4338045	5	+	5976328	5976412	5976197	5976218	5976583	5976646	283	15	87	36	282	184	100	0.3737585483	0.8904315713	0.086	0.065	0.021
286	gene9413	LOC4332523	3	+	10260602	10260818	10259423	10259719	10261322	10261463	286	63	11	204	25	200	100	0.3759755814	0.8904315713	0.741	0.803	-0.062
649	gene31370	LOC4351564	12	+	3014135	3014213	3013299	3013874	3014313	3014574	649	2	0	3	2	178	100	0.3734512306	0.8904315713	1	0.457	0.543
781	gene3470	LOC4327428	1	-	35521304	35521373	35520902	35521013	35521686	35521752	781	67	2	242	3	169	100	0.3716446603	0.8904315713	0.952	0.979	-0.027
968	gene1588	LOC9270975	1	+	15761294	15761331	15760128	15760808	15761429	15761494	968	2	2	2	7	137	100	0.372461615	0.8904315713	0.422	0.173	0.249
2663	gene3735	LOC4324940	1	+	37775661	37775902	37773998	37774093	37776566	37778543	2663	118	43	312	94	200	100	0.3781606496	0.8907956925	0.578	0.624	-0.046
2570	gene18592	LOC4340814	6	-	11095726	11095842	11094932	11095211	11096486	11096648	2570	170	0	326	3	200	100	0.3790015987	0.8909452967	1	0.982	0.018
2851	gene30542	LOC4350929	11	+	24003054	24003752	24001630	24001941	24004216	24004788	2851	38	3	218	9	200	100	0.3787346354	0.8909452967	0.864	0.924	-0.06
1000	gene30216	LOC107279289	11	+	20311849	20312016	20304925	20305048	20312779	20312995	1000	12	1	48	1	200	100	0.3940155378	0.8929896457	0.857	0.96	-0.103
101	gene28087	LOC4348939	10	-	18330079	18330226	18329718	18329955	18331304	18331776	101	30	0	82	2	200	100	0.4026337404	0.8929896457	1	0.953	0.047
1072	gene10479	LOC4333472	3	-	23588398	23588462	23588140	23588305	23588553	23588650	1072	1	1	2	0	164	100	0.3840548508	0.8929896457	0.379	1	-0.621
1073	gene1103	LOC4326210	1	-	9043733	9043824	9042214	9042238	9045998	9046093	1073	10	0	41	3	191	100	0.4087413707	0.8929896457	1	0.877	0.123
1074	gene1103	LOC4326210	1	-	9050835	9051168	9049834	9049990	9051627	9051702	1074	48	7	147	14	200	100	0.40174597	0.8929896457	0.774	0.84	-0.066
1075	gene1103	LOC4326210	1	-	9045998	9046093	9043733	9043824	9046282	9047074	1075	10	0	40	3	195	100	0.4024749423	0.8929896457	1	0.872	0.128
1076	gene1103	LOC4326210	1	-	9045998	9046143	9043733	9043824	9046282	9048341	1076	10	0	41	3	200	100	0.4094426718	0.8929896457	1	0.872	0.128
1109	gene5842	LOC9272156	2	+	13303880	13303931	13302210	13302289	13304018	13304085	1109	8	3	21	15	151	100	0.4021768317	0.8929896457	0.638	0.481	0.157
1190	gene12446	LOC9266269	4	-	9900181	9900259	9899308	9899539	9901316	9901382	1190	162	7	552	16	178	100	0.4026901964	0.8929896457	0.929	0.951	-0.022
1200	gene18974	LOC4341119	6	+	17815409	17815475	17812068	17813737	17815727	17816170	1200	63	0	204	3	166	100	0.3834248595	0.8929896457	1	0.976	0.024
1213	gene25672	LOC4346933	9	+	12894723	12894783	12894400	12894454	12894970	12895123	1213	2	2	1	4	160	100	0.4012126185	0.8929896457	0.385	0.135	0.25
1248	gene32034	LOC4352171	12	+	15847292	15847364	15846338	15846441	15847549	15847763	1248	7	5	21	8	172	100	0.4026466236	0.8929896457	0.449	0.604	-0.155
1263	gene29974	LOC4350506	11	+	16731885	16732517	16709703	16709755	16733382	16733737	1263	12	0	46	3	200	100	0.3865624324	0.8929896457	1	0.885	0.115
1264	gene29974	LOC4350506	11	+	16731885	16732366	16709703	16709755	16733382	16733737	1264	9	0	36	3	200	100	0.4059164999	0.8929896457	1	0.857	0.143
1275	gene30390	LOC4350809	11	+	22314641	22314733	22310857	22311145	22315222	22316053	1275	9	5	24	7	192	100	0.3815716722	0.8929896457	0.484	0.641	-0.157
1330	gene3729	LOC4324937	1	+	37732800	37733020	37731881	37732025	37733904	37734720	1330	21	1	70	8	200	100	0.4089496188	0.8929896457	0.913	0.814	0.099
1421	gene25891	LOC4347116	9	+	15507050	15507194	15505216	15505361	15507327	15507595	1421	0	1	2	1	200	100	0.3822782151	0.8929896457	0	0.5	-0.5
1424	gene16645	LOC4339112	5	-	23585921	23585984	23585543	23585821	23586610	23586696	1424	0	1	4	3	163	100	0.405075196	0.8929896457	0	0.45	-0.45
1452	gene1505	LOC107277700	1	-	14581415	14581661	14581224	14581311	14587206	14587270	1452	10	10	55	36	200	100	0.404017194	0.8929896457	0.333	0.433	-0.1
146	gene23088	LOC4344713	8	-	3463329	3463417	3462817	3462982	3463661	3464295	146	63	92	251	312	188	100	0.3839261257	0.8929896457	0.267	0.3	-0.033
1514	gene6701	LOC4329945	2	-	23946130	23946255	23945497	23945539	23946436	23946614	1514	1	1	2	0	200	100	0.3863469846	0.8929896457	0.333	1	-0.667
1515	gene6701	LOC4329945	2	-	23946130	23946255	23945497	23945595	23946436	23946614	1515	1	0	2	3	200	100	0.3961754179	0.8929896457	1	0.25	0.75
1570	gene25943	LOC4347149	9	+	16072024	16072071	16071334	16071435	16072201	16072403	1570	256	6	870	13	147	100	0.3849835107	0.8929896457	0.967	0.979	-0.012
1571	gene25943	LOC4347149	9	+	16060543	16060651	16060219	16060294	16060734	16060811	1571	9	13	26	57	200	100	0.407404873	0.8929896457	0.257	0.186	0.071
1674	gene1111	LOC4324375	1	-	9115364	9115440	9114951	9115035	9115830	9115992	1674	10	103	27	201	176	100	0.4037901345	0.8929896457	0.052	0.071	-0.019
1700	gene22546	LOC4344230	7	+	28260131	28260181	28259466	28259524	28260257	28260364	1700	19	2	68	3	150	100	0.3935284189	0.8929896457	0.864	0.938	-0.074
1726	gene25111	LOC4346453	9	-	2397444	2397458	2397163	2397301	2397554	2401651	1726	17	46	51	104	114	100	0.394301623	0.8929896457	0.245	0.301	-0.056
1858	gene21233	LOC4343067	7	-	14521328	14521374	14520877	14520972	14521489	14521561	1858	19	2	72	15	146	100	0.3816072852	0.8929896457	0.867	0.767	0.1
1861	gene21233	LOC4343067	7	-	14523750	14523834	14522552	14522729	14524453	14524597	1861	11	9	33	17	184	100	0.4040906002	0.8929896457	0.399	0.513	-0.114
1899	gene6522	LOC9269114	2	-	22439259	22439349	22437583	22438287	22440714	22441019	1899	71	1	211	7	190	100	0.4084491015	0.8929896457	0.974	0.941	0.033
1911	gene23786	LOC107282077	8	+	15340202	15340308	15336858	15336994	15340754	15340826	1911	18	39	75	124	200	100	0.4003468345	0.8929896457	0.188	0.232	-0.044
1980	gene27535	LOC4348473	10	-	11694133	11694569	11693899	11694036	11694905	11695059	1980	65	0	395	5	200	100	0.3840680078	0.8929896457	1	0.975	0.025
2017	gene4236	LOC4326059	1	-	41491731	41491779	41490781	41490859	41491844	41492510	2017	53	1	202	1	148	100	0.4057092445	0.8929896457	0.973	0.993	-0.02
201	gene1628	LOC4325231	1	+	16499545	16500051	16498548	16498635	16502243	16503330	201	30	6	111	14	200	100	0.4024496101	0.8929896457	0.714	0.799	-0.085
2021	gene4236	LOC4326059	1	-	41491731	41491776	41488410	41490859	41491844	41492510	2021	50	1	190	1	145	100	0.4000487255	0.8929896457	0.972	0.992	-0.02
2033	gene8612	LOC9270492	3	+	3726289	3726431	3724573	3726217	3727439	3727598	2033	16	0	43	2	200	100	0.4094817267	0.8929896457	1	0.915	0.085
2040	gene23606	LOC9270913	8	-	11038040	11038195	11037750	11037955	11050072	11050152	2040	0	1	2	1	200	100	0.3822782151	0.8929896457	0	0.5	-0.5
2098	gene26160	LOC9268732	9	-	18103323	18103551	18102246	18102390	18104309	18104489	2098	44	0	115	2	200	100	0.4028858079	0.8929896457	1	0.966	0.034
2293	gene5849	LOC9270817	2	-	13468053	13468360	13467825	13467933	13469137	13469293	2293	84	2	462	5	200	100	0.3865900532	0.8929896457	0.955	0.979	-0.024
2344	gene19992	LOC9268482	6	+	30062575	30062851	30062162	30062448	30062952	30063754	2344	4	3	26	9	200	100	0.400553303	0.8929896457	0.4	0.591	-0.191
2383	gene6200	LOC4329506	2	+	19069371	19069461	19067740	19067833	19069932	19070103	2383	18	2	74	16	190	100	0.3938112843	0.8929896457	0.826	0.709	0.117
2581	gene4334	LOC4325392	1	-	42268203	42268210	42267997	42268116	42268362	42268409	2581	3	3	3	8	107	100	0.3884958841	0.8929896457	0.483	0.26	0.223
2615	gene25405	LOC4346703	9	-	8883165	8883222	8880925	8881540	8883443	8883490	2615	2	4	2	1	157	100	0.4049521016	0.8929896457	0.242	0.56	-0.318
269	gene8384	LOC4331539	3	-	1991905	1991961	1990396	1991058	1992432	1992582	269	0	1	3	2	156	100	0.3990245961	0.8929896457	0	0.49	-0.49
2723	gene5647	LOC4329027	2	+	10503049	10503206	10501638	10501898	10504671	10508497	2723	84	0	266	3	200	100	0.3942769313	0.8929896457	1	0.978	0.022
2757	gene309	LOC4325457	1	-	2352273	2352315	2351539	2351716	2353227	2353353	2757	0	7	1	7	142	100	0.3951743402	0.8929896457	0	0.091	-0.091
2788	gene13417	LOC4336152	4	+	23828492	23828540	23828215	23828398	23828812	23829387	2788	4	17	7	54	148	100	0.4034813501	0.8929896457	0.137	0.081	0.056
2807	gene1134	LOC4326270	1	-	9322660	9322736	9320831	9321613	9323053	9323352	2807	25	1	95	1	176	100	0.3956024744	0.8929896457	0.934	0.982	-0.048
2818	gene10693	LOC4333675	3	+	26348860	26349212	26348090	26348227	26350038	26350313	2818	18	0	48	2	200	100	0.4048635575	0.8929896457	1	0.923	0.077
2866	gene8603	LOC4331754	3	+	3695988	3696087	3695261	3695483	3696405	3696738	2866	4	0	14	3	199	100	0.4024868246	0.8929896457	1	0.701	0.299
2926	gene26181	LOC4347368	9	+	18301446	18301492	18300510	18300613	18303727	18303792	2926	35	11	118	51	146	100	0.40608383	0.8929896457	0.685	0.613	0.072
2990	gene28869	LOC4349632	11	-	945444	945493	945166	945279	945588	945799	2990	0	1	3	2	149	100	0.3994306602	0.8929896457	0	0.502	-0.502
3000	gene2839	LOC4323917	1	+	30357535	30357587	30353264	30353433	30357730	30358424	3000	3	22	11	44	152	100	0.3859403622	0.8929896457	0.082	0.141	-0.059
3018	gene11632	LOC107280358	3	-	34303508	34303628	34302705	34302802	34304139	34304915	3018	1	0	2	3	200	100	0.3961754179	0.8929896457	1	0.25	0.75
301	gene27580	LOC4348508	10	-	12341937	12341993	12339940	12341214	12342484	12343726	301	17	2	94	5	156	100	0.4042940692	0.8929896457	0.845	0.923	-0.078
363	gene27320	LOC4348285	10	+	8071523	8071605	8070350	8070766	8072432	8072514	363	14	3	31	3	182	100	0.390725806	0.8929896457	0.719	0.85	-0.131
367	gene28507	LOC4349316	10	-	21594925	21595037	21594175	21594425	21595171	21595282	367	2	1	3	0	200	100	0.3925755485	0.8929896457	0.5	1	-0.5
373	gene1749	LOC4323976	1	-	18438036	18438091	18437345	18437433	18438549	18441787	373	2	0	8	4	155	100	0.394769394	0.8929896457	1	0.563	0.437
429	gene23679	LOC9268934	8	+	12876572	12876671	12875157	12875672	12876774	12876961	429	4	0	19	4	199	100	0.3965922165	0.8929896457	1	0.705	0.295
441	gene32746	LOC4352784	12	+	26022401	26022494	26021727	26021942	26023391	26023459	441	1	33	4	51	193	100	0.3944486055	0.8929896457	0.015	0.039	-0.024
476	gene16082	LOC107281147	5	+	17786939	17787037	17786283	17786418	17788173	17788317	476	2	7	7	11	198	100	0.4048779827	0.8929896457	0.126	0.243	-0.117
552	gene8598	LOC4331748	3	+	3667673	3667808	3664583	3665002	3667955	3669937	552	5	8	14	12	200	100	0.381090464	0.8929896457	0.238	0.368	-0.13
590	gene24134	LOC4345624	8	-	20619814	20619897	20619500	20619598	20619981	20620129	590	3	3	12	5	183	100	0.4032370012	0.8929896457	0.353	0.567	-0.214
591	gene24253	LOC4345731	8	-	22084950	22085186	22084762	22084834	22085403	22085609	591	68	0	415	5	200	100	0.392725229	0.8929896457	1	0.976	0.024
722	gene27169	LOC4348181	10	+	4746293	4746443	4745910	4745996	4746686	4746924	722	1	2	7	4	200	100	0.4071554643	0.8929896457	0.2	0.467	-0.267
738	gene13622	LOC4336350	4	+	25377402	25377513	25375721	25376492	25378553	25378870	738	1	0	1	2	200	100	0.3834912933	0.8929896457	1	0.2	0.8
763	gene19205	LOC4341323	6	-	21744336	21744417	21738449	21738483	21747861	21747972	763	7	0	6	1	181	100	0.3851472336	0.8929896457	1	0.768	0.232
855	gene18417	LOC4340666	6	-	8031859	8031917	8031226	8031427	8032007	8032288	855	1	0	3	4	158	100	0.4049851924	0.8929896457	1	0.322	0.678
890	gene3840	LOC4324891	1	-	38524592	38524679	38524443	38524505	38525641	38525740	890	0	5	2	12	187	100	0.3962288709	0.8929896457	0	0.082	-0.082
896	gene1014	LOC4327220	1	-	8214800	8214875	8213585	8213694	8214997	8215131	896	275	259	519	535	175	100	0.3978721902	0.8929896457	0.378	0.357	0.021
899	gene25064	LOC9272124	9	-	1614503	1614777	1613727	1613825	1614864	1614954	899	37	82	136	250	200	100	0.407203723	0.8929896457	0.184	0.214	-0.03
918	gene10	LOC4326462	1	+	77870	77901	75618	77406	78108	78191	918	17	4	82	11	131	100	0.4051395229	0.8929896457	0.764	0.851	-0.087
921	gene6179	LOC4329487	2	+	18860956	18861042	18860261	18860638	18861365	18863203	921	2	6	5	35	186	100	0.404461929	0.8929896457	0.152	0.071	0.081
94	gene3104	LOC4325593	1	+	32418899	32418967	32418488	32418593	32419171	32420220	94	11	0	42	3	168	100	0.3852172305	0.8929896457	1	0.893	0.107
965	gene4355	LOC4324546	1	-	42396814	42396910	42396652	42396742	42397004	42397046	965	126	7	428	16	196	100	0.4086471493	0.8929896457	0.902	0.932	-0.03
993	gene22564	LOC4344247	7	-	28399784	28399892	28396359	28397613	28400051	28400309	993	2	1	3	0	200	100	0.3925755485	0.8929896457	0.5	1	-0.5
128	gene1601	LOC4325426	1	+	15978582	15978609	15977592	15977739	15979953	15980049	128	128	5	488	12	127	100	0.4112120504	0.8959106649	0.953	0.97	-0.017
1864	gene21410	LOC4343229	7	-	17428672	17428712	17427887	17428003	17429152	17429426	1864	3	80	14	221	140	100	0.4118739361	0.8960315052	0.026	0.043	-0.017
991	gene22564	LOC4344247	7	-	28394138	28394490	28393089	28393904	28394681	28394783	991	2	3	13	8	200	100	0.412049392	0.8960315052	0.25	0.448	-0.198
2755	gene1266	LOC4325774	1	-	10981399	10981423	10981175	10981320	10982211	10982978	2755	46	55	124	122	124	100	0.4135455101	0.8975817321	0.403	0.45	-0.047
681	gene2411	LOC4324173	1	-	26525936	26526003	26525579	26525654	26526414	26526480	681	50	4	152	7	167	100	0.4133477043	0.8975817321	0.882	0.929	-0.047
1394	gene1478	LOC9266323	1	+	14256480	14256608	14256242	14256354	14257321	14257636	1394	14	0	38	2	200	100	0.4151710213	0.897946538	1	0.905	0.095
175	gene28485	LOC4349296	10	-	21443199	21443259	21442716	21442797	21443508	21443648	175	40	43	124	108	160	100	0.4146968316	0.897946538	0.368	0.418	-0.05
2539	gene26496	LOC4347637	9	-	20592299	20592439	20591510	20591647	20593661	20594611	2539	5	9	15	46	200	100	0.4144385702	0.897946538	0.217	0.14	0.077
2658	gene4951	LOC4328404	2	+	3467717	3467846	3465941	3467465	3468054	3468753	2658	4	5	15	35	200	100	0.4152806851	0.897946538	0.286	0.176	0.11
1693	gene27317	LOC4348288	10	-	7994361	7994483	7993301	7993743	7994580	7995904	1693	142	50	397	163	200	100	0.4160588253	0.8987811758	0.587	0.549	0.038
1011	gene1827	LOC9270848	1	+	19879230	19879320	19878744	19878846	19879754	19880468	1011	105	15	374	41	190	100	0.4198884353	0.9002666046	0.787	0.828	-0.041
1021	gene23009	LOC9268118	8	-	2577807	2578228	2577152	2577230	2580158	2580227	1021	89	33	266	81	200	100	0.4179768535	0.9002666046	0.574	0.621	-0.047
1584	gene25943	LOC4347149	9	+	16071234	16071248	16070983	16071054	16071334	16071435	1584	3	156	4	465	114	100	0.4175783098	0.9002666046	0.017	0.007	0.01
1895	gene21240	LOC4343078	7	+	14611591	14611832	14609035	14609138	14613128	14613196	1895	15	2	52	3	200	100	0.4186115254	0.9002666046	0.789	0.897	-0.108
2820	gene10693	LOC4333675	3	+	26349853	26349923	26348526	26349212	26350038	26350313	2820	0	7	1	8	170	100	0.4191616413	0.9002666046	0	0.068	-0.068
2958	gene18893	LOC4341060	6	-	16477900	16477976	16475406	16475458	16478929	16479038	2958	8	1	29	9	176	100	0.417859706	0.9002666046	0.82	0.647	0.173
2977	gene14890	LOC4337553	5	-	264556	264667	263693	264126	264763	264908	2977	61	8	231	21	200	100	0.4191583112	0.9002666046	0.792	0.846	-0.054
707	gene11345	LOC4334293	3	+	32210006	32210057	32208870	32209130	32210186	32210365	707	23	69	56	133	151	100	0.4198887436	0.9002666046	0.181	0.218	-0.037
2303	gene10317	LOC107277248	3	-	21520486	21520495	21518913	21520292	21520865	21522105	2303	0	2	2	4	109	100	0.4205080458	0.9007518141	0	0.314	-0.314
100	gene29747	LOC9267506	11	-	11443678	11444759	11442362	11442653	11445807	11446275	100	15	1	51	8	200	100	0.4297069308	0.9018280803	0.882	0.761	0.121
1107	gene22096	LOC4343822	7	-	24526737	24526790	24519207	24519377	24527528	24527698	1107	1	8	4	12	153	100	0.4253732936	0.9018280803	0.076	0.179	-0.103
1183	gene30886	LOC4351178	11	+	28498473	28498482	28498279	28498365	28498854	28498976	1183	2	15	3	51	109	100	0.4233817859	0.9018280803	0.109	0.051	0.058
1209	gene25672	LOC4346933	9	+	12894723	12894811	12894400	12894454	12894970	12895123	1209	5	2	4	4	188	100	0.4337629842	0.9018280803	0.571	0.347	0.224
1346	gene4628	LOC4328106	2	-	1037358	1037445	1036741	1037279	1038514	1040259	1346	1	2	8	5	187	100	0.4321683929	0.9018280803	0.211	0.461	-0.25
1444	gene9212	LOC4332328	3	-	8605816	8605938	8603940	8604280	8606033	8606613	1444	39	17	165	55	200	100	0.424782576	0.9018280803	0.534	0.6	-0.066
1642	gene31432	LOC4351629	12	+	3625086	3625149	3623562	3623646	3625278	3625423	1642	55	3	108	10	163	100	0.433322121	0.9018280803	0.918	0.869	0.049
1720	gene25111	LOC4346453	9	-	2403303	2403386	2402987	2403059	2404197	2404366	1720	65	12	234	32	183	100	0.4237887452	0.9018280803	0.747	0.8	-0.053
173	gene11603	LOC9266411	3	+	34042817	34042881	34040550	34040646	34044410	34044545	173	32	48	105	128	164	100	0.433994927	0.9018280803	0.289	0.333	-0.044
1887	gene11908	LOC4334829	3	-	36006858	36006950	36004232	36006616	36007211	36007505	1887	45	35	158	150	192	100	0.4314326235	0.9018280803	0.401	0.354	0.047
1904	gene11633	LOC107280356	3	+	34307034	34307141	34306141	34306244	34307298	34307501	1904	1	3	6	6	200	100	0.4222278226	0.9018280803	0.143	0.333	-0.19
1958	gene18303	LOC9271675	6	-	6907512	6907593	6905875	6907407	6907679	6908049	1958	7	5	32	13	181	100	0.421872737	0.9018280803	0.436	0.576	-0.14
2161	gene24738	LOC4346145	8	+	26603168	26603214	26601164	26601628	26603349	26603464	2161	289	33	773	74	146	100	0.4303541754	0.9018280803	0.857	0.877	-0.02
2260	gene32350	LOC9266439	12	+	21562652	21562748	21560887	21560984	21562872	21562944	2260	8	1	95	4	196	100	0.4272304841	0.9018280803	0.803	0.924	-0.121
2289	gene24093	LOC9272445	8	-	20157400	20157496	20156663	20156865	20160264	20160351	2289	2	1	9	1	196	100	0.4336762907	0.9018280803	0.505	0.821	-0.316
2291	gene5849	LOC9270817	2	-	13468053	13468197	13467825	13467933	13469137	13469293	2291	49	2	253	5	200	100	0.427317978	0.9018280803	0.925	0.962	-0.037
2351	gene16151	LOC4338648	5	-	18511306	18511396	18510323	18510571	18512080	18512182	2351	32	0	151	3	190	100	0.429621618	0.9018280803	1	0.964	0.036
2411	gene27696	LOC4348598	10	+	14240453	14240569	14240174	14240240	14252973	14253624	2411	2	37	11	109	200	100	0.4220371728	0.9018280803	0.026	0.048	-0.022
2455	gene10456	LOC4333453	3	-	23383167	23383283	23382291	23382917	23383746	23384101	2455	42	1	89	5	200	100	0.4318169034	0.9018280803	0.955	0.899	0.056
2483	gene26660	LOC4347782	9	-	21756712	21756964	21756552	21756589	21757191	21757305	2483	21	26	72	68	200	100	0.428881746	0.9018280803	0.288	0.346	-0.058
2532	gene8450	LOC4331604	3	+	2532316	2532357	2531602	2531641	2532464	2534543	2532	16	1	56	1	141	100	0.4290934883	0.9018280803	0.919	0.975	-0.056
2533	gene29472	LOC9271293	11	-	6540744	6540822	6538675	6539151	6542269	6544503	2533	7	25	20	48	178	100	0.4330355621	0.9018280803	0.136	0.19	-0.054
2624	gene13338	LOC4336079	4	-	23154202	23154335	23154053	23154115	23155070	23155241	2624	29	0	86	2	200	100	0.4245048904	0.9018280803	1	0.956	0.044
2743	gene16427	LOC9270028	5	-	21559872	21560175	21557453	21558546	21561843	21561974	2743	38	18	103	37	200	100	0.4296260022	0.9018280803	0.514	0.582	-0.068
2823	gene10693	LOC4333675	3	+	26348694	26349212	26348090	26348227	26350038	26350313	2823	23	0	69	2	200	100	0.4305650313	0.9018280803	1	0.945	0.055
282	gene15443	LOC4338045	5	+	5977033	5977070	5976583	5976646	5977595	5977643	282	0	137	4	286	137	100	0.4262509302	0.9018280803	0	0.01	-0.01
313	gene31088	LOC4351349	12	+	941963	942111	940653	940988	942873	944075	313	58	3	147	4	200	100	0.4300125477	0.9018280803	0.906	0.948	-0.042
563	gene5922	LOC4329282	2	-	15154116	15154178	15153668	15154037	15154355	15154440	563	1	7	1	25	162	100	0.4324184031	0.9018280803	0.081	0.024	0.057
569	gene7229	LOC4330464	2	+	29192792	29192898	29190324	29192120	29193357	29193910	569	21	0	62	2	200	100	0.4280868691	0.9018280803	1	0.939	0.061
654	gene10759	LOC4333729	3	+	27120336	27120429	27120055	27120225	27120537	27120659	654	4	29	14	63	193	100	0.4338434494	0.9018280803	0.067	0.103	-0.036
852	gene29208	LOC9266358	11	+	3635102	3635231	3634047	3635018	3635308	3638025	852	40	4	152	9	200	100	0.4247857162	0.9018280803	0.833	0.894	-0.061
884	gene17392	LOC4339764	5	+	29254460	29254529	29254177	29254287	29254826	29254932	884	79	6	240	12	169	100	0.4330134323	0.9018280803	0.886	0.922	-0.036
914	gene19734	LOC107275963	6	+	27784528	27784820	27782890	27783029	27785157	27785262	914	13	6	49	14	200	100	0.4260515383	0.9018280803	0.52	0.636	-0.116
2153	gene23650	LOC4345203	8	-	11986086	11986166	11984647	11985185	11986673	11986896	2153	10	20	26	36	180	100	0.4345123998	0.9020855257	0.217	0.286	-0.069
2930	gene29597	LOC4350213	11	-	8169115	8169200	8165890	8166577	8169738	8170147	2930	93	45	238	97	185	100	0.4353968273	0.9031036454	0.528	0.57	-0.042
1832	gene32221	LOC9266999	12	+	19647618	19647663	19645105	19647176	19648452	19648634	1832	0	3	1	3	145	100	0.4365613674	0.9038831564	0	0.187	-0.187
2789	gene7951	LOC4331138	2	+	34984907	34985006	34984216	34984334	34985081	34985409	2789	11	0	69	4	199	100	0.4362283534	0.9038831564	1	0.897	0.103
2424	gene27696	LOC4348598	10	+	14239915	14239926	14237765	14237928	14252973	14253624	2424	2	4	8	7	111	100	0.4374681692	0.9042528812	0.311	0.507	-0.196
2955	gene28703	LOC4349505	10	+	23060189	23061946	23055649	23056517	23062317	23065129	2955	20	0	61	2	200	100	0.4375289901	0.9042528812	1	0.938	0.062
2145	gene3397	LOC9268561	1	-	34911492	34911616	34910742	34910861	34911716	34911767	2145	25	3	64	4	200	100	0.437947203	0.9043017921	0.806	0.889	-0.083
1040	gene30585	LOC9271462	11	-	24422257	24422320	24421516	24422018	24437764	24438345	1040	12	2	97	8	163	100	0.4456994966	0.9045844859	0.786	0.881	-0.095
1195	gene26431	LOC4347569	9	+	20049919	20050021	20045306	20046548	20050457	20050489	1195	7	12	17	45	200	100	0.4438833426	0.9045844859	0.226	0.159	0.067
1223	gene6432	LOC4329705	2	-	21495928	21496044	21494060	21494220	21497106	21497159	1223	8	0	50	4	200	100	0.443824229	0.9045844859	1	0.862	0.138
1230	gene17046	LOC4339457	5	-	26799120	26799215	26798542	26798613	26799341	26799422	1230	86	0	304	3	195	100	0.4564724638	0.9045844859	1	0.981	0.019
1245	gene32034	LOC4352171	12	+	15846386	15846441	15846203	15846263	15847549	15847763	1245	6	1	9	4	155	100	0.4466592443	0.9045844859	0.795	0.592	0.203
1355	gene10506	LOC4333500	3	+	23856621	23856688	23855988	23856117	23857031	23857178	1355	16	8	34	25	167	100	0.4517245632	0.9045844859	0.545	0.449	0.096
1541	gene8824	LOC9271741	3	+	5308778	5309116	5304938	5307482	5309598	5309669	1541	14	0	44	2	200	100	0.4528594333	0.9045844859	1	0.917	0.083
1665	gene31903	LOC9267586	12	+	12351302	12351543	12349442	12350951	12351913	12353615	1665	5	13	22	36	200	100	0.4396068157	0.9045844859	0.161	0.234	-0.073
166	gene15390	LOC4338003	5	-	5260180	5260264	5258971	5259148	5261993	5262141	166	6	2	10	7	184	100	0.4536477197	0.9045844859	0.62	0.437	0.183
1692	gene27317	LOC4348288	10	-	7994361	7994483	7993301	7993743	7994588	7995904	1692	142	5	397	9	200	100	0.4515578031	0.9045844859	0.934	0.957	-0.023
1835	gene12509	LOC9267104	4	+	11794574	11794779	11784270	11784395	11795164	11795264	1835	5	5	40	67	200	100	0.4479170838	0.9045844859	0.333	0.23	0.103
1859	gene21233	LOC4343067	7	-	14520728	14520776	14520247	14520660	14520877	14520972	1859	72	2	223	11	148	100	0.4546225484	0.9045844859	0.961	0.932	0.029
190	gene30214	LOC107276502	11	+	20269387	20269510	20268857	20268896	20270558	20270671	190	10	1	8	0	200	100	0.456633617	0.9045844859	0.833	1	-0.167
191	gene30214	LOC107276502	11	+	20269375	20269510	20268857	20268896	20270558	20270671	191	10	1	8	0	200	100	0.456633617	0.9045844859	0.833	1	-0.167
2123	gene8145	LOC4331306	3	+	273057	273274	272301	272465	274047	274833	2123	46	80	119	245	200	100	0.4385554197	0.9045844859	0.223	0.195	0.028
2300	gene5642	LOC4329022	2	+	10387176	10387234	10386278	10386549	10388172	10388482	2300	2	0	7	3	158	100	0.4404273743	0.9045844859	1	0.596	0.404
2396	gene112	LOC4326106	1	+	772019	772123	771072	771213	772339	772363	2396	65	46	427	257	200	100	0.441379002	0.9045844859	0.414	0.454	-0.04
2421	gene27696	LOC4348598	10	+	14240174	14240240	14238374	14238457	14252973	14253624	2421	25	1	80	1	166	100	0.4559517236	0.9045844859	0.938	0.98	-0.042
2489	gene21428	LOC4343245	7	+	17779271	17779340	17778646	17778782	17780055	17780476	2489	20	4	115	14	169	100	0.4440666068	0.9045844859	0.747	0.829	-0.082
2523	gene31035	LOC107278454	12	-	660147	660326	658722	660061	661017	661410	2523	4	0	4	1	200	100	0.4429894093	0.9045844859	1	0.667	0.333
2527	gene4471	LOC4324311	1	-	43164672	43164716	43164126	43164544	43165146	43165383	2527	10	128	43	417	144	100	0.4458190564	0.9045844859	0.051	0.067	-0.016
2529	gene8450	LOC4331604	3	+	2532105	2532357	2531602	2531641	2532464	2534543	2529	40	1	129	1	200	100	0.4487884393	0.9045844859	0.952	0.985	-0.033
2589	gene12244	LOC4335098	4	-	5529165	5529290	5528232	5528347	5530086	5530333	2589	71	437	161	879	200	100	0.4406269863	0.9045844859	0.075	0.084	-0.009
2630	gene10612	LOC4333604	3	-	25520976	25521039	25520783	25520894	25521557	25521599	2630	28	56	97	159	163	100	0.4547989199	0.9045844859	0.235	0.272	-0.037
2721	gene5647	LOC4329027	2	+	10503323	10503415	10503049	10503206	10504671	10508497	2721	25	54	85	149	192	100	0.4540126802	0.9045844859	0.194	0.229	-0.035
2726	gene5647	LOC4329027	2	+	10501638	10501898	10497830	10498023	10503049	10503206	2726	34	0	174	3	200	100	0.4543060728	0.9045844859	1	0.967	0.033
2773	gene10794	LOC4333761	3	-	27433961	27434042	27431848	27432572	27434335	27434441	2773	14	26	51	71	181	100	0.450816968	0.9045844859	0.229	0.284	-0.055
2812	gene24427	LOC4345879	8	+	24007936	24008215	24005483	24006728	24008521	24008679	2812	261	2	654	9	200	100	0.4492253952	0.9045844859	0.985	0.973	0.012
2828	gene10363	LOC9268250	3	-	22168795	22168920	22168268	22168696	22169798	22169924	2828	123	57	380	153	200	100	0.4555848677	0.9045844859	0.519	0.554	-0.035
2880	gene11879	LOC9269595	3	+	35843132	35843494	35841634	35841807	35844990	35845146	2880	23	0	74	2	200	100	0.4489475481	0.9045844859	1	0.949	0.051
28	gene18989	LOC4341131	6	+	18005587	18005718	18000812	18002193	18006093	18006345	28	10	2	34	3	200	100	0.4423186782	0.9045844859	0.714	0.85	-0.136
2956	gene28703	LOC4349505	10	+	23060198	23061946	23056439	23056517	23062317	23065129	2956	19	0	60	2	200	100	0.4476210133	0.9045844859	1	0.938	0.062
362	gene27320	LOC4348285	10	+	8071523	8071580	8070350	8070766	8072432	8072514	362	6	3	13	3	157	100	0.4476033453	0.9045844859	0.56	0.734	-0.174
412	gene11272	LOC4334220	3	+	31678065	31678149	31677132	31677429	31678249	31678607	412	0	2	4	11	184	100	0.4548342893	0.9045844859	0	0.165	-0.165
454	gene27362	LOC4348331	10	+	9257297	9257349	9256248	9256610	9258730	9258827	454	30	1	80	6	152	100	0.4543345881	0.9045844859	0.952	0.898	0.054
477	gene16082	LOC107281147	5	+	17786973	17787037	17786179	17786418	17788173	17788317	477	1	7	4	11	164	100	0.4554981972	0.9045844859	0.08	0.181	-0.101
539	gene5213	LOC4328643	2	+	5607752	5607806	5606957	5607035	5608059	5608119	539	64	17	133	27	154	100	0.4427288666	0.9045844859	0.71	0.762	-0.052
551	gene8598	LOC4331748	3	+	3667673	3667808	3664583	3665002	3667853	3667876	551	5	0	14	2	200	100	0.4552449965	0.9045844859	1	0.778	0.222
632	gene23442	LOC9266931	8	+	8304180	8304353	8303841	8304060	8304893	8305230	632	12	1	41	1	200	100	0.4478742005	0.9045844859	0.857	0.953	-0.096
641	gene23415	LOC4344995	8	-	7967541	7967601	7964097	7966098	7968343	7968562	641	1	26	5	57	160	100	0.4561621089	0.9045844859	0.023	0.052	-0.029
704	gene6513	LOC4329779	2	+	22358473	22358542	22355509	22355683	22359876	22361014	704	3	4	8	5	169	100	0.4541244463	0.9045844859	0.307	0.486	-0.179
758	gene2589	LOC4324116	1	+	28346886	28347005	28345846	28346412	28347688	28349254	758	15	21	50	52	200	100	0.45360287	0.9045844859	0.263	0.325	-0.062
786	gene1684	LOC4324039	1	+	17607826	17607869	17607205	17607334	17608032	17608422	786	0	1	6	6	143	100	0.4470785913	0.9045844859	0	0.412	-0.412
873	gene20603	LOC4342521	7	+	3845939	3846032	3845748	3845816	3846131	3847181	873	13	6	34	24	193	100	0.4535220723	0.9045844859	0.529	0.423	0.106
915	gene7065	LOC4330301	2	+	27550584	27550652	27549672	27549791	27550801	27550943	915	7	21	26	53	168	100	0.440781794	0.9045844859	0.166	0.226	-0.06
917	gene19977	LOC4342018	6	-	29957569	29957585	29956893	29956984	29957699	29957843	917	2	34	3	109	116	100	0.4412434498	0.9045844859	0.048	0.023	0.025
919	gene10	LOC4326462	1	+	77870	77890	75618	77406	78108	78191	919	9	4	43	11	120	100	0.4452243409	0.9045844859	0.652	0.765	-0.113
1149	gene8927	LOC4332061	3	+	6076036	6076090	6075799	6075949	6078850	6079239	1149	2	1	20	3	154	100	0.4574959892	0.9047289105	0.565	0.812	-0.247
1651	gene12396	LOC9272732	4	+	8591953	8592063	8591705	8591786	8592181	8592269	1651	3	6	12	44	200	100	0.4572109457	0.9047289105	0.2	0.12	0.08
1312	gene31789	LOC107279780	12	+	9807164	9807638	9798787	9800144	9807747	9808001	1312	3	0	3	1	200	100	0.4591972873	0.9051273061	1	0.6	0.4
1357	gene10506	LOC4333500	3	+	23856621	23856688	23855988	23856028	23857031	23857178	1357	16	2	34	8	167	100	0.4590060316	0.9051273061	0.827	0.718	0.109
1936	gene5911	LOC4329276	2	-	15001242	15001296	15000086	15001099	15001401	15001461	1936	9	3	13	8	154	100	0.4592770755	0.9051273061	0.661	0.513	0.148
892	gene10864	LOC4333826	3	-	28139944	28140062	28139480	28139620	28140282	28140353	892	3	0	3	1	200	100	0.4591972873	0.9051273061	1	0.6	0.4
2185	gene12099	LOC4335002	4	+	2024106	2024139	2023265	2023337	2024262	2024403	2185	62	3	139	11	133	100	0.4597836844	0.9053472548	0.94	0.905	0.035
2501	gene32639	LOC4352691	12	+	25021935	25022944	25015823	25015960	25024113	25024155	2501	269	2	448	0	200	100	0.4625284153	0.9091896465	0.985	1	-0.015
2577	gene18652	LOC9269280	6	-	11992504	11992689	11989394	11989802	11992781	11993287	2577	53	23	77	26	200	100	0.4621840806	0.9091896465	0.535	0.597	-0.062
1077	gene1103	LOC4326210	1	-	9047012	9047074	9046282	9046365	9047609	9048341	1077	0	1	3	3	162	100	0.4662734512	0.9093499487	0	0.382	-0.382
1124	gene14395	LOC4337087	4	+	31999808	31999835	31999364	31999721	32000750	32000984	1124	1	90	4	160	127	100	0.4690163881	0.9093499487	0.009	0.019	-0.01
114	gene30324	LOC9270404	11	-	21509313	21509460	21509003	21509084	21509561	21509640	114	214	3	883	19	200	100	0.4888832608	0.9093499487	0.973	0.959	0.014
1196	gene10861	LOC4333823	3	+	28111253	28111361	28111071	28111157	28111506	28111814	1196	117	2	342	3	200	100	0.489588934	0.9093499487	0.967	0.983	-0.016
1207	gene11777	LOC4334705	3	-	35149437	35149447	35148706	35148889	35149518	35149736	1207	15	70	29	173	110	100	0.4873367199	0.9093499487	0.163	0.132	0.031
1217	gene24500	LOC4345940	8	-	24649460	24649526	24648382	24648840	24649665	24649893	1217	2	0	5	2	166	100	0.4743912581	0.9093499487	1	0.601	0.399
1219	gene24500	LOC4345940	8	-	24649440	24649526	24648382	24648840	24649665	24649892	1219	2	0	5	2	186	100	0.4754458035	0.9093499487	1	0.573	0.427
1296	gene31734	LOC4351897	12	-	8677900	8677985	8672270	8672422	8679144	8679518	1296	16	6	47	26	185	100	0.4727138094	0.9093499487	0.59	0.494	0.096
1356	gene10506	LOC4333500	3	+	23856621	23856688	23855988	23856117	23857036	23857178	1356	16	24	34	67	167	100	0.4843338706	0.9093499487	0.285	0.233	0.052
1457	gene15185	LOC4337828	5	-	2908511	2908595	2908157	2908245	2908707	2908807	1457	37	0	124	2	184	100	0.4728442246	0.9093499487	1	0.971	0.029
1495	gene16204	LOC4338699	5	-	19221384	19221447	19220406	19220548	19222279	19222410	1495	21	2	91	15	163	100	0.485747783	0.9093499487	0.866	0.788	0.078
1544	gene8824	LOC9271741	3	+	5308827	5309116	5304938	5307482	5309598	5309669	1544	11	0	37	2	200	100	0.476083095	0.9093499487	1	0.902	0.098
1614	gene22315	LOC9271378	7	+	26388611	26388651	26388440	26388512	26389388	26389450	1614	4	13	7	38	140	100	0.4828082923	0.9093499487	0.18	0.116	0.064
1662	gene27613	LOC4348532	10	-	13037946	13038082	13037419	13037569	13038414	13038464	1662	21	14	99	50	200	100	0.4810248465	0.9093499487	0.429	0.497	-0.068
169	gene15390	LOC4338003	5	-	5260180	5260311	5258971	5259115	5261993	5262146	169	9	0	13	1	200	100	0.4833115381	0.9093499487	1	0.867	0.133
1722	gene25111	LOC4346453	9	-	2401381	2401481	2397114	2400579	2401563	2401651	1722	44	16	183	84	200	100	0.4666010646	0.9093499487	0.579	0.521	0.058
1758	gene24114	LOC9267871	8	-	20395304	20395538	20393493	20394149	20396454	20396620	1758	15	6	50	13	200	100	0.4702453926	0.9093499487	0.556	0.658	-0.102
1767	gene2746	LOC4325939	1	+	29639807	29639849	29637807	29638351	29639962	29640049	1767	2	0	2	1	142	100	0.480432822	0.9093499487	1	0.585	0.415
1777	gene29532	LOC9270334	11	-	7398256	7398360	7397619	7397704	7398442	7398537	1777	12	57	63	234	200	100	0.480170521	0.9093499487	0.095	0.119	-0.024
1806	gene15677	LOC9267632	5	-	10533607	10533686	10532785	10532966	10533749	10534496	1806	41	4	158	23	179	100	0.4794842678	0.9093499487	0.851	0.793	0.058
1823	gene10047	LOC4333089	3	+	16890937	16891057	16890088	16890187	16891537	16891641	1823	20	0	70	2	200	100	0.473622805	0.9093499487	1	0.946	0.054
1831	gene8895	LOC4332030	3	+	5808857	5808945	5807858	5808024	5810010	5812708	1831	1	0	2	2	188	100	0.4885982926	0.9093499487	1	0.347	0.653
1845	gene30093	LOC9271860	11	+	18511718	18511792	18509075	18509278	18512052	18512629	1845	5	81	6	151	174	100	0.4893336523	0.9093499487	0.034	0.022	0.012
1929	gene5911	LOC4329276	2	-	15001927	15002304	15001569	15001796	15002391	15003033	1929	47	0	155	2	200	100	0.4835873058	0.9093499487	1	0.975	0.025
1949	gene21468	LOC4343276	7	-	18339786	18339921	18339657	18339708	18339991	18340085	1949	3	26	19	102	200	100	0.4647971179	0.9093499487	0.055	0.085	-0.03
1969	gene28438	LOC4349257	10	+	21105894	21105957	21105103	21105484	21107322	21107560	1969	8	8	55	37	163	100	0.4777980028	0.9093499487	0.38	0.477	-0.097
1995	gene11352	LOC4334299	3	+	32267234	32267286	32266257	32266394	32267375	32267428	1995	10	0	53	3	152	100	0.4744671303	0.9093499487	1	0.921	0.079
2000	gene15074	LOC4337713	5	+	1874105	1874153	1872354	1872682	1874678	1876238	2000	0	1	3	3	148	100	0.4672593238	0.9093499487	0	0.403	-0.403
2049	gene32385	LOC4352463	12	+	22214354	22214421	22213902	22214139	22214975	22215237	2049	49	13	166	34	167	100	0.4863155138	0.9093499487	0.693	0.745	-0.052
2189	gene24130	LOC4345621	8	-	20580025	20580082	20578955	20579531	20580722	20580913	2189	304	34	732	70	157	100	0.4819794646	0.9093499487	0.851	0.869	-0.018
218	gene3854	LOC4324905	1	-	38662169	38662317	38661256	38661323	38663343	38663696	218	174	8	485	16	200	100	0.463924046	0.9093499487	0.916	0.938	-0.022
2420	gene27696	LOC4348598	10	+	14240174	14240240	14238374	14239926	14252973	14253624	2420	25	1	94	8	166	100	0.4801838512	0.9093499487	0.938	0.876	0.062
2480	gene31935	LOC9268358	12	-	13057697	13057763	13057167	13057215	13058294	13058670	2480	0	1	2	2	166	100	0.4841809944	0.9093499487	0	0.376	-0.376
2492	gene11359	LOC107280465	3	-	32334084	32334184	32333515	32333686	32335016	32335569	2492	4	7	27	29	200	100	0.4863305915	0.9093499487	0.222	0.318	-0.096
2590	gene19428	LOC4341521	6	-	24496083	24496260	24495858	24496000	24496815	24496908	2590	25	6	150	25	200	100	0.4853241639	0.9093499487	0.676	0.75	-0.074
2610	gene13841	LOC4336560	4	-	27281464	27281510	27281126	27281213	27281583	27281625	2610	19	1	99	2	146	100	0.4880286776	0.9093499487	0.929	0.971	-0.042
2618	gene6708	LOC4329952	2	-	23999866	23999951	23999400	23999514	24000584	24000802	2618	184	5	557	10	185	100	0.4692892388	0.9093499487	0.952	0.968	-0.016
2751	gene29767	LOC107278362	11	-	11876930	11877048	11876004	11876431	11878594	11878861	2751	17	1	51	1	200	100	0.4885980273	0.9093499487	0.895	0.962	-0.067
2806	gene6014	LOC107280177	2	-	16488890	16488993	16487666	16488229	16489570	16489724	2806	3	0	19	4	200	100	0.483516644	0.9093499487	1	0.704	0.296
2822	gene10693	LOC4333675	3	+	26348526	26349212	26348090	26348227	26350038	26350313	2822	26	0	98	2	200	100	0.4893670664	0.9093499487	1	0.961	0.039
2839	gene32112	LOC9268519	12	-	17833550	17833697	17830471	17831711	17834448	17835040	2839	6	0	31	3	200	100	0.485996949	0.9093499487	1	0.838	0.162
2840	gene32112	LOC9268519	12	-	17833550	17833700	17830471	17831711	17834448	17835040	2840	6	0	31	3	200	100	0.485996949	0.9093499487	1	0.838	0.162
2865	gene8603	LOC4331754	3	+	3695988	3696087	3695261	3695311	3696405	3696738	2865	4	10	14	21	199	100	0.4652945199	0.9093499487	0.167	0.251	-0.084
2883	gene21361	LOC9272191	7	+	16669231	16669317	16667921	16668026	16669601	16670332	2883	0	1	5	6	186	100	0.4842340436	0.9093499487	0	0.309	-0.309
2917	gene7036	LOC9271215	2	-	27237822	27237887	27237518	27237675	27238402	27238537	2917	3	0	14	3	165	100	0.4846977954	0.9093499487	1	0.739	0.261
2919	gene7036	LOC9271215	2	-	27238081	27238138	27237822	27237887	27238402	27238537	2919	6	0	8	1	157	100	0.4756079482	0.9093499487	1	0.836	0.164
2994	gene6957	LOC4330198	2	-	26509720	26509780	26508942	26509101	26509898	26510129	2994	7	20	15	63	160	100	0.4735783676	0.9093499487	0.179	0.13	0.049
3003	gene11096	LOC9272095	3	-	30245911	30246035	30244569	30244699	30246107	30247459	3003	9	64	20	105	200	100	0.4845601187	0.9093499487	0.066	0.087	-0.021
302	gene27580	LOC4348508	10	-	12342484	12343511	12340608	12341993	12343631	12343726	302	252	8	737	31	200	100	0.4837774835	0.9093499487	0.94	0.922	0.018
308	gene12979	LOC9271917	4	-	20118317	20118456	20117703	20117819	20118565	20118771	308	31	1	93	1	200	100	0.479148046	0.9093499487	0.939	0.979	-0.04
309	gene12979	LOC9271917	4	-	20118317	20118415	20117703	20117819	20118565	20118771	309	21	1	63	1	198	100	0.4847253831	0.9093499487	0.914	0.97	-0.056
342	gene27897	LOC4348759	10	+	16201797	16201868	16201251	16201511	16202243	16204593	342	0	6	1	9	171	100	0.4820677659	0.9093499487	0	0.061	-0.061
386	gene572	LOC4325351	1	-	4211646	4211793	4211055	4211291	4212856	4213296	386	5	1	30	2	200	100	0.4715153787	0.9093499487	0.714	0.882	-0.168
411	gene8504	LOC4331657	3	+	2951317	2951386	2949821	2949968	2951468	2951640	411	42	4	72	4	169	100	0.476263735	0.9093499487	0.861	0.914	-0.053
42	gene18956	LOC4341105	6	+	17498638	17498718	17498334	17498460	17498825	17498916	42	31	543	140	2122	180	100	0.4855312645	0.9093499487	0.031	0.035	-0.004
439	gene8690	LOC4331837	3	+	4274030	4274122	4272877	4273451	4274263	4274366	439	9	11	30	25	192	100	0.4753526237	0.9093499487	0.299	0.385	-0.086
497	gene4385	LOC9270353	1	-	42591932	42591976	42591636	42591843	42593610	42597456	497	43	4	204	12	144	100	0.4651504722	0.9093499487	0.882	0.922	-0.04
500	gene7497	LOC4330726	2	-	31435802	31435858	31434749	31434847	31437418	31437523	500	7	29	22	64	156	100	0.4716551984	0.9093499487	0.134	0.181	-0.047
562	gene27547	LOC4348481	10	-	11808328	11808442	11807888	11808154	11808723	11808828	562	2	2	0	1	200	100	0.4813502669	0.9093499487	0.333	0	0.333
57	gene28153	LOC4348996	10	+	18813950	18814030	18813646	18813862	18815782	18816419	57	3	22	7	88	180	100	0.4791656257	0.9093499487	0.07	0.042	0.028
639	gene5563	LOC4328950	2	+	9411812	9411892	9407476	9409466	9412214	9412265	639	4	2	22	5	180	100	0.4720551757	0.9093499487	0.526	0.71	-0.184
70	gene20059	LOC9266840	6	+	30590395	30590500	30589847	30589984	30591202	30591327	70	93	19	260	43	200	100	0.4891990587	0.9093499487	0.71	0.751	-0.041
780	gene6458	LOC4329728	2	-	21862042	21862162	21861176	21861238	21863414	21863581	780	2	0	5	2	200	100	0.4760139938	0.9093499487	1	0.556	0.444
849	gene29208	LOC9266358	11	+	3635102	3635209	3634778	3635018	3635308	3638025	849	36	4	128	9	200	100	0.4860952574	0.9093499487	0.818	0.877	-0.059
898	gene25064	LOC9272124	9	-	1613494	1613550	1612587	1612684	1613727	1613825	898	33	20	81	38	156	100	0.4641143127	0.9093499487	0.514	0.577	-0.063
901	gene25064	LOC9272124	9	-	1614507	1614777	1613727	1613825	1614864	1614954	901	37	82	133	250	200	100	0.4668984136	0.9093499487	0.184	0.21	-0.026
942	gene23957	LOC4345466	8	+	18357818	18357849	18357270	18357344	18358618	18358971	942	0	5	1	7	131	100	0.4785876521	0.9093499487	0	0.098	-0.098
96	gene29747	LOC9267506	11	-	11443678	11443723	11442362	11442653	11444670	11445799	96	0	1	3	3	145	100	0.4674651935	0.9093499487	0	0.408	-0.408
1834	gene7337	LOC4330574	2	+	30095946	30096033	30094237	30094498	30096197	30096893	1834	6	21	25	61	187	100	0.4916704633	0.9104877494	0.133	0.18	-0.047
2683	gene14566	LOC4337254	4	+	33419548	33419620	33418457	33418818	33419717	33421157	2683	626	39	1622	88	172	100	0.4917905034	0.9104877494	0.903	0.915	-0.012
428	gene23679	LOC9268934	8	+	12876572	12876659	12875157	12875672	12876774	12880391	428	2	0	12	4	187	100	0.4906710965	0.9104877494	1	0.616	0.384
72	gene20827	LOC4342717	7	-	6224085	6224580	6222584	6223008	6225087	6225241	72	83	90	309	377	200	100	0.4910490342	0.9104877494	0.316	0.291	0.025
970	gene22044	LOC9267044	7	+	24120184	24120251	24119163	24120051	24120483	24123438	970	9	7	46	24	167	100	0.4925210372	0.9111042916	0.435	0.534	-0.099
1527	gene32320	LOC4352411	12	-	21230901	21230949	21230218	21230544	21231047	21231210	1527	287	79	730	181	148	100	0.4950314585	0.9123221934	0.711	0.732	-0.021
1655	gene3822	LOC4325008	1	-	38420874	38420934	38420270	38420321	38421380	38421502	1655	11	0	63	3	160	100	0.493931177	0.9123221934	1	0.929	0.071
1862	gene21233	LOC4343067	7	-	14520724	14520776	14520247	14520660	14520877	14520972	1862	80	2	260	11	152	100	0.4956081006	0.9123221934	0.963	0.94	0.023
2162	gene26296	LOC4347450	9	-	19128620	19128703	19128218	19128378	19129375	19129435	2162	85	2	171	7	183	100	0.4952427123	0.9123221934	0.959	0.93	0.029
2620	gene29936	LOC4350473	11	+	15721298	15721385	15721113	15721216	15722051	15722089	2620	1	2	1	7	187	100	0.4959657299	0.9123221934	0.211	0.071	0.14
2	gene12535	LOC107278355	4	+	12393461	12394372	12392530	12393364	12394503	12394695	2	26	0	100	2	200	100	0.4948349069	0.9123221934	1	0.962	0.038
409	gene8504	LOC4331657	3	+	2951251	2951386	2949821	2949968	2951468	2951640	409	49	4	82	4	200	100	0.4940551707	0.9123221934	0.86	0.911	-0.051
1034	gene9095	LOC4332217	3	+	7514584	7515294	7514415	7514498	7515537	7515629	1034	3	1	40	5	200	100	0.5028242309	0.9139329675	0.6	0.8	-0.2
1114	gene15464	LOC4338062	5	-	6359114	6359174	6358949	6359015	6359298	6359364	1114	127	8	693	33	160	100	0.5022339311	0.9139329675	0.908	0.929	-0.021
1184	gene30886	LOC4351178	11	+	28498473	28498482	28498279	28498365	28498847	28498976	1184	2	70	3	202	109	100	0.4993631041	0.9139329675	0.026	0.013	0.013
1331	gene3729	LOC4324937	1	+	37732949	37733020	37731881	37732025	37733904	37734720	1331	11	1	42	8	171	100	0.5102167067	0.9139329675	0.865	0.754	0.111
1393	gene1478	LOC9266323	1	+	14256545	14256608	14256242	14256354	14257321	14257636	1393	3	0	10	2	163	100	0.5151543752	0.9139329675	1	0.754	0.246
1451	gene18396	LOC4340651	6	-	7766856	7766985	7766393	7766520	7767838	7770048	1451	4	7	7	7	200	100	0.5150310141	0.9139329675	0.222	0.333	-0.111
1578	gene25943	LOC4347149	9	+	16069537	16069609	16069211	16069290	16070187	16070230	1578	87	8	221	15	172	100	0.514668112	0.9139329675	0.863	0.895	-0.032
1585	gene25943	LOC4347149	9	+	16061076	16061165	16060734	16060811	16062014	16062153	1585	69	9	194	19	189	100	0.512944122	0.9139329675	0.802	0.844	-0.042
1598	gene5509	LOC4328904	2	-	8598794	8598901	8597585	8597772	8599466	8599519	1598	10	1	18	4	200	100	0.5153251163	0.9139329675	0.833	0.692	0.141
1735	gene20918	LOC4342804	7	-	7754704	7754759	7754433	7754606	7754898	7754966	1735	1	1	10	3	155	100	0.5154194845	0.9139329675	0.392	0.683	-0.291
1750	gene3113	LOC4325603	1	-	32486321	32486398	32486040	32486182	32486845	32486912	1750	6	0	9	1	177	100	0.502527444	0.9139329675	1	0.836	0.164
1804	gene15677	LOC9267632	5	-	10533649	10533686	10532785	10532966	10533749	10534494	1804	27	4	106	23	137	100	0.5134315145	0.9139329675	0.831	0.771	0.06
1854	gene21233	LOC4343067	7	-	14521489	14521561	14520877	14520972	14521766	14521808	1854	25	1	121	2	172	100	0.5169483561	0.9139329675	0.936	0.972	-0.036
1978	gene17109	LOC4339512	5	-	27212726	27212815	27212014	27212238	27218157	27218348	1978	3	0	10	2	189	100	0.5172052812	0.9139329675	1	0.726	0.274
1981	gene27535	LOC4348473	10	-	11694133	11694237	11693899	11694059	11694905	11695064	1981	29	11	181	53	200	100	0.5139238491	0.9139329675	0.569	0.631	-0.062
1999	gene15074	LOC4337713	5	+	1874678	1874769	1872354	1872682	1875837	1876238	1999	6	1	18	1	191	100	0.5159949714	0.9139329675	0.759	0.904	-0.145
1	gene12535	LOC107278355	4	+	12393456	12394386	12392530	12393364	12394503	12394695	1	28	0	112	2	200	100	0.5063937704	0.9139329675	1	0.966	0.034
2071	gene5289	LOC4328709	2	+	6312265	6312498	6311690	6311788	6312593	6312834	2071	22	0	89	2	200	100	0.5100823133	0.9139329675	1	0.957	0.043
2100	gene21168	LOC4343016	7	-	13060274	13060368	13060036	13060180	13064723	13064866	2100	3	0	4	1	194	100	0.5111488286	0.9139329675	1	0.673	0.327
2131	gene5020	LOC4328465	2	-	4100894	4101004	4098974	4099927	4103114	4104602	2131	2	0	6	2	200	100	0.5149125525	0.9139329675	1	0.6	0.4
2214	gene5062	LOC4328504	2	+	4441077	4441123	4440796	4440929	4442472	4442524	2214	70	12	250	54	146	100	0.5046287082	0.9139329675	0.8	0.76	0.04
2232	gene6022	LOC4329368	2	+	16619370	16619490	16618299	16618458	16619627	16619690	2232	44	1	153	7	200	100	0.5148539599	0.9139329675	0.957	0.916	0.041
223	gene26420	LOC4347557	9	+	19981215	19981407	19979444	19979604	19981918	19982000	223	7	1	37	2	200	100	0.5089989275	0.9139329675	0.778	0.902	-0.124
225	gene26420	LOC4347557	9	+	19981215	19981379	19979435	19979604	19981918	19982000	225	4	1	22	2	200	100	0.514793294	0.9139329675	0.667	0.846	-0.179
2281	gene5133	LOC4328567	2	+	4980044	4980131	4975357	4975428	4981806	4981859	2281	19	9	66	42	187	100	0.5146544027	0.9139329675	0.53	0.457	0.073
2439	gene8954	LOC4332085	3	+	6284199	6284256	6283729	6284078	6284685	6285102	2439	5	0	39	4	157	100	0.514491909	0.9139329675	1	0.861	0.139
2446	gene2319	LOC9268901	1	-	25475716	25475855	25473643	25474211	25476689	25477683	2446	52	7	320	32	200	100	0.5152968131	0.9139329675	0.788	0.833	-0.045
2502	gene32737	LOC4352778	12	-	25954499	25954617	25953421	25954055	25954698	25954863	2502	12	30	30	57	200	100	0.5068386753	0.9139329675	0.167	0.208	-0.041
2600	gene7201	LOC4330438	2	-	28900538	28900631	28899766	28899864	28900790	28901038	2600	3	0	15	3	193	100	0.5035047075	0.9139329675	1	0.722	0.278
2744	gene16427	LOC9270028	5	-	21559636	21559710	21557453	21558546	21559872	21560034	2744	25	2	73	3	174	100	0.5050089677	0.9139329675	0.878	0.933	-0.055
2814	gene32671	LOC107276775	12	+	25333468	25333550	25331881	25332913	25333635	25333723	2814	25	161	89	489	182	100	0.517576349	0.9139329675	0.079	0.091	-0.012
281	gene21232	LOC4343066	7	-	14511978	14512238	14510478	14511071	14512442	14512551	281	7	2	9	1	200	100	0.5103353917	0.9139329675	0.636	0.818	-0.182
2968	gene19670	LOC4341750	6	-	27282862	27282961	27282125	27282226	27283593	27284106	2968	162	1	479	1	199	100	0.4994805435	0.9139329675	0.988	0.996	-0.008
2970	gene32526	LOC4352593	12	+	23618832	23618940	23618641	23618760	23619280	23619340	2970	42	0	158	2	200	100	0.5142988336	0.9139329675	1	0.975	0.025
3009	gene21145	LOC4342991	7	-	12653783	12654354	12652869	12653217	12654771	12655129	3009	338	72	818	193	200	100	0.5038074945	0.9139329675	0.701	0.679	0.022
370	gene12867	LOC9272075	4	-	18850190	18850251	18849796	18849915	18850332	18850689	370	0	16	1	23	161	100	0.4977580035	0.9139329675	0	0.026	-0.026
3	gene12535	LOC107278355	4	+	12393456	12394372	12392530	12393364	12394503	12394695	3	27	0	109	2	200	100	0.5083368861	0.9139329675	1	0.965	0.035
40	gene3999	LOC4324323	1	-	39816814	39819008	39815761	39815868	39819113	39819182	40	150	1	523	7	200	100	0.5098583825	0.9139329675	0.987	0.974	0.013
417	gene32013	LOC9271078	12	+	15136195	15136261	15135313	15135358	15137518	15137580	417	3	0	16	3	166	100	0.5174563824	0.9139329675	1	0.763	0.237
418	gene15933	LOC9267030	5	-	15777948	15777999	15777394	15777539	15778183	15778252	418	58	11	204	30	151	100	0.5147602506	0.9139329675	0.777	0.818	-0.041
425	gene31323	LOC4351526	12	+	2605897	2605934	2604997	2605178	2606652	2607896	425	7	2	28	4	137	100	0.5054550486	0.9139329675	0.719	0.836	-0.117
501	gene7497	LOC4330726	2	-	31435802	31435858	31434749	31434864	31437418	31437523	501	7	2	22	3	156	100	0.4992183473	0.9139329675	0.692	0.825	-0.133
504	gene23767	LOC9272132	8	+	15001999	15002048	14998296	14998487	15004668	15004737	504	26	6	42	14	149	100	0.5074723825	0.9139329675	0.744	0.668	0.076
675	gene13152	LOC4335909	4	-	21730180	21730244	21729553	21729911	21731043	21731302	675	2	5	7	9	164	100	0.5170336029	0.9139329675	0.196	0.322	-0.126
676	gene13152	LOC4335909	4	-	21730180	21730249	21729553	21729911	21731043	21731302	676	2	5	7	9	169	100	0.5169901611	0.9139329675	0.191	0.315	-0.124
678	gene13152	LOC4335909	4	-	21730180	21730294	21729553	21729911	21731043	21731302	678	2	5	7	9	200	100	0.5166913875	0.9139329675	0.167	0.28	-0.113
75	gene10862	LOC4333824	3	+	28118515	28118728	28118316	28118430	28119694	28119871	75	109	5	378	12	200	100	0.5113858616	0.9139329675	0.916	0.94	-0.024
793	gene32619	LOC4352680	12	+	24816528	24816601	24815586	24815729	24817083	24817413	793	18	4	24	3	173	100	0.5021573389	0.9139329675	0.722	0.822	-0.1
837	gene4679	LOC107275937	2	+	1337424	1337619	1336968	1337190	1338415	1339011	837	19	0	32	1	200	100	0.4983866019	0.9139329675	1	0.941	0.059
85	gene15769	LOC107280854	5	+	12996741	12996803	12996154	12996249	12996912	12997459	85	7	43	12	104	162	100	0.5081426185	0.9139329675	0.091	0.066	0.025
911	gene30822	LOC4351127	11	-	27650716	27650915	27649519	27649638	27651031	27651098	911	5	0	56	6	200	100	0.4995750885	0.9139329675	1	0.824	0.176
959	gene29760	LOC9266258	11	-	11738074	11738166	11737568	11737732	11738569	11739409	959	34	6	93	23	192	100	0.5009389506	0.9139329675	0.747	0.678	0.069
1542	gene8824	LOC9271741	3	+	5311871	5311952	5311549	5311764	5312537	5312794	1542	11	0	44	2	181	100	0.5190296618	0.9143858454	1	0.924	0.076
2075	gene5289	LOC4328709	2	+	6312241	6312498	6311690	6311788	6312593	6312834	2075	22	0	92	2	200	100	0.5187933069	0.9143858454	1	0.958	0.042
916	gene3150	LOC4327889	1	-	32818861	32819002	32817936	32818078	32819256	32819454	916	6	54	14	90	200	100	0.5189554913	0.9143858454	0.053	0.072	-0.019
1059	gene31737	LOC9272184	12	-	8729314	8729425	8729062	8729241	8730975	8731090	1059	70	1	185	1	200	100	0.5226109152	0.9149652613	0.972	0.989	-0.017
1250	gene32034	LOC4352171	12	+	15846338	15846441	15846203	15846259	15847292	15847364	1250	7	1	16	5	200	100	0.5247590495	0.9149652613	0.778	0.615	0.163
154	gene6345	LOC4329637	2	+	20818128	20818215	20815986	20817963	20818409	20818645	154	0	5	2	20	187	100	0.5222615445	0.9149652613	0	0.051	-0.051
1657	gene7289	LOC4330525	2	-	29739059	29739191	29738564	29738782	29739447	29739534	1657	0	1	1	1	200	100	0.5260792754	0.9149652613	0	0.333	-0.333
167	gene15390	LOC4338003	5	-	5260180	5260264	5258971	5259115	5261993	5262141	167	6	0	10	1	184	100	0.5254752208	0.9149652613	1	0.845	0.155
2243	gene6801	LOC9266932	2	-	25108811	25108864	25105365	25105959	25110913	25111035	2243	2	2	2	5	153	100	0.5239906707	0.9149652613	0.395	0.207	0.188
2309	gene21302	LOC9269796	7	-	15743517	15743578	15742367	15742461	15743716	15743843	2309	16	5	107	23	161	100	0.521560245	0.9149652613	0.665	0.743	-0.078
2382	gene9058	LOC4332183	3	-	7168226	7168356	7167321	7167417	7168753	7169657	2382	1	2	10	8	200	100	0.5252150863	0.9149652613	0.2	0.385	-0.185
2675	gene17050	LOC4339461	5	-	26818368	26818495	26816857	26817228	26818639	26818753	2675	59	21	68	30	200	100	0.5257152595	0.9149652613	0.584	0.531	0.053
2793	gene13615	LOC4336344	4	-	25317862	25317939	25315898	25317698	25318385	25318508	2793	6	0	10	1	177	100	0.5247336871	0.9149652613	1	0.85	0.15
2903	gene19855	LOC4341913	6	-	28908151	28908239	28905565	28908064	28908840	28909053	2903	0	5	1	9	188	100	0.5261449452	0.9149652613	0	0.056	-0.056
2967	gene29903	LOC4350444	11	+	15078803	15079280	15078347	15078623	15079897	15079940	2967	15	10	63	31	200	100	0.5228219357	0.9149652613	0.429	0.504	-0.075
3010	gene21145	LOC4342991	7	-	12655708	12655795	12655217	12655322	12655984	12656048	3010	59	16	122	41	187	100	0.5232507547	0.9149652613	0.664	0.614	0.05
385	gene15010	LOC4337652	5	+	1142238	1142411	1141983	1142116	1142567	1142711	385	22	3	95	8	200	100	0.5233764417	0.9149652613	0.786	0.856	-0.07
448	gene32214	LOC4352310	12	+	19601716	19601859	19600853	19600975	19601966	19602293	448	8	2	17	2	200	100	0.5223257775	0.9149652613	0.667	0.81	-0.143
728	gene19405	LOC4341499	6	+	24269200	24269305	24268865	24269058	24270222	24270446	728	2	28	3	79	200	100	0.520197664	0.9149652613	0.034	0.019	0.015
87	gene12751	LOC9271365	4	-	16844466	16844567	16844222	16844350	16844844	16844896	87	12	26	36	60	200	100	0.5246101016	0.9149652613	0.188	0.231	-0.043
1080	gene18674	LOC4340880	6	+	12321621	12321965	12320500	12320890	12322544	12322800	1080	33	6	241	32	200	100	0.5285336968	0.9154145155	0.733	0.79	-0.057
1594	gene3692	LOC4324795	1	+	37462101	37462156	37461503	37461605	37462586	37462708	1594	3	33	14	101	155	100	0.528757632	0.9154145155	0.055	0.082	-0.027
1658	gene7289	LOC4330525	2	-	29739059	29739137	29738564	29738782	29739447	29739579	1658	0	1	1	1	178	100	0.5284388166	0.9154145155	0	0.36	-0.36
1695	gene5906	LOC9271190	2	+	14971402	14971430	14970988	14971014	14971519	14973201	1695	7	2	33	5	128	100	0.5282232871	0.9154145155	0.732	0.838	-0.106
1930	gene5911	LOC4329276	2	-	15001238	15001296	15000086	15001099	15001401	15001461	1930	10	3	16	8	158	100	0.5295061366	0.9154145155	0.678	0.559	0.119
2004	gene20913	LOC4342799	7	+	7719045	7719093	7718573	7718689	7719529	7720593	2004	49	34	143	84	148	100	0.5292798242	0.9154145155	0.493	0.535	-0.042
209	gene12138	LOC107280572	4	-	3283959	3284060	3283157	3283365	3286655	3287238	209	1	1	4	1	200	100	0.5275342255	0.9154145155	0.333	0.667	-0.334
2346	gene19992	LOC9268482	6	+	30062575	30062620	30062162	30062448	30062952	30063754	2346	1	3	7	9	145	100	0.5295984501	0.9154145155	0.187	0.349	-0.162
1027	gene16880	LOC4339312	5	+	25545638	25545722	25544279	25544930	25546127	25546672	1027	4	3	19	8	184	100	0.5361651339	0.916323973	0.42	0.563	-0.143
1056	gene27164	LOC9272017	10	-	4664398	4664480	4663692	4664043	4665102	4665161	1056	37	2	125	4	182	100	0.5733825244	0.916323973	0.91	0.945	-0.035
1091	gene25722	LOC4346966	9	+	13598715	13598923	13597969	13598089	13599076	13599195	1091	13	0	67	2	200	100	0.5815205772	0.916323973	1	0.944	0.056
1108	gene5842	LOC9272156	2	+	13303880	13303931	13302210	13302289	13304015	13304085	1108	8	14	21	51	151	100	0.5317720619	0.916323973	0.275	0.214	0.061
1123	gene29022	LOC4349753	11	-	2065266	2065461	2063905	2064342	2065596	2066578	1123	6	18	24	52	200	100	0.5466767747	0.916323973	0.143	0.188	-0.045
1158	gene14210	LOC9269006	4	-	30636923	30636995	30635692	30635772	30637134	30637226	1158	20	2	54	3	172	100	0.5590905337	0.916323973	0.853	0.913	-0.06
1170	gene16327	LOC4338824	5	+	20621554	20621649	20620928	20621411	20623873	20623999	1170	0	2	4	16	195	100	0.5437675344	0.916323973	0	0.114	-0.114
1180	gene32568	LOC4352636	12	+	24050775	24050887	24048092	24050168	24053651	24053837	1180	7	0	14	1	200	100	0.5612149232	0.916323973	1	0.875	0.125
1185	gene30886	LOC4351178	11	+	28498473	28498530	28498279	28498365	28498854	28498976	1185	10	15	26	51	157	100	0.5775629343	0.916323973	0.298	0.245	0.053
121	gene31672	LOC4351834	12	-	7283526	7283553	7281365	7282736	7284267	7284391	121	4	5	8	6	127	100	0.5737231992	0.916323973	0.386	0.512	-0.126
1266	gene29974	LOC4350506	11	+	16730202	16730341	16709703	16709755	16731885	16732517	1266	2	0	8	2	200	100	0.5772036639	0.916323973	1	0.667	0.333
1285	gene31734	LOC4351897	12	-	8673334	8673648	8672587	8672665	8679144	8679518	1285	484	4	1020	12	200	100	0.5471611532	0.916323973	0.984	0.977	0.007
1288	gene31734	LOC4351897	12	-	8672587	8672665	8672270	8672493	8679144	8679518	1288	20	3	71	7	178	100	0.5851624083	0.916323973	0.789	0.851	-0.062
1307	gene24554	LOC9269734	8	-	25197795	25197888	25197018	25197544	25198819	25198963	1307	84	3	184	10	193	100	0.5333637557	0.916323973	0.936	0.905	0.031
1316	gene7502	LOC9269521	2	+	31475491	31475557	31474781	31474833	31475888	31476043	1316	90	9	402	32	166	100	0.5713456301	0.916323973	0.858	0.883	-0.025
1319	gene32884	LOC4352899	12	+	27313383	27313861	27312928	27313203	27314478	27314521	1319	16	4	92	16	200	100	0.5757544174	0.916323973	0.667	0.742	-0.075
1320	gene21123	LOC9266059	7	+	11784177	11784258	11780187	11780287	11785325	11785420	1320	11	24	27	46	181	100	0.5772763912	0.916323973	0.202	0.245	-0.043
1329	gene3729	LOC4324937	1	+	37728680	37728823	37728240	37728388	37729707	37729778	1329	10	0	48	2	200	100	0.5687401225	0.916323973	1	0.923	0.077
1344	gene5819	LOC107280176	2	+	12941201	12941367	12940704	12941127	12941497	12941643	1344	2	5	2	10	200	100	0.5685164167	0.916323973	0.167	0.091	0.076
1349	gene12373	LOC4335201	4	-	8217501	8217589	8216602	8216895	8218885	8218953	1349	229	4	660	16	188	100	0.5635847821	0.916323973	0.968	0.956	0.012
1361	gene3145	LOC4327159	1	-	32763290	32763644	32762778	32762913	32764409	32764835	1361	44	5	116	18	200	100	0.5633827766	0.916323973	0.815	0.763	0.052
1362	gene3145	LOC4327159	1	-	32763290	32763638	32762778	32762913	32764409	32764835	1362	38	5	101	18	200	100	0.5775292889	0.916323973	0.792	0.737	0.055
1407	gene30613	LOC9269173	11	+	24827544	24827609	24826996	24827056	24832240	24832345	1407	3	0	11	2	165	100	0.5373178347	0.916323973	1	0.769	0.231
141	gene3010	LOC4325136	1	-	31678429	31678552	31677334	31677727	31681711	31681780	141	18	2	90	6	200	100	0.5748091962	0.916323973	0.818	0.882	-0.064
1422	gene32158	LOC107279577	12	-	18893891	18893965	18892996	18893464	18894469	18894650	1422	6	0	12	1	174	100	0.5633134033	0.916323973	1	0.873	0.127
1517	gene18295	LOC4340574	6	-	6810728	6810812	6810319	6810487	6811109	6811288	1517	2	0	11	3	184	100	0.5450506054	0.916323973	1	0.666	0.334
1522	gene25013	LOC4346370	9	+	426522	426598	424946	426420	426661	426727	1522	70	3	220	6	176	100	0.5456013614	0.916323973	0.93	0.954	-0.024
1566	gene25943	LOC4347149	9	+	16068900	16068972	16065721	16065837	16070554	16070656	1566	166	14	698	49	172	100	0.5670534581	0.916323973	0.873	0.892	-0.019
1569	gene25943	LOC4347149	9	+	16071209	16071248	16070983	16071054	16071334	16071435	1569	7	156	16	465	139	100	0.5761563553	0.916323973	0.031	0.024	0.007
1592	gene14652	LOC4337328	4	-	34075923	34075968	34075647	34075750	34076903	34077035	1592	8	0	17	1	145	100	0.5653806172	0.916323973	1	0.921	0.079
1615	gene4457	LOC107278964	1	-	43075048	43075111	43074634	43074832	43076103	43076203	1615	44	1	116	5	163	100	0.568790241	0.916323973	0.964	0.934	0.03
1625	gene29181	LOC9269643	11	+	3428753	3428886	3427468	3427715	3429272	3429397	1625	196	5	654	22	200	100	0.5840375788	0.916323973	0.951	0.937	0.014
164	gene27120	LOC4348156	10	-	3899417	3899514	3898283	3898384	3899677	3900237	164	11	8	21	21	197	100	0.5750297423	0.916323973	0.411	0.337	0.074
1719	gene25111	LOC4346453	9	-	2403303	2403357	2402987	2403059	2404197	2404366	1719	38	12	127	32	154	100	0.5654550329	0.916323973	0.673	0.72	-0.047
1739	gene8719	LOC4331862	3	-	4471229	4472643	4470882	4470922	4472753	4472807	1739	518	2	1039	7	200	100	0.5544273569	0.916323973	0.992	0.987	0.005
1762	gene23189	LOC4344801	8	-	4533114	4533168	4532281	4532339	4533245	4533817	1762	3	39	22	196	154	100	0.5562932706	0.916323973	0.048	0.068	-0.02
1800	gene3568	LOC4327512	1	+	36288135	36288160	36286841	36288006	36289175	36289645	1800	0	1	1	1	125	100	0.5346555124	0.916323973	0	0.444	-0.444
1856	gene21233	LOC4343067	7	-	14521328	14521561	14520877	14520972	14521766	14521808	1856	88	1	364	2	200	100	0.5804499221	0.916323973	0.978	0.989	-0.011
1933	gene5911	LOC4329276	2	-	15000788	15000860	15000086	15000387	15000957	15001296	1933	6	1	11	4	172	100	0.5473065356	0.916323973	0.777	0.615	0.162
194	gene1628	LOC4325231	1	+	16499942	16500051	16498548	16498635	16502928	16503330	194	10	5	43	15	200	100	0.5800284577	0.916323973	0.5	0.589	-0.089
1950	gene21468	LOC4343276	7	-	18339657	18339708	18339383	18339446	18339991	18340085	1950	31	1	134	2	151	100	0.5648432015	0.916323973	0.954	0.978	-0.024
1961	gene20151	LOC4342166	7	-	51288	51403	50806	51031	53066	53383	1961	15	9	54	24	200	100	0.5491934189	0.916323973	0.455	0.529	-0.074
1970	gene7077	LOC4330310	2	+	27696742	27696892	27696286	27696613	27698575	27698656	1970	210	3	1058	22	200	100	0.5440040386	0.916323973	0.972	0.96	0.012
1976	gene14494	LOC4337181	4	+	32752830	32752923	32752482	32752664	32753184	32753335	1976	38	32	50	51	193	100	0.5419190773	0.916323973	0.381	0.337	0.044
197	gene1628	LOC4325231	1	+	16498827	16500051	16498548	16498635	16502928	16503330	197	62	5	261	15	200	100	0.5398343489	0.916323973	0.861	0.897	-0.036
1994	gene29256	LOC4349949	11	-	4139855	4140024	4139106	4139292	4140173	4140289	1994	3	28	14	88	200	100	0.5603428552	0.916323973	0.051	0.074	-0.023
199	gene1628	LOC4325231	1	+	16498548	16498635	16498329	16498448	16502928	16503330	199	28	0	55	1	187	100	0.5325452205	0.916323973	1	0.967	0.033
200	gene1628	LOC4325231	1	+	16498548	16498635	16498329	16498448	16502243	16503330	200	28	0	55	1	187	100	0.5325452205	0.916323973	1	0.967	0.033
2031	gene32131	LOC4352240	12	-	18311880	18312004	18311228	18311364	18312111	18312264	2031	32	46	71	86	200	100	0.5452625558	0.916323973	0.258	0.292	-0.034
2066	gene15770	LOC9270572	5	+	13012087	13012136	13009475	13011929	13012235	13012512	2066	8	1	55	3	149	100	0.5413282316	0.916323973	0.843	0.925	-0.082
2074	gene5289	LOC4328709	2	+	6311125	6311217	6281586	6281646	6311537	6311590	2074	2	1	20	4	192	100	0.5598819593	0.916323973	0.51	0.723	-0.213
2086	gene6520	LOC4329786	2	+	22427745	22427853	22427473	22427631	22428080	22428983	2086	98	3	402	8	200	100	0.546052498	0.916323973	0.942	0.962	-0.02
2094	gene26239	LOC4347416	9	-	18691304	18691471	18690749	18690885	18692289	18694277	2094	5	33	14	67	200	100	0.5729282259	0.916323973	0.07	0.095	-0.025
2110	gene28098	LOC4348948	10	-	18408062	18409319	18407376	18407595	18409571	18409929	2110	74	1	189	1	200	100	0.5366461003	0.916323973	0.974	0.99	-0.016
2163	gene30224	LOC9271069	11	-	20370980	20371085	20370813	20370891	20371286	20371379	2163	127	1	268	0	200	100	0.5582522767	0.916323973	0.984	1	-0.016
2164	gene10252	LOC4333285	3	-	20687565	20687654	20686082	20686165	20689682	20689738	2164	6	0	11	1	189	100	0.5462180804	0.916323973	1	0.853	0.147
217	gene7674	LOC4330901	2	+	32828092	32828236	32827842	32827998	32828496	32828640	217	22	35	53	101	200	100	0.5766316113	0.916323973	0.239	0.208	0.031
2200	gene17485	LOC4339847	6	+	239952	240001	239539	239622	240334	240397	2200	81	1	265	6	149	100	0.5805599937	0.916323973	0.982	0.967	0.015
2201	gene1188	LOC4326907	1	+	9929737	9929854	9928870	9929298	9930403	9930563	2201	31	3	110	7	200	100	0.5764714218	0.916323973	0.838	0.887	-0.049
2203	gene30502	LOC9271404	11	+	23490395	23490562	23488607	23488791	23492058	23492317	2203	47	2	57	4	200	100	0.583887167	0.916323973	0.922	0.877	0.045
2215	gene20779	LOC4342682	7	+	5660845	5660967	5660501	5660583	5661103	5661182	2215	18	14	45	44	200	100	0.5845860467	0.916323973	0.391	0.338	0.053
2234	gene18585	LOC9269758	6	+	11028075	11028180	11022614	11027972	11028273	11029352	2234	159	5	330	14	200	100	0.5750519201	0.916323973	0.941	0.922	0.019
2282	gene5133	LOC4328567	2	+	4975144	4975289	4974336	4974613	4975357	4975428	2282	4	67	19	229	200	100	0.565127843	0.916323973	0.029	0.04	-0.011
2328	gene23582	LOC107281994	8	-	10467858	10467915	10467222	10467720	10468466	10468697	2328	3	0	5	1	157	100	0.5502165341	0.916323973	1	0.761	0.239
2341	gene24819	LOC107278468	8	-	27265954	27266229	27265618	27265856	27269590	27269722	2341	3	1	2	0	200	100	0.5551554906	0.916323973	0.6	1	-0.4
2342	gene24819	LOC107278468	8	-	27265954	27266214	27265618	27265856	27269590	27269722	2342	3	1	2	0	200	100	0.5551554906	0.916323973	0.6	1	-0.4
2347	gene4157	LOC4326825	1	-	40939936	40939987	40939587	40939742	40940072	40940188	2347	3	8	16	27	151	100	0.5515342912	0.916323973	0.199	0.282	-0.083
235	gene16940	LOC9271180	5	+	26050539	26050624	26050345	26050428	26052073	26052200	235	17	0	90	2	185	100	0.582937273	0.916323973	1	0.961	0.039
2360	gene959	LOC4326361	1	-	7678056	7678092	7677152	7677489	7678493	7678615	2360	12	6	15	11	136	100	0.5592955124	0.916323973	0.595	0.501	0.094
237	gene16940	LOC9271180	5	+	26051679	26051875	26050539	26050624	26052073	26052200	237	7	8	35	55	200	100	0.5764047137	0.916323973	0.304	0.241	0.063
2407	gene620	LOC4325661	1	-	4622468	4622519	4621683	4622379	4622721	4622803	2407	290	37	886	101	151	100	0.5848932842	0.916323973	0.838	0.853	-0.015
2410	gene27696	LOC4348598	10	+	14240149	14240240	14239915	14239926	14252973	14253624	2410	40	1	130	6	191	100	0.5806243608	0.916323973	0.954	0.919	0.035
2440	gene8954	LOC4332085	3	+	6284199	6284256	6283729	6284078	6285110	6285245	2440	5	2	39	9	157	100	0.5778189225	0.916323973	0.614	0.734	-0.12
247	gene10723	LOC4333702	3	-	26628900	26629047	26628586	26628650	26629554	26629884	247	9	0	45	2	200	100	0.5811374904	0.916323973	1	0.918	0.082
249	gene6514	LOC9268562	2	-	22364763	22364841	22363697	22363863	22365527	22366504	249	6	0	42	3	178	100	0.5629796499	0.916323973	1	0.887	0.113
2530	gene8450	LOC4331604	3	+	2531398	2531511	2531187	2531327	2531602	2532357	2530	22	3	80	16	200	100	0.5736207672	0.916323973	0.786	0.714	0.072
2572	gene32523	LOC4352591	12	+	23599561	23599600	23598868	23599113	23599913	23600260	2572	37	70	84	137	139	100	0.5490664007	0.916323973	0.276	0.306	-0.03
2576	gene27961	LOC107279234	10	-	16905382	16905520	16905107	16905178	16906311	16906661	2576	15	3	18	2	200	100	0.5681563431	0.916323973	0.714	0.818	-0.104
258	gene16446	LOC4338933	5	+	21720128	21720197	21719795	21719913	21720398	21720517	258	1	1	2	6	169	100	0.5589896077	0.916323973	0.372	0.165	0.207
2599	gene7201	LOC4330438	2	-	28900538	28900631	28899766	28899861	28900790	28901038	2599	3	2	15	5	193	100	0.5478683719	0.916323973	0.437	0.609	-0.172
2601	gene32752	LOC4352787	12	-	26085850	26085938	26083122	26085353	26086455	26086952	2601	0	1	3	5	188	100	0.5604316792	0.916323973	0	0.242	-0.242
2606	gene22329	LOC4344039	7	-	26484525	26484555	26483864	26484126	26484934	26485300	2606	10	34	34	147	130	100	0.5614557355	0.916323973	0.185	0.151	0.034
2645	gene3142	LOC4327151	1	+	32736393	32736443	32736218	32736277	32738168	32738284	2645	0	1	3	5	150	100	0.5631751724	0.916323973	0	0.286	-0.286
2648	gene13432	LOC4336166	4	-	23941687	23941699	23941093	23941556	23941780	23942210	2648	0	1	1	1	112	100	0.5362307847	0.916323973	0	0.472	-0.472
2673	gene21767	LOC107277239	7	-	21675474	21675633	21675268	21675359	21675996	21677379	2673	15	1	36	1	200	100	0.5816420095	0.916323973	0.882	0.947	-0.065
26	gene1965	LOC9270426	1	+	21956854	21956910	21955897	21956498	21956986	21957015	26	5	0	10	1	156	100	0.5671578079	0.916323973	1	0.865	0.135
2704	gene24011	LOC4345517	8	-	19223110	19223262	19222062	19222342	19223543	19223702	2704	2	0	11	3	200	100	0.5456301195	0.916323973	1	0.647	0.353
2719	gene22639	LOC4344322	7	+	29026708	29026750	29025947	29026082	29026895	29029432	2719	6	1	15	1	142	100	0.5841167788	0.916323973	0.809	0.914	-0.105
2722	gene5647	LOC4329027	2	+	10503049	10503206	10497830	10498023	10504671	10508497	2722	74	0	225	2	200	100	0.5487244245	0.916323973	1	0.983	0.017
2725	gene5647	LOC4329027	2	+	10503326	10503415	10503049	10503206	10504671	10508497	2725	21	54	69	149	189	100	0.5578415408	0.916323973	0.171	0.197	-0.026
2728	gene5647	LOC4329027	2	+	10496288	10496935	10494038	10494178	10497830	10498023	2728	1002	6	3375	13	200	100	0.5852959409	0.916323973	0.988	0.992	-0.004
2745	gene16427	LOC9270028	5	-	21561415	21561598	21559872	21560175	21561843	21562013	2745	15	3	57	7	200	100	0.5372448868	0.916323973	0.714	0.803	-0.089
2785	gene30078	LOC4350580	11	+	18389055	18389121	18388930	18388975	18389816	18389869	2785	27	1	38	3	166	100	0.532667002	0.916323973	0.942	0.884	0.058
2800	gene2076	LOC4326379	1	+	23211485	23211599	23211060	23211176	23211712	23211798	2800	16	87	38	249	200	100	0.5691914698	0.916323973	0.084	0.071	0.013
2838	gene32112	LOC9268519	12	-	17833550	17833601	17832017	17832502	17834448	17835040	2838	2	0	27	6	151	100	0.5798947415	0.916323973	1	0.749	0.251
285	gene2042	LOC107275249	1	-	22885491	22885539	22879941	22882479	22886628	22886763	285	1	9	2	8	148	100	0.5632201786	0.916323973	0.07	0.145	-0.075
2877	gene10180	LOC4333214	3	-	18642730	18642847	18641080	18641199	18642943	18643549	2877	74	1	426	11	200	100	0.5329967293	0.916323973	0.974	0.951	0.023
2881	gene11879	LOC9269595	3	+	35842858	35843005	35841634	35841807	35843132	35843268	2881	7	3	13	9	200	100	0.5699268289	0.916323973	0.538	0.419	0.119
2882	gene14443	LOC4337138	4	-	32350099	32350158	32349908	32350019	32350255	32350364	2882	58	1	155	5	159	100	0.5757662208	0.916323973	0.973	0.951	0.022
2936	gene718	LOC9271430	1	+	5644325	5644435	5643910	5644154	5645521	5645636	2936	1	0	1	1	200	100	0.5408093925	0.916323973	1	0.333	0.667
2938	gene718	LOC9271430	1	+	5644320	5644435	5643895	5644154	5645521	5645636	2938	1	0	1	1	200	100	0.5408093925	0.916323973	1	0.333	0.667
2945	gene17987	LOC4340304	6	-	3957220	3958676	3956913	3957057	3959382	3959451	2945	132	2	552	13	200	100	0.5653043229	0.916323973	0.971	0.955	0.016
2972	gene32526	LOC4352593	12	+	23621884	23622012	23619834	23619894	23623490	23624086	2972	4	10	10	37	200	100	0.5811271247	0.916323973	0.167	0.119	0.048
298	gene27580	LOC4348508	10	-	12345538	12345608	12345016	12345132	12346593	12346783	298	6	52	14	164	170	100	0.5659032216	0.916323973	0.064	0.048	0.016
2991	gene21262	LOC9268048	7	-	15077694	15077761	15077357	15077553	15077853	15078200	2991	5	0	43	4	167	100	0.5409919787	0.916323973	1	0.866	0.134
2992	gene12354	LOC4335187	4	-	7897840	7898118	7896336	7896378	7900247	7900852	2992	12	14	27	42	200	100	0.5410639782	0.916323973	0.3	0.243	0.057
2997	gene19000	LOC4341142	6	-	18159729	18159861	18159285	18159369	18160216	18161768	2997	15	38	38	119	200	100	0.5576340183	0.916323973	0.165	0.138	0.027
299	gene27580	LOC4348508	10	-	12345538	12345608	12345016	12345266	12346593	12346783	299	6	1	14	5	170	100	0.5435868914	0.916323973	0.779	0.622	0.157
394	gene25108	LOC4346451	9	-	2367096	2367145	2364626	2365022	2367694	2367818	394	7	15	43	68	149	100	0.5473837693	0.916323973	0.239	0.298	-0.059
39	gene29386	LOC107279516	11	-	5590037	5590162	5589341	5589475	5590675	5590871	39	6	1	18	6	200	100	0.5735586455	0.916323973	0.75	0.6	0.15
41	gene3999	LOC4324323	1	-	39817299	39819008	39815761	39815868	39819113	39819182	41	102	1	387	7	200	100	0.5701109695	0.916323973	0.981	0.965	0.016
440	gene8690	LOC4331837	3	+	4274030	4274122	4272877	4273451	4274255	4274366	440	9	3	30	6	192	100	0.5487297356	0.916323973	0.61	0.723	-0.113
443	gene16215	LOC4338711	5	-	19365228	19365280	19364390	19364818	19365658	19365860	443	1	21	6	65	152	100	0.554173223	0.916323973	0.03	0.057	-0.027
47	gene32784	LOC107276755	12	+	26415741	26415808	26414164	26414418	26415905	26418736	47	2	0	3	1	167	100	0.5526985443	0.916323973	1	0.642	0.358
480	gene23220	LOC4344827	8	-	4962731	4962842	4962239	4962365	4967387	4967540	480	4	1	3	2	200	100	0.5441778755	0.916323973	0.667	0.429	0.238
491	gene23552	LOC9269453	8	-	10087096	10087150	10085382	10086429	10087704	10088190	491	40	5	111	10	154	100	0.5814643335	0.916323973	0.839	0.878	-0.039
498	gene4385	LOC9270353	1	-	42591932	42592158	42591636	42591843	42593610	42597456	498	167	4	708	12	200	100	0.5659028875	0.916323973	0.954	0.967	-0.013
527	gene20169	LOC4342182	7	+	215279	215380	213646	214121	218158	219546	527	0	1	2	3	200	100	0.5516399974	0.916323973	0	0.25	-0.25
534	gene907	LOC4325894	1	+	7288661	7288726	7288194	7288252	7288861	7289003	534	6	23	14	39	165	100	0.5710214336	0.916323973	0.137	0.179	-0.042
593	gene24253	LOC4345731	8	-	22084762	22084834	22083984	22084318	22085403	22085609	593	27	0	125	2	172	100	0.5536948195	0.916323973	1	0.973	0.027
596	gene24253	LOC4345731	8	-	22084762	22084876	22083984	22084318	22085403	22085609	596	35	0	156	2	200	100	0.5502598267	0.916323973	1	0.975	0.025
62	gene6596	LOC4329856	2	-	23099909	23100133	23098709	23099458	23101020	23101344	62	34	1	267	4	200	100	0.5811505681	0.916323973	0.944	0.971	-0.027
658	gene4399	LOC9266912	1	-	42670069	42670715	42669412	42669461	42671084	42671161	658	55	6	275	22	200	100	0.5339024839	0.916323973	0.821	0.862	-0.041
686	gene13383	LOC4336122	4	-	23514716	23514810	23514352	23514567	23514960	23515194	686	20	0	43	1	194	100	0.5531464176	0.916323973	1	0.957	0.043
690	gene5459	LOC4328862	2	+	8214787	8215199	8213193	8213343	8215280	8216077	690	52	1	220	2	200	100	0.572130081	0.916323973	0.963	0.982	-0.019
71	gene20059	LOC9266840	6	+	30590398	30590500	30589765	30589984	30591202	30591327	71	90	19	245	43	200	100	0.5463614375	0.916323973	0.703	0.74	-0.037
779	gene6458	LOC4329728	2	-	21862042	21862173	21861176	21861238	21863414	21863592	779	2	0	8	2	200	100	0.5772036639	0.916323973	1	0.667	0.333
797	gene11960	LOC4334885	4	+	94485	94518	93503	93583	96203	96373	797	0	2	2	7	133	100	0.5356035715	0.916323973	0	0.177	-0.177
79	gene22077	LOC4343803	7	+	24408370	24408430	24407795	24407886	24408849	24409042	79	13	2	47	4	160	100	0.5471012899	0.916323973	0.802	0.88	-0.078
806	gene29645	LOC4350245	11	+	9076888	9076990	9076173	9076272	9077421	9077505	806	650	7	1406	20	200	100	0.5330441255	0.916323973	0.979	0.972	0.007
820	gene4196	LOC4326533	1	-	41160693	41160918	41159515	41159651	41161984	41163148	820	31	1	129	2	200	100	0.5845347428	0.916323973	0.939	0.97	-0.031
821	gene4196	LOC4326533	1	-	41160693	41160906	41159306	41159651	41161984	41163148	821	29	1	121	2	200	100	0.5840033763	0.916323973	0.935	0.968	-0.033
827	gene12676	LOC4335497	4	-	15397320	15397564	15395988	15397239	15398419	15398536	827	378	0	1750	9	200	100	0.5796152033	0.916323973	1	0.99	0.01
877	gene13849	LOC107276680	4	-	27343109	27343175	27342923	27342999	27343299	27343531	877	10	0	19	1	166	100	0.5371262855	0.916323973	1	0.92	0.08
883	gene2460	LOC4326851	1	+	27146540	27146628	27144946	27145215	27146869	27147007	883	9	106	22	327	188	100	0.5796929601	0.916323973	0.043	0.035	0.008
912	gene30822	LOC4351127	11	-	27650716	27650915	27649519	27649896	27651031	27651098	912	5	5	56	38	200	100	0.5773182438	0.916323973	0.333	0.424	-0.091
948	gene29129	LOC4349846	11	-	2914360	2914446	2911256	2912519	2917917	2918229	948	26	6	91	15	186	100	0.5398577884	0.916323973	0.7	0.765	-0.065
998	gene7406	LOC4330633	2	-	30548780	30548864	30548476	30548571	30549275	30549562	998	102	6	424	33	184	100	0.5397808231	0.916323973	0.902	0.875	0.027
1179	gene32568	LOC4352636	12	+	24050775	24050887	24048092	24050168	24053648	24053837	1179	7	1	14	4	200	100	0.5878762171	0.9172309664	0.778	0.636	0.142
2486	gene30574	LOC4350949	11	+	24230954	24231096	24230404	24230522	24231197	24231407	2486	23	1	96	2	200	100	0.5867299177	0.9172309664	0.92	0.96	-0.04
2940	gene13908	LOC4336624	4	-	27826321	27826370	27825965	27826162	27826453	27826626	2940	1	3	5	7	149	100	0.5878215595	0.9172309664	0.183	0.324	-0.141
450	gene13699	LOC4336423	4	+	26094890	26095427	26090597	26092165	26096831	26097538	450	280	2	1075	3	200	100	0.5873642635	0.9172309664	0.986	0.994	-0.008
696	gene5459	LOC4328862	2	+	8214814	8215199	8213193	8213343	8215280	8216077	696	46	1	189	2	200	100	0.5870361992	0.9172309664	0.958	0.979	-0.021
1182	gene13242	LOC4335983	4	+	22366519	22366569	22366306	22366431	22366655	22367137	1182	78	0	83	1	150	100	0.5888264247	0.9175169196	1	0.982	0.018
2365	gene10218	LOC4333254	3	-	20185384	20185527	20183654	20183719	20186081	20186199	2365	104	4	398	11	200	100	0.5888601172	0.9175169196	0.929	0.948	-0.019
1254	gene3705	LOC4325077	1	+	37555676	37555738	37555361	37555427	37555853	37555931	1254	1	35	5	95	162	100	0.5895672348	0.9179946347	0.017	0.031	-0.014
1300	gene20261	LOC4342259	7	-	952754	952987	950842	952658	953565	953898	1300	3	0	6	1	200	100	0.5901370637	0.9182580788	1	0.75	0.25
1511	gene31688	LOC9266774	12	-	7455948	7456861	7453405	7453682	7457648	7457845	1511	377	0	58	1	200	100	0.591067625	0.9186745732	1	0.967	0.033
2727	gene5647	LOC4329027	2	+	10501638	10501898	10497830	10498023	10504671	10508497	2727	34	0	174	2	200	100	0.591206368	0.9186745732	1	0.978	0.022
1206	gene11777	LOC4334705	3	-	35149138	35149161	35148706	35148889	35149518	35149736	1206	12	70	36	173	123	100	0.5957598032	0.9187486295	0.122	0.145	-0.023
1261	gene17263	LOC4339651	5	-	28314489	28314988	28312507	28312858	28315413	28315493	1261	37	0	186	2	200	100	0.5957112505	0.9187486295	1	0.979	0.021
1746	gene23841	LOC4345367	8	-	16523549	16523622	16521922	16522144	16523779	16523972	1746	74	2	129	2	173	100	0.5972667792	0.9187486295	0.955	0.974	-0.019
1848	gene30133	LOC9266976	11	-	19119816	19119940	19118489	19118925	19120780	19121021	1848	12	9	44	25	200	100	0.594174071	0.9187486295	0.4	0.468	-0.068
1914	gene25700	LOC9269780	9	-	13218426	13218549	13216111	13217280	13219063	13221894	1914	0	1	3	6	200	100	0.5955437209	0.9187486295	0	0.2	-0.2
2279	gene18125	LOC107281444	6	+	5288436	5289534	5287937	5288092	5289815	5289880	2279	38	1	82	4	200	100	0.5962991314	0.9187486295	0.95	0.911	0.039
2327	gene17213	LOC4339608	5	-	27969135	27969213	27968699	27968980	27970249	27970389	2327	670	8	1703	16	178	100	0.5941814182	0.9187486295	0.979	0.984	-0.005
250	gene6514	LOC9268562	2	-	22364758	22364841	22363697	22363863	22365527	22366504	250	6	0	48	3	183	100	0.5970997727	0.9187486295	1	0.897	0.103
2525	gene29592	LOC4350209	11	-	8103239	8103335	8101807	8102012	8103974	8104154	2525	26	129	77	334	196	100	0.5938523074	0.9187486295	0.093	0.105	-0.012
2571	gene32523	LOC4352591	12	+	23599561	23599621	23598868	23599113	23599913	23600260	2571	40	70	89	137	160	100	0.5967922676	0.9187486295	0.263	0.289	-0.026
2609	gene9552	LOC4332656	3	+	11403948	11404032	11402614	11402937	11404437	11404585	2609	33	4	105	9	184	100	0.5965343357	0.9187486295	0.818	0.864	-0.046
2642	gene3776	LOC4325088	1	-	38084348	38084736	38083402	38083561	38084868	38084979	2642	266	38	1035	133	200	100	0.5940070503	0.9187486295	0.778	0.796	-0.018
2907	gene16364	LOC4338859	5	-	20947049	20947327	20946732	20946957	20947761	20948060	2907	21	0	118	2	200	100	0.5958864768	0.9187486295	1	0.967	0.033
322	gene32774	LOC4352805	12	-	26216692	26216806	26215402	26215708	26218431	26218486	322	122	1	337	5	200	100	0.5955327249	0.9187486295	0.984	0.971	0.013
931	gene15163	LOC4337807	5	-	2751436	2751498	2750821	2750873	2751590	2751838	931	33	4	116	10	162	100	0.5965944139	0.9187486295	0.836	0.877	-0.041
692	gene5459	LOC4328862	2	+	8217180	8217364	8216814	8216998	8222917	8223306	692	18	9	82	32	200	100	0.598142031	0.9194778907	0.5	0.562	-0.062
1057	gene27164	LOC9272017	10	-	4664398	4664480	4663692	4663764	4665102	4665161	1057	37	22	125	63	182	100	0.5993656178	0.9207412842	0.48	0.522	-0.042
236	gene16940	LOC9271180	5	+	26050513	26050624	26049871	26050428	26052073	26052200	236	17	0	96	2	200	100	0.6001277446	0.9212945684	1	0.96	0.04
1510	gene31688	LOC9266774	12	-	7457285	7457471	7453405	7456861	7457648	7457845	1510	39	43	6	9	200	100	0.6006869939	0.9214603498	0.312	0.25	0.062
1523	gene25013	LOC4346370	9	+	426531	426598	424946	426420	426661	426727	1523	37	3	110	6	167	100	0.6015130077	0.9214603498	0.881	0.917	-0.036
2079	gene5289	LOC4328709	2	+	6311134	6311217	6281586	6281646	6311537	6311590	2079	2	1	18	4	183	100	0.6035861871	0.9214603498	0.522	0.711	-0.189
2165	gene15678	LOC4338246	5	-	10545438	10545718	10539084	10539261	10546487	10546650	2165	11	7	26	12	200	100	0.6022149049	0.9214603498	0.44	0.52	-0.08
2848	gene5457	LOC4328860	2	+	8199863	8199911	8199281	8199579	8201023	8201072	2848	10	0	56	2	148	100	0.6032308877	0.9214603498	1	0.95	0.05
2849	gene5457	LOC4328860	2	+	8199863	8199911	8199281	8199579	8201538	8201908	2849	10	0	56	2	148	100	0.6032308877	0.9214603498	1	0.95	0.05
2927	gene13519	LOC4336249	4	-	24565052	24565270	24563805	24564246	24565402	24566057	2927	10	0	25	1	200	100	0.6011921378	0.9214603498	1	0.926	0.074
452	gene27362	LOC4348331	10	+	9257225	9257349	9256250	9256610	9258730	9258827	452	37	1	124	6	200	100	0.602588144	0.9214603498	0.949	0.912	0.037
468	gene10311	LOC107278052	3	-	21460947	21461117	21460560	21460665	21461240	21461338	468	10	1	21	4	200	100	0.6038540338	0.9214603498	0.833	0.724	0.109
2657	gene4951	LOC4328404	2	+	3467717	3467849	3465941	3467465	3468054	3468753	2657	4	5	19	35	200	100	0.6045401133	0.9218935062	0.286	0.213	0.073
1664	gene31903	LOC9267586	12	+	12351302	12351539	12349442	12350951	12351913	12353615	1664	5	13	19	36	200	100	0.6052908882	0.9220499813	0.161	0.209	-0.048
490	gene23552	LOC9269453	8	-	10087096	10087133	10085382	10086429	10087704	10088190	490	39	5	106	10	137	100	0.6054473045	0.9220499813	0.851	0.886	-0.035
462	gene1030	LOC4327113	1	-	8359118	8359124	8358566	8358865	8359275	8359720	462	1	6	6	19	106	100	0.605861593	0.9220682411	0.136	0.23	-0.094
2715	gene18189	LOC4340478	6	-	5842008	5842106	5841449	5841665	5842639	5842782	2715	120	2	382	4	198	100	0.6083154808	0.925064742	0.968	0.98	-0.012
2963	gene18893	LOC4341060	6	-	16479754	16479835	16479136	16479373	16480816	16480888	2963	19	0	52	1	181	100	0.6086377098	0.925064742	1	0.966	0.034
1029	gene1311	LOC9270747	1	+	11663539	11663621	11660190	11660277	11663794	11663923	1029	8	9	33	28	182	100	0.6178958172	0.9255016472	0.328	0.393	-0.065
1181	gene30229	LOC9270219	11	+	20399746	20399897	20398198	20399627	20401283	20401815	1181	124	43	417	131	200	100	0.6305131302	0.9255016472	0.59	0.614	-0.024
1243	gene32034	LOC4352171	12	+	15846386	15846441	15846203	15846259	15847549	15847763	1243	6	3	9	7	155	100	0.6277580918	0.9255016472	0.563	0.453	0.11
1252	gene32034	LOC4352171	12	+	15846338	15846441	15846203	15846263	15847292	15847364	1252	7	1	16	1	200	100	0.6208722789	0.9255016472	0.778	0.889	-0.111
125	gene9266	LOC4332381	3	+	9012758	9012771	9011457	9012641	9015298	9015886	125	2	28	6	54	113	100	0.611546165	0.9255016472	0.059	0.09	-0.031
1297	gene31734	LOC4351897	12	-	8677900	8677985	8672270	8672422	8678216	8679138	1297	16	0	47	1	185	100	0.6275343315	0.9255016472	1	0.962	0.038
1427	gene30749	LOC4351072	11	+	26778729	26778905	26777793	26778256	26779402	26779517	1427	7	1	41	3	200	100	0.623595833	0.9255016472	0.778	0.872	-0.094
1446	gene9212	LOC4332328	3	-	8606292	8606332	8606033	8606116	8606518	8606613	1446	13	8	32	15	140	100	0.62833553	0.9255016472	0.537	0.604	-0.067
1468	gene16479	LOC9268261	5	+	22193127	22193174	22192526	22192905	22193284	22193364	1468	3	4	7	15	147	100	0.6122063508	0.9255016472	0.338	0.241	0.097
1508	gene18857	LOC9267453	6	-	15812881	15812917	15812661	15812753	15815477	15815585	1508	3	113	13	353	136	100	0.6213955609	0.9255016472	0.019	0.026	-0.007
1597	gene5509	LOC4328904	2	-	8598794	8598894	8597585	8597772	8599466	8599519	1597	8	1	17	4	200	100	0.6177374866	0.9255016472	0.8	0.68	0.12
1725	gene25111	LOC4346453	9	-	2397444	2397458	2397163	2397319	2397554	2401651	1725	17	7	51	27	114	100	0.6267661434	0.9255016472	0.681	0.624	0.057
1745	gene23841	LOC4345367	8	-	16523557	16523622	16521922	16522144	16523779	16523972	1745	34	2	57	2	165	100	0.6298126344	0.9255016472	0.912	0.945	-0.033
1772	gene5872	LOC4329229	2	+	14012348	14012732	14011194	14011369	14014498	14014769	1772	62	38	135	73	200	100	0.6228563998	0.9255016472	0.449	0.48	-0.031
1829	gene29054	LOC9270769	11	+	2279358	2279440	2279081	2279151	2279687	2279801	1829	3	0	7	1	182	100	0.6191126588	0.9255016472	1	0.794	0.206
1868	gene11765	LOC4334695	3	+	35089141	35089221	35084615	35088400	35089555	35090056	1868	16	47	38	94	180	100	0.625043728	0.9255016472	0.159	0.183	-0.024
1921	gene3003	LOC4327016	1	+	31637874	31637921	31637454	31637527	31638070	31638432	1921	2	6	2	11	147	100	0.6127462902	0.9255016472	0.185	0.11	0.075
2096	gene9023	LOC4332146	3	+	6906806	6906909	6906639	6906724	6907020	6907411	2096	15	29	37	86	200	100	0.6256435419	0.9255016472	0.205	0.177	0.028
2117	gene28484	LOC9269206	10	-	21438231	21438620	21437930	21438129	21438720	21438827	2117	94	1	334	0	200	100	0.6224108142	0.9255016472	0.979	1	-0.021
2154	gene23650	LOC4345203	8	-	11986067	11986166	11984647	11985185	11986673	11986896	2154	22	20	48	36	199	100	0.6178042356	0.9255016472	0.356	0.401	-0.045
2180	gene29241	LOC9269898	11	+	4015862	4015913	4015661	4015777	4016107	4016262	2180	0	10	1	28	151	100	0.6309189245	0.9255016472	0	0.023	-0.023
2191	gene898	LOC4325885	1	-	7223106	7223142	7222926	7222992	7223333	7223411	2191	8	23	12	45	136	100	0.6184613763	0.9255016472	0.204	0.164	0.04
2193	gene6176	LOC4329484	2	-	18829454	18829540	18829276	18829350	18829903	18829965	2193	62	1	215	6	186	100	0.6228561169	0.9255016472	0.971	0.951	0.02
2223	gene31842	LOC9267528	12	+	10809175	10809211	10808913	10809038	10809476	10810306	2223	9	59	26	138	136	100	0.6166024327	0.9255016472	0.101	0.122	-0.021
2278	gene11955	LOC4334879	3	+	36389236	36389363	36387915	36388043	36389448	36389761	2278	3	1	25	4	200	100	0.6157978333	0.9255016472	0.6	0.758	-0.158
2292	gene5849	LOC9270817	2	-	13468293	13468360	13468053	13468197	13469137	13469293	2292	12	2	84	9	167	100	0.6194360877	0.9255016472	0.782	0.848	-0.066
2297	gene5849	LOC9270817	2	-	13468293	13468609	13468053	13468197	13469137	13469293	2297	72	2	491	9	200	100	0.6135722209	0.9255016472	0.947	0.965	-0.018
2390	gene10344	LOC9269032	3	+	21947868	21947908	21947697	21947769	21948648	21948710	2390	1	16	1	34	140	100	0.6262048049	0.9255016472	0.043	0.021	0.022
2417	gene27696	LOC4348598	10	+	14238374	14238457	14237765	14237928	14239915	14239926	2417	10	1	41	2	183	100	0.6094508016	0.9255016472	0.845	0.918	-0.073
2528	gene8450	LOC4331604	3	+	2531398	2531496	2531187	2531327	2531602	2532357	2528	20	3	76	16	198	100	0.6227532148	0.9255016472	0.771	0.706	0.065
2608	gene17104	LOC4339508	5	+	27169939	27170010	27168575	27169032	27170165	27171427	2608	11	0	32	1	171	100	0.6306184482	0.9255016472	1	0.949	0.051
2643	gene3776	LOC4325088	1	-	38083250	38083561	38082372	38082691	38084868	38085543	2643	283	1	903	6	200	100	0.6305703696	0.9255016472	0.993	0.987	0.006
265	gene8384	LOC4331539	3	-	1993404	1993480	1992687	1992784	1993624	1993749	265	1	1	1	3	176	100	0.6105560803	0.9255016472	0.362	0.159	0.203
2716	gene18189	LOC4340478	6	-	5842008	5842102	5841449	5841665	5842639	5842820	2716	105	2	325	4	194	100	0.6296032454	0.9255016472	0.964	0.977	-0.013
2739	gene10227	LOC4333267	3	+	20395602	20395693	20394712	20395027	20395819	20395908	2739	115	5	432	24	191	100	0.6294915914	0.9255016472	0.923	0.904	0.019
2868	gene6177	LOC4329485	2	+	18841789	18841816	18839444	18839580	18841897	18842934	2868	3	13	12	75	127	100	0.6184744145	0.9255016472	0.154	0.112	0.042
2908	gene16364	LOC4338859	5	-	20947049	20947576	20946732	20946957	20947761	20948060	2908	21	0	133	2	200	100	0.6262088251	0.9255016472	1	0.971	0.029
296	gene30	LOC4326451	1	+	197914	197947	197654	197838	198033	198225	296	2	4	5	17	133	100	0.6198498839	0.9255016472	0.273	0.181	0.092
2988	gene14687	LOC4337366	4	-	34323816	34323883	34323199	34323301	34324328	34324428	2988	1	0	4	2	167	100	0.6141232881	0.9255016472	1	0.545	0.455
321	gene1019	LOC4327224	1	-	8258417	8258561	8253726	8253870	8258639	8258702	321	0	3	3	25	200	100	0.6100447314	0.9255016472	0	0.057	-0.057
346	gene26656	LOC9268032	9	+	21735680	21735782	21735423	21735585	21735896	21736639	346	2	2	6	11	200	100	0.6127076507	0.9255016472	0.333	0.214	0.119
492	gene30783	LOC4351099	11	-	27195417	27195431	27194847	27195335	27198292	27200228	492	0	7	1	19	114	100	0.615363981	0.9255016472	0	0.044	-0.044
510	gene2957	LOC4325546	1	-	31316586	31316786	31315439	31315622	31317518	31317614	510	8	0	22	1	200	100	0.6268617679	0.9255016472	1	0.917	0.083
511	gene2957	LOC4325546	1	-	31316586	31316786	31315439	31315622	31317343	31317623	511	8	0	22	1	200	100	0.6268617679	0.9255016472	1	0.917	0.083
512	gene2957	LOC4325546	1	-	31316586	31316659	31315439	31315622	31317518	31317602	512	4	0	10	1	173	100	0.6225868797	0.9255016472	1	0.853	0.147
513	gene2957	LOC4325546	1	-	31316586	31316659	31315439	31315622	31317343	31317623	513	4	0	10	1	173	100	0.6225868797	0.9255016472	1	0.853	0.147
516	gene18503	LOC4340748	6	+	9355692	9355810	9355469	9355611	9356333	9356418	516	2	18	3	44	200	100	0.6226071941	0.9255016472	0.053	0.033	0.02
74	gene22210	LOC4343924	7	+	25571050	25571559	25569276	25569407	25571921	25571959	74	122	1	499	7	200	100	0.6241366471	0.9255016472	0.984	0.973	0.011
761	gene19205	LOC4341323	6	-	21739727	21739960	21738449	21738483	21747861	21747970	761	5	0	13	1	200	100	0.6264778753	0.9255016472	1	0.867	0.133
778	gene6458	LOC4329728	2	-	21862042	21862129	21861176	21861238	21863414	21863581	778	1	0	4	2	187	100	0.6138583568	0.9255016472	1	0.517	0.483
782	gene6358	LOC4329650	2	-	20931882	20932195	20931225	20931599	20932585	20932769	782	14	35	37	77	200	100	0.628767943	0.9255016472	0.167	0.194	-0.027
831	gene12676	LOC4335497	4	-	15397665	15397818	15397320	15397564	15398419	15398536	831	187	4	813	23	200	100	0.6134631301	0.9255016472	0.959	0.946	0.013
887	gene1889	LOC9269668	1	-	20786260	20786647	20784623	20785182	20787913	20789517	887	56	4	154	8	200	100	0.6240629307	0.9255016472	0.875	0.906	-0.031
888	gene1889	LOC9269668	1	-	20786260	20786655	20784623	20785182	20787913	20787974	888	70	4	194	8	200	100	0.6132841244	0.9255016472	0.897	0.924	-0.027
90	gene12182	LOC9270447	4	+	4349701	4349757	4349411	4349492	4350060	4350849	90	2	1	9	2	156	100	0.6311339767	0.9255016472	0.562	0.743	-0.181
470	gene10311	LOC107278052	3	-	21460947	21461033	21460560	21460665	21461240	21461350	470	3	1	6	4	186	100	0.6316037404	0.9255983204	0.617	0.446	0.171
2361	gene1433	LOC4326488	1	+	13566323	13566342	13565905	13566261	13566432	13566902	2361	3	15	13	46	119	100	0.6333467612	0.9269672904	0.144	0.192	-0.048
762	gene19205	LOC4341323	6	-	21744336	21744417	21739727	21739960	21747861	21747972	762	2	1	9	2	181	100	0.6329938908	0.9269672904	0.525	0.713	-0.188
2051	gene17435	LOC4339802	5	-	29555280	29555320	29554691	29555129	29555444	29556821	2051	22	50	62	122	140	100	0.6340972869	0.9274735045	0.239	0.266	-0.027
2649	gene13432	LOC4336166	4	-	23941687	23941699	23941093	23941559	23941780	23942210	2649	0	3	1	8	112	100	0.6347794867	0.9278791987	0	0.1	-0.1
1102	gene27488	LOC4348439	10	-	11038147	11038191	11037797	11038045	11039143	11039316	1102	5	61	12	191	144	100	0.6369913442	0.9280510763	0.054	0.042	0.012
2283	gene5133	LOC4328567	2	+	4975157	4975289	4974336	4974613	4975357	4975428	2283	4	67	18	229	200	100	0.6362703149	0.9280510763	0.029	0.038	-0.009
2526	gene27813	LOC4348692	10	+	15334047	15334104	15331041	15331159	15335117	15335226	2526	21	1	35	3	157	100	0.6369353824	0.9280510763	0.93	0.881	0.049
2555	gene19432	LOC4341525	6	-	24527312	24527357	24525996	24526065	24527437	24527503	2555	0	10	1	29	145	100	0.6368200119	0.9280510763	0	0.023	-0.023
621	gene31391	LOC4351586	12	-	3243023	3243116	3242298	3242413	3243204	3243299	621	3	38	8	72	193	100	0.636222966	0.9280510763	0.039	0.054	-0.015
881	gene17477	LOC9270436	6	+	183073	183195	182057	182383	183663	183792	881	20	0	62	1	200	100	0.6373265245	0.9280510763	1	0.969	0.031
1842	gene17919	LOC4340252	6	+	3412110	3412182	3411958	3412030	3412888	3412960	1842	73	0	234	2	172	100	0.6382938454	0.9285933016	1	0.986	0.014
1989	gene7565	LOC4330794	2	+	31979014	31979136	31975503	31977463	31981503	31981638	1989	2	1	5	1	200	100	0.6392637646	0.9285933016	0.5	0.714	-0.214
2413	gene27696	LOC4348598	10	+	14238374	14240240	14237765	14237928	14252973	14253624	2413	543	4	2247	7	200	100	0.6386391257	0.9285933016	0.985	0.994	-0.009
789	gene32619	LOC4352680	12	+	24816090	24816160	24815586	24815729	24817083	24817413	789	15	4	17	3	170	100	0.639319472	0.9285933016	0.688	0.769	-0.081
1058	gene27164	LOC9272017	10	-	4664398	4664493	4663697	4663764	4665102	4665161	1058	43	22	142	63	195	100	0.6422621925	0.9302105683	0.501	0.536	-0.035
1573	gene25943	LOC4347149	9	+	16060734	16060811	16060219	16060294	16061076	16061165	1573	56	2	171	4	177	100	0.6428366125	0.9302105683	0.941	0.96	-0.019
2389	gene3102	LOC4325506	1	-	32398052	32398115	32397890	32397959	32398189	32398252	2389	4	0	11	1	163	100	0.641193928	0.9302105683	1	0.871	0.129
259	gene28119	LOC107278477	10	+	18573282	18573416	18572264	18572939	18574039	18574199	259	1	0	2	1	200	100	0.6432738877	0.9302105683	1	0.5	0.5
2662	gene1416	LOC4326803	1	-	13344677	13344967	13342970	13344233	13345065	13345466	2662	81	12	303	38	200	100	0.6428686625	0.9302105683	0.771	0.799	-0.028
2768	gene25541	LOC4346821	9	-	11141737	11141840	11132623	11133194	11143719	11143806	2768	1	0	2	1	200	100	0.6432738877	0.9302105683	1	0.5	0.5
2819	gene10693	LOC4333675	3	+	26348694	26348746	26348090	26348227	26348860	26349212	2819	1	0	2	1	152	100	0.6426010736	0.9302105683	1	0.568	0.432
1208	gene25672	LOC4346933	9	+	12894723	12894860	12894400	12894454	12894970	12895123	1208	5	2	6	4	200	100	0.6522716982	0.9303091054	0.556	0.429	0.127
1335	gene27331	LOC9266737	10	+	8661784	8661876	8660441	8660778	8662505	8664126	1335	12	22	28	42	192	100	0.6496197047	0.9303091054	0.221	0.258	-0.037
1358	gene10506	LOC4333500	3	+	23856621	23856688	23855988	23856028	23857036	23857178	1358	16	13	34	34	167	100	0.6453225595	0.9303091054	0.424	0.375	0.049
1426	gene30749	LOC4351072	11	+	26778729	26778905	26777793	26778256	26779396	26779517	1426	7	1	41	10	200	100	0.650166024	0.9303091054	0.778	0.672	0.106
1466	gene16479	LOC9268261	5	+	22193284	22193364	22192527	22192905	22194097	22198448	1466	6	1	44	4	180	100	0.6476577988	0.9303091054	0.769	0.859	-0.09
1582	gene25943	LOC4347149	9	+	16071134	16071248	16070983	16071054	16071334	16071435	1582	27	156	90	465	200	100	0.6437988351	0.9303091054	0.08	0.088	-0.008
1686	gene32127	LOC9268254	12	+	18196678	18196770	18195796	18195864	18201154	18201581	1686	57	15	108	24	192	100	0.6502509793	0.9303091054	0.664	0.701	-0.037
2018	gene4236	LOC4326059	1	-	41492176	41492244	41488410	41492084	41492407	41492510	2018	5	18	22	61	168	100	0.6506010408	0.9303091054	0.142	0.177	-0.035
2178	gene28960	LOC4349712	11	-	1681609	1681653	1681092	1681286	1682296	1682385	2178	4	0	39	3	144	100	0.6518328693	0.9303091054	1	0.9	0.1
2206	gene31155	LOC4351402	12	+	1372482	1372554	1372228	1372347	1373546	1373650	2206	18	0	59	1	172	100	0.6502071526	0.9303091054	1	0.972	0.028
2406	gene620	LOC4325661	1	-	4622461	4622519	4621683	4622379	4622721	4622803	2406	302	37	905	101	158	100	0.6500638832	0.9303091054	0.838	0.85	-0.012
2637	gene11332	LOC4334278	3	+	32109411	32109481	32108700	32108847	32109560	32109960	2637	8	1	18	4	170	100	0.6513856193	0.9303091054	0.825	0.726	0.099
2641	gene3776	LOC4325088	1	-	38083402	38083561	38082372	38082691	38084868	38084979	2641	127	1	456	6	200	100	0.64597956	0.9303091054	0.984	0.974	0.01
2686	gene5277	LOC4328703	2	+	6213088	6213160	6206869	6207858	6213291	6213791	2686	1	1	7	3	172	100	0.650578169	0.9303091054	0.368	0.576	-0.208
2687	gene5277	LOC4328703	2	+	6213091	6213160	6206869	6207858	6213291	6213791	2687	1	1	7	3	169	100	0.6504044479	0.9303091054	0.372	0.58	-0.208
2778	gene32259	LOC4352347	12	-	20063408	20063464	20063122	20063293	20063820	20065117	2778	17	0	56	1	156	100	0.6520485484	0.9303091054	1	0.973	0.027
290	gene4862	LOC9267540	2	-	2854263	2854341	2853484	2853877	2854946	2855041	290	92	34	236	97	178	100	0.6517100655	0.9303091054	0.603	0.577	0.026
2959	gene18893	LOC4341060	6	-	16480816	16480888	16479754	16479835	16481014	16481762	2959	4	8	12	17	172	100	0.6443767181	0.9303091054	0.225	0.291	-0.066
38	gene61	LOC4326160	1	+	425817	425856	425567	425755	426501	426785	38	2	9	10	30	139	100	0.6519038682	0.9303091054	0.138	0.193	-0.055
471	gene10311	LOC107278052	3	-	21460947	21461107	21460560	21460665	21461240	21461338	471	8	1	18	4	200	100	0.6514536666	0.9303091054	0.8	0.692	0.108
694	gene5459	LOC4328862	2	+	8213193	8213343	8211763	8211850	8214787	8215199	694	47	1	171	2	200	100	0.6475246064	0.9303091054	0.959	0.977	-0.018
933	gene15163	LOC4337807	5	-	2749086	2749569	2748510	2748731	2749858	2751498	933	254	0	747	4	200	100	0.64663722	0.9303091054	1	0.989	0.011
2271	gene20398	LOC4342365	7	-	2084672	2084791	2084056	2084474	2084861	2084961	2271	90	9	301	25	200	100	0.6533112971	0.9312123712	0.833	0.858	-0.025
1322	gene2640	LOC4323895	1	+	28773551	28773606	28768850	28769242	28774263	28774439	1322	5	1	20	7	155	100	0.6560544037	0.9328019189	0.763	0.648	0.115
2584	gene5009	LOC4328454	2	-	4018738	4018843	4017742	4018166	4019630	4019705	2584	1	0	5	2	200	100	0.6552520568	0.9328019189	1	0.556	0.444
469	gene10311	LOC107278052	3	-	21460790	21461107	21460560	21460665	21461240	21461967	469	13	1	30	4	200	100	0.655106957	0.9328019189	0.867	0.789	0.078
97	gene29747	LOC9267506	11	-	11443678	11443723	11442362	11442653	11445807	11446274	97	0	1	3	8	145	100	0.6558711896	0.9328019189	0	0.205	-0.205
1350	gene6845	LOC4330083	2	-	25513068	25513257	25510879	25512947	25513458	25513585	1350	17	40	49	99	200	100	0.6568206559	0.9328244894	0.175	0.198	-0.023
2875	gene5502	LOC4328898	2	+	8537108	8537124	8536362	8536544	8537372	8537821	2875	4	13	5	23	116	100	0.6568842608	0.9328244894	0.21	0.158	0.052
1774	gene7811	LOC9266501	2	+	33967679	33967723	33967388	33967496	33967839	33968022	1774	10	11	52	46	144	100	0.6582142105	0.9341343471	0.387	0.44	-0.053
1347	gene15941	LOC9272594	5	-	15999242	15999458	15998584	15999059	16007217	16008009	1347	52	2	163	9	200	100	0.6586521683	0.9341774565	0.929	0.901	0.028
1704	gene26737	LOC4347851	9	+	22273721	22273828	22272949	22273082	22273995	22274200	1704	70	7	174	14	200	100	0.6592508309	0.934448302	0.833	0.861	-0.028
1445	gene9212	LOC4332328	3	-	8605816	8605860	8603940	8604280	8606033	8606613	1445	12	17	32	55	144	100	0.6628910294	0.9345963923	0.329	0.288	0.041
1530	gene24767	LOC9267708	8	+	26855233	26855571	26854854	26854886	26855817	26855880	1530	161	21	595	87	200	100	0.6613531754	0.9345963923	0.793	0.774	0.019
2176	gene23865	LOC9267092	8	-	16940150	16940318	16918936	16920149	16940684	16941759	2176	37	0	106	1	200	100	0.6624148342	0.9345963923	1	0.981	0.019
232	gene8033	LOC4331211	2	-	35456335	35456419	35455214	35455277	35456701	35456752	232	0	42	2	106	184	100	0.6623978709	0.9345963923	0	0.01	-0.01
2623	gene13338	LOC4336079	4	-	23154301	23154335	23154049	23154115	23155070	23155241	2623	2	0	12	2	134	100	0.6600849009	0.9345963923	1	0.817	0.183
263	gene8384	LOC4331539	3	-	1991761	1991853	1990396	1991058	1992432	1992582	263	4	1	4	2	192	100	0.6627506296	0.9345963923	0.676	0.51	0.166
264	gene8384	LOC4331539	3	-	1991822	1991853	1990396	1991058	1992432	1992582	264	4	1	4	2	131	100	0.6619692569	0.9345963923	0.753	0.604	0.149
594	gene24253	LOC4345731	8	-	22085963	22086078	22085403	22085609	22086397	22086695	594	26	1	111	7	200	100	0.6630251893	0.9345963923	0.929	0.888	0.041
662	gene15836	LOC4338376	5	+	14191775	14191905	14191542	14191666	14192020	14192085	662	11	61	40	188	200	100	0.6609215209	0.9345963923	0.083	0.096	-0.013
1894	gene9253	LOC4332368	3	-	8873719	8873911	8873196	8873330	8875189	8875446	1894	8	6	16	16	200	100	0.6636116716	0.9346331596	0.4	0.333	0.067
204	gene21447	LOC107276319	7	+	18109648	18109915	18108865	18108947	18110424	18110552	204	1268	11	2071	15	200	100	0.6638668341	0.9346331596	0.983	0.986	-0.003
1253	gene32034	LOC4352171	12	+	15846338	15846441	15846203	15846263	15847549	15847763	1253	7	1	16	4	200	100	0.6648015914	0.9351294387	0.778	0.667	0.111
438	gene8690	LOC4331837	3	+	4273930	4274122	4272877	4273451	4274255	4274366	438	13	3	37	6	200	100	0.6650353338	0.9351294387	0.684	0.755	-0.071
106	gene27367	LOC4348335	10	+	9330920	9331056	9330649	9330819	9332180	9332508	106	39	3	140	8	200	100	0.6800039185	0.9363502048	0.867	0.897	-0.03
108	gene13905	LOC4336619	4	+	27795048	27795113	27794820	27794896	27795337	27795643	108	5	191	14	425	165	100	0.6745877213	0.9363502048	0.016	0.02	-0.004
1177	gene25635	LOC4346897	9	+	12410301	12410343	12410036	12410166	12411257	12411557	1177	91	5	209	9	142	100	0.6757952672	0.9363502048	0.928	0.942	-0.014
1204	gene5781	LOC9269067	2	+	12443173	12443389	12442894	12443091	12446985	12447123	1204	409	5	1336	13	200	100	0.6746241391	0.9363502048	0.976	0.981	-0.005
1216	gene29995	LOC4350527	11	+	17055263	17055336	17054028	17054290	17055697	17056224	1216	4	8	9	13	173	100	0.6775113034	0.9363502048	0.224	0.286	-0.062
1238	gene11367	LOC4334314	3	+	32391933	32392042	32388968	32391613	32392176	32392331	1238	17	8	50	19	200	100	0.6808248964	0.9363502048	0.515	0.568	-0.053
1287	gene31734	LOC4351897	12	-	8672587	8672665	8672270	8672481	8679144	8679518	1287	20	0	71	1	178	100	0.6703727128	0.9363502048	1	0.976	0.024
129	gene1601	LOC4325426	1	+	15975893	15976112	15975306	15975596	15976558	15976645	129	166	2	601	5	200	100	0.6694759552	0.9363502048	0.976	0.984	-0.008
1461	gene27701	LOC4348603	10	+	14279770	14279839	14278683	14279204	14280299	14280513	1461	7	13	10	24	169	100	0.6766091005	0.9363502048	0.242	0.198	0.044
1579	gene25943	LOC4347149	9	+	16069377	16069449	16069211	16069290	16069537	16069609	1579	50	3	125	10	172	100	0.6796292987	0.9363502048	0.906	0.879	0.027
1617	gene12217	LOC4335067	4	+	4968578	4968757	4965325	4965778	4968841	4974104	1617	5	0	17	1	200	100	0.6816586688	0.9363502048	1	0.895	0.105
162	gene29714	LOC4350307	11	-	10772231	10772320	10771773	10771823	10776650	10776887	162	2	0	6	1	189	100	0.6818234153	0.9363502048	1	0.76	0.24
1638	gene9056	LOC9272592	3	-	7146106	7146312	7141730	7141830	7146426	7147037	1638	30	6	76	19	200	100	0.6700747665	0.9363502048	0.714	0.667	0.047
1706	gene30592	LOC4350959	11	+	24568153	24568288	24562427	24564667	24568434	24568702	1706	175	38	659	156	200	100	0.6677774515	0.9363502048	0.697	0.679	0.018
1822	gene10047	LOC4333089	3	+	16890765	16890858	16890088	16890187	16890937	16891057	1822	16	0	59	1	193	100	0.6783276281	0.9363502048	1	0.968	0.032
186	gene31341	LOC4351542	12	+	2728618	2728687	2726054	2726124	2730393	2730633	186	4	0	13	1	169	100	0.6755694203	0.9363502048	1	0.885	0.115
1962	gene20151	LOC4342166	7	-	51288	51403	50806	51031	52396	52447	1962	15	0	54	1	200	100	0.6743416508	0.9363502048	1	0.964	0.036
2181	gene20107	LOC4342125	6	-	30950628	30950739	30950151	30950486	30950829	30950976	2181	1	0	9	3	200	100	0.6818232773	0.9363502048	1	0.6	0.4
2262	gene32350	LOC9266439	12	+	21562516	21562748	21560887	21560984	21562872	21562944	2262	26	1	173	4	200	100	0.6714158105	0.9363502048	0.929	0.956	-0.027
2288	gene28776	LOC4349563	11	+	354353	354413	354062	354263	354579	355289	2288	20	429	43	1041	160	100	0.672360394	0.9363502048	0.028	0.025	0.003
229	gene5529	LOC4328919	2	-	8836319	8836518	8836072	8836213	8838245	8838468	229	13	1	31	4	200	100	0.6757801883	0.9363502048	0.867	0.795	0.072
2316	gene19409	LOC4341503	6	+	24303845	24303925	24300759	24302243	24306239	24306434	2316	18	1	43	4	180	100	0.6714247799	0.9363502048	0.909	0.857	0.052
2381	gene9058	LOC4332183	3	-	7168276	7168356	7167321	7167417	7168753	7169657	2381	1	2	2	8	180	100	0.6680560194	0.9363502048	0.217	0.122	0.095
2409	gene27696	LOC4348598	10	+	14239915	14240240	14238374	14238457	14252973	14253624	2409	107	1	420	1	200	100	0.6736189505	0.9363502048	0.982	0.995	-0.013
2514	gene2075	LOC4326378	1	-	23179596	23179654	23179426	23179526	23180051	23180167	2514	17	1	62	6	158	100	0.6698748466	0.9363502048	0.915	0.867	0.048
2520	gene15481	LOC4338074	5	+	6593936	6594125	6593772	6593849	6594707	6595037	2520	8	0	27	1	200	100	0.6706081959	0.9363502048	1	0.931	0.069
2672	gene21767	LOC107277239	7	-	21675474	21675601	21675268	21675359	21675996	21677379	2672	14	1	27	1	200	100	0.6800339226	0.9363502048	0.875	0.931	-0.056
2928	gene13519	LOC4336249	4	-	24565010	24565270	24563805	24564246	24565402	24566057	2928	10	0	35	1	200	100	0.6743942345	0.9363502048	1	0.946	0.054
2950	gene20645	LOC4342558	7	-	4194572	4194756	4192617	4192958	4195040	4195277	2950	13	43	32	124	200	100	0.6746321252	0.9363502048	0.131	0.114	0.017
467	gene9354	LOC4332467	3	-	9785277	9785479	9784871	9784955	9785556	9785624	467	30	0	97	1	200	100	0.6678806594	0.9363502048	1	0.98	0.02
543	gene31112	LOC4351371	12	-	1151343	1151477	1150945	1151109	1151876	1152042	543	7	1	25	6	200	100	0.6742270998	0.9363502048	0.778	0.676	0.102
559	gene541	LOC4326221	1	-	3923209	3923296	3921763	3921899	3923462	3923516	559	6	3	14	10	187	100	0.6756168379	0.9363502048	0.517	0.428	0.089
572	gene21001	LOC4342870	7	-	9074162	9074241	9073113	9073140	9074937	9077893	572	5	0	17	1	179	100	0.680213733	0.9363502048	1	0.905	0.095
573	gene1700	LOC4324023	1	+	17909419	17909439	17907343	17907588	17909530	17909576	573	12	370	22	795	120	100	0.6724441545	0.9363502048	0.026	0.023	0.003
699	gene6685	LOC4329930	2	-	23779649	23779713	23779330	23779436	23779820	23782298	699	13	0	46	1	164	100	0.6704472646	0.9363502048	1	0.966	0.034
709	gene6579	LOC4329838	2	+	22934812	22935068	22934192	22934327	22935542	22935820	709	26	0	92	1	200	100	0.6781809717	0.9363502048	1	0.979	0.021
825	gene5747	LOC9272617	2	+	11946794	11946876	11944382	11944673	11948142	11948206	825	9	149	12	241	182	100	0.6772003198	0.9363502048	0.032	0.027	0.005
930	gene15163	LOC4337807	5	-	2750821	2750873	2749086	2749931	2751590	2751838	930	29	6	70	18	152	100	0.6818361657	0.9363502048	0.761	0.719	0.042
93	gene12182	LOC9270447	4	+	4350722	4350849	4350341	4350572	4350925	4352228	93	15	0	55	1	200	100	0.6783190133	0.9363502048	1	0.965	0.035
1619	gene12217	LOC4335067	4	+	4968581	4968680	4965325	4965778	4968841	4974104	1619	2	0	6	1	199	100	0.6823420844	0.9364838667	1	0.751	0.249
1189	gene3709	LOC4325048	1	+	37582361	37582491	37581637	37581719	37582745	37582810	1189	244	27	898	109	200	100	0.6862610604	0.9385730586	0.819	0.805	0.014
1701	gene22955	LOC4344610	8	-	2014669	2014752	2014460	2014532	2015053	2015470	1701	3	22	2	22	183	100	0.6856958311	0.9385730586	0.069	0.047	0.022
1818	gene5313	LOC4328729	2	-	6529525	6529903	6523665	6524841	6529975	6530052	1818	39	1	132	2	200	100	0.6866005256	0.9385730586	0.951	0.971	-0.02
2059	gene145	LOC4326098	1	+	963719	963743	961643	962575	964078	965067	2059	27	2	115	6	124	100	0.6867308112	0.9385730586	0.916	0.939	-0.023
2276	gene11955	LOC4334879	3	+	36389236	36389312	36387915	36388043	36389448	36389761	2276	2	1	15	4	176	100	0.6847666748	0.9385730586	0.532	0.681	-0.149
2498	gene18842	LOC4341010	6	-	15415556	15415684	15414846	15415402	15416351	15416453	2498	412	270	1128	712	200	100	0.6863915794	0.9385730586	0.433	0.442	-0.009
91	gene12182	LOC9270447	4	+	4350670	4350849	4349411	4350572	4350925	4351841	91	17	0	65	1	200	100	0.6857759477	0.9385730586	1	0.97	0.03
1292	gene31734	LOC4351897	12	-	8671447	8671537	8670030	8670420	8671784	8671878	1292	104	32	417	117	190	100	0.6882983618	0.9387917656	0.631	0.652	-0.021
1634	gene9056	LOC9272592	3	-	7143283	7143519	7141730	7141830	7146426	7147037	1634	12	6	30	19	200	100	0.689226785	0.9387917656	0.5	0.441	0.059
1681	gene15718	LOC9271043	5	-	11260967	11261075	11259373	11259661	11261163	11261365	1681	15	0	58	1	200	100	0.6897579988	0.9387917656	1	0.967	0.033
1979	gene17109	LOC4339512	5	-	27212726	27212815	27212014	27212225	27218157	27218348	1979	3	0	10	1	189	100	0.6894422923	0.9387917656	1	0.841	0.159
2012	gene26916	LOC107277780	10	-	1032896	1032959	1031912	1032040	1033076	1033193	2012	16	2	47	4	163	100	0.6878410643	0.9387917656	0.831	0.878	-0.047
2543	gene27216	LOC4348217	10	+	5759569	5759855	5755430	5755530	5760634	5762883	2543	11	1	21	1	200	100	0.6891321167	0.9387917656	0.846	0.913	-0.067
311	gene27502	LOC4348449	10	+	11251531	11251602	11250892	11251036	11252107	11252392	311	10	3	28	6	171	100	0.6875424208	0.9387917656	0.661	0.732	-0.071
1202	gene26837	LOC4347930	9	+	22922193	22922253	22921148	22921229	22922337	22922442	1202	11	1	48	7	160	100	0.6901826827	0.9388122901	0.873	0.811	0.062
78	gene6071	LOC4329406	2	+	17445000	17445065	17440986	17441469	17445164	17445237	78	7	0	26	1	165	100	0.6906846934	0.9389379106	1	0.94	0.06
2621	gene29936	LOC4350473	11	+	15734704	15734785	15722253	15722355	15735348	15735507	2621	4	0	14	1	181	100	0.6912317876	0.9391246338	1	0.886	0.114
1616	gene12217	LOC4335067	4	+	4968581	4968757	4965325	4965778	4968841	4974117	1616	4	0	14	1	200	100	0.6924780525	0.9402604836	1	0.875	0.125
1696	gene5906	LOC9271190	2	+	14970988	14971014	14970540	14970599	14971402	14971430	1696	17	3	61	8	126	100	0.6933336721	0.9403081518	0.818	0.858	-0.04
2039	gene28731	LOC4349525	11	-	1973	2728	1703	1756	3889	3945	2039	143	66	365	157	200	100	0.6930347693	0.9403081518	0.52	0.538	-0.018
2332	gene24771	LOC4346170	8	+	26893151	26893343	26892223	26892446	26893432	26894412	2332	15	3	80	12	200	100	0.6940571325	0.9407326715	0.714	0.769	-0.055
1003	gene30216	LOC107279289	11	+	20312779	20312995	20304925	20305048	20313351	20313993	1003	44	6	135	15	200	100	0.6955585768	0.9410981453	0.786	0.818	-0.032
1225	gene6432	LOC4329705	2	-	21495314	21495395	21494060	21494220	21495928	21496044	1225	3	1	36	7	181	100	0.6947475148	0.9410981453	0.624	0.74	-0.116
2295	gene5849	LOC9270817	2	-	13470342	13470536	13470193	13470263	13470859	13472484	2295	3	9	16	64	200	100	0.6951828689	0.9410981453	0.143	0.111	0.032
163	gene18840	LOC4341008	6	+	15362455	15362560	15355189	15355270	15363846	15363932	163	82	1	270	2	200	100	0.6978040324	0.9412070023	0.976	0.985	-0.009
1782	gene10151	LOC107280210	3	-	18171022	18171295	18170501	18170666	18171429	18171690	1782	24	1	44	1	200	100	0.6961326405	0.9412070023	0.923	0.957	-0.034
1817	gene5313	LOC4328729	2	-	6529525	6529913	6523665	6524841	6529975	6530052	1817	48	1	159	2	200	100	0.6967296219	0.9412070023	0.96	0.975	-0.015
2026	gene18550	LOC9266404	6	+	10436468	10436584	10435807	10436339	10437190	10437324	2026	16	1	54	2	200	100	0.6978016364	0.9412070023	0.889	0.931	-0.042
2106	gene22710	LOC4344388	7	+	29523649	29523741	29523348	29523402	29523857	29523961	2106	112	2	451	11	192	100	0.6981029249	0.9412070023	0.967	0.955	0.012
2353	gene8409	LOC4331563	3	-	2149453	2149573	2146346	2147998	2150403	2150754	2353	36	0	116	1	200	100	0.6970630268	0.9412070023	1	0.983	0.017
1174	gene25496	LOC9266775	9	-	10475055	10475142	10474515	10474946	10476278	10476791	1174	18	5	81	18	187	100	0.70267845	0.9415501061	0.658	0.706	-0.048
1290	gene31734	LOC4351897	12	-	8672587	8672665	8672270	8672422	8679144	8679518	1290	20	6	71	26	178	100	0.7058406836	0.9415501061	0.652	0.605	0.047
1323	gene2640	LOC4323895	1	+	28779267	28779323	28778773	28779037	28779442	28779565	1323	2	40	8	116	156	100	0.7033951185	0.9415501061	0.031	0.042	-0.011
133	gene9669	LOC9271735	3	+	12524428	12524514	12522439	12522733	12524634	12524869	133	7	1	24	2	186	100	0.705444167	0.9415501061	0.79	0.866	-0.076
1400	gene22395	LOC107278765	7	+	26953976	26954112	26953440	26953553	26954228	26954414	1400	4	1	12	5	200	100	0.7035197924	0.9415501061	0.667	0.545	0.122
160	gene22046	LOC4343783	7	-	24136626	24136692	24134902	24135330	24136759	24136880	160	10	161	31	431	166	100	0.703913888	0.9415501061	0.036	0.042	-0.006
1977	gene17109	LOC4339512	5	-	27212907	27213019	27212726	27212815	27218157	27218573	1977	1	0	3	1	200	100	0.7078057735	0.9415501061	1	0.6	0.4
2028	gene16762	LOC4339210	5	-	24459043	24459155	24456340	24456423	24464443	24464574	2028	1	8	2	27	200	100	0.6996511142	0.9415501061	0.059	0.036	0.023
2043	gene29355	LOC4350020	11	+	5278504	5278560	5278344	5278414	5279035	5279116	2043	29	77	82	240	156	100	0.7019807408	0.9415501061	0.194	0.18	0.014
2064	gene15427	LOC107276104	5	-	5759864	5759964	5758834	5759020	5760239	5760615	2064	5	1	12	4	200	100	0.7040178165	0.9415501061	0.714	0.6	0.114
2065	gene4845	LOC4328303	2	+	2722324	2722387	2721983	2722240	2723311	2724124	2065	0	1	1	3	163	100	0.699043613	0.9415501061	0	0.17	-0.17
2290	gene29345	LOC9271926	11	-	5170318	5170472	5168828	5169322	5170559	5170721	2290	108	3	644	14	200	100	0.7075972207	0.9415501061	0.947	0.958	-0.011
244	gene4978	LOC4328429	2	+	3703513	3703522	3703040	3703369	3703605	3705353	244	0	2	1	7	109	100	0.7018431586	0.9415501061	0	0.116	-0.116
2563	gene17420	LOC9268401	5	+	29462141	29462228	29461856	29461946	29462517	29464034	2563	43	8	172	27	187	100	0.7021052498	0.9415501061	0.742	0.773	-0.031
2808	gene1134	LOC4326270	1	-	9318428	9318501	9318207	9318332	9319319	9319485	2808	1	1	8	4	173	100	0.7041611088	0.9415501061	0.366	0.536	-0.17
2837	gene32112	LOC9268519	12	-	17833550	17833601	17830471	17831711	17834448	17835040	2837	2	0	23	3	151	100	0.7067199405	0.9415501061	1	0.835	0.165
472	gene10311	LOC107278052	3	-	21460790	21461033	21460560	21460665	21461240	21461967	472	7	1	17	4	200	100	0.7008908869	0.9415501061	0.778	0.68	0.098
521	gene28631	LOC4349434	10	+	22492834	22492944	22491701	22491877	22493646	22493764	521	1	0	3	1	200	100	0.7078057735	0.9415501061	1	0.6	0.4
535	gene17339	LOC4339718	5	-	28876038	28876291	28875306	28875532	28876878	28877267	535	3	20	13	66	200	100	0.7030508867	0.9415501061	0.07	0.09	-0.02
566	gene13401	LOC9266980	4	-	23708428	23708483	23707146	23707380	23708584	23708640	566	1	2	2	2	155	100	0.7063552031	0.9415501061	0.244	0.392	-0.148
862	gene28918	LOC9269474	11	-	1403031	1403187	1401840	1402272	1403287	1404159	862	1	0	3	1	200	100	0.7078057735	0.9415501061	1	0.6	0.4
902	gene25064	LOC9272124	9	-	1614511	1614777	1613727	1613825	1614864	1614954	902	24	82	81	250	200	100	0.7059760319	0.9415501061	0.128	0.139	-0.011
934	gene15163	LOC4337807	5	-	2749086	2749555	2748510	2748731	2749858	2749931	934	248	0	727	4	200	100	0.7034755172	0.9415501061	1	0.989	0.011
2397	gene112	LOC4326106	1	+	772028	772123	771072	771213	772339	772363	2397	44	46	268	257	195	100	0.7089101592	0.942472207	0.329	0.348	-0.019
220	gene26420	LOC4347557	9	+	19986228	19986774	19981921	19982000	19987043	19987103	220	28	0	108	1	200	100	0.7105509477	0.9425011153	1	0.982	0.018
2343	gene10261	LOC4333290	3	-	20846407	20846455	20845096	20845136	20846612	20846880	2343	4	23	7	52	148	100	0.709966971	0.9425011153	0.105	0.083	0.022
2519	gene15481	LOC4338074	5	+	6593936	6594125	6593772	6593849	6594702	6595037	2519	8	1	27	2	200	100	0.7108618861	0.9425011153	0.8	0.871	-0.071
2747	gene10101	LOC4333141	3	+	17600764	17600856	17599287	17599444	17601023	17603532	2747	5	2	8	2	192	100	0.7097002607	0.9425011153	0.566	0.676	-0.11
626	gene20957	LOC4342835	7	-	8282505	8283020	8281895	8282358	8283226	8286292	626	113	41	231	91	200	100	0.7109879705	0.9425011153	0.579	0.559	0.02
2888	gene12209	LOC9269363	4	+	4751154	4751185	4750726	4750832	4751261	4751367	2888	0	50	2	149	131	100	0.711945331	0.9432246813	0	0.01	-0.01
2450	gene30153	LOC9266548	11	+	19418542	19418598	19412344	19417388	19418827	19418937	2450	9	0	38	1	156	100	0.7126089126	0.9435584215	1	0.961	0.039
453	gene27362	LOC4348331	10	+	9258021	9258162	9257297	9257349	9258730	9258827	453	4	15	10	48	200	100	0.7131586841	0.9437411685	0.118	0.094	0.024
1012	gene1827	LOC9270848	1	+	19876361	19876482	19876199	19876285	19877132	19877241	1012	65	1	256	6	200	100	0.7145704935	0.9446586552	0.97	0.955	0.015
2763	gene22593	LOC9268275	7	-	28636687	28636829	28635958	28636227	28638409	28638618	2763	18	0	79	1	200	100	0.7146763124	0.9446586552	1	0.975	0.025
374	gene1476	LOC9270556	1	-	14232545	14232635	14232033	14232115	14233534	14233690	374	3	1	9	5	190	100	0.7156818547	0.9454425424	0.612	0.486	0.126
192	gene1628	LOC4325231	1	+	16499942	16500051	16495332	16498448	16502928	16503330	192	10	0	43	1	200	100	0.7174068373	0.9466300928	1	0.956	0.044
193	gene1628	LOC4325231	1	+	16499942	16500051	16495332	16498448	16502243	16503330	193	10	0	43	1	200	100	0.7174068373	0.9466300928	1	0.956	0.044
578	gene1606	LOC9266898	1	+	16047212	16047332	16046666	16046929	16048105	16048483	578	144	2	702	13	200	100	0.718756659	0.9473204499	0.973	0.964	0.009
697	gene4842	LOC4328300	2	+	2667297	2667369	2666689	2666795	2667706	2668162	697	314	7	901	17	172	100	0.7183468509	0.9473204499	0.963	0.969	-0.006
1770	gene31786	LOC4351951	12	-	9770488	9770543	9769289	9769465	9771528	9772370	1770	6	21	15	64	155	100	0.7194739893	0.94772091	0.156	0.131	0.025
1543	gene8824	LOC9271741	3	+	5309013	5309116	5304938	5307482	5309598	5309669	1543	2	0	16	2	200	100	0.7217131003	0.9490540782	1	0.8	0.2
2787	gene13417	LOC4336152	4	+	23828481	23828540	23828215	23828398	23828812	23828950	2787	4	17	16	54	159	100	0.7213779452	0.9490540782	0.129	0.157	-0.028
2954	gene6353	LOC4329645	2	+	20879283	20879380	20878352	20878471	20880479	20880690	2954	6	20	14	38	197	100	0.7217282977	0.9490540782	0.132	0.158	-0.026
1546	gene31189	LOC4351424	12	-	1584566	1584666	1584172	1584499	1584879	1584923	1546	3	3	21	15	200	100	0.7231942147	0.9490622217	0.333	0.412	-0.079
2008	gene26916	LOC107277780	10	-	1032889	1032959	1031912	1032040	1033076	1033193	2008	19	2	53	4	170	100	0.7242189467	0.9490622217	0.848	0.886	-0.038
2884	gene21361	LOC9272191	7	+	16668970	16669317	16667921	16668026	16669601	16670332	2884	5	1	19	6	200	100	0.7225208355	0.9490622217	0.714	0.613	0.101
312	gene26861	LOC4347952	10	-	365387	365843	364454	364796	366582	367016	312	25	10	99	34	200	100	0.7241533175	0.9490622217	0.556	0.593	-0.037
410	gene8504	LOC4331657	3	+	2951317	2951386	2949821	2949968	2951474	2951640	410	42	1	72	1	169	100	0.723006258	0.9490622217	0.961	0.977	-0.016
974	gene22044	LOC9267044	7	+	24123123	24123195	24119163	24120566	24123265	24123438	974	22	4	75	17	172	100	0.7233935331	0.9490622217	0.762	0.719	0.043
80	gene31314	LOC4351519	12	+	2568706	2568802	2568547	2568626	2569329	2569869	80	1	7	6	27	196	100	0.7246662039	0.9491056796	0.068	0.102	-0.034
1002	gene30216	LOC107279289	11	+	20312784	20312995	20304925	20305048	20313351	20313993	1002	43	6	129	15	200	100	0.7274354227	0.9493906739	0.782	0.811	-0.029
11	gene27894	LOC9272437	10	-	16154494	16154562	16153816	16153877	16156202	16156295	11	46	2	156	5	168	100	0.7267290715	0.9493906739	0.932	0.949	-0.017
1653	gene3822	LOC4325008	1	-	38415383	38415440	38415216	38415273	38415549	38415606	1653	32	0	103	1	157	100	0.7294402167	0.9493906739	1	0.985	0.015
1761	gene24114	LOC9267871	8	-	20395797	20396287	20395304	20395538	20396454	20396620	1761	18	0	84	1	200	100	0.7278075756	0.9493906739	1	0.977	0.023
176	gene28485	LOC4349296	10	-	21443199	21443277	21442716	21442797	21443515	21443594	176	48	38	149	108	178	100	0.7287401156	0.9493906739	0.415	0.437	-0.022
181	gene8459	LOC4331613	3	+	2590292	2590370	2589346	2589436	2590497	2590565	181	18	0	83	1	178	100	0.728247306	0.9493906739	1	0.979	0.021
1945	gene21468	LOC4343276	7	-	18339786	18339902	18339667	18339708	18339991	18340085	1945	3	26	15	102	200	100	0.7279584956	0.9493906739	0.055	0.068	-0.013
2296	gene5849	LOC9270817	2	-	13469837	13469915	13469596	13469746	13470006	13470102	2296	28	4	130	15	178	100	0.7270521501	0.9493906739	0.797	0.83	-0.033
2771	gene20301	LOC4342293	7	+	1181879	1182051	1180156	1181354	1182484	1182534	2771	97	5	282	12	200	100	0.7285929218	0.9493906739	0.907	0.922	-0.015
360	gene27320	LOC4348285	10	+	8071376	8071422	8070350	8070766	8071523	8071605	360	7	3	10	3	146	100	0.7257258561	0.9493906739	0.615	0.695	-0.08
431	gene3103	LOC4325592	1	+	32411300	32411397	32408922	32409015	32411481	32411802	431	28	0	114	1	197	100	0.7290917581	0.9493906739	1	0.983	0.017
2355	gene26468	LOC4347608	9	-	20333082	20333133	20332089	20332158	20333392	20334389	2355	1	4	9	23	151	100	0.7303653985	0.9500553311	0.142	0.206	-0.064
1622	gene2462	LOC4326854	1	-	27182373	27182431	27182142	27182237	27182543	27182735	1622	17	181	61	587	158	100	0.7319238043	0.9507278865	0.056	0.062	-0.006
2202	gene30502	LOC9271404	11	+	23490402	23490562	23488606	23488791	23492058	23492317	2202	31	2	45	4	200	100	0.7333712493	0.9507278865	0.886	0.849	0.037
2724	gene5647	LOC4329027	2	+	10497830	10498023	10494038	10494178	10504671	10508497	2724	36	1	163	3	200	100	0.7329106564	0.9507278865	0.947	0.964	-0.017
2891	gene10204	LOC4333236	3	+	19528993	19529036	19528082	19528546	19529394	19530252	2891	28	11	91	31	143	100	0.7332248893	0.9507278865	0.64	0.672	-0.032
518	gene28631	LOC4349434	10	+	22492834	22493180	22491701	22491877	22493646	22493764	518	5	0	22	1	200	100	0.7326905104	0.9507278865	1	0.917	0.083
946	gene16375	LOC4338868	5	-	21050878	21050938	21050247	21050764	21051091	21051392	946	2	0	8	1	160	100	0.7323140389	0.9507278865	1	0.833	0.167
270	gene7779	LOC4330989	2	-	33724342	33724452	33724128	33724269	33724616	33724854	270	2	0	8	1	200	100	0.7342162584	0.9512435699	1	0.8	0.2
408	gene8504	LOC4331657	3	+	2951251	2951386	2949821	2949968	2951474	2951640	408	49	1	82	1	200	100	0.7345990919	0.9512435699	0.961	0.976	-0.015
189	gene13935	LOC4336652	4	+	28079422	28079509	28079034	28079283	28079644	28079703	189	7	65	24	260	187	100	0.7351286098	0.9513917413	0.054	0.047	0.007
2933	gene12262	LOC4335112	4	+	5804286	5804376	5803080	5803170	5804995	5806787	2933	81	2	219	4	190	100	0.7363395543	0.952421139	0.955	0.966	-0.011
330	gene18869	LOC4341038	6	+	16024354	16024452	16023380	16023493	16032317	16032458	330	46	727	215	3606	198	100	0.7370942943	0.9525318932	0.031	0.029	0.002
333	gene11796	LOC4334723	3	+	35285274	35285627	35284988	35285191	35286650	35286874	333	71	146	204	444	200	100	0.7372563607	0.9525318932	0.196	0.187	0.009
1685	gene32127	LOC9268254	12	+	18196678	18196723	18195796	18195864	18201154	18201581	1685	49	15	89	24	145	100	0.7379007887	0.9526262933	0.693	0.719	-0.026
2171	gene9532	LOC4332638	3	+	11176941	11177015	11174159	11174440	11177488	11177741	2171	68	88	245	298	174	100	0.738160688	0.9526262933	0.308	0.321	-0.013
1311	gene30929	LOC4351221	11	-	28903002	28903059	28902745	28902886	28903625	28903697	1311	59	6	192	23	157	100	0.7401594098	0.9527692644	0.862	0.842	0.02
1562	gene23348	LOC4344943	8	+	6322904	6323123	6322439	6322527	6323415	6324376	1562	13	12	58	46	200	100	0.7403499389	0.9527692644	0.351	0.387	-0.036
1694	gene5906	LOC9271190	2	+	14973028	14973122	14970988	14972143	14973231	14973518	1694	1	0	8	2	194	100	0.7403461892	0.9527692644	1	0.673	0.327
2354	gene26468	LOC4347608	9	-	20333082	20333145	20332089	20332158	20333392	20334389	2354	4	4	30	23	163	100	0.7402945564	0.9527692644	0.38	0.445	-0.065
25	gene1965	LOC9270426	1	+	21956986	21957015	21956854	21956910	21957517	21957643	25	1	0	8	2	129	100	0.740336966	0.9527692644	1	0.756	0.244
1390	gene25591	LOC107277457	9	+	11898372	11898471	11898154	11898283	11898564	11898660	1390	2	1	7	2	199	100	0.7429260616	0.9530079245	0.501	0.638	-0.137
1405	gene500	LOC4327632	1	+	3610517	3610581	3610367	3610431	3610904	3610965	1405	9	1	54	4	164	100	0.7434459725	0.9530079245	0.846	0.892	-0.046
1673	gene25597	LOC107278961	9	+	11924101	11924555	11922460	11922654	11924639	11924723	1673	5	1	23	7	200	100	0.7417429526	0.9530079245	0.714	0.622	0.092
174	gene28485	LOC4349296	10	-	21443199	21443259	21442716	21442797	21443515	21443644	174	40	38	124	108	160	100	0.7434222245	0.9530079245	0.397	0.418	-0.021
2478	gene31935	LOC9268358	12	-	13057697	13058002	13057167	13057215	13058294	13058670	2478	2	1	7	2	200	100	0.7429726498	0.9530079245	0.5	0.636	-0.136
2900	gene9164	LOC4332277	3	-	8096813	8096948	8096084	8096643	8101515	8102937	2900	210	1	711	5	200	100	0.7421721153	0.9530079245	0.991	0.986	0.005
519	gene28631	LOC4349434	10	+	22492829	22493180	22491701	22491877	22493646	22493764	519	5	0	23	1	200	100	0.7412260589	0.9530079245	1	0.92	0.08
1630	gene29181	LOC9269643	11	+	3430545	3430637	3430317	3430402	3430746	3430809	1630	32	9	127	31	192	100	0.7441335674	0.9533561412	0.649	0.681	-0.032
1054	gene25272	LOC9266370	9	+	5837187	5837289	5835638	5835713	5838047	5838389	1054	16	23	69	88	200	100	0.7470735194	0.9540542496	0.258	0.282	-0.024
1239	gene32034	LOC4352171	12	+	15846338	15847364	15846203	15846259	15847549	15847763	1239	34	3	100	7	200	100	0.7523792794	0.9540542496	0.85	0.877	-0.027
1333	gene27331	LOC9266737	10	+	8661821	8661876	8660441	8660778	8662505	8664126	1333	8	22	18	42	155	100	0.7487292566	0.9540542496	0.19	0.217	-0.027
1342	gene31535	LOC4351716	12	+	4873188	4873249	4872374	4872650	4873355	4873507	1342	26	0	106	1	161	100	0.7558026301	0.9540542496	1	0.985	0.015
1475	gene1008	LOC4327215	1	-	8182692	8182749	8181682	8181786	8182850	8183106	1475	10	11	20	26	157	100	0.7561465811	0.9540542496	0.367	0.329	0.038
1497	gene3641	LOC4324753	1	-	37026046	37026190	37025868	37025934	37026283	37026364	1497	20	104	66	313	200	100	0.7474460962	0.9540542496	0.088	0.095	-0.007
1563	gene25943	LOC4347149	9	+	16069362	16069449	16069211	16069290	16069537	16069609	1563	76	3	202	10	187	100	0.745460637	0.9540542496	0.931	0.915	0.016
159	gene10129	LOC4333163	3	-	17852617	17852738	17850493	17851833	17853566	17853802	159	6	6	12	15	200	100	0.7544852285	0.9540542496	0.333	0.286	0.047
1703	gene26737	LOC4347851	9	+	22273623	22273828	22272947	22273082	22273995	22274200	1703	124	7	289	14	200	100	0.7503549083	0.9540542496	0.899	0.912	-0.013
1756	gene24114	LOC9267871	8	-	20396231	20396287	20393493	20394149	20396454	20396620	1756	2	6	6	13	156	100	0.7501923681	0.9540542496	0.176	0.228	-0.052
1853	gene16321	LOC4338818	5	-	20570751	20570868	20569660	20569804	20570964	20571081	1853	47	17	69	28	200	100	0.7530401734	0.9540542496	0.58	0.552	0.028
2109	gene32694	LOC4352746	12	+	25637233	25637341	25636907	25637019	25637448	25638469	2109	94	1	258	4	200	100	0.755615004	0.9540542496	0.979	0.97	0.009
211	gene13359	LOC4336100	4	-	23335218	23335396	23333807	23334493	23335507	23335587	211	8	40	25	108	200	100	0.750268637	0.9540542496	0.091	0.104	-0.013
2121	gene3874	LOC9269943	1	+	38841237	38841352	38840570	38840644	38841569	38841629	2121	1	1	1	2	200	100	0.7574944696	0.9540542496	0.333	0.2	0.133
2133	gene9870	LOC4332941	3	+	14657024	14657602	14656234	14656436	14657972	14660477	2133	104	1	212	3	200	100	0.7567572989	0.9540542496	0.981	0.972	0.009
2134	gene9870	LOC4332941	3	+	14657032	14657602	14656242	14656436	14657972	14660477	2134	91	1	184	3	200	100	0.7513942642	0.9540542496	0.978	0.968	0.01
2149	gene27713	LOC9269332	10	+	14403878	14404003	14403596	14403761	14404199	14404361	2149	12	21	30	60	200	100	0.7552817581	0.9540542496	0.222	0.2	0.022
2225	gene11759	LOC9266306	3	+	35053310	35053453	35052748	35053034	35053589	35053693	2225	5	2	34	10	200	100	0.7520572898	0.9540542496	0.556	0.63	-0.074
2259	gene12322	LOC4335166	4	-	7139215	7139348	7138828	7138953	7139482	7140472	2259	154	4	691	15	200	100	0.7544345049	0.9540542496	0.951	0.958	-0.007
2321	gene3270	LOC4327629	1	-	33819692	33819857	33816644	33818761	33820078	33820175	2321	3	2	22	20	200	100	0.7575823448	0.9540542496	0.429	0.355	0.074
2557	gene5129	LOC4328564	2	-	4954903	4955006	4953642	4954323	4955506	4959716	2557	1	0	4	1	200	100	0.7532127275	0.9540542496	1	0.667	0.333
2656	gene4951	LOC4328404	2	+	3467717	3467849	3465941	3467465	3468033	3468753	2656	4	0	19	1	200	100	0.7510050862	0.9540542496	1	0.905	0.095
2718	gene22639	LOC4344322	7	+	29025674	29025827	29025376	29025486	29025947	29029432	2718	62	1	186	2	200	100	0.7500095704	0.9540542496	0.969	0.979	-0.01
2769	gene6593	LOC4329853	2	-	23071724	23071783	23069656	23071214	23072167	23072465	2769	5	37	13	115	159	100	0.7515257566	0.9540542496	0.078	0.066	0.012
2985	gene31157	LOC9272112	12	-	1389603	1389670	1388532	1388816	1390995	1391260	2985	15	78	33	191	167	100	0.7543736104	0.9540542496	0.103	0.094	0.009
407	gene7263	LOC4330499	2	-	29486107	29486161	29485633	29485861	29486228	29486308	407	31	357	85	912	154	100	0.7548906234	0.9540542496	0.053	0.057	-0.004
427	gene31323	LOC4351526	12	+	2602829	2603350	2602331	2602596	2604250	2604841	427	10	1	31	2	200	100	0.7501200135	0.9540542496	0.833	0.886	-0.053
456	gene32394	LOC9268443	12	+	22393314	22393441	22392127	22392425	22393864	22393982	456	0	3	1	15	200	100	0.7530524622	0.9540542496	0	0.032	-0.032
716	gene6586	LOC4329846	2	-	22985368	22985408	22983998	22985266	22987227	22987558	716	8	271	24	706	140	100	0.7456018187	0.9540542496	0.021	0.024	-0.003
829	gene12676	LOC4335497	4	-	15397320	15397555	15396295	15397239	15398419	15398536	829	362	0	1651	9	200	100	0.7509120238	0.9540542496	1	0.989	0.011
966	gene26902	LOC4347975	10	-	850860	851137	848122	850426	852185	852541	966	37	139	102	410	200	100	0.7564613503	0.9540542496	0.117	0.111	0.006
1490	gene11122	LOC9266678	3	+	30506081	30506353	30505931	30506009	30506450	30507134	1490	6	4	21	11	200	100	0.7584864237	0.9542598911	0.429	0.488	-0.059
2545	gene24151	LOC4345637	8	+	20828472	20829070	20828043	20828385	20829980	20830103	2545	17	0	92	1	200	100	0.7585783253	0.9542598911	1	0.979	0.021
354	gene9915	LOC9268328	3	+	15069653	15069741	15069264	15069570	15069817	15070532	354	15	14	47	50	188	100	0.7594068221	0.9547780781	0.363	0.333	0.03
1115	gene15464	LOC4338062	5	-	6358459	6358696	6358105	6358377	6358949	6359015	1115	345	17	1585	85	200	100	0.7618588547	0.9549705355	0.91	0.903	0.007
1338	gene681	LOC4327327	1	+	5223249	5223431	5222849	5222956	5223988	5224135	1338	3	2	12	11	200	100	0.7629906746	0.9549705355	0.429	0.353	0.076
1392	gene1858	LOC4326180	1	+	20333217	20333318	20332000	20332362	20333396	20333504	1392	30	5	65	9	200	100	0.7625357452	0.9549705355	0.75	0.783	-0.033
1476	gene32071	LOC9272227	12	-	16595082	16595147	16594120	16594988	16595353	16596050	1476	1	0	9	2	165	100	0.760862534	0.9549705355	1	0.732	0.268
2024	gene18550	LOC9266404	6	+	10436471	10436584	10435807	10436339	10437190	10437324	2024	16	1	48	2	200	100	0.7604521447	0.9549705355	0.889	0.923	-0.034
2366	gene2748	LOC4325942	1	-	29658309	29658477	29658008	29658176	29662462	29662630	2366	12	0	65	1	200	100	0.7615179815	0.9549705355	1	0.97	0.03
2373	gene31766	LOC4351929	12	+	9353623	9353718	9351218	9351318	9353885	9353987	2373	132	77	255	157	195	100	0.7606312225	0.9549705355	0.468	0.454	0.014
2924	gene102	LOC4326125	1	+	724541	724711	723598	724459	724791	725990	2924	34	2	78	6	200	100	0.7621383734	0.9549705355	0.895	0.867	0.028
73	gene11825	LOC4334752	3	+	35465259	35465303	35465064	35465135	35466029	35466390	73	6	43	21	129	144	100	0.7633097823	0.9549705355	0.088	0.102	-0.014
725	gene19458	LOC4341546	6	-	24940412	24940490	24939885	24940043	24940577	24940850	725	1	11	4	30	178	100	0.7642675785	0.9556471849	0.049	0.07	-0.021
1089	gene29567	LOC9269931	11	-	7798014	7798152	7796533	7797836	7798478	7799617	1089	7	8	19	18	200	100	0.768564538	0.955774461	0.304	0.345	-0.041
1139	gene28775	LOC9267534	11	-	346822	346866	346573	346742	347463	347670	1139	1	55	3	114	144	100	0.7703217106	0.955774461	0.012	0.018	-0.006
1194	gene26431	LOC4347569	9	+	20049914	20050021	20045306	20046548	20050457	20050489	1194	17	12	72	45	200	100	0.7782861951	0.955774461	0.415	0.444	-0.029
1242	gene32034	LOC4352171	12	+	15846386	15847364	15846203	15846259	15847549	15847763	1242	33	3	95	7	200	100	0.7743670913	0.955774461	0.846	0.872	-0.026
1247	gene32034	LOC4352171	12	+	15847292	15847364	15846203	15846259	15847549	15847763	1247	7	3	21	7	172	100	0.7697344291	0.955774461	0.576	0.636	-0.06
1454	gene5640	LOC4329020	2	+	10376730	10376869	10376198	10376403	10377032	10377156	1454	12	135	42	427	200	100	0.7761734004	0.955774461	0.043	0.047	-0.004
1470	gene1088	LOC107277422	1	-	8918718	8918928	8917318	8918178	8919989	8920087	1470	16	1	47	2	200	100	0.771930305	0.955774461	0.889	0.922	-0.033
1509	gene18857	LOC9267453	6	-	15814846	15814933	15812661	15812753	15815477	15815585	1509	2	113	8	353	187	100	0.7806707379	0.955774461	0.009	0.012	-0.003
1581	gene25943	LOC4347149	9	+	16069211	16069290	16069046	16069118	16070554	16070656	1581	153	1	545	5	179	100	0.7789069036	0.955774461	0.988	0.984	0.004
1788	gene24733	LOC4346140	8	+	26548363	26548555	26547257	26548239	26548792	26548951	1788	3	1	8	4	200	100	0.7796675783	0.955774461	0.6	0.5	0.1
1790	gene24733	LOC4346140	8	+	26548378	26548555	26547257	26548239	26548792	26548951	1790	3	1	8	4	200	100	0.7796675783	0.955774461	0.6	0.5	0.1
1813	gene1632	LOC9267988	1	+	16596982	16597071	16595825	16595923	16597352	16597558	1813	22	29	55	80	189	100	0.7687008793	0.955774461	0.286	0.267	0.019
184	gene2513	LOC4325909	1	-	27697290	27697347	27696966	27697062	27697445	27697538	184	4	72	16	242	157	100	0.7732236518	0.955774461	0.034	0.04	-0.006
1874	gene25180	LOC107278788	9	+	4050135	4050271	4049717	4050050	4051565	4051701	1874	20	11	103	50	200	100	0.7672227723	0.955774461	0.476	0.507	-0.031
1880	gene17607	LOC107276359	6	-	1190927	1191020	1190608	1190642	1191149	1191728	1880	0	1	1	5	193	100	0.7810495486	0.955774461	0	0.094	-0.094
1926	gene27893	LOC4348751	10	+	16144482	16144508	16139828	16140877	16149017	16149149	1926	3	20	7	58	126	100	0.770982424	0.955774461	0.106	0.087	0.019
1997	gene15074	LOC4337713	5	+	1874678	1874769	1872354	1872682	1876177	1876238	1997	6	1	18	2	191	100	0.7774566329	0.955774461	0.759	0.825	-0.066
2003	gene20913	LOC4342799	7	+	7719850	7719938	7719529	7719591	7720267	7720593	2003	11	28	31	70	188	100	0.7792535273	0.955774461	0.173	0.191	-0.018
2077	gene5289	LOC4328709	2	+	6277215	6277303	6276185	6276364	6277586	6277729	2077	1	1	2	1	188	100	0.765746679	0.955774461	0.347	0.515	-0.168
2078	gene5289	LOC4328709	2	+	6277174	6277303	6276185	6276364	6277586	6277729	2078	1	1	2	1	200	100	0.765796461	0.955774461	0.333	0.5	-0.167
2111	gene887	LOC4327191	1	-	7107972	7108065	7106544	7107849	7108885	7109186	2111	26	5	68	11	193	100	0.7727927469	0.955774461	0.729	0.762	-0.033
214	gene22155	LOC4343872	7	+	25046886	25047091	25045074	25046171	25047706	25047785	214	234	1	645	4	200	100	0.7799277166	0.955774461	0.992	0.988	0.004
2204	gene27677	LOC4348582	10	-	13852895	13852955	13852221	13852548	13853096	13853497	2204	2	33	5	107	160	100	0.7648211294	0.955774461	0.036	0.028	0.008
2209	gene5197	LOC4328629	2	+	5505315	5505447	5505049	5505198	5505582	5505654	2209	11	2	25	6	200	100	0.7690693421	0.955774461	0.733	0.676	0.057
2216	gene23940	LOC9267073	8	-	18146772	18146816	18146409	18146644	18147330	18149411	2216	3	4	8	14	144	100	0.7676836902	0.955774461	0.342	0.284	0.058
2270	gene20398	LOC4342365	7	-	2090938	2090999	2090054	2090437	2091091	2091232	2270	8	9	25	33	161	100	0.7760352921	0.955774461	0.356	0.32	0.036
2509	gene12644	LOC4335472	4	+	14714822	14714858	14714544	14714642	14714995	14715057	2509	336	14	1286	49	136	100	0.775780451	0.955774461	0.946	0.951	-0.005
2588	gene10385	LOC9268533	3	-	22353943	22354061	22347722	22350445	22354554	22354876	2588	14	2	63	7	200	100	0.7756698662	0.955774461	0.778	0.818	-0.04
2617	gene11470	LOC4334421	3	-	33140810	33140990	33139784	33140144	33141055	33141211	2617	5	31	7	52	200	100	0.7771573431	0.955774461	0.075	0.063	0.012
2811	gene24427	LOC4345879	8	+	24009245	24009397	24008521	24009140	24010553	24011049	2811	36	17	112	48	200	100	0.7794255991	0.955774461	0.514	0.538	-0.024
319	gene26820	LOC4347917	9	-	22796999	22797254	22796550	22796656	22797342	22797892	319	263	6	559	11	200	100	0.7766703431	0.955774461	0.956	0.962	-0.006
397	gene32698	LOC9272154	12	-	25665029	25665080	25664021	25664409	25665160	25665235	397	13	48	51	170	151	100	0.7763730354	0.955774461	0.152	0.166	-0.014
515	gene8902	LOC4332036	3	+	5856156	5856189	5855860	5855946	5856273	5856364	515	3	124	13	442	133	100	0.7779763541	0.955774461	0.018	0.022	-0.004
785	gene1684	LOC4324039	1	+	17607826	17607880	17607218	17607334	17608032	17608422	785	3	1	12	6	154	100	0.7706655263	0.955774461	0.661	0.565	0.096
810	gene26067	LOC4347261	9	-	17252745	17252864	17252047	17252436	17253401	17253508	810	9	0	53	1	200	100	0.7804131574	0.955774461	1	0.964	0.036
880	gene17477	LOC9270436	6	+	183073	183195	182051	182323	183663	183792	880	20	5	62	13	200	100	0.7694280325	0.955774461	0.667	0.705	-0.038
920	gene10	LOC4326462	1	+	77870	77978	77324	77406	78108	78191	920	72	4	235	11	200	100	0.7765968645	0.955774461	0.9	0.914	-0.014
924	gene3073	LOC9269022	1	-	32178272	32178278	32178124	32178165	32178386	32178432	924	8	33	42	152	106	100	0.7675555379	0.955774461	0.186	0.207	-0.021
926	gene15163	LOC4337807	5	-	2750821	2751498	2749858	2749931	2751590	2751838	926	350	6	1202	18	200	100	0.7791613485	0.955774461	0.967	0.971	-0.004
955	gene8382	LOC4331537	3	-	1971389	1971483	1970731	1971145	1975058	1975135	955	7	5	14	8	194	100	0.7718393945	0.955774461	0.419	0.474	-0.055
2887	gene12209	LOC9269363	4	+	4757030	4757118	4756109	4756207	4757398	4757699	2887	102	5	245	14	188	100	0.7815989961	0.9559364456	0.916	0.903	0.013
1272	gene21806	LOC4343562	7	+	22103982	22104055	22101903	22103231	22104455	22105100	1272	3	2	10	9	173	100	0.7821536273	0.956104594	0.464	0.391	0.073
1085	gene9948	LOC4333004	3	+	15471739	15471796	15471576	15471646	15471900	15472172	1085	257	42	1338	230	157	100	0.7841387587	0.9561492844	0.796	0.787	0.009
1151	gene15605	LOC9267375	5	+	8498261	8498360	8497987	8498168	8499117	8500211	1151	38	7	142	23	199	100	0.7861726057	0.9561492844	0.732	0.756	-0.024
1157	gene25422	LOC4346720	9	-	9417918	9418974	9417308	9417415	9421813	9422698	1157	55	10	153	31	200	100	0.7887715003	0.9561492844	0.733	0.712	0.021
1241	gene32034	LOC4352171	12	+	15846386	15847364	15846203	15846263	15847549	15847763	1241	33	1	95	4	200	100	0.7913839962	0.9561492844	0.943	0.922	0.021
1360	gene11376	LOC4334324	3	+	32432845	32432992	32432368	32432724	32433114	32433197	1360	111	5	540	28	200	100	0.7853892533	0.9561492844	0.917	0.906	0.011
1549	gene834	LOC107279549	1	-	6658618	6658867	6657612	6657849	6661124	6661309	1549	7	1	30	6	200	100	0.7917193386	0.9561492844	0.778	0.714	0.064
1561	gene23348	LOC4344943	8	+	6322896	6323123	6322439	6322527	6323415	6324376	1561	16	12	69	46	200	100	0.7876866655	0.9561492844	0.4	0.429	-0.029
1732	gene23630	LOC4345183	8	-	11550503	11550667	11550177	11550278	11551803	11551985	1732	43	4	72	8	200	100	0.7895406609	0.9561492844	0.843	0.818	0.025
1741	gene8719	LOC4331862	3	-	4470882	4470922	4470123	4470712	4471229	4472643	1741	4	2	21	8	140	100	0.7898565338	0.9561492844	0.588	0.652	-0.064
1796	gene1524	LOC107276036	1	+	14826335	14826485	14825134	14825987	14827083	14828361	1796	95	1	204	3	200	100	0.7919900822	0.9561492844	0.979	0.971	0.008
1923	gene31822	LOC4351978	12	-	10441695	10441755	10441421	10441466	10442505	10442568	1923	155	2	368	6	160	100	0.7903889214	0.9561492844	0.98	0.975	0.005
1938	gene5899	LOC107280082	2	+	14578618	14578690	14578338	14578460	14579642	14579690	1938	1	0	5	1	172	100	0.7873852108	0.9561492844	1	0.744	0.256
1960	gene587	LOC4325329	1	-	4336615	4336762	4336350	4336532	4338299	4338490	1960	696	41	2212	124	200	100	0.7926193894	0.9561492844	0.895	0.899	-0.004
2199	gene7045	LOC4330280	2	+	27316440	27316508	27315963	27316240	27316689	27317050	2199	30	140	73	363	168	100	0.7925313432	0.9561492844	0.113	0.107	0.006
2319	gene19409	LOC4341503	6	+	24311645	24311743	24303845	24306434	24311967	24313051	2319	1	3	3	13	198	100	0.7892331208	0.9561492844	0.144	0.104	0.04
2418	gene27696	LOC4348598	10	+	14238374	14238457	14237765	14237928	14239220	14240240	2418	10	3	41	10	183	100	0.7890880787	0.9561492844	0.646	0.691	-0.045
2425	gene11962	LOC4334887	4	+	115874	116018	114629	114778	116508	116615	2425	1	0	5	1	200	100	0.787373728	0.9561492844	1	0.714	0.286
2717	gene22639	LOC4344322	7	+	29025710	29025827	29025376	29025486	29025947	29026082	2717	55	1	154	2	200	100	0.7896149143	0.9561492844	0.965	0.975	-0.01
2803	gene19326	LOC107277906	6	+	23524564	23524707	23523580	23524304	23524829	23526168	2803	19	3	68	13	200	100	0.7911096408	0.9561492844	0.76	0.723	0.037
2871	gene6177	LOC4329485	2	+	18841897	18841982	18837775	18839580	18842349	18842934	2871	29	0	133	1	185	100	0.7919794491	0.9561492844	1	0.986	0.014
2912	gene17308	LOC4339690	5	+	28667668	28667711	28666331	28667568	28668422	28668902	2912	0	1	1	5	143	100	0.7833711736	0.9561492844	0	0.123	-0.123
445	gene11100	LOC4334045	3	+	30295923	30295989	30295506	30295653	30296105	30296169	445	37	126	93	298	166	100	0.7879536867	0.9561492844	0.15	0.158	-0.008
635	gene26100	LOC107278958	9	-	17474899	17474922	17474470	17474545	17478330	17478468	635	1	0	5	1	123	100	0.7865969064	0.9561492844	1	0.803	0.197
7	gene27422	LOC107276046	10	-	10243334	10243373	10243129	10243194	10243522	10243641	7	88	21	225	58	139	100	0.7893382224	0.9561492844	0.751	0.736	0.015
867	gene20603	LOC4342521	7	+	3845939	3846039	3845748	3845816	3846131	3847181	867	14	6	48	24	200	100	0.7830629596	0.9561492844	0.538	0.5	0.038
1186	gene30886	LOC4351178	11	+	28498473	28498530	28498279	28498365	28498847	28498976	1186	10	70	26	202	157	100	0.7941040405	0.9567579727	0.083	0.076	0.007
1676	gene15597	LOC9266987	5	-	8373238	8373367	8372474	8372758	8373974	8376172	1676	0	2	1	12	200	100	0.7938751244	0.9567579727	0	0.04	-0.04
202	gene1628	LOC4325231	1	+	16498827	16499841	16498548	16498635	16499942	16500051	202	45	2	195	7	200	100	0.7943762749	0.9567579727	0.918	0.933	-0.015
1334	gene27331	LOC9266737	10	+	8661772	8661876	8660441	8660778	8662505	8664126	1334	17	22	36	42	200	100	0.7973358557	0.9576707098	0.279	0.3	-0.021
1580	gene25943	LOC4347149	9	+	16062014	16062153	16060219	16060294	16063654	16063996	1580	102	7	442	34	200	100	0.7972390359	0.9576707098	0.879	0.867	0.012
2310	gene21302	LOC9269796	7	-	15743517	15743578	15742367	15742470	15743716	15743843	2310	16	1	107	5	161	100	0.7970367246	0.9576707098	0.909	0.93	-0.021
413	gene27953	LOC4348807	10	+	16840785	16840891	16840011	16840251	16841061	16841173	413	3	13	7	37	200	100	0.7957642244	0.9576707098	0.103	0.086	0.017
478	gene23220	LOC4344827	8	-	4962642	4962842	4962192	4962365	4967387	4967540	478	8	1	11	2	200	100	0.797641093	0.9576707098	0.8	0.733	0.067
479	gene23220	LOC4344827	8	-	4962642	4962842	4962192	4962365	4967399	4967540	479	8	1	11	2	200	100	0.797641093	0.9576707098	0.8	0.733	0.067
1359	gene11376	LOC4334324	3	+	32432845	32432880	32432455	32432724	32433114	32433197	1359	103	5	505	28	135	100	0.7989701007	0.9581864411	0.938	0.93	0.008
1896	gene21240	LOC4343078	7	+	14609903	14609997	14609035	14609138	14610211	14610335	1896	4	0	25	1	194	100	0.7999981902	0.9581864411	1	0.928	0.072
1974	gene4016	LOC4324328	1	-	39915527	39915590	39914952	39915043	39916188	39916238	1974	301	36	505	57	163	100	0.7994250716	0.9581864411	0.837	0.845	-0.008
293	gene29709	LOC4350304	11	-	10649467	10649631	10649084	10649208	10650704	10650785	293	210	0	670	4	200	100	0.7998493202	0.9581864411	1	0.988	0.012
3002	gene27157	LOC107278097	10	+	4545782	4545886	4545611	4545700	4546703	4547578	3002	20	8	93	33	200	100	0.8005741362	0.9581864411	0.556	0.585	-0.029
426	gene31323	LOC4351526	12	+	2605897	2606080	2604997	2605178	2606652	2607896	426	35	2	88	4	200	100	0.8005789854	0.9581864411	0.897	0.917	-0.02
1433	gene984	LOC4327702	1	+	7893747	7893837	7893476	7893655	7894230	7894723	1433	2	3	14	16	190	100	0.8017376157	0.9585720476	0.26	0.315	-0.055
2703	gene11442	LOC4334394	3	-	32982289	32982989	32979435	32979763	32985460	32986161	2703	102	0	174	1	200	100	0.8014850382	0.9585720476	1	0.989	0.011
2198	gene7045	LOC4330280	2	+	27316440	27316508	27315963	27316240	27316699	27317050	2198	30	7	73	15	168	100	0.8046919551	0.9609181811	0.718	0.743	-0.025
23	gene13328	LOC4336066	4	+	23104537	23104606	23104075	23104091	23104813	23105264	23	78	49	146	97	169	100	0.8049576386	0.9609181811	0.485	0.471	0.014
2553	gene26617	LOC4347750	9	+	21507030	21507111	21506568	21506877	21507363	21507672	2553	6	1	44	10	181	100	0.8047118789	0.9609181811	0.768	0.709	0.059
1240	gene32034	LOC4352171	12	+	15846338	15847364	15846203	15846263	15847549	15847763	1240	34	1	100	4	200	100	0.8060641455	0.9613464164	0.944	0.926	0.018
2025	gene18550	LOC9266404	6	+	10436483	10436584	10435807	10436339	10437190	10437324	2025	13	1	36	2	200	100	0.8069548296	0.9613464164	0.867	0.9	-0.033
2804	gene19326	LOC107277906	6	+	23524829	23526168	23523580	23524304	23526337	23526638	2804	444	9	1306	24	200	100	0.8069941122	0.9613464164	0.961	0.965	-0.004
2911	gene17308	LOC4339690	5	+	28667665	28667668	28666331	28667568	28668648	28668902	2911	2	4	1	3	103	100	0.8067176165	0.9613464164	0.327	0.244	0.083
1144	gene7682	LOC4330909	2	+	32946277	32946316	32945954	32946061	32946596	32946684	1144	4	3	3	3	139	100	0.8143868863	0.9616562305	0.49	0.418	0.072
1198	gene14004	LOC4336724	4	+	28863313	28863385	28862903	28863045	28864918	28864992	1198	1	12	3	48	172	100	0.8094608361	0.9616562305	0.046	0.035	0.011
1224	gene6432	LOC4329705	2	-	21495322	21495395	21494060	21494220	21495928	21496044	1224	3	1	29	7	173	100	0.8090263649	0.9616562305	0.634	0.705	-0.071
1246	gene32034	LOC4352171	12	+	15846386	15846441	15846203	15846263	15847292	15847364	1246	6	1	9	1	155	100	0.8110373629	0.9616562305	0.795	0.853	-0.058
124	gene1362	LOC9271854	1	+	12394216	12395174	12393832	12394092	12395270	12396832	124	120	5	488	18	200	100	0.812571296	0.9616562305	0.923	0.931	-0.008
1471	gene1088	LOC107277422	1	-	8918718	8918956	8917318	8918178	8919989	8920087	1471	18	1	49	2	200	100	0.8128668243	0.9616562305	0.9	0.925	-0.025
1591	gene23075	LOC4344703	8	+	3366964	3367026	3366669	3366781	3370972	3371191	1591	25	0	250	2	162	100	0.8123739159	0.9616562305	1	0.987	0.013
1809	gene18783	LOC4340972	6	+	13882306	13882369	13876777	13876940	13883362	13883469	1809	0	1	1	6	163	100	0.810889617	0.9616562305	0	0.093	-0.093
1913	gene25700	LOC9269780	9	-	13218426	13218498	13216111	13217280	13219063	13221894	1913	0	1	1	6	172	100	0.8105654824	0.9616562305	0	0.088	-0.088
2240	gene13959	LOC9266233	4	+	28284163	28284216	28280682	28280904	28284479	28284675	2240	1	0	6	1	153	100	0.8143729275	0.9616562305	1	0.797	0.203
2821	gene10693	LOC4333675	3	+	26348526	26348746	26348090	26348227	26348860	26349212	2821	4	0	27	1	200	100	0.8133292901	0.9616562305	1	0.931	0.069
381	gene5292	LOC9267344	2	+	6343310	6343398	6342257	6342458	6343679	6343824	381	0	1	1	6	188	100	0.8100124492	0.9616562305	0	0.081	-0.081
383	gene5292	LOC9267344	2	+	6343269	6343398	6342257	6342458	6343679	6343824	383	0	1	1	6	200	100	0.8096170892	0.9616562305	0	0.077	-0.077
523	gene21380	LOC4343203	7	+	16953427	16953589	16951772	16951883	16954000	16954114	523	143	2	407	7	200	100	0.8125479404	0.9616562305	0.973	0.967	0.006
624	gene12192	LOC4335046	4	-	4447240	4447322	4447092	4447139	4449781	4449969	624	3	2	8	4	182	100	0.8117676036	0.9616562305	0.452	0.524	-0.072
642	gene15696	LOC4338259	5	+	10900374	10900469	10899661	10900184	10900543	10900911	642	11	22	30	54	195	100	0.8138635754	0.9616562305	0.204	0.222	-0.018
909	gene12020	LOC9266843	4	+	835889	835960	835491	835812	837064	837326	909	45	188	68	299	171	100	0.8138352517	0.9616562305	0.123	0.117	0.006
1314	gene18421	LOC4340671	6	+	8099360	8099403	8097229	8097428	8099527	8100126	1314	3	4	13	14	143	100	0.8158090098	0.962192899	0.344	0.394	-0.05
1463	gene27701	LOC4348603	10	+	14279304	14279787	14278673	14279204	14280299	14280513	1463	25	13	51	24	200	100	0.8165878986	0.962192899	0.49	0.515	-0.025
1537	gene26778	LOC4347875	9	+	22544695	22545107	22542139	22543606	22545692	22546477	1537	476	6	1416	20	200	100	0.8205506878	0.962192899	0.975	0.973	0.002
1778	gene29532	LOC9270334	11	-	7394865	7395025	7394431	7394514	7396478	7396576	1778	22	1	83	5	200	100	0.8219780525	0.962192899	0.917	0.892	0.025
1954	gene10141	LOC4333174	3	+	18036586	18036653	18032198	18033859	18036744	18036870	1954	3	17	14	67	167	100	0.8192725487	0.962192899	0.096	0.111	-0.015
1959	gene18303	LOC9271675	6	-	6907497	6907593	6905875	6907407	6907679	6908050	1959	13	5	39	13	196	100	0.8215457456	0.962192899	0.57	0.605	-0.035
2011	gene26916	LOC107277780	10	-	1032889	1032947	1031912	1032040	1033076	1033193	2011	7	2	11	4	158	100	0.8216388297	0.962192899	0.689	0.635	0.054
221	gene26420	LOC4347557	9	+	19986556	19986774	19981921	19982000	19987038	19987103	221	7	3	31	11	200	100	0.8160168113	0.962192899	0.538	0.585	-0.047
2308	gene21302	LOC9269796	7	-	15743517	15743578	15742367	15742456	15743716	15743843	2308	16	0	107	1	161	100	0.8176592623	0.962192899	1	0.985	0.015
2524	gene13525	LOC4336257	4	+	24616454	24616508	24616255	24616311	24616781	24616853	2524	1	2	5	7	154	100	0.8210084735	0.962192899	0.245	0.317	-0.072
2554	gene29228	LOC9266221	11	+	3815914	3816028	3812599	3812790	3816334	3816537	2554	1	4	2	11	200	100	0.8215033849	0.962192899	0.111	0.083	0.028
2559	gene31642	LOC4351810	12	+	6812605	6812752	6811136	6811640	6813473	6813563	2559	4	21	10	45	200	100	0.8213673658	0.962192899	0.087	0.1	-0.013
2561	gene23488	LOC4345059	8	+	8958370	8958435	8958158	8958284	8958576	8958703	2561	50	58	184	203	165	100	0.8213156978	0.962192899	0.343	0.355	-0.012
371	gene22524	LOC4344213	7	-	28108490	28108603	28107634	28107723	28109319	28109581	371	31	45	71	110	200	100	0.8163550684	0.962192899	0.256	0.244	0.012
436	gene16929	LOC107278650	5	-	25928382	25928528	25927938	25928223	25929092	25929165	436	140	3	397	10	200	100	0.8197877385	0.962192899	0.959	0.952	0.007
464	gene1815	LOC4326419	1	-	19472735	19472825	19472464	19472587	19473654	19473780	464	64	4	417	23	190	100	0.8206831212	0.962192899	0.894	0.905	-0.011
693	gene5459	LOC4328862	2	+	8210930	8210957	8210793	8210858	8211052	8211154	693	5	3	22	16	127	100	0.8193148828	0.962192899	0.568	0.52	0.048
2166	gene31491	LOC4351682	12	+	4194350	4194435	4193929	4194169	4195159	4195410	2166	4	43	20	244	185	100	0.8225395789	0.962358711	0.048	0.042	0.006
1004	gene21572	LOC4343371	7	-	19738661	19738795	19738175	19738262	19739343	19739467	1004	3	0	22	1	200	100	0.8299910445	0.9624551237	1	0.917	0.083
1099	gene22795	LOC4344471	8	+	468959	469982	468679	468881	470091	470183	1099	24	1	93	3	200	100	0.8277289199	0.9624551237	0.923	0.939	-0.016
1249	gene32034	LOC4352171	12	+	15847292	15847364	15846203	15846263	15847549	15847763	1249	7	1	21	4	172	100	0.8310390369	0.9624551237	0.803	0.753	0.05
1500	gene31906	LOC4352057	12	-	12380641	12380685	12380264	12380340	12381390	12381471	1500	23	6	82	24	144	100	0.8288729683	0.9624551237	0.727	0.704	0.023
1538	gene26778	LOC4347875	9	+	22544695	22545064	22542139	22543606	22545692	22546477	1538	410	6	1222	20	200	100	0.8230932907	0.9624551237	0.972	0.968	0.004
1551	gene8861	LOC107277809	3	-	5600295	5601420	5596283	5599888	5601851	5601938	1551	3	0	22	1	200	100	0.8299910445	0.9624551237	1	0.917	0.083
1688	gene32312	LOC9267015	12	+	21137162	21137215	21136215	21136979	21137690	21137740	1688	41	0	123	1	153	100	0.8248574067	0.9624551237	1	0.988	0.012
1718	gene25111	LOC4346453	9	-	2402538	2402591	2402075	2402186	2402987	2403059	1718	42	6	164	21	153	100	0.824811232	0.9624551237	0.821	0.836	-0.015
1734	gene23630	LOC4345183	8	-	11550453	11550667	11550177	11550278	11551803	11551985	1734	52	4	90	8	200	100	0.8277938647	0.9624551237	0.867	0.849	0.018
1937	gene29346	LOC107277378	11	-	5174705	5174859	5173247	5173734	5174947	5175109	1937	32	1	84	2	200	100	0.8293076038	0.9624551237	0.941	0.955	-0.014
2187	gene15350	LOC4337973	5	+	4710770	4710829	4710587	4710679	4710981	4711041	2187	10	1	30	4	159	100	0.8272753024	0.9624551237	0.863	0.825	0.038
245	gene21500	LOC4343305	7	-	18722944	18722995	18722777	18722846	18723115	18723156	245	21	11	52	30	151	100	0.8284637058	0.9624551237	0.558	0.534	0.024
2774	gene10794	LOC4333761	3	-	27434335	27434441	27433950	27434042	27434654	27434707	2774	19	2	80	7	200	100	0.8275257562	0.9624551237	0.826	0.851	-0.025
2870	gene6177	LOC4329485	2	+	18841870	18841982	18837774	18839580	18842349	18842934	2870	33	0	157	1	200	100	0.8256702988	0.9624551237	1	0.987	0.013
297	gene30	LOC4326451	1	+	197914	197954	197654	197838	198033	198225	297	5	4	18	17	140	100	0.8312667397	0.9624551237	0.472	0.431	0.041
344	gene22317	LOC4344028	7	+	26400379	26401107	26400169	26400274	26401330	26401462	344	31	1	81	2	200	100	0.8321594363	0.9624551237	0.939	0.953	-0.014
459	gene32431	LOC4352501	12	-	22723870	22723984	22723144	22723758	22724329	22724446	459	38	2	136	6	200	100	0.8321004708	0.9624551237	0.905	0.919	-0.014
55	gene21531	LOC9271659	7	-	19194784	19194932	19193930	19194435	19195334	19195404	55	9	1	13	1	200	100	0.8234919914	0.9624551237	0.818	0.867	-0.049
56	gene6986	LOC4330225	2	+	26801475	26801544	26801037	26801085	26801881	26802319	56	115	3	162	5	169	100	0.8292818696	0.9624551237	0.958	0.95	0.008
751	gene8961	LOC4332093	3	+	6327789	6328243	6327284	6327684	6328344	6328869	751	314	4	1104	16	200	100	0.8322648605	0.9624551237	0.975	0.972	0.003
752	gene8961	LOC4332093	3	+	6327789	6328227	6327285	6327684	6328344	6328920	752	312	4	1097	16	200	100	0.8322801288	0.9624551237	0.975	0.972	0.003
814	gene7822	LOC9266998	2	-	34031910	34031952	34031735	34031812	34032047	34032131	814	7	11	14	25	142	100	0.830590923	0.9624551237	0.309	0.283	0.026
83	gene5394	LOC4328804	2	+	7324086	7324396	7321430	7322711	7324468	7325579	83	10	6	53	36	200	100	0.827382375	0.9624551237	0.455	0.424	0.031
1873	gene25180	LOC107278788	9	+	4050135	4050744	4049597	4050050	4051565	4051701	1873	46	11	193	50	200	100	0.8330073034	0.9628102569	0.676	0.659	0.017
2368	gene2748	LOC4325942	1	-	29657480	29657648	29657195	29657363	29662462	29662630	2368	18	3	97	14	200	100	0.8351188712	0.9647643412	0.75	0.776	-0.026
58	gene10063	LOC107276144	3	+	17079203	17079278	17079027	17079135	17079949	17080009	58	49	0	175	1	175	100	0.8355404365	0.9647650783	1	0.99	0.01
1104	gene26188	LOC4347377	9	+	18364998	18365130	18364562	18364675	18365316	18366608	1104	4	1	16	3	200	100	0.8368025171	0.9657358355	0.667	0.727	-0.06
1423	gene8638	LOC4331785	3	-	3934669	3934762	3934341	3934477	3935031	3935721	1423	17	11	56	33	193	100	0.8374844644	0.9657458591	0.445	0.468	-0.023
549	gene16382	LOC4338877	5	-	21128393	21128480	21127882	21127998	21128579	21128723	549	155	1	598	5	187	100	0.8376539127	0.9657458591	0.988	0.985	0.003
2960	gene18893	LOC4341060	6	-	16480816	16480888	16479754	16479835	16481024	16481762	2960	4	1	12	4	172	100	0.8393808395	0.9672503188	0.699	0.636	0.063
2387	gene23678	LOC4345232	8	-	12854942	12855120	12854689	12854822	12856349	12856488	2387	334	11	1109	34	200	100	0.8402298368	0.9677421035	0.938	0.942	-0.004
1462	gene27701	LOC4348603	10	+	14279304	14279839	14278674	14279204	14280299	14280513	1462	33	13	66	24	200	100	0.8459091082	0.968713625	0.559	0.579	-0.02
1469	gene16479	LOC9268261	5	+	22193127	22193364	22192525	22192905	22194097	22198448	1469	15	1	75	4	200	100	0.845151023	0.968713625	0.882	0.904	-0.022
1479	gene15013	LOC4337655	5	-	1188340	1188421	1187440	1187506	1188721	1188777	1479	2	0	16	1	181	100	0.8472086335	0.968713625	1	0.898	0.102
1487	gene11122	LOC9266678	3	+	30506226	30506353	30505931	30506009	30506450	30507134	1487	4	4	13	11	200	100	0.8489623973	0.968713625	0.333	0.371	-0.038
1567	gene25943	LOC4347149	9	+	16070187	16070230	16069211	16069290	16070554	16070656	1567	11	45	55	209	143	100	0.8481440544	0.968713625	0.146	0.155	-0.009
1629	gene29181	LOC9269643	11	+	3430545	3430637	3430317	3430402	3430751	3430809	1629	32	32	127	120	192	100	0.8433065631	0.968713625	0.342	0.355	-0.013
1633	gene12942	LOC4335713	4	-	19696440	19696524	19695222	19695908	19696595	19696658	1633	84	16	235	42	184	100	0.8432909069	0.968713625	0.74	0.753	-0.013
2050	gene11083	LOC4334027	3	-	30172826	30172900	30172145	30172254	30173734	30173938	2050	44	3	118	7	174	100	0.8449389417	0.968713625	0.894	0.906	-0.012
2053	gene13025	LOC9266763	4	+	20484434	20484497	20484074	20484346	20484580	20484649	2053	1	33	1	44	163	100	0.8507942963	0.968713625	0.018	0.014	0.004
[truncated: 293 more rows]

## Sheet: RI
ID	GeneID	geneSymbol	chr	strand	riExonStart_0base	riExonEnd	upstreamES	upstreamEE	downstreamES	downstreamEE	ID	IC_SAMPLE_1	SC_SAMPLE_1	IC_SAMPLE_2	SC_SAMPLE_2	IncFormLen	SkipFormLen	PValue	FDR	IncLevel1	IncLevel2	IncLevelDifference
3493	gene5312	LOC4328727	2	-	6510276	6513837	6510276	6510383	6511333	6513837	3493	10366	296	22320	978	200	100	5.94421178945E-011	1.61563676437E-007	0.946	0.919	0.027
2495	gene24826	LOC4346217	8	+	27316952	27317332	27316952	27317020	27317095	27317332	2495	579	759	2263	2025	175	100	1.31002886317E-009	1.78032922505E-006	0.304	0.39	-0.086
3090	gene23796	LOC4345333	8	+	15572906	15573605	15572906	15573008	15573506	15573605	3090	489	455	1719	1030	200	100	8.27237101042E-009	7.49476813544E-006	0.35	0.455	-0.105
30	gene13328	LOC4336066	4	+	23104519	23105264	23104519	23104606	23104813	23105264	30	121	94	502	159	200	100	7.46445967259E-008	0.000050721	0.392	0.612	-0.22
3431	gene7968	LOC4331152	2	-	35093317	35094351	35093317	35093672	35094096	35094351	3431	13502	51	33843	280	200	100	0.000000355	0.0001929839	0.993	0.984	0.009
3288	gene26742	LOC4347855	9	-	22287176	22289060	22287176	22287636	22289006	22289060	3288	1548	263	5586	648	200	100	2.06566677574E-006	0.000935747	0.746	0.812	-0.066
1376	gene31626	LOC107279579	12	-	6462209	6462532	6462209	6462299	6462485	6462532	1376	94	25	175	132	200	100	1.54233850262E-005	0.0059886801	0.653	0.399	0.254
2691	gene9361	LOC4332475	3	-	9848616	9849217	9848616	9848800	9848884	9849217	2691	24	161	14	383	184	100	4.34065089256E-005	0.0147473614	0.075	0.019	0.056
1327	gene12438	LOC4335298	4	-	9562443	9563627	9562443	9562838	9563340	9563627	1327	488	225	1907	606	200	100	8.06875674549E-005	0.0243676454	0.52	0.611	-0.091
1023	gene10	LOC4326462	1	+	75618	77406	75618	77203	77324	77406	1023	332	34	952	192	200	100	0.0002714465	0.0614826236	0.83	0.713	0.117
231	gene13935	LOC4336652	4	+	28079644	28080772	28079644	28079703	28080676	28080772	231	211	22	1119	40	200	100	0.0002694089	0.0614826236	0.827	0.933	-0.106
2921	gene22241	LOC4343960	7	-	25879486	25879819	25879486	25879547	25879750	25879819	2921	33	238	201	720	200	100	0.000262886	0.0614826236	0.065	0.122	-0.057
2541	gene31030	LOC4351303	12	+	637496	638031	637496	637565	637650	638031	2541	58	12	159	5	185	100	0.0003867694	0.0808645467	0.723	0.945	-0.222
1027	gene6179	LOC4329487	2	+	18859225	18859961	18859225	18859832	18859908	18859961	1027	31	2	83	41	176	100	0.0007768533	0.130210005	0.898	0.535	0.363
1788	gene11954	LOC4334878	3	+	36382138	36382779	36382138	36382528	36382603	36382779	1788	223	288	654	591	175	100	0.0007236604	0.130210005	0.307	0.387	-0.08
2192	gene14768	LOC4337445	4	+	34895473	34895952	34895473	34895580	34895677	34895952	2192	80	10	285	6	197	100	0.0008144114	0.130210005	0.802	0.96	-0.158
2307	gene9300	LOC4332419	3	+	9402985	9405554	9402985	9404867	9404953	9405554	2307	724	205	1951	746	186	100	0.000732179	0.130210005	0.655	0.584	0.071
374	gene14302	LOC4337001	4	-	31326359	31326958	31326359	31326431	31326886	31326958	374	569	32	1130	122	200	100	0.00086262	0.1302556148	0.899	0.822	0.077
1764	gene19865	LOC4341923	6	-	28969540	28971626	28969540	28969926	28970016	28971626	1764	489	251	1193	821	190	100	0.0010438081	0.149319496	0.506	0.433	0.073
922	gene23620	LOC9272579	8	+	11407435	11408049	11407435	11407659	11407939	11408049	922	182	19	588	131	200	100	0.001848352	0.2511910381	0.827	0.692	0.135
1360	gene10410	LOC9270259	3	+	22668242	22669243	22668242	22668403	22668533	22669243	1360	29	53	212	181	200	100	0.0022105717	0.2861111378	0.215	0.369	-0.154
1151	gene1827	LOC9270848	1	+	19876199	19876482	19876199	19876285	19876361	19876482	1151	21	15	114	24	176	100	0.003504927	0.4141909358	0.443	0.73	-0.287
1271	gene12705	LOC4335520	4	+	16099980	16100784	16099980	16100056	16100524	16100784	1271	194	5	666	57	200	100	0.0034307588	0.4141909358	0.951	0.854	0.097
1078	gene7969	LOC107280147	2	-	35099974	35100423	35099974	35100208	35100357	35100423	1078	0	3	30	5	200	100	0.0053806412	0.4345522619	0	0.75	-0.75
147	gene18827	LOC107281459	6	+	14925906	14926363	14925906	14925960	14926092	14926363	147	26	5	81	1	200	100	0.0046770248	0.4345522619	0.722	0.976	-0.254
1835	gene24631	LOC4346056	8	-	25799140	25799469	25799140	25799279	25799310	25799469	1835	269	27	810	38	131	100	0.0047973259	0.4345522619	0.884	0.942	-0.058
2214	gene4067	LOC107278895	1	-	40334166	40334532	40334166	40334316	40334416	40334532	2214	14	6	24	46	200	100	0.005140158	0.4345522619	0.538	0.207	0.331
2286	gene27299	LOC9272688	10	-	7543327	7543760	7543327	7543403	7543675	7543760	2286	28	9	94	6	200	100	0.0050157651	0.4345522619	0.609	0.887	-0.278
2300	gene24428	LOC4345880	8	+	24017952	24018779	24017952	24018075	24018165	24018779	2300	114	44	326	219	190	100	0.004299297	0.4345522619	0.577	0.439	0.138
2359	gene21472	LOC9269906	7	+	18412076	18413180	18412076	18412654	18413113	18413180	2359	4	3	24	0	200	100	0.0054359003	0.4345522619	0.4	1	-0.6
2680	gene11267	LOC4334214	3	-	31612404	31613084	31612404	31612749	31612830	31613084	2680	654	137	1460	415	181	100	0.0046384025	0.4345522619	0.725	0.66	0.065
2735	gene10317	LOC107277248	3	-	21518913	21520486	21518913	21520245	21520324	21520486	2735	66	5	192	1	179	100	0.0045706315	0.4345522619	0.881	0.991	-0.11
3423	gene6177	LOC4329485	2	+	18842069	18842934	18842069	18842189	18842265	18842934	3423	36	3	118	45	176	100	0.0048035493	0.4345522619	0.872	0.598	0.274
409	gene16662	LOC4339126	5	-	23674102	23676305	23674102	23674213	23676153	23676305	409	592	12	2077	13	200	100	0.0051628538	0.4345522619	0.961	0.988	-0.027
1090	gene31731	LOC4351893	12	-	8494839	8496899	8494839	8495191	8496694	8496899	1090	777	36	2223	58	200	100	0.0099823582	0.4646848136	0.915	0.95	-0.035
1112	gene22044	LOC9267044	7	+	24119163	24123438	24119163	24119574	24119873	24123438	1112	59	8	254	8	200	100	0.0074353016	0.4646848136	0.787	0.941	-0.154
180	gene5902	LOC4329264	2	+	14866562	14867409	14866562	14866622	14866750	14867409	180	19	0	30	10	200	100	0.0081428748	0.4646848136	1	0.6	0.4
1832	gene23908	LOC4345421	8	+	17637737	17638483	17637737	17638068	17638266	17638483	1832	127	7	311	46	200	100	0.0101321613	0.4646848136	0.901	0.772	0.129
2028	gene30592	LOC4350959	11	+	24568153	24568702	24568153	24568288	24568402	24568702	2028	170	28	853	73	200	100	0.008411344	0.4646848136	0.752	0.854	-0.102
2076	gene20023	LOC4342062	6	+	30335434	30336063	30335434	30335572	30335679	30336063	2076	596	45	1288	153	200	100	0.0083123755	0.4646848136	0.869	0.808	0.061
2212	gene25720	LOC9268766	9	-	13570087	13570601	13570087	13570190	13570341	13570601	2212	759	142	2567	623	200	100	0.0094397748	0.4646848136	0.728	0.673	0.055
2263	gene0	LOC4326813	1	+	8231	8608	8231	8320	8407	8608	2263	2	92	22	202	187	100	0.0097586126	0.4646848136	0.011	0.055	-0.044
2382	gene1922	LOC4324682	1	+	21201066	21201786	21201066	21201321	21201391	21201786	2382	18	47	96	115	170	100	0.0100658941	0.4646848136	0.184	0.329	-0.145
2610	gene6648	LOC4329899	2	+	23565236	23568965	23565236	23565406	23565476	23568965	2610	370	41	1075	192	170	100	0.0067276276	0.4646848136	0.841	0.767	0.074
2613	gene4143	LOC4326818	1	-	40870327	40871327	40870327	40870400	40871230	40871327	2613	29	39	118	74	200	100	0.007754925	0.4646848136	0.271	0.444	-0.173
2682	gene20443	LOC4342398	7	-	2467128	2468225	2467128	2467357	2467467	2468225	2682	4	2	42	0	200	100	0.0096697694	0.4646848136	0.5	1	-0.5
2723	gene15670	LOC4338239	5	-	10115955	10116179	10115955	10116030	10116107	10116179	2723	8	30	30	33	177	100	0.0071336188	0.4646848136	0.131	0.339	-0.208
2731	gene5849	LOC9270817	2	-	13468053	13468360	13468053	13468251	13468325	13468360	2731	12	20	27	139	174	100	0.0102424206	0.4646848136	0.256	0.1	0.156
2957	gene15983	LOC4338504	5	-	16622197	16622928	16622197	16622538	16622643	16622928	2957	69	12	151	62	200	100	0.0094318988	0.4646848136	0.742	0.549	0.193
2963	gene5800	LOC4329159	2	+	12725690	12726368	12725690	12726026	12726251	12726368	2963	620	8	1976	64	200	100	0.0069117114	0.4646848136	0.975	0.939	0.036
2978	gene10071	LOC4333112	3	-	17207882	17208178	17207882	17207962	17208091	17208178	2978	26	16	34	57	200	100	0.0087983187	0.4646848136	0.448	0.23	0.218
297	gene8384	LOC4331539	3	-	1990396	1991853	1990396	1991058	1991822	1991853	297	5	4	24	1	200	100	0.0101087572	0.4646848136	0.385	0.923	-0.538
3190	gene19404	LOC9271389	6	+	24264369	24264962	24264369	24264606	24264901	24264962	3190	66	32	232	55	200	100	0.0076368017	0.4646848136	0.508	0.678	-0.17
3339	gene3648	LOC4324761	1	+	37078915	37079507	37078915	37078987	37079107	37079507	3339	14	6	84	6	200	100	0.0086656369	0.4646848136	0.538	0.875	-0.337
3451	gene16433	LOC9270782	5	+	21614419	21616131	21614419	21614499	21614639	21616131	3451	485	185	1951	566	200	100	0.0062347408	0.4646848136	0.567	0.633	-0.066
563	gene11848	LOC9266028	3	+	35626667	35628547	35626667	35626783	35628398	35628547	563	230	21	1116	49	200	100	0.0102579429	0.4646848136	0.846	0.919	-0.073
584	gene16591	LOC9268023	5	+	23097261	23097890	23097261	23097392	23097489	23097890	584	67	10	110	43	197	100	0.0083936807	0.4646848136	0.773	0.565	0.208
600	gene11137	LOC4334083	3	+	30629360	30629967	30629360	30629546	30629860	30629967	600	272	43	890	223	200	100	0.0084412824	0.4646848136	0.76	0.666	0.094
744	gene31893	LOC4352044	12	+	12226044	12228764	12226044	12226209	12226430	12228764	744	77	18	367	35	200	100	0.0068194979	0.4646848136	0.681	0.84	-0.159
879	gene29414	LOC4350061	11	-	5840676	5841036	5840676	5840834	5840906	5841036	879	3	4	20	1	172	100	0.0064428631	0.4646848136	0.304	0.921	-0.617
3254	gene10160	LOC4333188	3	+	18364493	18365526	18364493	18364604	18364963	18365526	3254	25	1	53	18	200	100	0.0106986385	0.4767032693	0.926	0.596	0.33
1193	gene18890	LOC4341059	6	-	16440615	16444427	16440615	16440690	16440914	16444427	1193	28	0	99	17	200	100	0.0112303303	0.4770893257	1	0.744	0.256
1355	gene8701	LOC4331846	3	-	4358901	4360633	4358901	4359039	4359393	4360633	1355	192	1	381	15	200	100	0.011220414	0.4770893257	0.99	0.927	0.063
2970	gene18045	LOC9270896	6	-	4469101	4470977	4469101	4469308	4469693	4470977	2970	177	1	687	27	200	100	0.011409421	0.4770893257	0.989	0.927	0.062
926	gene32480	LOC4352548	12	+	23268558	23268873	23268558	23268707	23268788	23268873	926	96	5	464	4	181	100	0.0114065053	0.4770893257	0.914	0.985	-0.071
1143	gene18041	LOC4340353	6	+	4431553	4432315	4431553	4431946	4432045	4432315	1143	172	24	395	100	199	100	0.0117532409	0.481883763	0.783	0.665	0.118
1818	gene8824	LOC9271741	3	+	5313757	5314278	5313757	5313923	5314014	5314278	1818	32	3	82	32	191	100	0.0118786652	0.481883763	0.848	0.573	0.275
2888	gene23221	LOC4344829	8	-	4971073	4972491	4971073	4972171	4972238	4972491	2888	85	4	267	1	167	100	0.0125340596	0.4889510243	0.927	0.994	-0.067
3249	gene13743	LOC4336468	4	+	26398542	26398951	26398542	26398714	26398828	26398951	3249	2	28	20	52	200	100	0.0123119383	0.4889510243	0.034	0.161	-0.127
761	gene5459	LOC4328862	2	+	8209931	8211850	8209931	8211154	8211763	8211850	761	45	19	317	60	200	100	0.0125925577	0.4889510243	0.542	0.725	-0.183
1009	gene11774	LOC4334703	3	-	35134123	35135155	35134123	35134758	35134829	35135155	1009	540	250	1485	549	171	100	0.0145847692	0.503595626	0.558	0.613	-0.055
1266	gene459	LOC4324412	1	+	3326825	3327190	3326825	3327024	3327140	3327190	1266	230	14	506	63	200	100	0.0136088309	0.503595626	0.891	0.801	0.09
1329	gene13917	LOC4336633	4	+	27868986	27870377	27868986	27870154	27870237	27870377	1329	92	3	165	21	183	100	0.0145791	0.503595626	0.944	0.811	0.133
2471	gene19081	LOC107281424	6	-	19855138	19856283	19855138	19855244	19855772	19856283	2471	10	7	82	13	200	100	0.0150078167	0.503595626	0.417	0.759	-0.342
2655	gene12492	LOC4335348	4	+	11452158	11452835	11452158	11452430	11452570	11452835	2655	298	154	726	497	200	100	0.0140896824	0.503595626	0.492	0.422	0.07
3004	gene20815	LOC4342709	7	-	6016985	6020998	6016985	6020182	6020812	6020998	3004	61	3	149	28	200	100	0.0148603329	0.503595626	0.91	0.727	0.183
3015	gene21104	LOC9266464	7	+	11479551	11483435	11479551	11481886	11483010	11483435	3015	88	20	427	46	200	100	0.0145663273	0.503595626	0.688	0.823	-0.135
3321	gene6958	LOC4330199	2	+	26514756	26515540	26514756	26515097	26515179	26515540	3321	81	5	205	38	182	100	0.0139385856	0.503595626	0.899	0.748	0.151
3478	gene19949	LOC4341997	6	-	29757541	29757955	29757541	29757710	29757781	29757955	3478	137	0	306	11	171	100	0.0135604455	0.503595626	1	0.942	0.058
486	gene22725	LOC4344402	7	+	29655917	29656371	29655917	29655998	29656153	29656371	486	36	8	126	7	200	100	0.0148136185	0.503595626	0.692	0.9	-0.208
712	gene14666	LOC4337345	4	-	34154249	34154529	34154249	34154373	34154476	34154529	712	5	6	25	4	200	100	0.0143649715	0.503595626	0.294	0.758	-0.464
2381	gene1922	LOC4324682	1	+	21201049	21201321	21201049	21201085	21201229	21201321	2381	103	3	313	33	200	100	0.0155041132	0.5139046309	0.945	0.826	0.119
1255	gene21810	LOC9267874	7	+	22127272	22128003	22127272	22127368	22127643	22128003	1255	17	2	44	27	200	100	0.0175429314	0.5186624483	0.81	0.449	0.361
2011	gene1993	LOC9269129	1	+	22381266	22382546	22381266	22381315	22382463	22382546	2011	196	22	630	35	200	100	0.0167381649	0.5186624483	0.817	0.9	-0.083
242	gene10809	LOC4333775	3	-	27584052	27584530	27584052	27584174	27584261	27584530	242	11	4	37	1	187	100	0.0164041633	0.5186624483	0.595	0.952	-0.357
2460	gene15770	LOC9270572	5	+	13006653	13007669	13006653	13006965	13007624	13007669	2460	203	53	705	117	200	100	0.0159125035	0.5186624483	0.657	0.751	-0.094
2575	gene13975	LOC4336693	4	-	28484011	28484758	28484011	28484329	28484413	28484758	2575	43	3	67	19	184	100	0.0173229973	0.5186624483	0.886	0.657	0.229
2856	gene19260	LOC9270091	6	+	22566422	22566880	22566422	22566464	22566710	22566880	2856	527	28	2232	67	200	100	0.0175559033	0.5186624483	0.904	0.943	-0.039
3059	gene32294	LOC4352385	12	+	20801336	20802200	20801336	20801611	20802052	20802200	3059	5	3	32	1	200	100	0.0167674551	0.5186624483	0.455	0.941	-0.486
3186	gene20157	LOC4342171	7	+	90133	90728	90133	90349	90422	90728	3186	20	0	52	12	173	100	0.0171696228	0.5186624483	1	0.715	0.285
3558	gene22880	LOC4344555	8	-	1310603	1311616	1310603	1310818	1310952	1311616	3558	31	14	79	12	200	100	0.0162401967	0.5186624483	0.525	0.767	-0.242
972	gene5939	LOC4329300	2	-	15468564	15468818	15468564	15468636	15468723	15468818	972	82	21	121	61	187	100	0.0175318088	0.5186624483	0.676	0.515	0.161
1040	gene15163	LOC4337807	5	-	2749858	2751498	2749858	2749931	2750821	2751498	1040	441	24	1718	50	200	100	0.0182390397	0.52300826	0.902	0.945	-0.043
197	gene1911	LOC4324672	1	+	21124171	21124713	21124171	21124245	21124330	21124713	197	12	120	12	334	185	100	0.0180483779	0.52300826	0.051	0.019	0.032
3039	gene23488	LOC4345059	8	+	8958579	8959597	8958579	8959192	8959375	8959597	3039	359	17	1243	107	200	100	0.018280274	0.52300826	0.913	0.853	0.06
1642	gene16750	LOC4339199	5	+	24353710	24354586	24353710	24354103	24354196	24354586	1642	77	11	212	66	193	100	0.0196783464	0.5399995504	0.784	0.625	0.159
2400	gene4236	LOC4326059	1	-	41488410	41490122	41488410	41488498	41490024	41490122	2400	464	3	1816	39	200	100	0.0199312137	0.5399995504	0.987	0.959	0.028
2520	gene28484	LOC9269206	10	-	21437930	21439381	21437930	21438620	21438720	21439381	2520	35	1	101	20	200	100	0.0194267625	0.5399995504	0.946	0.716	0.23
3383	gene32112	LOC9268519	12	-	17833550	17835040	17833550	17833601	17834448	17835040	3383	70	4	183	33	200	100	0.0197531653	0.5399995504	0.897	0.735	0.162
346	gene27580	LOC4348508	10	-	12343846	12344174	12343846	12343883	12344013	12344174	346	51	68	239	196	200	100	0.0198753627	0.5399995504	0.273	0.379	-0.106
929	gene12676	LOC4335497	4	-	15388678	15390135	15388678	15388820	15388890	15390135	929	106	9	268	52	170	100	0.0200662085	0.5399995504	0.874	0.752	0.122
1476	gene12518	LOC9270520	4	-	12034913	12035715	12034913	12035053	12035629	12035715	1476	79	13	250	16	200	100	0.0209050447	0.5485250256	0.752	0.887	-0.135
1636	gene5345	LOC4328759	2	+	6790690	6791488	6790690	6791266	6791392	6791488	1636	69	80	223	166	200	100	0.0224088117	0.5485250256	0.301	0.402	-0.101
1861	gene11386	LOC4334332	3	+	32535284	32535600	32535284	32535468	32535541	32535600	1861	39	25	116	142	173	100	0.0225871003	0.5485250256	0.474	0.321	0.153
1871	gene3495	LOC9272196	1	-	35745298	35748924	35745298	35747799	35748865	35748924	1871	59	6	246	6	200	100	0.0225158608	0.5485250256	0.831	0.953	-0.122
2670	gene30736	LOC9269896	11	-	26535329	26535597	26535329	26535413	26535525	26535597	2670	73	12	100	37	200	100	0.0225276755	0.5485250256	0.753	0.575	0.178
2715	gene22577	LOC4344256	7	-	28470368	28470777	28470368	28470402	28470597	28470777	2715	505	3	1441	29	200	100	0.0207372737	0.5485250256	0.988	0.961	0.027
2772	gene31478	LOC9266799	12	-	4079580	4079858	4079580	4079714	4079807	4079858	2772	104	4	407	46	193	100	0.0226029444	0.5485250256	0.931	0.821	0.11
3473	gene1378	LOC4326976	1	-	12638976	12640322	12638976	12639702	12639774	12640322	3473	34	0	64	8	172	100	0.022571885	0.5485250256	1	0.823	0.177
58	gene27005	LOC4348058	10	+	2194054	2194658	2194054	2194157	2194285	2194658	58	79	9	207	7	200	100	0.0218609274	0.5485250256	0.814	0.937	-0.123
687	gene7089	LOC9272080	2	-	27777279	27777882	27777279	27777380	27777752	27777882	687	33	4	128	2	200	100	0.0211921211	0.5485250256	0.805	0.97	-0.165
827	gene10107	LOC4333145	3	+	17675688	17676330	17675688	17675814	17675959	17676330	827	533	70	2793	262	200	100	0.0218716886	0.5485250256	0.792	0.842	-0.05
1847	gene25943	LOC4347149	9	+	16063654	16063996	16063654	16063854	16063957	16063996	1847	86	0	172	8	200	100	0.0247355985	0.562083551	1	0.915	0.085
2181	gene30133	LOC9266976	11	-	19123311	19125039	19123311	19124262	19124594	19125039	2181	1	2	33	2	200	100	0.0241383556	0.562083551	0.2	0.892	-0.692
2204	gene1615	LOC9270533	1	+	16234056	16234510	16234056	16234117	16234211	16234510	2204	457	157	1532	663	194	100	0.0245600002	0.562083551	0.6	0.544	0.056
2225	gene8313	LOC4331470	3	-	1499661	1500265	1499661	1500111	1500205	1500265	2225	134	1	316	15	194	100	0.0243516162	0.562083551	0.986	0.916	0.07
235	gene1628	LOC4325231	1	+	16495332	16498448	16495332	16497913	16498329	16498448	235	21	10	85	13	200	100	0.0243777446	0.562083551	0.512	0.766	-0.254
3305	gene205	LOC4326008	1	+	1425567	1425990	1425567	1425712	1425787	1425990	3305	189	29	450	113	175	100	0.0248160508	0.562083551	0.788	0.695	0.093
3334	gene1546	LOC4325703	1	+	15163078	15165202	15163078	15163112	15163183	15165202	3334	22	3	42	23	171	100	0.023894078	0.562083551	0.811	0.516	0.295
3440	gene10204	LOC4333236	3	+	19529394	19530252	19529394	19529548	19530017	19530252	3440	126	8	415	8	200	100	0.024314059	0.562083551	0.887	0.963	-0.076
1351	gene24295	LOC4345767	8	-	22642343	22642887	22642343	22642640	22642731	22642887	1351	74	19	165	80	191	100	0.0250540083	0.5627834265	0.671	0.519	0.152
2840	gene16210	LOC9270962	5	+	19338579	19340507	19338579	19338684	19340140	19340507	2840	398	59	1753	180	200	100	0.0255190124	0.5639079315	0.771	0.83	-0.059
353	gene27580	LOC4348508	10	-	12344013	12344174	12344013	12344080	12344156	12344174	353	29	1	108	24	176	100	0.0253773872	0.5639079315	0.943	0.719	0.224
1000	gene25064	LOC9272124	9	-	1612587	1613550	1612587	1613383	1613494	1613550	1000	57	12	204	17	200	100	0.0281720947	0.5740184702	0.704	0.857	-0.153
1024	gene10	LOC4326462	1	+	77870	78191	77870	77978	78108	78191	1024	70	21	338	52	200	100	0.0265693073	0.5740184702	0.625	0.765	-0.14
1058	gene4412	LOC4324017	1	+	42725031	42725394	42725031	42725220	42725308	42725394	1058	137	4	448	2	188	100	0.0298862893	0.5740184702	0.948	0.992	-0.044
1074	gene30945	LOC4351234	11	-	28991549	28991888	28991549	28991586	28991834	28991888	1074	165	2	481	23	200	100	0.0298409126	0.5740184702	0.976	0.913	0.063
1122	gene17203	LOC4339597	5	+	27895113	27896160	27895113	27895682	27896035	27896160	1122	266	1	645	15	200	100	0.026370852	0.5740184702	0.993	0.956	0.037
1437	gene20851	LOC9266917	7	-	6697682	6698264	6697682	6697767	6697890	6698264	1437	8	0	35	19	200	100	0.0285058097	0.5740184702	1	0.479	0.521
1767	gene31906	LOC4352057	12	-	12379189	12379552	12379189	12379356	12379481	12379552	1767	49	0	153	11	200	100	0.0292191964	0.5740184702	1	0.874	0.126
1991	gene32127	LOC9268254	12	+	18195559	18195712	18195559	18195581	18195667	18195712	1991	43	30	86	30	186	100	0.0308339576	0.5740184702	0.435	0.606	-0.171
2072	gene11823	LOC4334750	3	-	35447180	35447503	35447180	35447224	35447397	35447503	2072	212	26	746	148	200	100	0.0277069639	0.5740184702	0.803	0.716	0.087
2156	gene18064	LOC4340371	6	-	4643032	4643890	4643032	4643704	4643795	4643890	2156	3	1	1	9	191	100	0.0306995722	0.5740184702	0.611	0.055	0.556
2459	gene15770	LOC9270572	5	+	13006251	13007669	13006251	13007248	13007624	13007669	2459	108	3	356	32	200	100	0.029452377	0.5740184702	0.947	0.848	0.099
2625	gene19902	LOC9272377	6	+	29350774	29351379	29350774	29350868	29351328	29351379	2625	112	120	356	273	200	100	0.0303919471	0.5740184702	0.318	0.395	-0.077
2636	gene26048	LOC4347241	9	-	17016784	17018547	17016784	17018011	17018247	17018547	2636	68	1	264	23	200	100	0.0287604398	0.5740184702	0.971	0.852	0.119
2637	gene26048	LOC4347241	9	-	17016784	17018547	17016784	17018171	17018247	17018547	2637	22	0	62	11	176	100	0.0269960821	0.5740184702	1	0.762	0.238
266	gene3854	LOC4324905	1	-	38661256	38663682	38661256	38662133	38663343	38663682	266	831	14	2854	22	200	100	0.0301633417	0.5740184702	0.967	0.985	-0.018
2792	gene4157	LOC4326825	1	-	40939587	40940188	40939587	40939987	40940072	40940188	2792	63	3	106	18	185	100	0.0294241726	0.5740184702	0.919	0.761	0.158
2812	gene1433	LOC4326488	1	+	13565905	13566342	13565905	13566261	13566323	13566342	2812	69	0	233	12	162	100	0.0284761365	0.5740184702	1	0.923	0.077
2842	gene16210	LOC9270962	5	+	19337389	19340507	19337389	19338183	19338579	19340507	2842	76	5	333	5	200	100	0.0301606406	0.5740184702	0.884	0.971	-0.087
2939	gene21428	LOC4343245	7	+	17778646	17780505	17778646	17779340	17779802	17780505	2939	256	1	959	22	200	100	0.0267688458	0.5740184702	0.992	0.956	0.036
469	gene16390	LOC4338884	5	+	21204256	21204947	21204256	21204623	21204711	21204947	469	463	83	1119	269	188	100	0.0302007579	0.5740184702	0.748	0.689	0.059
482	gene956	LOC4326358	1	+	7666660	7667510	7666660	7666934	7667054	7667510	482	178	1	238	9	200	100	0.0280333174	0.5740184702	0.989	0.93	0.059
766	gene5459	LOC4328862	2	+	8209931	8211154	8209931	8210704	8210805	8211154	766	7	3	48	2	200	100	0.0283440422	0.5740184702	0.538	0.923	-0.385
967	gene30889	LOC9271727	11	-	28519005	28520376	28519005	28519916	28520012	28520376	967	30	34	135	82	196	100	0.0307207814	0.5740184702	0.31	0.457	-0.147
461	gene32698	LOC9272154	12	-	25664021	25665080	25664021	25664409	25665029	25665080	461	360	35	1035	152	200	100	0.0314219067	0.5809846417	0.837	0.773	0.064
171	gene8465	LOC4331617	3	-	2653069	2654529	2653069	2654256	2654404	2654529	171	707	15	3789	40	200	100	0.031927871	0.5863510372	0.959	0.979	-0.02
1086	gene4881	LOC4328344	2	+	2998629	3000384	2998629	2998716	2999040	3000384	1086	13	1	46	24	200	100	0.0322234448	0.5878075368	0.867	0.489	0.378
1052	gene15163	LOC4337807	5	-	2751590	2751838	2751590	2751701	2751800	2751838	1052	70	10	175	53	199	100	0.0348106329	0.5902165853	0.779	0.624	0.155
1164	gene10322	LOC4333340	3	-	21622942	21623577	21622942	21623154	21623355	21623577	1164	309	0	746	11	200	100	0.03734506	0.5902165853	1	0.971	0.029
1179	gene30110	LOC4350605	11	-	18751203	18751806	18751203	18751546	18751576	18751806	1179	52	6	117	3	130	100	0.0356126623	0.5902165853	0.87	0.968	-0.098
1258	gene28991	LOC9267466	11	-	1843116	1847433	1843116	1843432	1846419	1847433	1258	2305	26	8021	53	200	100	0.0338309584	0.5902165853	0.978	0.987	-0.009
140	gene7359	LOC4330595	2	+	30266081	30267670	30266081	30266434	30267533	30267670	140	169	1	788	0	200	100	0.0379226756	0.5902165853	0.988	1	-0.012
1536	gene7625	LOC4330853	2	-	32378121	32378666	32378121	32378553	32378627	32378666	1536	26	33	53	131	174	100	0.0331344675	0.5902165853	0.312	0.189	0.123
1618	gene3575	LOC4327467	1	+	36364546	36365453	36364546	36364765	36364840	36365453	1618	23	16	94	28	175	100	0.0338261317	0.5902165853	0.451	0.657	-0.206
170	gene8465	LOC4331617	3	-	2653069	2654802	2653069	2654271	2654404	2654802	170	479	72	2639	294	200	100	0.037861399	0.5902165853	0.769	0.818	-0.049
1833	gene23622	LOC4345177	8	-	11442523	11442944	11442523	11442801	11442895	11442944	1833	70	15	305	121	194	100	0.0352643597	0.5902165853	0.706	0.565	0.141
1886	gene4630	LOC4328108	2	-	1047051	1049682	1047051	1047669	1047775	1049682	1886	58	3	200	33	200	100	0.0359745115	0.5902165853	0.906	0.752	0.154
204	gene29307	LOC4349987	11	+	4770908	4771726	4770908	4771179	4771264	4771726	204	31	1	97	19	185	100	0.0342440526	0.5902165853	0.944	0.734	0.21
2068	gene11823	LOC4334750	3	-	35447180	35447885	35447180	35447503	35447599	35447885	2068	365	28	1246	147	196	100	0.0379461126	0.5902165853	0.869	0.812	0.057
2131	gene3659	LOC4325064	1	-	37195751	37197278	37195751	37197119	37197214	37197278	2131	111	5	198	24	195	100	0.0354888373	0.5902165853	0.919	0.809	0.11
239	gene5419	LOC9266753	2	-	7649320	7651358	7649320	7650427	7651179	7651358	239	40	2	154	0	200	100	0.0368714517	0.5902165853	0.909	1	-0.091
2584	gene1631	LOC4325233	1	-	16534260	16537641	16534260	16536909	16537548	16537641	2584	18	5	155	11	200	100	0.0367536146	0.5902165853	0.643	0.876	-0.233
2692	gene29611	LOC4350219	11	-	8439078	8439432	8439078	8439200	8439341	8439432	2692	1	3	24	5	200	100	0.0335635366	0.5902165853	0.143	0.706	-0.563
2801	gene1216	LOC4327916	1	-	10271682	10272183	10271682	10271833	10271963	10272183	2801	51	6	166	5	200	100	0.0351647015	0.5902165853	0.81	0.943	-0.133
2865	gene3413	LOC4327614	1	-	35090437	35092893	35090437	35090527	35092697	35092893	2865	40	3	136	1	200	100	0.0366517433	0.5902165853	0.87	0.986	-0.116
2876	gene27696	LOC4348598	10	+	14238374	14240240	14238374	14239926	14240174	14240240	2876	103	0	430	14	200	100	0.0330652462	0.5902165853	1	0.939	0.061
2940	gene21428	LOC4343245	7	+	17778708	17780505	17778708	17778782	17779802	17780505	2940	431	6	1670	5	200	100	0.0358136953	0.5902165853	0.973	0.994	-0.021
2975	gene26184	LOC9269152	9	-	18316001	18316604	18316001	18316264	18316359	18316604	2975	420	7	1440	53	195	100	0.0339045359	0.5902165853	0.969	0.933	0.036
3047	gene17420	LOC9268401	5	+	29462517	29464560	29462517	29464034	29464396	29464560	3047	110	2	310	22	200	100	0.033626034	0.5902165853	0.965	0.876	0.089
3224	gene4951	LOC4328404	2	+	3467717	3468753	3467717	3468239	3468316	3468753	3224	21	5	29	22	177	100	0.0365881612	0.5902165853	0.704	0.427	0.277
3287	gene19397	LOC9270950	6	+	24215706	24216552	24215706	24215979	24216461	24216552	3287	12	3	45	1	200	100	0.0380014358	0.5902165853	0.667	0.957	-0.29
3299	gene9968	LOC4333022	3	+	15662282	15662848	15662282	15662476	15662558	15662848	3299	28	2	63	19	182	100	0.0373278314	0.5902165853	0.885	0.646	0.239
3316	gene22593	LOC9268275	7	-	28635958	28636227	28635958	28636051	28636211	28636227	3316	29	0	76	9	200	100	0.0376176667	0.5902165853	1	0.809	0.191
2853	gene19260	LOC9270091	6	+	22566162	22566880	22566162	22566516	22566719	22566880	2853	558	15	2302	31	200	100	0.0389083334	0.6008684674	0.949	0.974	-0.025
2649	gene31842	LOC9267528	12	+	10809476	10810306	10809476	10809541	10809646	10810306	2649	73	35	235	67	200	100	0.0393913978	0.6016357795	0.51	0.637	-0.127
386	gene20546	LOC4342477	7	-	3467162	3468096	3467162	3467417	3468036	3468096	386	35	0	83	8	200	100	0.0396220767	0.6016357795	1	0.838	0.162
684	gene3345	LOC4327362	1	+	34512128	34512777	34512128	34512439	34512532	34512777	684	104	13	224	54	193	100	0.0394513866	0.6016357795	0.806	0.682	0.124
3263	gene16468	LOC9266801	5	-	22035002	22035553	22035002	22035361	22035485	22035553	3263	24	13	110	25	200	100	0.0404067097	0.6101413158	0.48	0.688	-0.208
1285	gene17873	LOC4340210	6	+	3102885	3104966	3102885	3103240	3104829	3104966	1285	124	9	404	11	200	100	0.041154732	0.6140029058	0.873	0.948	-0.075
1917	gene6568	LOC9268149	2	+	22836334	22837818	22836334	22836429	22836727	22837818	1917	63	18	299	44	200	100	0.0409371578	0.6140029058	0.636	0.773	-0.137
2175	gene12509	LOC9267104	4	+	11797347	11797904	11797347	11797585	11797722	11797904	2175	37	4	81	26	200	100	0.0413401515	0.6140029058	0.822	0.609	0.213
11	gene27894	LOC9272437	10	-	16165302	16167004	16165302	16166857	16166929	16167004	11	59	0	149	8	172	100	0.0437395654	0.6399987627	1	0.915	0.085
1371	gene1242	LOC4326712	1	+	10679573	10680026	10679573	10679661	10679788	10680026	1371	45	0	114	8	200	100	0.0439501448	0.6399987627	1	0.877	0.123
2705	gene20398	LOC4342365	7	-	2084056	2084791	2084056	2084474	2084754	2084791	2705	217	3	705	29	200	100	0.0439921585	0.6399987627	0.973	0.924	0.049
3422	gene6177	LOC4329485	2	+	18842069	18842934	18842069	18842189	18842260	18842934	3422	25	9	63	53	171	100	0.0440322916	0.6399987627	0.619	0.41	0.209
21	gene14285	LOC4336986	4	+	31203507	31205865	31203507	31203978	31205376	31205865	21	46	4	380	8	200	100	0.0444227081	0.6412501485	0.852	0.96	-0.108
2941	gene7992	LOC4331174	2	+	35252091	35254097	35252091	35252185	35252315	35254097	2941	6	73	4	185	200	100	0.0445902421	0.6412501485	0.039	0.011	0.028
1366	gene9368	LOC107280493	3	-	9897335	9898053	9897335	9897447	9897590	9898053	1366	4	6	33	11	200	100	0.0455362359	0.6476985744	0.25	0.6	-0.35
163	gene24866	LOC107282065	8	-	27610592	27611267	27610592	27610766	27610945	27611267	163	10	8	42	10	200	100	0.0470065253	0.6476985744	0.385	0.677	-0.292
1674	gene5640	LOC4329020	2	+	10377032	10377519	10377032	10377156	10377357	10377519	1674	190	44	460	155	200	100	0.0465490176	0.6476985744	0.683	0.597	0.086
1737	gene10194	LOC4333229	3	+	19179414	19182121	19179414	19179540	19179936	19182121	1737	233	3	540	21	200	100	0.0477561	0.6476985744	0.975	0.928	0.047
1936	gene11059	LOC4334005	3	-	29976156	29977377	29976156	29976665	29977294	29977377	1936	311	105	824	359	200	100	0.0470469803	0.6476985744	0.597	0.534	0.063
3400	gene848	LOC107281996	1	-	6761153	6761908	6761153	6761476	6761745	6761908	3400	129	0	404	10	200	100	0.0473867745	0.6476985744	1	0.953	0.047
3424	gene6177	LOC4329485	2	+	18840129	18842189	18840129	18841982	18842073	18842189	3424	41	1	102	14	191	100	0.0475725941	0.6476985744	0.955	0.792	0.163
343	gene27580	LOC4348508	10	-	12348583	12349560	12348583	12348675	12349195	12349560	343	155	1	536	18	200	100	0.0471573443	0.6476985744	0.987	0.937	0.05
414	gene6922	LOC4330163	2	-	26212164	26213081	26212164	26212640	26212730	26213081	414	43	0	96	7	190	100	0.0475058635	0.6476985744	1	0.878	0.122
646	gene20999	LOC4342867	7	+	9022082	9023914	9022082	9023070	9023183	9023914	646	3	2	13	0	200	100	0.046501165	0.6476985744	0.429	1	-0.571
671	gene9598	LOC9268012	3	+	11822537	11824930	11822537	11823838	11824898	11824930	671	5	3	20	1	200	100	0.0472269433	0.6476985744	0.455	0.909	-0.454
829	gene8667	LOC4331818	3	-	4141968	4143297	4141968	4143041	4143127	4143297	829	12	15	64	33	186	100	0.0478982389	0.6476985744	0.301	0.51	-0.209
3402	gene29807	LOC9268201	11	+	12852168	12852814	12852168	12852663	12852756	12852814	3402	45	1	67	9	193	100	0.0481879314	0.6483900873	0.959	0.794	0.165
1911	gene29267	LOC9272051	11	+	4253685	4255101	4253685	4254716	4255025	4255101	1911	27	15	30	37	200	100	0.0487588102	0.6528396357	0.474	0.288	0.186
1095	gene22044	LOC9267044	7	+	24120184	24123438	24120184	24120251	24120483	24123438	1095	65	0	279	12	200	100	0.0503931634	0.6602737088	1	0.921	0.079
1717	gene3869	LOC4324921	1	+	38795769	38796883	38795769	38796315	38796387	38796883	1717	71	0	327	13	172	100	0.0505286723	0.6602737088	1	0.936	0.064
1856	gene23608	LOC4345166	8	+	11074050	11074468	11074050	11074251	11074354	11074468	1856	83	17	116	44	200	100	0.0501814315	0.6602737088	0.709	0.569	0.14
2622	gene12559	LOC4335404	4	+	12880901	12881562	12880901	12881094	12881172	12881562	2622	7	22	27	32	178	100	0.0499048302	0.6602737088	0.152	0.322	-0.17
3201	gene14495	LOC4337182	4	+	32760589	32762576	32760589	32761325	32762037	32762576	3201	111	9	294	9	200	100	0.0505084958	0.6602737088	0.86	0.942	-0.082
1492	gene31789	LOC107279780	12	+	9807747	9808451	9807747	9808001	9808096	9808451	1492	7	2	22	0	195	100	0.0521122047	0.6666627452	0.642	1	-0.358
1547	gene8291	LOC4331448	3	+	1330531	1331220	1330531	1330603	1330825	1331220	1547	241	8	730	9	200	100	0.05224399	0.6666627452	0.938	0.976	-0.038
2049	gene25111	LOC4346453	9	-	2403303	2404366	2403303	2403357	2404197	2404366	2049	146	3	673	1	200	100	0.0516299723	0.6666627452	0.961	0.997	-0.036
3446	gene25178	LOC4346522	9	+	4019931	4027767	4019931	4026603	4026711	4027767	3446	88	0	303	10	200	100	0.05136681	0.6666627452	1	0.938	0.062
789	gene6579	LOC4329838	2	+	22938973	22939347	22938973	22939062	22939274	22939347	789	23	1	56	14	200	100	0.0521281295	0.6666627452	0.92	0.667	0.253
2966	gene18045	LOC9270896	6	-	4467096	4470977	4467096	4468511	4468588	4470977	2966	60	2	147	18	177	100	0.0529612014	0.6719968487	0.944	0.822	0.122
648	gene24253	LOC4345731	8	-	22084762	22085186	22084762	22084834	22084950	22085186	648	27	2	114	31	200	100	0.0531564836	0.6719968487	0.871	0.648	0.223
2396	gene4236	LOC4326059	1	-	41491731	41492510	41491731	41491776	41492407	41492510	2396	351	2	1189	1	200	100	0.0539449051	0.6788067231	0.989	0.998	-0.009
1816	gene31878	LOC4352027	12	+	11718463	11721235	11718463	11721065	11721170	11721235	1816	253	83	772	332	200	100	0.0551771228	0.6861015912	0.604	0.538	0.066
221	gene7755	LOC4330968	2	-	33542423	33542860	33542423	33542620	33542734	33542860	221	369	22	688	66	200	100	0.0552819163	0.6861015912	0.893	0.839	0.054
421	gene18052	LOC107275256	6	+	4538809	4540341	4538809	4539075	4539162	4540341	421	401	7	797	30	187	100	0.0548934934	0.6861015912	0.968	0.934	0.034
1283	gene357	LOC4324515	1	-	2700320	2701641	2700320	2700359	2700467	2701641	1283	143	0	575	12	200	100	0.0568246678	0.6872534216	1	0.96	0.04
1302	gene15605	LOC9267375	5	+	8499117	8500211	8499117	8499188	8499281	8500211	1302	22	11	96	20	193	100	0.057167587	0.6872534216	0.509	0.713	-0.204
2724	gene15670	LOC4338239	5	-	10113674	10114132	10113674	10113885	10114013	10114132	2724	24	51	25	26	200	100	0.0572688577	0.6872534216	0.19	0.325	-0.135
2948	gene23689	LOC9272596	8	+	13104482	13106723	13104482	13104565	13104763	13106723	2948	27	0	140	14	200	100	0.0571925232	0.6872534216	1	0.833	0.167
2950	gene19918	LOC4341964	6	-	29465531	29465977	29465531	29465782	29465878	29465977	2950	70	6	166	4	196	100	0.0574538449	0.6872534216	0.856	0.955	-0.099
3072	gene639	LOC9270260	1	+	4789905	4790982	4789905	4790009	4790832	4790982	3072	58	13	200	21	200	100	0.0563618317	0.6872534216	0.69	0.826	-0.136
3513	gene12303	LOC9269530	4	+	6869673	6870563	6869673	6870053	6870381	6870563	3513	51	0	190	10	200	100	0.0576503974	0.6872534216	1	0.905	0.095
708	gene31546	LOC9271828	12	-	5043500	5044204	5043500	5043913	5044001	5044204	708	43	6	123	5	188	100	0.0575931748	0.6872534216	0.792	0.929	-0.137
735	gene30233	LOC9267407	11	-	20416028	20416733	20416028	20416166	20416542	20416733	735	43	0	122	8	200	100	0.0564379702	0.6872534216	1	0.884	0.116
1253	gene9227	LOC4332344	3	-	8720212	8720414	8720212	8720272	8720356	8720414	1253	0	5	6	7	184	100	0.0585612731	0.689045629	0	0.318	-0.318
1855	gene5509	LOC4328904	2	-	8598481	8598894	8598481	8598715	8598794	8598894	1855	2	8	16	13	179	100	0.0580660564	0.689045629	0.123	0.407	-0.284
1920	gene6568	LOC9268149	2	+	22836334	22837818	22836334	22837123	22837196	22837818	1920	23	7	138	15	173	100	0.0583566776	0.689045629	0.655	0.842	-0.187
2920	gene6192	LOC4329499	2	-	18994005	18994734	18994005	18994377	18994480	18994734	2920	662	68	2208	295	200	100	0.0590526476	0.6918323117	0.83	0.789	0.041
2838	gene16210	LOC9270962	5	+	19337389	19338684	19337389	19337467	19338579	19338684	2838	192	19	859	49	200	100	0.060789155	0.7071803324	0.835	0.898	-0.063
312	gene3521	LOC4327372	1	-	35925311	35925847	35925311	35925439	35925562	35925847	312	129	1	391	15	200	100	0.060883075	0.7071803324	0.985	0.929	0.056
1002	gene32135	LOC4352245	12	+	18355446	18355771	18355446	18355496	18355544	18355771	1002	19	21	78	43	148	100	0.0621746773	0.7116304321	0.379	0.551	-0.172
1297	gene5846	LOC4329202	2	-	13361496	13362892	13361496	13361839	13362740	13362892	1297	206	19	706	37	200	100	0.0626056654	0.7116304321	0.844	0.905	-0.061
2442	gene22209	LOC4343923	7	+	25564905	25565617	25564905	25565084	25565171	25565617	2442	36	2	106	21	187	100	0.0622756788	0.7116304321	0.906	0.73	0.176
2528	gene29684	LOC4350273	11	+	9807177	9810006	9807177	9807317	9809878	9810006	2528	100	0	368	10	200	100	0.0628371242	0.7116304321	1	0.948	0.052
562	gene10717	LOC4333696	3	-	26553926	26555244	26553926	26554938	26555055	26555244	562	91	4	373	4	200	100	0.0623704444	0.7116304321	0.919	0.979	-0.06
717	gene4399	LOC9266912	1	-	42662943	42663643	42662943	42663252	42663483	42663643	717	69	27	272	64	200	100	0.0621020764	0.7116304321	0.561	0.68	-0.119
2557	gene15832	LOC9267789	5	+	14162848	14163389	14162848	14162923	14163016	14163389	2557	126	1179	358	2736	193	100	0.0634027028	0.7121014302	0.052	0.063	-0.011
2728	gene4973	LOC4328424	2	+	3673854	3676900	3673854	3674997	3676054	3676900	2728	59	41	167	73	200	100	0.0633843919	0.7121014302	0.418	0.534	-0.116
1998	gene3934	LOC4325012	1	+	39296186	39296633	39296186	39296318	39296431	39296633	1998	44	3	173	2	200	100	0.0649442458	0.7234363122	0.88	0.977	-0.097
632	gene1606	LOC9266898	1	+	16053630	16054896	16053630	16054698	16054835	16054896	632	135	10	656	89	200	100	0.0646966038	0.7234363122	0.871	0.787	0.084
2388	gene4236	LOC4326059	1	-	41488410	41490859	41488410	41490122	41490781	41490859	2388	192	1	985	1	200	100	0.0654838778	0.7264701217	0.99	0.998	-0.008
3432	gene6646	LOC4329897	2	-	23549173	23550282	23549173	23550082	23550160	23550282	3432	279	311	886	1174	178	100	0.0661416396	0.7307844575	0.335	0.298	0.037
2426	gene24753	LOC107281834	8	-	26753070	26753524	26753070	26753376	26753482	26753524	2426	9	2	22	21	200	100	0.0670242266	0.7375378461	0.692	0.344	0.348
1209	gene10479	LOC4333472	3	-	23588140	23588650	23588140	23588305	23588398	23588650	1209	0	4	4	3	193	100	0.067781715	0.7398823343	0	0.409	-0.409
2919	gene23504	LOC9267648	8	-	9166608	9167483	9166608	9166939	9167006	9167483	2919	220	71	509	219	167	100	0.0676993325	0.7398823343	0.65	0.582	0.068
2468	gene5289	LOC4328709	2	+	6311134	6311590	6311134	6311217	6311537	6311590	2468	8	0	41	15	200	100	0.0686942383	0.7409164273	1	0.577	0.423
652	gene16542	LOC4339026	5	-	22711419	22713498	22711419	22712330	22712630	22713498	652	212	26	791	61	200	100	0.0683344813	0.7409164273	0.803	0.866	-0.063
863	gene28643	LOC4349447	10	+	22572677	22573270	22572677	22572996	22573090	22573270	863	128	6	418	42	194	100	0.0684270129	0.7409164273	0.917	0.837	0.08
3258	gene11543	LOC4334494	3	+	33625926	33626509	33625926	33626037	33626167	33626509	3258	668	24	1656	90	200	100	0.0693175736	0.7419320763	0.933	0.902	0.031
624	gene21001	LOC4342870	7	-	9073113	9077893	9073113	9074241	9074366	9077893	624	11	2	26	0	200	100	0.0693343441	0.7419320763	0.733	1	-0.267
2041	gene18372	LOC9270963	6	-	7497935	7498699	7497935	7498498	7498610	7498699	2041	16	20	34	19	200	100	0.069968448	0.7457813401	0.286	0.472	-0.186
1063	gene29760	LOC9266258	11	-	11736915	11737378	11736915	11737100	11737299	11737378	1063	318	43	1170	217	200	100	0.0706964782	0.7499585785	0.787	0.729	0.058
2911	gene30153	LOC9266548	11	+	19412344	19417388	19412344	19415122	19416268	19417388	2911	62	3	248	33	200	100	0.0711500658	0.7499585785	0.912	0.79	0.122
727	gene20142	LOC9271593	6	-	31185619	31186008	31185619	31185831	31185912	31186008	727	18	104	90	317	181	100	0.0711881211	0.7499585785	0.087	0.136	-0.049
1154	gene30524	LOC9270328	11	+	23858852	23859729	23858852	23859274	23859426	23859729	1154	3	4	14	3	200	100	0.0774231707	0.7533450731	0.273	0.7	-0.427
1422	gene3554	LOC4327499	1	+	36158573	36161509	36158573	36159364	36159505	36161509	1422	417	5	1288	34	200	100	0.0773400221	0.7533450731	0.977	0.95	0.027
160	gene10541	LOC9272548	3	+	24529039	24529339	24529039	24529076	24529151	24529339	160	4	16	6	92	175	100	0.0736277269	0.7533450731	0.125	0.036	0.089
2065	gene23630	LOC4345183	8	-	11550177	11550667	11550177	11550253	11550503	11550667	2065	54	0	125	6	200	100	0.073305362	0.7533450731	1	0.912	0.088
2458	gene15770	LOC9270572	5	+	13006251	13007793	13006251	13007570	13007699	13007793	2458	109	1	353	15	200	100	0.0761485284	0.7533450731	0.982	0.922	0.06
2532	gene26399	LOC9268345	9	-	19855022	19855850	19855022	19855265	19855356	19855850	2532	37	3	103	24	191	100	0.0747817369	0.7533450731	0.866	0.692	0.174
2644	gene20165	LOC4342178	7	+	180658	182390	180658	180907	181819	182390	2644	401	13	1308	22	200	100	0.0753048622	0.7533450731	0.939	0.967	-0.028
2738	gene25026	LOC4346381	9	+	753503	754996	753503	754611	754700	754996	2738	8	0	15	6	189	100	0.0775672984	0.7533450731	1	0.569	0.431
277	gene8033	LOC4331211	2	-	35455214	35456752	35455214	35455277	35456701	35456752	277	322	42	1151	106	200	100	0.0782480724	0.7533450731	0.793	0.844	-0.051
2786	gene29193	LOC4349902	11	+	3518092	3518479	3518092	3518237	3518416	3518479	2786	4	7	43	22	200	100	0.0733821988	0.7533450731	0.222	0.494	-0.272
2788	gene26672	LOC4347789	9	+	21858408	21858954	21858408	21858480	21858576	21858954	2788	36	184	33	267	196	100	0.0783865811	0.7533450731	0.091	0.059	0.032
2882	gene21865	LOC4343619	7	-	22653159	22653497	22653159	22653279	22653397	22653497	2882	7	13	39	28	200	100	0.0730629887	0.7533450731	0.212	0.411	-0.199
3044	gene19753	LOC4341815	6	+	27971298	27971996	27971298	27971583	27971708	27971996	3044	417	84	1386	217	200	100	0.0767584283	0.7533450731	0.713	0.762	-0.049
3073	gene639	LOC9270260	1	+	4791059	4792463	4791059	4791476	4791649	4792463	3073	38	6	88	32	200	100	0.0730556044	0.7533450731	0.76	0.579	0.181
3156	gene6003	LOC9271438	2	-	16341699	16343581	16341699	16342381	16343134	16343581	3156	278	6	798	36	200	100	0.077660655	0.7533450731	0.959	0.917	0.042
3170	gene11332	LOC4334278	3	+	32109411	32109960	32109411	32109481	32109560	32109960	3170	21	0	46	6	179	100	0.0747002228	0.7533450731	1	0.811	0.189
3209	gene13432	LOC4336166	4	-	23939139	23940306	23939139	23939490	23939864	23940306	3209	4	0	19	16	200	100	0.0774762696	0.7533450731	1	0.373	0.627
3218	gene13995	LOC4336716	4	+	28751042	28751916	28751042	28751204	28751341	28751916	3218	41	5	159	6	200	100	0.078438799	0.7533450731	0.804	0.93	-0.126
3443	gene9164	LOC4332277	3	-	8096084	8096643	8096084	8096350	8096472	8096643	3443	188	3	457	20	200	100	0.0765218849	0.7533450731	0.969	0.92	0.049
392	gene32353	LOC9270455	12	-	21577744	21578467	21577744	21578261	21578350	21578467	392	3	2	9	0	189	100	0.0777626607	0.7533450731	0.442	1	-0.558
570	gene19480	LOC9268257	6	+	25158267	25158788	25158267	25158475	25158695	25158788	570	165	105	548	268	200	100	0.0724627038	0.7533450731	0.44	0.506	-0.066
698	gene5563	LOC4328950	2	+	9407476	9412265	9407476	9411892	9412214	9412265	698	142	4	331	23	200	100	0.0773609819	0.7533450731	0.947	0.878	0.069
758	gene5459	LOC4328862	2	+	8209931	8211850	8209931	8211154	8211779	8211850	758	68	6	392	13	200	100	0.0754856908	0.7533450731	0.85	0.938	-0.088
87	gene30193	LOC4350681	11	-	19992948	19994914	19992948	19993168	19994692	19994914	87	843	56	3208	159	200	100	0.07460701	0.7533450731	0.883	0.91	-0.027
931	gene12676	LOC4335497	4	-	15395988	15397239	15395988	15396096	15397145	15397239	931	363	56	1552	178	200	100	0.0771519479	0.7533450731	0.764	0.813	-0.049
1597	gene4920	LOC107277885	2	+	3259875	3265585	3259875	3260023	3261003	3265585	1597	3	1	34	0	200	100	0.0795144942	0.7583171758	0.6	1	-0.4
2572	gene27713	LOC9269332	10	+	14404928	14406537	14404928	14405041	14405254	14406537	2572	88	38	333	96	200	100	0.0792529548	0.7583171758	0.537	0.634	-0.097
1056	gene3677	LOC4324781	1	+	37334208	37335103	37334208	37334681	37334765	37335103	1056	12	5	21	25	184	100	0.0824514578	0.759844788	0.566	0.313	0.253
1182	gene30585	LOC9271462	11	-	24422257	24424354	24422257	24422317	24422424	24424354	1182	25	0	142	13	200	100	0.0822979976	0.759844788	1	0.845	0.155
130	gene29643	LOC4350244	11	-	9056916	9057633	9056916	9057164	9057260	9057633	130	344	5	1041	33	196	100	0.0827863348	0.759844788	0.972	0.942	0.03
1707	gene27701	LOC4348603	10	+	14279304	14280513	14279304	14279839	14280299	14280513	1707	24	5	69	4	200	100	0.0821423921	0.759844788	0.706	0.896	-0.19
1712	gene16479	LOC9268261	5	+	22194097	22198448	22194097	22196583	22196991	22198448	1712	86	0	284	8	200	100	0.081955377	0.759844788	1	0.947	0.053
2030	gene31392	LOC4351587	12	+	3282669	3283415	3282669	3282873	3283029	3283415	2030	82	27	318	66	200	100	0.0830981963	0.759844788	0.603	0.707	-0.104
2077	gene505	LOC4327637	1	+	3652294	3653094	3652294	3652629	3652728	3653094	2077	4	1	1	4	199	100	0.0825344282	0.759844788	0.668	0.112	0.556
212	gene3618	LOC4324815	1	-	36718017	36718515	36718017	36718203	36718346	36718515	212	170	12	532	19	200	100	0.0833089576	0.759844788	0.876	0.933	-0.057
2410	gene29355	LOC4350020	11	+	5276804	5277458	5276804	5277127	5277249	5277458	2410	111	1	233	10	200	100	0.081895821	0.759844788	0.982	0.921	0.061
3011	gene14421	LOC4337119	4	-	32230579	32230947	32230579	32230761	32230845	32230947	3011	6	5	9	27	184	100	0.082093491	0.759844788	0.395	0.153	0.242
3074	gene32183	LOC4352282	12	+	19155542	19155970	19155542	19155594	19155676	19155970	3074	138	18	281	20	182	100	0.080873228	0.759844788	0.808	0.885	-0.077
3420	gene6177	LOC4329485	2	+	18839225	18842934	18839225	18839247	18839320	18842934	3420	16	6	99	13	173	100	0.0802403389	0.759844788	0.607	0.815	-0.208
810	gene19458	LOC4341546	6	-	24940412	24940850	24940412	24940490	24940577	24940850	810	30	0	57	5	187	100	0.0810097273	0.759844788	1	0.859	0.141
2760	gene29925	LOC9269434	11	+	15514805	15515531	15514805	15514887	15514971	15515531	2760	2	4	3	0	184	100	0.0841606343	0.7650454983	0.214	1	-0.786
2620	gene19939	LOC4341986	6	-	29707328	29707594	29707328	29707422	29707554	29707594	2620	35	0	69	5	200	100	0.0846194968	0.7666526413	1	0.873	0.127
2102	gene18917	LOC4341079	6	-	16879244	16880260	16879244	16880003	16880133	16880260	2102	87	49	255	203	200	100	0.0851282313	0.7686994445	0.47	0.386	0.084
1370	gene1242	LOC4326712	1	+	10679444	10680026	10679444	10679661	10679784	10680026	1370	43	5	91	25	200	100	0.0855649015	0.7693129075	0.811	0.645	0.166
2363	gene15074	LOC4337713	5	+	1872354	1876238	1872354	1872682	1875837	1876238	2363	194	1	915	1	200	100	0.0857622557	0.7693129075	0.99	0.998	-0.008
1611	gene17478	LOC4339839	6	+	186826	187882	186826	187393	187507	187882	1611	534	42	1375	147	200	100	0.0865378789	0.7727724447	0.864	0.824	0.04
3118	gene17609	LOC9266115	6	-	1207033	1209112	1207033	1207350	1207607	1209112	3118	85	7	339	55	200	100	0.0869910668	0.7727724447	0.859	0.755	0.104
3347	gene20495	LOC4342437	7	+	3119208	3119490	3119208	3119309	3119432	3119490	3347	2	4	0	9	200	100	0.0870008713	0.7727724447	0.2	0	0.2
2353	gene1532	LOC4325725	1	+	14956026	14957089	14956026	14956782	14956863	14957089	2353	10	1	26	14	181	100	0.0875814922	0.7728782334	0.847	0.506	0.341
3496	gene16665	LOC9270641	5	+	23695524	23695735	23695524	23695582	23695658	23695735	3496	11	0	29	7	176	100	0.0874987591	0.7728782334	1	0.702	0.298
1248	gene26171	LOC4347361	9	-	18225057	18225509	18225057	18225108	18225220	18225509	1248	11	6	41	7	200	100	0.0880746427	0.7747148183	0.478	0.745	-0.267
431	gene13221	LOC4335965	4	-	22237781	22239902	22237781	22238990	22239504	22239902	431	14	0	19	4	200	100	0.0887153255	0.7773550699	1	0.704	0.296
930	gene12676	LOC4335497	4	-	15395988	15397239	15395988	15396096	15396295	15397239	930	95	0	321	8	200	100	0.088946809	0.7773550699	1	0.953	0.047
1311	gene25422	LOC4346720	9	-	9423760	9425311	9423760	9423927	9424961	9425311	1311	151	1	616	0	200	100	0.0939321849	0.7778715221	0.987	1	-0.013
1543	gene23489	LOC4345061	8	+	8968643	8969670	8968643	8969450	8969604	8969670	1543	364	1	840	11	200	100	0.0923336316	0.7778715221	0.995	0.974	0.021
1719	gene14765	LOC4337442	4	-	34871184	34871682	34871184	34871279	34871421	34871682	1719	93	0	228	6	200	100	0.0904952625	0.7778715221	1	0.95	0.05
1758	gene23413	LOC4344994	8	-	7946611	7948723	7946611	7947366	7947458	7948723	1758	222	2	573	16	192	100	0.0931909989	0.7778715221	0.983	0.949	0.034
1791	gene24767	LOC9267708	8	+	26851704	26852299	26851704	26852029	26852211	26852299	1791	90	0	357	9	200	100	0.0922356606	0.7778715221	1	0.952	0.048
209	gene7002	LOC4330239	2	-	26990028	26991048	26990028	26990572	26991002	26991048	209	185	1	646	15	200	100	0.0931999223	0.7778715221	0.989	0.956	0.033
2135	gene3265	LOC4327625	1	+	33791015	33792675	33791015	33792417	33792567	33792675	2135	163	15	420	63	200	100	0.0952339139	0.7778715221	0.845	0.769	0.076
2228	gene30735	LOC4351063	11	-	26524907	26527224	26524907	26526875	26527173	26527224	2228	39	2	150	24	200	100	0.0947006288	0.7778715221	0.907	0.758	0.149
2550	gene9989	LOC4333040	3	-	16013107	16013679	16013107	16013388	16013484	16013679	2550	19	0	19	3	196	100	0.0945025619	0.7778715221	1	0.764	0.236
2645	gene23940	LOC9267073	8	-	18147330	18149411	18147330	18148556	18148925	18149411	2645	26	1	79	14	200	100	0.0953021401	0.7778715221	0.929	0.738	0.191
2893	gene13439	LOC9268866	4	-	23983772	23986861	23983772	23986449	23986787	23986861	2893	15	5	27	2	200	100	0.0910116424	0.7778715221	0.6	0.871	-0.271
3110	gene28761	LOC4349548	11	-	252435	252853	252435	252536	252625	252853	3110	141	4	197	1	189	100	0.0940167713	0.7778715221	0.949	0.99	-0.041
3221	gene16969	LOC4339397	5	-	26237491	26238360	26237491	26238152	26238244	26238360	3221	154	8	276	28	192	100	0.0928337378	0.7778715221	0.909	0.837	0.072
324	gene2686	LOC4324252	1	-	29208100	29208557	29208100	29208176	29208270	29208557	324	199	16	1007	48	194	100	0.094415249	0.7778715221	0.865	0.915	-0.05
3308	gene29767	LOC107278362	11	-	11871817	11872722	11871817	11871874	11872381	11872722	3308	40	1	105	12	200	100	0.095030996	0.7778715221	0.952	0.814	0.138
3354	gene4051	LOC4327743	1	-	40187082	40187378	40187082	40187175	40187268	40187378	3354	9	125	15	447	193	100	0.092640922	0.7778715221	0.036	0.017	0.019
3520	gene14969	LOC4337619	5	-	860247	862521	860247	860827	860935	862521	3520	734	31	2993	175	200	100	0.093558631	0.7778715221	0.922	0.895	0.027
524	gene15774	LOC4338323	5	-	13092018	13092231	13092018	13092061	13092182	13092231	524	41	22	89	80	200	100	0.0902735128	0.7778715221	0.482	0.357	0.125
546	gene27186	LOC4348191	10	+	4968302	4969556	4968302	4968383	4969154	4969556	546	899	56	2072	96	200	100	0.0923926419	0.7778715221	0.889	0.915	-0.026
576	gene32601	LOC4352665	12	+	24526661	24528225	24526661	24527893	24527960	24528225	576	144	13	393	60	167	100	0.0903594104	0.7778715221	0.869	0.797	0.072
736	gene30233	LOC9267407	11	-	20416028	20416733	20416028	20416166	20416488	20416733	736	30	4	67	23	200	100	0.0893082884	0.7778715221	0.789	0.593	0.196
817	gene11619	LOC9272278	3	+	34216125	34216423	34216125	34216211	34216296	34216423	817	26	2	36	10	185	100	0.094493356	0.7778715221	0.875	0.661	0.214
1515	gene15830	LOC107281011	5	+	14129660	14130513	14129660	14129829	14129910	14130513	1515	0	1	7	0	181	100	0.0961295248	0.7818916107	0	1	-1
1579	gene1858	LOC4326180	1	+	20332000	20333504	20332000	20332362	20332652	20333504	1579	65	0	212	7	200	100	0.1005683087	0.7818916107	1	0.938	0.062
1586	gene9410	LOC9267415	3	-	10245349	10246053	10245349	10245433	10245505	10246053	1586	40	0	68	4	172	100	0.1023842493	0.7818916107	1	0.908	0.092
1686	gene16498	LOC4338985	5	+	22406821	22409892	22406821	22408720	22408802	22409892	1686	7	1	47	0	182	100	0.1005813185	0.7818916107	0.794	1	-0.206
1882	gene15394	LOC4338006	5	-	5280523	5285167	5280523	5284976	5285101	5285167	1882	10	1	21	11	200	100	0.102243798	0.7818916107	0.833	0.488	0.345
1921	gene29743	LOC4350333	11	+	11397790	11398118	11397790	11397948	11398032	11398118	1921	82	0	213	6	184	100	0.099750746	0.7818916107	1	0.951	0.049
1935	gene11059	LOC4334005	3	-	29977294	29977701	29977294	29977377	29977486	29977701	1935	50	100	158	227	200	100	0.1002201563	0.7818916107	0.2	0.258	-0.058
2125	gene4237	LOC9268196	1	+	41495708	41500529	41495708	41499771	41500468	41500529	2125	13	4	70	6	200	100	0.0965675769	0.7818916107	0.619	0.854	-0.235
2422	gene14336	LOC4337035	4	+	31562510	31563557	31562510	31562894	31563242	31563557	2422	9	2	63	2	200	100	0.1007324458	0.7818916107	0.692	0.94	-0.248
2483	gene12147	LOC9271234	4	+	3540484	3540893	3540484	3540549	3540835	3540893	2483	83	16	233	25	200	100	0.0981662408	0.7818916107	0.722	0.823	-0.101
291	gene19399	LOC4341495	6	+	24226287	24226716	24226287	24226406	24226495	24226716	291	85	4	116	1	189	100	0.1019433373	0.7818916107	0.918	0.984	-0.066
3045	gene23616	LOC9271087	8	+	11322053	11323485	11322053	11322157	11323083	11323485	3045	0	1	7	0	200	100	0.0971653063	0.7818916107	0	1	-1
3237	gene30487	LOC4350879	11	+	23333800	23334687	23333800	23334468	23334537	23334687	3237	58	5	237	44	169	100	0.0982371474	0.7818916107	0.873	0.761	0.112
3275	gene22639	LOC4344322	7	+	29025376	29025827	29025376	29025539	29025674	29025827	3275	11	5	44	6	200	100	0.099507114	0.7818916107	0.524	0.786	-0.262
3300	gene23226	LOC4344832	8	+	5114797	5115264	5114797	5115069	5115168	5115264	3300	0	28	4	41	199	100	0.1012110499	0.7818916107	0	0.047	-0.047
3328	gene8478	LOC4331630	3	+	2762982	2763630	2762982	2763063	2763128	2763630	3328	22	0	69	7	165	100	0.0991546447	0.7818916107	1	0.857	0.143
3535	gene27205	LOC107279223	10	+	5533521	5534370	5533521	5533887	5534058	5534370	3535	9	3	22	1	200	100	0.0994865362	0.7818916107	0.6	0.917	-0.317
432	gene13221	LOC4335965	4	-	22237781	22239902	22237781	22238893	22239504	22239902	432	15	2	26	0	200	100	0.0990306694	0.7818916107	0.789	1	-0.211
490	gene4854	LOC4328311	2	+	2787733	2788546	2787733	2787755	2787853	2788546	490	23	16	70	25	198	100	0.102411116	0.7818916107	0.421	0.586	-0.165
673	gene9858	LOC4332931	3	-	14515124	14515394	14515124	14515217	14515337	14515394	673	27	196	110	549	200	100	0.0974897157	0.7818916107	0.064	0.091	-0.027
681	gene1224	LOC9269543	1	-	10346239	10348965	10346239	10348614	10348824	10348965	681	10	6	36	7	200	100	0.1023907156	0.7818916107	0.455	0.72	-0.265
852	gene605	LOC4325344	1	-	4485726	4486450	4485726	4485892	4485972	4486450	852	185	21	426	74	180	100	0.0975769665	0.7818916107	0.83	0.762	0.068
888	gene8542	LOC4331692	3	+	3187429	3188491	3187429	3188274	3188356	3188491	888	47	1	103	10	182	100	0.0998756934	0.7818916107	0.963	0.85	0.113
2238	gene17160	LOC9270322	5	-	27593003	27595772	27593003	27594695	27594813	27595772	2238	0	2	2	0	200	100	0.1027792451	0.7825041689	0	1	-1
430	gene20838	LOC4342726	7	-	6315712	6316417	6315712	6316161	6316305	6316417	430	226	91	334	173	200	100	0.1048940618	0.7924520484	0.554	0.491	0.063
485	gene15283	LOC4337911	5	+	3839690	3840802	3839690	3840062	3840672	3840802	485	90	4	423	6	200	100	0.1049605362	0.7924520484	0.918	0.972	-0.054
874	gene23603	LOC9269435	8	+	10935648	10936228	10935648	10935850	10935969	10936228	874	2	2	19	2	200	100	0.1049011407	0.7924520484	0.333	0.826	-0.493
638	gene4074	LOC9267008	1	+	40391798	40393125	40391798	40391871	40392633	40393125	638	459	16	1309	71	200	100	0.1054120277	0.7936562089	0.935	0.902	0.033
1453	gene18819	LOC107281184	6	+	14614193	14617282	14614193	14615590	14615782	14617282	1453	2	2	38	5	200	100	0.1066403515	0.796948645	0.333	0.792	-0.459
2297	gene5911	LOC4329276	2	-	15000086	15001296	15000086	15001099	15001242	15001296	2297	37	6	130	8	200	100	0.1064056707	0.796948645	0.755	0.89	-0.135
2499	gene6119	LOC4329438	2	+	18039993	18041720	18039993	18041342	18041438	18041720	2499	15	0	78	11	196	100	0.1067289576	0.796948645	1	0.783	0.217
3358	gene24427	LOC4345879	8	+	24005483	24006728	24005483	24006522	24006613	24006728	3358	139	2	397	17	191	100	0.1073748757	0.7990802317	0.973	0.924	0.049
3421	gene6177	LOC4329485	2	+	18840129	18842189	18840129	18841982	18842069	18842189	3421	27	12	52	44	187	100	0.107879034	0.7990802317	0.546	0.387	0.159
3511	gene28795	LOC9268777	11	-	477146	478193	477146	477225	477788	478193	3511	92	0	248	6	200	100	0.107896411	0.7990802317	1	0.954	0.046
1060	gene29760	LOC9266258	11	-	11736915	11737378	11736915	11737100	11737294	11737378	1060	280	38	989	181	200	100	0.1105967622	0.7994417458	0.787	0.732	0.055
152	gene31672	LOC4351834	12	-	7281365	7282736	7281365	7282296	7282503	7282736	152	35	0	103	6	200	100	0.1134510095	0.7994417458	1	0.896	0.104
1556	gene12982	LOC4335752	4	+	20133385	20136089	20133385	20133470	20134136	20136089	1556	14	1	82	0	200	100	0.1113178711	0.7994417458	0.875	1	-0.125
2108	gene10151	LOC107280210	3	-	18166566	18170077	18166566	18169769	18169917	18170077	2108	5	5	28	8	200	100	0.1104063002	0.7994417458	0.333	0.636	-0.303
213	gene5604	LOC4328990	2	-	9920622	9924684	9920622	9922926	9923061	9924684	213	154	6	349	5	200	100	0.1098864505	0.7994417458	0.928	0.972	-0.044
2160	gene14537	LOC4337226	4	-	33143371	33144113	33143371	33143830	33143919	33144113	2160	5	0	4	3	189	100	0.1132715617	0.7994417458	1	0.414	0.586
2242	gene17607	LOC107276359	6	-	1190453	1190642	1190453	1190528	1190608	1190642	2242	1	5	0	45	180	100	0.1098602874	0.7994417458	0.1	0	0.1
2542	gene31030	LOC4351303	12	+	637496	638031	637496	637559	637650	638031	2542	76	6	173	5	191	100	0.1135336696	0.7994417458	0.869	0.948	-0.079
2753	gene11295	LOC4334246	3	-	31829872	31831965	31829872	31830118	31830219	31831965	2753	10	2	17	0	200	100	0.1105217207	0.7994417458	0.714	1	-0.286
2858	gene19260	LOC9270091	6	+	22566162	22566880	22566162	22566516	22566710	22566880	2858	503	17	2150	45	200	100	0.1117558295	0.7994417458	0.937	0.96	-0.023
2864	gene3413	LOC4327614	1	-	35084206	35092893	35084206	35089385	35089467	35092893	2864	3	1	22	0	182	100	0.1130021978	0.7994417458	0.622	1	-0.378
2983	gene8450	LOC4331604	3	+	2531602	2532357	2531602	2532188	2532316	2532357	2983	23	13	54	57	200	100	0.1134887906	0.7994417458	0.469	0.321	0.148
3062	gene2907	LOC4327195	1	+	30832546	30833196	30832546	30833049	30833144	30833196	3062	34	28	85	112	195	100	0.1097989226	0.7994417458	0.384	0.28	0.104
3066	gene4334	LOC4325392	1	-	42267540	42267722	42267540	42267569	42267650	42267722	3066	13	93	52	222	181	100	0.1128708838	0.7994417458	0.072	0.115	-0.043
3168	gene11332	LOC4334278	3	+	32108700	32109481	32108700	32108847	32109411	32109481	3168	73	2	272	1	200	100	0.1094365717	0.7994417458	0.948	0.993	-0.045
502	gene351	LOC9270751	1	-	2669947	2673488	2669947	2673194	2673318	2673488	502	0	1	6	0	200	100	0.1083484917	0.7994417458	0	1	-1
610	gene141	LOC107277517	1	-	937855	938606	937855	938282	938401	938606	610	67	0	120	4	200	100	0.1132629711	0.7994417458	1	0.938	0.062
750	gene7159	LOC9266311	2	+	28532895	28534516	28532895	28533410	28533834	28534516	750	144	5	443	32	200	100	0.1118238239	0.7994417458	0.935	0.874	0.061
927	gene32480	LOC4352548	12	+	23269984	23272868	23269984	23270173	23270296	23272868	927	142	6	586	48	200	100	0.1121183587	0.7994417458	0.922	0.859	0.063
2661	gene18585	LOC9269758	6	+	11022614	11027972	11022614	11026054	11026195	11027972	2661	570	25	1368	86	200	100	0.1140663576	0.8011172092	0.919	0.888	0.031
3418	gene30305	LOC4350748	11	-	21251776	21255604	21251776	21255061	21255303	21255604	3418	18	2	69	1	200	100	0.114654628	0.8031733989	0.818	0.972	-0.154
1220	gene1103	LOC4326210	1	-	9049834	9051702	9049834	9049990	9050835	9051702	1220	57	2	204	1	200	100	0.1150023958	0.8035385908	0.934	0.99	-0.056
1205	gene18656	LOC4340871	6	+	12063172	12063886	12063172	12063412	12063759	12063886	1205	68	4	179	3	200	100	0.1153872602	0.8041604439	0.895	0.968	-0.073
2592	gene842	LOC4326702	1	+	6711923	6714255	6711923	6711990	6712145	6714255	2592	4	5	28	10	200	100	0.1160193604	0.8064977535	0.286	0.583	-0.297
906	gene27826	LOC9266347	10	+	15454282	15455629	15454282	15455361	15455455	15455629	906	14	0	46	7	194	100	0.1171274198	0.8121232833	1	0.772	0.228
2652	gene31839	LOC4351991	12	+	10770959	10772573	10770959	10771270	10772246	10772573	2652	781	23	2793	117	200	100	0.1181759012	0.8136673654	0.944	0.923	0.021
3472	gene20869	LOC4342752	7	+	6959043	6959612	6959043	6959119	6959220	6959612	3472	81	7	173	6	200	100	0.1181541435	0.8136673654	0.853	0.935	-0.082
484	gene14929	LOC4337588	5	+	561111	561330	561111	561167	561240	561330	484	69	0	201	6	173	100	0.1185475632	0.8136673654	1	0.951	0.049
795	gene1756	LOC9271859	1	+	18585728	18586086	18585728	18585844	18585975	18586086	795	26	2	95	1	200	100	0.1183290364	0.8136673654	0.867	0.979	-0.112
3521	gene7698	LOC9266356	2	+	33067594	33069474	33067594	33067911	33068801	33069474	3521	146	8	604	16	200	100	0.119080662	0.8152676055	0.901	0.95	-0.049
878	gene19943	LOC4341991	6	+	29728710	29730601	29728710	29728791	29729043	29730601	878	3	2	15	1	200	100	0.1195956551	0.8167361574	0.429	0.882	-0.453
1345	gene13490	LOC4336219	4	-	24331778	24333902	24331778	24332196	24333190	24333902	1345	171	1	511	12	200	100	0.1206248733	0.8172619541	0.988	0.955	0.033
141	gene13085	LOC4335844	4	-	20944393	20944647	20944393	20944506	20944593	20944647	141	16	4	43	27	187	100	0.1204411577	0.8172619541	0.681	0.46	0.221
3005	gene20815	LOC4342709	7	-	6014569	6016877	6014569	6016546	6016714	6016877	3005	78	27	183	94	200	100	0.1208753884	0.8172619541	0.591	0.493	0.098
3357	gene24427	LOC4345879	8	+	24008521	24009863	24008521	24009140	24009260	24009863	3357	91	2	215	14	200	100	0.1200774535	0.8172619541	0.958	0.885	0.073
1563	gene12982	LOC4335752	4	+	20133385	20136089	20133385	20134642	20134761	20136089	1563	0	1	5	0	200	100	0.1230407083	0.8223176915	0	1	-1
1848	gene32343	LOC107279595	12	+	21461557	21463639	21461557	21462169	21462318	21463639	1848	0	1	5	0	200	100	0.1230407083	0.8223176915	0	1	-1
3018	gene18785	LOC4340973	6	-	13899615	13900999	13899615	13899663	13899781	13900999	3018	26	16	97	33	200	100	0.1236722943	0.8223176915	0.448	0.595	-0.147
3088	gene3873	LOC4324956	1	+	38821623	38822165	38821623	38821752	38821928	38822165	3088	20	1	50	11	200	100	0.1225383011	0.8223176915	0.909	0.694	0.215
3417	gene8603	LOC4331754	3	+	3690162	3694108	3690162	3691185	3691433	3694108	3417	37	0	137	7	200	100	0.1223687554	0.8223176915	1	0.907	0.093
3457	gene17308	LOC4339690	5	+	28667665	28668902	28667665	28667668	28668648	28668902	3457	91	2	333	1	200	100	0.1237409624	0.8223176915	0.958	0.994	-0.036
519	gene21172	LOC4343022	7	-	13117944	13123083	13117944	13120060	13120140	13123083	519	23	0	83	7	180	100	0.1236297114	0.8223176915	1	0.868	0.132
1127	gene23574	LOC9270173	8	-	10360398	10361933	10360398	10361059	10361566	10361933	1127	76	0	274	7	200	100	0.1242083641	0.8234105697	1	0.951	0.049
1206	gene18656	LOC4340871	6	+	12063172	12063886	12063172	12063509	12063759	12063886	1206	54	3	155	2	200	100	0.1249457114	0.8242777758	0.9	0.975	-0.075
999	gene19528	LOC4341603	6	+	25867724	25868801	25867724	25868029	25868109	25868801	999	10	4	22	2	180	100	0.1248979685	0.8242777758	0.581	0.859	-0.278
1184	gene26297	LOC4347451	9	+	19149084	19149872	19149084	19149538	19149646	19149872	1184	86	1	235	11	200	100	0.1269977468	0.8256049479	0.977	0.914	0.063
1763	gene32550	LOC9271153	12	+	23844496	23845234	23844496	23844808	23844900	23845234	1763	201	1	557	11	192	100	0.1269745813	0.8256049479	0.991	0.963	0.028
2170	gene31775	LOC9267451	12	-	9516134	9516736	9516134	9516289	9516620	9516736	2170	87	14	252	23	200	100	0.1272731689	0.8256049479	0.757	0.846	-0.089
2193	gene28557	LOC4349363	10	-	21992123	21992448	21992123	21992201	21992279	21992448	2193	495	6	1127	5	178	100	0.1270862091	0.8256049479	0.979	0.992	-0.013
3415	gene8603	LOC4331754	3	+	3690162	3694108	3690162	3690782	3690865	3694108	3415	9	1	44	0	183	100	0.1264817186	0.8256049479	0.831	1	-0.169
542	gene21183	LOC4343029	7	-	13289718	13289936	13289718	13289781	13289856	13289936	542	16	79	34	282	175	100	0.1257191816	0.8256049479	0.104	0.064	0.04
714	gene14390	LOC9267450	4	+	31966157	31967086	31966157	31966240	31966331	31967086	714	9	3	49	4	191	100	0.1267441067	0.8256049479	0.611	0.865	-0.254
3145	gene16340	LOC9271383	5	+	20744611	20745082	20744611	20744799	20744897	20745082	3145	1	1	10	0	198	100	0.1288008607	0.8335255698	0.336	1	-0.664
2862	gene3413	LOC4327614	1	-	35084206	35092893	35084206	35090233	35090437	35092893	2862	5	0	7	4	200	100	0.1298644084	0.8364252654	1	0.467	0.533
572	gene9099	LOC4332221	3	-	7575627	7576687	7575627	7575972	7576469	7576687	572	42	9	115	45	200	100	0.1296710017	0.8364252654	0.7	0.561	0.139
3394	gene5457	LOC4328860	2	+	8201023	8201908	8201023	8201072	8201142	8201908	3394	2	1	14	0	170	100	0.1307832695	0.8403520721	0.541	1	-0.459
1870	gene25285	LOC4346613	9	+	6019984	6020364	6019984	6020039	6020131	6020364	1870	381	52	1226	214	192	100	0.1317494859	0.8405988325	0.792	0.749	0.043
2188	gene30133	LOC9266976	11	-	19123311	19125039	19123311	19123593	19124594	19125039	2188	19	1	95	0	200	100	0.1312784785	0.8405988325	0.905	1	-0.095
2571	gene27713	LOC9269332	10	+	14404928	14406537	14404928	14405907	14405994	14406537	2571	79	6	252	37	187	100	0.1317449772	0.8405988325	0.876	0.785	0.091
1454	gene25875	LOC4347101	9	+	15360929	15362056	15360929	15361772	15361973	15362056	1454	24	3	72	23	200	100	0.1320848399	0.8407648589	0.8	0.61	0.19
1042	gene15163	LOC4337807	5	-	2749086	2749931	2749086	2749555	2749858	2749931	1042	144	9	471	15	200	100	0.1341662489	0.8500323179	0.889	0.94	-0.051
845	gene19205	LOC4341323	6	-	21734395	21735136	21734395	21734950	21735088	21735136	845	29	0	76	5	200	100	0.1341643773	0.8500323179	1	0.884	0.116
1440	gene20851	LOC9266917	7	-	6696334	6697544	6696334	6696517	6697491	6697544	1440	32	0	105	6	200	100	0.1349444376	0.8515662339	1	0.897	0.103
2684	gene20443	LOC4342398	7	-	2467128	2468225	2467128	2468056	2468189	2468225	2684	1	2	14	3	200	100	0.1350349694	0.8515662339	0.2	0.7	-0.5
2650	gene31842	LOC9267528	12	+	10807862	10808584	10807862	10807939	10808057	10808584	2650	90	0	224	5	200	100	0.1353900938	0.85182934	1	0.957	0.043
1061	gene29760	LOC9266258	11	-	11737568	11738166	11737568	11737719	11738074	11738166	1061	228	14	886	33	200	100	0.1418005953	0.8532843923	0.891	0.931	-0.04
118	gene12182	LOC9270447	4	+	4349411	4350849	4349411	4350572	4350722	4350849	118	11	1	45	0	200	100	0.1438320874	0.8532843923	0.846	1	-0.154
125	gene29747	LOC9267506	11	-	11443678	11445799	11443678	11443723	11444670	11445799	125	12	2	42	1	200	100	0.1395419845	0.8532843923	0.75	0.955	-0.205
1298	gene7682	LOC4330909	2	+	32946067	32946684	32946067	32946316	32946596	32946684	1298	47	4	171	5	200	100	0.1440496081	0.8532843923	0.855	0.945	-0.09
1494	gene31789	LOC107279780	12	+	9807747	9808451	9807747	9808001	9808082	9808451	1494	4	1	20	0	181	100	0.1442041326	0.8532843923	0.688	1	-0.312
1495	gene21199	LOC4343040	7	+	13445242	13446033	13445242	13445318	13445438	13446033	1495	27	1	88	13	200	100	0.1396817849	0.8532843923	0.931	0.772	0.159
172	gene8465	LOC4331617	3	-	2654404	2654802	2654404	2654529	2654794	2654802	172	781	29	4663	126	200	100	0.1436319054	0.8532843923	0.931	0.949	-0.018
1853	gene5509	LOC4328904	2	-	8597153	8597772	8597153	8597509	8597585	8597772	1853	5	1	23	0	176	100	0.146779978	0.8532843923	0.74	1	-0.26
1878	gene22315	LOC9271378	7	+	26388440	26388651	26388440	26388512	26388599	26388651	1878	7	7	22	8	187	100	0.1464948329	0.8532843923	0.348	0.595	-0.247
1934	gene11059	LOC4334005	3	-	29976156	29977701	29976156	29976665	29977486	29977701	1934	564	67	1566	148	200	100	0.1469379758	0.8532843923	0.808	0.841	-0.033
1964	gene16677	LOC107276934	5	-	23798823	23799335	23798823	23798918	23799002	23799335	1964	27	6	98	9	184	100	0.1401012701	0.8532843923	0.71	0.855	-0.145
1979	gene15718	LOC9271043	5	-	11257101	11258193	11257101	11257451	11258011	11258193	1979	80	3	300	26	200	100	0.1471501594	0.8532843923	0.93	0.852	0.078
2023	gene27832	LOC4348704	10	-	15517535	15520671	15517535	15519209	15520548	15520671	2023	13	1	51	0	200	100	0.14689344	0.8532843923	0.867	1	-0.133
2203	gene1615	LOC9270533	1	+	16233529	16234117	16233529	16233920	16234056	16234117	2203	435	235	1416	665	200	100	0.1374531197	0.8532843923	0.481	0.516	-0.035
2298	gene5911	LOC4329276	2	-	15001927	15002304	15001927	15002074	15002221	15002304	2298	17	2	38	14	200	100	0.1366427959	0.8532843923	0.81	0.576	0.234
2354	gene9710	LOC4332806	3	+	12818338	12818732	12818338	12818452	12818698	12818732	2354	609	38	1803	83	200	100	0.1397693448	0.8532843923	0.889	0.916	-0.027
2379	gene903	LOC4325891	1	+	7272336	7273239	7272336	7272719	7272834	7273239	2379	77	9	373	23	200	100	0.1406364992	0.8532843923	0.811	0.89	-0.079
238	gene1628	LOC4325231	1	+	16498827	16500051	16498827	16499841	16499942	16500051	238	7	0	32	9	200	100	0.1467435486	0.8532843923	1	0.64	0.36
2695	gene12322	LOC4335166	4	-	7137679	7138953	7137679	7138683	7138828	7138953	2695	90	167	359	824	200	100	0.1472370787	0.8532843923	0.212	0.179	0.033
2746	gene25211	LOC4346550	9	+	4577693	4580343	4577693	4578813	4579005	4580343	2746	0	1	4	0	200	100	0.1433527818	0.8532843923	0	1	-1
2796	gene15326	LOC4337951	5	+	4365603	4366259	4365603	4366070	4366156	4366259	2796	3	0	1	2	186	100	0.1420513228	0.8532843923	1	0.212	0.788
2805	gene7055	LOC4330291	2	+	27419251	27420655	27419251	27419602	27419944	27420655	2805	491	8	1715	14	200	100	0.1397863563	0.8532843923	0.968	0.984	-0.016
290	gene15113	LOC4337752	5	+	2247915	2248170	2247915	2248014	2248104	2248170	290	12	44	8	61	190	100	0.1421508865	0.8532843923	0.126	0.065	0.061
2968	gene18045	LOC9270896	6	-	4467096	4470977	4467096	4470280	4470369	4470977	2968	73	12	258	24	189	100	0.1456630679	0.8532843923	0.763	0.85	-0.087
2971	gene18045	LOC9270896	6	-	4467096	4470529	4467096	4470287	4470369	4470529	2971	59	3	209	25	182	100	0.1439512646	0.8532843923	0.915	0.821	0.094
2994	gene11778	LOC9269646	3	+	35150297	35151646	35150297	35150918	35151530	35151646	2994	123	1	431	13	200	100	0.1469770544	0.8532843923	0.984	0.943	0.041
3379	gene1937	LOC9270518	1	-	21534056	21535341	21534056	21534407	21535253	21535341	3379	176	24	607	56	200	100	0.1410392964	0.8532843923	0.786	0.844	-0.058
3479	gene28931	LOC4349683	11	+	1455568	1455925	1455568	1455690	1455777	1455925	3479	9	68	12	184	187	100	0.1381770305	0.8532843923	0.066	0.034	0.032
3500	gene6006	LOC9267464	2	-	16399990	16401600	16399990	16400924	16401024	16401600	3500	3	2	13	1	200	100	0.1461078168	0.8532843923	0.429	0.867	-0.438
479	gene22756	LOC4344432	8	-	203406	203831	203406	203552	203646	203831	479	24	52	48	161	194	100	0.1470300534	0.8532843923	0.192	0.133	0.059
493	gene16016	LOC4338528	5	-	16990070	16990339	16990070	16990089	16990222	16990339	493	451	17	1418	79	200	100	0.1407722834	0.8532843923	0.93	0.9	0.03
567	gene2957	LOC4325546	1	-	31312513	31314608	31312513	31314426	31314518	31314608	567	12	2	24	13	192	100	0.1440407029	0.8532843923	0.758	0.49	0.268
63	gene3123	LOC4324619	1	-	32580710	32581172	32580710	32580847	32581071	32581172	63	90	4	230	22	200	100	0.1466626785	0.8532843923	0.918	0.839	0.079
658	gene10323	LOC4333341	3	-	21631060	21632405	21631060	21631452	21632266	21632405	658	408	64	1242	154	200	100	0.1462659948	0.8532843923	0.761	0.801	-0.04
778	gene1507	LOC4326026	1	-	14613499	14620787	14613499	14616669	14616795	14620787	778	24	1	125	0	200	100	0.1425004323	0.8532843923	0.923	1	-0.077
932	gene12676	LOC4335497	4	-	15395988	15397239	15395988	15396334	15397145	15397239	932	289	2	1297	2	200	100	0.1373826343	0.8532843923	0.986	0.997	-0.011
940	gene30200	LOC4350688	11	+	20063500	20063881	20063500	20063664	20063729	20063881	940	156	6	629	45	165	100	0.1393474223	0.8532843923	0.94	0.894	0.046
1527	gene14873	LOC4337537	5	-	178812	179536	178812	179292	179405	179536	1527	7	1	30	0	200	100	0.1482919953	0.8575694538	0.778	1	-0.222
1174	gene1311	LOC9270747	1	+	11664432	11665732	11664432	11665177	11665567	11665732	1174	291	4	835	24	200	100	0.1493430554	0.8615410247	0.973	0.946	0.027
2626	gene17614	LOC4339959	6	-	1346428	1347145	1346428	1346494	1347076	1347145	2626	4	1	19	0	200	100	0.1521640477	0.8615410247	0.667	1	-0.333
2662	gene5241	LOC9266462	2	+	5845302	5848654	5845302	5845412	5846326	5848654	2662	20	2	100	2	200	100	0.1522760932	0.8615410247	0.833	0.962	-0.129
269	gene26420	LOC4347557	9	+	19986556	19987103	19986556	19986774	19987038	19987103	269	9	0	44	9	200	100	0.1510680369	0.8615410247	1	0.71	0.29
2716	gene13468	LOC4336199	4	+	24157172	24157452	24157172	24157194	24157283	24157452	2716	2	3	19	6	189	100	0.1530994536	0.8615410247	0.261	0.626	-0.365
2905	gene2271	LOC107279176	1	-	24989816	24991009	24989816	24990637	24990934	24991009	2905	7	1	29	0	200	100	0.1524786037	0.8615410247	0.778	1	-0.222
3117	gene17609	LOC9266115	6	-	1207033	1209112	1207033	1208091	1208506	1209112	3117	95	3	331	3	200	100	0.1506538061	0.8615410247	0.941	0.982	-0.041
3243	gene17399	LOC9269686	5	-	29297056	29298068	29297056	29297168	29297280	29298068	3243	7	2	22	21	200	100	0.1501219516	0.8615410247	0.636	0.344	0.292
500	gene351	LOC9270751	1	-	2673601	2674041	2673601	2673693	2673828	2674041	500	4	0	6	4	200	100	0.1527018141	0.8615410247	1	0.429	0.571
550	gene27593	LOC107278975	10	+	12854437	12858288	12854437	12857105	12858178	12858288	550	14	1	52	0	200	100	0.1528205666	0.8615410247	0.875	1	-0.125
678	gene23249	LOC9268758	8	+	5350443	5352206	5350443	5350511	5352026	5352206	678	0	1	9	1	200	100	0.152385595	0.8615410247	0	0.818	-0.818
815	gene17923	LOC4340256	6	+	3441879	3442581	3441879	3441965	3442470	3442581	815	14	14	26	50	200	100	0.1503889836	0.8615410247	0.333	0.206	0.127
912	gene10284	LOC9270555	3	+	21182085	21183130	21182085	21182603	21182980	21183130	912	49	0	210	7	200	100	0.1521463752	0.8615410247	1	0.938	0.062
1326	gene7244	LOC4330481	2	-	29320880	29321610	29320880	29321208	29321310	29321610	1326	21	1	82	0	200	100	0.1545946174	0.8627679453	0.913	1	-0.087
1863	gene2954	LOC4325544	1	+	31292442	31293107	31292442	31292508	31292601	31293107	1863	77	8	225	41	193	100	0.1549659135	0.8627679453	0.833	0.74	0.093
210	gene7002	LOC4330239	2	-	26990028	26990572	26990028	26990110	26990483	26990572	210	166	24	527	52	200	100	0.1552220476	0.8627679453	0.776	0.835	-0.059
2169	gene31775	LOC9267451	12	-	9516484	9516736	9516484	9516535	9516620	9516736	2169	1	0	0	3	185	100	0.1551060858	0.8627679453	1	0	1
2182	gene30133	LOC9266976	11	-	19121535	19121871	19121535	19121589	19121717	19121871	2182	4	0	4	3	200	100	0.1542793137	0.8627679453	1	0.4	0.6
2202	gene1648	LOC4324537	1	+	17014315	17014541	17014315	17014352	17014439	17014541	2202	278	6	884	35	187	100	0.1538429385	0.8627679453	0.961	0.931	0.03
1049	gene15163	LOC4337807	5	-	2751887	2752991	2751887	2752022	2752133	2752991	1049	29	19	153	63	200	100	0.169272881	0.8645532638	0.433	0.548	-0.115
1080	gene7834	LOC107277929	2	+	34125972	34127568	34125972	34126534	34127425	34127568	1080	1	5	4	3	200	100	0.1620652492	0.8645532638	0.091	0.4	-0.309
1083	gene15790	LOC4338341	5	-	13373631	13374831	13373631	13374143	13374230	13374831	1083	6	0	15	5	187	100	0.1683071894	0.8645532638	1	0.616	0.384
1100	gene22044	LOC9267044	7	+	24119355	24123438	24119355	24119574	24119859	24123438	1100	44	7	218	17	200	100	0.1585649507	0.8645532638	0.759	0.865	-0.106
112	gene12182	LOC9270447	4	+	4349411	4350849	4349411	4350503	4350612	4350849	112	11	5	41	7	200	100	0.1697327741	0.8645532638	0.524	0.745	-0.221
1162	gene10550	LOC107277657	3	-	24632848	24633246	24632848	24633103	24633178	24633246	1162	56	2	144	14	175	100	0.1617047858	0.8645532638	0.941	0.855	0.086
1270	gene12705	LOC4335520	4	+	16099980	16100784	16099980	16100056	16100521	16100784	1270	193	1	654	12	200	100	0.1658039759	0.8645532638	0.99	0.965	0.025
1331	gene31479	LOC4351673	12	+	4083053	4083511	4083053	4083212	4083331	4083511	1331	45	9	154	53	200	100	0.1622810128	0.8645532638	0.714	0.592	0.122
1423	gene13107	LOC9270732	4	-	21362182	21362530	21362182	21362419	21362510	21362530	1423	9	0	29	6	191	100	0.1595407295	0.8645532638	1	0.717	0.283
1426	gene13107	LOC9270732	4	-	21362182	21363467	21362182	21363105	21363430	21363467	1426	19	1	62	0	200	100	0.1697767208	0.8645532638	0.905	1	-0.095
1493	gene31789	LOC107279780	12	+	9807747	9808451	9807747	9807835	9808082	9808451	1493	15	1	51	0	200	100	0.1631142182	0.8645532638	0.882	1	-0.118
1497	gene1824	LOC4326426	1	-	19846470	19846909	19846470	19846674	19846744	19846909	1497	137	3	317	16	170	100	0.1636987312	0.8645532638	0.964	0.921	0.043
1585	gene9410	LOC9267415	3	-	10244640	10245433	10244640	10244711	10245349	10245433	1585	138	13	347	51	200	100	0.1631664714	0.8645532638	0.841	0.773	0.068
1705	gene5952	LOC9267918	2	+	15588524	15590534	15588524	15589290	15589873	15590534	1705	92	6	275	33	200	100	0.1670236205	0.8645532638	0.885	0.806	0.079
1731	gene18690	LOC4340891	6	-	12444558	12446370	12444558	12445033	12445522	12446370	1731	14	0	58	7	200	100	0.1625078369	0.8645532638	1	0.806	0.194
1789	gene18419	LOC9267065	6	+	8046484	8047497	8046484	8046690	8046777	8047497	1789	1	7	1	85	187	100	0.1564269581	0.8645532638	0.071	0.006	0.065
1858	gene11386	LOC4334332	3	+	32535541	32537705	32535541	32536887	32537506	32537705	1858	40	0	208	8	200	100	0.1617116949	0.8645532638	1	0.929	0.071
1952	gene31903	LOC9267586	12	+	12351913	12353386	12351913	12352181	12353287	12353386	1952	65	1	238	13	200	100	0.1690194512	0.8645532638	0.97	0.902	0.068
2167	gene31424	LOC107279801	12	+	3565858	3566210	3565858	3566043	3566124	3566210	2167	1	2	9	2	181	100	0.164238554	0.8645532638	0.216	0.713	-0.497
2231	gene30735	LOC4351063	11	-	26526807	26529924	26526807	26526875	26527958	26529924	2231	169	1	617	13	200	100	0.1612586084	0.8645532638	0.988	0.96	0.028
2283	gene32323	LOC4352414	12	+	21248498	21248787	21248498	21248539	21248658	21248787	2283	3	8	20	19	200	100	0.1672770366	0.8645532638	0.158	0.345	-0.187
2289	gene5911	LOC4329276	2	-	15000086	15001045	15000086	15000860	15000957	15001045	2289	26	6	117	12	197	100	0.1593049974	0.8645532638	0.687	0.832	-0.145
2398	gene4236	LOC4326059	1	-	41488410	41492510	41488410	41490859	41492407	41492510	2398	504	4	1739	28	200	100	0.1604446855	0.8645532638	0.984	0.969	0.015
2444	gene10515	LOC4333509	3	-	24047935	24053347	24047935	24052603	24053107	24053347	2444	123	4	347	4	200	100	0.1627911416	0.8645532638	0.939	0.977	-0.038
2454	gene15770	LOC9270572	5	+	13006251	13007669	13006251	13006965	13007467	13007669	2454	169	4	578	5	200	100	0.1575674991	0.8645532638	0.955	0.983	-0.028
2530	gene17196	LOC4339589	5	+	27861070	27862112	27861070	27861245	27861362	27862112	2530	51	13	106	44	200	100	0.1690306522	0.8645532638	0.662	0.546	0.116
2538	gene5020	LOC4328465	2	-	4094608	4096581	4094608	4094676	4094827	4096581	2538	0	1	8	1	200	100	0.1650752919	0.8645532638	0	0.8	-0.8
2719	gene23294	LOC9266434	8	+	5690177	5691206	5690177	5690825	5690950	5691206	2719	359	11	1007	49	200	100	0.15926415	0.8645532638	0.942	0.911	0.031
2720	gene23294	LOC9266434	8	+	5690177	5691206	5690177	5690797	5690950	5691206	2720	406	7	1167	35	200	100	0.167557967	0.8645532638	0.967	0.943	0.024
2835	gene25195	LOC9269384	9	-	4341029	4342238	4341029	4342096	4342183	4342238	2835	10	3	37	3	187	100	0.169857043	0.8645532638	0.641	0.868	-0.227
2964	gene2075	LOC4326378	1	-	23174836	23175316	23174836	23175077	23175171	23175316	2964	45	0	108	4	194	100	0.1658341707	0.8645532638	1	0.933	0.067
3102	gene7885	LOC9268909	2	+	34501807	34503366	34501807	34502550	34503204	34503366	3102	159	53	447	114	200	100	0.1646016714	0.8645532638	0.6	0.662	-0.062
3103	gene8315	LOC4331473	3	+	1508095	1508890	1508095	1508432	1508597	1508890	3103	4	1	18	0	200	100	0.1589084559	0.8645532638	0.667	1	-0.333
315	gene21196	LOC4343039	7	-	13436741	13438050	13436741	13437864	13437953	13438050	315	208	8	785	51	189	100	0.1584674434	0.8645532638	0.932	0.891	0.041
3257	gene20746	LOC107277583	7	-	5304972	5305508	5304972	5305054	5305138	5305508	3257	79	1	120	6	184	100	0.1651110482	0.8645532638	0.977	0.916	0.061
3389	gene29034	LOC4349763	11	-	2124286	2125391	2124286	2124997	2125198	2125391	3389	57	7	216	13	200	100	0.1669078508	0.8645532638	0.803	0.893	-0.09
348	gene27580	LOC4348508	10	-	12348583	12349560	12348583	12348712	12349195	12349560	348	118	23	385	106	200	100	0.1652193354	0.8645532638	0.72	0.645	0.075
3524	gene2591	LOC4324118	1	+	28367510	28367995	28367510	28367747	28367833	28367995	3524	66	8	170	10	186	100	0.15804629	0.8645532638	0.816	0.901	-0.085
491	gene4854	LOC4328311	2	+	2787733	2787959	2787733	2787777	2787853	2787959	491	15	3	40	2	176	100	0.1659556474	0.8645532638	0.74	0.919	-0.179
615	gene7229	LOC4330464	2	+	29190324	29192898	29190324	29192120	29192792	29192898	615	77	12	254	23	200	100	0.1660838994	0.8645532638	0.762	0.847	-0.085
666	gene21427	LOC4343244	7	+	17771935	17772762	17771935	17772513	17772647	17772762	666	34	0	102	5	200	100	0.1586636481	0.8645532638	1	0.911	0.089
691	gene25107	LOC4346450	9	-	2360570	2362356	2360570	2360621	2360782	2362356	691	31	12	118	76	200	100	0.1640456946	0.8645532638	0.564	0.437	0.127
728	gene21489	LOC9271882	7	-	18597883	18599191	18597883	18598330	18598713	18599191	728	25	5	108	9	200	100	0.16963238	0.8645532638	0.714	0.857	-0.143
783	gene6579	LOC4329838	2	+	22939451	22940515	22939451	22939773	22939912	22940515	783	23	1	81	0	200	100	0.1677150369	0.8645532638	0.92	1	-0.08
966	gene24648	LOC4346072	8	+	25941662	25942305	25941662	25941863	25941925	25942305	966	125	1	310	9	162	100	0.1698370427	0.8645532638	0.987	0.955	0.032
14	gene27894	LOC9272437	10	-	16153378	16154562	16153378	16153877	16154494	16154562	14	175	10	499	46	200	100	0.1703138407	0.8652579793	0.897	0.844	0.053
3322	gene10679	LOC9268413	3	-	26251228	26251953	26251228	26251321	26251432	26251953	3322	13	5	29	25	200	100	0.171000639	0.8667403195	0.565	0.367	0.198
80	gene6596	LOC4329856	2	-	23098709	23100133	23098709	23099458	23099909	23100133	80	135	1	1105	2	200	100	0.1712433965	0.8667403195	0.985	0.996	-0.011
145	gene27106	LOC4348144	10	+	3652713	3654383	3652713	3652790	3652905	3654383	145	25	26	99	66	200	100	0.1715753587	0.8668063662	0.325	0.429	-0.104
1170	gene29393	LOC9269963	11	-	5630658	5633497	5630658	5631003	5633343	5633497	1170	195	5	557	6	200	100	0.172850526	0.8700743779	0.951	0.979	-0.028
1635	gene15765	LOC9272002	5	+	12926425	12930037	12926425	12926923	12928506	12930037	1635	208	0	519	6	200	100	0.1731825749	0.8700743779	1	0.977	0.023
2331	gene18303	LOC9271675	6	-	6905875	6907407	6905875	6907242	6907364	6907407	2331	42	18	93	62	200	100	0.1731538262	0.8700743779	0.538	0.429	0.109
1010	gene11774	LOC4334703	3	-	35134829	35135855	35134829	35135155	35135311	35135855	1010	2358	297	5277	732	200	100	0.1877469347	0.8716283373	0.799	0.783	0.016
113	gene12182	LOC9270447	4	+	4350925	4352228	4350925	4351841	4352018	4352228	113	9	9	56	27	200	100	0.1773858816	0.8716283373	0.333	0.509	-0.176
1155	gene5753	LOC9266427	2	-	12009031	12009417	12009031	12009241	12009321	12009417	1155	64	9	244	19	180	100	0.1853077458	0.8716283373	0.798	0.877	-0.079
1167	gene31685	LOC107277618	12	+	7410866	7411110	7410866	7410925	7410995	7411110	1167	1	6	18	26	170	100	0.1779873734	0.8716283373	0.089	0.289	-0.2
1243	gene13498	LOC4336229	4	-	24397467	24398633	24397467	24397717	24398202	24398633	1243	57	5	141	24	200	100	0.1833267554	0.8716283373	0.851	0.746	0.105
1254	gene21810	LOC9267874	7	+	22125019	22127368	22125019	22126459	22127272	22127368	1254	53	2	151	15	200	100	0.1756644344	0.8716283373	0.93	0.834	0.096
1319	gene5742	LOC4329106	2	+	11879007	11880416	11879007	11879286	11879508	11880416	1319	52	0	133	4	200	100	0.1814436208	0.8716283373	1	0.943	0.057
1322	gene27004	LOC4348057	10	+	2187231	2188556	2187231	2187368	2188159	2188556	1322	180	17	489	67	200	100	0.1833246184	0.8716283373	0.841	0.785	0.056
1384	gene5994	LOC4329352	2	+	16179380	16180259	16179380	16179476	16179663	16180259	1384	20	64	65	140	200	100	0.1794041975	0.8716283373	0.135	0.188	-0.053
1400	gene18826	LOC4341001	6	-	14908189	14910495	14908189	14908482	14908568	14910495	1400	34	1	167	17	186	100	0.1798359622	0.8716283373	0.948	0.841	0.107
1430	gene13107	LOC9270732	4	-	21362182	21363467	21362182	21363090	21363430	21363467	1430	22	1	63	0	200	100	0.1881479813	0.8716283373	0.917	1	-0.083
1439	gene20851	LOC9266917	7	-	6696334	6697602	6696334	6696474	6697491	6697602	1439	36	0	123	5	200	100	0.1864877032	0.8716283373	1	0.925	0.075
1446	gene18325	LOC107277321	6	-	7078559	7079250	7078559	7078951	7079089	7079250	1446	20	0	66	5	200	100	0.1886196536	0.8716283373	1	0.868	0.132
1485	gene3426	LOC4327574	1	-	35176452	35178413	35176452	35178196	35178314	35178413	1485	25	0	43	3	200	100	0.1770074471	0.8716283373	1	0.878	0.122
1668	gene9212	LOC4332328	3	-	8606033	8606613	8606033	8606116	8606518	8606613	1668	278	8	962	15	200	100	0.1852583607	0.8716283373	0.946	0.97	-0.024
1710	gene16479	LOC9268261	5	+	22192911	22193364	22192911	22193207	22193284	22193364	1710	7	0	24	6	177	100	0.1807304822	0.8716283373	1	0.693	0.307
1749	gene4507	LOC9269638	2	+	154323	154838	154323	154510	154713	154838	1749	16	0	52	5	200	100	0.1901676247	0.8716283373	1	0.839	0.161
174	gene8465	LOC4331617	3	-	2653069	2654529	2653069	2654256	2654445	2654529	174	773	4	4100	41	200	100	0.1813249246	0.8716283373	0.99	0.98	0.01
1790	gene30828	LOC4351133	11	+	27691044	27691999	27691044	27691523	27691632	27691999	1790	39	0	135	5	200	100	0.1890737886	0.8716283373	1	0.931	0.069
2005	gene5906	LOC9271190	2	+	14970988	14973201	14970988	14972143	14972823	14973201	2005	86	7	267	11	200	100	0.1901383887	0.8716283373	0.86	0.924	-0.064
2044	gene25111	LOC4346453	9	-	2397163	2401651	2397163	2397296	2397554	2401651	2044	261	39	725	82	200	100	0.1870384141	0.8716283373	0.77	0.816	-0.046
2107	gene7811	LOC9266501	2	+	33966083	33966674	33966083	33966339	33966515	33966674	2107	39	4	63	14	200	100	0.1887972908	0.8716283373	0.83	0.692	0.138
2168	gene31775	LOC9267451	12	-	9516134	9516535	9516134	9516289	9516484	9516535	2168	80	2	219	14	200	100	0.1878629814	0.8716283373	0.952	0.887	0.065
2246	gene6157	LOC4329472	2	+	18565298	18565622	18565298	18565453	18565513	18565622	2246	51	5	185	8	160	100	0.1888207866	0.8716283373	0.864	0.935	-0.071
2427	gene19812	LOC4341876	6	-	28508460	28508880	28508460	28508588	28508721	28508880	2427	9	1	30	0	200	100	0.1748716104	0.8716283373	0.818	1	-0.182
2440	gene3966	LOC4324863	1	+	39578878	39579556	39578878	39578929	39579451	39579556	2440	26	0	66	4	200	100	0.1834225029	0.8716283373	1	0.892	0.108
2568	gene27199	LOC107276654	10	-	5374186	5376546	5374186	5374280	5376347	5376546	2568	158	5	438	6	200	100	0.1885898803	0.8716283373	0.94	0.973	-0.033
259	gene7158	LOC9270838	2	+	28524947	28527118	28524947	28526614	28526973	28527118	259	129	18	353	71	200	100	0.1891603374	0.8716283373	0.782	0.713	0.069
2600	gene22608	LOC107281532	7	-	28735715	28736288	28735715	28735938	28736177	28736288	2600	6	1	20	0	200	100	0.1863997059	0.8716283373	0.75	1	-0.25
2607	gene12102	LOC9266862	4	-	2070762	2071532	2070762	2071356	2071494	2071532	2607	5	2	16	1	200	100	0.1889359874	0.8716283373	0.556	0.889	-0.333
2640	gene18013	LOC4340327	6	-	4215001	4215670	4215001	4215175	4215250	4215670	2640	529	16	1469	64	175	100	0.1893512682	0.8716283373	0.95	0.929	0.021
265	gene22155	LOC4343872	7	+	25047706	25050566	25047706	25047785	25048144	25050566	265	255	27	854	65	200	100	0.1789383095	0.8716283373	0.825	0.868	-0.043
2739	gene25026	LOC4346381	9	+	753503	754996	753503	754611	754883	754996	2739	11	0	32	5	200	100	0.1763552906	0.8716283373	1	0.762	0.238
2761	gene19409	LOC4341503	6	+	24303845	24306434	24303845	24303925	24306239	24306434	2761	46	6	209	13	200	100	0.1780382267	0.8716283373	0.793	0.889	-0.096
2816	gene5070	LOC107280141	2	-	4524557	4525152	4524557	4524759	4525069	4525152	2816	1	1	6	0	200	100	0.1893814474	0.8716283373	0.333	1	-0.667
2823	gene9347	LOC4332458	3	-	9729967	9730653	9729967	9730129	9730591	9730653	2823	42	1	116	10	200	100	0.1772968206	0.8716283373	0.955	0.853	0.102
289	gene7626	LOC107277268	2	+	32390744	32390937	32390744	32390840	32390909	32390937	289	53	6	257	14	169	100	0.1763242644	0.8716283373	0.839	0.916	-0.077
2977	gene7817	LOC4331025	2	+	34006632	34007208	34006632	34006807	34006890	34007208	2977	68	31	196	63	183	100	0.1864651585	0.8716283373	0.545	0.63	-0.085
3246	gene30528	LOC4350917	11	+	23905865	23906407	23905865	23905942	23906074	23906407	3246	203	18	590	75	200	100	0.1809264592	0.8716283373	0.849	0.797	0.052
3319	gene22593	LOC9268275	7	-	28634373	28634652	28634373	28634456	28634551	28634652	3319	38	6	138	10	195	100	0.1760105257	0.8716283373	0.765	0.876	-0.111
3466	gene26085	LOC4347281	9	+	17393992	17395607	17393992	17394016	17394758	17395607	3466	293	20	702	32	200	100	0.178157297	0.8716283373	0.88	0.916	-0.036
3470	gene11666	LOC4334605	3	+	34505814	34506207	34505814	34505950	34506064	34506207	3470	5	94	29	291	200	100	0.1885700507	0.8716283373	0.026	0.047	-0.021
364	gene631	LOC4326767	1	+	4729661	4729980	4729661	4729798	4729879	4729980	364	3	20	24	68	181	100	0.1775016649	0.8716283373	0.077	0.163	-0.086
472	gene24244	LOC4345721	8	-	21954203	21954599	21954203	21954376	21954467	21954599	472	115	93	428	279	191	100	0.1787085148	0.8716283373	0.393	0.445	-0.052
52	gene19143	LOC9271874	6	-	20821739	20824103	20821739	20822984	20823660	20824103	52	364	14	1065	61	200	100	0.1765936835	0.8716283373	0.929	0.897	0.032
539	gene19457	LOC4341545	6	-	24929900	24931656	24929900	24931287	24931372	24931656	539	11	8	17	26	185	100	0.1901528198	0.8716283373	0.426	0.261	0.165
690	gene25107	LOC4346450	9	-	2360570	2362356	2360570	2360621	2360704	2362356	690	19	1	63	12	183	100	0.1870171836	0.8716283373	0.912	0.742	0.17
74	gene6840	LOC4330078	2	+	25488074	25490906	25488074	25490696	25490810	25490906	74	54	3	177	3	200	100	0.1751434199	0.8716283373	0.9	0.967	-0.067
822	gene28657	LOC9266744	10	+	22683814	22684775	22683814	22684498	22684620	22684775	822	70	4	227	26	200	100	0.1874342064	0.8716283373	0.897	0.814	0.083
83	gene888	LOC4327192	1	+	7119844	7121633	7119844	7120421	7120529	7121633	83	1	1	6	0	200	100	0.1893814474	0.8716283373	0.333	1	-0.667
937	gene3582	LOC4327475	1	+	36405356	36405632	36405356	36405468	36405534	36405632	937	9	0	8	2	166	100	0.185803693	0.8716283373	1	0.707	0.293
97	gene5394	LOC4328804	2	+	7324468	7325579	7324468	7325161	7325375	7325579	97	14	4	52	33	200	100	0.1805275464	0.8716283373	0.636	0.441	0.195
1217	gene1103	LOC4326210	1	-	9050835	9051702	9050835	9051168	9051627	9051702	1217	38	12	110	20	200	100	0.1912169557	0.8734919084	0.613	0.733	-0.12
2947	gene23689	LOC9272596	8	+	13104763	13106723	13104763	13104811	13106415	13106723	2947	180	2	697	19	200	100	0.1909690806	0.8734919084	0.978	0.948	0.03
2414	gene15100	LOC4337737	5	+	2127285	2127712	2127285	2127295	2127383	2127712	2414	52	1	150	10	188	100	0.1916679981	0.8740832533	0.965	0.889	0.076
547	gene30783	LOC4351099	11	-	27194847	27195335	27194847	27194976	27195087	27195335	547	8	3	43	5	200	100	0.1925703654	0.8767273922	0.571	0.811	-0.24
1026	gene6179	LOC4329487	2	+	18860261	18863203	18860261	18860638	18861365	18863203	1026	50	6	162	35	200	100	0.1968238196	0.8800762448	0.806	0.698	0.108
1225	gene1178	LOC4324274	1	+	9822086	9822751	9822086	9822155	9822460	9822751	1225	48	4	178	6	200	100	0.1995273143	0.8800762448	0.857	0.937	-0.08
122	gene11007	LOC4333958	3	+	29455893	29456151	29455893	29455963	29456059	29456151	122	10	36	21	133	196	100	0.2002236496	0.8800762448	0.124	0.075	0.049
1667	gene9212	LOC4332328	3	-	8606292	8606613	8606292	8606332	8606518	8606613	1667	147	6	539	11	200	100	0.2005479026	0.8800762448	0.925	0.961	-0.036
167	gene8465	LOC4331617	3	-	2653069	2654802	2653069	2654271	2654367	2654802	167	294	45	1719	209	196	100	0.200614843	0.8800762448	0.769	0.808	-0.039
1804	gene14749	LOC107276265	4	-	34748812	34749096	34748812	34748973	34749063	34749096	1804	3	0	9	6	190	100	0.2019933182	0.8800762448	1	0.441	0.559
1813	gene31878	LOC4352027	12	+	11718943	11721235	11718943	11718997	11719139	11721235	1813	265	19	1047	52	200	100	0.1981654071	0.8800762448	0.875	0.91	-0.035
184	gene5864	LOC9267148	2	+	13864437	13865812	13864437	13864718	13865376	13865812	184	113	32	356	74	200	100	0.2008279861	0.8800762448	0.638	0.706	-0.068
1953	gene31903	LOC9267586	12	+	12351913	12353615	12351913	12352181	12352343	12353615	1953	13	0	52	6	200	100	0.1951693839	0.8800762448	1	0.813	0.187
1956	gene140	LOC4326095	1	-	932267	932599	932267	932474	932546	932599	1956	30	76	57	204	172	100	0.1942615107	0.8800762448	0.187	0.14	0.047
1996	gene25274	LOC4346601	9	-	5848710	5849438	5848710	5848833	5848929	5849438	1996	175	20	422	68	196	100	0.1961716306	0.8800762448	0.817	0.76	0.057
2046	gene25111	LOC4346453	9	-	2397163	2401651	2397163	2397301	2397554	2401651	2046	204	46	596	104	200	100	0.19480013	0.8800762448	0.689	0.741	-0.052
236	gene1628	LOC4325231	1	+	16495332	16498448	16495332	16497496	16498329	16498448	236	101	11	294	19	200	100	0.2014534834	0.8800762448	0.821	0.886	-0.065
2453	gene15770	LOC9270572	5	+	13006251	13007669	13006251	13006965	13007198	13007669	2453	106	4	390	6	200	100	0.1950423273	0.8800762448	0.93	0.97	-0.04
2524	gene28484	LOC9269206	10	-	21437930	21438827	21437930	21438129	21438720	21438827	2524	138	1	472	0	200	100	0.1988015023	0.8800762448	0.986	1	-0.014
2556	gene6738	LOC107280197	2	+	24291187	24291851	24291187	24291420	24291547	24291851	2556	34	2	121	18	200	100	0.197584821	0.8800762448	0.895	0.771	0.124
2611	gene6648	LOC4329899	2	+	23566745	23568978	23566745	23566857	23567329	23568978	2611	124	15	803	65	200	100	0.2009453168	0.8800762448	0.805	0.861	-0.056
2660	gene18585	LOC9269758	6	+	11028075	11029352	11028075	11028180	11028273	11029352	2660	335	5	676	19	193	100	0.1954369233	0.8800762448	0.972	0.949	0.023
2773	gene31478	LOC9266799	12	-	4079580	4079858	4079580	4079652	4079807	4079858	2773	148	3	638	27	200	100	0.200653034	0.8800762448	0.961	0.922	0.039
2777	gene24771	LOC4346170	8	+	26893151	26894412	26893151	26893343	26893437	26894412	2777	26	2	108	2	194	100	0.1975043707	0.8800762448	0.87	0.965	-0.095
2942	gene7992	LOC4331174	2	+	35252091	35254097	35252091	35252185	35252318	35254097	2942	83	13	191	46	200	100	0.1992631688	0.8800762448	0.761	0.675	0.086
295	gene28119	LOC107278477	10	+	18571563	18571974	18571563	18571797	18571900	18571974	295	1	3	9	5	200	100	0.2017770171	0.8800762448	0.143	0.474	-0.331
3247	gene22552	LOC4344236	7	+	28333403	28334085	28333403	28333630	28333863	28334085	3247	386	2	1102	14	200	100	0.2020484094	0.8800762448	0.99	0.975	0.015
3252	gene21767	LOC107277239	7	-	21675474	21677379	21675474	21675601	21675996	21677379	3252	4	4	27	9	200	100	0.1974475776	0.8800762448	0.333	0.6	-0.267
3439	gene10204	LOC4333236	3	+	19529394	19530252	19529394	19529471	19530017	19530252	3439	165	13	543	27	200	100	0.2016005046	0.8800762448	0.864	0.91	-0.046
3522	gene10086	LOC4333123	3	-	17411403	17412252	17411403	17411641	17412084	17412252	3522	166	19	515	40	200	100	0.1964205896	0.8800762448	0.814	0.866	-0.052
748	gene7159	LOC9266311	2	+	28533834	28534516	28533834	28533909	28534047	28534516	748	40	0	175	6	200	100	0.1960058764	0.8800762448	1	0.936	0.064
1424	gene13107	LOC9270732	4	-	21362510	21363467	21362510	21362530	21362879	21363467	1424	37	1	144	0	200	100	0.2043817145	0.8842168299	0.949	1	-0.051
1844	gene19180	LOC9268632	6	-	21343403	21344123	21343403	21343824	21344046	21344123	1844	2306	80	7857	320	200	100	0.2060952407	0.8842168299	0.935	0.925	0.01
2261	gene21240	LOC4343078	7	+	14611591	14613196	14611591	14611832	14613145	14613196	2261	37	1	142	0	200	100	0.2048658454	0.8842168299	0.949	1	-0.051
2503	gene21168	LOC4343016	7	-	13059279	13059811	13059279	13059640	13059712	13059811	2503	0	2	3	2	172	100	0.2040064931	0.8842168299	0	0.466	-0.466
2598	gene8775	LOC4331921	3	-	4874819	4875270	4874819	4875078	4875167	4875270	2598	3	1	10	16	189	100	0.2033279885	0.8842168299	0.613	0.249	0.364
2902	gene2271	LOC107279176	1	-	24989816	24991009	24989816	24990282	24990934	24991009	2902	23	2	57	13	200	100	0.2053567715	0.8842168299	0.852	0.687	0.165
3229	gene26536	LOC4347677	9	+	20902867	20903142	20902867	20902978	20903102	20903142	3229	22	30	147	136	200	100	0.2052798526	0.8842168299	0.268	0.351	-0.083
654	gene8440	LOC4331596	3	+	2461001	2462040	2461001	2461083	2461166	2462040	654	53	2	160	15	183	100	0.2057770047	0.8842168299	0.935	0.854	0.081
840	gene8961	LOC4332093	3	+	6328344	6328920	6328344	6328573	6328875	6328920	840	77	120	279	352	200	100	0.205378935	0.8842168299	0.243	0.284	-0.041
920	gene26792	LOC4347889	9	+	22669593	22670144	22669593	22669804	22669909	22670144	920	25	96	97	271	200	100	0.2064767441	0.8842168299	0.115	0.152	-0.037
9	gene27894	LOC9272437	10	-	16166557	16167004	16166557	16166677	16166929	16167004	9	173	10	395	36	200	100	0.2065775154	0.8842168299	0.896	0.846	0.05
1050	gene15163	LOC4337807	5	-	2751887	2752991	2751887	2751985	2752133	2752991	1050	60	9	263	23	200	100	0.2163455006	0.8850408734	0.769	0.851	-0.082
1069	gene12481	LOC4335337	4	-	11270667	11271011	11270667	11270860	11270966	11271011	1069	21	2	116	3	200	100	0.2113222997	0.8850408734	0.84	0.951	-0.111
1089	gene4856	LOC4328313	2	+	2801420	2803774	2801420	2803165	2803352	2803774	1089	524	95	1345	286	200	100	0.2151013704	0.8850408734	0.734	0.702	0.032
1245	gene250	LOC4325805	1	+	1855578	1856301	1855578	1855764	1856033	1856301	1245	12	8	30	38	200	100	0.2188309834	0.8850408734	0.429	0.283	0.146
1313	gene25422	LOC4346720	9	-	9421813	9422698	9421813	9421960	9422099	9422698	1313	54	12	177	24	200	100	0.2147425582	0.8850408734	0.692	0.787	-0.095
1431	gene13107	LOC9270732	4	-	21362182	21363467	21362182	21363283	21363430	21363467	1431	13	0	36	4	200	100	0.2184246987	0.8850408734	1	0.818	0.182
1488	gene3426	LOC4327574	1	-	35178322	35180209	35178322	35178413	35179522	35180209	1488	367	1	682	7	200	100	0.2126274236	0.8850408734	0.995	0.98	0.015
1525	gene26050	LOC4347243	9	-	17030150	17030445	17030150	17030221	17030308	17030445	1525	2	1	22	1	187	100	0.2153374398	0.8850408734	0.517	0.922	-0.405
1573	gene13736	LOC4336460	4	+	26363934	26364846	26363934	26364450	26364539	26364846	1573	26	0	120	6	189	100	0.2135158004	0.8850408734	1	0.914	0.086
1922	gene29743	LOC4350333	11	+	11397790	11398118	11397790	11397952	11398032	11398118	1922	76	5	202	6	180	100	0.2171043821	0.8850408734	0.894	0.949	-0.055
1994	gene25692	LOC4346944	9	-	13144220	13146235	13144220	13144288	13146077	13146235	1994	301	40	1266	132	200	100	0.2147213248	0.8850408734	0.79	0.827	-0.037
2153	gene22638	LOC9266496	7	-	29021258	29023752	29021258	29021777	29022354	29023752	2153	47	2	178	2	200	100	0.2191436747	0.8850408734	0.922	0.978	-0.056
218	gene13376	LOC4336115	4	+	23470078	23471200	23470078	23470353	23470471	23471200	218	33	7	175	20	200	100	0.2191344871	0.8850408734	0.702	0.814	-0.112
2210	gene4789	LOC9270639	2	+	2105956	2106619	2105956	2106000	2106088	2106619	2210	30	0	137	6	188	100	0.2084857344	0.8850408734	1	0.924	0.076
2248	gene25578	LOC9269712	9	+	11781820	11782197	11781820	11781945	11782038	11782197	2248	10	11	56	33	193	100	0.2109258586	0.8850408734	0.32	0.468	-0.148
2256	gene18360	LOC4340626	6	+	7334824	7335856	7334824	7334884	7335003	7335856	2256	8	25	34	60	200	100	0.2098731096	0.8850408734	0.138	0.221	-0.083
2262	gene21240	LOC4343078	7	+	14609035	14609997	14609035	14609138	14609903	14609997	2262	35	4	96	22	200	100	0.2138221973	0.8850408734	0.814	0.686	0.128
2322	gene10141	LOC4333174	3	+	18031389	18033859	18031389	18032113	18032230	18033859	2322	13	2	135	6	200	100	0.2089788629	0.8850408734	0.765	0.918	-0.153
2419	gene14336	LOC4337035	4	+	31562510	31563557	31562510	31562894	31563440	31563557	2419	23	3	125	6	200	100	0.2157644736	0.8850408734	0.793	0.912	-0.119
2709	gene3636	LOC4324832	1	+	36949592	36953043	36949592	36950145	36951333	36953043	2709	249	3	511	0	200	100	0.2169377093	0.8850408734	0.976	1	-0.024
2714	gene11955	LOC4334879	3	+	36389236	36389761	36389236	36389312	36389448	36389761	2714	21	1	48	8	200	100	0.2171068009	0.8850408734	0.913	0.75	0.163
2815	gene5070	LOC107280141	2	-	4524557	4525152	4524557	4524668	4524797	4525152	2815	1	1	5	0	200	100	0.2158093402	0.8850408734	0.333	1	-0.667
2923	gene21282	LOC107278526	7	+	15453885	15454812	15453885	15453952	15454578	15454812	2923	108	5	366	8	200	100	0.2178591297	0.8850408734	0.915	0.958	-0.043
2965	gene18555	LOC4340786	6	-	10484490	10485512	10484490	10484547	10485198	10485512	2965	91	2	341	2	200	100	0.2176188825	0.8850408734	0.958	0.988	-0.03
2987	gene8450	LOC4331604	3	+	2531602	2532357	2531602	2531641	2532316	2532357	2987	122	3	352	3	200	100	0.2178494484	0.8850408734	0.953	0.983	-0.03
3002	gene20815	LOC4342709	7	-	6014569	6016877	6014569	6015458	6015537	6016877	3002	143	6	371	27	179	100	0.2177677544	0.8850408734	0.93	0.885	0.045
3075	gene20947	LOC4342826	7	+	8140625	8141067	8140625	8140712	8140810	8141067	3075	122	1787	408	5226	198	100	0.2149741089	0.8850408734	0.033	0.038	-0.005
3165	gene1662	LOC4324476	1	+	17301972	17304161	17301972	17303770	17304066	17304161	3165	11	0	21	3	200	100	0.2191254801	0.8850408734	1	0.778	0.222
3294	gene15306	LOC4337932	5	+	4165648	4175785	4165648	4170929	4171715	4175785	3294	12	0	60	7	200	100	0.2092153547	0.8850408734	1	0.811	0.189
536	gene23758	LOC4345297	8	-	14719825	14720666	14719825	14720275	14720581	14720666	536	3	1	10	0	200	100	0.2134079649	0.8850408734	0.6	1	-0.4
583	gene120	LOC9271150	1	-	805598	806412	805598	805707	805814	806412	583	68	9	272	21	200	100	0.2187544867	0.8850408734	0.791	0.866	-0.075
677	gene20946	LOC4342825	7	-	8081194	8081515	8081194	8081321	8081406	8081515	677	124	2	164	0	185	100	0.2179007664	0.8850408734	0.971	1	-0.029
[truncated: 2,051 more rows]

## Sheet: A5SS
ID	GeneID	geneSymbol	chr	strand	longExonStart_0base	longExonEnd	shortES	shortEE	flankingES	flankingEE	ID	IC_SAMPLE_1	SC_SAMPLE_1	IC_SAMPLE_2	SC_SAMPLE_2	IncFormLen	SkipFormLen	PValue	FDR	IncLevel1	IncLevel2	IncLevelDifference
[truncated: 1,818 more rows]

[truncated: 1 more sheets: A3SS]
