# Supplementary material for: A Genomic View of Alternative Splicing of Long Non-coding RNAs during Rice Seed Development Reveals Extensive Splicing and lncRNA Gene Families
Source: Front Plant Sci. 2018 Feb 7;9:115. doi: 10.3389/fpls.2018.00115 (PMC5808331; doi:10.3389/fpls.2018.00115)
Supplement: Supplementary file 2 [file DataSheet2.ZIP › rMATS output bud v flower.ods]

## Sheet: SE
ID	GeneID	geneSymbol	chr	strand	exonStart_0base	exonEnd	upstreamES	upstreamEE	downstreamES	downstreamEE	ID	IC_SAMPLE_1	SC_SAMPLE_1	IC_SAMPLE_2	SC_SAMPLE_2	IncFormLen	SkipFormLen	PValue	FDR	IncLevel1	IncLevel2	IncLevelDifference
1043	gene2339	LOC4326583	1	+	25700121	25700396	25696691	25696929	25700779	25700841	1043	468	388	866	498	200	100	3.89405565513E-005	0.0414522224	0.376	0.465	-0.089
233	gene14351	LOC107280777	4	-	31672212	31672436	31671696	31671814	31673725	31674048	233	149	129	204	84	200	100	2.32752510514E-005	0.0414522224	0.366	0.548	-0.182
535	gene17339	LOC4339718	5	-	28876038	28876291	28875306	28875532	28876878	28877267	535	53	323	11	227	200	100	8.95563288161E-005	0.0635551413	0.076	0.024	0.052
234	gene14351	LOC107280777	4	-	31672212	31672305	31671701	31671814	31673725	31674048	234	54	129	79	84	193	100	0.0003046008	0.1296990313	0.178	0.328	-0.15
277	gene4043	LOC4324366	1	+	40128680	40128785	40127397	40127604	40129224	40129353	277	46	84	99	77	200	100	0.0003003874	0.1296990313	0.215	0.391	-0.176
887	gene1889	LOC9269668	1	-	20786260	20786647	20784623	20785182	20787913	20789517	887	54	10	60	0	200	100	0.0004851551	0.1651464226	0.73	1	-0.27
894	gene1014	LOC4327220	1	-	8214814	8214875	8213585	8213694	8214997	8215131	894	14	73	29	42	161	100	0.0005429896	0.1651464226	0.106	0.3	-0.194
683	gene2814	LOC4324717	1	+	30166414	30166689	30166024	30166171	30167251	30167372	683	158	0	93	7	200	100	0.0007505157	0.1775386562	1	0.869	0.131
888	gene1889	LOC9269668	1	-	20786260	20786655	20784623	20785182	20787913	20787974	888	66	10	67	0	200	100	0.0006921976	0.1775386562	0.767	1	-0.233
1638	gene9056	LOC9272592	3	-	7146106	7146312	7141730	7141830	7146426	7147037	1638	14	10	37	3	200	100	0.0015319113	0.2510997217	0.412	0.86	-0.448
2542	gene24507	LOC4345945	8	+	24689643	24689814	24688437	24688551	24690173	24690346	2542	89	65	136	47	200	100	0.0014056566	0.2510997217	0.406	0.591	-0.185
2910	gene22565	LOC4344248	7	+	28408888	28408964	28408055	28408213	28409175	28409557	2910	16	149	34	116	176	100	0.0016511959	0.2510997217	0.058	0.143	-0.085
412	gene11272	LOC4334220	3	+	31678065	31678149	31677132	31677429	31678249	31678607	412	9	15	0	19	184	100	0.0011869945	0.2510997217	0.246	0	0.246
896	gene1014	LOC4327220	1	-	8214800	8214875	8213585	8213694	8214997	8215131	896	170	73	195	42	175	100	0.0015540038	0.2510997217	0.571	0.726	-0.155
540	gene31433	LOC9267893	12	-	3634351	3634495	3632309	3632588	3635349	3636141	540	15	5	39	0	200	100	0.0018613282	0.2641845221	0.6	1	-0.4
2714	gene14138	LOC4336842	4	-	30049711	30049818	30049040	30049153	30050477	30050595	2714	4	9	0	35	200	100	0.002274924	0.3027070771	0.182	0	0.182
1937	gene29346	LOC107277378	11	-	5174705	5174859	5173247	5173734	5174947	5175109	1937	63	1	51	10	200	100	0.002589112	0.3242482063	0.969	0.718	0.251
1453	gene7875	LOC9269581	2	+	34409468	34410392	34408077	34408930	34410543	34410908	1453	75	65	113	182	200	100	0.0028314722	0.3349002394	0.366	0.237	0.129
1129	gene16727	LOC4339175	5	-	24156553	24156620	24156204	24156419	24157738	24158050	1129	9	38	26	32	167	100	0.0053277341	0.4514736567	0.124	0.327	-0.203
1358	gene10506	LOC4333500	3	+	23856621	23856688	23855988	23856028	23857036	23857178	1358	6	11	19	5	167	100	0.0056307098	0.4514736567	0.246	0.695	-0.449
2004	gene20913	LOC4342799	7	+	7719045	7719093	7718573	7718689	7719529	7720593	2004	50	48	60	24	148	100	0.0050518536	0.4514736567	0.413	0.628	-0.215
2096	gene9023	LOC4332146	3	+	6906806	6906909	6906639	6906724	6907020	6907411	2096	9	42	1	50	200	100	0.0058629743	0.4514736567	0.097	0.01	0.087
2501	gene32639	LOC4352691	12	+	25021935	25022944	25015823	25015960	25024113	25024155	2501	43	10	15	14	200	100	0.0067207065	0.4514736567	0.683	0.349	0.334
2572	gene32523	LOC4352591	12	+	23599561	23599600	23598868	23599113	23599913	23600260	2572	138	110	151	191	139	100	0.0059448655	0.4514736567	0.474	0.363	0.111
2780	gene20911	LOC4342793	7	-	7628008	7628132	7627359	7627883	7632363	7632548	2780	7	84	20	71	200	100	0.0063456169	0.4514736567	0.04	0.123	-0.083
2905	gene23025	LOC4344664	8	+	2939051	2939106	2938340	2938463	2939715	2940160	2905	135	89	202	78	155	100	0.0051015639	0.4514736567	0.495	0.626	-0.131
2964	gene6869	LOC4330106	2	-	25672879	25675030	25671610	25672762	25676914	25677464	2964	177	15	169	34	200	100	0.0067858887	0.4514736567	0.855	0.713	0.142
3002	gene27157	LOC107278097	10	+	4545782	4545886	4545611	4545700	4546703	4547578	3002	18	4	5	9	200	100	0.0066593	0.4514736567	0.692	0.217	0.475
50	gene9275	LOC4332391	3	-	9077681	9077840	9077208	9077434	9078243	9078294	50	118	2	116	12	200	100	0.0067621582	0.4514736567	0.967	0.829	0.138
587	gene20738	LOC4342650	7	+	5223589	5223670	5219625	5220868	5226363	5226713	587	15	34	29	21	181	100	0.0064088662	0.4514736567	0.196	0.433	-0.237
840	gene30200	LOC4350688	11	+	20064370	20064480	20063976	20064297	20067782	20067877	840	15	45	11	109	200	100	0.0061531752	0.4514736567	0.143	0.048	0.095
893	gene1014	LOC4327220	1	-	8214800	8214867	8213585	8213694	8214997	8215076	893	158	73	166	42	167	100	0.0065746476	0.4514736567	0.564	0.703	-0.139
1337	gene18745	LOC9268525	6	+	13281717	13281831	13280770	13281574	13281906	13281978	1337	10	13	7	44	200	100	0.0072863731	0.456255542	0.278	0.074	0.204
2692	gene16468	LOC9266801	5	-	22036952	22036963	22035670	22035761	22037976	22044377	2692	3	4	0	20	111	100	0.0071894723	0.456255542	0.403	0	0.403
1277	gene9527	LOC9266341	3	+	11120770	11121018	11120396	11120433	11121507	11121654	1277	84	5	121	0	200	100	0.0080547354	0.4899580478	0.894	1	-0.106
1679	gene1497	LOC4326018	1	+	14475332	14475450	14474992	14475161	14475590	14475727	1679	42	1	38	9	200	100	0.0091463288	0.4992957446	0.955	0.679	0.276
1709	gene9565	LOC4332665	3	-	11529559	11529688	11529142	11529205	11530114	11530353	1709	82	86	28	60	200	100	0.0089385378	0.4992957446	0.323	0.189	0.134
2363	gene10218	LOC4333254	3	-	20182961	20183000	20182430	20182588	20183101	20183170	2363	67	54	80	31	139	100	0.0084754525	0.4992957446	0.472	0.65	-0.178
2655	gene824	LOC4324644	1	-	6575910	6575969	6575536	6575701	6576201	6576262	2655	7	72	0	72	159	100	0.0090483934	0.4992957446	0.058	0	0.058
2434	gene8524	LOC4331674	3	-	3077078	3077244	3076604	3076712	3081239	3081524	2434	7	26	1	40	200	100	0.0095455637	0.5080626283	0.119	0.012	0.107
224	gene26420	LOC4347557	9	+	19981215	19981379	19979435	19979604	19981921	19982000	224	2	7	17	6	200	100	0.0102415573	0.5261214357	0.125	0.586	-0.461
567	gene13565	LOC4336294	4	+	24915364	24915447	24915044	24915285	24916225	24916375	567	7	283	15	190	183	100	0.0103790983	0.5261214357	0.013	0.041	-0.028
2156	gene11912	LOC4334834	3	+	36086860	36088729	36082787	36082860	36093252	36093396	2156	33	29	20	45	200	100	0.0107445683	0.5319810676	0.363	0.182	0.181
2571	gene32523	LOC4352591	12	+	23599561	23599621	23598868	23599113	23599913	23600260	2571	145	110	166	191	160	100	0.0116134347	0.5619318722	0.452	0.352	0.1
1131	gene12705	LOC4335520	4	+	16100882	16101203	16099980	16100784	16101486	16101552	1131	148	9	136	22	200	100	0.0143452875	0.5694860115	0.892	0.756	0.136
138	gene8465	LOC4331617	3	-	2654794	2654802	2654445	2654529	2655164	2655352	138	175	49	188	87	108	100	0.0146826896	0.5694860115	0.768	0.667	0.101
150	gene29333	LOC9267168	11	-	5075423	5075788	5073802	5075170	5080788	5081052	150	8	3	5	15	200	100	0.0126263221	0.5694860115	0.571	0.143	0.428
1534	gene10816	LOC4333785	3	-	27709810	27709934	27709481	27709549	27710029	27710198	1534	18	4	29	27	200	100	0.013537314	0.5694860115	0.692	0.349	0.343
1960	gene587	LOC4325329	1	-	4336615	4336762	4336350	4336532	4338299	4338490	1960	359	15	709	11	200	100	0.0140506856	0.5694860115	0.923	0.97	-0.047
2295	gene5849	LOC9270817	2	-	13470342	13470536	13470193	13470263	13470859	13472484	2295	5	12	0	16	200	100	0.0142105439	0.5694860115	0.172	0	0.172
2531	gene8450	LOC4331604	3	+	2532105	2532188	2531602	2531641	2532316	2532357	2531	28	11	52	5	183	100	0.0147119449	0.5694860115	0.582	0.85	-0.268
2755	gene1266	LOC4325774	1	-	10981399	10981423	10981175	10981320	10982211	10982978	2755	26	45	11	52	124	100	0.0132066088	0.5694860115	0.318	0.146	0.172
2850	gene30542	LOC4350929	11	+	24003054	24003096	24001630	24001941	24004216	24004788	2850	2	9	13	7	142	100	0.0142294623	0.5694860115	0.135	0.567	-0.432
2860	gene29807	LOC9268201	11	+	12851562	12851669	12850444	12850514	12852165	12852898	2860	9	8	22	3	200	100	0.0146893314	0.5694860115	0.36	0.786	-0.426
323	gene32774	LOC4352805	12	-	26215811	26216180	26215402	26215708	26216692	26216806	323	54	0	58	6	200	100	0.0126213701	0.5694860115	1	0.829	0.171
1301	gene17186	LOC4339583	5	+	27779977	27780337	27779028	27779079	27780591	27780680	1301	859	26	784	10	200	100	0.0164857724	0.5706008518	0.943	0.975	-0.032
2675	gene17050	LOC4339461	5	-	26818368	26818495	26816857	26817228	26818639	26818753	2675	29	11	11	15	200	100	0.0162559979	0.5706008518	0.569	0.268	0.301
2787	gene13417	LOC4336152	4	+	23828481	23828540	23828215	23828398	23828812	23828950	2787	0	18	8	28	159	100	0.0159073631	0.5706008518	0	0.152	-0.152
2790	gene17758	LOC4340100	6	-	2363571	2363634	2362766	2362862	2363766	2363823	2790	7	12	1	18	163	100	0.0168848538	0.5706008518	0.264	0.033	0.231
304	gene27580	LOC4348508	10	-	12345948	12346041	12345016	12345132	12346593	12346628	304	14	35	29	27	193	100	0.0163111929	0.5706008518	0.172	0.358	-0.186
591	gene24253	LOC4345731	8	-	22084950	22085186	22084762	22084834	22085403	22085609	591	102	1	83	7	200	100	0.0168015962	0.5706008518	0.981	0.856	0.125
593	gene24253	LOC4345731	8	-	22084762	22084834	22083984	22084318	22085403	22085609	593	26	4	41	0	172	100	0.0163069294	0.5706008518	0.791	1	-0.209
723	gene27169	LOC4348181	10	+	4745486	4745521	4744904	4745396	4745618	4745817	723	1	4	5	0	135	100	0.015938566	0.5706008518	0.156	1	-0.844
1010	gene1827	LOC9270848	1	+	19875416	19875513	19874740	19875297	19875833	19875923	1010	26	3	62	0	197	100	0.0177559814	0.5870524339	0.815	1	-0.185
145	gene23088	LOC4344713	8	-	3463329	3463417	3462817	3462982	3464697	3464836	145	58	12	87	5	188	100	0.0179231603	0.5870524339	0.72	0.902	-0.182
2402	gene17436	LOC4339803	5	-	29575605	29575684	29575226	29575355	29575855	29576017	2402	4	33	19	42	179	100	0.0183932711	0.593322336	0.063	0.202	-0.139
2144	gene12051	LOC4334964	4	-	1123751	1124175	1123484	1123597	1124656	1124820	2144	65	54	82	36	200	100	0.018798656	0.5973483366	0.376	0.532	-0.156
1636	gene9056	LOC9272592	3	-	7143283	7146312	7141730	7141830	7146426	7146957	1636	149	10	191	3	200	100	0.019137628	0.5991766178	0.882	0.97	-0.088
1291	gene31734	LOC4351897	12	-	8672587	8672665	8672270	8672422	8677900	8677985	1291	7	0	4	5	178	100	0.0195319826	0.602660737	1	0.31	0.69
1208	gene25672	LOC4346933	9	+	12894723	12894860	12894400	12894454	12894970	12895123	1208	3	9	10	4	200	100	0.0218483095	0.6223806026	0.143	0.556	-0.413
1708	gene9565	LOC4332665	3	-	11529559	11529736	11529142	11529205	11530114	11530353	1708	110	86	44	60	200	100	0.023298037	0.6223806026	0.39	0.268	0.122
1894	gene9253	LOC4332368	3	-	8873719	8873911	8873196	8873330	8875189	8875446	1894	0	12	4	7	200	100	0.0208084054	0.6223806026	0	0.222	-0.222
1973	gene384	LOC4324503	1	-	2863743	2863974	2863529	2863624	2864430	2867422	1973	25	2	19	9	200	100	0.0226695077	0.6223806026	0.862	0.514	0.348
2288	gene28776	LOC4349563	11	+	354353	354413	354062	354263	354579	355289	2288	18	399	8	458	160	100	0.0230672659	0.6223806026	0.027	0.011	0.016
2915	gene17308	LOC4339690	5	+	28667665	28667711	28666331	28667568	28668422	28668902	2915	2	3	8	0	146	100	0.0236791117	0.6223806026	0.313	1	-0.687
418	gene15933	LOC9267030	5	-	15777948	15777999	15777394	15777539	15778183	15778252	418	31	5	19	12	151	100	0.0221238126	0.6223806026	0.804	0.512	0.292
571	gene6057	LOC4329395	2	-	17253697	17253829	17252441	17252581	17254309	17254480	571	23	0	55	10	200	100	0.0236496497	0.6223806026	1	0.733	0.267
596	gene24253	LOC4345731	8	-	22084762	22084876	22083984	22084318	22085403	22085609	596	35	4	46	0	200	100	0.0236556126	0.6223806026	0.814	1	-0.186
677	gene13152	LOC4335909	4	-	21730180	21730353	21729553	21729911	21731043	21731302	677	6	12	1	20	200	100	0.0218540626	0.6223806026	0.2	0.024	0.176
678	gene13152	LOC4335909	4	-	21730180	21730294	21729553	21729911	21731043	21731302	678	6	12	1	20	200	100	0.0218540626	0.6223806026	0.2	0.024	0.176
808	gene13321	LOC4336058	4	-	23047229	23048180	23045965	23046834	23053594	23053652	808	91	6	37	9	200	100	0.0212554702	0.6223806026	0.883	0.673	0.21
2791	gene13615	LOC4336344	4	-	25317862	25317953	25315898	25317701	25318385	25318508	2791	41	5	39	0	191	100	0.0242273774	0.6290254442	0.811	1	-0.189
1034	gene9095	LOC4332217	3	+	7514584	7515294	7514415	7514498	7515537	7515629	1034	24	7	20	19	200	100	0.0255042603	0.6338246471	0.632	0.345	0.287
1582	gene25943	LOC4347149	9	+	16071134	16071248	16070983	16071054	16071334	16071435	1582	29	106	31	57	200	100	0.0256030623	0.6338246471	0.12	0.214	-0.094
449	gene32214	LOC4352310	12	+	19601716	19601859	19600853	19600926	19601966	19602293	449	6	5	1	10	200	100	0.0253445705	0.6338246471	0.375	0.048	0.327
729	gene31874	LOC4352024	12	-	11363509	11363776	11362623	11363348	11364236	11364739	729	63	10	88	33	200	100	0.0252504616	0.6338246471	0.759	0.571	0.188
2792	gene13615	LOC4336344	4	-	25317862	25317939	25315898	25317701	25318385	25318508	2792	39	5	36	0	177	100	0.0262189786	0.6413841928	0.815	1	-0.185
461	gene13638	LOC4336362	4	-	25486649	25486697	25486443	25486519	25486865	25486929	461	0	11	6	13	148	100	0.0266538878	0.6413841928	0	0.238	-0.238
473	gene18968	LOC4341114	6	+	17610326	17610415	17610153	17610202	17610762	17610995	473	0	5	5	3	189	100	0.0268122091	0.6413841928	0	0.469	-0.469
1181	gene30229	LOC9270219	11	+	20399746	20399897	20398198	20399627	20401283	20401815	1181	109	29	100	48	200	100	0.0299208559	0.6567165169	0.653	0.51	0.143
1195	gene26431	LOC4347569	9	+	20049919	20050021	20045306	20046548	20050457	20050489	1195	2	12	11	11	200	100	0.0298837079	0.6567165169	0.077	0.333	-0.256
1264	gene29974	LOC4350506	11	+	16731885	16732366	16709703	16709755	16733382	16733737	1264	62	5	54	0	200	100	0.0277695109	0.6567165169	0.861	1	-0.139
1368	gene15853	LOC4338388	5	-	14500003	14500070	14498629	14499174	14500210	14501197	1368	16	27	30	20	167	100	0.0299094942	0.6567165169	0.262	0.473	-0.211
1415	gene14277	LOC4336978	4	-	31122487	31122594	31122270	31122375	31123699	31124147	1415	96	5	157	1	200	100	0.0290618888	0.6567165169	0.906	0.987	-0.081
1876	gene30735	LOC4351063	11	-	26527173	26527224	26524918	26526875	26527958	26529924	1876	1	5	7	2	151	100	0.0282872934	0.6567165169	0.117	0.699	-0.582
2233	gene21495	LOC4343301	7	+	18644096	18644267	18643467	18643644	18645788	18645890	2233	43	16	60	8	200	100	0.0294341852	0.6567165169	0.573	0.789	-0.216
2965	gene6869	LOC4330106	2	-	25674721	25675030	25671610	25672762	25676914	25677467	2965	29	15	27	34	200	100	0.0292992302	0.6567165169	0.492	0.284	0.208
1005	gene21572	LOC4343371	7	-	19738699	19738795	19738175	19738262	19739343	19739467	1005	14	0	14	5	196	100	0.031586074	0.6712536292	1	0.588	0.412
1503	gene14453	LOC9270267	4	+	32404046	32404147	32403272	32403478	32405539	32405709	1503	30	0	25	4	200	100	0.0317480545	0.6712536292	1	0.758	0.242
2143	gene12051	LOC4334964	4	-	1123751	1124184	1123484	1123597	1124656	1124820	2143	81	54	95	36	200	100	0.0315579504	0.6712536292	0.429	0.569	-0.14
284	gene21775	LOC4343535	7	-	21791224	21791260	21789722	21789800	21791624	21791792	284	178	11	217	4	136	100	0.0318443478	0.6712536292	0.922	0.976	-0.054
1947	gene21468	LOC4343276	7	-	18340667	18340724	18340274	18340435	18340799	18340886	1947	61	4	69	0	157	100	0.03236854	0.6756139378	0.907	1	-0.093
1099	gene22795	LOC4344471	8	+	468959	469982	468679	468881	470091	470183	1099	57	0	52	4	200	100	0.0331877917	0.6772074416	1	0.867	0.133
2371	gene31766	LOC4351929	12	+	9364286	9364448	9361963	9362062	9364604	9364706	2371	69	544	53	628	200	100	0.03403532	0.6772074416	0.06	0.04	0.02
2666	gene5949	LOC9270332	2	-	15552687	15552756	15552350	15552472	15552916	15553063	2666	6	0	3	4	169	100	0.0334816829	0.6772074416	1	0.307	0.693
2936	gene718	LOC9271430	1	+	5644325	5644435	5643910	5644154	5645521	5645636	2936	6	2	26	0	200	100	0.0339635762	0.6772074416	0.6	1	-0.4
895	gene1014	LOC4327220	1	-	8214814	8214867	8213585	8213694	8214997	8215162	895	8	73	13	42	153	100	0.0331028256	0.6772074416	0.067	0.168	-0.101
1364	gene16544	LOC9270017	5	-	22727966	22728033	22727383	22727514	22728477	22728537	1364	4	46	13	44	167	100	0.0352769028	0.6798658356	0.049	0.15	-0.101
2556	gene11237	LOC4334179	3	-	31402026	31402328	31401620	31401909	31403544	31404288	2556	131	17	79	3	200	100	0.0354462695	0.6798658356	0.794	0.929	-0.135
2642	gene3776	LOC4325088	1	-	38084348	38084736	38083402	38083561	38084868	38084979	2642	307	35	412	74	200	100	0.0350548442	0.6798658356	0.814	0.736	0.078
51	gene14513	LOC4337198	4	-	32870441	32870741	32869718	32869856	32871357	32871641	51	262	61	327	49	200	100	0.0351239887	0.6798658356	0.682	0.769	-0.087
1209	gene25672	LOC4346933	9	+	12894723	12894811	12894400	12894454	12894970	12895123	1209	2	9	7	4	188	100	0.0361845956	0.6858719201	0.106	0.482	-0.376
1499	gene17163	LOC4339560	5	-	27606298	27606331	27605915	27606189	27606425	27606488	1499	2	55	8	46	133	100	0.0372468957	0.6858719201	0.027	0.116	-0.089
1812	gene1632	LOC9267988	1	+	16590802	16590902	16590443	16590549	16590978	16591084	1812	6	27	1	34	200	100	0.0367259426	0.6858719201	0.1	0.014	0.086
1830	gene31775	LOC9267451	12	-	9516484	9516535	9516134	9516289	9516620	9516736	1830	3	6	0	12	151	100	0.0373701939	0.6858719201	0.249	0	0.249
2126	gene32733	LOC4352776	12	-	25912884	25913076	25911190	25911735	25913583	25913829	2126	111	2	80	7	200	100	0.0368795758	0.6858719201	0.965	0.851	0.114
1972	gene384	LOC4324503	1	-	2863743	2863834	2863496	2863624	2864430	2867422	1972	14	2	11	9	191	100	0.0379146517	0.6899170377	0.786	0.39	0.396
1660	gene11652	LOC4334591	3	+	34418154	34418328	34417858	34417944	34418424	34418508	1660	17	60	10	85	200	100	0.0406422404	0.7151018989	0.124	0.056	0.068
2771	gene20301	LOC4342293	7	+	1181879	1182051	1180156	1181354	1182484	1182534	2771	37	0	36	4	200	100	0.0404269665	0.7151018989	1	0.818	0.182
2938	gene718	LOC9271430	1	+	5644320	5644435	5643895	5644154	5645521	5645636	2938	10	2	35	0	200	100	0.0397952576	0.7151018989	0.714	1	-0.286
834	gene7196	LOC4330433	2	-	28817660	28818210	28815554	28817359	28818493	28818718	834	33	10	16	14	200	100	0.0406328573	0.7151018989	0.623	0.364	0.259
1917	gene3003	LOC4327016	1	+	31637454	31637527	31635898	31636026	31638070	31638432	1917	37	18	31	5	173	100	0.0416602476	0.7182580578	0.543	0.782	-0.239
541	gene31433	LOC9267893	12	-	3632820	3633098	3632309	3632588	3634351	3634495	541	10	6	7	17	200	100	0.0418337244	0.7182580578	0.455	0.171	0.284
882	gene8501	LOC9270364	3	-	2925443	2925496	2924960	2925102	2926133	2926198	882	30	40	36	23	153	100	0.041271747	0.7182580578	0.329	0.506	-0.177
2852	gene30542	LOC4350929	11	+	24003281	24003752	24003054	24003096	24004216	24004788	2852	53	3	65	13	200	100	0.0424025284	0.7221998641	0.898	0.714	0.184
1634	gene9056	LOC9272592	3	-	7143283	7143519	7141730	7141830	7146426	7147037	1634	10	10	14	3	200	100	0.0438740824	0.724092414	0.333	0.7	-0.367
460	gene19042	LOC4341173	6	+	19316588	19316667	19315135	19315352	19318051	19320634	460	136	11	260	8	179	100	0.0436268472	0.724092414	0.874	0.948	-0.074
675	gene13152	LOC4335909	4	-	21730180	21730244	21729553	21729911	21731043	21731302	675	5	12	1	20	164	100	0.0432797579	0.724092414	0.203	0.03	0.173
676	gene13152	LOC4335909	4	-	21730180	21730249	21729553	21729911	21731043	21731302	676	5	12	1	20	169	100	0.043208744	0.724092414	0.198	0.029	0.169
231	gene8033	LOC4331211	2	-	35454199	35454276	35452216	35453505	35454696	35454900	231	105	6	116	1	177	100	0.044325921	0.7259221977	0.908	0.985	-0.077
833	gene7196	LOC4330433	2	-	28817660	28818164	28815554	28817359	28818493	28818718	833	29	10	14	14	200	100	0.0448180875	0.7283794529	0.592	0.333	0.259
2212	gene14373	LOC4337066	4	-	31834846	31835034	31832826	31833894	31836192	31836452	2212	42	5	46	16	200	100	0.0455200764	0.7286634787	0.808	0.59	0.218
634	gene23286	LOC4344881	8	+	5638846	5639846	5638138	5638454	5639939	5641165	634	35	35	53	27	200	100	0.0454791506	0.7286634787	0.333	0.495	-0.162
2990	gene28869	LOC4349632	11	-	945444	945493	945166	945279	945588	945799	2990	4	2	0	4	149	100	0.0463548787	0.7364890808	0.573	0	0.573
879	gene830	LOC4324650	1	-	6626224	6626318	6624498	6625519	6628370	6629173	879	0	5	6	6	194	100	0.0467194375	0.7367828326	0	0.34	-0.34
1168	gene30095	LOC9270101	11	-	18536273	18536304	18533270	18533351	18536387	18536468	1168	4	9	0	10	131	100	0.0492407886	0.7435009858	0.253	0	0.253
1265	gene29974	LOC4350506	11	+	16731885	16732570	16709703	16709755	16733382	16733737	1265	99	5	66	0	200	100	0.0492072834	0.7435009858	0.908	1	-0.092
1268	gene29974	LOC4350506	11	+	16731885	16732558	16709703	16709755	16733382	16733737	1268	99	5	66	0	200	100	0.0492072834	0.7435009858	0.908	1	-0.092
1633	gene12942	LOC4335713	4	-	19696440	19696524	19695222	19695908	19696595	19696658	1633	70	13	88	6	184	100	0.0488784959	0.7435009858	0.745	0.889	-0.144
2186	gene15350	LOC4337973	5	+	4710981	4711041	4710579	4710679	4713385	4714030	2186	20	8	23	25	160	100	0.0476188721	0.7435009858	0.61	0.365	0.245
516	gene18503	LOC4340748	6	+	9355692	9355810	9355469	9355611	9356333	9356418	516	5	27	1	39	200	100	0.0482444999	0.7435009858	0.085	0.013	0.072
1263	gene29974	LOC4350506	11	+	16731885	16732517	16709703	16709755	16733382	16733737	1263	95	5	63	0	200	100	0.0495938826	0.7435589865	0.905	1	-0.095
1004	gene21572	LOC4343371	7	-	19738661	19738795	19738175	19738262	19739343	19739467	1004	21	0	29	5	200	100	0.0500072591	0.7445136683	1	0.744	0.256
2941	gene26425	LOC4347563	9	+	20015930	20016063	20014667	20014761	20017211	20017695	2941	471	20	145	13	200	100	0.0510802472	0.7552072666	0.922	0.848	0.074
1128	gene16727	LOC4339175	5	-	24156553	24156624	24156204	24156419	24157738	24158054	1128	21	38	36	32	171	100	0.0515391351	0.7567366803	0.244	0.397	-0.153
1216	gene29995	LOC4350527	11	+	17055263	17055336	17054028	17054290	17055697	17056224	1216	6	12	1	15	173	100	0.0522839623	0.7624147655	0.224	0.037	0.187
1183	gene30886	LOC4351178	11	+	28498473	28498482	28498279	28498365	28498854	28498976	1183	0	11	3	7	109	100	0.0563431602	0.7792644835	0	0.282	-0.282
133	gene9669	LOC9271735	3	+	12524428	12524514	12522439	12522733	12524634	12524869	133	46	3	130	1	186	100	0.0540121833	0.7792644835	0.892	0.986	-0.094
1701	gene22955	LOC4344610	8	-	2014669	2014752	2014460	2014532	2015053	2015470	1701	2	10	0	28	183	100	0.0562444582	0.7792644835	0.099	0	0.099
1738	gene8719	LOC4331862	3	-	4473765	4473864	4473077	4473141	4474683	4476184	1738	13	0	8	3	199	100	0.0547843506	0.7792644835	1	0.573	0.427
2127	gene32733	LOC4352776	12	-	25912805	25913076	25911190	25911735	25913583	25913829	2127	125	2	103	7	200	100	0.0563676517	0.7792644835	0.969	0.88	0.089
245	gene21500	LOC4343305	7	-	18722944	18722995	18722777	18722846	18723115	18723156	245	23	10	22	24	151	100	0.0550291147	0.7792644835	0.604	0.378	0.226
2709	gene7585	LOC4330813	2	-	32094335	32094470	32092710	32093399	32094589	32094823	2709	3	33	13	42	200	100	0.0560171982	0.7792644835	0.043	0.134	-0.091
2734	gene1085	LOC4325126	1	+	8898984	8899093	8898420	8898513	8899308	8899375	2734	104	37	123	25	200	100	0.0542064801	0.7792644835	0.584	0.711	-0.127
2150	gene17227	LOC4339622	5	+	28087786	28088476	28085088	28085232	28089301	28090131	2150	47	9	58	25	200	100	0.0575669523	0.7856412915	0.723	0.537	0.186
2735	gene1085	LOC4325126	1	+	8898984	8899051	8898420	8898513	8899308	8899375	2735	103	37	121	25	167	100	0.0575142523	0.7856412915	0.625	0.743	-0.118
1088	gene21538	LOC4343334	7	-	19275345	19275394	19274811	19274856	19276077	19276416	1088	6	27	0	14	149	100	0.0609725259	0.7875405993	0.13	0	0.13
1399	gene9410	LOC9267415	3	-	10244236	10244276	10243450	10243518	10244451	10244544	1399	5	26	1	35	140	100	0.0594848688	0.7875405993	0.121	0.02	0.101
1575	gene25943	LOC4347149	9	+	16069046	16069118	16068900	16068972	16070554	16070656	1575	92	22	89	10	172	100	0.0606932585	0.7875405993	0.709	0.838	-0.129
1612	gene25227	LOC4346563	9	-	5028210	5028389	5026498	5026578	5029264	5029743	1612	31	12	105	18	200	100	0.0635850178	0.7875405993	0.564	0.745	-0.181
1643	gene5881	LOC4329236	2	+	14164490	14164607	14164277	14164379	14165072	14165178	1643	513	13	194	1	200	100	0.0643645206	0.7875405993	0.952	0.99	-0.038
1771	gene6751	LOC4329990	2	-	24486168	24486493	24485932	24486037	24486566	24486662	1771	6	0	11	7	200	100	0.0636988392	0.7875405993	1	0.44	0.56
1898	gene6522	LOC9269114	2	-	22438736	22438878	22437583	22438287	22439259	22439349	1898	2	23	6	14	200	100	0.061646337	0.7875405993	0.042	0.176	-0.134
222	gene26420	LOC4347557	9	+	19981215	19981407	19979444	19979604	19981921	19982000	222	9	7	28	6	200	100	0.0634229974	0.7875405993	0.391	0.7	-0.309
2287	gene9210	LOC4332326	3	-	8582907	8582983	8582648	8582788	8583676	8583960	2287	1	27	7	31	176	100	0.0609207307	0.7875405993	0.021	0.114	-0.093
2352	gene3315	LOC4327552	1	-	34183803	34184085	34183499	34183630	34184153	34184228	2352	30	70	28	115	200	100	0.0639486682	0.7875405993	0.176	0.109	0.067
2374	gene31766	LOC4351929	12	+	9364289	9364448	9361963	9362062	9364604	9364706	2374	61	544	48	628	200	100	0.0582860299	0.7875405993	0.053	0.037	0.016
2573	gene30099	LOC9269845	11	-	18567299	18567378	18566651	18566761	18567492	18567768	2573	3	10	1	30	179	100	0.0595133835	0.7875405993	0.144	0.018	0.126
2684	gene28995	LOC9271908	11	+	1882500	1882565	1881783	1881885	1883066	1883148	2684	23	6	10	9	165	100	0.0598456297	0.7875405993	0.699	0.402	0.297
2718	gene22639	LOC4344322	7	+	29025674	29025827	29025376	29025486	29025947	29029432	2718	34	3	41	0	200	100	0.0623386699	0.7875405993	0.85	1	-0.15
2929	gene29597	LOC4350213	11	-	8168856	8169200	8165890	8166577	8169738	8170147	2929	323	31	519	30	200	100	0.0584738358	0.7875405993	0.839	0.896	-0.057
2931	gene29597	LOC4350213	11	-	8168735	8168787	8165890	8166577	8168856	8169200	2931	6	65	2	93	152	100	0.0643010864	0.7875405993	0.057	0.014	0.043
595	gene24253	LOC4345731	8	-	22084762	22085186	22083984	22084318	22085403	22085609	595	154	4	139	0	200	100	0.0621182717	0.7875405993	0.951	1	-0.049
863	gene20084	LOC4342102	6	+	30782657	30782983	30782410	30782560	30783084	30783130	863	78	72	85	50	200	100	0.0627801722	0.7875405993	0.351	0.459	-0.108
2717	gene22639	LOC4344322	7	+	29025710	29025827	29025376	29025486	29025947	29026082	2717	33	3	39	0	200	100	0.0648615686	0.7875469527	0.846	1	-0.154
475	gene897	LOC9272170	1	+	7199763	7199790	7199063	7199153	7200463	7200699	475	4	2	12	0	127	100	0.0651048679	0.7875469527	0.612	1	-0.388
2516	gene18045	LOC9270896	6	-	4466692	4466737	4465832	4465925	4466911	4467015	2516	4	7	15	6	145	100	0.0664366465	0.7901878233	0.283	0.633	-0.35
544	gene16047	LOC4338552	5	+	17451855	17452045	17451333	17451375	17452489	17452523	544	12	22	16	11	200	100	0.0664304477	0.7901878233	0.214	0.421	-0.207
59	gene18810	LOC9267223	6	-	14420326	14420407	14419583	14419709	14422626	14422829	59	103	5	111	14	181	100	0.0660463991	0.7901878233	0.919	0.814	0.105
2858	gene6675	LOC4329919	2	+	23732611	23732657	23732430	23732489	23732800	23732882	2858	28	82	14	79	146	100	0.0682725685	0.8030513715	0.19	0.108	0.082
658	gene4399	LOC9266912	1	-	42670069	42670715	42669412	42669461	42671084	42671161	658	27	5	35	1	200	100	0.0679072201	0.8030513715	0.73	0.946	-0.216
2885	gene19036	LOC4341169	6	-	19233643	19234241	19233435	19233550	19234355	19234535	2885	145	2	175	9	200	100	0.0687998848	0.8048074435	0.973	0.907	0.066
311	gene27502	LOC4348449	10	+	11251531	11251602	11250892	11251036	11252107	11252392	311	18	6	36	3	171	100	0.0698220567	0.8123014136	0.637	0.875	-0.238
1029	gene1311	LOC9270747	1	+	11663539	11663621	11660190	11660277	11663794	11663923	1029	2	13	0	31	182	100	0.0718472569	0.8278844909	0.078	0	0.078
1196	gene10861	LOC4333823	3	+	28111253	28111361	28111071	28111157	28111506	28111814	1196	98	3	235	1	200	100	0.0723280955	0.8278844909	0.942	0.992	-0.05
543	gene31112	LOC4351371	12	-	1151343	1151477	1150945	1151109	1151876	1152042	543	7	3	10	0	200	100	0.0721469012	0.8278844909	0.538	1	-0.462
1015	gene25453	LOC4346750	9	+	9686674	9686727	9683818	9683953	9686820	9686862	1015	0	12	4	17	153	100	0.0894527854	0.835321907	0	0.133	-0.133
1045	gene16711	LOC4339158	5	+	24065386	24065442	24064396	24064468	24065542	24065977	1045	17	71	9	82	156	100	0.0751241587	0.835321907	0.133	0.066	0.067
1259	gene29221	LOC4349917	11	+	3752031	3752121	3751419	3751506	3752570	3752673	1259	3	26	0	32	190	100	0.0748070258	0.835321907	0.057	0	0.057
1331	gene3729	LOC4324937	1	+	37732949	37733020	37731881	37732025	37733904	37734720	1331	8	1	7	6	171	100	0.0928695668	0.835321907	0.824	0.406	0.418
1363	gene16544	LOC9270017	5	-	22727966	22728023	22727383	22727514	22728477	22728537	1363	4	46	11	44	157	100	0.0794761274	0.835321907	0.052	0.137	-0.085
140	gene3010	LOC4325136	1	-	31687060	31687243	31686839	31686971	31687490	31687994	140	76	5	86	1	200	100	0.0811699102	0.835321907	0.884	0.977	-0.093
1433	gene984	LOC4327702	1	+	7893747	7893837	7893476	7893655	7894230	7894723	1433	11	8	1	5	190	100	0.0891136179	0.835321907	0.42	0.095	0.325
1476	gene32071	LOC9272227	12	-	16595082	16595147	16594120	16594988	16595353	16596050	1476	1	2	16	2	165	100	0.0735752667	0.835321907	0.233	0.829	-0.596
1500	gene31906	LOC4352057	12	-	12380641	12380685	12380264	12380340	12381390	12381471	1500	32	11	39	5	144	100	0.0913357899	0.835321907	0.669	0.844	-0.175
1573	gene25943	LOC4347149	9	+	16060734	16060811	16060219	16060294	16061076	16061165	1573	32	1	26	5	177	100	0.0775338889	0.835321907	0.948	0.746	0.202
1626	gene29181	LOC9269643	11	+	3430272	3430402	3429272	3429397	3430751	3430809	1626	61	0	63	3	200	100	0.085680307	0.835321907	1	0.913	0.087
1629	gene29181	LOC9269643	11	+	3430545	3430637	3430317	3430402	3430751	3430809	1629	4	24	10	19	192	100	0.0800747675	0.835321907	0.08	0.215	-0.135
1631	gene29181	LOC9269643	11	+	3430317	3430402	3429272	3429397	3430751	3430809	1631	27	0	27	3	185	100	0.0877780996	0.835321907	1	0.829	0.171
1696	gene5906	LOC9271190	2	+	14970988	14971014	14970540	14970599	14971402	14971430	1696	20	2	34	0	126	100	0.0941649872	0.835321907	0.888	1	-0.112
1836	gene12509	LOC9267104	4	+	11794574	11794791	11784270	11784395	11795164	11795264	1836	9	24	18	20	200	100	0.0852583624	0.835321907	0.158	0.31	-0.152
1866	gene3164	LOC4327902	1	-	32913336	32913381	32912606	32912673	32913475	32913714	1866	21	0	32	4	145	100	0.0935507929	0.835321907	1	0.847	0.153
1877	gene7052	LOC4330286	2	-	27375737	27375775	27374565	27374793	27376122	27376771	1877	156	6	194	2	138	100	0.0917221776	0.835321907	0.95	0.986	-0.036
1943	gene5645	LOC4329024	2	+	10445004	10445672	10444771	10444868	10445781	10445864	1943	0	3	4	2	200	100	0.0782558412	0.835321907	0	0.5	-0.5
1946	gene21468	LOC4343276	7	-	18340673	18340724	18340294	18340435	18340799	18340886	1946	23	4	18	0	151	100	0.0741670181	0.835321907	0.792	1	-0.208
1949	gene21468	LOC4343276	7	-	18339786	18339921	18339657	18339708	18339991	18340085	1949	5	41	1	47	200	100	0.0814595796	0.835321907	0.057	0.011	0.046
2050	gene11083	LOC4334027	3	-	30172826	30172900	30172145	30172254	30173734	30173938	2050	31	1	41	7	174	100	0.0873516066	0.835321907	0.947	0.771	0.176
2151	gene17227	LOC4339622	5	+	28087791	28088476	28085103	28085232	28089301	28090131	2151	41	9	55	25	200	100	0.093531644	0.835321907	0.695	0.524	0.171
2185	gene12099	LOC4335002	4	+	2024106	2024139	2023265	2023337	2024262	2024403	2185	65	0	64	3	133	100	0.0891570885	0.835321907	1	0.941	0.059
2189	gene24130	LOC4345621	8	-	20580025	20580082	20578955	20579531	20580722	20580913	2189	202	13	189	5	157	100	0.0862181997	0.835321907	0.908	0.96	-0.052
2190	gene7294	LOC4330530	2	+	29784427	29784496	29784261	29784354	29784737	29784944	2190	319	6	170	0	169	100	0.0865343105	0.835321907	0.969	1	-0.031
2313	gene5388	LOC4328798	2	+	7273530	7273727	7273028	7273303	7273833	7273931	2313	54	46	45	63	200	100	0.076771197	0.835321907	0.37	0.263	0.107
2326	gene30096	LOC9272430	11	-	18548667	18548751	18548509	18548562	18550108	18550573	2326	7	4	4	10	184	100	0.0921420802	0.835321907	0.487	0.179	0.308
2334	gene2311	LOC107277431	1	-	25413261	25413323	25411920	25412119	25413435	25413992	2334	2	1	0	4	162	100	0.0914265067	0.835321907	0.552	0	0.552
2368	gene2748	LOC4325942	1	-	29657480	29657648	29657195	29657363	29662462	29662630	2368	62	8	77	21	200	100	0.0893623927	0.835321907	0.795	0.647	0.148
23	gene13328	LOC4336066	4	+	23104537	23104606	23104075	23104091	23104813	23105264	23	12	22	39	34	169	100	0.0830473022	0.835321907	0.244	0.404	-0.16
2411	gene27696	LOC4348598	10	+	14240453	14240569	14240174	14240240	14252973	14253624	2411	0	7	7	18	200	100	0.0890141377	0.835321907	0	0.163	-0.163
2426	gene21865	LOC4343619	7	-	22653397	22653497	22653159	22653279	22654135	22654502	2426	8	0	13	5	200	100	0.0893865161	0.835321907	1	0.565	0.435
247	gene10723	LOC4333702	3	-	26628900	26629047	26628586	26628650	26629554	26629884	247	38	2	77	0	200	100	0.0748245941	0.835321907	0.905	1	-0.095
2485	gene30574	LOC4350949	11	+	24231197	24231407	24230396	24230522	24232467	24233420	2485	11	12	20	8	200	100	0.0934944005	0.835321907	0.314	0.556	-0.242
2499	gene18842	LOC4341010	6	-	15417320	15417476	15416538	15416750	15417569	15417719	2499	319	9	313	3	200	100	0.0910696294	0.835321907	0.947	0.981	-0.034
2518	gene18045	LOC9270896	6	-	4466692	4466743	4465832	4465925	4466911	4467015	2518	6	7	18	6	151	100	0.0938326863	0.835321907	0.362	0.665	-0.303
2606	gene22329	LOC4344039	7	-	26484525	26484555	26483864	26484126	26484934	26485300	2606	5	30	3	68	130	100	0.082870998	0.835321907	0.114	0.033	0.081
2617	gene11470	LOC4334421	3	-	33140810	33140990	33139784	33140144	33141055	33141211	2617	11	43	12	20	200	100	0.0907400188	0.835321907	0.113	0.231	-0.118
2654	gene15012	LOC4337654	5	-	1158381	1158426	1158102	1158206	1158658	1158892	2654	87	16	60	21	145	100	0.0850211362	0.835321907	0.789	0.663	0.126
2752	gene29767	LOC107278362	11	-	11873736	11873767	11873309	11873597	11873845	11873962	2752	0	14	2	7	131	100	0.0885888157	0.835321907	0	0.179	-0.179
2775	gene10794	LOC4333761	3	-	27434335	27434441	27432401	27432572	27434654	27434707	2775	15	34	8	43	200	100	0.0789444013	0.835321907	0.181	0.085	0.096
2793	gene13615	LOC4336344	4	-	25317862	25317939	25315898	25317698	25318385	25318508	2793	39	3	36	0	177	100	0.0935627991	0.835321907	0.88	1	-0.12
2805	gene10709	LOC107278378	3	-	26462607	26462682	26461273	26461534	26462763	26462839	2805	1	0	0	6	175	100	0.090320359	0.835321907	1	0	1
2876	gene5907	LOC9270691	2	+	14976085	14976168	14973613	14975367	14976637	14976789	2876	0	1	8	0	183	100	0.0873942379	0.835321907	0	1	-1
2942	gene26425	LOC4347563	9	+	20015930	20016784	20014667	20014761	20017211	20017695	2942	741	20	248	13	200	100	0.0781060159	0.835321907	0.949	0.905	0.044
2992	gene12354	LOC4335187	4	-	7897840	7898118	7896336	7896378	7900247	7900852	2992	7	14	4	27	200	100	0.0870217518	0.835321907	0.2	0.069	0.131
3011	gene21145	LOC4342991	7	-	12655217	12655322	12654771	12655126	12655984	12656048	3011	53	11	98	39	200	100	0.0812362894	0.835321907	0.707	0.557	0.15
3012	gene21145	LOC4342991	7	-	12655217	12655322	12654771	12655129	12655984	12656048	3012	53	17	98	54	200	100	0.0934396396	0.835321907	0.609	0.476	0.133
365	gene20155	LOC4342169	7	+	77814	77923	75867	77090	78004	78131	365	12	1	6	4	200	100	0.0812449369	0.835321907	0.857	0.429	0.428
437	gene16929	LOC107278650	5	-	25929313	25929540	25929092	25929165	25929665	25929737	437	5	27	0	14	200	100	0.0895851178	0.835321907	0.085	0	0.085
515	gene8902	LOC4332036	3	+	5856156	5856189	5855860	5855946	5856273	5856364	515	3	41	0	44	133	100	0.0902102638	0.835321907	0.052	0	0.052
688	gene22193	LOC4343908	7	+	25411302	25411365	25410891	25410952	25411841	25411911	688	839	46	458	15	163	100	0.0802608089	0.835321907	0.918	0.949	-0.031
766	gene30384	LOC4350803	11	-	22224180	22224280	22223166	22224060	22224959	22225060	766	5	10	14	8	200	100	0.0780501797	0.835321907	0.2	0.467	-0.267
910	gene12020	LOC9266843	4	+	835889	835911	835480	835812	837067	837326	910	11	206	5	233	122	100	0.08816322	0.835321907	0.042	0.017	0.025
1087	gene9948	LOC4333004	3	+	15471004	15471076	15470637	15470917	15471576	15471646	1087	172	6	65	0	172	100	0.098554692	0.840720239	0.943	1	-0.057
1103	gene13498	LOC4336229	4	-	24398741	24398985	24398202	24398633	24399590	24402541	1103	131	3	140	0	200	100	0.0973591121	0.840720239	0.956	1	-0.044
110	gene27690	LOC9268744	10	+	14102890	14102968	14102190	14102285	14103359	14103752	110	64	16	69	8	178	100	0.0964980074	0.840720239	0.692	0.829	-0.137
1184	gene30886	LOC4351178	11	+	28498473	28498482	28498279	28498365	28498847	28498976	1184	0	70	3	63	109	100	0.0988299959	0.840720239	0	0.042	-0.042
1282	gene13852	LOC4336569	4	+	27359258	27359364	27358583	27358634	27359794	27359853	1282	309	12	443	8	200	100	0.0971843513	0.840720239	0.928	0.965	-0.037
1899	gene6522	LOC9269114	2	-	22439259	22439349	22437583	22438287	22440714	22441019	1899	49	3	43	0	190	100	0.0991173227	0.840720239	0.896	1	-0.104
2214	gene5062	LOC4328504	2	+	4441077	4441123	4440796	4440929	4442472	4442524	2214	29	7	32	18	146	100	0.096837026	0.840720239	0.739	0.549	0.19
2977	gene14890	LOC4337553	5	-	264556	264667	263693	264126	264763	264908	2977	88	3	101	10	200	100	0.0972382411	0.840720239	0.936	0.835	0.101
500	gene7497	LOC4330726	2	-	31435802	31435858	31434749	31434847	31437418	31437523	500	3	20	7	13	156	100	0.0978725262	0.840720239	0.088	0.257	-0.169
864	gene20084	LOC4342102	6	+	30782657	30782996	30782410	30782560	30783084	30783130	864	97	72	99	50	200	100	0.0989797961	0.840720239	0.402	0.497	-0.095
885	gene13141	LOC9272241	4	+	21648938	21649066	21643952	21644157	21653642	21653747	885	7	2	14	0	200	100	0.098174032	0.840720239	0.636	1	-0.364
1121	gene15760	LOC9269143	5	-	12681896	12682071	12680853	12681259	12685496	12685709	1121	0	4	5	6	200	100	0.1007043647	0.8448003042	0	0.294	-0.294
1328	gene3729	LOC4324937	1	+	37732764	37733020	37731881	37732025	37733904	37734074	1328	24	1	27	6	200	100	0.1002094294	0.8448003042	0.923	0.692	0.231
2801	gene23673	LOC4345225	8	+	12717004	12717082	12715447	12715498	12717854	12717957	2801	23	5	38	2	178	100	0.1007887634	0.8448003042	0.721	0.914	-0.193
1868	gene11765	LOC4334695	3	+	35089141	35089221	35084615	35088400	35089555	35090056	1868	4	16	12	16	180	100	0.1013177582	0.8459039498	0.122	0.294	-0.172
1929	gene5911	LOC4329276	2	-	15001927	15002304	15001569	15001796	15002391	15003033	1929	48	0	31	2	200	100	0.1032326553	0.8585246998	1	0.886	0.114
1240	gene32034	LOC4352171	12	+	15846338	15847364	15846203	15846263	15847549	15847763	1240	55	0	65	3	200	100	0.1040611608	0.8592085904	1	0.915	0.085
2300	gene5642	LOC4329022	2	+	10387176	10387234	10386278	10386549	10388172	10388482	2300	20	0	22	3	158	100	0.1041220368	0.8592085904	1	0.823	0.177
1119	gene21810	LOC9267874	7	+	22127272	22127368	22125019	22126459	22127643	22128003	1119	13	5	6	8	196	100	0.1058907332	0.8596673619	0.57	0.277	0.293
1236	gene18826	LOC4341001	6	-	14912519	14912541	14912147	14912230	14912686	14912714	1236	0	2	2	0	122	100	0.1057669244	0.8596673619	0	1	-1
1269	gene29974	LOC4350506	11	+	16709703	16709755	16709528	16709611	16731885	16732517	1269	35	4	21	0	152	100	0.1070041573	0.8596673619	0.852	1	-0.148
238	gene31010	LOC4351288	12	-	537683	538981	537300	537439	539600	539860	238	126	8	87	12	200	100	0.1046855327	0.8596673619	0.887	0.784	0.103
2981	gene8017	LOC4331200	2	+	35384292	35384323	35384009	35384205	35384653	35385219	2981	51	1	37	4	131	100	0.1067917748	0.8596673619	0.975	0.876	0.099
69	gene12175	LOC4335036	4	+	4276827	4276972	4274886	4275162	4277691	4277951	69	8	2	7	8	200	100	0.1070031814	0.8596673619	0.667	0.304	0.363
883	gene2460	LOC4326851	1	+	27146540	27146628	27144946	27145215	27146869	27147007	883	15	167	10	220	188	100	0.1053018725	0.8596673619	0.046	0.024	0.022
1657	gene7289	LOC4330525	2	-	29739059	29739191	29738564	29738782	29739447	29739534	1657	8	36	96	229	200	100	0.1074711643	0.8601733411	0.1	0.173	-0.073
1156	gene25422	LOC4346720	9	-	9404552	9404643	9402225	9402311	9413247	9413380	1156	3	3	0	4	191	100	0.1079896719	0.8610861852	0.344	0	0.344
1241	gene32034	LOC4352171	12	+	15846386	15847364	15846203	15846263	15847549	15847763	1241	50	0	61	3	200	100	0.1086034071	0.8627487075	1	0.91	0.09
1235	gene18826	LOC4341001	6	-	14910668	14910924	14908189	14910495	14911475	14911526	1235	39	0	48	3	200	100	0.1113885571	0.8644859312	1	0.889	0.111
1238	gene11367	LOC4334314	3	+	32391933	32392042	32388968	32391613	32392176	32392331	1238	3	0	5	6	200	100	0.1120705106	0.8644859312	1	0.294	0.706
1309	gene13001	LOC4335771	4	-	20305449	20305567	20305265	20305379	20306892	20307010	1309	10	5	12	1	200	100	0.1105643055	0.8644859312	0.5	0.857	-0.357
1336	gene13407	LOC4336146	4	-	23769422	23769509	23768721	23769187	23769583	23770442	1336	5	1	4	6	187	100	0.1097660957	0.8644859312	0.728	0.263	0.465
1344	gene5819	LOC107280176	2	+	12941201	12941367	12940704	12941127	12941497	12941643	1344	1	2	0	14	200	100	0.1119848088	0.8644859312	0.2	0	0.2
1488	gene11122	LOC9266678	3	+	30505931	30506009	30505664	30505814	30506450	30507134	1488	7	7	2	9	178	100	0.1103583775	0.8644859312	0.36	0.111	0.249
2773	gene10794	LOC4333761	3	-	27433961	27434042	27431848	27432572	27434335	27434441	2773	6	8	9	3	181	100	0.1111041258	0.8644859312	0.293	0.624	-0.331
556	gene3890	LOC4324972	1	+	38945839	38945972	38945071	38945187	38946472	38946868	556	4	6	5	1	200	100	0.1096304619	0.8644859312	0.25	0.714	-0.464
1174	gene25496	LOC9266775	9	-	10475055	10475142	10474515	10474946	10476278	10476791	1174	18	2	23	9	187	100	0.1202690385	0.8666500148	0.828	0.577	0.251
1217	gene24500	LOC4345940	8	-	24649460	24649526	24648382	24648840	24649665	24649893	1217	22	19	6	13	166	100	0.1164593819	0.8666500148	0.411	0.218	0.193
1250	gene32034	LOC4352171	12	+	15846338	15846441	15846203	15846259	15847292	15847364	1250	7	2	12	0	200	100	0.1195114559	0.8666500148	0.636	1	-0.364
1348	gene18897	LOC9266936	6	-	16523213	16524189	16521556	16523108	16524291	16524598	1348	17	14	10	19	200	100	0.1191808579	0.8666500148	0.378	0.208	0.17
1577	gene25943	LOC4347149	9	+	16069537	16069609	16069211	16069290	16070554	16070656	1577	52	43	43	21	172	100	0.1180206195	0.8666500148	0.413	0.543	-0.13
1795	gene26616	LOC4347749	9	+	21493181	21493311	21492892	21493068	21493561	21493657	1795	11	95	5	101	200	100	0.1205301809	0.8666500148	0.055	0.024	0.031
1928	gene26499	LOC4347640	9	+	20623182	20623362	20621252	20621332	20625286	20625432	1928	14	29	24	25	200	100	0.1140557088	0.8666500148	0.194	0.324	-0.13
2188	gene15350	LOC4337973	5	+	4710869	4711041	4710564	4710679	4713385	4714030	2188	37	8	57	25	200	100	0.1166092988	0.8666500148	0.698	0.533	0.165
2196	gene19364	LOC9269995	6	+	23902581	23902617	23901088	23901267	23902760	23902880	2196	4	0	3	3	136	100	0.1173539205	0.8666500148	1	0.424	0.576
24	gene13328	LOC4336066	4	+	23104519	23104606	23104037	23104091	23104813	23105264	24	18	22	51	34	187	100	0.120764926	0.8666500148	0.304	0.445	-0.141
2535	gene23258	LOC9272514	8	+	5435836	5435915	5435616	5435747	5436016	5436109	2535	2	3	0	6	179	100	0.1157774355	0.8666500148	0.271	0	0.271
2536	gene23258	LOC9272514	8	+	5435833	5435915	5435614	5435747	5436016	5436109	2536	2	3	0	6	182	100	0.1155740533	0.8666500148	0.268	0	0.268
330	gene18869	LOC4341038	6	+	16024354	16024452	16023380	16023493	16032317	16032458	330	4	98	3	19	198	100	0.1172813724	0.8666500148	0.02	0.074	-0.054
448	gene32214	LOC4352310	12	+	19601716	19601859	19600853	19600975	19601966	19602293	448	6	3	1	4	200	100	0.1186055835	0.8666500148	0.5	0.111	0.389
600	gene10486	LOC4333478	3	-	23635122	23635194	23633272	23633572	23639717	23639815	600	9	15	14	9	172	100	0.1169847115	0.8666500148	0.259	0.475	-0.216
63	gene32466	LOC4352534	12	+	23106410	23106726	23106166	23106258	23107231	23107336	63	7	6	3	10	200	100	0.1195801351	0.8666500148	0.368	0.13	0.238
698	gene4842	LOC4328300	2	+	2667297	2667369	2666689	2666795	2667703	2668162	698	216	13	217	6	172	100	0.1145352324	0.8666500148	0.906	0.955	-0.049
740	gene23667	LOC4345219	8	+	12385243	12385477	12381551	12383972	12385857	12386150	740	3	11	8	8	200	100	0.114876056	0.8666500148	0.12	0.333	-0.213
798	gene11960	LOC4334885	4	+	94482	94518	93503	93583	96203	96373	798	0	6	3	6	136	100	0.1213065779	0.8666500148	0	0.269	-0.269
912	gene30822	LOC4351127	11	-	27650716	27650915	27649519	27649896	27651031	27651098	912	9	4	27	3	200	100	0.1209760244	0.8666500148	0.529	0.818	-0.289
939	gene15163	LOC4337807	5	-	2751985	2752022	2751590	2751838	2752133	2752991	939	13	5	35	4	137	100	0.1152906951	0.8666500148	0.655	0.865	-0.21
981	gene8536	LOC4331687	3	-	3162759	3162858	3161757	3162470	3164970	3165107	981	4	0	3	3	199	100	0.1196547101	0.8666500148	1	0.334	0.666
1584	gene25943	LOC4347149	9	+	16071234	16071248	16070983	16071054	16071334	16071435	1584	1	106	3	57	114	100	0.121980439	0.8670402423	0.008	0.044	-0.036
1959	gene18303	LOC9271675	6	-	6907497	6907593	6905875	6907407	6907679	6908050	1959	13	6	17	2	196	100	0.1233974605	0.8670402423	0.525	0.813	-0.288
2804	gene19326	LOC107277906	6	+	23524829	23526168	23523580	23524304	23526337	23526638	2804	348	29	364	19	200	100	0.1233015022	0.8670402423	0.857	0.905	-0.048
575	gene20752	LOC4342663	7	+	5443108	5443252	5442282	5442352	5443394	5443499	575	36	2	48	0	200	100	0.123166785	0.8670402423	0.9	1	-0.1
78	gene6071	LOC4329406	2	+	17445000	17445065	17440986	17441469	17445164	17445237	78	16	2	23	0	165	100	0.1222102997	0.8670402423	0.829	1	-0.171
1343	gene30686	LOC4351029	11	-	25809604	25809694	25808874	25808991	25810198	25810399	1343	156	9	206	5	190	100	0.1240056486	0.8684474538	0.901	0.956	-0.055
352	gene14212	LOC4336919	4	-	30680536	30680626	30680041	30680133	30681303	30681881	352	0	28	2	18	190	100	0.1251523274	0.8736042785	0	0.055	-0.055
1244	gene32034	LOC4352171	12	+	15846386	15846441	15846203	15846259	15847292	15847364	1244	3	2	6	0	155	100	0.1284347777	0.87722332	0.492	1	-0.508
1697	gene1993	LOC9269129	1	+	22381266	22381315	22380796	22380909	22382463	22382546	1697	19	37	27	29	149	100	0.128140198	0.87722332	0.256	0.385	-0.129
1721	gene25111	LOC4346453	9	-	2401381	2401481	2397114	2400579	2401591	2401651	1721	17	3	14	0	200	100	0.1289670734	0.87722332	0.739	1	-0.261
1767	gene2746	LOC4325939	1	+	29639807	29639849	29637807	29638351	29639962	29640049	1767	7	2	11	0	142	100	0.12868516	0.87722332	0.711	1	-0.289
2090	gene30933	LOC4351224	11	-	28933868	28933953	28932975	28933266	28934298	28934580	2090	518	121	1071	206	185	100	0.1277902038	0.87722332	0.698	0.738	-0.04
216	gene13406	LOC4336145	4	-	23752382	23752492	23752196	23752266	23752575	23752743	216	16	109	6	86	200	100	0.127215512	0.87722332	0.068	0.034	0.034
2365	gene10218	LOC4333254	3	-	20185384	20185527	20183654	20183719	20186081	20186199	2365	109	4	133	1	200	100	0.1277893593	0.87722332	0.932	0.985	-0.053
711	gene29510	LOC4350138	11	-	7016254	7016361	7012325	7014960	7018432	7018902	711	3	7	1	15	200	100	0.1275392818	0.87722332	0.176	0.032	0.144
1027	gene16880	LOC4339312	5	+	25545638	25545722	25544279	25544930	25546127	25546672	1027	4	0	0	1	184	100	0.1427508398	0.8786580101	1	0	1
1031	gene1311	LOC9270747	1	+	11658975	11659217	11657912	11657957	11659318	11659448	1031	8	9	20	11	200	100	0.2558278143	0.8786580101	0.308	0.476	-0.168
1033	gene18921	LOC4341082	6	+	16915399	16915448	16914738	16914848	16916315	16916696	1033	11	2	10	6	149	100	0.2011673678	0.8786580101	0.787	0.528	0.259
1037	gene2569	LOC4324142	1	+	28191320	28191359	28191126	28191237	28191556	28191647	1037	7	42	2	34	139	100	0.1961437284	0.8786580101	0.107	0.041	0.066
1051	gene29242	LOC9272231	11	+	4032552	4032607	4031294	4032383	4032734	4032778	1051	18	0	11	1	155	100	0.2866041294	0.8786580101	1	0.876	0.124
1056	gene27164	LOC9272017	10	-	4664398	4664480	4663692	4664043	4665102	4665161	1056	45	2	50	0	182	100	0.1528680283	0.8786580101	0.925	1	-0.075
1063	gene8163	LOC4331322	3	-	376688	376784	376272	376385	377060	377177	1063	26	0	12	1	196	100	0.2354113745	0.8786580101	1	0.86	0.14
1064	gene23410	LOC4344991	8	+	7915205	7915315	7914134	7914231	7915842	7916511	1064	9	95	6	125	200	100	0.2132315772	0.8786580101	0.045	0.023	0.022
1068	gene31201	LOC4351434	12	+	1672798	1672868	1672593	1672726	1672991	1673171	1068	1	26	4	36	170	100	0.3424410288	0.8786580101	0.022	0.061	-0.039
1075	gene1103	LOC4326210	1	-	9045998	9046093	9043733	9043824	9046282	9047074	1075	19	2	21	0	195	100	0.1649668219	0.8786580101	0.83	1	-0.17
1076	gene1103	LOC4326210	1	-	9045998	9046143	9043733	9043824	9046282	9048341	1076	20	2	21	0	200	100	0.1738412791	0.8786580101	0.833	1	-0.167
1077	gene1103	LOC4326210	1	-	9047012	9047074	9046282	9046365	9047609	9048341	1077	2	2	3	0	162	100	0.209620929	0.8786580101	0.382	1	-0.618
1083	gene15956	LOC9271418	5	-	16272660	16272706	16271350	16272173	16273840	16273968	1083	28	10	29	18	146	100	0.2485249684	0.8786580101	0.657	0.525	0.132
1089	gene29567	LOC9269931	11	-	7798014	7798152	7796533	7797836	7798478	7799617	1089	2	4	10	7	200	100	0.3135683718	0.8786580101	0.2	0.417	-0.217
1095	gene25288	LOC4346616	9	-	6047800	6047847	6046578	6047652	6048645	6048768	1095	1	3	0	11	147	100	0.177495782	0.8786580101	0.185	0	0.185
1096	gene27037	LOC4348088	10	+	2567979	2567996	2567778	2567867	2569453	2569589	1096	1	77	3	71	117	100	0.2996953025	0.8786580101	0.011	0.035	-0.024
1098	gene22795	LOC4344471	8	+	469871	469982	468679	468881	470091	470183	1098	7	0	11	4	200	100	0.1312916649	0.8786580101	1	0.579	0.421
109	gene27690	LOC9268744	10	+	14099995	14100197	14099291	14099402	14100385	14100498	109	30	33	41	30	200	100	0.2456592887	0.8786580101	0.313	0.406	-0.093
1108	gene5842	LOC9272156	2	+	13303880	13303931	13302210	13302289	13304015	13304085	1108	3	4	3	14	151	100	0.2340096018	0.8786580101	0.332	0.124	0.208
1112	gene19025	LOC4341162	6	+	19023599	19023671	19022181	19022391	19027341	19027440	1112	12	1	17	0	172	100	0.3158811733	0.8786580101	0.875	1	-0.125
1120	gene15760	LOC9269143	5	-	12681896	12682071	12680853	12681285	12685496	12685709	1120	0	13	5	34	200	100	0.1414824487	0.8786580101	0	0.068	-0.068
1124	gene14395	LOC4337087	4	+	31999808	31999835	31999364	31999721	32000750	32000984	1124	0	51	2	55	127	100	0.2677776253	0.8786580101	0	0.028	-0.028
1126	gene21486	LOC4343292	7	+	18563481	18563544	18563036	18563407	18563627	18563699	1126	194	15	194	10	163	100	0.3369389844	0.8786580101	0.888	0.922	-0.034
1127	gene21577	LOC107276742	7	+	19839973	19840030	19839769	19839900	19840520	19840715	1127	0	4	2	7	157	100	0.3381781023	0.8786580101	0	0.154	-0.154
112	gene9182	LOC4332298	3	-	8302779	8302856	8301699	8301767	8303905	8303942	112	36	3	43	1	177	100	0.2707668345	0.8786580101	0.871	0.96	-0.089
1139	gene28775	LOC9267534	11	-	346822	346866	346573	346742	347463	347670	1139	1	19	0	31	144	100	0.3325750091	0.8786580101	0.035	0	0.035
113	gene13085	LOC4335844	4	-	20946300	20946399	20944709	20945920	20947230	20947331	113	32	0	42	2	199	100	0.2253704837	0.8786580101	1	0.913	0.087
1148	gene2932	LOC4326550	1	+	31068120	31068185	31067832	31067926	31068335	31068419	1148	1	50	0	86	165	100	0.385834257	0.8786580101	0.012	0	0.012
1151	gene15605	LOC9267375	5	+	8498261	8498360	8497987	8498168	8499117	8500211	1151	7	1	6	4	199	100	0.2236837338	0.8786580101	0.779	0.43	0.349
1152	gene15605	LOC9267375	5	+	8498250	8498360	8497987	8498168	8499117	8500211	1152	10	1	10	4	200	100	0.2497654277	0.8786580101	0.833	0.556	0.277
1154	gene12288	LOC4335134	4	+	6518077	6518159	6517705	6517791	6518250	6518969	1154	301	11	295	6	182	100	0.2519764125	0.8786580101	0.938	0.964	-0.026
1155	gene12288	LOC4335134	4	+	6518077	6518189	6517705	6517791	6518250	6518969	1155	313	11	309	6	200	100	0.245714042	0.8786580101	0.934	0.963	-0.029
1157	gene25422	LOC4346720	9	-	9417918	9418974	9417308	9417415	9421813	9422698	1157	17	14	12	17	200	100	0.3064199892	0.8786580101	0.378	0.261	0.117
1160	gene19221	LOC107281173	6	-	21941388	21941480	21940396	21940441	21942565	21943016	1160	16	1	2	1	192	100	0.2797033132	0.8786580101	0.893	0.51	0.383
1166	gene30095	LOC9270101	11	-	18537572	18537668	18536716	18536818	18537737	18537827	1166	29	2	23	0	196	100	0.2236449423	0.8786580101	0.881	1	-0.119
1167	gene30095	LOC9270101	11	-	18537436	18537496	18536716	18536818	18537572	18537668	1167	14	4	17	1	160	100	0.1644896928	0.8786580101	0.686	0.914	-0.228
1172	gene14842	LOC4337517	4	-	35446910	35446959	35446560	35446689	35447169	35447276	1172	2	25	0	20	149	100	0.2269229863	0.8786580101	0.051	0	0.051
1177	gene25635	LOC4346897	9	+	12410301	12410343	12410036	12410166	12411257	12411557	1177	89	5	92	2	142	100	0.2560651876	0.8786580101	0.926	0.97	-0.044
1179	gene32568	LOC4352636	12	+	24050775	24050887	24048092	24050168	24053648	24053837	1179	4	1	5	0	200	100	0.3910930003	0.8786580101	0.667	1	-0.333
1180	gene32568	LOC4352636	12	+	24050775	24050887	24048092	24050168	24053651	24053837	1180	4	1	5	0	200	100	0.3910930003	0.8786580101	0.667	1	-0.333
1188	gene30751	LOC4351074	11	+	26794679	26794809	26794385	26794534	26795774	26795904	1188	1	0	0	1	200	100	0.3342017789	0.8786580101	1	0	1
118	gene5521	LOC4328910	2	-	8728052	8728108	8727736	8727866	8728306	8728502	118	2	322	6	252	156	100	0.3903020351	0.8786580101	0.004	0.015	-0.011
1194	gene26431	LOC4347569	9	+	20049914	20050021	20045306	20046548	20050457	20050489	1194	17	12	27	11	200	100	0.2996128126	0.8786580101	0.415	0.551	-0.136
11	gene27894	LOC9272437	10	-	16154494	16154562	16153816	16153877	16156202	16156295	11	33	1	43	0	168	100	0.3264721983	0.8786580101	0.952	1	-0.048
1201	gene18883	LOC4341056	6	-	16365503	16365623	16365312	16365391	16365929	16366008	1201	53	0	68	2	200	100	0.2221631293	0.8786580101	1	0.944	0.056
1206	gene11777	LOC4334705	3	-	35149138	35149161	35148706	35148889	35149518	35149736	1206	3	37	8	41	123	100	0.2115649313	0.8786580101	0.062	0.137	-0.075
120	gene31672	LOC4351834	12	-	7284267	7284391	7283526	7283553	7284580	7284697	120	2	0	0	1	200	100	0.224635884	0.8786580101	1	0	1
1212	gene25672	LOC4346933	9	+	12894723	12894783	12894400	12894460	12894970	12895123	1212	1	0	1	2	160	100	0.3861760674	0.8786580101	1	0.238	0.762
1219	gene24500	LOC4345940	8	-	24649440	24649526	24648382	24648840	24649665	24649892	1219	29	19	9	13	186	100	0.1365459935	0.8786580101	0.451	0.271	0.18
1227	gene10367	LOC4333375	3	-	22185091	22185144	22184610	22184670	22185529	22185736	1227	12	20	13	36	153	100	0.3060823709	0.8786580101	0.282	0.191	0.091
1228	gene10367	LOC4333375	3	-	22185103	22185144	22184558	22184670	22185529	22185736	1228	9	20	9	36	141	100	0.292786074	0.8786580101	0.242	0.151	0.091
122	gene31672	LOC4351834	12	-	7283526	7283553	7281365	7282736	7284580	7284697	122	0	4	1	1	127	100	0.2319851936	0.8786580101	0	0.441	-0.441
1237	gene18826	LOC4341001	6	-	14912519	14912541	14912147	14912230	14912671	14912714	1237	0	8	2	5	122	100	0.1315422438	0.8786580101	0	0.247	-0.247
1243	gene32034	LOC4352171	12	+	15846386	15846441	15846203	15846259	15847549	15847763	1243	3	3	6	2	155	100	0.3782920202	0.8786580101	0.392	0.659	-0.267
1245	gene32034	LOC4352171	12	+	15846386	15846441	15846203	15846263	15847549	15847763	1245	3	0	6	3	155	100	0.2900329593	0.8786580101	1	0.563	0.437
1246	gene32034	LOC4352171	12	+	15846386	15846441	15846203	15846263	15847292	15847364	1246	3	1	6	0	155	100	0.2997682353	0.8786580101	0.659	1	-0.341
1249	gene32034	LOC4352171	12	+	15847292	15847364	15846203	15846263	15847549	15847763	1249	11	0	14	3	172	100	0.1417053913	0.8786580101	1	0.731	0.269
1251	gene32034	LOC4352171	12	+	15846338	15846441	15846203	15846259	15847549	15847763	1251	7	3	12	2	200	100	0.3876486649	0.8786580101	0.538	0.75	-0.212
1252	gene32034	LOC4352171	12	+	15846338	15846441	15846203	15846263	15847292	15847364	1252	7	1	12	0	200	100	0.2974275827	0.8786580101	0.778	1	-0.222
1253	gene32034	LOC4352171	12	+	15846338	15846441	15846203	15846263	15847549	15847763	1253	7	0	12	3	200	100	0.2139758389	0.8786580101	1	0.667	0.333
1254	gene3705	LOC4325077	1	+	37555676	37555738	37555361	37555427	37555853	37555931	1254	3	52	8	51	162	100	0.1451116649	0.8786580101	0.034	0.088	-0.054
126	gene15138	LOC4337781	5	-	2533674	2533731	2533077	2533191	2534129	2534200	126	25	0	19	1	157	100	0.3180956579	0.8786580101	1	0.924	0.076
1270	gene22285	LOC4343998	7	-	26188868	26188963	26188425	26188558	26189634	26189708	1270	5	101	4	173	195	100	0.2732522531	0.8786580101	0.025	0.012	0.013
1278	gene6334	LOC4329627	2	-	20729431	20729487	20728784	20729011	20729672	20729838	1278	63	33	38	27	156	100	0.3620118414	0.8786580101	0.55	0.474	0.076
127	gene15138	LOC4337781	5	-	2533674	2533734	2533077	2533191	2534129	2534200	127	48	0	33	1	160	100	0.3117848113	0.8786580101	1	0.954	0.046
1286	gene31734	LOC4351897	12	-	8673334	8673648	8672270	8672422	8679144	8679518	1286	150	4	244	2	200	100	0.172131403	0.8786580101	0.949	0.984	-0.035
128	gene1601	LOC4325426	1	+	15978582	15978609	15977592	15977739	15979953	15980049	128	43	1	52	5	127	100	0.1690990553	0.8786580101	0.971	0.891	0.08
1293	gene31734	LOC4351897	12	-	8672587	8673648	8672270	8672422	8679144	8679520	1293	248	4	375	2	200	100	0.1990777814	0.8786580101	0.969	0.989	-0.02
1296	gene31734	LOC4351897	12	-	8677900	8677985	8672270	8672422	8679144	8679518	1296	7	4	14	2	185	100	0.1711690448	0.8786580101	0.486	0.791	-0.305
1298	gene31734	LOC4351897	12	-	8677900	8677985	8672270	8672665	8679144	8679518	1298	7	0	14	2	185	100	0.3605112169	0.8786580101	1	0.791	0.209
1299	gene31734	LOC4351897	12	-	8677900	8677985	8672270	8673648	8679144	8679518	1299	14	20	24	57	185	100	0.2391891412	0.8786580101	0.275	0.185	0.09
129	gene1601	LOC4325426	1	+	15975893	15976112	15975306	15975596	15976558	15976645	129	79	4	78	1	200	100	0.1972684736	0.8786580101	0.908	0.975	-0.067
12	gene27894	LOC9272437	10	-	16152064	16152197	16151407	16151782	16153204	16153302	12	33	101	39	94	200	100	0.3908441285	0.8786580101	0.14	0.172	-0.032
1300	gene20261	LOC4342259	7	-	952754	952987	950842	952658	953565	953898	1300	16	0	13	2	200	100	0.1552267745	0.8786580101	1	0.765	0.235
1302	gene25222	LOC107278881	9	-	4978576	4978631	4978358	4978403	4978901	4978981	1302	0	1	9	7	155	100	0.3901822193	0.8786580101	0	0.453	-0.453
1306	gene8400	LOC4331556	3	-	2107334	2107537	2105728	2105800	2109060	2109198	1306	16	24	30	26	200	100	0.1947262457	0.8786580101	0.25	0.366	-0.116
1311	gene30929	LOC4351221	11	-	28903002	28903059	28902745	28902886	28903625	28903697	1311	21	3	24	1	157	100	0.3010336932	0.8786580101	0.817	0.939	-0.122
1313	gene18421	LOC4340671	6	+	8099376	8099403	8097264	8097428	8099527	8100126	1313	1	9	4	8	127	100	0.21292244	0.8786580101	0.08	0.282	-0.202
1316	gene7502	LOC9269521	2	+	31475491	31475557	31474781	31474833	31475888	31476043	1316	66	2	39	4	166	100	0.1704828358	0.8786580101	0.952	0.855	0.097
1319	gene32884	LOC4352899	12	+	27313383	27313861	27312928	27313203	27314478	27314521	1319	11	0	7	2	200	100	0.1329536806	0.8786580101	1	0.636	0.364
131	gene12378	LOC4335209	4	-	8278430	8278622	8277987	8278249	8280557	8280651	131	21	7	23	3	200	100	0.2149154383	0.8786580101	0.6	0.793	-0.193
1320	gene21123	LOC9266059	7	+	11784177	11784258	11780187	11780287	11785325	11785420	1320	1	8	4	7	181	100	0.213529564	0.8786580101	0.065	0.24	-0.175
1322	gene2640	LOC4323895	1	+	28773551	28773606	28768850	28769242	28774263	28774439	1322	98	8	115	18	155	100	0.1391918171	0.8786580101	0.888	0.805	0.083
1323	gene2640	LOC4323895	1	+	28779267	28779323	28778773	28779037	28779442	28779565	1323	35	397	42	363	156	100	0.2608463866	0.8786580101	0.053	0.069	-0.016
1330	gene3729	LOC4324937	1	+	37732800	37733020	37731881	37732025	37733904	37734720	1330	16	1	22	6	200	100	0.1651271763	0.8786580101	0.889	0.647	0.242
1333	gene27331	LOC9266737	10	+	8661821	8661876	8660441	8660778	8662505	8664126	1333	5	6	21	8	155	100	0.1307494175	0.8786580101	0.35	0.629	-0.279
1335	gene27331	LOC9266737	10	+	8661784	8661876	8660441	8660778	8662505	8664126	1335	9	6	23	8	192	100	0.3488729374	0.8786580101	0.439	0.6	-0.161
1338	gene681	LOC4327327	1	+	5223249	5223431	5222849	5222956	5223988	5224135	1338	0	2	2	1	200	100	0.2053017442	0.8786580101	0	0.5	-0.5
1350	gene6845	LOC4330083	2	-	25513068	25513257	25510879	25512947	25513458	25513585	1350	6	19	2	20	200	100	0.1812944801	0.8786580101	0.136	0.048	0.088
1352	gene28209	LOC4349049	10	-	19204448	19204505	19204100	19204161	19204945	19205029	1352	17	0	29	2	157	100	0.2929941533	0.8786580101	1	0.902	0.098
1355	gene10506	LOC4333500	3	+	23856621	23856688	23855988	23856117	23857031	23857178	1355	6	3	19	2	167	100	0.1499160685	0.8786580101	0.545	0.85	-0.305
1356	gene10506	LOC4333500	3	+	23856621	23856688	23855988	23856117	23857036	23857178	1356	6	10	19	17	167	100	0.3213252271	0.8786580101	0.264	0.401	-0.137
1357	gene10506	LOC4333500	3	+	23856621	23856688	23855988	23856028	23857031	23857178	1357	6	1	19	0	167	100	0.1905961773	0.8786580101	0.782	1	-0.218
1361	gene3145	LOC4327159	1	-	32763290	32763644	32762778	32762913	32764409	32764835	1361	33	4	32	1	200	100	0.2181178961	0.8786580101	0.805	0.941	-0.136
1362	gene3145	LOC4327159	1	-	32763290	32763638	32762778	32762913	32764409	32764835	1362	25	4	27	1	200	100	0.1857817689	0.8786580101	0.758	0.931	-0.173
1391	gene10890	LOC9266585	3	-	28310001	28310100	28309818	28309897	28310211	28310293	1391	30	1	31	0	199	100	0.3660858766	0.8786580101	0.938	1	-0.062
1392	gene1858	LOC4326180	1	+	20333217	20333318	20332000	20332362	20333396	20333504	1392	12	1	20	5	200	100	0.3370235917	0.8786580101	0.857	0.667	0.19
1394	gene1478	LOC9266323	1	+	14256480	14256608	14256242	14256354	14257321	14257636	1394	25	1	31	0	200	100	0.32880606	0.8786580101	0.926	1	-0.074
1397	gene28092	LOC4348944	10	+	18363099	18363252	18362839	18362971	18363754	18363890	1397	6	1	8	0	200	100	0.3571904981	0.8786580101	0.75	1	-0.25
1398	gene9410	LOC9267415	3	-	10244236	10244369	10243450	10243518	10244451	10244544	1398	16	26	14	35	200	100	0.342374116	0.8786580101	0.235	0.167	0.068
13	gene27894	LOC9272437	10	-	16152064	16152153	16151407	16151782	16153204	16153302	13	12	101	20	94	189	100	0.1360763548	0.8786580101	0.059	0.101	-0.042
1405	gene500	LOC4327632	1	+	3610517	3610581	3610367	3610431	3610904	3610965	1405	10	3	5	0	164	100	0.2589377969	0.8786580101	0.67	1	-0.33
1419	gene23646	LOC4345198	8	-	11872219	11872573	11870851	11871192	11873296	11873411	1419	177	155	180	189	200	100	0.2324963231	0.8786580101	0.363	0.323	0.04
1421	gene25891	LOC4347116	9	+	15507050	15507194	15505216	15505361	15507327	15507595	1421	4	2	4	7	200	100	0.2628441433	0.8786580101	0.5	0.222	0.278
1423	gene8638	LOC4331785	3	-	3934669	3934762	3934341	3934477	3935031	3935721	1423	7	8	14	8	193	100	0.3236953335	0.8786580101	0.312	0.476	-0.164
1426	gene30749	LOC4351072	11	+	26778729	26778905	26777793	26778256	26779396	26779517	1426	8	0	14	3	200	100	0.2125643702	0.8786580101	1	0.7	0.3
1436	gene11445	LOC4334396	3	+	33001881	33001951	33001718	33001792	33002035	33002091	1436	113	0	117	2	170	100	0.2568575836	0.8786580101	1	0.972	0.028
1439	gene11034	LOC9272535	3	-	29753100	29753182	29750146	29750464	29754426	29754517	1439	7	4	20	5	182	100	0.3289589517	0.8786580101	0.49	0.687	-0.197
143	gene3010	LOC4325136	1	-	31684466	31684481	31683882	31683993	31684554	31684713	143	6	41	3	58	115	100	0.1546121094	0.8786580101	0.113	0.043	0.07
1442	gene2307	LOC4326594	1	+	25356256	25356465	25353773	25355156	25357572	25357803	1442	35	2	32	0	200	100	0.1896889711	0.8786580101	0.897	1	-0.103
1444	gene9212	LOC4332328	3	-	8605816	8605938	8603940	8604280	8606033	8606613	1444	12	4	28	3	200	100	0.1936462097	0.8786580101	0.6	0.824	-0.224
1447	gene9212	LOC4332328	3	-	8606292	8606344	8603942	8606116	8606518	8606613	1447	8	0	18	2	152	100	0.3801847255	0.8786580101	1	0.856	0.144
1456	gene18118	LOC9267059	6	+	5224512	5224560	5224236	5224307	5224817	5225270	1456	41	0	59	2	148	100	0.2519234389	0.8786580101	1	0.952	0.048
1465	gene16479	LOC9268261	5	+	22192996	22193364	22192523	22192905	22194097	22198448	1465	23	0	43	2	200	100	0.3110941995	0.8786580101	1	0.915	0.085
1469	gene16479	LOC9268261	5	+	22193127	22193364	22192525	22192905	22194097	22198448	1469	19	0	36	2	200	100	0.3185354187	0.8786580101	1	0.9	0.1
146	gene23088	LOC4344713	8	-	3463329	3463417	3462817	3462982	3463661	3464295	146	58	128	87	235	188	100	0.3208269959	0.8786580101	0.194	0.165	0.029
1473	gene10474	LOC4333470	3	+	23559601	23559685	23558931	23559071	23560040	23560181	1473	21	0	9	1	184	100	0.2292633082	0.8786580101	1	0.83	0.17
1475	gene1008	LOC4327215	1	-	8182692	8182749	8181682	8181786	8182850	8183106	1475	4	18	2	22	157	100	0.3394932823	0.8786580101	0.124	0.055	0.069
1485	gene10194	LOC4333229	3	+	19178316	19178441	19177357	19177400	19179414	19182121	1485	9	1	6	3	200	100	0.2506019902	0.8786580101	0.818	0.5	0.318
148	gene24102	LOC4345599	8	+	20225616	20225723	20223733	20224080	20225946	20226124	148	11	45	25	58	200	100	0.1671475675	0.8786580101	0.109	0.177	-0.068
1492	gene29716	LOC4350310	11	-	10791050	10791205	10789846	10789989	10791389	10791677	1492	13	46	11	72	200	100	0.1768003555	0.8786580101	0.124	0.071	0.053
1497	gene3641	LOC4324753	1	-	37026046	37026190	37025868	37025934	37026283	37026364	1497	6	46	17	63	200	100	0.1484133379	0.8786580101	0.061	0.119	-0.058
1501	gene10562	LOC9269462	3	-	24805018	24805058	24804840	24804935	24805161	24805217	1501	0	2	1	1	140	100	0.3676981625	0.8786580101	0	0.417	-0.417
1504	gene4998	LOC4328445	2	-	3862307	3862515	3861722	3861773	3863670	3863872	1504	62	0	136	3	200	100	0.2349794162	0.8786580101	1	0.958	0.042
1505	gene4998	LOC4328445	2	-	3862307	3862520	3861722	3861773	3863670	3863861	1505	70	0	144	3	200	100	0.225213777	0.8786580101	1	0.96	0.04
1506	gene15621	LOC4338198	5	-	8693076	8693135	8691182	8692993	8695912	8696063	1506	41	3	38	6	159	100	0.3031828756	0.8786580101	0.896	0.799	0.097
1507	gene15621	LOC4338198	5	-	8693076	8693144	8692792	8692993	8695912	8696461	1507	57	3	57	6	168	100	0.3458752326	0.8786580101	0.919	0.85	0.069
1508	gene18857	LOC9267453	6	-	15812881	15812917	15812661	15812753	15815477	15815585	1508	1	42	3	43	136	100	0.353955695	0.8786580101	0.017	0.049	-0.032
1512	gene18096	LOC4340404	6	-	5028640	5028696	5027707	5027848	5028794	5029009	1512	62	35	42	36	156	100	0.1813485129	0.8786580101	0.532	0.428	0.104
1513	gene25085	LOC9268907	9	+	1988990	1989081	1985852	1988469	1989386	1989488	1513	13	29	6	25	191	100	0.2695197078	0.8786580101	0.19	0.112	0.078
1514	gene6701	LOC4329945	2	-	23946130	23946255	23945497	23945539	23946436	23946614	1514	4	0	2	1	200	100	0.330674411	0.8786580101	1	0.5	0.5
1520	gene3665	LOC4324736	1	+	37272542	37272747	37270954	37272021	37274308	37274703	1520	225	1	361	5	200	100	0.2696591498	0.8786580101	0.991	0.973	0.018
1527	gene32320	LOC4352411	12	-	21230901	21230949	21230218	21230544	21231047	21231210	1527	256	63	309	57	148	100	0.1539422043	0.8786580101	0.733	0.786	-0.053
1528	gene7894	LOC4331088	2	+	34596648	34596719	34596359	34596462	34596963	34597240	1528	3	4	1	5	171	100	0.3461086006	0.8786580101	0.305	0.105	0.2
1530	gene24767	LOC9267708	8	+	26855233	26855571	26854854	26854886	26855817	26855880	1530	43	38	58	36	200	100	0.2540580078	0.8786580101	0.361	0.446	-0.085
1531	gene12835	LOC9266212	4	-	18481627	18481690	18481237	18481433	18481778	18482075	1531	0	14	2	17	163	100	0.2169567	0.8786580101	0	0.067	-0.067
1537	gene26778	LOC4347875	9	+	22544695	22545107	22542139	22543606	22545692	22546477	1537	142	3	127	1	200	100	0.3897776249	0.8786580101	0.959	0.984	-0.025
1538	gene26778	LOC4347875	9	+	22544695	22545064	22542139	22543606	22545692	22546477	1538	122	3	111	1	200	100	0.3819025513	0.8786580101	0.953	0.982	-0.029
1541	gene8824	LOC9271741	3	+	5308778	5309116	5304938	5307482	5309598	5309669	1541	4	1	6	0	200	100	0.3504072779	0.8786580101	0.667	1	-0.333
1543	gene8824	LOC9271741	3	+	5309013	5309116	5304938	5307482	5309598	5309669	1543	0	1	2	0	200	100	0.224635884	0.8786580101	0	1	-1
1554	gene12466	LOC4335329	4	-	10988051	10988252	10984402	10985096	10990985	10991094	1554	231	28	254	21	200	100	0.2072805584	0.8786580101	0.805	0.858	-0.053
1557	gene24184	LOC4345664	8	-	21175031	21175130	21174354	21174492	21175367	21175449	1557	16	86	29	97	199	100	0.1676731191	0.8786580101	0.085	0.131	-0.046
1560	gene24184	LOC4345664	8	-	21175060	21175130	21174379	21174492	21175367	21175449	1560	10	86	19	97	170	100	0.2099149345	0.8786580101	0.064	0.103	-0.039
1564	gene25943	LOC4347149	9	+	16060141	16060148	16058956	16060061	16060219	16060294	1564	2	67	0	59	107	100	0.2792801771	0.8786580101	0.027	0	0.027
1565	gene25943	LOC4347149	9	+	16066219	16066380	16065721	16065837	16068900	16068972	1565	142	19	114	23	200	100	0.222504368	0.8786580101	0.789	0.713	0.076
1570	gene25943	LOC4347149	9	+	16072024	16072071	16071334	16071435	16072201	16072403	1570	199	3	124	4	147	100	0.3333349493	0.8786580101	0.978	0.955	0.023
1572	gene25943	LOC4347149	9	+	16049893	16049957	16049143	16049499	16050629	16050726	1572	2	30	5	24	164	100	0.1894619455	0.8786580101	0.039	0.113	-0.074
1578	gene25943	LOC4347149	9	+	16069537	16069609	16069211	16069290	16070187	16070230	1578	52	4	43	1	172	100	0.2746678785	0.8786580101	0.883	0.962	-0.079
1585	gene25943	LOC4347149	9	+	16061076	16061165	16060734	16060811	16062014	16062153	1585	39	2	36	0	189	100	0.1854587874	0.8786580101	0.912	1	-0.088
1587	gene29766	LOC4350352	11	-	11796724	11796790	11796567	11796624	11799963	11800021	1587	6	142	4	219	166	100	0.2029875943	0.8786580101	0.025	0.011	0.014
1588	gene29766	LOC4350352	11	-	11801432	11801543	11800348	11800725	11801635	11801860	1588	9	113	9	205	200	100	0.2287722685	0.8786580101	0.038	0.021	0.017
1589	gene2277	LOC4326692	1	-	25032603	25032662	25032345	25032466	25033005	25033286	1589	1	51	5	87	159	100	0.3073391795	0.8786580101	0.012	0.035	-0.023
1597	gene5509	LOC4328904	2	-	8598794	8598894	8597585	8597772	8599466	8599519	1597	4	0	5	2	200	100	0.2898649052	0.8786580101	1	0.556	0.444
1598	gene5509	LOC4328904	2	-	8598794	8598901	8597585	8597772	8599466	8599519	1598	6	0	6	2	200	100	0.2266215177	0.8786580101	1	0.6	0.4
1599	gene26326	LOC4347479	9	-	19354418	19354511	19353483	19354326	19354811	19354918	1599	3	4	0	2	193	100	0.3093520582	0.8786580101	0.28	0	0.28
15	gene14682	LOC4337361	4	-	34270225	34270333	34269224	34269665	34270524	34270641	15	11	133	9	167	200	100	0.3620303153	0.8786580101	0.04	0.026	0.014
1600	gene23608	LOC4345166	8	+	11075714	11076172	11075445	11075564	11076742	11077068	1600	132	90	97	79	200	100	0.3865790992	0.8786580101	0.423	0.38	0.043
1611	gene16803	LOC4339245	5	-	24730458	24730560	24729474	24729879	24731120	24731176	1611	67	3	66	1	200	100	0.3480038552	0.8786580101	0.918	0.971	-0.053
1616	gene12217	LOC4335067	4	+	4968581	4968757	4965325	4965778	4968841	4974117	1616	9	0	3	1	200	100	0.230602299	0.8786580101	1	0.6	0.4
1617	gene12217	LOC4335067	4	+	4968578	4968757	4965325	4965778	4968841	4974104	1617	9	0	3	1	200	100	0.230602299	0.8786580101	1	0.6	0.4
1619	gene12217	LOC4335067	4	+	4968581	4968680	4965325	4965778	4968841	4974104	1619	4	0	1	1	199	100	0.2516731899	0.8786580101	1	0.334	0.666
1622	gene2462	LOC4326854	1	-	27182373	27182431	27182142	27182237	27182543	27182735	1622	3	51	7	45	158	100	0.1695473325	0.8786580101	0.036	0.09	-0.054
1624	gene9332	LOC4332445	3	-	9625924	9626035	9625678	9625755	9626594	9626700	1624	37	0	40	1	200	100	0.3917130215	0.8786580101	1	0.952	0.048
1625	gene29181	LOC9269643	11	+	3428753	3428886	3427468	3427715	3429272	3429397	1625	49	0	75	3	200	100	0.1472352871	0.8786580101	1	0.926	0.074
1649	gene12396	LOC9272732	4	+	8589176	8589263	8588653	8589070	8589351	8589448	1649	3	1	9	0	187	100	0.2291324459	0.8786580101	0.616	1	-0.384
164	gene27120	LOC4348156	10	-	3899417	3899514	3898283	3898384	3899677	3900237	164	4	11	14	14	197	100	0.1466246247	0.8786580101	0.156	0.337	-0.181
1659	gene11652	LOC4334591	3	+	34418154	34418289	34417858	34417944	34418424	34418508	1659	7	60	5	85	200	100	0.265443935	0.8786580101	0.055	0.029	0.026
1669	gene23357	LOC4344953	8	+	6735968	6736203	6732506	6732807	6736338	6736532	1669	47	0	50	2	200	100	0.1813187118	0.8786580101	1	0.926	0.074
1673	gene25597	LOC107278961	9	+	11924101	11924555	11922460	11922654	11924639	11924723	1673	1	1	2	0	200	100	0.3863469846	0.8786580101	0.333	1	-0.667
1676	gene15597	LOC9266987	5	-	8373238	8373367	8372474	8372758	8373974	8376172	1676	0	6	3	15	200	100	0.2819557136	0.8786580101	0	0.091	-0.091
1685	gene32127	LOC9268254	12	+	18196678	18196723	18195796	18195864	18201154	18201581	1685	14	9	28	36	145	100	0.1654662598	0.8786580101	0.518	0.349	0.169
1686	gene32127	LOC9268254	12	+	18196678	18196770	18195796	18195864	18201154	18201581	1686	15	9	31	36	192	100	0.1777285713	0.8786580101	0.465	0.31	0.155
1689	gene7291	LOC4330527	2	+	29753024	29753066	29752393	29752717	29753185	29753886	1689	18	1	23	0	142	100	0.3241266224	0.8786580101	0.927	1	-0.073
168	gene15390	LOC4338003	5	-	5260180	5260311	5258971	5259148	5261993	5262146	168	1	4	9	11	200	100	0.3318916782	0.8786580101	0.111	0.29	-0.179
1690	gene24252	LOC4345729	8	-	22066390	22066606	22066079	22066291	22066723	22066999	1690	12	8	6	8	200	100	0.3419181718	0.8786580101	0.429	0.273	0.156
1693	gene27317	LOC4348288	10	-	7994361	7994483	7993301	7993743	7994580	7995904	1693	134	69	149	98	200	100	0.2155912106	0.8786580101	0.493	0.432	0.061
1703	gene26737	LOC4347851	9	+	22273623	22273828	22272947	22273082	22273995	22274200	1703	136	10	155	17	200	100	0.336549202	0.8786580101	0.872	0.82	0.052
1704	gene26737	LOC4347851	9	+	22273721	22273828	22272949	22273082	22273995	22274200	1704	72	10	82	17	200	100	0.3537135054	0.8786580101	0.783	0.707	0.076
170	gene7002	LOC4330239	2	-	26991002	26991048	26990028	26990572	26991845	26991997	170	18	1	34	0	146	100	0.2505413545	0.8786580101	0.925	1	-0.075
1712	gene21724	LOC4343494	7	-	21302781	21304021	21301769	21302686	21308665	21308740	1712	10	1	13	0	200	100	0.3432827401	0.8786580101	0.833	1	-0.167
1718	gene25111	LOC4346453	9	-	2402538	2402591	2402075	2402186	2402987	2403059	1718	30	4	53	2	153	100	0.1597125889	0.8786580101	0.831	0.945	-0.114
1722	gene25111	LOC4346453	9	-	2401381	2401481	2397114	2400579	2401563	2401651	1722	17	18	14	29	200	100	0.1568540356	0.8786580101	0.321	0.194	0.127
1723	gene25111	LOC4346453	9	-	2403466	2403516	2403303	2403386	2404197	2404366	1723	1	12	7	18	150	100	0.1425354829	0.8786580101	0.053	0.206	-0.153
1739	gene8719	LOC4331862	3	-	4471229	4472643	4470882	4470922	4472753	4472807	1739	270	2	298	5	200	100	0.324449004	0.8786580101	0.985	0.968	0.017
1751	gene29758	LOC4350347	11	-	11688448	11688583	11688292	11688353	11704872	11705846	1751	1	1	2	0	200	100	0.3863469846	0.8786580101	0.333	1	-0.667
1752	gene14853	LOC9269814	5	+	35767	35838	35222	35510	36269	36397	1752	0	2	1	1	171	100	0.3627654167	0.8786580101	0	0.369	-0.369
1759	gene24114	LOC9267871	8	-	20397688	20398123	20396454	20396620	20399220	20399424	1759	1	4	4	3	200	100	0.2340451604	0.8786580101	0.111	0.4	-0.289
175	gene28485	LOC4349296	10	-	21443199	21443259	21442716	21442797	21443508	21443648	175	34	23	30	34	160	100	0.1639392349	0.8786580101	0.48	0.355	0.125
1763	gene21820	LOC4343574	7	-	22239188	22239213	22239026	22239091	22239571	22239694	1763	1	2	0	5	125	100	0.2654355325	0.8786580101	0.286	0	0.286
1764	gene27482	LOC4348435	10	+	10932665	10932689	10932087	10932466	10932886	10932971	1764	0	16	1	15	124	100	0.3660344716	0.8786580101	0	0.051	-0.051
176	gene28485	LOC4349296	10	-	21443199	21443277	21442716	21442797	21443515	21443594	176	36	18	33	11	178	100	0.3748514973	0.8786580101	0.529	0.628	-0.099
1774	gene7811	LOC9266501	2	+	33967679	33967723	33967388	33967496	33967839	33968022	1774	9	5	11	12	144	100	0.3450136722	0.8786580101	0.556	0.389	0.167
1775	gene7811	LOC9266501	2	+	33967674	33967723	33967406	33967496	33967839	33968022	1775	11	5	13	12	149	100	0.3010553471	0.8786580101	0.596	0.421	0.175
1779	gene21053	LOC4342913	7	+	10263941	10264051	10262085	10262222	10264379	10264801	1779	1	2	0	9	200	100	0.1612166927	0.8786580101	0.2	0	0.2
1782	gene10151	LOC107280210	3	-	18171022	18171295	18170501	18170666	18171429	18171690	1782	14	1	15	0	200	100	0.3762969135	0.8786580101	0.875	1	-0.125
178	gene30625	LOC4350978	11	-	25007437	25007562	25007074	25007147	25008166	25008190	178	1	2	0	3	200	100	0.3614932585	0.8786580101	0.2	0	0.2
1797	gene27070	LOC4348116	10	+	2979476	2979554	2979217	2979334	2980029	2980164	1797	1	2	5	2	178	100	0.3271614196	0.8786580101	0.219	0.584	-0.365
1799	gene3265	LOC4327625	1	+	33792567	33792675	33791015	33792417	33793341	33794100	1799	143	2	181	6	200	100	0.2828445298	0.8786580101	0.973	0.938	0.035
17	gene7307	LOC4330546	2	+	29874442	29874504	29872563	29874343	29874782	29874913	17	0	54	2	53	162	100	0.3172971769	0.8786580101	0	0.023	-0.023
1803	gene11861	LOC4334787	3	+	35742612	35743681	35741769	35741961	35744420	35747411	1803	9	1	6	4	200	100	0.1446258246	0.8786580101	0.818	0.429	0.389
1804	gene15677	LOC9267632	5	-	10533649	10533686	10532785	10532966	10533749	10534494	1804	27	4	43	2	137	100	0.200459765	0.8786580101	0.831	0.94	-0.109
1806	gene15677	LOC9267632	5	-	10533607	10533686	10532785	10532966	10533749	10534496	1806	36	4	55	2	179	100	0.2126570408	0.8786580101	0.834	0.939	-0.105
1808	gene15677	LOC9267632	5	-	10532633	10532691	10531524	10531874	10532785	10532966	1808	57	25	81	25	158	100	0.2938008067	0.8786580101	0.591	0.672	-0.081
1815	gene1632	LOC9267988	1	+	16594562	16594630	16592841	16592934	16595243	16595350	1815	3	9	9	10	168	100	0.2266546062	0.8786580101	0.166	0.349	-0.183
1816	gene1632	LOC9267988	1	+	16590871	16590902	16590443	16590549	16590978	16591084	1816	3	27	1	34	131	100	0.2506746664	0.8786580101	0.078	0.022	0.056
1821	gene9079	LOC4332201	3	-	7368345	7368417	7363893	7363992	7368507	7369224	1821	6	1	7	0	172	100	0.3840103914	0.8786580101	0.777	1	-0.223
1826	gene31648	LOC107279581	12	-	6892703	6892761	6892317	6892607	6892978	6893043	1826	58	7	14	0	158	100	0.1601962009	0.8786580101	0.84	1	-0.16
182	gene8459	LOC4331613	3	+	2603831	2603924	2603100	2603175	2604095	2604167	182	59	5	60	2	193	100	0.2716005081	0.8786580101	0.859	0.94	-0.081
1831	gene8895	LOC4332030	3	+	5808857	5808945	5807858	5808024	5810010	5812708	1831	9	1	19	7	188	100	0.2821423301	0.8786580101	0.827	0.591	0.236
1832	gene32221	LOC9266999	12	+	19647618	19647663	19645105	19647176	19648452	19648634	1832	2	1	1	3	145	100	0.3423413896	0.8786580101	0.58	0.187	0.393
1833	gene32221	LOC9266999	12	+	19649698	19649792	19648824	19649011	19649884	19650285	1833	12	3	9	5	194	100	0.3681291516	0.8786580101	0.673	0.481	0.192
1834	gene7337	LOC4330574	2	+	30095946	30096033	30094237	30094498	30096197	30096893	1834	16	14	45	57	187	100	0.3794002631	0.8786580101	0.379	0.297	0.082
1835	gene12509	LOC9267104	4	+	11794574	11794779	11784270	11784395	11795164	11795264	1835	7	24	10	20	200	100	0.3587032049	0.8786580101	0.127	0.2	-0.073
1840	gene17919	LOC4340252	6	+	3415000	3415066	3413681	3413750	3416045	3416114	1840	48	1	51	0	166	100	0.3928992136	0.8786580101	0.967	1	-0.033
1841	gene17919	LOC4340252	6	+	3411478	3411547	3410606	3410678	3411958	3412030	1841	17	1	46	7	169	100	0.3774341842	0.8786580101	0.91	0.795	0.115
1846	gene12954	LOC4335726	4	-	19843845	19843912	19842588	19842670	19844123	19844216	1846	0	12	3	36	167	100	0.3119311914	0.8786580101	0	0.048	-0.048
1849	gene30133	LOC9266976	11	-	19125794	19125910	19125550	19125641	19126519	19126774	1849	2	0	1	1	200	100	0.3863469846	0.8786580101	1	0.333	0.667
1850	gene30133	LOC9266976	11	-	19125776	19125910	19125550	19125641	19126519	19126774	1850	2	0	1	1	200	100	0.3863469846	0.8786580101	1	0.333	0.667
1856	gene21233	LOC4343067	7	-	14521328	14521561	14520877	14520972	14521766	14521808	1856	51	0	48	1	200	100	0.3740799706	0.8786580101	1	0.96	0.04
1857	gene21233	LOC4343067	7	-	14521205	14521286	14520877	14520972	14521489	14521561	1857	4	0	5	2	181	100	0.288484892	0.8786580101	1	0.58	0.42
1858	gene21233	LOC4343067	7	-	14521328	14521374	14520877	14520972	14521489	14521561	1858	14	0	14	2	146	100	0.1885884886	0.8786580101	1	0.827	0.173
1859	gene21233	LOC4343067	7	-	14520728	14520776	14520247	14520660	14520877	14520972	1859	27	1	37	0	148	100	0.3147689217	0.8786580101	0.948	1	-0.052
1860	gene21233	LOC4343067	7	-	14521205	14521374	14520877	14520972	14521489	14521561	1860	30	0	25	2	200	100	0.1448293476	0.8786580101	1	0.862	0.138
1862	gene21233	LOC4343067	7	-	14520724	14520776	14520247	14520660	14520877	14520972	1862	35	1	41	0	152	100	0.3550722808	0.8786580101	0.958	1	-0.042
1871	gene27281	LOC4348258	10	-	7029125	7029210	7028718	7028983	7029325	7029464	1871	1	4	1	19	185	100	0.3576627467	0.8786580101	0.119	0.028	0.091
1875	gene30735	LOC4351063	11	-	26527294	26527419	26527173	26527224	26527958	26529924	1875	4	1	9	0	200	100	0.2679193026	0.8786580101	0.667	1	-0.333
1879	gene21890	LOC4343640	7	-	22835918	22836106	22835727	22835766	22836874	22837302	1879	3	6	2	13	200	100	0.2751648456	0.8786580101	0.2	0.071	0.129
1883	gene14170	LOC4336873	4	-	30283444	30283794	30282920	30283093	30285082	30285356	1883	14	0	23	2	200	100	0.2932578891	0.8786580101	1	0.852	0.148
1886	gene11908	LOC4334829	3	-	36006901	36006950	36004232	36005502	36007211	36007505	1886	6	105	14	134	149	100	0.2261106664	0.8786580101	0.037	0.066	-0.029
1887	gene11908	LOC4334829	3	-	36006858	36006950	36004232	36006616	36007211	36007505	1887	10	19	25	31	192	100	0.3736240282	0.8786580101	0.215	0.296	-0.081
1888	gene22721	LOC4344398	7	-	29590162	29590203	29589970	29590086	29590311	29590426	1888	33	1	33	0	141	100	0.3844354358	0.8786580101	0.959	1	-0.041
1895	gene21240	LOC4343078	7	+	14611591	14611832	14609035	14609138	14613128	14613196	1895	17	0	15	1	200	100	0.3614559772	0.8786580101	1	0.882	0.118
189	gene13935	LOC4336652	4	+	28079422	28079509	28079034	28079283	28079644	28079703	189	3	24	6	18	187	100	0.2059225864	0.8786580101	0.063	0.151	-0.088
1900	gene4492	LOC4327977	2	-	53451	53475	52779	52960	53584	53799	1900	96	15	121	13	124	100	0.3571999439	0.8786580101	0.838	0.882	-0.044
1904	gene11633	LOC107280356	3	+	34307034	34307141	34306141	34306244	34307298	34307501	1904	1	10	5	11	200	100	0.1812213034	0.8786580101	0.048	0.185	-0.137
1906	gene24288	LOC4345762	8	+	22547520	22547661	22547187	22547407	22548391	22548522	1906	198	3	272	1	200	100	0.2104891804	0.8786580101	0.971	0.993	-0.022
1913	gene25700	LOC9269780	9	-	13218426	13218498	13216111	13217280	13219063	13221894	1913	2	2	0	2	172	100	0.2906032589	0.8786580101	0.368	0	0.368
1919	gene3003	LOC4327016	1	+	31636937	31636973	31635898	31636026	31638070	31638432	1919	17	18	11	5	136	100	0.1876693807	0.8786580101	0.41	0.618	-0.208
1920	gene3003	LOC4327016	1	+	31637874	31637921	31635898	31636026	31638070	31638432	1920	16	18	9	5	147	100	0.2898302513	0.8786580101	0.377	0.55	-0.173
1923	gene31822	LOC4351978	12	-	10441695	10441755	10441421	10441466	10442505	10442568	1923	113	0	126	3	160	100	0.1331849456	0.8786580101	1	0.963	0.037
1934	gene5911	LOC4329276	2	-	15000788	15000860	15000086	15000367	15000957	15001296	1934	1	6	2	3	172	100	0.3611455933	0.8786580101	0.088	0.279	-0.191
1936	gene5911	LOC4329276	2	-	15001242	15001296	15000086	15001099	15001401	15001461	1936	4	0	7	2	154	100	0.3538077675	0.8786580101	1	0.694	0.306
193	gene1628	LOC4325231	1	+	16499942	16500051	16495332	16498448	16502243	16503330	193	6	0	5	1	200	100	0.3892447367	0.8786580101	1	0.714	0.286
1940	gene14471	LOC4337163	4	-	32558584	32559052	32558132	32558353	32565113	32565239	1940	35	2	33	0	200	100	0.1834787234	0.8786580101	0.897	1	-0.103
1941	gene2930	LOC4326548	1	+	31046735	31047381	31046321	31046598	31047492	31047821	1941	39	2	78	1	200	100	0.2725188735	0.8786580101	0.907	0.975	-0.068
1942	gene5645	LOC4329024	2	+	10445976	10446046	10445781	10445864	10446287	10449672	1942	3	0	4	2	170	100	0.3191210111	0.8786580101	1	0.541	0.459
1945	gene21468	LOC4343276	7	-	18339786	18339902	18339667	18339708	18339991	18340085	1945	4	41	1	47	200	100	0.1513128553	0.8786580101	0.047	0.011	0.036
1950	gene21468	LOC4343276	7	-	18339657	18339708	18339383	18339446	18339991	18340085	1950	39	1	55	0	151	100	0.3383255513	0.8786580101	0.963	1	-0.037
1958	gene18303	LOC9271675	6	-	6907512	6907593	6905875	6907407	6907679	6908049	1958	9	6	9	2	181	100	0.2530465929	0.8786580101	0.453	0.713	-0.26
1962	gene20151	LOC4342166	7	-	51288	51403	50806	51031	52396	52447	1962	3	1	13	0	200	100	0.1747979846	0.8786580101	0.6	1	-0.4
1968	gene28438	LOC4349257	10	+	21105891	21105957	21105103	21105484	21107322	21107560	1968	18	15	23	29	166	100	0.3607586912	0.8786580101	0.42	0.323	0.097
1969	gene28438	LOC4349257	10	+	21105894	21105957	21105103	21105484	21107322	21107560	1969	15	15	18	29	163	100	0.3199826937	0.8786580101	0.38	0.276	0.104
1975	gene14494	LOC4337181	4	+	32752830	32752946	32752482	32752664	32753184	32753335	1975	19	11	42	15	200	100	0.329199464	0.8786580101	0.463	0.583	-0.12
1976	gene14494	LOC4337181	4	+	32752830	32752923	32752482	32752664	32753184	32753335	1976	8	11	20	15	193	100	0.3031271799	0.8786580101	0.274	0.409	-0.135
197	gene1628	LOC4325231	1	+	16498827	16500051	16498548	16498635	16502928	16503330	197	22	1	29	0	200	100	0.3183820891	0.8786580101	0.917	1	-0.083
1982	gene27535	LOC4348473	10	-	11694133	11694237	11693899	11694036	11694905	11695064	1982	32	1	51	0	200	100	0.2829313891	0.8786580101	0.941	1	-0.059
1984	gene5238	LOC9266610	2	-	5818452	5818485	5816455	5816839	5818584	5819349	1984	1	43	3	33	133	100	0.2338640343	0.8786580101	0.017	0.064	-0.047
1986	gene31257	LOC4351472	12	-	2015693	2015819	2013678	2014095	2015953	2016375	1986	4	16	10	21	200	100	0.3466370683	0.8786580101	0.111	0.192	-0.081
1997	gene15074	LOC4337713	5	+	1874678	1874769	1872354	1872682	1876177	1876238	1997	2	2	6	1	191	100	0.267599813	0.8786580101	0.344	0.759	-0.415
19	gene21305	LOC4343142	7	-	15769916	15770010	15768958	15769162	15770250	15770403	19	119	7	95	3	194	100	0.3754063728	0.8786580101	0.898	0.942	-0.044
1	gene12535	LOC107278355	4	+	12393456	12394386	12392530	12393364	12394503	12394695	1	26	0	22	1	200	100	0.3422339342	0.8786580101	1	0.917	0.083
2003	gene20913	LOC4342799	7	+	7719850	7719938	7719529	7719591	7720267	7720593	2003	6	52	5	23	188	100	0.3478675464	0.8786580101	0.058	0.104	-0.046
2005	gene4450	LOC4326408	1	+	43044984	43045018	43044780	43044812	43045327	43045395	2005	2	2	89	17	134	100	0.1536786747	0.8786580101	0.427	0.796	-0.369
2008	gene26916	LOC107277780	10	-	1032889	1032959	1031912	1032040	1033076	1033193	2008	15	1	20	0	170	100	0.3224188189	0.8786580101	0.898	1	-0.102
2009	gene26916	LOC107277780	10	-	1032896	1032947	1031912	1032040	1033076	1033193	2009	3	1	4	0	151	100	0.3865164888	0.8786580101	0.665	1	-0.335
200	gene1628	LOC4325231	1	+	16498548	16498635	16498329	16498448	16502243	16503330	200	5	0	4	1	187	100	0.3896162528	0.8786580101	1	0.681	0.319
2011	gene26916	LOC107277780	10	-	1032889	1032947	1031912	1032040	1033076	1033193	2011	3	1	5	0	158	100	0.338131951	0.8786580101	0.655	1	-0.345
2012	gene26916	LOC107277780	10	-	1032896	1032959	1031912	1032040	1033076	1033193	2012	13	1	18	0	163	100	0.3174422678	0.8786580101	0.889	1	-0.111
2016	gene4236	LOC4326059	1	-	41491731	41491779	41490781	41490859	41492407	41492510	2016	16	0	23	2	148	100	0.2556565083	0.8786580101	1	0.886	0.114
2018	gene4236	LOC4326059	1	-	41492176	41492244	41488410	41492084	41492407	41492510	2018	0	4	3	13	168	100	0.3655786821	0.8786580101	0	0.121	-0.121
2020	gene4236	LOC4326059	1	-	41491731	41491776	41488410	41490859	41492407	41492510	2020	13	0	23	2	145	100	0.3072261168	0.8786580101	1	0.888	0.112
2028	gene16762	LOC4339210	5	-	24459043	24459155	24456340	24456423	24464443	24464574	2028	8	19	6	27	200	100	0.3085727307	0.8786580101	0.174	0.1	0.074
2030	gene16762	LOC4339210	5	-	24459043	24459190	24456340	24456423	24464443	24464574	2030	10	19	8	27	200	100	0.3132889005	0.8786580101	0.208	0.129	0.079
2032	gene32131	LOC4352240	12	-	18311880	18311999	18311228	18311364	18312111	18312264	2032	22	39	15	47	200	100	0.154899107	0.8786580101	0.22	0.138	0.082
2038	gene28731	LOC4349525	11	-	1973	2626	1703	1756	3889	3945	2038	47	26	63	22	200	100	0.1895531782	0.8786580101	0.475	0.589	-0.114
2039	gene28731	LOC4349525	11	-	1973	2728	1703	1756	3889	3945	2039	51	26	70	22	200	100	0.1618357924	0.8786580101	0.495	0.614	-0.119
2040	gene23606	LOC9270913	8	-	11038040	11038195	11037750	11037955	11050072	11050152	2040	0	1	1	0	200	100	0.3342017789	0.8786580101	0	1	-1
2046	gene14336	LOC4337035	4	+	31565515	31565596	31562510	31563557	31565914	31566649	2046	1	0	1	2	181	100	0.3848225396	0.8786580101	1	0.216	0.784
205	gene2643	LOC9272654	1	+	28801575	28802910	28800538	28800658	28803164	28804458	205	160	7	183	3	200	100	0.1503077065	0.8786580101	0.92	0.968	-0.048
2066	gene15770	LOC9270572	5	+	13012087	13012136	13009475	13011929	13012235	13012512	2066	11	0	9	2	149	100	0.1638580664	0.8786580101	1	0.751	0.249
2068	gene1697	LOC4324020	1	-	17883345	17883405	17881770	17882148	17883622	17883786	2068	2	0	4	3	160	100	0.3235061412	0.8786580101	1	0.455	0.545
206	gene16330	LOC107278777	5	+	20647031	20647088	20646879	20646966	20647642	20647699	206	6	9	4	12	157	100	0.3903306328	0.8786580101	0.298	0.175	0.123
2071	gene5289	LOC4328709	2	+	6312265	6312498	6311690	6311788	6312593	6312834	2071	63	0	34	1	200	100	0.2626935472	0.8786580101	1	0.944	0.056
2074	gene5289	LOC4328709	2	+	6311125	6311217	6281586	6281646	6311537	6311590	2074	6	1	12	0	192	100	0.2720276275	0.8786580101	0.758	1	-0.242
2075	gene5289	LOC4328709	2	+	6312241	6312498	6311690	6311788	6312593	6312834	2075	63	0	35	1	200	100	0.2685125427	0.8786580101	1	0.946	0.054
2076	gene5289	LOC4328709	2	+	6311690	6311788	6311537	6311590	6312265	6312293	2076	26	1	12	2	198	100	0.2698816351	0.8786580101	0.929	0.752	0.177
2077	gene5289	LOC4328709	2	+	6277215	6277303	6276185	6276364	6277586	6277729	2077	2	0	3	2	188	100	0.3737963464	0.8786580101	1	0.444	0.556
2078	gene5289	LOC4328709	2	+	6277174	6277303	6276185	6276364	6277586	6277729	2078	2	0	3	2	200	100	0.3741206877	0.8786580101	1	0.429	0.571
2079	gene5289	LOC4328709	2	+	6311134	6311217	6281586	6281646	6311537	6311590	2079	5	1	11	0	183	100	0.2603133971	0.8786580101	0.732	1	-0.268
207	gene29867	LOC107279459	11	-	14187065	14187358	14186672	14186885	14187453	14187883	207	5	4	9	2	200	100	0.2340583347	0.8786580101	0.385	0.692	-0.307
2085	gene28935	LOC4349686	11	-	1474587	1474680	1473901	1474185	1477308	1477633	2085	7	60	6	105	193	100	0.2251530993	0.8786580101	0.057	0.029	0.028
20	gene7683	LOC4330910	2	+	32954111	32954170	32953938	32954010	32954724	32955075	20	105	24	170	55	159	100	0.2030771233	0.8786580101	0.733	0.66	0.073
2100	gene21168	LOC4343016	7	-	13060274	13060368	13060036	13060180	13064723	13064866	2100	0	1	3	0	194	100	0.1735179337	0.8786580101	0	1	-1
2101	gene21168	LOC4343016	7	-	13059279	13059806	13058961	13059192	13064723	13064866	2101	27	0	29	2	200	100	0.1896083059	0.8786580101	1	0.879	0.121
2106	gene22710	LOC4344388	7	+	29523649	29523741	29523348	29523402	29523857	29523961	2106	41	1	48	0	192	100	0.3493211797	0.8786580101	0.955	1	-0.045
2108	gene10761	LOC4333731	3	-	27136145	27137915	27134201	27135588	27138520	27138655	2108	167	66	235	72	200	100	0.2015501761	0.8786580101	0.559	0.62	-0.061
2109	gene32694	LOC4352746	12	+	25637233	25637341	25636907	25637019	25637448	25638469	2109	98	4	104	1	200	100	0.1701384847	0.8786580101	0.925	0.981	-0.056
2110	gene28098	LOC4348948	10	-	18408062	18409319	18407376	18407595	18409571	18409929	2110	24	1	52	0	200	100	0.2272730334	0.8786580101	0.923	1	-0.077
2111	gene887	LOC4327191	1	-	7107972	7108065	7106544	7107849	7108885	7109186	2111	10	0	16	2	193	100	0.2973054819	0.8786580101	1	0.806	0.194
2114	gene11781	LOC4334709	3	-	35173630	35173671	35172674	35172724	35173769	35174020	2114	5	1	21	0	141	100	0.1542370218	0.8786580101	0.78	1	-0.22
2116	gene28484	LOC9269206	10	-	21438231	21438350	21437930	21438129	21438720	21439381	2116	20	0	24	2	200	100	0.2173162191	0.8786580101	1	0.857	0.143
2117	gene28484	LOC9269206	10	-	21438231	21438620	21437930	21438129	21438720	21438827	2117	57	0	53	2	200	100	0.1587764569	0.8786580101	1	0.93	0.07
2137	gene15516	LOC4338106	5	+	7064042	7064633	7063821	7063930	7064734	7064866	2137	197	57	199	75	200	100	0.1925414045	0.8786580101	0.633	0.57	0.063
2149	gene27713	LOC9269332	10	+	14403878	14404003	14403596	14403761	14404199	14404361	2149	0	4	3	4	200	100	0.1395529825	0.8786580101	0	0.273	-0.273
2153	gene23650	LOC4345203	8	-	11986086	11986166	11984647	11985185	11986673	11986896	2153	2	20	7	30	180	100	0.313967694	0.8786580101	0.053	0.115	-0.062
2158	gene11912	LOC4334834	3	+	36085902	36086089	36082778	36082860	36093252	36093396	2158	3	29	1	45	200	100	0.175355025	0.8786580101	0.049	0.011	0.038
2159	gene22734	LOC4344413	8	+	62280	62377	61278	61340	62833	63392	2159	98	1	102	4	197	100	0.2047369613	0.8786580101	0.98	0.928	0.052
2162	gene26296	LOC4347450	9	-	19128620	19128703	19128218	19128378	19129375	19129435	2162	30	1	53	0	183	100	0.268046506	0.8786580101	0.943	1	-0.057
2164	gene10252	LOC4333285	3	-	20687565	20687654	20686082	20686165	20689682	20689738	2164	0	1	3	1	189	100	0.3067500705	0.8786580101	0	0.613	-0.613
2170	gene21181	LOC9268478	7	-	13282913	13282947	13282748	13282839	13283022	13283055	2170	0	3	3	6	134	100	0.2797580551	0.8786580101	0	0.272	-0.272
2180	gene29241	LOC9269898	11	+	4015862	4015913	4015661	4015777	4016107	4016262	2180	1	12	0	13	151	100	0.3643304949	0.8786580101	0.052	0	0.052
2181	gene20107	LOC4342125	6	-	30950628	30950739	30950151	30950486	30950829	30950976	2181	7	0	8	3	200	100	0.1435242375	0.8786580101	1	0.571	0.429
218	gene3854	LOC4324905	1	-	38662169	38662317	38661256	38661323	38663343	38663696	218	86	5	95	2	200	100	0.2237452532	0.8786580101	0.896	0.96	-0.064
2199	gene7045	LOC4330280	2	+	27316440	27316508	27315963	27316240	27316689	27317050	2199	5	43	2	52	168	100	0.1897749627	0.8786580101	0.065	0.022	0.043
219	gene26420	LOC4347557	9	+	19986228	19986774	19981921	19982000	19987038	19987103	219	33	4	51	3	200	100	0.3777105662	0.8786580101	0.805	0.895	-0.09
2200	gene17485	LOC4339847	6	+	239952	240001	239539	239622	240334	240397	2200	50	0	44	2	149	100	0.1538381681	0.8786580101	1	0.937	0.063
2204	gene27677	LOC4348582	10	-	13852895	13852955	13852221	13852548	13853096	13853497	2204	0	24	2	25	160	100	0.1985216138	0.8786580101	0	0.048	-0.048
2206	gene31155	LOC4351402	12	+	1372482	1372554	1372228	1372347	1373546	1373650	2206	17	0	17	1	172	100	0.3840170954	0.8786580101	1	0.908	0.092
2213	gene4926	LOC4328385	2	+	3298297	3298300	3297145	3297492	3298901	3299039	2213	1	10	0	11	103	100	0.366688079	0.8786580101	0.088	0	0.088
221	gene26420	LOC4347557	9	+	19986556	19986774	19981921	19982000	19987038	19987103	221	15	4	26	3	200	100	0.3316292609	0.8786580101	0.652	0.813	-0.161
2236	gene30736	LOC9269896	11	-	26535675	26535762	26535329	26535597	26536819	26537155	2236	10	12	7	16	187	100	0.3109958902	0.8786580101	0.308	0.19	0.118
2237	gene30736	LOC9269896	11	-	26535675	26535766	26535329	26535597	26536819	26537155	2237	16	12	10	16	191	100	0.1783356458	0.8786580101	0.411	0.247	0.164
2239	gene13274	LOC107280814	4	-	22645282	22645478	22644452	22645082	22648017	22649714	2239	5	4	3	8	200	100	0.2231512749	0.8786580101	0.385	0.158	0.227
2243	gene6801	LOC9266932	2	-	25108811	25108864	25105365	25105959	25110913	25111035	2243	1	5	2	1	153	100	0.1937385103	0.8786580101	0.116	0.567	-0.451
2246	gene21437	LOC9266513	7	+	17874246	17874363	17873828	17873904	17874443	17874516	2246	0	1	2	1	200	100	0.3822782151	0.8786580101	0	0.5	-0.5
2247	gene20443	LOC4342398	7	-	2466739	2466925	2465658	2466002	2467128	2468225	2247	16	1	16	4	200	100	0.2279789176	0.8786580101	0.889	0.667	0.222
2248	gene20443	LOC4342398	7	-	2466739	2466928	2465658	2466002	2467128	2467357	2248	20	1	24	4	200	100	0.2902869458	0.8786580101	0.909	0.75	0.159
2249	gene20443	LOC4342398	7	-	2466843	2466925	2465658	2466002	2467128	2468225	2249	3	1	3	4	182	100	0.3511800332	0.8786580101	0.622	0.292	0.33
2255	gene29611	LOC4350219	11	-	8439078	8439200	8438511	8438904	8439341	8439432	2255	3	0	1	1	200	100	0.3037568581	0.8786580101	1	0.333	0.667
2257	gene20718	LOC107281781	7	+	4986383	4986452	4982678	4983515	4986540	4986612	2257	7	3	5	6	169	100	0.2816939662	0.8786580101	0.58	0.33	0.25
2265	gene19347	LOC107281168	6	-	23777187	23777410	23776793	23776854	23777664	23777938	2265	0	1	1	0	200	100	0.3342017789	0.8786580101	0	1	-1
2266	gene19347	LOC107281168	6	-	23777187	23777406	23776793	23776854	23777664	23777938	2266	0	1	1	0	200	100	0.3342017789	0.8786580101	0	1	-1
2278	gene11955	LOC4334879	3	+	36389236	36389363	36387915	36388043	36389448	36389761	2278	6	3	3	6	200	100	0.1812578848	0.8786580101	0.5	0.2	0.3
2282	gene5133	LOC4328567	2	+	4975144	4975289	4974336	4974613	4975357	4975428	2282	1	42	6	66	200	100	0.1815934267	0.8786580101	0.012	0.043	-0.031
2283	gene5133	LOC4328567	2	+	4975157	4975289	4974336	4974613	4975357	4975428	2283	1	42	6	66	200	100	0.1815934267	0.8786580101	0.012	0.043	-0.031
2290	gene29345	LOC9271926	11	-	5170318	5170472	5168828	5169322	5170559	5170721	2290	39	1	48	4	200	100	0.2848596529	0.8786580101	0.951	0.857	0.094
229	gene5529	LOC4328919	2	-	8836319	8836518	8836072	8836213	8838245	8838468	229	84	5	31	0	200	100	0.1395305715	0.8786580101	0.894	1	-0.106
2307	gene4528	LOC4328015	2	-	315160	316017	314721	314825	316147	316273	2307	6	2	13	1	200	100	0.297958095	0.8786580101	0.6	0.867	-0.267
230	gene5529	LOC4328919	2	-	8836319	8836515	8836072	8836213	8838245	8838468	230	84	5	30	0	200	100	0.1464669923	0.8786580101	0.894	1	-0.106
2311	gene19076	LOC4341203	6	-	19784851	19784883	19783443	19784579	19785161	19785293	2311	0	4	1	2	132	100	0.3085297921	0.8786580101	0	0.275	-0.275
2315	gene8411	LOC4331566	3	-	2161289	2161501	2160482	2161202	2161648	2161973	2315	18	13	35	40	200	100	0.2912207868	0.8786580101	0.409	0.304	0.105
2320	gene19409	LOC4341503	6	+	24301835	24302243	24300277	24301708	24303845	24306434	2320	17	1	20	0	200	100	0.3496188713	0.8786580101	0.895	1	-0.105
2323	gene155	LOC4326076	1	+	1047700	1047786	1046609	1047602	1047949	1048136	2323	5	2	1	2	186	100	0.3271063431	0.8786580101	0.573	0.212	0.361
2324	gene155	LOC4326076	1	+	1047752	1047786	1046609	1047602	1047949	1048136	2324	3	2	0	2	134	100	0.2071565019	0.8786580101	0.528	0	0.528
2330	gene22525	LOC107277585	7	-	28113872	28114319	28113448	28113706	28117416	28117645	2330	2	0	0	1	200	100	0.224635884	0.8786580101	1	0	1
2332	gene24771	LOC4346170	8	+	26893151	26893343	26892223	26892446	26893432	26894412	2332	21	1	46	8	200	100	0.2000174405	0.8786580101	0.913	0.742	0.171
2344	gene19992	LOC9268482	6	+	30062575	30062851	30062162	30062448	30062952	30063754	2344	15	5	9	6	200	100	0.365366832	0.8786580101	0.6	0.429	0.171
2345	gene19992	LOC9268482	6	+	30062575	30062717	30062162	30062448	30062952	30063754	2345	11	5	5	6	200	100	0.248813502	0.8786580101	0.524	0.294	0.23
2349	gene722	LOC4327077	1	-	5676739	5676873	5675607	5676277	5677359	5677427	2349	14	3	20	1	200	100	0.2279672947	0.8786580101	0.7	0.909	-0.209
2350	gene722	LOC4327077	1	-	5676739	5676849	5675607	5676277	5677359	5677427	2350	10	3	16	1	200	100	0.2024387235	0.8786580101	0.625	0.889	-0.264
2355	gene26468	LOC4347608	9	-	20333082	20333133	20332089	20332158	20333392	20334389	2355	1	4	2	1	151	100	0.2521774293	0.8786580101	0.142	0.57	-0.428
2356	gene8174	LOC4331331	3	+	465688	466187	465244	465608	466679	466958	2356	98	6	164	4	200	100	0.1651021976	0.8786580101	0.891	0.953	-0.062
235	gene16940	LOC9271180	5	+	26050539	26050624	26050345	26050428	26052073	26052200	235	42	0	40	1	185	100	0.3698877968	0.8786580101	1	0.956	0.044
2361	gene1433	LOC4326488	1	+	13566323	13566342	13565905	13566261	13566432	13566902	2361	4	7	1	6	119	100	0.3359197164	0.8786580101	0.324	0.123	0.201
2362	gene10218	LOC4333254	3	-	20185454	20185527	20183654	20183719	20186081	20186199	2362	65	4	77	1	173	100	0.1398581404	0.8786580101	0.904	0.978	-0.074
2364	gene10218	LOC4333254	3	-	20185612	20185680	20185454	20185527	20186081	20186199	2364	11	50	8	66	168	100	0.2376020415	0.8786580101	0.116	0.067	0.049
2367	gene2748	LOC4325942	1	-	29658309	29658477	29658008	29658176	29659133	29659301	2367	35	0	52	2	200	100	0.2506059519	0.8786580101	1	0.929	0.071
236	gene16940	LOC9271180	5	+	26050513	26050624	26049871	26050428	26052073	26052200	236	42	0	42	1	200	100	0.3776010857	0.8786580101	1	0.955	0.045
2375	gene5070	LOC107280141	2	-	4525069	4525152	4524557	4524759	4526269	4526805	2375	2	0	2	2	183	100	0.304870089	0.8786580101	1	0.353	0.647
2381	gene9058	LOC4332183	3	-	7168276	7168356	7167321	7167417	7168753	7169657	2381	1	10	6	18	180	100	0.2793229124	0.8786580101	0.053	0.156	-0.103
2387	gene23678	LOC4345232	8	-	12854942	12855120	12854689	12854822	12856349	12856488	2387	136	10	113	5	200	100	0.3664605824	0.8786580101	0.872	0.919	-0.047
2400	gene3413	LOC4327614	1	-	35090437	35090527	35084206	35090233	35092697	35092893	2400	1	1	2	0	190	100	0.3858307067	0.8786580101	0.345	1	-0.655
2401	gene17436	LOC4339803	5	-	29575605	29575766	29575226	29575355	29575855	29576017	2401	17	33	34	42	200	100	0.2332984758	0.8786580101	0.205	0.288	-0.083
242	gene16875	LOC4339306	5	+	25491643	25491705	25489319	25490970	25492216	25492282	242	0	5	1	3	162	100	0.3166249599	0.8786580101	0	0.171	-0.171
2432	gene31283	LOC4351494	12	-	2256675	2256785	2255398	2255504	2256980	2257302	2432	5	1	6	0	200	100	0.3892447367	0.8786580101	0.714	1	-0.286
2433	gene28379	LOC9270228	10	-	20721345	20721446	20719986	20720997	20722475	20722937	2433	4	3	2	7	200	100	0.180147249	0.8786580101	0.4	0.125	0.275
2437	gene12464	LOC107280538	4	-	10704200	10704972	10699321	10699658	10706074	10706345	2437	18	5	20	10	200	100	0.3640510182	0.8786580101	0.643	0.5	0.143
2479	gene31935	LOC9268358	12	-	13057860	13058002	13057697	13057763	13058294	13058670	2479	0	3	1	2	200	100	0.3614932585	0.8786580101	0	0.2	-0.2
2484	gene30574	LOC4350949	11	+	24230969	24231407	24230425	24230522	24232467	24233420	2484	33	12	42	8	200	100	0.2115086235	0.8786580101	0.579	0.724	-0.145
2487	gene30574	LOC4350949	11	+	24230954	24231407	24230404	24230522	24232467	24233420	2487	33	12	43	8	200	100	0.1947042449	0.8786580101	0.579	0.729	-0.15
2488	gene21428	LOC4343245	7	+	17779271	17779340	17778646	17778782	17779802	17780505	2488	14	0	21	2	169	100	0.2704361833	0.8786580101	1	0.861	0.139
2490	gene21428	LOC4343245	7	+	17778646	17778662	17778418	17778517	17778708	17780505	2490	3	12	7	12	116	100	0.2997400522	0.8786580101	0.177	0.335	-0.158
2492	gene11359	LOC107280465	3	-	32334084	32334184	32333515	32333686	32335016	32335569	2492	3	5	6	4	200	100	0.3725270127	0.8786580101	0.231	0.429	-0.198
2493	gene1917	LOC4324677	1	+	21161566	21161629	21161293	21161431	21161912	21161982	2493	6	33	1	22	163	100	0.1785624883	0.8786580101	0.1	0.027	0.073
249	gene6514	LOC9268562	2	-	22364763	22364841	22363697	22363863	22365527	22366504	249	8	2	4	0	178	100	0.3853320369	0.8786580101	0.692	1	-0.308
2500	gene3493	LOC4327411	1	-	35725231	35725949	35725058	35725139	35726219	35726679	2500	34	0	26	2	200	100	0.1299236098	0.8786580101	1	0.867	0.133
2506	gene4560	LOC4328043	2	-	568896	568960	568419	568542	572348	572801	2506	8	0	38	7	164	100	0.2078499004	0.8786580101	1	0.768	0.232
2510	gene18779	LOC9267324	6	-	13755774	13755915	13751627	13751859	13756274	13756543	2510	2	0	2	3	200	100	0.2117508351	0.8786580101	1	0.25	0.75
2514	gene2075	LOC4326378	1	-	23179596	23179654	23179426	23179526	23180051	23180167	2514	25	3	31	1	158	100	0.2626272485	0.8786580101	0.841	0.952	-0.111
2515	gene18045	LOC9270896	6	-	4466680	4466743	4465832	4465925	4466911	4467015	2515	21	7	32	6	163	100	0.368208814	0.8786580101	0.648	0.766	-0.118
2517	gene18045	LOC9270896	6	-	4466680	4466737	4465832	4465925	4466911	4467015	2517	19	7	29	6	157	100	0.3722123852	0.8786580101	0.634	0.755	-0.121
2527	gene4471	LOC4324311	1	-	43164672	43164716	43164126	43164544	43165146	43165383	2527	14	74	7	76	144	100	0.1384994373	0.8786580101	0.116	0.06	0.056
2528	gene8450	LOC4331604	3	+	2531398	2531496	2531187	2531327	2531602	2532357	2528	49	15	60	12	198	100	0.3305986653	0.8786580101	0.623	0.716	-0.093
2530	gene8450	LOC4331604	3	+	2531398	2531511	2531187	2531327	2531602	2532357	2530	52	15	66	12	200	100	0.2876546764	0.8786580101	0.634	0.733	-0.099
253	gene16446	LOC4338933	5	+	21719795	21719913	21719117	21719630	21720398	21720517	253	2	1	9	0	200	100	0.1884281763	0.8786580101	0.5	1	-0.5
2543	gene27216	LOC4348217	10	+	5759569	5759855	5755430	5755530	5760634	5762883	2543	5	3	2	4	200	100	0.3173872145	0.8786580101	0.455	0.2	0.255
2546	gene24151	LOC4345637	8	+	20829980	20830084	20828275	20828385	20830247	20830350	2546	1	1	14	2	200	100	0.3186276611	0.8786580101	0.333	0.778	-0.445
2554	gene29228	LOC9266221	11	+	3815914	3816028	3812599	3812790	3816334	3816537	2554	5	15	2	16	200	100	0.2832412694	0.8786580101	0.143	0.059	0.084
2555	gene19432	LOC4341525	6	-	24527312	24527357	24525996	24526065	24527437	24527503	2555	2	29	0	33	145	100	0.1749656347	0.8786580101	0.045	0	0.045
2557	gene5129	LOC4328564	2	-	4954903	4955006	4953642	4954323	4955506	4959716	2557	4	0	1	1	200	100	0.2517579501	0.8786580101	1	0.333	0.667
2560	gene23488	LOC4345059	8	+	8959149	8959192	8958579	8958703	8959375	8959597	2560	5	33	13	44	143	100	0.2414902083	0.8786580101	0.096	0.171	-0.075
2561	gene23488	LOC4345059	8	+	8958370	8958435	8958158	8958284	8958576	8958703	2561	10	13	7	16	165	100	0.3716450503	0.8786580101	0.318	0.21	0.108
2562	gene23488	LOC4345059	8	+	8958370	8958435	8958158	8958284	8958579	8959597	2562	10	68	7	82	165	100	0.2983678922	0.8786580101	0.082	0.049	0.033
2574	gene30099	LOC9269845	11	-	18566266	18566408	18565978	18566130	18566651	18566761	2574	65	16	84	13	200	100	0.2602939988	0.8786580101	0.67	0.764	-0.094
2576	gene27961	LOC107279234	10	-	16905382	16905520	16905107	16905178	16906311	16906661	2576	13	0	16	2	200	100	0.2341452094	0.8786580101	1	0.8	0.2
2581	gene4334	LOC4325392	1	-	42268203	42268210	42267997	42268116	42268362	42268409	2581	2	4	0	4	107	100	0.2385461264	0.8786580101	0.318	0	0.318
2585	gene25188	LOC9268563	9	+	4191503	4191746	4191203	4191212	4192179	4193489	2585	1	1	2	0	200	100	0.3863469846	0.8786580101	0.333	1	-0.667
2586	gene50	LOC4326151	1	+	368066	368156	367274	367383	368307	368387	2586	56	6	56	12	190	100	0.1933216234	0.8786580101	0.831	0.711	0.12
2589	gene12244	LOC4335098	4	-	5529165	5529290	5528232	5528347	5530086	5530333	2589	3	184	7	198	200	100	0.2848980328	0.8786580101	0.008	0.017	-0.009
2602	gene32752	LOC4352787	12	-	26085491	26085938	26083122	26085353	26086455	26086954	2602	30	6	32	12	200	100	0.2653489545	0.8786580101	0.714	0.571	0.143
2608	gene17104	LOC4339508	5	+	27169939	27170010	27168575	27169032	27170165	27171427	2608	11	1	14	0	171	100	0.3416362138	0.8786580101	0.865	1	-0.135
2614	gene25405	LOC4346703	9	-	8883080	8883222	8880925	8881540	8883443	8883490	2614	2	0	1	3	200	100	0.1408051619	0.8786580101	1	0.143	0.857
2615	gene25405	LOC4346703	9	-	8883165	8883222	8880925	8881540	8883443	8883490	2615	1	0	1	3	157	100	0.3034181259	0.8786580101	1	0.175	0.825
2621	gene29936	LOC4350473	11	+	15734704	15734785	15722253	15722355	15735348	15735507	2621	26	0	51	4	181	100	0.1316716026	0.8786580101	1	0.876	0.124
2622	gene13338	LOC4336079	4	-	23151313	23151383	23150976	23151040	23153782	23153946	2622	30	2	63	1	170	100	0.2582661562	0.8786580101	0.898	0.974	-0.076
2625	gene3783	LOC4325094	1	-	38135383	38135419	38135042	38135276	38137633	38137799	2625	2	7	0	10	136	100	0.1360301669	0.8786580101	0.174	0	0.174
2626	gene3783	LOC4325094	1	-	38135383	38135423	38135042	38135276	38137633	38137789	2626	3	7	1	10	140	100	0.2518268843	0.8786580101	0.234	0.067	0.167
2629	gene16912	LOC4339342	5	+	25798896	25799046	25797989	25798190	25799203	25799317	2629	56	0	46	1	200	100	0.3476971415	0.8786580101	1	0.958	0.042
2632	gene19490	LOC9266117	6	-	25290750	25290814	25290329	25290442	25290903	25290982	2632	3	1	15	1	164	100	0.3740482044	0.8786580101	0.647	0.901	-0.254
2640	gene11332	LOC4334278	3	+	32109572	32109691	32108700	32108847	32110003	32110437	2640	23	0	18	2	200	100	0.1407518537	0.8786580101	1	0.818	0.182
2641	gene3776	LOC4325088	1	-	38083402	38083561	38082372	38082691	38084868	38084979	2641	146	2	271	9	200	100	0.2373312895	0.8786580101	0.973	0.938	0.035
2643	gene3776	LOC4325088	1	-	38083250	38083561	38082372	38082691	38084868	38085543	2643	296	2	488	9	200	100	0.1721519914	0.8786580101	0.987	0.964	0.023
2648	gene13432	LOC4336166	4	-	23941687	23941699	23941093	23941556	23941780	23942210	2648	1	0	1	2	112	100	0.3881688625	0.8786580101	1	0.309	0.691
2650	gene7343	LOC4330580	2	+	30135715	30135815	30135388	30135539	30136430	30137417	2650	3	14	1	25	200	100	0.1500530088	0.8786580101	0.097	0.02	0.077
2652	gene9742	LOC9271082	3	-	13123265	13123376	13122585	13123155	13123572	13124602	2652	28	49	44	114	200	100	0.1896853705	0.8786580101	0.222	0.162	0.06
2656	gene4951	LOC4328404	2	+	3467717	3467849	3465941	3467465	3468033	3468753	2656	2	1	3	0	200	100	0.3925755485	0.8786580101	0.5	1	-0.5
2658	gene4951	LOC4328404	2	+	3467717	3467846	3465941	3467465	3468054	3468753	2658	2	7	0	8	200	100	0.1712329685	0.8786580101	0.125	0	0.125
265	gene8384	LOC4331539	3	-	1993404	1993480	1992687	1992784	1993624	1993749	265	1	4	3	2	176	100	0.2419388227	0.8786580101	0.124	0.46	-0.336
2664	gene16531	LOC4339018	5	-	22631281	22631373	22631075	22631153	22631975	22632026	2664	36	1	41	0	192	100	0.3484214565	0.8786580101	0.949	1	-0.051
2679	gene24911	LOC4346282	8	+	27817843	27817902	27815913	27816097	27822510	27822632	2679	7	2	4	0	159	100	0.3543362182	0.8786580101	0.688	1	-0.312
2693	gene3916	LOC4325033	1	-	39133692	39133820	39133454	39133565	39134581	39134853	2693	4	18	16	37	200	100	0.2860143156	0.8786580101	0.1	0.178	-0.078
2694	gene3916	LOC4325033	1	-	39133692	39133785	39133454	39133565	39134581	39134853	2694	2	18	9	37	193	100	0.3391225824	0.8786580101	0.054	0.112	-0.058
2696	gene328	LOC4325203	1	+	2455450	2455786	2453728	2454074	2455930	2456522	2696	9	7	9	18	200	100	0.1525664101	0.8786580101	0.391	0.2	0.191
2703	gene11442	LOC4334394	3	-	32982289	32982989	32979435	32979763	32985460	32986161	2703	63	0	120	3	200	100	0.1997496964	0.8786580101	1	0.952	0.048
2713	gene9004	LOC4332131	3	+	6702301	6702358	6701410	6701429	6702937	6703065	2713	40	0	39	2	157	100	0.1669182078	0.8786580101	1	0.925	0.075
2730	gene19397	LOC9270950	6	+	24216416	24216552	24215706	24215979	24216796	24217229	2730	16	1	19	4	200	100	0.2935247285	0.8786580101	0.889	0.704	0.185
2731	gene19397	LOC9270950	6	+	24216391	24216552	24215706	24215979	24216796	24217229	2731	17	1	25	4	200	100	0.3897565494	0.8786580101	0.895	0.758	0.137
2732	gene19397	LOC9270950	6	+	24216383	24216552	24215302	24215979	24216796	24217229	2732	21	1	30	4	200	100	0.3690328341	0.8786580101	0.913	0.789	0.124
2733	gene19397	LOC9270950	6	+	24216461	24216552	24215838	24215979	24216796	24217229	2733	16	1	15	4	191	100	0.2061692773	0.8786580101	0.893	0.663	0.23
2740	gene11462	LOC4334414	3	+	33094203	33094269	33091149	33093900	33094751	33094938	2740	39	1	42	0	166	100	0.3707272623	0.8786580101	0.959	1	-0.041
2747	gene10101	LOC4333141	3	+	17600764	17600856	17599287	17599444	17601023	17603532	2747	1	3	0	5	192	100	0.3130019629	0.8786580101	0.148	0	0.148
2748	gene10101	LOC4333141	3	+	17600397	17600856	17599320	17599444	17601023	17603532	2748	7	3	4	5	200	100	0.2889746188	0.8786580101	0.538	0.286	0.252
2751	gene29767	LOC107278362	11	-	11876930	11877048	11876004	11876431	11878594	11878861	2751	15	1	20	5	200	100	0.2335877306	0.8786580101	0.882	0.667	0.215
2770	gene6593	LOC4329853	2	-	23071751	23071783	23069656	23071214	23072167	23072283	2770	1	20	0	28	132	100	0.345195514	0.8786580101	0.036	0	0.036
2774	gene10794	LOC4333761	3	-	27434335	27434441	27433950	27434042	27434654	27434707	2774	7	1	5	4	200	100	0.1762582463	0.8786580101	0.778	0.385	0.393
2776	gene4769	LOC4328235	2	+	1971377	1971470	1971120	1971204	1972334	1972817	2776	112	40	149	36	193	100	0.1371987729	0.8786580101	0.592	0.682	-0.09
2788	gene13417	LOC4336152	4	+	23828492	23828540	23828215	23828398	23828812	23829387	2788	0	18	3	28	148	100	0.1587019508	0.8786580101	0	0.068	-0.068
278	gene4043	LOC4324366	1	+	40128635	40128785	40127398	40127604	40129016	40129353	278	70	0	136	2	200	100	0.3566629284	0.8786580101	1	0.971	0.029
2795	gene2326	LOC4326574	1	-	25530961	25531222	25530489	25530595	25531306	25531347	2795	13	2	8	0	200	100	0.3095025031	0.8786580101	0.765	1	-0.235
2799	gene2076	LOC4326379	1	+	23211485	23211504	23211060	23211176	23211712	23211798	2799	3	56	1	63	119	100	0.2859727069	0.8786580101	0.043	0.013	0.03
2807	gene1134	LOC4326270	1	-	9322660	9322736	9320831	9321613	9323053	9323352	2807	34	2	30	0	176	100	0.1960273708	0.8786580101	0.906	1	-0.094
2809	gene25065	LOC9267891	9	+	1642106	1642427	1641279	1641366	1643114	1643234	2809	220	0	315	3	200	100	0.3338331299	0.8786580101	1	0.981	0.019
2810	gene25065	LOC9267891	9	+	1637402	1637536	1636275	1636381	1639661	1639717	2810	53	1	83	0	200	100	0.3279636209	0.8786580101	0.964	1	-0.036
2812	gene24427	LOC4345879	8	+	24007936	24008215	24005483	24006728	24008521	24008679	2812	170	0	174	2	200	100	0.3216976203	0.8786580101	1	0.978	0.022
2817	gene21274	LOC4343118	7	+	15340327	15340549	15338914	15339126	15340725	15340792	2817	110	15	147	27	200	100	0.3900610856	0.8786580101	0.786	0.731	0.055
281	gene21232	LOC4343066	7	-	14511978	14512238	14510478	14511071	14512442	14512551	281	7	8	11	4	200	100	0.1505075781	0.8786580101	0.304	0.579	-0.275
2827	gene6178	LOC4329486	2	-	18849310	18849872	18848564	18848743	18851697	18851831	2827	8	1	62	2	200	100	0.3658204894	0.8786580101	0.8	0.939	-0.139
283	gene15443	LOC4338045	5	+	5976328	5976412	5976197	5976218	5976583	5976646	283	4	70	10	85	184	100	0.2314050316	0.8786580101	0.03	0.06	-0.03
2841	gene24198	LOC9269029	8	+	21356598	21356679	21355389	21355642	21357219	21357304	2841	13	13	13	6	181	100	0.2272145625	0.8786580101	0.356	0.545	-0.189
2842	gene21608	LOC4343400	7	-	20088118	20088202	20087453	20087588	20088939	20089800	2842	8	86	17	98	184	100	0.164682407	0.8786580101	0.048	0.086	-0.038
2843	gene8785	LOC4331932	3	-	4953457	4953573	4950246	4950295	4953647	4953956	2843	27	0	37	2	200	100	0.2377017973	0.8786580101	1	0.902	0.098
2848	gene5457	LOC4328860	2	+	8199863	8199911	8199281	8199579	8201023	8201072	2848	24	1	12	2	148	100	0.2954771377	0.8786580101	0.942	0.802	0.14
2851	gene30542	LOC4350929	11	+	24003054	24003752	24001630	24001941	24004216	24004788	2851	73	9	107	7	200	100	0.2343176795	0.8786580101	0.802	0.884	-0.082
2855	gene20101	LOC4342117	6	-	30904106	30904156	30903014	30903222	30905437	30905500	2855	6	84	11	88	150	100	0.2905058313	0.8786580101	0.045	0.077	-0.032
2861	gene29807	LOC9268201	11	+	12851562	12851669	12850444	12850514	12852168	12852898	2861	9	10	22	10	200	100	0.1424510454	0.8786580101	0.31	0.524	-0.214
2866	gene8603	LOC4331754	3	+	3695988	3696087	3695261	3695483	3696405	3696738	2866	2	1	4	0	199	100	0.3305746497	0.8786580101	0.501	1	-0.499
2878	gene2240	LOC4326619	1	-	24637806	24637861	24635894	24635957	24637999	24638209	2878	13	32	17	28	155	100	0.3779468123	0.8786580101	0.208	0.281	-0.073
2879	gene2240	LOC4326619	1	-	24637806	24637864	24635894	24635957	24637999	24638209	2879	13	32	17	28	158	100	0.3779280237	0.8786580101	0.205	0.278	-0.073
287	gene16607	LOC4339087	5	-	23280071	23280120	23279183	23279242	23280617	23280937	287	7	0	6	1	149	100	0.3808251674	0.8786580101	1	0.801	0.199
2888	gene12209	LOC9269363	4	+	4751154	4751185	4750726	4750832	4751261	4751367	2888	0	36	2	36	131	100	0.202271144	0.8786580101	0	0.041	-0.041
2893	gene5191	LOC4328624	2	-	5471509	5471602	5470924	5471309	5471952	5472035	2893	16	9	6	7	193	100	0.3098132887	0.8786580101	0.479	0.308	0.171
2907	gene16364	LOC4338859	5	-	20947049	20947327	20946732	20946957	20947761	20948060	2907	37	12	44	9	200	100	0.3577237174	0.8786580101	0.607	0.71	-0.103
2911	gene17308	LOC4339690	5	+	28667665	28667668	28666331	28667568	28668648	28668902	2911	0	13	2	20	103	100	0.2699013766	0.8786580101	0	0.088	-0.088
2914	gene17308	LOC4339690	5	+	28667665	28667711	28666331	28667568	28668648	28668902	2914	2	13	8	20	146	100	0.2654657834	0.8786580101	0.095	0.215	-0.12
2917	gene7036	LOC9271215	2	-	27237822	27237887	27237518	27237675	27238402	27238537	2917	18	1	18	0	165	100	0.381795029	0.8786580101	0.916	1	-0.084
2918	gene7036	LOC9271215	2	-	27237822	27237887	27237518	27237719	27238402	27238537	2918	18	0	18	2	165	100	0.1834549929	0.8786580101	1	0.845	0.155
2923	gene26085	LOC4347281	9	+	17393992	17394016	17393538	17393842	17394758	17395607	2923	2	27	6	35	124	100	0.3225450072	0.8786580101	0.056	0.121	-0.065
2924	gene102	LOC4326125	1	+	724541	724711	723598	724459	724791	725990	2924	37	2	54	6	200	100	0.3927203109	0.8786580101	0.902	0.818	0.084
2925	gene17101	LOC4339505	5	+	27140864	27140906	27138485	27139947	27141078	27141199	2925	4	134	0	170	142	100	0.2015489222	0.8786580101	0.021	0	0.021
292	gene8451	LOC107280240	3	-	2541686	2541875	2540951	2541442	2542023	2542482	292	1	2	1	0	200	100	0.3834912933	0.8786580101	0.2	1	-0.8
293	gene29709	LOC4350304	11	-	10649467	10649631	10649084	10649208	10650704	10650785	293	177	1	173	4	200	100	0.178540855	0.8786580101	0.989	0.956	0.033
2946	gene13636	LOC4336360	4	+	25464952	25465015	25463809	25464877	25465118	25465165	2946	22	1	27	0	163	100	0.3309089077	0.8786580101	0.931	1	-0.069
2952	gene5312	LOC4328727	2	-	6510276	6510383	6508871	6509384	6511333	6513837	2952	972	7	833	10	200	100	0.3066967156	0.8786580101	0.986	0.977	0.009
2959	gene18893	LOC4341060	6	-	16480816	16480888	16479754	16479835	16481014	16481762	2959	6	7	12	7	172	100	0.3606766138	0.8786580101	0.333	0.499	-0.166
2960	gene18893	LOC4341060	6	-	16480816	16480888	16479754	16479835	16481024	16481762	2960	6	1	12	0	172	100	0.2696548207	0.8786580101	0.777	1	-0.223
2961	gene18893	LOC4341060	6	-	16480816	16480888	16479136	16479373	16481014	16481762	2961	6	2	12	1	172	100	0.3257651191	0.8786580101	0.636	0.875	-0.239
2962	gene18893	LOC4341060	6	-	16479754	16479835	16479136	16479373	16481014	16481762	2962	13	2	22	1	181	100	0.3603098741	0.8786580101	0.782	0.924	-0.142
2968	gene19670	LOC4341750	6	-	27282862	27282961	27282125	27282226	27283593	27284106	2968	42	1	45	0	199	100	0.3646637539	0.8786580101	0.955	1	-0.045
2971	gene32526	LOC4352593	12	+	23621884	23622012	23619834	23619898	23623490	23624086	2971	1	1	3	0	200	100	0.3037568581	0.8786580101	0.333	1	-0.667
2978	gene26513	LOC4347656	9	-	20740070	20740090	20739652	20739802	20741581	20743206	2978	0	2	3	5	120	100	0.3605308148	0.8786580101	0	0.333	-0.333
2985	gene31157	LOC9272112	12	-	1389603	1389670	1388532	1388816	1390995	1391260	2985	4	48	1	55	167	100	0.149858321	0.8786580101	0.048	0.011	0.037
2993	gene12354	LOC4335187	4	-	7900696	7900852	7900247	7900444	7901408	7901807	2993	55	1	81	4	200	100	0.3658831907	0.8786580101	0.965	0.91	0.055
299	gene27580	LOC4348508	10	-	12345538	12345608	12345016	12345266	12346593	12346783	299	3	1	4	0	170	100	0.3891330788	0.8786580101	0.638	1	-0.362
2	gene12535	LOC107278355	4	+	12393461	12394372	12392530	12393364	12394503	12394695	2	23	0	21	1	200	100	0.3604458589	0.8786580101	1	0.913	0.087
3003	gene11096	LOC9272095	3	-	30245911	30246035	30244569	30244699	30246107	30247459	3003	2	46	5	45	200	100	0.2701608509	0.8786580101	0.021	0.053	-0.032
3004	gene16536	LOC4339021	5	-	22651542	22651986	22650725	22650798	22652090	22652247	3004	28	107	29	155	200	100	0.2567363923	0.8786580101	0.116	0.086	0.03
3006	gene3545	LOC4327395	1	-	36099936	36100148	36099735	36099833	36102970	36104363	3006	6	1	7	0	200	100	0.3873738255	0.8786580101	0.75	1	-0.25
3009	gene21145	LOC4342991	7	-	12653783	12654354	12652869	12653217	12654771	12655129	3009	108	74	195	160	200	100	0.3306681069	0.8786580101	0.422	0.379	0.043
3010	gene21145	LOC4342991	7	-	12655708	12655795	12655217	12655322	12655984	12656048	3010	32	10	92	17	187	100	0.255011417	0.8786580101	0.631	0.743	-0.112
3015	gene23709	LOC4345256	8	+	13950012	13950070	13949797	13949911	13950142	13950262	3015	88	0	85	2	158	100	0.2079343627	0.8786580101	1	0.964	0.036
3016	gene23709	LOC4345256	8	+	13950012	13950060	13949797	13949911	13950142	13950262	3016	81	0	81	2	148	100	0.2151124625	0.8786580101	1	0.965	0.035
3017	gene8619	LOC4331770	3	-	3761120	3761211	3760458	3760876	3761696	3762397	3017	25	8	29	16	191	100	0.2912009315	0.8786580101	0.621	0.487	0.134
3018	gene11632	LOC107280358	3	-	34303508	34303628	34302705	34302802	34304139	34304915	3018	7	3	5	5	200	100	0.3894796788	0.8786580101	0.538	0.333	0.205
301	gene27580	LOC4348508	10	-	12341937	12341993	12339940	12341214	12342484	12343726	301	12	1	15	0	156	100	0.3411589081	0.8786580101	0.885	1	-0.115
306	gene27659	LOC107275261	10	+	13550768	13550816	13550239	13550348	13551016	13551196	306	12	132	18	134	148	100	0.3215348817	0.8786580101	0.058	0.083	-0.025
310	gene12979	LOC9271917	4	-	20118415	20118456	20117703	20118270	20118565	20118771	310	17	16	17	32	141	100	0.135921593	0.8786580101	0.43	0.274	0.156
313	gene31088	LOC4351349	12	+	941963	942111	940653	940988	942873	944075	313	63	1	60	3	200	100	0.3193283533	0.8786580101	0.969	0.909	0.06
316	gene21438	LOC4343254	7	-	17887391	17887471	17886904	17886999	17887562	17887821	316	30	0	49	2	180	100	0.2731110922	0.8786580101	1	0.932	0.068
322	gene32774	LOC4352805	12	-	26216692	26216806	26215402	26215708	26218431	26218486	322	42	1	66	0	200	100	0.3010068003	0.8786580101	0.955	1	-0.045
336	gene8121	LOC4331281	3	+	92410	92533	91892	92012	93719	93824	336	7	1	11	0	200	100	0.3153787149	0.8786580101	0.778	1	-0.222
337	gene16582	LOC4339063	5	+	23002473	23002551	23001732	23001827	23003509	23003605	337	85	1	66	3	178	100	0.2325708191	0.8786580101	0.979	0.925	0.054
346	gene26656	LOC9268032	9	+	21735680	21735782	21735423	21735585	21735896	21736639	346	6	0	3	2	200	100	0.1311706968	0.8786580101	1	0.429	0.571
350	gene23814	LOC4345351	8	-	15987062	15987275	15985601	15985849	15987482	15987539	350	5	40	1	1	200	100	0.233786445	0.8786580101	0.059	0.333	-0.274
362	gene27320	LOC4348285	10	+	8071523	8071580	8070350	8070766	8072432	8072514	362	2	3	0	3	157	100	0.2534606182	0.8786580101	0.298	0	0.298
364	gene20155	LOC4342169	7	+	79787	79847	79636	79678	80086	81271	364	31	2	37	0	160	100	0.1410281755	0.8786580101	0.906	1	-0.094
366	gene20155	LOC4342169	7	+	77814	77919	75867	77090	78004	78131	366	9	1	6	4	200	100	0.1446258246	0.8786580101	0.818	0.429	0.389
369	gene17212	LOC9268712	5	-	27961792	27961813	27961353	27961687	27961922	27962033	369	1	5	0	7	121	100	0.3350931651	0.8786580101	0.142	0	0.142
370	gene12867	LOC9272075	4	-	18850190	18850251	18849796	18849915	18850332	18850689	370	0	8	1	5	161	100	0.3008959692	0.8786580101	0	0.11	-0.11
375	gene2378	LOC107277958	1	-	26116570	26116654	26116423	26116467	26117151	26117429	375	8	5	14	16	184	100	0.3837640852	0.8786580101	0.465	0.322	0.143
376	gene2378	LOC107277958	1	-	26115660	26115753	26115222	26115432	26116423	26117702	376	24	1	25	0	193	100	0.3681895994	0.8786580101	0.926	1	-0.074
37	gene61	LOC4326160	1	+	425817	425856	425567	425755	426513	426785	37	0	30	2	29	139	100	0.1859149902	0.8786580101	0	0.047	-0.047
381	gene5292	LOC9267344	2	+	6343310	6343398	6342257	6342458	6343679	6343824	381	1	1	0	3	188	100	0.2749024493	0.8786580101	0.347	0	0.347
383	gene5292	LOC9267344	2	+	6343269	6343398	6342257	6342458	6343679	6343824	383	1	1	0	3	200	100	0.2733700068	0.8786580101	0.333	0	0.333
384	gene5292	LOC9267344	2	+	6343356	6343398	6342258	6342458	6343679	6343824	384	1	1	0	3	142	100	0.2818556382	0.8786580101	0.413	0	0.413
38	gene61	LOC4326160	1	+	425817	425856	425567	425755	426501	426785	38	0	9	2	15	139	100	0.2943202641	0.8786580101	0	0.088	-0.088
393	gene15127	LOC4337765	5	+	2395449	2395546	2393587	2393824	2396191	2396302	393	62	0	88	2	197	100	0.2541945454	0.8786580101	1	0.957	0.043
396	gene8392	LOC4331548	3	+	2056059	2056127	2055442	2055953	2056227	2056658	396	16	173	31	462	168	100	0.3280705716	0.8786580101	0.052	0.038	0.014
398	gene8797	LOC4331944	3	-	5089200	5089255	5088074	5088363	5090133	5090302	398	33	1	60	0	155	100	0.2836574752	0.8786580101	0.955	1	-0.045
399	gene8797	LOC4331944	3	-	5089188	5089255	5088074	5088363	5090133	5090352	399	36	1	65	0	167	100	0.2855523464	0.8786580101	0.956	1	-0.044
3	gene12535	LOC107278355	4	+	12393456	12394372	12392530	12393364	12394503	12394695	3	25	0	22	1	200	100	0.3510045881	0.8786580101	1	0.917	0.083
417	gene32013	LOC9271078	12	+	15136195	15136261	15135313	15135358	15137518	15137580	417	17	1	17	0	166	100	0.3833725992	0.8786580101	0.911	1	-0.089
427	gene31323	LOC4351526	12	+	2602829	2603350	2602331	2602596	2604250	2604841	427	34	11	48	26	200	100	0.2239522452	0.8786580101	0.607	0.48	0.127
42	gene18956	LOC4341105	6	+	17498638	17498718	17498334	17498460	17498825	17498916	42	16	692	6	483	180	100	0.3797756047	0.8786580101	0.013	0.007	0.006
443	gene16215	LOC4338711	5	-	19365228	19365280	19364390	19364818	19365658	19365860	443	1	18	0	34	152	100	0.3189531823	0.8786580101	0.035	0	0.035
444	gene8210	LOC4331367	3	+	675681	675902	675458	675541	676049	676188	444	43	0	44	2	200	100	0.1738912853	0.8786580101	1	0.917	0.083
458	gene26410	LOC9271375	9	+	19923270	19923358	19922984	19923183	19925010	19925817	458	11	8	23	7	188	100	0.1808853364	0.8786580101	0.422	0.636	-0.214
45	gene30101	LOC4350598	11	+	18609099	18609180	18608157	18608922	18610164	18610230	45	0	2	1	0	181	100	0.2106766661	0.8786580101	0	1	-1
463	gene18003	LOC4340317	6	+	4095479	4095570	4094089	4094247	4096318	4096472	463	107	2	110	0	191	100	0.2136496896	0.8786580101	0.966	1	-0.034
468	gene10311	LOC107278052	3	-	21460947	21461117	21460560	21460665	21461240	21461338	468	8	1	11	0	200	100	0.3388829755	0.8786580101	0.8	1	-0.2
469	gene10311	LOC107278052	3	-	21460790	21461107	21460560	21460665	21461240	21461967	469	9	1	11	0	200	100	0.3606842453	0.8786580101	0.818	1	-0.182
470	gene10311	LOC107278052	3	-	21460947	21461033	21460560	21460665	21461240	21461350	470	2	1	3	0	186	100	0.3912693126	0.8786580101	0.518	1	-0.482
471	gene10311	LOC107278052	3	-	21460947	21461107	21460560	21460665	21461240	21461338	471	6	1	9	0	200	100	0.331470086	0.8786580101	0.75	1	-0.25
472	gene10311	LOC107278052	3	-	21460790	21461033	21460560	21460665	21461240	21461967	472	4	1	5	0	200	100	0.3910930003	0.8786580101	0.667	1	-0.333
476	gene16082	LOC107281147	5	+	17786939	17787037	17786283	17786418	17788173	17788317	476	0	3	3	8	198	100	0.3338080425	0.8786580101	0	0.159	-0.159
48	gene17993	LOC4340310	6	+	4018442	4018618	4017524	4017874	4018777	4018844	48	50	6	48	2	200	100	0.1974405677	0.8786580101	0.806	0.923	-0.117
512	gene2957	LOC4325546	1	-	31316586	31316659	31315439	31315622	31317518	31317602	512	3	1	4	0	173	100	0.389512634	0.8786580101	0.634	1	-0.366
513	gene2957	LOC4325546	1	-	31316586	31316659	31315439	31315622	31317343	31317623	513	3	1	4	0	173	100	0.389512634	0.8786580101	0.634	1	-0.366
52	gene18219	LOC4340506	6	-	6104095	6104184	6103834	6103971	6104294	6104382	52	1	1	2	0	189	100	0.3857745037	0.8786580101	0.346	1	-0.654
532	gene3245	LOC4324135	1	+	33642273	33642451	33641732	33642185	33643057	33643537	532	4	3	7	19	200	100	0.1602807998	0.8786580101	0.4	0.156	0.244
533	gene3245	LOC4324135	1	+	33642286	33642451	33641732	33642185	33643057	33643537	533	3	3	5	19	200	100	0.1882185329	0.8786580101	0.333	0.116	0.217
53	gene18219	LOC4340506	6	-	6104095	6104171	6103751	6103971	6104294	6104382	53	1	1	2	0	176	100	0.3849603127	0.8786580101	0.362	1	-0.638
548	gene2724	LOC4327824	1	-	29488643	29488742	29488357	29488564	29490599	29490689	548	46	42	109	67	199	100	0.1366387426	0.8786580101	0.355	0.45	-0.095
551	gene8598	LOC4331748	3	+	3667673	3667808	3664583	3665002	3667853	3667876	551	3	0	1	1	200	100	0.3037568581	0.8786580101	1	0.333	0.667
55	gene21531	LOC9271659	7	-	19194784	19194932	19193930	19194435	19195334	19195404	55	9	3	15	2	200	100	0.3884203154	0.8786580101	0.6	0.789	-0.189
562	gene27547	LOC4348481	10	-	11808328	11808442	11807888	11808154	11808723	11808828	562	36	33	102	73	200	100	0.3909058376	0.8786580101	0.353	0.411	-0.058
564	gene3505	LOC4327454	1	-	35819234	35819316	35817500	35818562	35820507	35820862	564	23	63	25	92	182	100	0.3784186048	0.8786580101	0.167	0.13	0.037
565	gene23277	LOC4344873	8	-	5586548	5587210	5584217	5585154	5587374	5587454	565	13	1	23	0	200	100	0.2712529884	0.8786580101	0.867	1	-0.133
573	gene1700	LOC4324023	1	+	17909419	17909439	17907343	17907588	17909530	17909576	573	2	158	0	181	120	100	0.2626032695	0.8786580101	0.01	0	0.01
577	gene1606	LOC9266898	1	+	16047212	16047332	16046654	16046935	16048105	16048483	577	78	3	47	0	200	100	0.1627105817	0.8786580101	0.929	1	-0.071
57	gene28153	LOC4348996	10	+	18813950	18814030	18813646	18813862	18815782	18816419	57	0	22	2	39	180	100	0.3496423807	0.8786580101	0	0.028	-0.028
588	gene9828	LOC4332907	3	-	14216219	14216303	14215083	14215264	14216403	14216472	588	41	3	77	2	184	100	0.2795652151	0.8786580101	0.881	0.954	-0.073
590	gene24134	LOC4345624	8	-	20619814	20619897	20619500	20619598	20619981	20620129	590	2	3	4	1	183	100	0.2462175315	0.8786580101	0.267	0.686	-0.419
594	gene24253	LOC4345731	8	-	22085963	22086078	22085403	22085609	22086397	22086695	594	38	1	46	0	200	100	0.3373533878	0.8786580101	0.95	1	-0.05
597	gene19833	LOC4341897	6	+	28700588	28700711	28699780	28699943	28701181	28701286	597	15	176	17	304	200	100	0.2588079624	0.8786580101	0.041	0.027	0.014
601	gene648	LOC4327298	1	-	4886459	4886604	4885483	4885675	4886870	4887067	601	3	1	17	1	200	100	0.3423297941	0.8786580101	0.6	0.895	-0.295
602	gene13652	LOC4336379	4	-	25578467	25578584	25577117	25578289	25579464	25579627	602	4	13	4	26	200	100	0.3924916797	0.8786580101	0.133	0.071	0.062
61	gene19062	LOC4341189	6	+	19546032	19546153	19544563	19544765	19547037	19547554	61	50	5	78	4	200	100	0.3477217256	0.8786580101	0.833	0.907	-0.074
642	gene15696	LOC4338259	5	+	10900374	10900469	10899661	10900184	10900543	10900911	642	8	16	5	23	195	100	0.2099524678	0.8786580101	0.204	0.1	0.104
649	gene31370	LOC4351564	12	+	3014135	3014213	3013299	3013874	3014313	3014574	649	5	1	4	4	178	100	0.2320746787	0.8786580101	0.737	0.36	0.377
662	gene15836	LOC4338376	5	+	14191775	14191905	14191542	14191666	14192020	14192085	662	7	61	15	85	200	100	0.3776995876	0.8786580101	0.054	0.081	-0.027
679	gene29692	LOC4350282	11	-	10082192	10082233	10081862	10082064	10084152	10084947	679	0	2	1	1	141	100	0.3675263915	0.8786580101	0	0.415	-0.415
67	gene12175	LOC4335036	4	+	4276827	4276915	4274886	4275162	4277691	4277951	67	5	2	5	8	188	100	0.1826029539	0.8786580101	0.571	0.25	0.321
681	gene2411	LOC4324173	1	-	26525936	26526003	26525579	26525654	26526414	26526480	681	46	0	39	1	167	100	0.3546812068	0.8786580101	1	0.959	0.041
686	gene13383	LOC4336122	4	-	23514716	23514810	23514352	23514567	23514960	23515194	686	15	0	8	1	194	100	0.2741884028	0.8786580101	1	0.805	0.195
687	gene17768	LOC4340110	6	+	2419900	2419984	2417984	2418801	2421582	2421658	687	1	1	16	2	184	100	0.28650472	0.8786580101	0.352	0.813	-0.461
68	gene12175	LOC4335036	4	+	4276861	4276972	4275035	4275162	4277691	4277951	68	5	2	5	8	200	100	0.1823511652	0.8786580101	0.556	0.238	0.318
700	gene7618	LOC107278246	2	-	32343484	32343616	32338978	32339630	32347165	32347238	700	15	0	14	1	200	100	0.3762969135	0.8786580101	1	0.875	0.125
701	gene16870	LOC4339301	5	+	25460621	25460714	25459962	25460100	25461328	25461449	701	78	3	78	7	193	100	0.2261772097	0.8786580101	0.931	0.852	0.079
709	gene6579	LOC4329838	2	+	22934812	22935068	22934192	22934327	22935542	22935820	709	21	0	23	2	200	100	0.1986989194	0.8786580101	1	0.852	0.148
70	gene20059	LOC9266840	6	+	30590395	30590500	30589847	30589984	30591202	30591327	70	19	10	25	6	200	100	0.1960993831	0.8786580101	0.487	0.676	-0.189
710	gene6579	LOC4329838	2	+	22934543	22935068	22934193	22934327	22935542	22935820	710	36	0	41	2	200	100	0.1952690471	0.8786580101	1	0.911	0.089
714	gene1756	LOC9271859	1	+	18586248	18586370	18585728	18586086	18586462	18586550	714	44	1	29	3	200	100	0.1887848788	0.8786580101	0.957	0.829	0.128
715	gene1756	LOC9271859	1	+	18586248	18586366	18585728	18586086	18586462	18586550	715	39	1	24	3	200	100	0.1715620245	0.8786580101	0.951	0.8	0.151
71	gene20059	LOC9266840	6	+	30590398	30590500	30589765	30589984	30591202	30591327	71	19	10	25	6	200	100	0.1960993831	0.8786580101	0.487	0.676	-0.189
727	gene27258	LOC4348242	10	+	6541010	6541108	6540761	6540916	6541748	6541847	727	31	62	24	71	198	100	0.2274351139	0.8786580101	0.202	0.146	0.056
72	gene20827	LOC4342717	7	-	6224085	6224580	6222584	6223008	6225087	6225241	72	63	44	52	24	200	100	0.1900215817	0.8786580101	0.417	0.52	-0.103
730	gene22715	LOC9270019	7	-	29556848	29557076	29556692	29556752	29557723	29558033	730	26	2	16	0	200	100	0.2871241301	0.8786580101	0.867	1	-0.133
731	gene22715	LOC9270019	7	-	29556848	29557109	29556692	29556752	29557723	29557798	731	28	2	16	0	200	100	0.304075819	0.8786580101	0.875	1	-0.125
732	gene22715	LOC9270019	7	-	29556848	29557079	29556692	29556752	29557723	29558033	732	27	2	16	0	200	100	0.2956997602	0.8786580101	0.871	1	-0.129
741	gene23667	LOC4345219	8	+	12384699	12385119	12381551	12383972	12385207	12385477	741	4	0	1	1	200	100	0.2517579501	0.8786580101	1	0.333	0.667
742	gene23667	LOC4345219	8	+	12385207	12385468	12381551	12383972	12385857	12386150	742	7	11	10	8	200	100	0.3314577513	0.8786580101	0.241	0.385	-0.144
743	gene23667	LOC4345219	8	+	12385207	12385477	12381551	12383972	12385857	12386150	743	7	11	10	8	200	100	0.3314577513	0.8786580101	0.241	0.385	-0.144
744	gene23667	LOC4345219	8	+	12384693	12385119	12381551	12383972	12385207	12385477	744	4	0	1	1	200	100	0.2517579501	0.8786580101	1	0.333	0.667
745	gene10107	LOC4333145	3	+	17675959	17676007	17675688	17675814	17676105	17676330	745	24	0	34	2	148	100	0.2432476935	0.8786580101	1	0.92	0.08
749	gene26537	LOC9271537	9	+	20907137	20907486	20905407	20906900	20907656	20907803	749	5	7	9	4	200	100	0.1842671729	0.8786580101	0.263	0.529	-0.266
750	gene26537	LOC9271537	9	+	20907137	20907439	20905407	20906900	20907656	20907803	750	5	7	9	4	200	100	0.1842671729	0.8786580101	0.263	0.529	-0.266
756	gene23315	LOC4344909	8	+	5951165	5951355	5942644	5942853	5951645	5951717	756	4	0	15	4	200	100	0.3374679711	0.8786580101	1	0.652	0.348
757	gene23315	LOC4344909	8	+	5950813	5950968	5942644	5942853	5951165	5951355	757	1	1	1	6	200	100	0.382281255	0.8786580101	0.333	0.077	0.256
758	gene2589	LOC4324116	1	+	28346886	28347005	28345846	28346412	28347688	28349254	758	13	9	27	10	200	100	0.2852802085	0.8786580101	0.419	0.574	-0.155
75	gene10862	LOC4333824	3	+	28118515	28118728	28118316	28118430	28119694	28119871	75	79	1	130	6	200	100	0.1949337768	0.8786580101	0.975	0.915	0.06
768	gene13278	LOC4336019	4	-	22776373	22777840	22775583	22775758	22778230	22778435	768	28	5	42	3	200	100	0.2420915243	0.8786580101	0.737	0.875	-0.138
772	gene701	LOC9272131	1	+	5419864	5420039	5419191	5419298	5420133	5420810	772	9	2	3	3	200	100	0.2128089032	0.8786580101	0.692	0.333	0.359
781	gene3470	LOC4327428	1	-	35521304	35521373	35520902	35521013	35521686	35521752	781	101	0	115	2	169	100	0.2671318604	0.8786580101	1	0.971	0.029
782	gene6358	LOC4329650	2	-	20931882	20932195	20931225	20931599	20932585	20932769	782	3	12	12	19	200	100	0.2094037875	0.8786580101	0.111	0.24	-0.129
794	gene32619	LOC4352680	12	+	24816528	24816570	24815586	24815729	24817083	24817413	794	2	2	5	1	142	100	0.3254830896	0.8786580101	0.413	0.779	-0.366
79	gene22077	LOC4343803	7	+	24408370	24408430	24407795	24407886	24408849	24409042	79	25	0	21	1	160	100	0.3379913139	0.8786580101	1	0.929	0.071
803	gene29749	LOC9271777	11	-	11519227	11519305	11518405	11518728	11519701	11521808	803	26	25	14	22	178	100	0.2714956862	0.8786580101	0.369	0.263	0.106
80	gene31314	LOC4351519	12	+	2568706	2568802	2568547	2568626	2569329	2569869	80	14	21	7	21	196	100	0.2158464963	0.8786580101	0.254	0.145	0.109
811	gene17244	LOC9268415	5	+	28211204	28211292	28210314	28211132	28211495	28211610	811	1	1	2	0	188	100	0.3857174278	0.8786580101	0.347	1	-0.653
814	gene7822	LOC9266998	2	-	34031910	34031952	34031735	34031812	34032047	34032131	814	8	8	4	11	142	100	0.1974878092	0.8786580101	0.413	0.204	0.209
815	gene10284	LOC9270555	3	+	21182467	21182603	21182085	21182135	21182980	21183130	815	15	2	13	0	200	100	0.2215887678	0.8786580101	0.789	1	-0.211
824	gene20150	LOC4342164	7	+	38221	38268	36616	36732	40043	40287	824	24	23	19	31	147	100	0.2010388158	0.8786580101	0.415	0.294	0.121
826	gene32240	LOC4352332	12	-	19833456	19833564	19833246	19833320	19834024	19834178	826	41	2	38	0	200	100	0.1844199782	0.8786580101	0.911	1	-0.089
828	gene12676	LOC4335497	4	-	15395988	15396096	15388678	15390135	15397145	15397239	828	41	6	36	9	200	100	0.3584184802	0.8786580101	0.774	0.667	0.107
832	gene12676	LOC4335497	4	-	15395988	15396334	15388678	15390135	15397145	15397239	832	49	6	43	9	200	100	0.350862589	0.8786580101	0.803	0.705	0.098
844	gene18407	LOC107277380	6	-	7927719	7927871	7927313	7927449	7928010	7928761	844	3	0	1	1	200	100	0.3037568581	0.8786580101	1	0.333	0.667
846	gene18407	LOC107277380	6	-	7927715	7927871	7927313	7927449	7928010	7928761	846	3	0	1	1	200	100	0.3037568581	0.8786580101	1	0.333	0.667
854	gene18417	LOC4340666	6	-	8031859	8031917	8030982	8031126	8032007	8032288	854	2	1	0	2	158	100	0.2091167256	0.8786580101	0.559	0	0.559
855	gene18417	LOC4340666	6	-	8031859	8031917	8031226	8031427	8032007	8032288	855	2	0	0	1	158	100	0.2247446928	0.8786580101	1	0	1
856	gene18417	LOC4340666	6	-	8031859	8031917	8031226	8031411	8032007	8032288	856	2	1	0	1	158	100	0.3853610213	0.8786580101	0.559	0	0.559
85	gene15769	LOC107280854	5	+	12996741	12996803	12996154	12996249	12996912	12997459	85	2	11	1	20	162	100	0.3271644692	0.8786580101	0.101	0.03	0.071
862	gene28918	LOC9269474	11	-	1403031	1403187	1401840	1402272	1403287	1404159	862	3	1	5	0	200	100	0.3434153819	0.8786580101	0.6	1	-0.4
866	gene9823	LOC4332903	3	+	14179911	14180187	14179057	14179097	14180417	14180598	866	54	39	41	20	200	100	0.2561469313	0.8786580101	0.409	0.506	-0.097
877	gene13849	LOC107276680	4	-	27343109	27343175	27342923	27342999	27343299	27343531	877	11	1	19	0	166	100	0.2771219742	0.8786580101	0.869	1	-0.131
886	gene13141	LOC9272241	4	+	21654330	21654472	21653642	21653747	21654587	21654686	886	3	1	1	3	200	100	0.2098923074	0.8786580101	0.6	0.143	0.457
898	gene25064	LOC9272124	9	-	1613494	1613550	1612587	1612684	1613727	1613825	898	32	10	27	13	156	100	0.3901716723	0.8786580101	0.672	0.571	0.101
900	gene25064	LOC9272124	9	-	1613494	1613637	1612587	1612684	1613727	1613825	900	147	10	129	13	200	100	0.3733061482	0.8786580101	0.88	0.832	0.048
908	gene32472	LOC4352540	12	-	23171078	23171197	23169492	23170352	23171597	23172056	908	0	8	1	7	200	100	0.3583022765	0.8786580101	0	0.067	-0.067
90	gene12182	LOC9270447	4	+	4349701	4349757	4349411	4349492	4350060	4350849	90	3	0	3	2	156	100	0.2676920334	0.8786580101	1	0.49	0.51
915	gene7065	LOC4330301	2	+	27550584	27550652	27549672	27549791	27550801	27550943	915	3	13	5	9	168	100	0.314567086	0.8786580101	0.121	0.249	-0.128
929	gene15163	LOC4337807	5	-	2750821	2750873	2749086	2749931	2751436	2751498	929	13	12	25	12	152	100	0.2283444883	0.8786580101	0.416	0.578	-0.162
931	gene15163	LOC4337807	5	-	2751436	2751498	2750821	2750873	2751590	2751838	931	27	2	18	5	162	100	0.1349569088	0.8786580101	0.893	0.69	0.203
932	gene15163	LOC4337807	5	-	2751436	2751498	2749086	2749931	2751590	2751838	932	37	3	30	5	162	100	0.3589669297	0.8786580101	0.884	0.787	0.097
933	gene15163	LOC4337807	5	-	2749086	2749569	2748510	2748731	2749858	2751498	933	172	0	162	2	200	100	0.2896329207	0.8786580101	1	0.976	0.024
934	gene15163	LOC4337807	5	-	2749086	2749555	2748510	2748731	2749858	2749931	934	168	0	153	2	200	100	0.2688609883	0.8786580101	1	0.975	0.025
937	gene15163	LOC4337807	5	-	2749488	2749555	2749086	2749177	2749858	2751498	937	18	9	17	14	167	100	0.3683539537	0.8786580101	0.545	0.421	0.124
938	gene15163	LOC4337807	5	-	2749086	2749177	2748510	2748731	2749858	2751498	938	63	0	74	2	191	100	0.2110497069	0.8786580101	1	0.951	0.049
948	gene29129	LOC4349846	11	-	2914360	2914446	2911256	2912519	2917917	2918229	948	26	3	23	6	186	100	0.2915155314	0.8786580101	0.823	0.673	0.15
94	gene3104	LOC4325593	1	+	32418899	32418967	32418488	32418593	32419171	32420220	94	6	1	9	0	168	100	0.3275713555	0.8786580101	0.781	1	-0.219
954	gene8382	LOC4331537	3	-	1975058	1975135	1971565	1974027	1976510	1976609	954	5	3	5	0	177	100	0.1399886987	0.8786580101	0.485	1	-0.515
955	gene8382	LOC4331537	3	-	1971389	1971483	1970731	1971145	1975058	1975135	955	0	5	1	3	194	100	0.3127854011	0.8786580101	0	0.147	-0.147
960	gene29760	LOC9266258	11	-	11738074	11738166	11737568	11737719	11738569	11739409	960	20	35	16	47	192	100	0.2020556385	0.8786580101	0.229	0.151	0.078
975	gene25149	LOC4346491	9	-	3457429	3457533	3456033	3456722	3457635	3457750	975	110	20	98	10	200	100	0.1570795765	0.8786580101	0.733	0.831	-0.098
976	gene9372	LOC4332484	3	+	9933973	9934117	9933465	9933900	9934977	9935065	976	6	6	4	10	200	100	0.2829910811	0.8786580101	0.333	0.167	0.166
979	gene552	LOC4323867	1	+	4060026	4060400	4059736	4059878	4060484	4060652	979	33	5	32	9	200	100	0.3164405681	0.8786580101	0.767	0.64	0.127
982	gene8536	LOC4331687	3	-	3162759	3162854	3161757	3162470	3164970	3165063	982	2	0	2	3	195	100	0.211823021	0.8786580101	1	0.255	0.745
985	gene8536	LOC4331687	3	-	3162759	3162834	3161757	3162461	3164970	3165096	985	0	1	2	0	175	100	0.2248610321	0.8786580101	0	1	-1
991	gene22564	LOC4344247	7	-	28394138	28394490	28393089	28393904	28394681	28394783	991	12	13	24	53	200	100	0.1361521106	0.8786580101	0.316	0.185	0.131
993	gene22564	LOC4344247	7	-	28399784	28399892	28396359	28397613	28400051	28400309	993	7	1	13	7	200	100	0.24625589	0.8786580101	0.778	0.481	0.297
203	gene7558	LOC4330785	2	-	31918006	31918347	31916834	31917026	31919195	31919266	203	37	198	39	168	200	100	0.3938418621	0.8794721378	0.085	0.104	-0.019
2043	gene29355	LOC4350020	11	+	5278504	5278560	5278344	5278414	5279035	5279116	2043	16	25	22	49	156	100	0.3940894408	0.8794721378	0.291	0.223	0.068
1008	gene1827	LOC9270848	1	+	19881349	19881471	19879754	19880468	19882056	19882114	1008	94	2	120	5	200	100	0.4283872726	0.8801008288	0.959	0.923	0.036
1009	gene1827	LOC9270848	1	+	19881349	19881377	19879754	19880468	19882056	19882114	1009	50	2	67	5	128	100	0.4704135335	0.8801008288	0.951	0.913	0.038
1025	gene31685	LOC107277618	12	+	7412360	7412514	7411687	7411778	7412779	7414400	1025	33	3	42	2	200	100	0.5079589005	0.8801008288	0.846	0.913	-0.067
1026	gene31685	LOC107277618	12	+	7411358	7411399	7411214	7411284	7411687	7411778	1026	2	23	7	41	141	100	0.4228091602	0.8801008288	0.058	0.108	-0.05
1036	gene4441	LOC9266561	1	+	42962440	42962494	42960973	42961144	42964330	42965025	1036	7	2	2	0	154	100	0.5457271323	0.8801008288	0.694	1	-0.306
103	gene23307	LOC4344900	8	-	5811804	5811861	5811552	5811693	5812279	5812370	103	6	55	3	46	157	100	0.4889221708	0.8801008288	0.065	0.04	0.025
104	gene14804	LOC4337478	4	-	35131905	35131994	35131429	35131459	35132243	35132380	104	0	7	1	14	189	100	0.5417283303	0.8801008288	0	0.036	-0.036
1050	gene24932	LOC4346302	8	-	27924107	27924212	27923916	27924013	27924299	27924482	1050	169	1	244	0	200	100	0.4452838189	0.8801008288	0.988	1	-0.012
1052	gene19501	LOC9267494	6	+	25499100	25499207	25498698	25498840	25500540	25501068	1052	3	25	1	20	200	100	0.4676931628	0.8801008288	0.057	0.024	0.033
1055	gene25272	LOC9266370	9	+	5837240	5837289	5835638	5835713	5838047	5838389	1055	6	16	10	18	149	100	0.5358437638	0.8801008288	0.201	0.272	-0.071
1059	gene31737	LOC9272184	12	-	8729314	8729425	8729062	8729241	8730975	8731090	1059	16	1	11	0	200	100	0.4788678292	0.8801008288	0.889	1	-0.111
1062	gene22468	LOC4344162	7	-	27707026	27707069	27706383	27706944	27707423	27707518	1062	18	101	21	93	143	100	0.5053207552	0.8801008288	0.111	0.136	-0.025
1065	gene23410	LOC4344991	8	+	7915205	7915352	7914134	7914231	7915842	7916505	1065	14	95	13	125	200	100	0.3991244404	0.8801008288	0.069	0.049	0.02
1069	gene26169	LOC4347359	9	+	18208623	18208875	18207996	18208104	18209459	18209666	1069	34	0	68	1	200	100	0.5441882436	0.8801008288	1	0.971	0.029
1070	gene10479	LOC4333472	3	-	23588398	23588466	23588140	23588305	23588553	23588650	1070	7	0	13	1	168	100	0.5420520735	0.8801008288	1	0.886	0.114
1072	gene10479	LOC4333472	3	-	23588398	23588462	23588140	23588305	23588553	23588650	1072	7	0	10	1	164	100	0.4852801824	0.8801008288	1	0.859	0.141
1084	gene5700	LOC4329070	2	-	11189995	11190070	11189476	11189722	11192427	11193832	1084	1	3	4	4	175	100	0.4521514476	0.8801008288	0.16	0.364	-0.204
1102	gene27488	LOC4348439	10	-	11038147	11038191	11037797	11038045	11039143	11039316	1102	2	20	5	28	144	100	0.5214899192	0.8801008288	0.065	0.11	-0.045
1110	gene5842	LOC9272156	2	+	13306107	13306206	13305606	13305666	13306385	13306463	1110	2	19	1	24	199	100	0.4758376582	0.8801008288	0.05	0.021	0.029
1115	gene15464	LOC4338062	5	-	6358459	6358696	6358105	6358377	6358949	6359015	1115	123	33	146	32	200	100	0.4683466225	0.8801008288	0.651	0.695	-0.044
1123	gene29022	LOC4349753	11	-	2065266	2065461	2063905	2064342	2065596	2066578	1123	7	20	8	14	200	100	0.4423029011	0.8801008288	0.149	0.222	-0.073
1125	gene16768	LOC4339215	5	+	24527490	24527592	24527216	24527273	24527732	24527777	1125	25	1	20	0	200	100	0.4303471819	0.8801008288	0.926	1	-0.074
1136	gene23308	LOC4344901	8	+	5841499	5841815	5840270	5840461	5841895	5841993	1136	4	1	3	2	200	100	0.5441778755	0.8801008288	0.667	0.429	0.238
1138	gene23202	LOC4344813	8	-	4611456	4611560	4610499	4610926	4611671	4611916	1138	5	9	4	13	200	100	0.4746320726	0.8801008288	0.217	0.133	0.084
1142	gene2252	LOC4326630	1	-	24787611	24787729	24785403	24787457	24787928	24788243	1142	0	2	4	9	200	100	0.4066403086	0.8801008288	0	0.182	-0.182
1150	gene29822	LOC4350380	11	+	13523723	13523829	13521945	13522248	13524847	13525084	1150	51	43	40	43	200	100	0.4246659179	0.8801008288	0.372	0.317	0.055
1158	gene14210	LOC9269006	4	-	30636923	30636995	30635692	30635772	30637134	30637226	1158	18	2	16	4	172	100	0.3984780839	0.8801008288	0.84	0.699	0.141
1163	gene19568	LOC4341642	6	-	26248609	26248750	26247166	26247375	26249789	26249879	1163	1	43	3	58	200	100	0.4985560333	0.8801008288	0.011	0.025	-0.014
1171	gene14842	LOC4337517	4	-	35446787	35446959	35446560	35446689	35447169	35447276	1171	10	25	5	20	200	100	0.458431695	0.8801008288	0.167	0.111	0.056
1200	gene18974	LOC4341119	6	+	17815409	17815475	17812068	17813737	17815727	17816170	1200	20	0	40	1	166	100	0.5344047014	0.8801008288	1	0.96	0.04
1205	gene3009	LOC107279874	1	-	31674560	31675466	31672924	31674478	31676094	31676153	1205	131	14	122	10	200	100	0.5441173361	0.8801008288	0.824	0.859	-0.035
1210	gene25672	LOC4346933	9	+	12894723	12894811	12894400	12894460	12894970	12895123	1210	2	0	7	2	188	100	0.54773022	0.8801008288	1	0.651	0.349
1218	gene24500	LOC4345940	8	-	24649226	24649367	24648382	24648840	24649460	24649526	1218	40	3	28	1	200	100	0.5414913731	0.8801008288	0.87	0.933	-0.063
1221	gene24158	LOC9268930	8	+	20895039	20895138	20894924	20894980	20899228	20902609	1221	4	1	4	0	199	100	0.4428872595	0.8801008288	0.668	1	-0.332
1222	gene24158	LOC9268930	8	+	20895049	20895138	20894924	20894980	20899228	20902609	1222	4	1	4	0	189	100	0.4418272124	0.8801008288	0.679	1	-0.321
1232	gene1036	LOC4327706	1	-	8398354	8398374	8397772	8398030	8398478	8398613	1232	6	75	7	137	120	100	0.4455493097	0.8801008288	0.063	0.041	0.022
1233	gene21739	LOC4343507	7	-	21442100	21442308	21441780	21442018	21443624	21443752	1233	23	1	12	0	200	100	0.5377897285	0.8801008288	0.92	1	-0.08
1239	gene32034	LOC4352171	12	+	15846338	15847364	15846203	15846259	15847549	15847763	1239	55	3	65	2	200	100	0.5515027433	0.8801008288	0.902	0.942	-0.04
1242	gene32034	LOC4352171	12	+	15846386	15847364	15846203	15846259	15847549	15847763	1242	50	3	61	2	200	100	0.5302770601	0.8801008288	0.893	0.938	-0.045
1247	gene32034	LOC4352171	12	+	15847292	15847364	15846203	15846259	15847549	15847763	1247	11	3	14	2	172	100	0.5397988756	0.8801008288	0.681	0.803	-0.122
1257	gene28325	LOC4349154	10	+	20284116	20284162	20283708	20283765	20284359	20284439	1257	73	2	94	1	146	100	0.4529716542	0.8801008288	0.962	0.985	-0.023
1258	gene28325	LOC4349154	10	+	20284116	20284262	20283708	20283765	20284359	20284439	1258	101	2	122	1	200	100	0.4843532549	0.8801008288	0.962	0.984	-0.022
1271	gene21806	LOC4343562	7	+	22103319	22103391	22101903	22103231	22103982	22104055	1271	0	3	1	5	172	100	0.5313419678	0.8801008288	0	0.104	-0.104
1285	gene31734	LOC4351897	12	-	8673334	8673648	8672587	8672665	8679144	8679518	1285	150	0	244	2	200	100	0.5253538438	0.8801008288	1	0.984	0.016
1308	gene11157	LOC4334102	3	+	30771016	30771061	30770786	30770901	30771168	30771234	1308	18	4	23	8	145	100	0.5251187619	0.8801008288	0.756	0.665	0.091
1321	gene1138	LOC4325165	1	+	9373426	9373642	9373228	9373309	9373884	9374282	1321	116	1	103	2	200	100	0.521361244	0.8801008288	0.983	0.963	0.02
1334	gene27331	LOC9266737	10	+	8661772	8661876	8660441	8660778	8662505	8664126	1334	12	6	26	8	200	100	0.4668164581	0.8801008288	0.5	0.619	-0.119
1340	gene681	LOC4327327	1	+	5223249	5223461	5222849	5222956	5223988	5224135	1340	1	2	2	1	200	100	0.4889405385	0.8801008288	0.2	0.5	-0.3
1349	gene12373	LOC4335201	4	-	8217501	8217589	8216602	8216895	8218885	8218953	1349	202	5	208	8	188	100	0.4501629868	0.8801008288	0.956	0.933	0.023
1351	gene4942	LOC4328399	2	-	3418062	3418219	3417588	3417778	3418349	3418453	1351	11	13	11	21	200	100	0.3952742348	0.8801008288	0.297	0.208	0.089
135	gene2356	LOC4326565	1	+	25865762	25866221	25865288	25865637	25866310	25866396	135	6	29	7	49	200	100	0.5480731454	0.8801008288	0.094	0.067	0.027
1393	gene1478	LOC9266323	1	+	14256545	14256608	14256242	14256354	14257321	14257636	1393	10	1	8	0	163	100	0.4524470879	0.8801008288	0.86	1	-0.14
1395	gene15546	LOC4338131	5	-	7460085	7460165	7458245	7458373	7460286	7460421	1395	3	82	2	102	180	100	0.5107456523	0.8801008288	0.02	0.011	0.009
1396	gene9883	LOC9268085	3	-	14752640	14752749	14752280	14752445	14753008	14753086	1396	26	13	14	10	200	100	0.5160146706	0.8801008288	0.5	0.412	0.088
1406	gene8266	LOC9270943	3	+	1082878	1082921	1081650	1082213	1085191	1085300	1406	1	1	5	1	143	100	0.4545673326	0.8801008288	0.412	0.778	-0.366
1412	gene30921	LOC4351215	11	-	28851543	28851859	28851276	28851441	28852314	28852392	1412	9	55	15	67	200	100	0.4990204579	0.8801008288	0.076	0.101	-0.025
1416	gene9553	LOC9272128	3	+	11415292	11415539	11415123	11415207	11415855	11416245	1416	18	0	29	1	200	100	0.4894276148	0.8801008288	1	0.935	0.065
1427	gene30749	LOC4351072	11	+	26778729	26778905	26777793	26778256	26779402	26779517	1427	8	0	14	1	200	100	0.5283789921	0.8801008288	1	0.875	0.125
142	gene3010	LOC4325136	1	-	31685616	31685711	31685082	31685147	31685925	31686097	142	5	17	10	20	195	100	0.4140453603	0.8801008288	0.131	0.204	-0.073
1438	gene11034	LOC9272535	3	-	29761932	29762077	29761540	29761616	29762612	29763106	1438	6	5	6	9	200	100	0.4814402841	0.8801008288	0.375	0.25	0.125
1446	gene9212	LOC4332328	3	-	8606292	8606332	8606033	8606116	8606518	8606613	1446	4	0	11	2	140	100	0.4545377063	0.8801008288	1	0.797	0.203
1452	gene1505	LOC107277700	1	-	14581415	14581661	14581224	14581311	14587206	14587270	1452	1	0	2	2	200	100	0.488067145	0.8801008288	1	0.333	0.667
1454	gene5640	LOC4329020	2	+	10376730	10376869	10376198	10376403	10377032	10377156	1454	3	84	5	89	200	100	0.5516755688	0.8801008288	0.018	0.027	-0.009
1455	gene18118	LOC9267059	6	+	5222198	5222245	5221437	5221683	5222511	5222566	1455	6	12	10	13	147	100	0.5213354519	0.8801008288	0.254	0.344	-0.09
1460	gene23149	LOC4344767	8	+	4105651	4105785	4105293	4105545	4105948	4106900	1460	2	1	1	2	200	100	0.4889405385	0.8801008288	0.5	0.2	0.3
1466	gene16479	LOC9268261	5	+	22193284	22193364	22192527	22192905	22194097	22198448	1466	8	0	19	2	180	100	0.3961892285	0.8801008288	1	0.841	0.159
1480	gene15013	LOC4337655	5	-	1185374	1185402	1185178	1185222	1185745	1185821	1480	1	1	0	1	128	100	0.534290773	0.8801008288	0.439	0	0.439
1490	gene11122	LOC9266678	3	+	30506081	30506353	30505931	30506009	30506450	30507134	1490	2	4	0	2	200	100	0.4095127654	0.8801008288	0.2	0	0.2
1524	gene29698	LOC4350288	11	-	10236719	10236803	10235707	10236176	10236886	10236961	1524	51	2	17	0	184	100	0.4353222371	0.8801008288	0.933	1	-0.067
1535	gene14476	LOC4337168	4	+	32605244	32605415	32604992	32605160	32606169	32608666	1535	8	35	20	120	200	100	0.5015571192	0.8801008288	0.103	0.077	0.026
1544	gene8824	LOC9271741	3	+	5308827	5309116	5304938	5307482	5309598	5309669	1544	4	1	4	0	200	100	0.4429894093	0.8801008288	0.667	1	-0.333
1559	gene24184	LOC4345664	8	-	21175031	21175133	21174354	21174492	21175367	21175449	1559	25	86	35	97	200	100	0.4758203391	0.8801008288	0.127	0.153	-0.026
155	gene1280	LOC4325787	1	+	11130947	11131039	11130171	11130706	11131177	11131265	155	25	3	36	2	192	100	0.4343311097	0.8801008288	0.813	0.904	-0.091
1561	gene23348	LOC4344943	8	+	6322896	6323123	6322439	6322527	6323415	6324376	1561	8	13	11	11	200	100	0.4442816847	0.8801008288	0.235	0.333	-0.098
1562	gene23348	LOC4344943	8	+	6322904	6323123	6322439	6322527	6323415	6324376	1562	8	13	11	11	200	100	0.4442816847	0.8801008288	0.235	0.333	-0.098
156	gene1280	LOC4325787	1	+	11130942	11131039	11130171	11130706	11131177	11131265	156	30	3	44	2	197	100	0.4190448589	0.8801008288	0.835	0.918	-0.083
1581	gene25943	LOC4347149	9	+	16069211	16069290	16069046	16069118	16070554	16070656	1581	103	1	84	2	179	100	0.4774552634	0.8801008288	0.983	0.959	0.024
1591	gene23075	LOC4344703	8	+	3366964	3367026	3366669	3366781	3370972	3371191	1591	42	1	39	0	162	100	0.4046353951	0.8801008288	0.963	1	-0.037
1593	gene3692	LOC4324795	1	+	37462090	37462155	37461503	37461605	37462586	37462727	1593	5	25	8	25	165	100	0.4679502984	0.8801008288	0.108	0.162	-0.054
1595	gene3692	LOC4324795	1	+	37462101	37462155	37461503	37461605	37462586	37462727	1595	0	25	1	25	154	100	0.4538511268	0.8801008288	0	0.025	-0.025
1602	gene8494	LOC4331648	3	+	2874815	2874916	2873179	2873250	2875489	2875836	1602	33	3	38	6	200	100	0.4674230201	0.8801008288	0.846	0.76	0.086
1607	gene21047	LOC4342909	7	-	10181461	10181742	10181259	10181379	10181814	10182053	1607	3	1	9	1	200	100	0.5473586104	0.8801008288	0.6	0.818	-0.218
1637	gene9056	LOC9272592	3	-	7146106	7146312	7143283	7143519	7146426	7147037	1637	14	1	39	6	200	100	0.49876769	0.8801008288	0.875	0.765	0.11
1640	gene23526	LOC107281835	8	-	9489312	9489403	9488626	9488647	9491598	9492809	1640	1	1	5	1	191	100	0.4578246674	0.8801008288	0.344	0.724	-0.38
1645	gene12396	LOC9272732	4	+	8589341	8589448	8588654	8589070	8589594	8589653	1645	10	0	15	1	200	100	0.4883037419	0.8801008288	1	0.882	0.118
1646	gene12396	LOC9272732	4	+	8589351	8589448	8588654	8589070	8589594	8589653	1646	9	0	13	1	197	100	0.4830162971	0.8801008288	1	0.868	0.132
1648	gene12396	LOC9272732	4	+	8589366	8589448	8589176	8589294	8589594	8589653	1648	8	0	12	1	182	100	0.4932848445	0.8801008288	1	0.868	0.132
1650	gene12396	LOC9272732	4	+	8589176	8589263	8588653	8589070	8589341	8589448	1650	3	1	9	1	187	100	0.5464419759	0.8801008288	0.616	0.828	-0.212
1652	gene12396	LOC9272732	4	+	8589176	8589448	8588652	8589070	8589594	8589653	1652	17	0	28	1	200	100	0.4956686589	0.8801008288	1	0.933	0.067
1654	gene3822	LOC4325008	1	-	38414221	38414293	38413167	38413998	38415049	38415106	1654	37	0	58	1	172	100	0.497093774	0.8801008288	1	0.971	0.029
1665	gene31903	LOC9267586	12	+	12351302	12351543	12349442	12350951	12351913	12353615	1665	7	7	11	6	200	100	0.4279880542	0.8801008288	0.333	0.478	-0.145
1668	gene13308	LOC4336045	4	-	22941841	22941877	22941572	22941710	22942006	22942389	1668	53	34	84	43	136	100	0.4387750878	0.8801008288	0.534	0.59	-0.056
166	gene15390	LOC4338003	5	-	5260180	5260264	5258971	5259148	5261993	5262141	166	1	4	6	11	184	100	0.5475610531	0.8801008288	0.12	0.229	-0.109
1680	gene15718	LOC9271043	5	-	11260967	11261075	11257101	11258193	11261163	11261365	1680	15	2	18	1	200	100	0.5167039872	0.8801008288	0.789	0.9	-0.111
1682	gene15718	LOC9271043	5	-	11260719	11261075	11258011	11258193	11261163	11261363	1682	88	2	99	1	200	100	0.522932707	0.8801008288	0.957	0.98	-0.023
16	gene10907	LOC4333866	3	-	28568609	28568686	28567101	28567445	28568943	28571314	16	71	3	56	1	177	100	0.463649267	0.8801008288	0.93	0.969	-0.039
1702	gene22955	LOC4344610	8	-	2014654	2014752	2014460	2014532	2015053	2015156	1702	5	10	9	28	198	100	0.5207425219	0.8801008288	0.202	0.14	0.062
1710	gene1793	LOC9267136	1	-	19119446	19119620	19117942	19118212	19120540	19120673	1710	17	11	12	11	200	100	0.5506651975	0.8801008288	0.436	0.353	0.083
1719	gene25111	LOC4346453	9	-	2403303	2403357	2402987	2403059	2404197	2404366	1719	22	3	36	8	154	100	0.5099178691	0.8801008288	0.826	0.745	0.081
1720	gene25111	LOC4346453	9	-	2403303	2403386	2402987	2403059	2404197	2404366	1720	37	3	61	8	183	100	0.5016369538	0.8801008288	0.871	0.806	0.065
1724	gene25111	LOC4346453	9	-	2403466	2403516	2403303	2403357	2404197	2404366	1724	1	1	7	2	150	100	0.51837115	0.8801008288	0.4	0.7	-0.3
1727	gene25111	LOC4346453	9	-	2397444	2397458	2397163	2397296	2397554	2401651	1727	5	8	6	17	114	100	0.4588462273	0.8801008288	0.354	0.236	0.118
1728	gene25111	LOC4346453	9	-	2403303	2403516	2402987	2403059	2404197	2404366	1728	47	3	77	8	200	100	0.4908849021	0.8801008288	0.887	0.828	0.059
1730	gene25111	LOC4346453	9	-	2403303	2404125	2402987	2403059	2404197	2404366	1730	115	3	182	8	200	100	0.4471002563	0.8801008288	0.95	0.919	0.031
1744	gene8719	LOC4331862	3	-	4473528	4473589	4473077	4473141	4473765	4473864	1744	1	6	0	5	161	100	0.4428809569	0.8801008288	0.094	0	0.094
174	gene28485	LOC4349296	10	-	21443199	21443259	21442716	21442797	21443515	21443644	174	34	18	30	11	160	100	0.4273712337	0.8801008288	0.541	0.63	-0.089
1760	gene24114	LOC9267871	8	-	20397688	20398123	20396454	20396617	20399220	20399424	1760	1	4	4	5	200	100	0.3956162795	0.8801008288	0.111	0.286	-0.175
1761	gene24114	LOC9267871	8	-	20395797	20396287	20395304	20395538	20396454	20396620	1761	13	0	21	1	200	100	0.4975641254	0.8801008288	1	0.913	0.087
1773	gene7811	LOC9266501	2	+	33969243	33969325	33968963	33969149	33969479	33973071	1773	5	2	8	1	182	100	0.4272970165	0.8801008288	0.579	0.815	-0.236
1777	gene29532	LOC9270334	11	-	7398256	7398360	7397619	7397704	7398442	7398537	1777	10	59	16	70	200	100	0.5010269688	0.8801008288	0.078	0.103	-0.025
1791	gene24733	LOC4346140	8	+	26547257	26548239	26546661	26546756	26548792	26548951	1791	21	0	31	1	200	100	0.4663528212	0.8801008288	1	0.939	0.061
1800	gene3568	LOC4327512	1	+	36288135	36288160	36286841	36288006	36289175	36289645	1800	1	5	2	30	125	100	0.458339229	0.8801008288	0.138	0.051	0.087
1802	gene10696	LOC4333678	3	-	26381177	26381238	26380705	26381101	26381324	26381413	1802	14	143	7	99	161	100	0.5020096251	0.8801008288	0.057	0.042	0.015
1843	gene7242	LOC4330479	2	+	29305459	29305505	29304165	29304327	29305639	29305756	1843	1	27	0	20	146	100	0.497688572	0.8801008288	0.025	0	0.025
1845	gene30093	LOC9271860	11	+	18511718	18511792	18509075	18509278	18512052	18512629	1845	4	68	3	82	174	100	0.5526983598	0.8801008288	0.033	0.021	0.012
1847	gene30133	LOC9266976	11	-	19121535	19121589	19120780	19121021	19121717	19121871	1847	1	10	0	5	154	100	0.5522885564	0.8801008288	0.061	0	0.061
1848	gene30133	LOC9266976	11	-	19119816	19119940	19118489	19118925	19120780	19121021	1848	12	9	8	9	200	100	0.549352646	0.8801008288	0.4	0.308	0.092
1854	gene21233	LOC4343067	7	-	14521489	14521561	14520877	14520972	14521766	14521808	1854	19	0	21	1	172	100	0.4022889903	0.8801008288	1	0.924	0.076
1864	gene21410	LOC4343229	7	-	17428672	17428712	17427887	17428003	17429152	17429426	1864	1	59	0	82	140	100	0.4874110937	0.8801008288	0.012	0	0.012
1865	gene21410	LOC4343229	7	-	17428672	17428720	17427887	17428003	17429152	17429426	1865	3	59	2	82	148	100	0.4386125077	0.8801008288	0.033	0.016	0.017
1872	gene3737	LOC9270135	1	-	37784031	37784086	37783020	37783830	37785260	37785419	1872	3	37	6	40	155	100	0.4116113242	0.8801008288	0.05	0.088	-0.038
187	gene13935	LOC4336652	4	+	28079422	28079513	28079034	28079283	28079644	28079703	187	5	24	6	18	191	100	0.5004134483	0.8801008288	0.098	0.149	-0.051
1884	gene3974	LOC4324867	1	-	39624368	39624646	39623255	39623317	39633680	39633813	1884	2	60	4	64	200	100	0.4830720649	0.8801008288	0.016	0.03	-0.014
188	gene13935	LOC4336652	4	+	28080676	28080772	28079644	28079703	28080931	28081252	188	24	4	22	6	196	100	0.5000968584	0.8801008288	0.754	0.652	0.102
1893	gene18255	LOC4340539	6	-	6466151	6466293	6463489	6465800	6466736	6466810	1893	1	1	1	0	200	100	0.5408093925	0.8801008288	0.333	1	-0.667
1897	gene25388	LOC9266360	9	+	8537127	8537405	8534580	8534911	8538747	8538882	1897	9	1	7	0	200	100	0.4672740697	0.8801008288	0.818	1	-0.182
18	gene14285	LOC4336986	4	+	31211853	31211997	31205343	31205865	31212715	31212956	18	75	3	89	2	200	100	0.5453295372	0.8801008288	0.926	0.957	-0.031
1914	gene25700	LOC9269780	9	-	13218426	13218549	13216111	13217280	13219063	13221894	1914	4	2	1	2	200	100	0.4082850046	0.8801008288	0.5	0.2	0.3
1930	gene5911	LOC4329276	2	-	15001238	15001296	15000086	15001099	15001401	15001461	1930	4	0	9	2	158	100	0.4099412816	0.8801008288	1	0.74	0.26
1931	gene5911	LOC4329276	2	-	15001238	15001296	15000086	15001045	15001401	15001461	1931	4	2	9	2	158	100	0.5265658573	0.8801008288	0.559	0.74	-0.181
1938	gene5899	LOC107280082	2	+	14578618	14578690	14578338	14578460	14579642	14579690	1938	1	1	0	1	172	100	0.5291076773	0.8801008288	0.368	0	0.368
194	gene1628	LOC4325231	1	+	16499942	16500051	16498548	16498635	16502928	16503330	194	6	1	5	0	200	100	0.4669126717	0.8801008288	0.75	1	-0.25
1951	gene10141	LOC4333174	3	+	18031389	18033859	18027841	18028018	18036744	18036870	1951	153	24	160	30	200	100	0.5501420425	0.8801008288	0.761	0.727	0.034
1955	gene21733	LOC9272442	7	-	21393090	21393241	21392699	21392766	21393328	21393423	1955	1	1	1	0	200	100	0.5408093925	0.8801008288	0.333	1	-0.667
1961	gene20151	LOC4342166	7	-	51288	51403	50806	51031	53066	53383	1961	3	3	13	6	200	100	0.4505613566	0.8801008288	0.333	0.52	-0.187
1964	gene20151	LOC4342166	7	-	52396	52447	51288	51403	53066	53383	1964	1	0	2	2	151	100	0.4898066434	0.8801008288	1	0.398	0.602
1980	gene27535	LOC4348473	10	-	11694133	11694569	11693899	11694036	11694905	11695059	1980	76	1	108	0	200	100	0.4162256404	0.8801008288	0.974	1	-0.026
2006	gene13749	LOC4336474	4	+	26487444	26487531	26487271	26487377	26488155	26488713	2006	37	0	64	1	187	100	0.5166895523	0.8801008288	1	0.972	0.028
2015	gene4236	LOC4326059	1	-	41491844	41492084	41488410	41491776	41492407	41492510	2015	71	1	101	0	200	100	0.3963497361	0.8801008288	0.973	1	-0.027
2029	gene16762	LOC4339210	5	-	24459043	24459190	24456340	24456423	24464448	24464574	2029	10	1	8	0	200	100	0.456633617	0.8801008288	0.833	1	-0.167
202	gene1628	LOC4325231	1	+	16498827	16499841	16498548	16498635	16499942	16500051	202	16	0	22	1	200	100	0.4566392459	0.8801008288	1	0.917	0.083
2031	gene32131	LOC4352240	12	-	18311880	18312004	18311228	18311364	18312111	18312264	2031	26	39	24	47	200	100	0.4587908134	0.8801008288	0.25	0.203	0.047
2036	gene12752	LOC9267440	4	-	16865168	16865216	16864975	16865075	16866963	16868057	2036	30	8	46	8	148	100	0.4492007271	0.8801008288	0.717	0.795	-0.078
2049	gene32385	LOC4352463	12	+	22214354	22214421	22213902	22214139	22214975	22215237	2049	18	4	15	6	167	100	0.4375010843	0.8801008288	0.729	0.6	0.129
2051	gene17435	LOC4339802	5	-	29555280	29555320	29554691	29555129	29555444	29556821	2051	15	34	13	22	140	100	0.5385136794	0.8801008288	0.24	0.297	-0.057
2063	gene15427	LOC107276104	5	-	5757045	5757124	5756814	5756948	5757653	5757716	2063	9	1	6	0	179	100	0.502750198	0.8801008288	0.834	1	-0.166
2067	gene15770	LOC9270572	5	+	13007198	13007248	13006251	13006965	13007467	13007669	2067	8	2	6	3	150	100	0.5417834691	0.8801008288	0.727	0.571	0.156
2073	gene5289	LOC4328709	2	+	6311125	6311217	6305120	6308555	6311537	6311590	2073	7	1	6	0	192	100	0.4526739552	0.8801008288	0.785	1	-0.215
2080	gene5289	LOC4328709	2	+	6311134	6311217	6305120	6308555	6311537	6311590	2080	6	1	6	0	183	100	0.4213813488	0.8801008288	0.766	1	-0.234
2081	gene20159	LOC4342172	7	-	116311	116371	115916	115997	117028	117238	2081	75	0	82	1	160	100	0.5503401396	0.8801008288	1	0.981	0.019
2082	gene20159	LOC4342172	7	-	116311	116406	115916	115997	117028	117238	2082	75	0	85	1	195	100	0.4955081768	0.8801008288	1	0.978	0.022
2089	gene31968	LOC4352116	12	+	13881120	13881164	13879084	13880780	13881271	13881592	2089	2	1	1	2	144	100	0.4912057119	0.8801008288	0.581	0.258	0.323
2091	gene7172	LOC107276474	2	+	28657226	28657290	28655357	28655511	28657634	28658089	2091	13	0	16	1	164	100	0.4342638567	0.8801008288	1	0.907	0.093
2094	gene26239	LOC4347416	9	-	18691304	18691471	18690749	18690885	18692289	18694277	2094	2	18	7	34	200	100	0.4727646207	0.8801008288	0.053	0.093	-0.04
2095	gene26538	LOC4347679	9	-	20923210	20923297	20922251	20922339	20924031	20925097	2095	24	0	32	1	187	100	0.4396319623	0.8801008288	1	0.945	0.055
209	gene12138	LOC107280572	4	-	3283959	3284060	3283157	3283365	3286655	3287238	209	0	2	1	2	200	100	0.458279659	0.8801008288	0	0.2	-0.2
2105	gene26752	LOC4347862	9	-	22370971	22371217	22370504	22370555	22371821	22372047	2105	321	4	287	2	200	100	0.510190547	0.8801008288	0.976	0.986	-0.01
2138	gene4996	LOC4328444	2	-	3847808	3847866	3846150	3847302	3849955	3850087	2138	0	3	2	12	158	100	0.5429211303	0.8801008288	0	0.095	-0.095
2145	gene3397	LOC9268561	1	-	34911492	34911616	34910742	34910861	34911716	34911767	2145	18	1	17	0	200	100	0.3987195339	0.8801008288	0.9	1	-0.1
2147	gene3066	LOC4326884	1	+	32141140	32141219	32139679	32140378	32141444	32143432	2147	0	7	1	10	179	100	0.4659166699	0.8801008288	0	0.053	-0.053
214	gene22155	LOC4343872	7	+	25046886	25047091	25045074	25046171	25047706	25047785	214	118	1	97	2	200	100	0.4809371823	0.8801008288	0.983	0.96	0.023
2154	gene23650	LOC4345203	8	-	11986067	11986166	11984647	11985185	11986673	11986896	2154	12	20	25	30	199	100	0.4762534197	0.8801008288	0.232	0.295	-0.063
2155	gene23594	LOC4345157	8	+	10760060	10760503	10759824	10759962	10761008	10761225	2155	39	60	44	85	200	100	0.4147620671	0.8801008288	0.245	0.206	0.039
215	gene22155	LOC4343872	7	+	25046626	25046790	25045071	25046171	25046886	25047091	215	12	23	10	13	200	100	0.4898049282	0.8801008288	0.207	0.278	-0.071
2161	gene24738	LOC4346145	8	+	26603168	26603214	26601164	26601628	26603349	26603464	2161	131	6	139	10	146	100	0.3971683773	0.8801008288	0.937	0.905	0.032
2163	gene30224	LOC9271069	11	-	20370980	20371085	20370813	20370891	20371286	20371379	2163	40	0	57	1	200	100	0.464065653	0.8801008288	1	0.966	0.034
2165	gene15678	LOC4338246	5	-	10545438	10545718	10539084	10539261	10546487	10546650	2165	14	3	10	4	200	100	0.4938390358	0.8801008288	0.7	0.556	0.144
2187	gene15350	LOC4337973	5	+	4710770	4710829	4710587	4710679	4710981	4711041	2187	5	1	8	4	159	100	0.489321928	0.8801008288	0.759	0.557	0.202
2194	gene27165	LOC4348179	10	+	4671397	4671922	4671243	4671335	4672565	4674733	2194	157	0	211	2	200	100	0.4276275921	0.8801008288	1	0.981	0.019
2201	gene1188	LOC4326907	1	+	9929737	9929854	9928870	9929298	9930403	9930563	2201	26	1	42	4	200	100	0.4280275436	0.8801008288	0.929	0.84	0.089
220	gene26420	LOC4347557	9	+	19986228	19986774	19981921	19982000	19987043	19987103	220	33	0	51	1	200	100	0.4750594581	0.8801008288	1	0.962	0.038
2215	gene20779	LOC4342682	7	+	5660845	5660967	5660501	5660583	5661103	5661182	2215	7	5	8	10	200	100	0.4729132552	0.8801008288	0.412	0.286	0.126
2224	gene11759	LOC9266306	3	+	35053310	35053513	35052748	35053034	35053589	35053693	2224	7	1	4	2	200	100	0.4043427849	0.8801008288	0.778	0.5	0.278
2231	gene12492	LOC4335348	4	+	11451130	11451261	11450557	11451033	11451498	11451594	2231	24	51	28	74	200	100	0.5159108609	0.8801008288	0.19	0.159	0.031
2250	gene20443	LOC4342398	7	-	2466843	2466928	2465658	2466002	2467128	2468225	2250	7	1	10	4	185	100	0.4147752147	0.8801008288	0.791	0.575	0.216
2252	gene11310	LOC4334261	3	+	31955281	31955294	31952030	31952096	31956479	31956626	2252	0	4	2	14	113	100	0.5045693913	0.8801008288	0	0.112	-0.112
2253	gene28992	LOC4349733	11	-	1850360	1850655	1849779	1849917	1853427	1853753	2253	27	35	30	29	200	100	0.4264456127	0.8801008288	0.278	0.341	-0.063
2254	gene28992	LOC4349733	11	-	1850360	1850686	1849779	1849917	1853427	1853753	2254	27	35	30	29	200	100	0.4264456127	0.8801008288	0.278	0.341	-0.063
2256	gene20718	LOC107281781	7	+	4986402	4986452	4982680	4983515	4986540	4986612	2256	4	3	4	6	150	100	0.5150210726	0.8801008288	0.471	0.308	0.163
2271	gene20398	LOC4342365	7	-	2084672	2084791	2084056	2084474	2084861	2084961	2271	23	0	38	1	200	100	0.4902184853	0.8801008288	1	0.95	0.05
2275	gene23541	LOC4345108	8	+	9825024	9825049	9824609	9824924	9825203	9825371	2275	1	1	0	1	125	100	0.5346555124	0.8801008288	0.444	0	0.444
2276	gene11955	LOC4334879	3	+	36389236	36389312	36387915	36388043	36389448	36389761	2276	3	3	3	6	176	100	0.5495551663	0.8801008288	0.362	0.221	0.141
2279	gene18125	LOC107281444	6	+	5288436	5289534	5287937	5288092	5289815	5289880	2279	59	1	66	3	200	100	0.3969876635	0.8801008288	0.967	0.917	0.05
2296	gene5849	LOC9270817	2	-	13469837	13469915	13469596	13469746	13470006	13470102	2296	29	1	25	0	178	100	0.4072206816	0.8801008288	0.942	1	-0.058
2301	gene5642	LOC4329022	2	+	10387176	10387234	10386278	10386549	10388160	10388482	2301	20	0	22	1	158	100	0.3986311113	0.8801008288	1	0.933	0.067
2310	gene21302	LOC9269796	7	-	15743517	15743578	15742367	15742470	15743716	15743843	2310	3	0	6	2	161	100	0.400234513	0.8801008288	1	0.651	0.349
2316	gene19409	LOC4341503	6	+	24303845	24303925	24300759	24302243	24306239	24306434	2316	3	1	9	1	180	100	0.5459123341	0.8801008288	0.625	0.833	-0.208
2327	gene17213	LOC4339608	5	-	27969135	27969213	27968699	27968980	27970249	27970389	2327	383	3	487	6	178	100	0.5301259877	0.8801008288	0.986	0.979	0.007
2347	gene4157	LOC4326825	1	-	40939936	40939987	40939587	40939742	40940072	40940188	2347	3	7	4	18	151	100	0.4797434148	0.8801008288	0.221	0.128	0.093
2370	gene31766	LOC4351929	12	+	9351218	9351318	9350851	9351049	9353885	9354007	2370	97	1	106	0	200	100	0.519833202	0.8801008288	0.98	1	-0.02
2377	gene6692	LOC4329934	2	-	23857158	23857223	23856611	23856732	23857326	23857391	2377	49	0	54	1	165	100	0.433758006	0.8801008288	1	0.97	0.03
2378	gene6692	LOC4329934	2	-	23857117	23857183	23856611	23856732	23857326	23857391	2378	8	0	9	1	166	100	0.4310583247	0.8801008288	1	0.844	0.156
2379	gene6692	LOC4329934	2	-	23857158	23857183	23856611	23856732	23857326	23857391	2379	8	0	9	1	125	100	0.4252660422	0.8801008288	1	0.878	0.122
2380	gene6692	LOC4329934	2	-	23857117	23857223	23856611	23856732	23857326	23857391	2380	51	0	54	1	200	100	0.4044369182	0.8801008288	1	0.964	0.036
2382	gene9058	LOC4332183	3	-	7168226	7168356	7167321	7167417	7168753	7169657	2382	6	10	17	18	200	100	0.4733143839	0.8801008288	0.231	0.321	-0.09
2413	gene27696	LOC4348598	10	+	14238374	14240240	14237765	14237928	14252973	14253624	2413	218	2	446	2	200	100	0.5006014621	0.8801008288	0.982	0.991	-0.009
2415	gene27696	LOC4348598	10	+	14239220	14240240	14237765	14237928	14252973	14253624	2415	99	2	192	2	200	100	0.5279525061	0.8801008288	0.961	0.98	-0.019
2416	gene27696	LOC4348598	10	+	14238374	14239926	14237765	14237928	14252973	14253624	2416	186	2	387	2	200	100	0.4837135129	0.8801008288	0.979	0.99	-0.011
2418	gene27696	LOC4348598	10	+	14238374	14238457	14237765	14237928	14239220	14240240	2418	3	0	4	1	183	100	0.5100989152	0.8801008288	1	0.686	0.314
2421	gene27696	LOC4348598	10	+	14240174	14240240	14238374	14238457	14252973	14253624	2421	4	1	16	1	166	100	0.4288748256	0.8801008288	0.707	0.906	-0.199
2424	gene27696	LOC4348598	10	+	14239915	14239926	14237765	14237928	14252973	14253624	2424	0	2	1	2	111	100	0.4715174294	0.8801008288	0	0.311	-0.311
2435	gene12464	LOC107280538	4	-	10704200	10704930	10699321	10699603	10706074	10706346	2435	15	0	19	1	200	100	0.4403016933	0.8801008288	1	0.905	0.095
2436	gene12464	LOC107280538	4	-	10704200	10704972	10699321	10699603	10706074	10706345	2436	18	0	20	1	200	100	0.4074232011	0.8801008288	1	0.909	0.091
2443	gene2271	LOC107279176	1	-	24990489	24990593	24989816	24990282	24990934	24991009	2443	3	2	1	2	200	100	0.5258242206	0.8801008288	0.429	0.2	0.229
2451	gene30153	LOC9266548	11	+	19419808	19419860	19419680	19419730	19419948	19420037	2451	1	1	1	0	152	100	0.5407715423	0.8801008288	0.397	1	-0.603
2454	gene10456	LOC4333453	3	-	23383167	23383283	23382291	23382917	23383761	23384101	2454	48	84	60	122	200	100	0.5348973725	0.8801008288	0.222	0.197	0.025
2480	gene31935	LOC9268358	12	-	13057697	13057763	13057167	13057215	13058294	13058670	2480	1	0	1	1	166	100	0.5409651633	0.8801008288	1	0.376	0.624
2489	gene21428	LOC4343245	7	+	17779271	17779340	17778646	17778782	17780055	17780476	2489	14	0	21	1	169	100	0.4762838531	0.8801008288	1	0.926	0.074
2497	gene9697	LOC4332795	3	+	12729860	12730022	12729567	12729778	12730672	12730792	2497	31	2	37	1	200	100	0.503527523	0.8801008288	0.886	0.949	-0.063
2502	gene32737	LOC4352778	12	-	25954499	25954617	25953421	25954055	25954698	25954863	2502	11	10	14	18	200	100	0.5470459486	0.8801008288	0.355	0.28	0.075
250	gene6514	LOC9268562	2	-	22364758	22364841	22363697	22363863	22365527	22366504	250	9	2	4	0	183	100	0.4123349274	0.8801008288	0.711	1	-0.289
2519	gene15481	LOC4338074	5	+	6593936	6594125	6593772	6593849	6594702	6595037	2519	19	1	38	5	200	100	0.4142351395	0.8801008288	0.905	0.792	0.113
252	gene1406	LOC4326847	1	-	13258714	13258780	13257608	13257688	13258850	13258900	252	35	2	46	1	166	100	0.4516693823	0.8801008288	0.913	0.965	-0.052
2539	gene26496	LOC4347637	9	-	20592299	20592439	20591510	20591647	20593661	20594611	2539	1	5	0	5	200	100	0.4024571187	0.8801008288	0.091	0	0.091
2541	gene24507	LOC4345945	8	+	24689190	24689232	24688437	24688551	24689643	24689814	2541	7	20	8	34	142	100	0.5102348774	0.8801008288	0.198	0.142	0.056
2549	gene2393	LOC4325366	1	+	26295716	26295759	26293204	26295386	26295848	26296678	2549	1	3	0	2	143	100	0.53687691	0.8801008288	0.189	0	0.189
2550	gene21104	LOC9266464	7	+	11484208	11484314	11479551	11481886	11484844	11485603	2550	21	2	28	1	200	100	0.4556644529	0.8801008288	0.84	0.933	-0.093
2553	gene26617	LOC4347750	9	+	21507030	21507111	21506568	21506877	21507363	21507672	2553	6	0	10	1	181	100	0.52516085	0.8801008288	1	0.847	0.153
2565	gene16518	LOC4339006	5	+	22567540	22567627	22566083	22566388	22568160	22570918	2565	12	0	15	1	187	100	0.4423207117	0.8801008288	1	0.889	0.111
2575	gene32294	LOC4352385	12	+	20802052	20802200	20801336	20801611	20802336	20805538	2575	2	0	7	3	200	100	0.4420291871	0.8801008288	1	0.538	0.462
2584	gene5009	LOC4328454	2	-	4018738	4018843	4017742	4018166	4019630	4019705	2584	0	1	3	4	200	100	0.5165025037	0.8801008288	0	0.273	-0.273
2596	gene3111	LOC4325601	1	+	32475979	32476018	32475044	32475180	32476130	32476619	2596	10	167	13	157	139	100	0.4612453189	0.8801008288	0.041	0.056	-0.015
25	gene1965	LOC9270426	1	+	21956986	21957015	21956854	21956910	21957517	21957643	25	5	1	1	1	129	100	0.4531570246	0.8801008288	0.795	0.437	0.358
2601	gene32752	LOC4352787	12	-	26085850	26085938	26083122	26085353	26086455	26086952	2601	8	6	9	12	188	100	0.4227913596	0.8801008288	0.415	0.285	0.13
2610	gene13841	LOC4336560	4	-	27281464	27281510	27281126	27281213	27281583	27281625	2610	22	2	30	1	146	100	0.4413404102	0.8801008288	0.883	0.954	-0.071
2616	gene18867	LOC4341034	6	-	15972682	15972787	15970529	15970667	15973638	15974090	2616	58	0	72	1	200	100	0.4660939259	0.8801008288	1	0.973	0.027
2618	gene6708	LOC4329952	2	-	23999866	23999951	23999400	23999514	24000584	24000802	2618	26	1	23	0	185	100	0.4039803109	0.8801008288	0.934	1	-0.066
2630	gene10612	LOC4333604	3	-	25520976	25521039	25520783	25520894	25521557	25521599	2630	10	38	6	36	163	100	0.4250288082	0.8801008288	0.139	0.093	0.046
2637	gene11332	LOC4334278	3	+	32109411	32109481	32108700	32108847	32109560	32109960	2637	10	5	10	8	170	100	0.5309675571	0.8801008288	0.541	0.424	0.117
2672	gene21767	LOC107277239	7	-	21675474	21675601	21675268	21675359	21675996	21677379	2672	5	1	14	1	200	100	0.5500502893	0.8801008288	0.714	0.875	-0.161
2678	gene1870	LOC4326190	1	+	20523368	20523884	20523102	20523171	20524093	20524363	2678	85	33	73	35	200	100	0.4710456298	0.8801008288	0.563	0.51	0.053
267	gene8384	LOC4331539	3	-	1992687	1993480	1992432	1992582	1993624	1993749	267	33	1	28	2	200	100	0.5118516371	0.8801008288	0.943	0.875	0.068
2688	gene11992	LOC4334916	4	+	455671	456215	453994	454128	456289	457126	2688	30	16	56	23	200	100	0.516838811	0.8801008288	0.484	0.549	-0.065
2689	gene28524	LOC4349333	10	-	21709611	21709726	21709064	21709546	21710859	21711014	2689	29	3	82	5	200	100	0.5079847592	0.8801008288	0.829	0.891	-0.062
2690	gene28524	LOC4349333	10	-	21709626	21709726	21709064	21709546	21710859	21711014	2690	24	3	76	5	200	100	0.4284219002	0.8801008288	0.8	0.884	-0.084
269	gene8384	LOC4331539	3	-	1991905	1991961	1990396	1991058	1992432	1992582	269	0	2	1	3	156	100	0.5351202509	0.8801008288	0	0.176	-0.176
2710	gene30727	LOC107278409	11	+	26465577	26465756	26460331	26460438	26466114	26466194	2710	43	1	27	0	200	100	0.4793457819	0.8801008288	0.956	1	-0.044
2737	gene10227	LOC4333267	3	+	20395819	20395908	20394712	20395027	20397767	20398065	2737	13	1	10	0	189	100	0.4563723061	0.8801008288	0.873	1	-0.127
2739	gene10227	LOC4333267	3	+	20395602	20395693	20394712	20395027	20395819	20395908	2739	24	1	21	2	191	100	0.5333030288	0.8801008288	0.926	0.846	0.08
2743	gene16427	LOC9270028	5	-	21559872	21560175	21557453	21558546	21561843	21561974	2743	66	3	94	2	200	100	0.4244540446	0.8801008288	0.917	0.959	-0.042
2753	gene29767	LOC107278362	11	-	11876661	11876744	11876515	11876575	11876930	11877048	2753	2	7	1	11	183	100	0.4055525141	0.8801008288	0.135	0.047	0.088
275	gene3521	LOC4327372	1	-	35925114	35925237	35924731	35924826	35925311	35925847	275	4	1	4	0	200	100	0.4429894093	0.8801008288	0.667	1	-0.333
2763	gene22593	LOC9268275	7	-	28636687	28636829	28635958	28636227	28638409	28638618	2763	19	1	17	0	200	100	0.4101368069	0.8801008288	0.905	1	-0.095
276	gene4043	LOC4324366	1	+	40128521	40128785	40127398	40127604	40129016	40129353	276	143	0	202	2	200	100	0.4102602119	0.8801008288	1	0.981	0.019
2797	gene15753	LOC4338295	5	+	12294854	12295078	12293923	12294353	12295596	12295665	2797	68	4	103	9	200	100	0.5280320608	0.8801008288	0.895	0.851	0.044
2802	gene12230	LOC4335079	4	+	5181619	5181844	5180241	5180555	5185539	5185604	2802	1	40	2	33	200	100	0.4883295146	0.8801008288	0.012	0.029	-0.017
2803	gene19326	LOC107277906	6	+	23524564	23524707	23523580	23524304	23524829	23526168	2803	19	1	16	2	200	100	0.520297464	0.8801008288	0.905	0.8	0.105
2808	gene1134	LOC4326270	1	-	9318428	9318501	9318207	9318332	9319319	9319485	2808	1	1	4	1	173	100	0.5264646088	0.8801008288	0.366	0.698	-0.332
2826	gene6178	LOC4329486	2	-	18849310	18850305	18848564	18848743	18851697	18851842	2826	9	1	62	2	200	100	0.4014795972	0.8801008288	0.818	0.939	-0.121
2829	gene24739	LOC4346146	8	+	26607166	26607275	26606690	26606886	26607548	26607616	2829	79	4	98	3	200	100	0.5282851008	0.8801008288	0.908	0.942	-0.034
2831	gene20286	LOC4342280	7	-	1100349	1100443	1100013	1100100	1100803	1100905	2831	5	3	2	3	194	100	0.4708055948	0.8801008288	0.462	0.256	0.206
2837	gene32112	LOC9268519	12	-	17833550	17833601	17830471	17831711	17834448	17835040	2837	10	0	12	1	151	100	0.4349987014	0.8801008288	1	0.888	0.112
2839	gene32112	LOC9268519	12	-	17833550	17833697	17830471	17831711	17834448	17835040	2839	12	0	18	1	200	100	0.4832123246	0.8801008288	1	0.9	0.1
2840	gene32112	LOC9268519	12	-	17833550	17833700	17830471	17831711	17834448	17835040	2840	12	0	18	1	200	100	0.4832123246	0.8801008288	1	0.9	0.1
2865	gene8603	LOC4331754	3	+	3695988	3696087	3695261	3695311	3696405	3696738	2865	2	7	4	7	199	100	0.5165368757	0.8801008288	0.126	0.223	-0.097
2868	gene6177	LOC4329485	2	+	18841789	18841816	18839444	18839580	18841897	18842934	2868	1	14	3	20	127	100	0.5521601145	0.8801008288	0.053	0.106	-0.053
2880	gene11879	LOC9269595	3	+	35843132	35843494	35841634	35841807	35844990	35845146	2880	49	0	74	1	200	100	0.5015637167	0.8801008288	1	0.974	0.026
2886	gene12209	LOC9269363	4	+	4756986	4757118	4756109	4756207	4757398	4757699	2886	124	3	118	5	200	100	0.4557699132	0.8801008288	0.954	0.922	0.032
2887	gene12209	LOC9269363	4	+	4757030	4757118	4756109	4756207	4757398	4757699	2887	67	3	66	5	188	100	0.4915302204	0.8801008288	0.922	0.875	0.047
288	gene16607	LOC4339087	5	-	23280071	23280125	23279183	23279242	23280617	23280960	288	66	0	75	1	154	100	0.5318343187	0.8801008288	1	0.98	0.02
2891	gene10204	LOC4333236	3	+	19528993	19529036	19528082	19528546	19529394	19530252	2891	20	11	42	16	143	100	0.4507775416	0.8801008288	0.56	0.647	-0.087
2897	gene9164	LOC4332277	3	-	8096741	8096948	8096472	8096643	8101515	8102937	2897	150	3	131	1	200	100	0.401972527	0.8801008288	0.962	0.985	-0.023
2900	gene9164	LOC4332277	3	-	8096813	8096948	8096084	8096643	8101515	8102937	2900	101	3	77	1	200	100	0.4801074358	0.8801008288	0.944	0.975	-0.031
2906	gene8721	LOC4331865	3	+	4487708	4487785	4487485	4487527	4487883	4487905	2906	71	1	49	0	177	100	0.5081901586	0.8801008288	0.976	1	-0.024
2908	gene16364	LOC4338859	5	-	20947049	20947576	20946732	20946957	20947761	20948060	2908	45	12	49	9	200	100	0.4503376712	0.8801008288	0.652	0.731	-0.079
290	gene4862	LOC9267540	2	-	2854263	2854341	2853484	2853877	2854946	2855041	290	46	18	52	15	178	100	0.4557538857	0.8801008288	0.589	0.661	-0.072
2926	gene26181	LOC4347368	9	+	18301446	18301492	18300510	18300613	18303727	18303792	2926	14	13	9	5	146	100	0.4602626597	0.8801008288	0.424	0.552	-0.128
2930	gene29597	LOC4350213	11	-	8169115	8169200	8165890	8166577	8169738	8170147	2930	24	31	31	30	185	100	0.4444611162	0.8801008288	0.295	0.358	-0.063
2950	gene20645	LOC4342558	7	-	4194572	4194756	4192617	4192958	4195040	4195277	2950	4	18	8	21	200	100	0.443282095	0.8801008288	0.1	0.16	-0.06
2951	gene5312	LOC4328727	2	-	6510276	6510383	6508871	6509384	6511641	6512170	2951	972	24	833	16	200	100	0.445527933	0.8801008288	0.953	0.963	-0.01
2963	gene18893	LOC4341060	6	-	16479754	16479835	16479136	16479373	16480816	16480888	2963	13	0	22	1	181	100	0.5062508436	0.8801008288	1	0.924	0.076
2966	gene29903	LOC4350444	11	+	15079430	15079533	15078639	15079280	15079897	15079940	2966	1	2	0	2	200	100	0.458279659	0.8801008288	0.2	0	0.2
2969	gene5956	LOC9267284	2	+	15626763	15626818	15626234	15626691	15627646	15627888	2969	26	44	23	52	155	100	0.4148528297	0.8801008288	0.276	0.222	0.054
296	gene30	LOC4326451	1	+	197914	197947	197654	197838	198033	198225	296	8	11	4	10	133	100	0.4407649053	0.8801008288	0.354	0.231	0.123
2972	gene32526	LOC4352593	12	+	23621884	23622012	23619834	23619894	23623490	23624086	2972	1	7	3	9	200	100	0.5201246097	0.8801008288	0.067	0.143	-0.076
2974	gene27261	LOC4348246	10	-	6587009	6587106	6585898	6586107	6587182	6587488	2974	13	0	18	1	197	100	0.4632197106	0.8801008288	1	0.901	0.099
2982	gene27964	LOC4348816	10	-	16971689	16971836	16969823	16969954	16974165	16974437	2982	91	5	152	5	200	100	0.4384516078	0.8801008288	0.901	0.938	-0.037
2986	gene22656	LOC4344339	7	+	29175431	29175544	29174416	29174527	29175696	29178342	2986	14	0	20	1	200	100	0.468421388	0.8801008288	1	0.909	0.091
2987	gene22656	LOC4344339	7	+	29175445	29175544	29174363	29174527	29175696	29178342	2987	9	0	9	1	199	100	0.4068467226	0.8801008288	1	0.819	0.181
298	gene27580	LOC4348508	10	-	12345538	12345608	12345016	12345132	12346593	12346783	298	3	35	4	27	170	100	0.5077241119	0.8801008288	0.048	0.08	-0.032
2994	gene6957	LOC4330198	2	-	26509720	26509780	26508942	26509101	26509898	26510129	2994	2	7	1	10	160	100	0.4501975712	0.8801008288	0.152	0.059	0.093
3001	gene7882	LOC4331077	2	+	34478412	34478508	34478081	34478186	34478893	34479023	3001	31	0	47	1	196	100	0.4691397468	0.8801008288	1	0.96	0.04
300	gene27580	LOC4348508	10	-	12341937	12341993	12339940	12341214	12343631	12343726	300	12	18	15	16	156	100	0.5183698061	0.8801008288	0.299	0.375	-0.076
321	gene1019	LOC4327224	1	-	8258417	8258561	8253726	8253870	8258639	8258702	321	1	11	0	6	200	100	0.523820216	0.8801008288	0.043	0	0.043
333	gene11796	LOC4334723	3	+	35285274	35285627	35284988	35285191	35286650	35286874	333	75	274	81	330	200	100	0.5488957165	0.8801008288	0.12	0.109	0.011
341	gene1804	LOC4327807	1	-	19265662	19265746	19260928	19261041	19265836	19265955	341	27	0	45	1	184	100	0.4910231154	0.8801008288	1	0.961	0.039
347	gene23562	LOC4345126	8	-	10218507	10218657	10217659	10218413	10219565	10220612	347	4	0	7	1	200	100	0.5520395184	0.8801008288	1	0.778	0.222
379	gene28661	LOC4349466	10	-	22705996	22706065	22704442	22705552	22706230	22706246	379	2	13	4	12	169	100	0.4309528688	0.8801008288	0.083	0.165	-0.082
382	gene5292	LOC9267344	2	+	6371232	6371312	6347702	6347762	6371761	6372461	382	6	15	4	17	180	100	0.4824775366	0.8801008288	0.182	0.116	0.066
385	gene15010	LOC4337652	5	+	1142238	1142411	1141983	1142116	1142567	1142711	385	13	2	18	1	200	100	0.4506578859	0.8801008288	0.765	0.9	-0.135
391	gene15127	LOC4337765	5	+	2395449	2395546	2393587	2393824	2396186	2396302	391	62	0	88	1	197	100	0.5276586665	0.8801008288	1	0.978	0.022
394	gene25108	LOC4346451	9	-	2367096	2367145	2364626	2365022	2367694	2367818	394	10	17	20	24	149	100	0.4939093231	0.8801008288	0.283	0.359	-0.076
415	gene14452	LOC4337147	4	-	32388382	32388473	32388002	32388050	32390845	32392479	415	8	1	7	0	191	100	0.4422431601	0.8801008288	0.807	1	-0.193
419	gene1625	LOC4325229	1	-	16474822	16475081	16469723	16469874	16475190	16475258	419	5	44	10	59	200	100	0.4969857021	0.8801008288	0.054	0.078	-0.024
420	gene32821	LOC4352845	12	-	26772559	26772633	26772141	26772240	26772728	26772870	420	2	7	1	10	174	100	0.449467924	0.8801008288	0.141	0.054	0.087
422	gene20493	LOC4342434	7	-	3107413	3107588	3106845	3107219	3108540	3108618	422	7	1	20	1	200	100	0.53007203	0.8801008288	0.778	0.909	-0.131
426	gene31323	LOC4351526	12	+	2605897	2606080	2604997	2605178	2606652	2607896	426	102	2	149	5	200	100	0.5302350367	0.8801008288	0.962	0.937	0.025
432	gene3103	LOC4325592	1	+	32409894	32411397	32408922	32409015	32411481	32411802	432	58	1	74	3	200	100	0.4672419114	0.8801008288	0.967	0.925	0.042
433	gene3103	LOC4325592	1	+	32409156	32411397	32408918	32409015	32411481	32411802	433	88	1	110	3	200	100	0.4519855548	0.8801008288	0.978	0.948	0.03
43	gene20906	LOC4342787	7	+	7548396	7548498	7547819	7547956	7549218	7550860	43	207	12	291	13	200	100	0.5314022888	0.8801008288	0.896	0.918	-0.022
441	gene32746	LOC4352784	12	+	26022401	26022494	26021727	26021942	26023391	26023459	441	3	14	2	18	193	100	0.51769224	0.8801008288	0.1	0.054	0.046
451	gene13699	LOC4336423	4	+	26094890	26095069	26090597	26092165	26095282	26095427	451	39	0	50	1	200	100	0.4350791569	0.8801008288	1	0.962	0.038
459	gene32431	LOC4352501	12	-	22723870	22723984	22723144	22723758	22724329	22724446	459	34	5	26	2	200	100	0.4676986857	0.8801008288	0.773	0.867	-0.094
465	gene15774	LOC4338323	5	-	13092018	13092231	13091813	13091933	13092311	13092415	465	66	2	77	4	200	100	0.550050876	0.8801008288	0.943	0.906	0.037
474	gene897	LOC9272170	1	+	7198330	7198362	7197036	7197389	7199063	7199153	474	0	6	1	9	132	100	0.486456756	0.8801008288	0	0.078	-0.078
477	gene16082	LOC107281147	5	+	17786973	17787037	17786179	17786418	17788173	17788317	477	0	3	2	8	164	100	0.4474905435	0.8801008288	0	0.132	-0.132
480	gene23220	LOC4344827	8	-	4962731	4962842	4962239	4962365	4967387	4967540	480	1	1	1	0	200	100	0.5408093925	0.8801008288	0.333	1	-0.667
488	gene948	LOC9267973	1	-	7594972	7595052	7594542	7594710	7595282	7595379	488	1	3	0	2	180	100	0.5322219523	0.8801008288	0.156	0	0.156
489	gene948	LOC9267973	1	-	7594972	7595044	7594542	7594710	7595282	7595379	489	1	3	0	2	172	100	0.5331428769	0.8801008288	0.162	0	0.162
490	gene23552	LOC9269453	8	-	10087096	10087133	10085382	10086429	10087704	10088190	490	18	3	16	1	137	100	0.4251681231	0.8801008288	0.814	0.921	-0.107
491	gene23552	LOC9269453	8	-	10087096	10087150	10085382	10086429	10087704	10088190	491	18	3	16	1	154	100	0.4259215285	0.8801008288	0.796	0.912	-0.116
506	gene25095	LOC4346442	9	-	2220253	2220301	2220088	2220171	2222764	2222932	506	19	2	24	1	148	100	0.4823481209	0.8801008288	0.865	0.942	-0.077
508	gene6115	LOC4329434	2	+	17980187	17980300	17975200	17977483	17980619	17980895	508	7	6	7	3	200	100	0.4544558626	0.8801008288	0.368	0.538	-0.17
510	gene2957	LOC4325546	1	-	31316586	31316786	31315439	31315622	31317518	31317614	510	10	1	8	0	200	100	0.456633617	0.8801008288	0.833	1	-0.167
511	gene2957	LOC4325546	1	-	31316586	31316786	31315439	31315622	31317343	31317623	511	10	1	8	0	200	100	0.456633617	0.8801008288	0.833	1	-0.167
522	gene21380	LOC4343203	7	+	16952443	16952734	16951772	16951883	16953427	16953589	522	14	21	8	18	200	100	0.4665370247	0.8801008288	0.25	0.182	0.068
526	gene24556	LOC4345992	8	+	25214085	25214140	25213797	25214002	25214368	25214730	526	19	5	9	4	155	100	0.5238965937	0.8801008288	0.71	0.592	0.118
538	gene26839	LOC4347932	9	+	22935788	22936251	22934977	22935193	22936769	22936836	538	155	180	169	175	200	100	0.4584141702	0.8801008288	0.301	0.326	-0.025
539	gene5213	LOC4328643	2	+	5607752	5607806	5606957	5607035	5608059	5608119	539	91	15	126	16	154	100	0.50325325	0.8801008288	0.798	0.836	-0.038
542	gene31433	LOC9267893	12	-	3634577	3634739	3634351	3634495	3635349	3636141	542	2	4	3	12	200	100	0.5473351766	0.8801008288	0.2	0.111	0.089
546	gene21688	LOC4343466	7	+	20948298	20948430	20946968	20947786	20948549	20948731	546	15	1	8	0	200	100	0.5433946189	0.8801008288	0.882	1	-0.118
547	gene32477	LOC4352545	12	+	23236407	23236479	23236119	23236295	23236572	23239088	547	5	1	5	0	172	100	0.4284658334	0.8801008288	0.744	1	-0.256
550	gene16382	LOC4338877	5	-	21128141	21128183	21127882	21127998	21128393	21128480	550	4	70	2	71	142	100	0.4264761377	0.8801008288	0.039	0.019	0.02
552	gene8598	LOC4331748	3	+	3667673	3667808	3664583	3665002	3667955	3669937	552	3	11	1	10	200	100	0.4263659489	0.8801008288	0.12	0.048	0.072
554	gene25125	LOC9266227	9	-	2690011	2690038	2688987	2689296	2690538	2690601	554	21	2	24	1	127	100	0.5305610428	0.8801008288	0.892	0.95	-0.058
560	gene27547	LOC4348481	10	-	11816026	11816157	11813904	11814152	11816363	11816515	560	3	34	14	98	200	100	0.4679018609	0.8801008288	0.042	0.067	-0.025
574	gene26712	LOC4347825	9	-	22154411	22154600	22152669	22153056	22154693	22154877	574	15	79	20	78	200	100	0.4293264755	0.8801008288	0.087	0.114	-0.027
583	gene1606	LOC9266898	1	+	16053630	16053828	16052777	16052933	16054512	16054896	583	38	3	27	1	200	100	0.533530007	0.8801008288	0.864	0.931	-0.067
584	gene1606	LOC9266898	1	+	16053630	16053828	16052777	16052933	16054835	16054896	584	38	52	27	30	200	100	0.5443500119	0.8801008288	0.268	0.31	-0.042
586	gene10189	LOC4333225	3	+	18887958	18888387	18882722	18882791	18889414	18890130	586	0	12	1	18	200	100	0.5025240391	0.8801008288	0	0.027	-0.027
621	gene31391	LOC4351586	12	-	3243023	3243116	3242298	3242413	3243204	3243299	621	1	25	0	36	193	100	0.5270770132	0.8801008288	0.02	0	0.02
626	gene20957	LOC4342835	7	-	8282505	8283020	8281895	8282358	8283226	8286292	626	82	16	86	12	200	100	0.4199343229	0.8801008288	0.719	0.782	-0.063
629	gene29759	LOC9270483	11	-	11715358	11715508	11713982	11714926	11715720	11716391	629	57	0	80	1	200	100	0.50271639	0.8801008288	1	0.976	0.024
638	gene18589	LOC9272020	6	-	11058478	11058729	11055804	11056175	11062337	11062425	638	39	1	27	2	200	100	0.41235561	0.8801008288	0.951	0.871	0.08
655	gene14390	LOC9267450	4	+	31969726	31969829	31968302	31968522	31971205	31971394	655	1	26	3	33	200	100	0.4707334169	0.8801008288	0.019	0.043	-0.024
663	gene8741	LOC4331890	3	+	4653178	4653261	4652830	4653088	4653462	4653899	663	84	6	107	5	183	100	0.5039407954	0.8801008288	0.884	0.921	-0.037
665	gene21489	LOC9271882	7	-	18598713	18599191	18597883	18598330	18599266	18599490	665	19	9	18	5	200	100	0.419683633	0.8801008288	0.514	0.643	-0.129
66	gene12175	LOC4335036	4	+	4276861	4276915	4275035	4275162	4277691	4277951	66	2	2	3	8	154	100	0.4562727144	0.8801008288	0.394	0.196	0.198
703	gene15116	LOC4337755	5	-	2312484	2312598	2311543	2312388	2316647	2316741	703	0	2	1	3	200	100	0.5300920065	0.8801008288	0	0.143	-0.143
716	gene6586	LOC4329846	2	-	22985368	22985408	22983998	22985266	22987227	22987558	716	4	154	5	306	140	100	0.5086606123	0.8801008288	0.018	0.012	0.006
726	gene19758	LOC4341824	6	-	28049990	28050059	28047583	28048245	28053725	28054243	726	1	1	1	0	169	100	0.5409837227	0.8801008288	0.372	1	-0.628
739	gene24099	LOC4345596	8	+	20206967	20206995	20206581	20206720	20207617	20208230	739	0	72	1	71	128	100	0.5371658623	0.8801008288	0	0.011	-0.011
73	gene11825	LOC4334752	3	+	35465259	35465303	35465064	35465135	35466029	35466390	73	1	24	0	32	144	100	0.3985849971	0.8801008288	0.028	0	0.028
760	gene19205	LOC4341323	6	-	21739727	21739960	21738449	21738483	21744336	21744417	760	2	0	9	4	200	100	0.4231234057	0.8801008288	1	0.529	0.471
77	gene31928	LOC107279747	12	-	12939260	12939325	12938322	12938605	12939622	12939932	77	17	10	43	35	165	100	0.4835211005	0.8801008288	0.507	0.427	0.08
786	gene1684	LOC4324039	1	+	17607826	17607869	17607205	17607334	17608032	17608422	786	1	2	0	2	143	100	0.4659339807	0.8801008288	0.259	0	0.259
789	gene32619	LOC4352680	12	+	24816090	24816160	24815586	24815729	24817083	24817413	789	15	2	17	1	170	100	0.5450094446	0.8801008288	0.815	0.909	-0.094
793	gene32619	LOC4352680	12	+	24816528	24816601	24815586	24815729	24817083	24817413	793	15	2	20	1	173	100	0.4631361534	0.8801008288	0.813	0.92	-0.107
806	gene29645	LOC4350245	11	+	9076888	9076990	9076173	9076272	9077421	9077505	806	330	0	371	3	200	100	0.4823560627	0.8801008288	1	0.984	0.016
827	gene12676	LOC4335497	4	-	15397320	15397564	15395988	15397239	15398419	15398536	827	93	1	100	0	200	100	0.5022827405	0.8801008288	0.979	1	-0.021
829	gene12676	LOC4335497	4	-	15397320	15397555	15396295	15397239	15398419	15398536	829	89	1	96	0	200	100	0.4854586156	0.8801008288	0.978	1	-0.022
830	gene12676	LOC4335497	4	-	15397665	15397818	15397320	15397555	15398419	15398536	830	36	12	41	9	200	100	0.4072905753	0.8801008288	0.6	0.695	-0.095
831	gene12676	LOC4335497	4	-	15397665	15397818	15397320	15397564	15398419	15398536	831	36	2	41	1	200	100	0.525748635	0.8801008288	0.9	0.953	-0.053
837	gene4679	LOC107275937	2	+	1337424	1337619	1336968	1337190	1338415	1339011	837	17	1	9	0	200	100	0.5417678047	0.8801008288	0.895	1	-0.105
843	gene18407	LOC107277380	6	-	7927715	7927784	7927313	7927449	7928010	7928761	843	1	0	1	1	169	100	0.5409837227	0.8801008288	1	0.372	0.628
845	gene18407	LOC107277380	6	-	7927719	7927784	7927313	7927449	7928010	7928761	845	1	0	1	1	165	100	0.5409573081	0.8801008288	1	0.377	0.623
857	gene18417	LOC4340666	6	-	8031226	8031418	8030982	8031126	8032007	8032288	857	9	1	7	2	200	100	0.5103353917	0.8801008288	0.818	0.636	0.182
859	gene18417	LOC4340666	6	-	8031226	8031411	8030982	8031126	8032007	8032288	859	9	1	7	2	200	100	0.5103353917	0.8801008288	0.818	0.636	0.182
861	gene18417	LOC4340666	6	-	8031226	8031427	8030982	8031126	8032007	8032288	861	12	1	8	2	200	100	0.4321502279	0.8801008288	0.857	0.667	0.19
865	gene15661	LOC4338230	5	+	9465523	9465707	9461611	9461825	9467696	9467768	865	34	0	47	1	200	100	0.4483161097	0.8801008288	1	0.959	0.041
873	gene20603	LOC4342521	7	+	3845939	3846032	3845748	3845816	3846131	3847181	873	1	1	1	0	193	100	0.5408991542	0.8801008288	0.341	1	-0.659
878	gene830	LOC4324650	1	-	6626279	6626318	6624498	6625519	6628370	6629173	878	0	5	1	6	139	100	0.4457075722	0.8801008288	0	0.107	-0.107
890	gene3840	LOC4324891	1	-	38524592	38524679	38524443	38524505	38525641	38525740	890	1	19	0	22	187	100	0.4207512646	0.8801008288	0.027	0	0.027
903	gene25064	LOC9272124	9	-	1613494	1613632	1612587	1612684	1613727	1613825	903	107	10	96	13	200	100	0.4077656165	0.8801008288	0.843	0.787	0.056
907	gene32798	LOC4352824	12	+	26555263	26555428	26554608	26554785	26555512	26555849	907	288	10	304	7	200	100	0.4149274082	0.8801008288	0.935	0.956	-0.021
909	gene12020	LOC9266843	4	+	835889	835960	835491	835812	837064	837326	909	49	244	48	280	171	100	0.4785196967	0.8801008288	0.105	0.091	0.014
911	gene30822	LOC4351127	11	-	27650716	27650915	27649519	27649638	27651031	27651098	911	9	3	27	5	200	100	0.5033659768	0.8801008288	0.6	0.73	-0.13
921	gene6179	LOC4329487	2	+	18860956	18861042	18860261	18860638	18861365	18863203	921	0	4	4	24	186	100	0.4379899641	0.8801008288	0	0.082	-0.082
923	gene2069	LOC4326374	1	+	23093886	23093950	23093383	23093481	23094044	23094150	923	0	58	1	54	164	100	0.53810445	0.8801008288	0	0.011	-0.011
927	gene15163	LOC4337807	5	-	2749488	2749569	2749086	2749177	2749858	2751498	927	22	9	25	14	181	100	0.5513610704	0.8801008288	0.575	0.497	0.078
945	gene30675	LOC4351019	11	+	25615718	25615775	25615316	25615405	25615891	25616000	945	9	4	13	3	157	100	0.4771596343	0.8801008288	0.589	0.734	-0.145
956	gene8382	LOC4331537	3	-	1971389	1971540	1970731	1971145	1975058	1975135	956	4	5	1	3	200	100	0.5459481625	0.8801008288	0.286	0.143	0.143
957	gene8382	LOC4331537	3	-	1971389	1971467	1970731	1971145	1976510	1976609	957	0	28	1	26	178	100	0.5038898197	0.8801008288	0	0.021	-0.021
962	gene12481	LOC4335337	4	-	11266877	11266944	11263906	11266487	11270444	11270490	962	2	1	8	1	167	100	0.4689420584	0.8801008288	0.545	0.827	-0.282
968	gene1588	LOC9270975	1	+	15761294	15761331	15760128	15760808	15761429	15761494	968	6	8	5	11	137	100	0.5276276091	0.8801008288	0.354	0.249	0.105
974	gene22044	LOC9267044	7	+	24123123	24123195	24119163	24120566	24123265	24123438	974	13	5	23	5	172	100	0.4468433229	0.8801008288	0.602	0.728	-0.126
978	gene9886	LOC9270360	3	-	14796922	14796934	14795752	14795822	14797037	14798048	978	0	8	1	13	112	100	0.4979088326	0.8801008288	0	0.064	-0.064
983	gene8536	LOC4331687	3	-	3162759	3162854	3161757	3162461	3164970	3165063	983	2	1	2	0	195	100	0.4852216882	0.8801008288	0.506	1	-0.494
986	gene28487	LOC4349299	10	-	21458496	21458549	21457486	21457608	21459564	21459736	986	7	1	14	5	153	100	0.4528116499	0.8801008288	0.821	0.647	0.174
987	gene28487	LOC4349299	10	-	21458496	21458589	21457486	21457608	21459564	21459776	987	10	1	22	5	193	100	0.4882956168	0.8801008288	0.838	0.695	0.143
988	gene28487	LOC4349299	10	-	21458496	21458570	21457486	21457608	21459564	21459671	988	8	1	16	5	174	100	0.4460766701	0.8801008288	0.821	0.648	0.173
996	gene22814	LOC9269978	8	+	646350	646391	646204	646274	646679	646767	996	7	2	9	5	141	100	0.5165549208	0.8801008288	0.713	0.561	0.152
998	gene7406	LOC4330633	2	-	30548780	30548864	30548476	30548571	30549275	30549562	998	65	4	108	4	184	100	0.495713914	0.8801008288	0.898	0.936	-0.038
2297	gene5849	LOC9270817	2	-	13468293	13468609	13468053	13468197	13469137	13469293	2297	81	1	76	2	200	100	0.553524096	0.8802205137	0.976	0.95	0.026
2346	gene19992	LOC9268482	6	+	30062575	30062620	30062162	30062448	30062952	30063754	2346	2	5	1	6	145	100	0.5536004076	0.8802205137	0.216	0.103	0.113
507	gene10717	LOC4333696	3	-	26555418	26555437	26553926	26555244	26555750	26556152	507	1	4	1	11	119	100	0.5544273279	0.8808774485	0.174	0.071	0.103
478	gene23220	LOC4344827	8	-	4962642	4962842	4962192	4962365	4967387	4967540	478	3	1	2	0	200	100	0.5551554906	0.8813766141	0.6	1	-0.4
2438	gene28508	LOC4349317	10	+	21607265	21607311	21606168	21606419	21607406	21609257	2438	0	1	2	3	146	100	0.5560364996	0.8816254891	0	0.313	-0.313
282	gene15443	LOC4338045	5	+	5977033	5977070	5976583	5976646	5977595	5977643	282	2	91	1	111	137	100	0.5561404565	0.8816254891	0.016	0.007	0.009
1193	gene26431	LOC4347569	9	+	20047261	20047527	20045306	20046548	20049914	20050021	1193	5	15	8	16	200	100	0.5576273935	0.8827792821	0.143	0.2	-0.057
2816	gene27386	LOC4348347	10	+	9774077	9774158	9773457	9773586	9775009	9775195	2816	23	1	11	0	181	100	0.5576975737	0.8827792821	0.927	1	-0.073
1549	gene834	LOC107279549	1	-	6658618	6658867	6657612	6657849	6661124	6661309	1549	13	3	19	7	200	100	0.5599325498	0.8843445093	0.684	0.576	0.108
2698	gene328	LOC4325203	1	+	2455742	2455786	2453728	2454074	2455930	2456522	2698	1	7	1	18	144	100	0.5595836468	0.8843445093	0.09	0.037	0.053
2933	gene12262	LOC4335112	4	+	5804286	5804376	5803080	5803170	5804995	5806787	2933	107	2	127	4	190	100	0.5591825528	0.8843445093	0.966	0.944	0.022
2533	gene29472	LOC9271293	11	-	6540744	6540822	6538675	6539151	6542269	6544503	2533	1	24	0	13	178	100	0.5606184068	0.8847713774	0.023	0	0.023
1013	gene31434	LOC4351633	12	+	3641850	3642878	3641654	3641770	3643145	3643543	1013	413	2	359	3	200	100	0.5629900243	0.8852683575	0.99	0.984	0.006
1445	gene9212	LOC4332328	3	-	8605816	8605860	8603940	8604280	8606033	8606613	1445	6	4	8	3	144	100	0.5620161616	0.8852683575	0.51	0.649	-0.139
2337	gene10196	LOC4333231	3	-	19198416	19199198	19198149	19198218	19199921	19199993	2337	15	68	23	84	200	100	0.5630123795	0.8852683575	0.099	0.12	-0.021
2338	gene10196	LOC4333231	3	-	19198412	19199198	19198149	19198218	19199921	19199993	2338	15	68	23	84	200	100	0.5630123795	0.8852683575	0.099	0.12	-0.021
2563	gene17420	LOC9268401	5	+	29462141	29462228	29461856	29461946	29462517	29464034	2563	48	9	31	8	187	100	0.5617725296	0.8852683575	0.74	0.674	0.066
1566	gene25943	LOC4347149	9	+	16068900	16068972	16065721	16065837	16070554	16070656	1566	112	23	90	15	172	100	0.5662381246	0.8857611809	0.739	0.777	-0.038
1907	gene28037	LOC4348897	10	+	17790027	17790078	17789837	17789945	17791090	17791168	1907	48	5	32	2	151	100	0.5647031882	0.8857611809	0.864	0.914	-0.05
2092	gene7789	LOC4331000	2	+	33799573	33799699	33799144	33799471	33800321	33801632	2092	36	1	34	2	200	100	0.5659082207	0.8857611809	0.947	0.895	0.052
2854	gene3676	LOC4324748	1	+	37326711	37326969	37323606	37324606	37327086	37327681	2854	4	2	4	4	200	100	0.565226426	0.8857611809	0.5	0.333	0.167
820	gene4196	LOC4326533	1	-	41160693	41160918	41159515	41159651	41161984	41163148	820	17	0	38	1	200	100	0.5654259304	0.8857611809	1	0.95	0.05
821	gene4196	LOC4326533	1	-	41160693	41160906	41159306	41159651	41161984	41163148	821	17	0	38	1	200	100	0.5654259304	0.8857611809	1	0.95	0.05
980	gene20162	LOC4342175	7	-	140931	140943	135512	135656	141097	141343	980	52	0	59	1	112	100	0.5647637882	0.8857611809	1	0.981	0.019
1742	gene8719	LOC4331862	3	-	4470882	4470922	4470123	4470712	4472753	4472807	1742	2	1	6	1	140	100	0.5668237425	0.8860262465	0.588	0.811	-0.223
2676	gene1870	LOC4326190	1	+	20523368	20523915	20523102	20523171	20524093	20524363	2676	89	33	80	35	200	100	0.5682094572	0.8875406708	0.574	0.533	0.041
2065	gene4845	LOC4328303	2	+	2722324	2722387	2721983	2722240	2723311	2724124	2065	1	6	0	3	163	100	0.569623055	0.8887269522	0.093	0	0.093
2806	gene6014	LOC107280177	2	-	16488890	16488993	16487666	16488229	16489570	16489724	2806	2	3	3	2	200	100	0.5698037998	0.8887269522	0.25	0.429	-0.179
2594	gene19967	LOC4342011	6	+	29884050	29884137	29881411	29881695	29884389	29884583	2594	9	1	8	2	187	100	0.5705053683	0.888924952	0.828	0.681	0.147
537	gene9559	LOC4332660	3	-	11480502	11480548	11480229	11480417	11481042	11481261	537	48	4	57	3	146	100	0.57076581	0.888924952	0.892	0.929	-0.037
1101	gene13261	LOC4336003	4	+	22473102	22473727	22472931	22473023	22474613	22474679	1101	2	1	6	1	200	100	0.5712084612	0.8889640453	0.5	0.75	-0.25
2935	gene3264	LOC4327624	1	+	33784693	33784759	33784487	33784549	33784884	33787717	2935	26	12	29	10	166	100	0.5721869115	0.8898363292	0.566	0.636	-0.07
377	gene2378	LOC107277958	1	-	26117151	26117429	26116570	26116654	26117607	26117702	377	90	0	107	1	200	100	0.5726576147	0.8899182933	1	0.982	0.018
2168	gene21181	LOC9268478	7	-	13282913	13282935	13282748	13282839	13283022	13283055	2168	0	3	1	6	122	100	0.5747095256	0.8924555653	0	0.12	-0.12
1672	gene14019	LOC4336739	4	+	29066272	29066368	29065876	29066192	29066459	29066648	1672	180	11	211	10	196	100	0.5762037233	0.8933975655	0.893	0.915	-0.022
1807	gene15677	LOC9267632	5	-	10533607	10533686	10532785	10532951	10533749	10534496	1807	36	1	55	3	179	100	0.5770743932	0.8933975655	0.953	0.911	0.042
1902	gene11633	LOC107280356	3	+	34306129	34306244	34305961	34306075	34307298	34307501	1902	18	7	29	8	200	100	0.5774143025	0.8933975655	0.563	0.644	-0.081
2055	gene27213	LOC4348212	10	-	5697487	5697672	5694449	5697293	5697768	5697923	2055	2	0	8	2	200	100	0.5772036639	0.8933975655	1	0.667	0.333
344	gene22317	LOC4344028	7	+	26400379	26401107	26400169	26400274	26401330	26401462	344	7	0	15	1	200	100	0.5761322288	0.8933975655	1	0.882	0.118
435	gene16929	LOC107278650	5	-	25928411	25928528	25928114	25928223	25929092	25929165	435	30	1	13	0	200	100	0.5778480617	0.8934194069	0.938	1	-0.062
1021	gene23009	LOC9268118	8	-	2577807	2578228	2577152	2577230	2580158	2580227	1021	42	53	38	41	200	100	0.6114620158	0.8938993435	0.284	0.317	-0.033
1032	gene1311	LOC9270747	1	+	11665096	11665177	11664432	11664583	11665567	11665732	1032	17	16	35	26	181	100	0.592287309	0.8938993435	0.37	0.427	-0.057
1067	gene30409	LOC4350824	11	-	22513901	22513975	22513215	22513835	22514324	22514659	1067	0	1	1	2	174	100	0.6316619995	0.8938993435	0	0.223	-0.223
1080	gene18674	LOC4340880	6	+	12321621	12321965	12320500	12320890	12322544	12322800	1080	37	2	35	1	200	100	0.6278807574	0.8938993435	0.902	0.946	-0.044
1085	gene9948	LOC4333004	3	+	15471739	15471796	15471576	15471646	15471900	15472172	1085	61	7	27	2	157	100	0.6082797638	0.8938993435	0.847	0.896	-0.049
1100	gene13261	LOC4336003	4	+	22472931	22473023	22472254	22472392	22474613	22474679	1100	1	2	1	5	192	100	0.6227496945	0.8938993435	0.207	0.094	0.113
1109	gene5842	LOC9272156	2	+	13303880	13303931	13302210	13302289	13304018	13304085	1109	3	4	3	2	151	100	0.5941067085	0.8938993435	0.332	0.498	-0.166
1144	gene7682	LOC4330909	2	+	32946277	32946316	32945954	32946061	32946596	32946684	1144	0	1	1	2	139	100	0.6350726566	0.8938993435	0	0.265	-0.265
1189	gene3709	LOC4325048	1	+	37582361	37582491	37581637	37581719	37582745	37582810	1189	263	20	269	24	200	100	0.6155391667	0.8938993435	0.868	0.849	0.019
119	gene31672	LOC4351834	12	-	7284267	7284391	7281365	7282736	7284580	7284697	119	2	4	0	1	200	100	0.6048488741	0.8938993435	0.2	0	0.2
1213	gene25672	LOC4346933	9	+	12894723	12894783	12894400	12894454	12894970	12895123	1213	1	9	1	4	160	100	0.6333830175	0.8938993435	0.065	0.135	-0.07
1220	gene246	LOC4325801	1	-	1813242	1813456	1811512	1811601	1814081	1814158	1220	260	2	182	0	200	100	0.5843655363	0.8938993435	0.985	1	-0.015
1229	gene22722	LOC4344399	7	+	29617155	29617185	29616935	29617060	29617278	29617691	1229	16	7	16	5	130	100	0.6338820702	0.8938993435	0.637	0.711	-0.074
130	gene12378	LOC4335209	4	-	8282620	8282677	8281940	8282065	8283783	8283846	130	3	35	2	37	157	100	0.6365238889	0.8938993435	0.052	0.033	0.019
1342	gene31535	LOC4351716	12	+	4873188	4873249	4872374	4872650	4873355	4873507	1342	73	2	67	1	161	100	0.638419587	0.8938993435	0.958	0.977	-0.019
1347	gene15941	LOC9272594	5	-	15999242	15999458	15998584	15999059	16007217	16008009	1347	66	7	75	6	200	100	0.6348707345	0.8938993435	0.825	0.862	-0.037
1413	gene27485	LOC4348438	10	-	10994431	10994727	10993379	10993511	10994814	10995881	1413	41	5	36	6	200	100	0.6385991877	0.8938993435	0.804	0.75	0.054
1461	gene27701	LOC4348603	10	+	14279770	14279839	14278683	14279204	14280299	14280513	1461	2	3	7	6	169	100	0.6290503895	0.8938993435	0.283	0.408	-0.125
1487	gene11122	LOC9266678	3	+	30506226	30506353	30505931	30506009	30506450	30507134	1487	1	4	0	2	200	100	0.5849466756	0.8938993435	0.111	0	0.111
1502	gene14453	LOC9270267	4	+	32403616	32403927	32403282	32403478	32404046	32404147	1502	16	8	19	7	200	100	0.631828036	0.8938993435	0.5	0.576	-0.076
1517	gene18295	LOC4340574	6	-	6810728	6810812	6810319	6810487	6811109	6811288	1517	31	2	6	0	184	100	0.5973101736	0.8938993435	0.894	1	-0.106
1536	gene31217	LOC4351445	12	+	1756358	1756459	1755566	1755673	1756658	1757102	1536	5	9	4	11	200	100	0.6135120949	0.8938993435	0.217	0.154	0.063
1568	gene25943	LOC4347149	9	+	16070187	16070230	16069537	16069609	16070554	16070656	1568	4	37	2	29	143	100	0.6286403066	0.8938993435	0.07	0.046	0.024
1571	gene25943	LOC4347149	9	+	16060543	16060651	16060219	16060294	16060734	16060811	1571	3	17	1	11	200	100	0.6019552685	0.8938993435	0.081	0.043	0.038
157	gene7697	LOC4330920	2	+	33055888	33056004	33055345	33055420	33058369	33058484	157	12	0	35	1	200	100	0.6317008751	0.8938993435	1	0.946	0.054
1592	gene14652	LOC4337328	4	-	34075923	34075968	34075647	34075750	34076903	34077035	1592	22	2	21	1	145	100	0.628920328	0.8938993435	0.884	0.935	-0.051
1594	gene3692	LOC4324795	1	+	37462101	37462156	37461503	37461605	37462586	37462708	1594	2	25	1	25	155	100	0.5970628745	0.8938993435	0.049	0.025	0.024
1613	gene22315	LOC9271378	7	+	26388599	26388651	26388440	26388512	26389388	26389450	1613	11	13	18	16	152	100	0.6026678919	0.8938993435	0.358	0.425	-0.067
1647	gene12396	LOC9272732	4	+	8589176	8589294	8588653	8589070	8589594	8589653	1647	5	0	12	1	200	100	0.6097680983	0.8938993435	1	0.857	0.143
1663	gene31903	LOC9267586	12	+	12352560	12352732	12351913	12352181	12352831	12353615	1663	7	2	8	4	200	100	0.6016451251	0.8938993435	0.636	0.5	0.136
1664	gene31903	LOC9267586	12	+	12351302	12351539	12349442	12350951	12351913	12353615	1664	6	7	8	6	200	100	0.5848235372	0.8938993435	0.3	0.4	-0.1
1671	gene14019	LOC4336739	4	+	29066272	29066365	29065877	29066192	29066459	29066648	1671	177	11	203	10	193	100	0.6098470269	0.8938993435	0.893	0.913	-0.02
1691	gene24252	LOC4345729	8	-	22066415	22066606	22066079	22066291	22066723	22067025	1691	9	8	6	8	200	100	0.5908893723	0.8938993435	0.36	0.273	0.087
1699	gene27832	LOC4348704	10	-	15522692	15522752	15522230	15522452	15523524	15523603	1699	0	1	2	4	160	100	0.6078178156	0.8938993435	0	0.238	-0.238
1714	gene884	LOC4327187	1	+	7092678	7092801	7092044	7092288	7092937	7093068	1714	5	1	2	1	200	100	0.6392637646	0.8938993435	0.714	0.5	0.214
1715	gene884	LOC4327187	1	+	7092686	7092801	7092036	7092288	7092937	7093068	1715	5	1	2	1	200	100	0.6392637646	0.8938993435	0.714	0.5	0.214
1746	gene23841	LOC4345367	8	-	16523549	16523622	16521922	16522144	16523779	16523972	1746	51	1	107	1	173	100	0.6253812609	0.8938993435	0.967	0.984	-0.017
1757	gene24114	LOC9267871	8	-	20395304	20396287	20393493	20394149	20396454	20396620	1757	24	5	34	5	200	100	0.623529476	0.8938993435	0.706	0.773	-0.067
1772	gene5872	LOC4329229	2	+	14012348	14012732	14011194	14011369	14014498	14014769	1772	19	18	32	24	200	100	0.5893054488	0.8938993435	0.345	0.4	-0.055
1778	gene29532	LOC9270334	11	-	7394865	7395025	7394431	7394514	7396478	7396576	1778	29	1	45	3	200	100	0.5896929993	0.8938993435	0.935	0.882	0.053
1798	gene3265	LOC4327625	1	+	33792325	33792417	33791015	33791568	33792567	33794100	1798	48	5	57	8	192	100	0.628115938	0.8938993435	0.833	0.788	0.045
1805	gene15677	LOC9267632	5	-	10533649	10533686	10532785	10532951	10533749	10534494	1805	27	1	43	3	137	100	0.6050810187	0.8938993435	0.952	0.913	0.039
1820	gene9079	LOC4332201	3	-	7363893	7363992	7363483	7363586	7369276	7369635	1820	36	2	61	2	199	100	0.6228786883	0.8938993435	0.9	0.939	-0.039
183	gene31975	LOC4352121	12	-	14018028	14018091	14017854	14017940	14018330	14018686	183	18	0	45	1	163	100	0.587500895	0.8938993435	1	0.965	0.035
1870	gene27281	LOC4348258	10	-	7030006	7030064	7029325	7029464	7030713	7031173	1870	5	0	12	1	158	100	0.6059367675	0.8938993435	1	0.884	0.116
1874	gene25180	LOC107278788	9	+	4050135	4050271	4049717	4050050	4051565	4051701	1874	61	40	36	28	200	100	0.6025371818	0.8938993435	0.433	0.391	0.042
1910	gene23778	LOC4345313	8	-	15210870	15210980	15210695	15210769	15211086	15211156	1910	2	22	1	21	200	100	0.6246305742	0.8938993435	0.043	0.023	0.02
1965	gene20151	LOC4342166	7	-	52396	52447	50806	51031	53066	53383	1965	2	3	2	6	151	100	0.603965317	0.8938993435	0.306	0.181	0.125
2007	gene26916	LOC107277780	10	-	1034219	1034369	1033989	1034039	1034601	1037738	2007	14	14	13	17	200	100	0.6185369773	0.8938993435	0.333	0.277	0.056
2057	gene27213	LOC4348212	10	-	5697487	5697690	5694449	5697293	5697768	5697923	2057	2	0	10	2	200	100	0.62521395	0.8938993435	1	0.714	0.286
2121	gene3874	LOC9269943	1	+	38841237	38841352	38840570	38840644	38841569	38841629	2121	6	11	4	11	200	100	0.6131161465	0.8938993435	0.214	0.154	0.06
2123	gene8145	LOC4331306	3	+	273057	273274	272301	272465	274047	274833	2123	4	11	3	5	200	100	0.6100849138	0.8938993435	0.154	0.231	-0.077
2129	gene1652	LOC4324539	1	+	17157070	17157213	17155902	17156051	17157324	17157925	2129	602	4	472	1	200	100	0.6232629699	0.8938993435	0.987	0.996	-0.009
2152	gene4114	LOC4326958	1	-	40709853	40709970	40709282	40709399	40710046	40710139	2152	195	2	194	1	200	100	0.5883402689	0.8938993435	0.98	0.99	-0.01
2157	gene11912	LOC4334834	3	+	36095807	36095878	36095673	36095727	36095958	36096044	2157	87	13	88	16	171	100	0.6305683588	0.8938993435	0.796	0.763	0.033
2171	gene9532	LOC4332638	3	+	11176941	11177015	11174159	11174440	11177488	11177741	2171	53	76	41	68	174	100	0.58852892	0.8938993435	0.286	0.257	0.029
2191	gene898	LOC4325885	1	-	7223106	7223142	7222926	7222992	7223333	7223411	2191	1	15	2	15	136	100	0.607265686	0.8938993435	0.047	0.089	-0.042
2198	gene7045	LOC4330280	2	+	27316440	27316508	27315963	27316240	27316699	27317050	2198	5	4	2	3	168	100	0.6107775635	0.8938993435	0.427	0.284	0.143
2216	gene23940	LOC9267073	8	-	18146772	18146816	18146409	18146644	18147330	18149411	2216	2	10	5	15	144	100	0.5982907631	0.8938993435	0.122	0.188	-0.066
2234	gene18585	LOC9269758	6	+	11028075	11028180	11022614	11027972	11028273	11029352	2234	7	1	3	0	200	100	0.6205208258	0.8938993435	0.778	1	-0.222
225	gene26420	LOC4347557	9	+	19981215	19981379	19979435	19979604	19981918	19982000	225	2	1	17	4	200	100	0.6297674857	0.8938993435	0.5	0.68	-0.18
2268	gene20398	LOC4342365	7	-	2084754	2084791	2084056	2084474	2084861	2084961	2268	6	0	15	1	137	100	0.6073858497	0.8938993435	1	0.916	0.084
2289	gene24093	LOC9272445	8	-	20157400	20157496	20156663	20156865	20160264	20160351	2289	22	1	21	2	196	100	0.5799916734	0.8938993435	0.918	0.843	0.075
2298	gene6366	LOC4329656	2	+	20989959	20990150	20985874	20986354	20990481	20990582	2298	8	39	12	44	200	100	0.5797235033	0.8938993435	0.093	0.12	-0.027
2319	gene19409	LOC4341503	6	+	24311645	24311743	24303845	24306434	24311967	24313051	2319	1	4	3	6	198	100	0.6296598162	0.8938993435	0.112	0.202	-0.09
2331	gene24771	LOC4346170	8	+	26893151	26893343	26892223	26892446	26893437	26894412	2331	21	9	46	15	200	100	0.5916832563	0.8938993435	0.538	0.605	-0.067
2396	gene112	LOC4326106	1	+	772019	772123	771072	771213	772339	772363	2396	0	2	1	4	200	100	0.5849466756	0.8938993435	0	0.111	-0.111
2397	gene112	LOC4326106	1	+	772028	772123	771072	771213	772339	772363	2397	0	2	1	4	195	100	0.5853970195	0.8938993435	0	0.114	-0.114
239	gene28704	LOC4349506	10	-	23068376	23068528	23068098	23068255	23069670	23071801	239	6	9	2	5	200	100	0.6264027575	0.8938993435	0.25	0.167	0.083
2410	gene27696	LOC4348598	10	+	14240149	14240240	14239915	14239926	14252973	14253624	2410	8	0	22	1	191	100	0.6261842193	0.8938993435	1	0.92	0.08
243	gene4978	LOC4328429	2	+	3703501	3703522	3703040	3703369	3703605	3705353	243	4	5	3	2	121	100	0.6094319648	0.8938993435	0.398	0.554	-0.156
2446	gene2319	LOC9268901	1	-	25475716	25475855	25473643	25474211	25476689	25477683	2446	3	1	1	1	200	100	0.6235163952	0.8938993435	0.6	0.333	0.267
244	gene4978	LOC4328429	2	+	3703513	3703522	3703040	3703369	3703605	3705353	244	1	5	0	2	109	100	0.6381562417	0.8938993435	0.155	0	0.155
246	gene27870	LOC4348728	10	-	15886340	15886389	15886079	15886164	15886737	15886787	246	7	3	4	3	149	100	0.6142631474	0.8938993435	0.61	0.472	0.138
2478	gene31935	LOC9268358	12	-	13057697	13058002	13057167	13057215	13058294	13058670	2478	5	0	11	1	200	100	0.5915462407	0.8938993435	1	0.846	0.154
2491	gene21428	LOC4343245	7	+	17778418	17778517	17778132	17778262	17778708	17778782	2491	52	0	112	1	199	100	0.6394592298	0.8938993435	1	0.983	0.017
2521	gene4826	LOC4328284	2	+	2550486	2550550	2545929	2549840	2550767	2551242	2521	7	140	5	134	164	100	0.6326975565	0.8938993435	0.03	0.022	0.008
2544	gene24151	LOC4345637	8	+	20829980	20830103	20828298	20828385	20830247	20830350	2544	7	1	31	2	200	100	0.5847520145	0.8938993435	0.778	0.886	-0.108
254	gene16446	LOC4338933	5	+	21719117	21719630	21718821	21718951	21720398	21720517	254	10	17	14	18	200	100	0.608968544	0.8938993435	0.227	0.28	-0.053
2559	gene31642	LOC4351810	12	+	6812605	6812752	6811136	6811640	6813473	6813563	2559	7	24	7	33	200	100	0.6019495492	0.8938993435	0.127	0.096	0.031
2587	gene50	LOC4326151	1	+	368116	368156	367274	367383	368307	368387	2587	8	6	11	12	140	100	0.5950057313	0.8938993435	0.488	0.396	0.092
2609	gene9552	LOC4332656	3	+	11403948	11404032	11402614	11402937	11404437	11404585	2609	17	1	37	4	184	100	0.6129652587	0.8938993435	0.902	0.834	0.068
2611	gene13841	LOC4336560	4	-	27282076	27282111	27281583	27281625	27282409	27282495	2611	1	12	2	12	135	100	0.6130333739	0.8938993435	0.058	0.11	-0.052
2636	gene11332	LOC4334278	3	+	32109411	32109481	32108700	32108847	32109572	32109960	2636	10	1	10	2	170	100	0.6235438712	0.8938993435	0.855	0.746	0.109
2651	gene7238	LOC4330474	2	+	29273309	29273390	29272716	29273064	29273837	29274003	2651	133	502	156	552	181	100	0.6328351057	0.8938993435	0.128	0.135	-0.007
2663	gene3735	LOC4324940	1	+	37775661	37775902	37773998	37774093	37776566	37778543	2663	40	24	35	17	200	100	0.5947329887	0.8938993435	0.455	0.507	-0.052
2668	gene4320	LOC4325416	1	+	42178173	42178290	42177827	42178050	42179571	42179761	2668	81	4	115	8	200	100	0.5919553877	0.8938993435	0.91	0.878	0.032
2673	gene21767	LOC107277239	7	-	21675474	21675633	21675268	21675359	21675996	21677379	2673	7	1	17	1	200	100	0.5954328589	0.8938993435	0.778	0.895	-0.117
2677	gene1870	LOC4326190	1	+	20523368	20523948	20523102	20523171	20524093	20524363	2677	106	33	98	35	200	100	0.6271690851	0.8938993435	0.616	0.583	0.033
2695	gene328	LOC4325203	1	+	2455450	2455786	2452431	2452904	2455930	2456522	2695	8	2	8	1	200	100	0.6320551605	0.8938993435	0.667	0.8	-0.133
2697	gene328	LOC4325203	1	+	2455040	2455786	2452431	2452904	2455930	2456522	2697	26	2	25	1	200	100	0.6236478042	0.8938993435	0.867	0.926	-0.059
2736	gene10227	LOC4333267	3	+	20395823	20395908	20394712	20395027	20397767	20398065	2736	4	1	2	0	185	100	0.606592776	0.8938993435	0.684	1	-0.316
2741	gene19609	LOC4341690	6	-	26657243	26657456	26656412	26656801	26658718	26658897	2741	252	5	229	3	200	100	0.5802571937	0.8938993435	0.962	0.974	-0.012
2750	gene27082	LOC4348127	10	-	3118625	3118643	3118036	3118462	3118808	3118866	2750	8	32	16	49	118	100	0.5904058681	0.8938993435	0.175	0.217	-0.042
2756	gene1266	LOC4325774	1	-	10981399	10981581	10981175	10981320	10982211	10982978	2756	47	45	47	52	200	100	0.621012727	0.8938993435	0.343	0.311	0.032
2798	gene15753	LOC4338295	5	+	12294955	12295078	12293923	12294353	12295596	12295665	2798	51	4	84	9	200	100	0.6250527591	0.8938993435	0.864	0.824	0.04
27	gene18989	LOC4341131	6	+	18000812	18000865	18000641	18000731	18002091	18002193	27	4	5	4	3	153	100	0.6390812158	0.8938993435	0.343	0.466	-0.123
2800	gene2076	LOC4326379	1	+	23211485	23211599	23211060	23211176	23211712	23211798	2800	5	56	4	63	200	100	0.632315359	0.8938993435	0.043	0.031	0.012
2811	gene24427	LOC4345879	8	+	24009245	24009397	24008521	24009140	24010553	24011049	2811	4	8	1	4	200	100	0.6134394929	0.8938993435	0.2	0.111	0.089
2814	gene32671	LOC107276775	12	+	25333468	25333550	25331881	25332913	25333635	25333723	2814	5	58	2	15	182	100	0.6344446776	0.8938993435	0.045	0.068	-0.023
2884	gene21361	LOC9272191	7	+	16668970	16669317	16667921	16668026	16669601	16670332	2884	4	2	8	2	200	100	0.5918106986	0.8938993435	0.5	0.667	-0.167
2937	gene718	LOC9271430	1	+	5652408	5652496	5646896	5646955	5652583	5652784	2937	4	0	9	1	188	100	0.602315727	0.8938993435	1	0.827	0.173
2939	gene718	LOC9271430	1	+	5647511	5647594	5646896	5646955	5652408	5652496	2939	0	1	1	2	183	100	0.6308494222	0.8938993435	0	0.215	-0.215
2988	gene14687	LOC4337366	4	-	34323816	34323883	34323199	34323301	34324328	34324428	2988	3	3	2	4	167	100	0.5931755665	0.8938993435	0.375	0.23	0.145
3000	gene2839	LOC4323917	1	+	30357535	30357587	30353264	30353433	30357730	30358424	3000	6	24	6	33	152	100	0.6251329855	0.8938993435	0.141	0.107	0.034
3013	gene19119	LOC9266235	6	+	20367523	20367569	20366300	20366404	20369673	20369937	3013	6	3	7	2	146	100	0.6266227495	0.8938993435	0.578	0.706	-0.128
318	gene5493	LOC9271823	2	+	8529891	8530263	8527958	8528058	8530907	8531016	318	36	42	51	51	200	100	0.6126063245	0.8938993435	0.3	0.333	-0.033
342	gene27897	LOC4348759	10	+	16201797	16201868	16201251	16201511	16202243	16204593	342	0	1	1	2	171	100	0.6319386949	0.8938993435	0	0.226	-0.226
343	gene22317	LOC4344028	7	+	26400393	26401107	26400169	26400274	26401330	26401462	343	6	0	14	1	200	100	0.5986621305	0.8938993435	1	0.875	0.125
348	gene10316	LOC4333337	3	-	21512668	21512794	21512460	21512593	21513852	21513993	348	16	0	48	1	200	100	0.6331950792	0.8938993435	1	0.96	0.04
355	gene9915	LOC9268328	3	+	15069653	15070532	15069264	15069570	15070679	15071009	355	235	1	230	2	200	100	0.5803385672	0.8938993435	0.992	0.983	0.009
356	gene9915	LOC9268328	3	+	15069817	15070532	15069264	15069570	15070679	15071009	356	216	1	214	2	200	100	0.5802167209	0.8938993435	0.991	0.982	0.009
35	gene19143	LOC9271874	6	-	20824543	20824608	20821739	20824103	20824697	20825189	35	5	28	5	20	165	100	0.6383023503	0.8938993435	0.098	0.132	-0.034
363	gene27320	LOC4348285	10	+	8071523	8071605	8070350	8070766	8072432	8072514	363	7	3	4	3	182	100	0.614659195	0.8938993435	0.562	0.423	0.139
386	gene572	LOC4325351	1	-	4211646	4211793	4211055	4211291	4212856	4213296	386	4	1	12	6	200	100	0.5937777883	0.8938993435	0.667	0.5	0.167
40	gene3999	LOC4324323	1	-	39816814	39819008	39815761	39815868	39819113	39819182	40	167	20	159	16	200	100	0.6258981383	0.8938993435	0.807	0.832	-0.025
413	gene27953	LOC4348807	10	+	16840785	16840891	16840011	16840251	16841061	16841173	413	4	17	7	20	200	100	0.5848130134	0.8938993435	0.105	0.149	-0.044
424	gene9650	LOC4332752	3	+	12378336	12378447	12377871	12377995	12378580	12378721	424	13	69	28	123	200	100	0.6113402499	0.8938993435	0.086	0.102	-0.016
429	gene23679	LOC9268934	8	+	12876572	12876671	12875157	12875672	12876774	12876961	429	8	3	8	5	199	100	0.5832140684	0.8938993435	0.573	0.446	0.127
431	gene3103	LOC4325592	1	+	32411300	32411397	32408922	32409015	32411481	32411802	431	7	1	11	3	197	100	0.63115725	0.8938993435	0.78	0.651	0.129
434	gene30223	LOC9268625	11	+	20360424	20360575	20360184	20360268	20360990	20361131	434	1	1	2	5	200	100	0.6256016223	0.8938993435	0.333	0.167	0.166
436	gene16929	LOC107278650	5	-	25928382	25928528	25927938	25928223	25929092	25929165	436	39	1	15	0	200	100	0.6020754339	0.8938993435	0.951	1	-0.049
44	gene28801	LOC4349582	11	+	558208	558400	553155	553272	558555	558830	44	7	3	1	0	200	100	0.6328475841	0.8938993435	0.538	1	-0.462
453	gene27362	LOC4348331	10	+	9258021	9258162	9257297	9257349	9258730	9258827	453	3	12	6	16	200	100	0.6261699671	0.8938993435	0.111	0.158	-0.047
462	gene1030	LOC4327113	1	-	8359118	8359124	8358566	8358865	8359275	8359720	462	2	10	4	12	106	100	0.6147085616	0.8938993435	0.159	0.239	-0.08
497	gene4385	LOC9270353	1	-	42591932	42591976	42591636	42591843	42593610	42597456	497	7	2	13	2	144	100	0.6035731716	0.8938993435	0.709	0.819	-0.11
4	gene988	LOC4326749	1	-	7930313	7930378	7929617	7930155	7930446	7930961	4	5	1	2	1	165	100	0.637421456	0.8938993435	0.752	0.548	0.204
502	gene7497	LOC4330726	2	-	31436563	31436645	31435802	31435858	31437418	31437523	502	2	1	5	1	182	100	0.6383972168	0.8938993435	0.524	0.733	-0.209
523	gene21380	LOC4343203	7	+	16953427	16953589	16951772	16951883	16954000	16954114	523	96	2	92	3	200	100	0.639266018	0.8938993435	0.96	0.939	0.021
559	gene541	LOC4326221	1	-	3923209	3923296	3921763	3921899	3923462	3923516	559	0	1	3	6	187	100	0.5964019499	0.8938993435	0	0.211	-0.211
561	gene27547	LOC4348481	10	-	11816026	11816152	11813904	11814152	11816363	11816515	561	3	34	6	98	200	100	0.6282890244	0.8938993435	0.042	0.03	0.012
580	gene1606	LOC9266898	1	+	16054835	16054896	16052777	16052933	16055683	16056254	580	86	3	53	1	161	100	0.6100777341	0.8938993435	0.947	0.971	-0.024
651	gene31370	LOC4351564	12	+	3013964	3014012	3013298	3013874	3014313	3014574	651	0	1	2	4	148	100	0.6087612525	0.8938993435	0	0.253	-0.253
654	gene10759	LOC4333729	3	+	27120336	27120429	27120055	27120225	27120537	27120659	654	11	23	14	23	193	100	0.6353847186	0.8938993435	0.199	0.24	-0.041
707	gene11345	LOC4334293	3	+	32210006	32210057	32208870	32209130	32210186	32210365	707	9	11	6	5	151	100	0.6248880008	0.8938993435	0.351	0.443	-0.092
751	gene8961	LOC4332093	3	+	6327789	6328243	6327284	6327684	6328344	6328869	751	208	4	238	3	200	100	0.5922174346	0.8938993435	0.963	0.975	-0.012
752	gene8961	LOC4332093	3	+	6327789	6328227	6327285	6327684	6328344	6328920	752	205	4	236	3	200	100	0.5868217539	0.8938993435	0.962	0.975	-0.013
753	gene8961	LOC4332093	3	+	6327785	6328227	6327284	6327684	6328344	6328920	753	215	4	245	3	200	100	0.5958305553	0.8938993435	0.964	0.976	-0.012
791	gene32619	LOC4352680	12	+	24816090	24816160	24815586	24815693	24817083	24817413	791	15	5	17	8	170	100	0.6182185906	0.8938993435	0.638	0.556	0.082
813	gene26930	LOC4347996	10	-	1200604	1200734	1198955	1200410	1202856	1203173	813	23	15	38	20	200	100	0.6257853375	0.8938993435	0.434	0.487	-0.053
817	gene7441	LOC4330670	2	+	30875737	30875758	30875544	30875631	30876031	30876150	817	1	38	2	38	121	100	0.5925849174	0.8938993435	0.021	0.042	-0.021
818	gene7441	LOC4330670	2	+	30875740	30875758	30875544	30875631	30876031	30876150	818	1	38	2	38	118	100	0.5926525085	0.8938993435	0.022	0.043	-0.021
88	gene5780	LOC4329138	2	-	12416633	12416827	12416470	12416547	12416966	12417170	88	29	22	20	19	200	100	0.604476641	0.8938993435	0.397	0.345	0.052
924	gene3073	LOC9269022	1	-	32178272	32178278	32178124	32178165	32178386	32178432	924	1	9	2	9	106	100	0.6235103753	0.8938993435	0.095	0.173	-0.078
966	gene26902	LOC4347975	10	-	850860	851137	848122	850426	852185	852541	966	1	1	1	3	200	100	0.6085787074	0.8938993435	0.333	0.143	0.19
972	gene22044	LOC9267044	7	+	24124505	24124626	24124163	24124278	24124842	24125226	972	64	24	66	21	200	100	0.6391373159	0.8938993435	0.571	0.611	-0.04
1074	gene1103	LOC4326210	1	-	9050835	9051168	9049834	9049990	9051627	9051702	1074	31	7	41	7	200	100	0.6413859164	0.893949156	0.689	0.745	-0.056
1078	gene24969	LOC4346337	8	-	28181294	28181402	28180926	28181004	28181619	28181770	1078	58	24	75	36	200	100	0.6418239235	0.893949156	0.547	0.51	0.037
1274	gene30390	LOC4350809	11	+	22314641	22314733	22310857	22311088	22315251	22316053	1274	1	0	2	1	192	100	0.6432583914	0.893949156	1	0.51	0.49
1428	gene17459	LOC9271205	5	+	29744677	29744754	29744081	29744155	29745542	29745932	1428	2	1	1	0	177	100	0.6431377076	0.893949156	0.531	1	-0.469
2457	gene5862	LOC107276744	2	-	13854024	13854070	13853910	13853957	13854561	13854611	2457	1	0	2	1	146	100	0.6423940532	0.893949156	1	0.578	0.422
2458	gene5862	LOC107276744	2	-	13854024	13854096	13853910	13853957	13854561	13854611	2458	1	0	2	1	172	100	0.643067204	0.893949156	1	0.538	0.462
2603	gene29954	LOC9269408	11	+	16195912	16195966	16195422	16195788	16196086	16197642	2603	1	0	2	1	154	100	0.6426625459	0.893949156	1	0.565	0.435
2957	gene18893	LOC4341060	6	-	16477900	16477964	16475406	16475458	16478929	16479038	2957	2	2	4	2	164	100	0.6416310373	0.893949156	0.379	0.549	-0.17
867	gene20603	LOC4342521	7	+	3845939	3846039	3845748	3845816	3846131	3847181	867	2	1	1	0	200	100	0.6432738877	0.893949156	0.5	1	-0.5
1060	gene10483	LOC4333475	3	-	23617722	23617774	23616667	23616972	23619877	23619981	1060	23	2	38	2	152	100	0.6446133929	0.8943613217	0.883	0.926	-0.043
1332	gene3729	LOC4324937	1	+	37730017	37730074	37729707	37729778	37730805	37730943	1332	7	1	15	1	157	100	0.6458552049	0.8943613217	0.817	0.905	-0.088
1756	gene24114	LOC9267871	8	-	20396231	20396287	20393493	20394149	20396454	20396620	1756	1	5	2	5	156	100	0.6461754433	0.8943613217	0.114	0.204	-0.09
1956	gene60	LOC4326159	1	-	416911	417087	416265	416767	417509	417602	1956	10	146	8	147	200	100	0.6454415253	0.8943613217	0.033	0.026	0.007
2599	gene7201	LOC4330438	2	-	28900538	28900631	28899766	28899861	28900790	28901038	2599	3	2	8	3	193	100	0.6465824516	0.8943613217	0.437	0.58	-0.143
2662	gene1416	LOC4326803	1	-	13344677	13344967	13342970	13344233	13345065	13345466	2662	13	3	21	7	200	100	0.646931158	0.8943613217	0.684	0.6	0.084
286	gene9413	LOC4332523	3	+	10260602	10260818	10259423	10259719	10261322	10261463	286	62	18	113	28	200	100	0.6465505553	0.8943613217	0.633	0.669	-0.036
582	gene1606	LOC9266898	1	+	16053630	16054698	16052777	16052933	16054835	16054896	582	331	52	214	30	200	100	0.6452154083	0.8943613217	0.761	0.781	-0.02
117	gene18827	LOC107281459	6	+	14927458	14927551	14925498	14925773	14931038	14931163	117	2	0	5	1	193	100	0.6484188334	0.8948628637	1	0.722	0.278
2545	gene24151	LOC4345637	8	+	20828472	20829070	20828043	20828385	20829980	20830103	2545	20	0	65	1	200	100	0.6479778147	0.8948628637	1	0.97	0.03
581	gene1606	LOC9266898	1	+	16054512	16054896	16052777	16052933	16055683	16055701	581	194	3	112	1	200	100	0.6485549078	0.8948628637	0.97	0.982	-0.012
530	gene24293	LOC9269818	8	-	22630840	22630988	22630349	22630526	22632041	22632334	530	2	20	4	26	200	100	0.6499076298	0.8961485387	0.048	0.071	-0.023
1418	gene11938	LOC4334858	3	-	36275260	36275407	36274898	36275090	36275654	36275783	1418	5	14	4	16	200	100	0.6514344363	0.897249825	0.152	0.111	0.041
232	gene8033	LOC4331211	2	-	35456335	35456419	35455214	35455277	35456701	35456752	232	4	28	5	25	184	100	0.6515491919	0.897249825	0.072	0.098	-0.026
1054	gene25272	LOC9266370	9	+	5837187	5837289	5835638	5835713	5838047	5838389	1054	12	16	17	18	200	100	0.6582429163	0.8975942948	0.273	0.321	-0.048
1199	gene2189	LOC4325313	1	+	24195957	24196057	24195477	24195872	24196165	24196562	1199	9	8	21	24	200	100	0.6652212856	0.8975942948	0.36	0.304	0.056
1248	gene32034	LOC4352171	12	+	15847292	15847364	15846338	15846441	15847549	15847763	1248	11	2	14	4	172	100	0.6536723502	0.8975942948	0.762	0.67	0.092
1420	gene8657	LOC9268784	3	-	4088665	4088718	4087309	4087443	4089188	4090121	1420	14	2	18	4	153	100	0.6529824183	0.8975942948	0.821	0.746	0.075
144	gene22514	LOC4344204	7	+	28051869	28051944	28051018	28051152	28052356	28053383	144	30	3	3	0	175	100	0.6669770664	0.8975942948	0.851	1	-0.149
1474	gene302	LOC4325486	1	-	2267380	2267588	2267043	2267204	2267958	2268112	1474	177	1	142	0	200	100	0.6592352121	0.8975942948	0.989	1	-0.011
1580	gene25943	LOC4347149	9	+	16062014	16062153	16060219	16060294	16063654	16063996	1580	82	10	59	9	200	100	0.6539601958	0.8975942948	0.804	0.766	0.038
1666	gene9092	LOC4332214	3	-	7496394	7496451	7495785	7496260	7497095	7499437	1666	1	6	3	10	157	100	0.6661889117	0.8975942948	0.096	0.16	-0.064
1770	gene31786	LOC4351951	12	-	9770488	9770543	9769289	9769465	9771528	9772370	1770	3	10	1	6	155	100	0.6662326909	0.8975942948	0.162	0.097	0.065
1924	gene7583	LOC4330811	2	-	32083419	32083491	32083121	32083193	32083766	32083808	1924	2	13	2	21	172	100	0.6661332045	0.8975942948	0.082	0.052	0.03
1935	gene5911	LOC4329276	2	-	15001242	15001296	15000957	15001045	15001401	15001461	1935	4	2	7	2	154	100	0.6664183366	0.8975942948	0.565	0.694	-0.129
2093	gene12147	LOC9271234	4	+	3540835	3540893	3540484	3540549	3540970	3541065	2093	3	1	12	2	158	100	0.6603359219	0.8975942948	0.655	0.792	-0.137
2128	gene1652	LOC4324539	1	+	17154388	17154484	17154216	17154309	17155059	17155782	2128	158	34	136	33	196	100	0.6605544204	0.8975942948	0.703	0.678	0.025
2135	gene4266	LOC4325759	1	-	41784539	41784596	41784035	41784097	41784669	41784832	2135	97	1	76	0	157	100	0.6537118434	0.8975942948	0.984	1	-0.016
2148	gene27713	LOC9269332	10	+	14405116	14405183	14404928	14405041	14405254	14406537	2148	3	3	3	5	167	100	0.6657167062	0.8975942948	0.375	0.264	0.111
2195	gene19364	LOC9269995	6	+	23900200	23900438	23899046	23899248	23900712	23900781	2195	4	0	12	1	200	100	0.6617857535	0.8975942948	1	0.857	0.143
2225	gene11759	LOC9266306	3	+	35053310	35053453	35052748	35053034	35053589	35053693	2225	4	1	4	2	200	100	0.6627725127	0.8975942948	0.667	0.5	0.167
22	gene21956	LOC4343706	7	+	23345157	23345289	23344690	23345037	23345588	23345728	22	5	2	16	4	200	100	0.6668645266	0.8975942948	0.556	0.667	-0.111
2354	gene26468	LOC4347608	9	-	20333082	20333145	20332089	20332158	20333392	20334389	2354	4	4	2	1	163	100	0.6607458987	0.8975942948	0.38	0.551	-0.171
2372	gene31766	LOC4351929	12	+	9361269	9361519	9360889	9361028	9361823	9361884	2372	30	305	34	307	200	100	0.6589245913	0.8975942948	0.047	0.052	-0.005
2520	gene15481	LOC4338074	5	+	6593936	6594125	6593772	6593849	6594707	6595037	2520	19	1	38	1	200	100	0.6584707293	0.8975942948	0.905	0.95	-0.045
2669	gene22923	LOC4344583	8	-	1657952	1658130	1656293	1657165	1658352	1658478	2669	8	3	1	0	200	100	0.6590535216	0.8975942948	0.571	1	-0.429
268	gene8384	LOC4331539	3	-	1992687	1992784	1992432	1992582	1993624	1993749	268	12	1	13	2	197	100	0.6604952827	0.8975942948	0.859	0.767	0.092
2779	gene16539	LOC4339024	5	+	22673810	22674044	22673320	22673401	22674283	22675031	2779	24	2	23	3	200	100	0.6564039341	0.8975942948	0.857	0.793	0.064
279	gene3902	LOC4325106	1	+	39008444	39008480	39007912	39008124	39008622	39008657	279	3	102	4	96	136	100	0.6634560438	0.8975942948	0.021	0.03	-0.009
2899	gene9164	LOC4332277	3	-	8100719	8100824	8099376	8099487	8101515	8102937	2899	4	6	3	7	200	100	0.6579598714	0.8975942948	0.25	0.176	0.074
368	gene7090	LOC4330322	2	+	27801985	27802093	27801206	27801307	27802234	27802444	368	34	4	48	4	200	100	0.6530905892	0.8975942948	0.81	0.857	-0.047
428	gene23679	LOC9268934	8	+	12876572	12876659	12875157	12875672	12876774	12880391	428	3	3	3	5	187	100	0.6651316298	0.8975942948	0.348	0.243	0.105
62	gene6596	LOC4329856	2	-	23099909	23100133	23098709	23099458	23101020	23101344	62	11	1	12	2	200	100	0.6664412665	0.8975942948	0.846	0.75	0.096
633	gene23442	LOC9266931	8	+	8304180	8304353	8303841	8304060	8304872	8305230	633	13	1	14	2	200	100	0.6554845639	0.8975942948	0.867	0.778	0.089
722	gene27169	LOC4348181	10	+	4746293	4746443	4745910	4745996	4746686	4746924	722	10	5	10	7	200	100	0.6604778982	0.8975942948	0.5	0.417	0.083
875	gene20878	LOC4342763	7	-	7162507	7162573	7162073	7162244	7166649	7166716	875	2	18	2	11	166	100	0.6618113176	0.8975942948	0.063	0.099	-0.036
89	gene5780	LOC4329138	2	-	12416470	12416547	12415697	12415764	12416966	12417166	89	54	2	53	3	177	100	0.6617797939	0.8975942948	0.938	0.909	0.029
916	gene3150	LOC4327889	1	-	32818861	32819002	32817936	32818078	32819256	32819454	916	3	19	5	22	200	100	0.6572259953	0.8975942948	0.073	0.102	-0.029
942	gene23957	LOC4345466	8	+	18357818	18357849	18357270	18357344	18358618	18358971	942	3	7	7	11	131	100	0.6548080479	0.8975942948	0.247	0.327	-0.08
969	gene22044	LOC9267044	7	+	24120184	24120251	24119163	24120051	24120492	24123438	969	3	5	3	3	167	100	0.6657167062	0.8975942948	0.264	0.375	-0.111
1130	gene32264	LOC4352352	12	+	20100793	20100938	20100602	20100695	20101176	20102648	1130	3	0	9	1	200	100	0.669776317	0.9001214884	1	0.818	0.182
2314	gene30097	LOC4350595	11	-	18552932	18552984	18552505	18552834	18554378	18554458	2314	23	100	23	115	152	100	0.6709689066	0.9001214884	0.131	0.116	0.015
657	gene4399	LOC9266912	1	-	42669076	42669150	42668153	42668390	42669412	42669461	657	1	16	2	18	174	100	0.6693371521	0.9001214884	0.035	0.06	-0.025
712	gene16828	LOC4339269	5	+	25188901	25189013	25188219	25188765	25189413	25189637	712	4	12	3	6	200	100	0.6709036625	0.9001214884	0.143	0.2	-0.057
904	gene25064	LOC9272124	9	-	1615050	1616070	1614864	1614954	1616799	1617509	904	14	38	15	49	200	100	0.6708970769	0.9001214884	0.156	0.133	0.023
46	gene24395	LOC4345849	8	-	23743060	23743685	23741457	23741836	23744579	23744814	46	101	175	118	190	200	100	0.6717377816	0.9004850086	0.224	0.237	-0.013
692	gene5459	LOC4328862	2	+	8217180	8217364	8216814	8216998	8222917	8223306	692	8	3	11	6	200	100	0.6725087664	0.9004850086	0.571	0.478	0.093
765	gene3643	LOC9266107	1	-	37042205	37042328	37041919	37042039	37042756	37042799	765	16	9	27	12	200	100	0.6721751469	0.9004850086	0.471	0.529	-0.058
1122	gene29022	LOC4349753	11	-	2064561	2064639	2063905	2064342	2065596	2066578	1122	6	20	3	14	178	100	0.6809310569	0.9014524573	0.144	0.107	0.037
1310	gene764	LOC107279203	1	+	6018900	6019101	6017065	6017360	6019248	6019383	1310	2	1	3	3	200	100	0.6761497595	0.9014524573	0.5	0.333	0.167
1529	gene7894	LOC4331088	2	+	34596648	34596719	34596359	34596462	34596943	34597240	1529	3	3	1	2	171	100	0.6802972561	0.9014524573	0.369	0.226	0.143
1725	gene25111	LOC4346453	9	-	2397444	2397458	2397163	2397319	2397554	2401651	1725	5	4	6	7	114	100	0.6818848413	0.9014524573	0.523	0.429	0.094
1741	gene8719	LOC4331862	3	-	4470882	4470922	4470123	4470712	4471229	4472643	1741	2	0	6	1	140	100	0.6784105871	0.9014524573	1	0.811	0.189
1749	gene3113	LOC4325603	1	-	32486321	32486398	32486040	32486182	32488989	32489592	1749	2	0	6	1	177	100	0.6811319196	0.9014524573	1	0.772	0.228
1915	gene17319	LOC4339700	5	-	28748640	28748781	28747476	28747567	28748885	28748951	1915	144	3	138	4	200	100	0.6780458057	0.9014524573	0.96	0.945	0.015
1971	gene3275	LOC4327955	1	-	33888820	33888871	33887996	33888015	33890332	33891712	1971	2	0	6	1	151	100	0.67932659	0.9014524573	1	0.799	0.201
2226	gene4659	LOC4328133	2	-	1194902	1195251	1194628	1194741	1195962	1196094	2226	501	198	471	177	200	100	0.6818100762	0.9014524573	0.559	0.571	-0.012
2414	gene27696	LOC4348598	10	+	14239220	14240240	14238374	14238457	14252973	14253624	2414	104	1	194	1	200	100	0.6785259257	0.9014524573	0.981	0.99	-0.009
2590	gene19428	LOC4341521	6	-	24496083	24496260	24495858	24496000	24496815	24496908	2590	23	35	15	19	200	100	0.6788241304	0.9014524573	0.247	0.283	-0.036
2592	gene19967	LOC4342011	6	+	29882722	29884137	29881411	29881695	29884389	29884564	2592	142	1	166	2	200	100	0.6776395345	0.9014524573	0.986	0.976	0.01
2659	gene4400	LOC4324008	1	+	42674047	42674125	42672947	42673251	42674708	42674774	2659	1	32	0	47	178	100	0.6821230196	0.9014524573	0.017	0	0.017
2749	gene30008	LOC4350537	11	-	17212344	17212389	17212174	17212232	17212524	17212565	2749	3	8	3	12	145	100	0.6800682275	0.9014524573	0.205	0.147	0.058
289	gene16607	LOC4339087	5	-	23275634	23275703	23274911	23275030	23275957	23276018	289	206	7	225	6	169	100	0.6742504545	0.9014524573	0.946	0.957	-0.011
2967	gene29903	LOC4350444	11	+	15078803	15079280	15078347	15078623	15079897	15079940	2967	10	2	9	1	200	100	0.6814363254	0.9014524573	0.714	0.818	-0.104
452	gene27362	LOC4348331	10	+	9257225	9257349	9256250	9256610	9258730	9258827	452	47	3	47	2	200	100	0.677729103	0.9014524573	0.887	0.922	-0.035
498	gene4385	LOC9270353	1	-	42591932	42592158	42591636	42591843	42593610	42597456	498	35	2	55	2	200	100	0.6737766785	0.9014524573	0.897	0.932	-0.035
790	gene32619	LOC4352680	12	+	24816090	24816160	24815586	24815693	24816528	24816552	790	15	1	17	2	170	100	0.6791308472	0.9014524573	0.898	0.833	0.065
795	gene32619	LOC4352680	12	+	24816528	24816570	24815586	24815693	24817083	24817413	795	2	5	5	8	142	100	0.6803508323	0.9014524573	0.22	0.306	-0.086
92	gene12182	LOC9270447	4	+	4351616	4351841	4350925	4351169	4352018	4352228	92	17	2	29	5	200	100	0.6813414055	0.9014524573	0.81	0.744	0.066
2593	gene19967	LOC4342011	6	+	29882719	29884137	29881411	29881695	29884389	29884564	2593	142	1	168	2	200	100	0.6848736481	0.9045260527	0.986	0.977	0.009
1086	gene9948	LOC4333004	3	+	15468576	15468608	15467835	15468077	15468927	15469040	1086	36	8	21	6	132	100	0.6861967169	0.9053314489	0.773	0.726	0.047
1867	gene9991	LOC4333042	3	+	16044181	16044319	16043484	16043620	16044489	16044584	1867	5	11	5	15	200	100	0.6876377121	0.9053314489	0.185	0.143	0.042
1912	gene23786	LOC107282077	8	+	15340202	15340308	15336858	15336999	15340754	15340826	1912	7	10	8	15	200	100	0.6881988519	0.9053314489	0.259	0.211	0.048
2360	gene959	LOC4326361	1	-	7678056	7678092	7677152	7677489	7678493	7678615	2360	12	17	19	22	136	100	0.6869136096	0.9053314489	0.342	0.388	-0.046
599	gene18591	LOC4340813	6	+	11090867	11090912	11090522	11090602	11090993	11091089	599	24	31	17	26	145	100	0.6877671728	0.9053314489	0.348	0.311	0.037
661	gene20749	LOC107281496	7	+	5367405	5367576	5366666	5367259	5381680	5381916	661	11	11	11	14	200	100	0.6884601295	0.9053314489	0.333	0.282	0.051
764	gene3734	LOC4324939	1	+	37764794	37765184	37764058	37764148	37765621	37765689	764	13	5	24	12	200	100	0.6867319083	0.9053314489	0.565	0.5	0.065
2483	gene26660	LOC4347782	9	-	21756712	21756964	21756552	21756589	21757191	21757305	2483	4	16	3	17	200	100	0.6892606475	0.905824641	0.111	0.081	0.03
1509	gene18857	LOC9267453	6	-	15814846	15814933	15812661	15812753	15815477	15815585	1509	0	42	1	43	187	100	0.6923889618	0.9065781671	0	0.012	-0.012
1745	gene23841	LOC4345367	8	-	16523557	16523622	16521922	16522144	16523779	16523972	1745	31	1	57	1	165	100	0.6910693159	0.9065781671	0.949	0.972	-0.023
2420	gene27696	LOC4348598	10	+	14240174	14240240	14238374	14239926	14252973	14253624	2420	5	0	18	1	166	100	0.6908506314	0.9065781671	1	0.916	0.084
248	gene23041	LOC4344676	8	-	3033477	3033584	3032973	3033092	3034377	3034451	248	84	2	86	3	200	100	0.6912173615	0.9065781671	0.955	0.935	0.02
41	gene3999	LOC4324323	1	-	39817299	39819008	39815761	39815868	39819113	39819182	41	119	20	110	16	200	100	0.6921762751	0.9065781671	0.748	0.775	-0.027
524	gene21380	LOC4343203	7	+	16952494	16952734	16951772	16951883	16953427	16953589	524	9	21	6	18	200	100	0.6918018259	0.9065781671	0.176	0.143	0.033
1483	gene10194	LOC4333229	3	+	19177357	19177400	19176876	19176985	19179414	19182121	1483	7	34	10	39	143	100	0.6938541724	0.9065789412	0.126	0.152	-0.026
1610	gene26757	LOC4347865	9	-	22407408	22407900	22406488	22406584	22408733	22409034	1610	15	15	13	16	200	100	0.6972658445	0.9065789412	0.333	0.289	0.044
1615	gene4457	LOC107278964	1	-	43075048	43075111	43074634	43074832	43076103	43076203	1615	7	2	21	4	163	100	0.6953999696	0.9065789412	0.682	0.763	-0.081
1623	gene22677	LOC4344360	7	+	29308368	29308617	29308132	29308267	29309007	29309347	1623	104	21	97	17	200	100	0.6938445712	0.9065789412	0.712	0.74	-0.028
1734	gene23630	LOC4345183	8	-	11550453	11550667	11550177	11550278	11551803	11551985	1734	12	2	27	3	200	100	0.696099549	0.9065789412	0.75	0.818	-0.068
2238	gene13517	LOC107275292	4	-	24548641	24548859	24548005	24548446	24549025	24549120	2238	14	1	26	1	200	100	0.697499439	0.9065789412	0.875	0.929	-0.054
2607	gene8315	LOC4331473	3	+	1510043	1510144	1508967	1509550	1511721	1511794	2607	1	3	0	1	200	100	0.6964174591	0.9065789412	0.143	0	0.143
2796	gene2326	LOC4326574	1	-	25530998	25531222	25530489	25530653	25531306	25531347	2796	10	7	4	4	200	100	0.6970829683	0.9065789412	0.417	0.333	0.084
2838	gene32112	LOC9268519	12	-	17833550	17833601	17832017	17832502	17834448	17835040	2838	11	3	13	5	151	100	0.6954776031	0.9065789412	0.708	0.633	0.075
312	gene26861	LOC4347952	10	-	365387	365843	364454	364796	366582	367016	312	1	12	2	14	200	100	0.6946559186	0.9065789412	0.04	0.067	-0.027
936	gene15163	LOC4337807	5	-	2752133	2752991	2751887	2751985	2753248	2753314	936	122	0	182	1	200	100	0.6970336325	0.9065789412	1	0.989	0.011
997	gene30465	LOC4350864	11	-	23137135	23137203	23136833	23136923	23137303	23137580	997	2	36	4	50	168	100	0.6943827807	0.9065789412	0.032	0.045	-0.013
1116	gene15464	LOC4338062	5	-	6359964	6360027	6359803	6359876	6360147	6360207	1116	77	0	108	1	163	100	0.7006421618	0.907782224	1	0.985	0.015
1147	gene31926	LOC4352075	12	+	12869791	12869829	12869394	12869499	12869919	12872148	1147	1	0	3	1	138	100	0.7067013358	0.907782224	1	0.685	0.315
1178	gene4404	LOC4324010	1	+	42688123	42688156	42687917	42688028	42688233	42688284	1178	386	3	398	2	133	100	0.703586941	0.907782224	0.99	0.993	-0.003
1315	gene25456	LOC107277727	9	+	9775418	9775448	9772411	9772458	9775530	9775815	1315	2	0	7	1	130	100	0.706006102	0.907782224	1	0.843	0.157
132	gene23223	LOC9268385	8	+	5028983	5029077	5027558	5027666	5029589	5030003	132	5	8	2	2	194	100	0.7030393748	0.907782224	0.244	0.34	-0.096
134	gene9669	LOC9271735	3	+	12524049	12524346	12523680	12523913	12524428	12524514	134	15	2	33	3	200	100	0.7070767731	0.907782224	0.789	0.846	-0.057
1435	gene22207	LOC4343921	7	+	25536858	25537007	25536171	25536265	25537527	25537725	1435	20	16	24	16	200	100	0.7007552859	0.907782224	0.385	0.429	-0.044
1583	gene25943	LOC4347149	9	+	16071199	16071248	16070983	16071054	16071334	16071435	1583	9	106	6	57	149	100	0.7019895353	0.907782224	0.054	0.066	-0.012
1601	gene23608	LOC4345166	8	+	11076082	11076172	11075445	11075564	11076742	11077068	1601	21	90	16	79	190	100	0.7032398407	0.907782224	0.109	0.096	0.013
1605	gene21047	LOC4342909	7	-	10195801	10195965	10181814	10182053	10196560	10196689	1605	19	3	27	3	200	100	0.7000487451	0.907782224	0.76	0.818	-0.058
1606	gene21047	LOC4342909	7	-	10195815	10195965	10181814	10182053	10196560	10196689	1606	19	3	27	3	200	100	0.7000487451	0.907782224	0.76	0.818	-0.058
1692	gene27317	LOC4348288	10	-	7994361	7994483	7993301	7993743	7994588	7995904	1692	134	5	149	7	200	100	0.7063489609	0.907782224	0.931	0.914	0.017
1748	gene3113	LOC4325603	1	-	32486845	32486912	32486053	32486182	32488989	32489592	1748	1	0	3	1	167	100	0.7075083599	0.907782224	1	0.642	0.358
1755	gene20844	LOC4342732	7	+	6504641	6504781	6502511	6503850	6505178	6505307	1755	1	0	3	1	200	100	0.7078057735	0.907782224	1	0.6	0.4
1762	gene23189	LOC4344801	8	-	4533114	4533168	4532281	4532339	4533245	4533817	1762	9	28	8	20	154	100	0.7058244135	0.907782224	0.173	0.206	-0.033
1873	gene25180	LOC107278788	9	+	4050135	4050744	4049597	4050050	4051565	4051701	1873	114	40	89	28	200	100	0.703580751	0.907782224	0.588	0.614	-0.026
1905	gene11633	LOC107280356	3	+	34306141	34306244	34305961	34306075	34307298	34307501	1905	18	7	26	8	200	100	0.7055006073	0.907782224	0.563	0.619	-0.056
2058	gene920	LOC4324290	1	-	7407956	7407983	7407377	7407616	7408589	7408679	2058	15	2	23	2	127	100	0.7012534721	0.907782224	0.855	0.901	-0.046
2591	gene19967	LOC4342011	6	+	29882666	29884137	29881411	29881695	29884389	29884564	2591	143	1	175	2	200	100	0.7054270215	0.907782224	0.986	0.978	0.008
2595	gene19967	LOC4342011	6	+	29882675	29884137	29881411	29881695	29884389	29884564	2595	142	1	172	2	200	100	0.6991625061	0.907782224	0.986	0.977	0.009
569	gene7229	LOC4330464	2	+	29192792	29192898	29190324	29192120	29193357	29193910	569	20	1	24	2	200	100	0.7069096229	0.907782224	0.909	0.857	0.052
585	gene4735	LOC4328203	2	+	1683489	1683602	1682668	1682771	1684258	1684378	585	77	3	96	5	200	100	0.7060614673	0.907782224	0.928	0.906	0.022
1409	gene31844	LOC4351993	12	+	10823341	10823586	10822539	10823043	10824064	10824325	1409	102	25	195	43	200	100	0.7083691392	0.907957795	0.671	0.694	-0.023
1484	gene10194	LOC4333229	3	+	19177075	19177158	19176876	19176985	19177357	19177400	1484	2	6	4	8	183	100	0.7100310871	0.909064849	0.154	0.215	-0.061
440	gene8690	LOC4331837	3	+	4274030	4274122	4272877	4273451	4274255	4274366	440	5	2	15	4	192	100	0.7100868219	0.909064849	0.566	0.661	-0.095
1726	gene25111	LOC4346453	9	-	2397444	2397458	2397163	2397301	2397554	2401651	1726	5	22	6	34	114	100	0.710584694	0.909155537	0.166	0.134	0.032
100	gene29747	LOC9267506	11	-	11443678	11444759	11442362	11442653	11445807	11446275	100	24	2	3	0	200	100	0.7124476927	0.9104448606	0.857	1	-0.143
1011	gene1827	LOC9270848	1	+	19879230	19879320	19878744	19878846	19879754	19880468	1011	90	9	127	15	190	100	0.7120963446	0.9104448606	0.84	0.817	0.023
2277	gene11955	LOC4334879	3	+	36389157	36389312	36387915	36388043	36389448	36389761	2277	5	3	7	6	200	100	0.7129532795	0.9105444104	0.455	0.368	0.087
995	gene22564	LOC4344247	7	-	28396359	28396422	28394681	28394783	28400051	28400309	995	15	1	49	2	163	100	0.7142667023	0.9116749456	0.902	0.938	-0.036
2782	gene30225	LOC9266255	11	-	20373507	20373549	20373247	20373328	20374111	20374203	2782	36	3	26	3	142	100	0.7147245354	0.9117127237	0.894	0.859	0.035
2700	gene8543	LOC4331693	3	+	3192411	3192428	3192031	3192243	3193183	3193228	2700	1	18	2	22	117	100	0.7159333765	0.9123015154	0.045	0.072	-0.027
2904	gene11900	LOC4334821	3	-	35971471	35971580	35970789	35971138	35971651	35971708	2904	6	54	6	43	200	100	0.7160431339	0.9123015154	0.053	0.065	-0.012
2241	gene27505	LOC4348452	10	+	11301070	11301313	11300710	11300859	11301882	11303636	2241	6	18	6	14	200	100	0.7186625681	0.9145442962	0.143	0.176	-0.033
309	gene12979	LOC9271917	4	-	20118317	20118415	20117703	20117819	20118565	20118771	309	24	1	42	1	198	100	0.7183354605	0.9145442962	0.924	0.955	-0.031
1463	gene27701	LOC4348603	10	+	14279304	14279787	14278673	14279204	14280299	14280513	1463	18	3	27	6	200	100	0.7194832976	0.9150417806	0.75	0.692	0.058
1939	gene1901	LOC4324566	1	+	20991862	20991922	20988109	20989386	20992029	20992392	1939	6	210	6	261	160	100	0.7205592389	0.9158630564	0.018	0.014	0.004
56	gene6986	LOC4330225	2	+	26801475	26801544	26801037	26801085	26801881	26802319	56	87	7	71	7	169	100	0.721223758	0.9161607284	0.88	0.857	0.023
2245	gene1291	LOC4323905	1	-	11260307	11260399	11259689	11259804	11263997	11264076	2245	5	1	32	4	192	100	0.7245865627	0.9198835969	0.723	0.806	-0.083
1030	gene1311	LOC9270747	1	+	11663539	11663621	11662704	11663074	11663794	11663923	1030	1	33	0	45	182	100	0.7305114387	0.9204124502	0.016	0	0.016
1143	gene2252	LOC4326630	1	-	24785197	24785302	24784860	24784989	24785403	24787457	1143	1	2	2	7	200	100	0.727336615	0.9204124502	0.2	0.125	0.075
1481	gene11814	LOC4334740	3	-	35412570	35412832	35411719	35411831	35413647	35413737	1481	4	1	2	1	200	100	0.726215457	0.9204124502	0.667	0.5	0.167
1853	gene16321	LOC4338818	5	-	20570751	20570868	20569660	20569804	20570964	20571081	1853	55	24	67	26	200	100	0.7306233165	0.9204124502	0.534	0.563	-0.029
1985	gene5238	LOC9266610	2	-	5818452	5818509	5816455	5816839	5818584	5819349	1985	4	43	4	33	157	100	0.7293124278	0.9204124502	0.056	0.072	-0.016
2456	gene10456	LOC4333453	3	-	23382694	23382917	23382291	23382601	23383761	23384101	2456	120	3	161	3	200	100	0.7299681089	0.9204124502	0.952	0.964	-0.012
2526	gene27813	LOC4348692	10	+	15334047	15334104	15331041	15331159	15335117	15335226	2526	19	2	20	3	157	100	0.7289521516	0.9204124502	0.858	0.809	0.049
2551	gene21104	LOC9266464	7	+	11483010	11483435	11479551	11481886	11484208	11484314	2551	61	3	57	2	200	100	0.7286021837	0.9204124502	0.91	0.934	-0.024
2785	gene30078	LOC4350580	11	+	18389055	18389121	18388930	18388975	18389816	18389869	2785	513	27	382	18	166	100	0.7277078267	0.9204124502	0.92	0.927	-0.007
2874	gene7174	LOC4330406	2	+	28673295	28673380	28672963	28673210	28673747	28674279	2874	76	11	97	12	185	100	0.7282659348	0.9204124502	0.789	0.814	-0.025
2902	gene17874	LOC4340211	6	+	3114343	3114600	3113493	3114133	3114886	3115262	2902	3	9	5	11	200	100	0.7305833529	0.9204124502	0.143	0.185	-0.042
2953	gene6353	LOC4329645	2	+	20879228	20879380	20878332	20878471	20880479	20880690	2953	23	7	24	9	200	100	0.7270281636	0.9204124502	0.622	0.571	0.051
799	gene29414	LOC4350061	11	-	5840906	5841036	5840676	5840834	5841187	5841590	799	2	1	4	1	200	100	0.726215457	0.9204124502	0.5	0.667	-0.167
2783	gene30225	LOC9266255	11	-	20373482	20373549	20373247	20373328	20374111	20374203	2783	42	3	31	3	167	100	0.7311216701	0.9204955858	0.893	0.861	0.032
822	gene9306	LOC4332425	3	+	9445712	9445902	9445425	9445577	9446249	9447830	822	7	16	10	28	200	100	0.7329555886	0.9222591301	0.179	0.152	0.027
2294	gene5849	LOC9270817	2	-	13468053	13468609	13467825	13467933	13469137	13469293	2294	155	2	121	1	200	100	0.7336039044	0.9224587227	0.975	0.984	-0.009
237	gene16940	LOC9271180	5	+	26051679	26051875	26050539	26050624	26052073	26052200	237	4	24	3	24	200	100	0.733980778	0.9224587227	0.077	0.059	0.018
1410	gene23444	LOC9271749	8	-	8337880	8338002	8336826	8336929	8338127	8338219	1410	0	21	1	35	200	100	0.736097339	0.9232296521	0	0.014	-0.014
576	gene1606	LOC9266898	1	+	16053630	16054896	16052777	16052933	16055683	16055701	576	486	3	306	1	200	100	0.736328769	0.9232296521	0.988	0.994	-0.006
641	gene23415	LOC4344995	8	-	7967541	7967601	7964097	7966098	7968343	7968562	641	2	6	3	13	160	100	0.7361635238	0.9232296521	0.172	0.126	0.046
64	gene20605	LOC4342524	7	+	3867205	3867300	3866071	3867109	3867875	3868331	64	144	3	108	3	195	100	0.7358289512	0.9232296521	0.961	0.949	0.012
1260	gene23048	LOC9268660	8	-	3079827	3079838	3079343	3079744	3080026	3080119	1260	5	2	5	3	111	100	0.7372159803	0.9232546012	0.693	0.6	0.093
2786	gene12842	LOC4335622	4	-	18536135	18536182	18535946	18536015	18536926	18537005	2786	2	72	3	78	147	100	0.7371921047	0.9232546012	0.019	0.025	-0.006
1038	gene17986	LOC4340303	6	-	3951609	3951768	3950066	3950267	3951851	3952279	1038	10	15	7	13	200	100	0.7389994978	0.9233156871	0.25	0.212	0.038
2504	gene4560	LOC4328043	2	-	568896	568960	568419	568492	572348	572801	2504	8	0	38	1	164	100	0.738571522	0.9233156871	1	0.959	0.041
2934	gene3264	LOC4327624	1	+	33784698	33784759	33784406	33784549	33784884	33787717	2934	20	12	20	10	161	100	0.737942304	0.9233156871	0.509	0.554	-0.045
639	gene5563	LOC4328950	2	+	9411812	9411892	9407476	9409466	9412214	9412265	639	5	1	6	2	180	100	0.738475987	0.9233156871	0.735	0.625	0.11
1736	gene11823	LOC4334750	3	-	35447397	35447885	35447213	35447224	35448109	35448191	1736	367	105	383	104	200	100	0.7409918661	0.9237152903	0.636	0.648	-0.012
2670	gene13117	LOC9267691	4	-	21429318	21429376	21428221	21428824	21429682	21429770	2670	89	18	68	12	158	100	0.7410548219	0.9237152903	0.758	0.782	-0.024
26	gene1965	LOC9270426	1	+	21956854	21956910	21955897	21956498	21956986	21957015	26	7	2	2	1	156	100	0.7405098778	0.9237152903	0.692	0.562	0.13
392	gene15127	LOC4337765	5	+	2395449	2395546	2393587	2393824	2396234	2396302	392	62	2	88	2	197	100	0.7403641361	0.9237152903	0.94	0.957	-0.017
1408	gene31844	LOC4351993	12	+	10823344	10823586	10822538	10823043	10824064	10824325	1408	98	25	185	43	200	100	0.7429812315	0.9254790265	0.662	0.683	-0.021
147	gene23088	LOC4344713	8	-	3463080	3463206	3462817	3462982	3463329	3463417	147	23	32	30	47	200	100	0.744072802	0.9254790265	0.264	0.242	0.022
1558	gene24184	LOC4345664	8	-	21175060	21175133	21174379	21174492	21175367	21175449	1558	19	86	24	97	173	100	0.743753624	0.9254790265	0.113	0.125	-0.012
1925	gene27299	LOC9272688	10	-	7543327	7543403	7538480	7538579	7543675	7543760	1925	12	6	8	3	176	100	0.7450779951	0.9254790265	0.532	0.602	-0.07
2757	gene309	LOC4325457	1	-	2352273	2352315	2351539	2351716	2353227	2353353	2757	1	4	1	7	142	100	0.7449403202	0.9254790265	0.15	0.091	0.059
977	gene9886	LOC9270360	3	-	14795752	14795822	14788091	14790993	14797037	14798048	977	18	1	30	1	170	100	0.7442261836	0.9254790265	0.914	0.946	-0.032
139	gene8465	LOC4331617	3	-	2654794	2654802	2654445	2654529	2661471	2661782	139	175	21	188	25	108	100	0.747457916	0.9264722647	0.885	0.874	0.011
1966	gene12554	LOC9269666	4	+	12662564	12662688	12661859	12662068	12663874	12664106	1966	2	9	2	13	200	100	0.7487799944	0.9264722647	0.1	0.071	0.029
266	gene8384	LOC4331539	3	-	1991822	1991961	1990396	1991058	1992432	1992582	266	4	2	4	3	200	100	0.7484254392	0.9264722647	0.5	0.4	0.1
446	gene11100	LOC4334045	3	+	30295926	30295989	30295506	30295653	30296105	30296169	446	5	69	7	79	163	100	0.7480809817	0.9264722647	0.043	0.052	-0.009
464	gene1815	LOC4326419	1	-	19472735	19472825	19472464	19472587	19473654	19473780	464	165	3	150	2	190	100	0.7468958846	0.9264722647	0.967	0.975	-0.008
628	gene29759	LOC9270483	11	-	11715358	11715508	11713954	11715082	11715720	11716391	628	57	2	80	2	200	100	0.7489237987	0.9264722647	0.934	0.952	-0.018
769	gene13149	LOC4335907	4	-	21706856	21706944	21706206	21706551	21707283	21707408	769	10	25	8	24	188	100	0.7478016452	0.9264722647	0.175	0.151	0.024
1523	gene25013	LOC4346370	9	+	426531	426598	424946	426420	426661	426727	1523	41	2	45	3	167	100	0.7508856354	0.9267452277	0.925	0.9	0.025
1732	gene23630	LOC4345183	8	-	11550503	11550667	11550177	11550278	11551803	11551985	1732	10	2	21	3	200	100	0.7495910496	0.9267452277	0.714	0.778	-0.064
407	gene7263	LOC4330499	2	-	29486107	29486161	29485633	29485861	29486228	29486308	407	7	152	6	157	154	100	0.7505535767	0.9267452277	0.029	0.024	0.005
442	gene16215	LOC4338711	5	-	19365224	19365280	19364390	19364818	19365658	19365861	442	4	18	6	34	156	100	0.7501681655	0.9267452277	0.125	0.102	0.023
1927	gene9575	LOC4332679	3	-	11634759	11634854	11632704	11634038	11635342	11635546	1927	1	15	3	30	195	100	0.7537075914	0.9274383584	0.033	0.049	-0.016
2408	gene2255	LOC9271596	1	-	24814836	24814939	24814510	24814589	24815539	24815698	2408	8	79	7	58	200	100	0.7526802619	0.9274383584	0.048	0.057	-0.009
2409	gene27696	LOC4348598	10	+	14239915	14240240	14238374	14238457	14252973	14253624	2409	29	1	47	1	200	100	0.7540597845	0.9274383584	0.935	0.959	-0.024
2687	gene5277	LOC4328703	2	+	6213091	6213160	6206869	6207858	6213291	6213791	2687	2	0	9	1	169	100	0.7535412793	0.9274383584	1	0.842	0.158
783	gene13742	LOC4336466	4	+	26388260	26388444	26387747	26387888	26390774	26391293	783	218	12	209	10	200	100	0.7540609668	0.9274383584	0.901	0.913	-0.012
970	gene22044	LOC9267044	7	+	24120184	24120251	24119163	24120051	24120483	24123438	970	3	7	3	5	167	100	0.752906144	0.9274383584	0.204	0.264	-0.06
697	gene4842	LOC4328300	2	+	2667297	2667369	2666689	2666795	2667706	2668162	697	216	4	217	5	172	100	0.7548147933	0.9278295006	0.969	0.962	0.007
2945	gene17987	LOC4340304	6	-	3957220	3958676	3956913	3957057	3959382	3959451	2945	77	7	132	14	200	100	0.755792633	0.9284953928	0.846	0.825	0.021
2777	gene32259	LOC4352347	12	-	20062924	20062966	20061912	20062267	20063122	20065117	2777	11	71	11	82	142	100	0.756407941	0.9287154017	0.098	0.086	0.012
1014	gene31434	LOC4351633	12	+	3641654	3641770	3639474	3639592	3643145	3643550	1014	55	2	61	3	200	100	0.7571980578	0.9289164161	0.932	0.91	0.022
255	gene16446	LOC4338933	5	+	21718414	21718522	21715725	21715943	21718821	21718951	255	34	4	33	3	200	100	0.7577252911	0.9289164161	0.81	0.846	-0.036
841	gene30200	LOC4350688	11	+	20070927	20071001	20070537	20070781	20071079	20071165	841	53	2	40	1	174	100	0.7578806082	0.9289164161	0.938	0.958	-0.02
2193	gene6176	LOC4329484	2	-	18829454	18829540	18829276	18829350	18829903	18829965	2193	73	1	116	1	186	100	0.7588363623	0.9295527131	0.975	0.984	-0.009
1012	gene1827	LOC9270848	1	+	19876361	19876482	19876199	19876285	19877132	19877241	1012	54	1	72	2	200	100	0.7603526017	0.9300904908	0.964	0.947	0.017
1149	gene8927	LOC4332061	3	+	6076036	6076090	6075799	6075949	6078850	6079239	1149	4	1	5	2	154	100	0.7659860943	0.9300904908	0.722	0.619	0.103
1276	gene30390	LOC4350809	11	+	22314641	22314733	22310857	22311145	22315251	22316053	1276	1	1	2	1	192	100	0.7657672473	0.9300904908	0.342	0.51	-0.168
1429	gene17459	LOC9271205	5	+	29744677	29744754	29744081	29744208	29745542	29745932	1429	2	1	1	1	177	100	0.7656669414	0.9300904908	0.531	0.361	0.17
1609	gene21047	LOC4342909	7	-	10181613	10181742	10181259	10181379	10181814	10182053	1609	2	1	1	1	200	100	0.765796461	0.9300904908	0.5	0.333	0.167
171	gene13376	LOC4336115	4	+	23468877	23468938	23467523	23467688	23469696	23469989	171	1	16	1	10	161	100	0.7662652517	0.9300904908	0.037	0.058	-0.021
1776	gene29532	LOC9270334	11	-	7393854	7394032	7393269	7393606	7394431	7394514	1776	6	29	7	28	200	100	0.7647554601	0.9300904908	0.094	0.111	-0.017
1880	gene17607	LOC107276359	6	-	1190927	1191020	1190608	1190642	1191149	1191728	1880	2	1	1	1	193	100	0.7657717454	0.9300904908	0.509	0.341	0.168
2218	gene8663	LOC4331814	3	-	4120606	4120757	4119970	4120485	4120841	4120973	2218	82	2	61	1	200	100	0.7648443993	0.9300904908	0.953	0.968	-0.015
240	gene28704	LOC4349506	10	-	23068376	23068517	23068098	23068255	23069670	23071801	240	5	9	2	5	200	100	0.762105348	0.9300904908	0.217	0.167	0.05
2509	gene12644	LOC4335472	4	+	14714822	14714858	14714544	14714642	14714995	14715057	2509	169	13	161	14	136	100	0.7635858945	0.9300904908	0.905	0.894	0.011
2537	gene19922	LOC4341968	6	-	29523600	29523697	29522929	29523095	29523797	29523995	2537	1	17	1	27	197	100	0.7637037853	0.9300904908	0.029	0.018	0.011
2552	gene7840	LOC9268003	2	+	34174773	34174831	34174368	34174515	34174910	34175013	2552	36	7	21	5	158	100	0.7607420776	0.9300904908	0.765	0.727	0.038
263	gene8384	LOC4331539	3	-	1991761	1991853	1990396	1991058	1992432	1992582	263	3	2	3	3	192	100	0.764358023	0.9300904908	0.439	0.342	0.097
454	gene27362	LOC4348331	10	+	9257297	9257349	9256248	9256610	9258730	9258827	454	39	3	35	2	152	100	0.7640868796	0.9300904908	0.895	0.92	-0.025
823	gene9306	LOC4332425	3	+	9445712	9445902	9445425	9445577	9446246	9447830	823	7	11	10	19	200	100	0.7650015524	0.9300904908	0.241	0.208	0.033
1614	gene22315	LOC9271378	7	+	26388611	26388651	26388440	26388512	26389388	26389450	1614	6	13	9	16	140	100	0.7672580387	0.9302348317	0.248	0.287	-0.039
2704	gene24011	LOC4345517	8	-	19223110	19223262	19222062	19222342	19223543	19223702	2704	2	0	127	12	200	100	0.7671362413	0.9302348317	1	0.841	0.159
835	gene25817	LOC4347044	9	+	14672817	14672901	14671542	14671731	14673020	14673380	835	55	1	86	1	184	100	0.7678776802	0.9304562215	0.968	0.979	-0.011
1007	gene1827	LOC9270848	1	+	19882632	19882828	19881349	19882114	19882999	19883059	1007	27	80	28	91	200	100	0.7687945255	0.9310372838	0.144	0.133	0.011
1711	gene1793	LOC9267136	1	-	19119451	19119620	19117942	19118212	19120540	19120673	1711	12	11	10	11	200	100	0.7696480922	0.9315410962	0.353	0.313	0.04
307	gene5372	LOC4328786	2	+	7123519	7123593	7117729	7119324	7124227	7124364	307	2	4	4	11	174	100	0.7712438791	0.9329421696	0.223	0.173	0.05
1028	gene29672	LOC9271452	11	+	9628242	9628320	9627208	9627684	9628572	9628928	1028	51	20	90	32	178	100	0.77250496	0.9334931705	0.589	0.612	-0.023
1695	gene5906	LOC9271190	2	+	14971402	14971430	14970988	14971014	14971519	14973201	1695	9	4	17	6	128	100	0.7726404649	0.9334931705	0.637	0.689	-0.052
2772	gene10794	LOC4333761	3	-	27433961	27434042	27431848	27432572	27434654	27434707	2772	6	34	9	43	181	100	0.7730147767	0.9334931705	0.089	0.104	-0.015
2251	gene11310	LOC4334261	3	+	31955281	31955546	31952030	31952096	31956479	31956567	2251	4	4	11	14	200	100	0.7737695556	0.9338749342	0.333	0.282	0.051
836	gene25817	LOC4347044	9	+	14672817	14672927	14671542	14671731	14673020	14673380	836	201	1	294	1	200	100	0.7762052521	0.9357536703	0.99	0.993	-0.003
971	gene22044	LOC9267044	7	+	24124467	24124626	24124163	24124278	24124842	24125226	971	84	24	81	21	200	100	0.7759471129	0.9357536703	0.636	0.659	-0.023
1292	gene31734	LOC4351897	12	-	8671447	8671537	8670030	8670420	8671784	8671878	1292	52	14	46	14	190	100	0.7786406569	0.9361122508	0.662	0.634	0.028
159	gene10129	LOC4333163	3	-	17852617	17852738	17850493	17851833	17853566	17853802	159	3	6	4	6	200	100	0.7777487155	0.9361122508	0.2	0.25	-0.05
1641	gene23526	LOC107281835	8	-	9489312	9489409	9488626	9488647	9491598	9492024	1641	18	1	28	1	197	100	0.7787214263	0.9361122508	0.901	0.934	-0.033
1674	gene1111	LOC4324375	1	-	9115364	9115440	9114951	9115035	9115830	9115992	1674	6	58	11	91	176	100	0.7780894966	0.9361122508	0.056	0.064	-0.008
184	gene2513	LOC4325909	1	-	27697290	27697347	27696966	27697062	27697445	27697538	184	1	48	1	82	157	100	0.7801755849	0.9361122508	0.013	0.008	0.005
1911	gene23786	LOC107282077	8	+	15340202	15340308	15336858	15336994	15340754	15340826	1911	7	26	8	35	200	100	0.7814501378	0.9361122508	0.119	0.103	0.016
2010	gene26916	LOC107277780	10	-	1034263	1034369	1033989	1034039	1034601	1037738	2010	6	14	6	17	200	100	0.7817790427	0.9361122508	0.176	0.15	0.026
2309	gene21302	LOC9269796	7	-	15743517	15743578	15742367	15742461	15743716	15743843	2309	3	4	6	6	161	100	0.7799716632	0.9361122508	0.318	0.383	-0.065
2649	gene13432	LOC4336166	4	-	23941687	23941699	23941093	23941559	23941780	23942210	2649	1	8	1	5	112	100	0.7814296007	0.9361122508	0.1	0.152	-0.052
2944	gene17987	LOC4340304	6	-	3957220	3958660	3957011	3957057	3959382	3959451	2944	76	6	131	12	200	100	0.7810666435	0.9361122508	0.864	0.845	0.019
2989	gene15955	LOC4338480	5	-	16263118	16263237	16262954	16263029	16263321	16263478	2989	52	2	70	2	200	100	0.7796094614	0.9361122508	0.929	0.946	-0.017
339	gene3134	LOC4324714	1	-	32664899	32664987	32663624	32663698	32665388	32665451	339	12	4	22	9	188	100	0.7780199106	0.9361122508	0.615	0.565	0.05
1192	gene12446	LOC9266269	4	-	9914020	9914156	9912942	9913088	9914411	9914565	1192	57	1	79	2	200	100	0.7838237441	0.93704983	0.966	0.952	0.014
1651	gene12396	LOC9272732	4	+	8591953	8592063	8591705	8591786	8592181	8592269	1651	4	20	3	19	200	100	0.7843225914	0.93704983	0.091	0.073	0.018
2209	gene5197	LOC4328629	2	+	5505315	5505447	5505049	5505198	5505582	5505654	2209	14	12	37	36	200	100	0.7841385484	0.93704983	0.368	0.339	0.029
2647	gene4049	LOC4327741	1	-	40172768	40172816	40172536	40172631	40172940	40173028	2647	21	137	23	137	148	100	0.7835451256	0.93704983	0.094	0.102	-0.008
1006	gene1827	LOC9270848	1	+	19876448	19876482	19876199	19876285	19877132	19877241	1006	11	1	15	2	134	100	0.787069324	0.9379141577	0.891	0.848	0.043
1477	gene19650	LOC4341730	6	-	27127251	27127309	27126698	27126977	27127641	27127708	1477	4	11	1	4	158	100	0.7916363116	0.9379141577	0.187	0.137	0.05
1522	gene25013	LOC4346370	9	+	426522	426598	424946	426420	426661	426727	1522	84	2	97	3	176	100	0.7878420872	0.9379141577	0.96	0.948	0.012
1618	gene12217	LOC4335067	4	+	4968841	4974104	4965325	4965778	4974571	4974705	1618	662	6	901	7	200	100	0.7920086966	0.9379141577	0.982	0.985	-0.003
1765	gene7030	LOC4330267	2	-	27190489	27190612	27189102	27189571	27191636	27191736	1765	2	6	4	9	200	100	0.7925352606	0.9379141577	0.143	0.182	-0.039
1916	gene3003	LOC4327016	1	+	31637454	31637527	31635898	31636026	31637874	31638061	1916	37	11	31	8	173	100	0.7923190169	0.9379141577	0.66	0.691	-0.031
2086	gene6520	LOC4329786	2	+	22427745	22427853	22427473	22427631	22428080	22428983	2086	69	2	52	2	200	100	0.7900855831	0.9379141577	0.945	0.929	0.016
2087	gene6520	LOC4329786	2	+	22422956	22423082	22422553	22422712	22423155	22423287	2087	32	2	23	1	200	100	0.7912927973	0.9379141577	0.889	0.92	-0.031
2258	gene12322	LOC4335166	4	-	7139215	7139348	7138828	7138953	7139592	7140472	2258	72	6	61	6	200	100	0.7884757219	0.9379141577	0.857	0.836	0.021
2440	gene8954	LOC4332085	3	+	6284199	6284256	6283729	6284078	6285110	6285245	2440	9	4	6	2	157	100	0.7922717589	0.9379141577	0.589	0.656	-0.067
2580	gene4334	LOC4325392	1	-	42268203	42268244	42268010	42268116	42268362	42268466	2580	15	4	12	4	141	100	0.7914966683	0.9379141577	0.727	0.68	0.047
264	gene8384	LOC4331539	3	-	1991822	1991853	1990396	1991058	1992432	1992582	264	2	2	2	3	131	100	0.7906327446	0.9379141577	0.433	0.337	0.096
2686	gene5277	LOC4328703	2	+	6213088	6213160	6206869	6207858	6213291	6213791	2686	2	0	11	1	172	100	0.7878456806	0.9379141577	1	0.865	0.135
2898	gene9164	LOC4332277	3	-	8100719	8100824	8099376	8099507	8101515	8102937	2898	4	5	3	5	200	100	0.7865477378	0.9379141577	0.286	0.231	0.055
2983	gene13763	LOC4336488	4	+	26570755	26570939	26569982	26570069	26571400	26571775	2983	55	1	83	1	200	100	0.7860964232	0.9379141577	0.965	0.976	-0.011
785	gene1684	LOC4324039	1	+	17607826	17607880	17607218	17607334	17608032	17608422	785	2	2	3	2	154	100	0.7921317213	0.9379141577	0.394	0.493	-0.099
792	gene32619	LOC4352680	12	+	24816528	24816601	24815586	24815693	24817083	24817413	792	15	5	20	8	173	100	0.7911951982	0.9379141577	0.634	0.591	0.043
1661	gene11059	LOC4334005	3	-	29977294	29977377	29976156	29976665	29977486	29977701	1661	104	18	133	21	183	100	0.793881384	0.9389852592	0.759	0.776	-0.017
211	gene13359	LOC4336100	4	-	23335218	23335396	23333807	23334493	23335507	23335587	211	19	59	23	65	200	100	0.7962698076	0.9407649392	0.139	0.15	-0.011
637	gene9027	LOC4332152	3	-	6955850	6956092	6954997	6955109	6957043	6957438	637	30	4	28	3	200	100	0.795835625	0.9407649392	0.789	0.824	-0.035
2638	gene11332	LOC4334278	3	+	32108925	32108994	32108700	32108847	32109572	32109960	2638	8	1	11	2	169	100	0.7974014643	0.9415794329	0.826	0.765	0.061
228	gene2663	LOC4326924	1	+	28978320	28978354	28978043	28978171	28978718	28978783	228	3	4	4	4	134	100	0.7985555798	0.9424195285	0.359	0.427	-0.068
2598	gene17863	LOC4340201	6	+	3054304	3054383	3054019	3054196	3054601	3054738	2598	1	8	1	12	179	100	0.8004350725	0.9441142766	0.065	0.044	0.021
1569	gene25943	LOC4347149	9	+	16071209	16071248	16070983	16071054	16071334	16071435	1569	8	106	5	57	139	100	0.8025420092	0.944791648	0.051	0.059	-0.008
2122	gene14869	LOC4337532	5	-	151019	151090	150712	150768	151176	151383	2122	2	76	4	120	171	100	0.8018713233	0.944791648	0.015	0.019	-0.004
2291	gene5849	LOC9270817	2	-	13468053	13468197	13467825	13467933	13469137	13469293	2291	57	2	40	1	200	100	0.8022425133	0.944791648	0.934	0.952	-0.018
2293	gene5849	LOC9270817	2	-	13468053	13468360	13467825	13467933	13469137	13469293	2293	103	2	72	1	200	100	0.8027844487	0.944791648	0.963	0.973	-0.01
1090	gene17858	LOC4340195	6	-	3010113	3010331	3009731	3009793	3010403	3010642	1090	2	1	4	3	200	100	0.8037241034	0.9448243878	0.5	0.4	0.1
1159	gene19221	LOC107281173	6	-	21940396	21940441	21937261	21937331	21941388	21941480	1159	12	2	1	0	145	100	0.8081377221	0.9448243878	0.805	1	-0.195
1974	gene4016	LOC4324328	1	-	39915527	39915590	39914952	39915043	39916188	39916238	1974	237	8	269	8	163	100	0.8080591885	0.9448243878	0.948	0.954	-0.006
1983	gene18154	LOC4340453	6	+	5603875	5603933	5601773	5602092	5604427	5604984	1983	1	6	1	9	158	100	0.8057224417	0.9448243878	0.095	0.066	0.029
2035	gene12752	LOC9267440	4	-	16865168	16865917	16864975	16865075	16866963	16868057	2035	561	8	638	8	200	100	0.8057493933	0.9448243878	0.972	0.976	-0.004
2281	gene5133	LOC4328567	2	+	4980044	4980131	4975357	4975428	4981806	4981859	2281	12	10	18	13	187	100	0.8047372209	0.9448243878	0.391	0.425	-0.034
2674	gene17050	LOC4339461	5	-	26818368	26818495	26816857	26817241	26818639	26818753	2674	29	27	11	9	200	100	0.8074702934	0.9448243878	0.349	0.379	-0.03
2998	gene20956	LOC4342832	7	-	8273495	8273785	8270486	8270682	8278515	8278953	2998	32	26	28	25	200	100	0.8077530418	0.9448243878	0.381	0.359	0.022
579	gene1606	LOC9266898	1	+	16053545	16054896	16052777	16052933	16055683	16055701	579	511	3	322	1	200	100	0.8078701827	0.9448243878	0.988	0.994	-0.006
87	gene12751	LOC9271365	4	-	16844466	16844567	16844222	16844350	16844844	16844896	87	3	9	5	12	200	100	0.8047330205	0.9448243878	0.143	0.172	-0.029
928	gene15163	LOC4337807	5	-	2750821	2750873	2749086	2750540	2751436	2751498	928	13	2	25	3	152	100	0.8073478582	0.9448243878	0.81	0.846	-0.036
990	gene23574	LOC9270173	8	-	10360923	10361059	10360398	10360732	10361566	10361933	990	14	2	27	3	200	100	0.805217753	0.9448243878	0.778	0.818	-0.04
2657	gene4951	LOC4328404	2	+	3467717	3467849	3465941	3467465	3468054	3468753	2657	2	7	3	8	200	100	0.8094985568	0.9458959536	0.125	0.158	-0.033
1414	gene14277	LOC4336978	4	-	31121135	31121285	31120667	31120743	31122270	31122375	1414	202	1	292	2	200	100	0.810006052	0.9459697667	0.99	0.986	0.004
1359	gene11376	LOC4334324	3	+	32432845	32432880	32432455	32432724	32433114	32433197	1359	74	5	63	5	135	100	0.8109601185	0.945990733	0.916	0.903	0.013
217	gene7674	LOC4330901	2	+	32828092	32828236	32827842	32827998	32828496	32828640	217	3	23	4	25	200	100	0.8107355664	0.945990733	0.061	0.074	-0.013
2540	gene3154	LOC4327893	1	+	32843313	32843376	32843121	32843216	32843468	32843596	2540	6	1	9	1	163	100	0.811357012	0.945990733	0.786	0.847	-0.061
2339	gene25443	LOC9267898	9	+	9630337	9630616	9629381	9629533	9631296	9631781	2339	739	10	746	9	200	100	0.8124121523	0.9467025026	0.974	0.976	-0.002
1733	gene23630	LOC4345183	8	-	11550453	11550667	11550177	11550253	11551803	11551985	1733	12	13	27	26	200	100	0.8137641257	0.9477592033	0.316	0.342	-0.026
2026	gene18550	LOC9266404	6	+	10436468	10436584	10435807	10436339	10437190	10437324	2026	22	2	26	3	200	100	0.8151835975	0.9483747973	0.846	0.813	0.033
2873	gene7174	LOC4330406	2	+	28673295	28673392	28672962	28673210	28673747	28674279	2873	80	11	97	12	197	100	0.8149405642	0.9483747973	0.787	0.804	-0.017
2882	gene14443	LOC4337138	4	-	32350099	32350158	32349908	32350019	32350255	32350364	2882	52	1	74	1	159	100	0.8160468006	0.9488605344	0.97	0.979	-0.009
1967	gene12554	LOC9269666	4	+	12662587	12662688	12661859	12662068	12663874	12664106	1967	1	9	1	13	200	100	0.8170433873	0.9495007487	0.053	0.037	0.016
1137	gene23202	LOC4344813	8	-	4611456	4611510	4610543	4610926	4611671	4611916	1137	1	9	2	13	154	100	0.8213891352	0.949740304	0.067	0.091	-0.024
1186	gene30886	LOC4351178	11	+	28498473	28498530	28498279	28498365	28498847	28498976	1186	4	70	3	63	157	100	0.824430135	0.949740304	0.035	0.029	0.006
1207	gene11777	LOC4334705	3	-	35149437	35149447	35148706	35148889	35149518	35149736	1207	3	37	4	41	110	100	0.8241340866	0.949740304	0.069	0.081	-0.012
1266	gene29974	LOC4350506	11	+	16730202	16730341	16709703	16709755	16731885	16732517	1266	16	7	16	6	200	100	0.8214486304	0.949740304	0.533	0.571	-0.038
1329	gene3729	LOC4324937	1	+	37728680	37728823	37728240	37728388	37729707	37729778	1329	14	1	20	1	200	100	0.8233338835	0.949740304	0.875	0.909	-0.034
1360	gene11376	LOC4334324	3	+	32432845	32432992	32432368	32432724	32433114	32433197	1360	80	5	69	5	200	100	0.8256637084	0.949740304	0.889	0.873	0.016
1519	gene4724	LOC107280121	2	-	1617567	1617768	1616641	1616727	1618991	1619102	1519	9	1	13	2	200	100	0.8229526954	0.949740304	0.818	0.765	0.053
1596	gene3692	LOC4324795	1	+	37462090	37462156	37461503	37461605	37462586	37462727	1596	7	25	8	25	166	100	0.8257253653	0.949740304	0.144	0.162	-0.018
1758	gene24114	LOC9267871	8	-	20395304	20395538	20393493	20394149	20396454	20396620	1758	5	5	4	5	200	100	0.8203005797	0.949740304	0.333	0.286	0.047
1814	gene1632	LOC9267988	1	+	16596938	16597071	16595825	16595923	16597352	16597558	1814	17	30	12	19	200	100	0.8227920543	0.949740304	0.221	0.24	-0.019
185	gene29701	LOC4350295	11	-	10362180	10362369	10360940	10361054	10364107	10364274	185	164	9	183	9	200	100	0.8243727107	0.949740304	0.901	0.91	-0.009
1901	gene11633	LOC107280356	3	+	34306129	34307141	34305961	34306075	34307298	34307501	1901	47	7	61	8	200	100	0.8218462005	0.949740304	0.77	0.792	-0.022
2444	gene2271	LOC107279176	1	-	24994225	24994322	24990934	24991009	24994404	24994568	2444	6	1	4	1	197	100	0.821429311	0.949740304	0.753	0.67	0.083
2781	gene30225	LOC9266255	11	-	20373522	20373549	20373247	20373328	20374111	20374203	2781	10	3	8	3	127	100	0.8240739634	0.949740304	0.724	0.677	0.047
2875	gene5502	LOC4328898	2	+	8537108	8537124	8536362	8536544	8537372	8537821	2875	1	13	1	9	116	100	0.8191351266	0.949740304	0.062	0.087	-0.025
308	gene12979	LOC9271917	4	-	20118317	20118456	20117703	20117819	20118565	20118771	308	45	1	63	1	200	100	0.8253253146	0.949740304	0.957	0.969	-0.012
319	gene26820	LOC4347917	9	-	22796999	22797254	22796550	22796656	22797342	22797892	319	91	1	127	1	200	100	0.8253885483	0.949740304	0.978	0.984	-0.006
354	gene9915	LOC9268328	3	+	15069653	15069741	15069264	15069570	15069817	15070532	354	9	4	11	4	188	100	0.8204799581	0.949740304	0.545	0.594	-0.049
625	gene12192	LOC4335046	4	-	4447092	4447139	4446877	4446977	4449781	4449969	625	1	46	2	68	147	100	0.8249526962	0.949740304	0.015	0.02	-0.005
965	gene4355	LOC4324546	1	-	42396814	42396910	42396652	42396742	42397004	42397046	965	73	2	58	2	196	100	0.8284276297	0.952333922	0.949	0.937	0.012
718	gene12764	LOC107280771	4	+	17088463	17088556	17087925	17088205	17090936	17092052	718	9	17	5	11	193	100	0.8302103947	0.9538682841	0.215	0.191	0.024
2856	gene25137	LOC9272276	9	+	3146484	3146586	3143907	3144664	3146668	3146712	2856	84	45	120	61	200	100	0.8309511794	0.9542044557	0.483	0.496	-0.013
297	gene30	LOC4326451	1	+	197914	197954	197654	197838	198033	198225	297	15	11	12	10	140	100	0.8317313547	0.9545854739	0.493	0.462	0.031
124	gene1362	LOC9271854	1	+	12394216	12395174	12393832	12394092	12395270	12396832	124	60	7	49	5	200	100	0.8336661478	0.9550657534	0.811	0.831	-0.02
1546	gene31189	LOC4351424	12	-	1584566	1584666	1584172	1584499	1584879	1584923	1546	3	4	2	2	200	100	0.8339442159	0.9550657534	0.273	0.333	-0.06
2405	gene19973	LOC4342015	6	-	29918567	29918656	29918404	29918482	29919214	29924252	2405	24	2	19	2	189	100	0.8332962666	0.9550657534	0.864	0.834	0.03
926	gene15163	LOC4337807	5	-	2750821	2751498	2749858	2749931	2751590	2751838	926	212	3	300	5	200	100	0.8339045394	0.9550657534	0.972	0.968	0.004
114	gene30324	LOC9270404	11	-	21509313	21509460	21509003	21509084	21509561	21509640	114	145	6	150	7	200	100	0.8372726186	0.9564525213	0.924	0.915	0.009
1190	gene12446	LOC9266269	4	-	9900181	9900259	9899308	9899539	9901316	9901382	1190	129	5	159	7	178	100	0.8372833021	0.9564525213	0.935	0.927	0.008
2217	gene8663	LOC4331814	3	-	4120841	4120973	4120342	4120485	4121200	4121375	2217	87	3	71	2	200	100	0.83713711	0.9564525213	0.935	0.947	-0.012
2373	gene31766	LOC4351929	12	+	9353623	9353718	9351218	9351318	9353885	9353987	2373	51	30	76	42	195	100	0.837401362	0.9564525213	0.466	0.481	-0.015
28	gene18989	LOC4341131	6	+	18005587	18005718	18000812	18002193	18006093	18006345	28	158	1	408	2	200	100	0.8369895839	0.9564525213	0.988	0.99	-0.002
2419	gene27696	LOC4348598	10	+	14238374	14238457	14237765	14237928	14252973	14253624	2419	3	2	4	2	183	100	0.8383266714	0.95648311	0.45	0.522	-0.072
627	gene29759	LOC9270483	11	-	11715358	11715492	11713982	11715082	11715720	11716391	627	45	2	56	2	200	100	0.8378905429	0.95648311	0.918	0.933	-0.015
1468	gene16479	LOC9268261	5	+	22193127	22193174	22192526	22192905	22193284	22193364	1468	1	5	1	7	147	100	0.8421425524	0.9574494935	0.12	0.089	0.031
1482	gene11814	LOC4334740	3	-	35412570	35412823	35411719	35411831	35413647	35413737	1482	3	1	2	1	200	100	0.8411790815	0.9574494935	0.6	0.5	0.1
1608	gene21047	LOC4342909	7	-	10181596	10181742	10181259	10181379	10181814	10182053	1608	2	1	3	1	200	100	0.8411790815	0.9574494935	0.5	0.6	-0.1
1932	gene5911	LOC4329276	2	-	15002221	15002304	15001927	15002074	15002391	15003033	1932	3	1	2	1	183	100	0.8408874914	0.9574494935	0.621	0.522	0.099
2292	gene5849	LOC9270817	2	-	13468293	13468360	13468053	13468197	13469137	13469293	2292	10	1	15	2	167	100	0.8427479245	0.9574494935	0.857	0.818	0.039
2385	gene1376	LOC4326973	1	-	12624574	12624600	12624432	12624501	12624738	12625291	2385	4	19	3	17	126	100	0.8405216263	0.9574494935	0.143	0.123	0.02
2532	gene8450	LOC4331604	3	+	2532316	2532357	2531602	2531641	2532464	2534543	2532	31	1	42	1	141	100	0.843016284	0.9574494935	0.956	0.968	-0.012
2578	gene10176	LOC4333210	3	+	18588461	18588564	18580065	18580106	18598158	18598621	2578	2	67	5	139	200	100	0.8424972609	0.9574494935	0.015	0.018	-0.003
2639	gene11332	LOC4334278	3	+	32108925	32108994	32108700	32108847	32109560	32109960	2639	8	5	11	8	169	100	0.8432211368	0.9574494935	0.486	0.449	0.037
2597	gene17863	LOC4340201	6	+	3054304	3054389	3054019	3054196	3054601	3055022	2597	1	8	2	12	185	100	0.8443536859	0.9582244122	0.063	0.083	-0.02
853	gene22622	LOC4344301	7	-	28867713	28867955	28864881	28866244	28868087	28868169	853	4	1	9	3	200	100	0.8449658829	0.9584082923	0.667	0.6	0.067
1187	gene27272	LOC4348252	10	+	6794980	6795043	6794081	6794274	6795172	6795286	1187	2	0	16	1	163	100	0.8469381277	0.9587594691	1	0.908	0.092
2056	gene27213	LOC4348212	10	-	5697487	5697672	5694449	5697288	5697768	5697923	2056	2	2	8	10	200	100	0.8465148819	0.9587594691	0.333	0.286	0.047
570	gene13882	LOC4336599	4	-	27636122	27636386	27635014	27635515	27637186	27637252	570	69	2	115	4	200	100	0.8470768255	0.9587594691	0.945	0.935	0.01
660	gene20749	LOC107281496	7	+	5367359	5367576	5366665	5367259	5381680	5381916	660	14	11	16	14	200	100	0.8469258447	0.9587594691	0.389	0.364	0.025
2525	gene29592	LOC4350209	11	-	8103239	8103335	8101807	8102012	8103974	8104154	2525	15	153	17	161	196	100	0.8475466452	0.9587815131	0.048	0.051	-0.003
2997	gene19000	LOC4341142	6	-	18159729	18159861	18159285	18159369	18160216	18161768	2997	6	47	6	53	200	100	0.8485923454	0.9589607179	0.06	0.054	0.006
54	gene20406	LOC4342371	7	-	2143065	2143205	2140737	2142980	2143762	2143999	54	14	1	19	1	200	100	0.8486059147	0.9589607179	0.875	0.905	-0.03
2579	gene9825	LOC9271725	3	-	14191349	14191462	14191016	14191255	14192158	14192432	2579	13	3	26	7	200	100	0.8495000799	0.9594618939	0.684	0.65	0.034
1918	gene3003	LOC4327016	1	+	31636937	31636973	31635898	31636026	31637874	31638061	1918	17	11	11	8	136	100	0.8514655639	0.9606625254	0.532	0.503	0.029
223	gene26420	LOC4347557	9	+	19981215	19981407	19979444	19979604	19981918	19982000	223	9	1	28	4	200	100	0.8511141034	0.9606625254	0.818	0.778	0.04
1035	gene4441	LOC9266561	1	+	42962624	42962765	42962440	42962494	42964330	42965025	1035	8	1	1	0	200	100	0.8543642503	0.9607904194	0.8	1	-0.2
1462	gene27701	LOC4348603	10	+	14279304	14279839	14278674	14279204	14280299	14280513	1462	22	3	38	6	200	100	0.8546643696	0.9607904194	0.786	0.76	0.026
163	gene18840	LOC4341008	6	+	15362455	15362560	15355189	15355270	15363846	15363932	163	96	4	110	4	200	100	0.8548085328	0.9607904194	0.923	0.932	-0.009
1981	gene27535	LOC4348473	10	-	11694133	11694237	11693899	11694059	11694905	11695064	1981	32	8	51	14	200	100	0.854852433	0.9607904194	0.667	0.646	0.021
2261	gene32350	LOC9266439	12	+	21567815	21567943	21563068	21564460	21568008	21568152	2261	2	3	5	6	200	100	0.8551892178	0.9607904194	0.25	0.294	-0.044
2343	gene10261	LOC4333290	3	-	20846407	20846455	20845096	20845136	20846612	20846880	2343	1	16	1	12	148	100	0.8551107359	0.9607904194	0.041	0.053	-0.012
630	gene7089	LOC9272080	2	-	27777752	27777882	27777279	27777380	27778368	27778428	630	3	28	3	33	200	100	0.8533729879	0.9607904194	0.051	0.043	0.008
631	gene7089	LOC9272080	2	-	27777752	27777879	27777279	27777380	27778368	27778428	631	3	28	3	33	200	100	0.8533729879	0.9607904194	0.051	0.043	0.008
425	gene31323	LOC4351526	12	+	2605897	2605934	2604997	2605178	2606652	2607896	425	19	2	40	5	137	100	0.8575854539	0.9629743837	0.874	0.854	0.02
1231	gene10223	LOC4333263	3	+	20316016	20316088	20313282	20313512	20317742	20318276	1231	16	1	12	1	172	100	0.8581643075	0.9631163999	0.903	0.875	0.028
1118	gene15464	LOC4338062	5	-	6358599	6358696	6358105	6358377	6358949	6359015	1118	8	33	7	32	197	100	0.8621897649	0.9633965566	0.11	0.1	0.01
1185	gene30886	LOC4351178	11	+	28498473	28498530	28498279	28498365	28498854	28498976	1185	4	11	3	7	157	100	0.8611520528	0.9633965566	0.188	0.214	-0.026
1279	gene18325	LOC107277321	6	-	7079085	7079250	7078559	7078951	7079599	7080402	1279	7	3	3	1	200	100	0.8694601471	0.9633965566	0.538	0.6	-0.062
1280	gene18325	LOC107277321	6	-	7079089	7079250	7078559	7078951	7079599	7080402	1280	7	3	3	1	200	100	0.8694601471	0.9633965566	0.538	0.6	-0.062
1451	gene18396	LOC4340651	6	-	7766856	7766985	7766393	7766520	7767838	7770048	1451	1	4	1	3	200	100	0.8732504008	0.9633965566	0.111	0.143	-0.032
1498	gene32550	LOC9271153	12	+	23837957	23837995	23837399	23837472	23840130	23840244	1498	40	1	51	1	138	100	0.8737384246	0.9633965566	0.967	0.974	-0.007
1540	gene22050	LOC4343787	7	-	24174508	24174614	24174294	24174402	24174681	24174977	1540	7	3	10	5	200	100	0.8690642581	0.9633965566	0.538	0.5	0.038
1604	gene21047	LOC4342909	7	-	10195843	10195965	10181814	10182053	10196560	10196689	1604	12	3	14	3	200	100	0.8725759314	0.9633965566	0.667	0.7	-0.033
1644	gene29267	LOC9272051	11	+	4252701	4252748	4252405	4252602	4253685	4254850	1644	3	20	2	16	147	100	0.8614043073	0.9633965566	0.093	0.078	0.015
1698	gene27832	LOC4348704	10	-	15522627	15522752	15522230	15522452	15523524	15523603	1698	1	1	3	4	200	100	0.8710128577	0.9633965566	0.333	0.273	0.06
180	gene30625	LOC4350978	11	-	25007404	25007562	25007074	25007147	25008166	25008190	180	1	2	2	3	200	100	0.8742518306	0.9633965566	0.2	0.25	-0.05
1813	gene1632	LOC9267988	1	+	16596982	16597071	16595825	16595923	16597352	16597558	1813	10	30	7	19	189	100	0.8632572148	0.9633965566	0.15	0.163	-0.013
1921	gene3003	LOC4327016	1	+	31637874	31637921	31637454	31637527	31638070	31638432	1921	1	13	1	10	147	100	0.8693190533	0.9633965566	0.05	0.064	-0.014
1922	gene3003	LOC4327016	1	+	31637874	31637921	31636937	31636973	31638070	31638432	1922	2	5	2	4	147	100	0.8651210054	0.9633965566	0.214	0.254	-0.04
1970	gene7077	LOC4330310	2	+	27696742	27696892	27696286	27696613	27698575	27698656	1970	18	1	28	2	200	100	0.8592766121	0.9633965566	0.9	0.875	0.025
2060	gene3966	LOC4324863	1	+	39578878	39578929	39577077	39578752	39579451	39579556	2060	2	12	3	15	151	100	0.8645306873	0.9633965566	0.099	0.117	-0.018
2335	gene2311	LOC107277431	1	-	25410050	25410174	25409548	25409614	25410907	25410969	2335	1	4	2	10	200	100	0.8718949951	0.9633965566	0.111	0.091	0.02
2348	gene30814	LOC4351121	11	-	27494539	27494628	27494188	27494434	27494769	27498394	2348	9	1	14	2	189	100	0.864453193	0.9633965566	0.826	0.787	0.039
2392	gene17341	LOC4339720	5	+	28896328	28896462	28895752	28895865	28896580	28896941	2392	6	31	5	23	200	100	0.8642048823	0.9633965566	0.088	0.098	-0.01
2394	gene4089	LOC4327230	1	-	40543477	40543563	40542551	40542689	40544137	40544294	2394	1	37	2	59	186	100	0.8731667886	0.9633965566	0.014	0.018	-0.004
2522	gene4826	LOC4328284	2	+	2550482	2550550	2545929	2549840	2550767	2551242	2522	40	140	40	134	168	100	0.866104258	0.9633965566	0.145	0.151	-0.006
2538	gene19922	LOC4341968	6	-	29523600	29523702	29522929	29523095	29523797	29523995	2538	1	17	2	27	200	100	0.8720536198	0.9633965566	0.029	0.036	-0.007
2631	gene19490	LOC9266117	6	-	25289781	25289861	25289605	25289660	25290140	25290239	2631	2	4	2	5	180	100	0.8645241131	0.9633965566	0.217	0.182	0.035
2665	gene16531	LOC4339018	5	-	22630838	22630891	22630262	22630592	22631075	22631153	2665	13	26	13	24	153	100	0.8714069819	0.9633965566	0.246	0.261	-0.015
2744	gene16427	LOC9270028	5	-	21559636	21559710	21557453	21558546	21559872	21560034	2744	114	7	149	10	174	100	0.8660560268	0.9633965566	0.903	0.895	0.008
2784	gene26144	LOC9271007	9	+	17962834	17962899	17960674	17960785	17963027	17963310	2784	10	8	17	15	165	100	0.8717778263	0.9633965566	0.431	0.407	0.024
2958	gene18893	LOC4341060	6	-	16477900	16477976	16475406	16475458	16478929	16479038	2958	11	2	9	2	176	100	0.8654366946	0.9633965566	0.758	0.719	0.039
302	gene27580	LOC4348508	10	-	12342484	12343511	12340608	12341993	12343631	12343726	302	203	4	180	4	200	100	0.871291725	0.9633965566	0.962	0.957	0.005
303	gene27580	LOC4348508	10	-	12344156	12344174	12343846	12344080	12345016	12346783	303	7	65	10	85	118	100	0.8701259747	0.9633965566	0.084	0.091	-0.007
397	gene32698	LOC9272154	12	-	25665029	25665080	25664021	25664409	25665160	25665235	397	5	31	9	50	151	100	0.8624456209	0.9633965566	0.097	0.107	-0.01
563	gene5922	LOC4329282	2	-	15154116	15154178	15153668	15154037	15154355	15154440	563	2	68	2	81	162	100	0.8707580555	0.9633965566	0.018	0.015	0.003
656	gene19691	LOC4341767	6	+	27413389	27413437	27412648	27413183	27414291	27414927	656	76	4	50	3	148	100	0.869894664	0.9633965566	0.928	0.918	0.01
671	gene23432	LOC9270781	8	-	8168181	8168214	8168054	8168109	8168303	8168429	671	1	2	2	3	133	100	0.8739478393	0.9633965566	0.273	0.334	-0.061
930	gene15163	LOC4337807	5	-	2750821	2750873	2749086	2749931	2751590	2751838	930	13	3	25	5	152	100	0.8632072744	0.9633965566	0.74	0.767	-0.027
959	gene29760	LOC9266258	11	-	11738074	11738166	11737568	11737732	11738569	11739409	959	20	3	16	2	192	100	0.8617592031	0.9633965566	0.776	0.806	-0.03
914	gene19734	LOC107275963	6	+	27784528	27784820	27782890	27783029	27785157	27785262	914	6	4	12	7	200	100	0.8751573716	0.963895522	0.429	0.462	-0.033
973	gene22044	LOC9267044	7	+	24124502	24124626	24124163	24124278	24124842	24125226	973	77	24	71	21	200	100	0.8800486091	0.968781535	0.616	0.628	-0.012
1024	gene8913	LOC4332047	3	+	5953471	5953549	5952610	5952892	5954345	5954474	1024	19	1	15	1	178	100	0.8819475598	0.9697041255	0.914	0.894	0.02
1114	gene15464	LOC4338062	5	-	6359114	6359174	6358949	6359015	6359298	6359364	1114	72	5	95	6	160	100	0.8818205736	0.9697041255	0.9	0.908	-0.008
2305	gene4528	LOC4328015	2	-	314721	314825	312457	313255	316147	316594	2305	7	1	17	3	200	100	0.8822531194	0.9697041255	0.778	0.739	0.039
2529	gene8450	LOC4331604	3	+	2532105	2532357	2531602	2531641	2532464	2534543	2529	84	1	105	1	200	100	0.8834323064	0.9704991643	0.977	0.981	-0.004
1041	gene27246	LOC4348234	10	-	6276304	6276362	6276051	6276222	6276467	6276706	1041	5	6	2	2	158	100	0.8839690913	0.9705880327	0.345	0.388	-0.043
1275	gene30390	LOC4350809	11	+	22314641	22314733	22310857	22311145	22315222	22316053	1275	1	2	2	5	192	100	0.8868528778	0.9725554221	0.207	0.172	0.035
2280	gene5133	LOC4328567	2	+	4980044	4980182	4975357	4975428	4981806	4981859	2280	20	10	28	13	200	100	0.8879882549	0.9725554221	0.5	0.519	-0.019
2857	gene25137	LOC9272276	9	+	3145340	3146586	3143907	3144664	3146668	3146712	2857	510	45	671	61	200	100	0.8880449697	0.9725554221	0.85	0.846	0.004
2940	gene13908	LOC4336624	4	-	27826321	27826370	27825965	27826162	27826453	27826626	2940	5	9	7	14	149	100	0.8874508521	0.9725554221	0.272	0.251	0.021
2949	gene20645	LOC4342558	7	-	4194756	4194960	4192617	4192958	4195040	4195277	2949	12	18	13	21	200	100	0.8876799707	0.9725554221	0.25	0.236	0.014
1133	gene357	LOC4324515	1	-	2700320	2700359	2699028	2700020	2700467	2701641	1133	8	3	18	6	139	100	0.8900609548	0.9727993367	0.657	0.683	-0.026
1443	gene2307	LOC4326594	1	+	25356256	25356465	25353773	25355156	25357566	25357803	1443	35	6	32	6	200	100	0.8898863946	0.9727993367	0.745	0.727	0.018
1662	gene27613	LOC4348532	10	-	13037946	13038082	13037419	13037569	13038414	13038464	1662	22	11	30	14	200	100	0.8910092562	0.9727993367	0.5	0.517	-0.017
2024	gene18550	LOC9266404	6	+	10436471	10436584	10435807	10436339	10437190	10437324	2024	20	2	26	3	200	100	0.8905241361	0.9727993367	0.833	0.813	0.02
2146	gene3099	LOC4325505	1	-	32381785	32381845	32381267	32381700	32382148	32382224	2146	124	6	91	4	160	100	0.8908752987	0.9727993367	0.928	0.934	-0.006
2306	gene4528	LOC4328015	2	-	314721	314819	312457	313255	316147	316594	2306	3	1	11	3	198	100	0.890175968	0.9727993367	0.602	0.649	-0.047
1903	gene11633	LOC107280356	3	+	34306141	34307141	34305961	34306075	34307298	34307501	1903	47	7	58	8	200	100	0.8921297082	0.972825385	0.77	0.784	-0.014
2702	gene11033	LOC4333982	3	-	29747338	29747377	29747052	29747248	29747572	29747882	2702	2	12	1	5	139	100	0.8924039347	0.972825385	0.107	0.126	-0.019
2862	gene29654	LOC4350254	11	-	9164425	9164539	9164189	9164353	9166934	9167013	2862	51	2	59	2	200	100	0.8916587343	0.972825385	0.927	0.937	-0.01
1082	gene5835	LOC4329191	2	+	13156791	13156929	13156580	13156722	13157435	13157953	1082	25	19	16	13	200	100	0.8929274997	0.9728979769	0.397	0.381	0.016
1097	gene22795	LOC4344471	8	+	470458	470500	470091	470183	470663	470773	1097	4	7	2	3	142	100	0.894671083	0.9729890149	0.287	0.319	-0.032
1314	gene18421	LOC4340671	6	+	8099360	8099403	8097229	8097428	8099527	8100126	1314	4	9	4	8	143	100	0.8961845446	0.9729890149	0.237	0.259	-0.022
1574	gene25943	LOC4347149	9	+	16060734	16060811	16060219	16060294	16062014	16062153	1574	32	1	26	1	177	100	0.8936713216	0.9729890149	0.948	0.936	0.012
1766	gene32802	LOC4352827	12	+	26603726	26603894	26603361	26603541	26604423	26604782	1766	61	1	50	1	200	100	0.8966671898	0.9729890149	0.968	0.962	0.006
1811	gene5547	LOC4328936	2	-	9054467	9054527	9054202	9054343	9055248	9055320	1811	49	4	41	3	160	100	0.8963978265	0.9729890149	0.884	0.895	-0.011
2240	gene13959	LOC9266233	4	+	28284163	28284216	28280682	28280904	28284479	28284675	2240	2	1	5	2	153	100	0.8950348334	0.9729890149	0.567	0.62	-0.053
2828	gene10363	LOC9268250	3	-	22168795	22168920	22168268	22168696	22169798	22169924	2828	33	19	62	34	200	100	0.8941105008	0.9729890149	0.465	0.477	-0.012
438	gene8690	LOC4331837	3	+	4273930	4274122	4272877	4273451	4274255	4274366	438	7	2	16	4	200	100	0.8965797503	0.9729890149	0.636	0.667	-0.031
598	gene18591	LOC4340813	6	+	11093565	11093691	11093249	11093394	11093920	11094210	598	37	77	29	58	200	100	0.8972713671	0.9731486197	0.194	0.2	-0.006
2025	gene18550	LOC9266404	6	+	10436483	10436584	10435807	10436339	10437190	10437324	2025	16	2	21	3	200	100	0.8993883833	0.9749479979	0.8	0.778	0.022
1165	gene939	LOC4327782	1	+	7509090	7509342	7507840	7508260	7509695	7509953	1165	230	2	262	2	200	100	0.9039759158	0.9749568008	0.983	0.985	-0.002
1170	gene16327	LOC4338824	5	+	20621554	20621649	20620928	20621411	20623873	20623999	1170	1	12	2	20	195	100	0.9026944965	0.9749568008	0.041	0.049	-0.008
1467	gene16479	LOC9268261	5	+	22193127	22193207	22192525	22192905	22193284	22193364	1467	4	5	5	7	180	100	0.9033064412	0.9749568008	0.308	0.284	0.024
1628	gene29181	LOC9269643	11	+	3429272	3429397	3428753	3428886	3430272	3430402	1628	31	6	48	10	200	100	0.9006837788	0.9749568008	0.721	0.706	0.015
1630	gene29181	LOC9269643	11	+	3430545	3430637	3430317	3430402	3430746	3430809	1630	4	1	10	3	192	100	0.9036167486	0.9749568008	0.676	0.635	0.041
1735	gene20918	LOC4342804	7	-	7754704	7754759	7754433	7754606	7754898	7754966	1735	5	1	4	1	155	100	0.9014972949	0.9749568008	0.763	0.721	0.042
2357	gene8174	LOC4331331	3	+	465688	466187	465244	465608	466670	466958	2357	98	1	164	2	200	100	0.901469606	0.9749568008	0.98	0.976	0.004
2605	gene7394	LOC9272559	2	-	30463369	30463447	30459802	30461254	30464063	30464402	2605	11	1	9	1	178	100	0.9034166688	0.9749568008	0.861	0.835	0.026
65	gene24214	LOC4345693	8	-	21532044	21532202	21531764	21531905	21533040	21533378	65	7	2	6	2	200	100	0.9023154744	0.9749568008	0.636	0.6	0.036
961	gene5978	LOC4329338	2	+	15870724	15870820	15870474	15870633	15871714	15871766	961	25	2	15	1	196	100	0.9010304864	0.9749568008	0.864	0.884	-0.02
213	gene22155	LOC4343872	7	+	25046626	25046723	25045071	25046171	25046886	25047091	213	4	23	2	13	197	100	0.9066362037	0.9754702325	0.081	0.072	0.009
2166	gene31491	LOC4351682	12	+	4194350	4194435	4193929	4194169	4195159	4195410	2166	1	20	1	24	185	100	0.9067428794	0.9754702325	0.026	0.022	0.004
2167	gene31491	LOC4351682	12	+	4194370	4194435	4193929	4194169	4195159	4195410	2167	1	20	1	24	165	100	0.906696938	0.9754702325	0.029	0.025	0.004
2477	gene4373	LOC107279883	1	+	42475669	42475972	42473155	42473308	42479052	42479582	2477	6	1	10	2	200	100	0.9060907918	0.9754702325	0.75	0.714	0.036
534	gene907	LOC4325894	1	+	7288661	7288726	7288194	7288252	7288861	7289003	534	8	23	6	16	165	100	0.9065678628	0.9754702325	0.174	0.185	-0.011
1290	gene31734	LOC4351897	12	-	8672587	8672665	8672270	8672422	8679144	8679518	1290	7	4	4	2	178	100	0.9087422893	0.9771274414	0.496	0.529	-0.033
1430	gene521	LOC4327120	1	-	3743376	3743439	3743169	3743234	3744056	3744105	1430	253	16	365	24	163	100	0.9114717188	0.9780407897	0.907	0.903	0.004
2269	gene20398	LOC4342365	7	-	2090938	2091004	2090054	2090437	2091091	2091225	2269	2	7	2	8	166	100	0.9117771158	0.9780407897	0.147	0.131	0.016
2270	gene20398	LOC4342365	7	-	2090938	2090999	2090054	2090437	2091091	2091232	2270	2	7	2	8	161	100	0.911821073	0.9780407897	0.151	0.134	0.017
2634	gene12153	LOC9267234	4	-	3612754	3613080	3609009	3611330	3613177	3613292	2634	35	2	31	2	200	100	0.9112893918	0.9780407897	0.897	0.886	0.011
659	gene18866	LOC4341033	6	-	15920070	15920136	15919707	15919982	15920306	15920407	659	4	7	2	4	166	100	0.9118886649	0.9780407897	0.256	0.231	0.025
2498	gene18842	LOC4341010	6	-	15415556	15415684	15414846	15415402	15416351	15416453	2498	133	122	139	125	200	100	0.9123942221	0.9780902814	0.353	0.357	-0.004
106	gene27367	LOC4348335	10	+	9330920	9331056	9330649	9330819	9332180	9332508	106	34	1	29	1	200	100	0.9185820613	0.9793327852	0.944	0.935	0.009
141	gene3010	LOC4325136	1	-	31678429	31678552	31677334	31677727	31681711	31681780	141	16	2	18	2	200	100	0.9170868023	0.9793327852	0.8	0.818	-0.018
1489	gene11122	LOC9266678	3	+	30504835	30504953	30502540	30504539	30505664	30505814	1489	27	1	23	1	200	100	0.9186132325	0.9793327852	0.931	0.92	0.011
1863	gene15014	LOC4337656	5	+	1193677	1193689	1192872	1193236	1193770	1193851	1863	1	6	1	5	112	100	0.9156597043	0.9793327852	0.13	0.152	-0.022
2048	gene14336	LOC4337035	4	+	31565914	31566649	31562511	31563557	31567065	31567254	2048	93	4	76	3	200	100	0.9182276707	0.9793327852	0.921	0.927	-0.006
2227	gene4659	LOC4328133	2	-	1194982	1195251	1194628	1194741	1195962	1196100	2227	312	198	283	177	200	100	0.9147351792	0.9793327852	0.441	0.444	-0.003
2384	gene4855	LOC4328312	2	+	2792109	2792195	2791244	2791519	2792559	2793876	2384	1	23	1	27	186	100	0.9181174526	0.9793327852	0.023	0.02	0.003
2399	gene23205	LOC9270084	8	+	4634130	4634278	4633821	4633956	4634526	4634840	2399	5	1	6	1	200	100	0.917896146	0.9793327852	0.714	0.75	-0.036
2813	gene28088	LOC4348940	10	-	18333994	18334150	18332874	18333763	18334248	18334390	2813	2	33	2	37	200	100	0.9166565712	0.9793327852	0.029	0.026	0.003
838	gene485	LOC4325188	1	-	3483548	3483631	3481506	3481645	3484452	3484583	838	6	55	17	147	183	100	0.9165008141	0.9793327852	0.056	0.059	-0.003
953	gene8382	LOC4331537	3	-	1975058	1975135	1970731	1971145	1976510	1976609	953	5	28	5	26	177	100	0.9173934739	0.9793327852	0.092	0.098	-0.006
2954	gene6353	LOC4329645	2	+	20879283	20879380	20878352	20878471	20880479	20880690	2954	10	7	12	9	197	100	0.9197731065	0.979588266	0.42	0.404	0.016
501	gene7497	LOC4330726	2	-	31435802	31435858	31434749	31434864	31437418	31437523	501	3	1	7	2	156	100	0.9196879448	0.979588266	0.658	0.692	-0.034
[truncated: 130 more rows]

## Sheet: RI
ID	GeneID	geneSymbol	chr	strand	riExonStart_0base	riExonEnd	upstreamES	upstreamEE	downstreamES	downstreamEE	ID	IC_SAMPLE_1	SC_SAMPLE_1	IC_SAMPLE_2	SC_SAMPLE_2	IncFormLen	SkipFormLen	PValue	FDR	IncLevel1	IncLevel2	IncLevelDifference
3453	gene16433	LOC9270782	5	+	21614419	21616131	21614419	21615475	21615867	21616131	3453	330	68	239	131	200	100	6.39870290087E-009	1.57983974622E-005	0.708	0.477	0.231
3090	gene23796	LOC4345333	8	+	15572906	15573605	15572906	15573008	15573506	15573605	3090	154	319	124	496	200	100	2.64513456649E-006	0.0032654186	0.194	0.111	0.083
1785	gene29598	LOC4350215	11	-	8200590	8201568	8200590	8201189	8201342	8201568	1785	329	164	575	478	200	100	5.7713247722E-006	0.0037830529	0.501	0.376	0.125
3087	gene3873	LOC4324956	1	+	38821623	38822165	38821623	38821845	38821928	38822165	3087	29	57	52	23	183	100	6.12888282547E-006	0.0037830529	0.218	0.553	-0.335
938	gene308	LOC4325456	1	+	2296257	2298268	2296257	2296475	2296557	2298268	938	47	151	15	153	182	100	0.0001251943	0.0618209461	0.146	0.051	0.095
1144	gene18041	LOC4340353	6	+	4431306	4432315	4431306	4431438	4431553	4432315	1144	99	31	62	53	200	100	0.0002622587	0.1079194733	0.615	0.369	0.246
1041	gene15163	LOC4337807	5	-	2749086	2751498	2749086	2750540	2750821	2751498	1041	114	0	127	11	200	100	0.0006044083	0.1904050095	1	0.852	0.148
169	gene8465	LOC4331617	3	-	2653069	2654529	2653069	2654271	2654419	2654529	169	1681	94	2197	71	200	100	0.0006169462	0.1904050095	0.899	0.939	-0.04
2494	gene9023	LOC4332146	3	+	6906806	6907411	6906806	6906909	6907020	6907411	2494	27	8	40	0	200	100	0.0007891836	0.2164993553	0.628	1	-0.372
940	gene30200	LOC4350688	11	+	20063500	20063881	20063500	20063664	20063729	20063881	940	117	27	189	14	165	100	0.000892244	0.2202950382	0.724	0.891	-0.167
3043	gene7293	LOC4330529	2	-	29771528	29771865	29771528	29771657	29771729	29771865	3043	0	114	11	111	172	100	0.0010018281	0.2248648596	0	0.054	-0.054
2176	gene5957	LOC4329318	2	-	15641269	15641777	15641269	15641594	15641709	15641777	2176	617	34	450	52	200	100	0.0011046203	0.2272756267	0.901	0.812	0.089
2375	gene20913	LOC4342799	7	+	7719529	7720593	7719529	7719591	7720267	7720593	2375	248	52	253	23	200	100	0.0012283152	0.2332854033	0.705	0.846	-0.141
757	gene17768	LOC4340110	6	+	2419900	2421658	2419900	2419984	2421582	2421658	757	204	1	210	12	200	100	0.0016851791	0.2971933732	0.99	0.897	0.093
2547	gene18914	LOC4341078	6	+	16851981	16856358	16851981	16855280	16855364	16856358	2547	46	7	61	0	184	100	0.0020039022	0.3072071106	0.781	1	-0.219
2680	gene11267	LOC4334214	3	-	31612404	31613084	31612404	31612749	31612830	31613084	2680	141	46	241	37	181	100	0.0021152373	0.3072071106	0.629	0.783	-0.154
2776	gene31478	LOC9266799	12	-	4074677	4074895	4074677	4074719	4074800	4074895	2776	32	15	25	40	181	100	0.0020343375	0.3072071106	0.541	0.257	0.284
1390	gene24500	LOC4345940	8	-	24649460	24649893	24649460	24649526	24649665	24649893	1390	30	14	35	2	200	100	0.0022724489	0.3117042374	0.517	0.897	-0.38
1071	gene7148	LOC9269787	2	+	28415376	28415922	28415376	28415643	28415757	28415922	1071	17	12	31	3	200	100	0.0027415046	0.3562513109	0.415	0.838	-0.423
709	gene31546	LOC9271828	12	-	5043500	5044204	5043500	5043583	5043688	5044204	709	75	4	81	20	200	100	0.0029126215	0.359563124	0.904	0.669	0.235
1498	gene31081	LOC4351344	12	-	926838	927324	926838	927142	927226	927324	1498	311	6	283	20	184	100	0.0030685742	0.3607766499	0.966	0.885	0.081
341	gene22562	LOC4344244	7	+	28372466	28372680	28372466	28372520	28372605	28372680	341	35	34	52	120	185	100	0.003239889	0.3636039085	0.358	0.19	0.168
1783	gene29598	LOC4350215	11	-	8200590	8201568	8200590	8201172	8201342	8201568	1783	619	37	1388	140	200	100	0.0044826202	0.4030353841	0.893	0.832	0.061
1926	gene32328	LOC4352417	12	-	21292947	21295398	21292947	21293274	21295302	21295398	1926	878	66	990	42	200	100	0.0044040338	0.4030353841	0.869	0.922	-0.053
2670	gene30736	LOC9269896	11	-	26535329	26535597	26535329	26535413	26535525	26535597	2670	42	14	19	22	200	100	0.0043953971	0.4030353841	0.6	0.302	0.298
3245	gene30528	LOC4350917	11	+	23902243	23905582	23902243	23902460	23902572	23905582	3245	68	5	118	0	200	100	0.0045706726	0.4030353841	0.872	1	-0.128
3466	gene26085	LOC4347281	9	+	17393992	17395607	17393992	17394016	17394758	17395607	3466	177	8	169	24	200	100	0.0041590143	0.4030353841	0.917	0.779	0.138
919	gene8922	LOC4332056	3	-	6009570	6010126	6009570	6009922	6009994	6010126	919	39	8	61	1	172	100	0.0038271399	0.4030353841	0.739	0.973	-0.234
2528	gene29684	LOC4350273	11	+	9807177	9810006	9807177	9807317	9809878	9810006	2528	233	8	445	42	200	100	0.0051452184	0.4380532503	0.936	0.841	0.095
2470	gene1792	LOC4327796	1	-	19110935	19111945	19110935	19111376	19111448	19111945	2470	51	7	50	0	172	100	0.0058307815	0.4798733157	0.809	1	-0.191
823	gene10107	LOC4333145	3	+	17673616	17675426	17673616	17675159	17675293	17675426	823	99	17	153	8	200	100	0.0063397642	0.5049315395	0.744	0.905	-0.161
1708	gene16479	LOC9268261	5	+	22194097	22198448	22194097	22194170	22194516	22198448	1708	42	2	46	14	200	100	0.0065673001	0.5067082483	0.913	0.622	0.291
1389	gene24500	LOC4345940	8	-	24648382	24649367	24648382	24648840	24649226	24649367	1389	120	13	36	13	200	100	0.0071253347	0.5331045875	0.822	0.581	0.241
168	gene8465	LOC4331617	3	-	2653069	2654529	2653069	2654271	2654445	2654529	168	1840	47	2320	32	200	100	0.0074332957	0.5397884408	0.951	0.973	-0.022
1032	gene20287	LOC4342281	7	+	1102838	1105399	1102838	1102977	1103798	1105399	1032	54	1	57	10	200	100	0.0086054554	0.5861691462	0.964	0.74	0.224
2964	gene2075	LOC4326378	1	-	23174836	23175316	23174836	23175077	23175171	23175316	2964	57	6	60	0	194	100	0.0087842278	0.5861691462	0.83	1	-0.17
367	gene31088	LOC4351349	12	+	940653	942111	940653	940988	941963	942111	367	129	13	191	5	200	100	0.0085949746	0.5861691462	0.832	0.95	-0.118
2690	gene5347	LOC4328761	2	-	6806800	6809974	6806800	6806870	6809797	6809974	2690	137	1	117	8	200	100	0.0096884514	0.6294943819	0.986	0.88	0.106
1679	gene10611	LOC107280215	3	-	25519184	25520022	25519184	25519348	25519615	25520022	1679	24	6	19	19	200	100	0.0110799723	0.6513440841	0.667	0.333	0.334
3265	gene16468	LOC9266801	5	-	22035670	22036963	22035670	22035761	22036952	22036963	3265	21	3	64	0	200	100	0.0109544213	0.6513440841	0.778	1	-0.222
734	gene23091	LOC4344716	8	-	3513824	3514858	3513824	3514184	3514283	3514858	734	86	5	46	11	199	100	0.0108853279	0.6513440841	0.896	0.678	0.218
773	gene28701	LOC4349502	10	+	23049128	23050214	23049128	23049278	23050034	23050214	773	155	4	163	16	200	100	0.0106897152	0.6513440841	0.951	0.836	0.115
1143	gene18041	LOC4340353	6	+	4431553	4432315	4431553	4431946	4432045	4432315	1143	60	15	50	31	199	100	0.0125643473	0.6621130852	0.668	0.448	0.22
171	gene8465	LOC4331617	3	-	2653069	2654529	2653069	2654256	2654404	2654529	171	1916	22	2387	11	200	100	0.0122770642	0.6621130852	0.978	0.991	-0.013
267	gene3854	LOC4324905	1	-	38661256	38663682	38661256	38661493	38662169	38663682	267	318	8	360	1	200	100	0.0117017442	0.6621130852	0.952	0.994	-0.042
2920	gene6192	LOC4329499	2	-	18994005	18994734	18994005	18994377	18994480	18994734	2920	227	10	213	24	200	100	0.0123026756	0.6621130852	0.919	0.816	0.103
343	gene27580	LOC4348508	10	-	12348583	12349560	12348583	12348675	12349195	12349560	343	148	2	167	12	200	100	0.0126040158	0.6621130852	0.974	0.874	0.1
1964	gene16677	LOC107276934	5	-	23798823	23799335	23798823	23798918	23799002	23799335	1964	22	1	17	8	184	100	0.0135543837	0.6883192121	0.923	0.536	0.387
3393	gene5457	LOC4328860	2	+	8199863	8201908	8199863	8199911	8200167	8201908	3393	7	12	14	4	200	100	0.0136604461	0.6883192121	0.226	0.636	-0.41
3015	gene21104	LOC9266464	7	+	11479551	11483435	11479551	11481886	11483010	11483435	3015	95	8	101	1	200	100	0.0147226533	0.6990429043	0.856	0.981	-0.125
3196	gene3142	LOC4327151	1	+	32736218	32738284	32736218	32736277	32738168	32738284	3196	32	4	52	0	200	100	0.0145225096	0.6990429043	0.8	1	-0.2
490	gene4854	LOC4328311	2	+	2787733	2788546	2787733	2787755	2787853	2788546	490	23	2	20	11	198	100	0.0146567175	0.6990429043	0.853	0.479	0.374
1029	gene6179	LOC4329487	2	+	18860261	18863203	18860261	18861465	18861827	18863203	1029	96	1	170	12	200	100	0.0231674123	0.7025887103	0.98	0.876	0.104
1169	gene29393	LOC9269963	11	-	5630658	5633497	5630658	5631847	5633343	5633497	1169	55	0	46	4	200	100	0.0278649118	0.7025887103	1	0.852	0.148
136	gene2871	LOC9267047	1	+	30558228	30560456	30558228	30558403	30560303	30560456	136	26	4	35	0	200	100	0.0242242451	0.7025887103	0.765	1	-0.235
1422	gene3554	LOC4327499	1	+	36158573	36161509	36158573	36159364	36159505	36161509	1422	65	5	70	0	200	100	0.0164790809	0.7025887103	0.867	1	-0.133
1439	gene20851	LOC9266917	7	-	6696334	6697602	6696334	6696474	6697491	6697602	1439	63	1	118	13	200	100	0.0215033772	0.7025887103	0.969	0.819	0.15
1544	gene23489	LOC4345061	8	+	8968643	8969670	8968643	8969258	8969604	8969670	1544	65	1	107	11	200	100	0.0278872797	0.7025887103	0.97	0.829	0.141
1617	gene31844	LOC4351993	12	+	10822538	10823586	10822538	10823043	10823344	10823586	1617	207	4	342	21	200	100	0.0211540637	0.7025887103	0.963	0.891	0.072
1629	gene25891	LOC4347116	9	+	15502362	15502983	15502362	15502775	15502853	15502983	1629	7	1	2	6	178	100	0.0161085252	0.7025887103	0.797	0.158	0.639
1696	gene11118	LOC4334066	3	+	30451984	30452914	30451984	30452104	30452584	30452914	1696	98	33	6	8	200	100	0.0198761177	0.7025887103	0.598	0.273	0.325
1818	gene8824	LOC9271741	3	+	5313757	5314278	5313757	5313923	5314014	5314278	1818	17	4	6	8	191	100	0.0253311289	0.7025887103	0.69	0.282	0.408
1882	gene15394	LOC4338006	5	-	5280523	5285167	5280523	5284976	5285101	5285167	1882	15	5	29	1	200	100	0.0276894878	0.7025887103	0.6	0.935	-0.335
1891	gene12843	LOC9268951	4	+	18541214	18542235	18541214	18541857	18542024	18542235	1891	64	1	62	8	200	100	0.0180567637	0.7025887103	0.97	0.795	0.175
1900	gene29181	LOC9269643	11	+	3430746	3430969	3430746	3430809	3430910	3430969	1900	6	19	19	17	200	100	0.025387389	0.7025887103	0.136	0.358	-0.222
1912	gene79	LOC4326139	1	-	576488	577984	576488	577482	577563	577984	1912	8	0	10	7	181	100	0.0269509943	0.7025887103	1	0.441	0.559
1960	gene30328	LOC107277746	11	-	21588083	21589277	21588083	21588531	21589128	21589277	1960	92	9	130	3	200	100	0.0244262375	0.7025887103	0.836	0.956	-0.12
2097	gene9147	LOC107278110	3	-	7938706	7940175	7938706	7939597	7939744	7940175	2097	18	17	208	85	200	100	0.0236500962	0.7025887103	0.346	0.55	-0.204
2382	gene1922	LOC4324682	1	+	21201066	21201786	21201066	21201321	21201391	21201786	2382	24	30	29	14	170	100	0.0248394964	0.7025887103	0.32	0.549	-0.229
2419	gene14336	LOC4337035	4	+	31562510	31563557	31562510	31562894	31563440	31563557	2419	27	0	19	4	200	100	0.0236406042	0.7025887103	1	0.704	0.296
242	gene10809	LOC4333775	3	-	27584052	27584530	27584052	27584174	27584261	27584530	242	4	3	14	0	187	100	0.0179191475	0.7025887103	0.416	1	-0.584
2584	gene1631	LOC4325233	1	-	16534260	16537641	16534260	16536909	16537548	16537641	2584	43	1	35	7	200	100	0.0208979088	0.7025887103	0.956	0.714	0.242
2732	gene10317	LOC107277248	3	-	21518913	21520486	21518913	21520260	21520348	21520486	2732	38	8	40	1	188	100	0.019429499	0.7025887103	0.716	0.955	-0.239
2750	gene30097	LOC4350595	11	-	18557173	18557550	18557173	18557378	18557469	18557550	2750	49	32	88	27	191	100	0.0173641272	0.7025887103	0.445	0.631	-0.186
2761	gene19409	LOC4341503	6	+	24303845	24306434	24303845	24303925	24306239	24306434	2761	28	0	30	5	200	100	0.0278364755	0.7025887103	1	0.75	0.25
2794	gene4157	LOC4326825	1	-	40939587	40940188	40939587	40939742	40940072	40940188	2794	58	7	51	18	200	100	0.0230046189	0.7025887103	0.806	0.586	0.22
2812	gene1433	LOC4326488	1	+	13565905	13566342	13565905	13566261	13566323	13566342	2812	58	4	82	0	162	100	0.0201811691	0.7025887103	0.9	1	-0.1
2826	gene6200	LOC4329506	2	+	19070453	19070979	19070453	19070821	19070908	19070979	2826	47	0	59	6	187	100	0.0193907872	0.7025887103	1	0.84	0.16
2851	gene18630	LOC107281323	6	+	11650866	11651216	11650866	11650972	11651083	11651216	2851	10	7	16	1	200	100	0.0167179963	0.7025887103	0.417	0.889	-0.472
2894	gene13439	LOC9268866	4	-	23983746	23984181	23983746	23984060	23984144	23984181	2894	15	6	9	16	184	100	0.0183497224	0.7025887103	0.576	0.234	0.342
3070	gene1613	LOC107279876	1	+	16204183	16205158	16204183	16204472	16204604	16205158	3070	74	33	57	48	200	100	0.0265758619	0.7025887103	0.529	0.373	0.156
3071	gene1613	LOC107279876	1	+	16204183	16204472	16204183	16204314	16204404	16204472	3071	53	17	61	44	190	100	0.0161942641	0.7025887103	0.621	0.422	0.199
3157	gene19490	LOC9266117	6	-	25290329	25290982	25290329	25290442	25290750	25290982	3157	19	0	28	7	200	100	0.0233646089	0.7025887103	1	0.667	0.333
3190	gene19404	LOC9271389	6	+	24264369	24264962	24264369	24264606	24264901	24264962	3190	41	21	26	31	200	100	0.0253703032	0.7025887103	0.494	0.295	0.199
3194	gene3142	LOC4327151	1	+	32738168	32738978	32738168	32738257	32738364	32738978	3194	4	3	15	0	200	100	0.0156267507	0.7025887103	0.4	1	-0.6
3229	gene26536	LOC4347677	9	+	20902867	20903142	20902867	20902978	20903102	20903142	3229	31	16	43	7	200	100	0.0215994809	0.7025887103	0.492	0.754	-0.262
3239	gene27764	LOC9269715	10	-	14952565	14954064	14952565	14953601	14953688	14954064	3239	26	0	30	6	187	100	0.0188294246	0.7025887103	1	0.728	0.272
3247	gene22552	LOC4344236	7	+	28333403	28334085	28333403	28333630	28333863	28334085	3247	237	0	263	6	200	100	0.0243593649	0.7025887103	1	0.956	0.044
324	gene2686	LOC4324252	1	-	29208100	29208557	29208100	29208176	29208270	29208557	324	102	4	137	0	194	100	0.0256384186	0.7025887103	0.929	1	-0.071
3343	gene13615	LOC4336344	4	-	25318385	25320268	25318385	25318508	25319585	25320268	3343	52	1	46	7	200	100	0.025599871	0.7025887103	0.963	0.767	0.196
3435	gene19036	LOC4341169	6	-	19231973	19233550	19231973	19232153	19232532	19233550	3435	121	0	129	5	200	100	0.026041147	0.7025887103	1	0.928	0.072
618	gene13882	LOC4336599	4	-	27635014	27636386	27635014	27635515	27636122	27636386	618	78	0	119	7	200	100	0.0183585711	0.7025887103	1	0.895	0.105
652	gene16542	LOC4339026	5	-	22711419	22713498	22711419	22712330	22712630	22713498	652	76	2	134	16	200	100	0.0223591416	0.7025887103	0.95	0.807	0.143
655	gene8440	LOC4331596	3	+	2461001	2462040	2461001	2461083	2461928	2462040	655	224	9	204	21	200	100	0.0177897522	0.7025887103	0.926	0.829	0.097
695	gene18589	LOC9272020	6	-	11055804	11056175	11055804	11056045	11056114	11056175	695	13	2	7	8	169	100	0.0235020833	0.7025887103	0.794	0.341	0.453
812	gene28504	LOC4349313	10	+	21582590	21582805	21582590	21582614	21582718	21582805	812	19	6	15	17	200	100	0.0276719263	0.7025887103	0.613	0.306	0.307
825	gene10107	LOC4333145	3	+	17675688	17676330	17675688	17676007	17676105	17676330	825	292	8	342	23	198	100	0.0246390952	0.7025887103	0.949	0.882	0.067
905	gene26983	LOC4348040	10	+	1913157	1915193	1913157	1913523	1913591	1915193	905	34	3	69	0	168	100	0.0244075655	0.7025887103	0.871	1	-0.129
3539	gene7882	LOC4331077	2	+	34483310	34483805	34483310	34483509	34483595	34483805	3539	11	12	19	5	186	100	0.0283242554	0.7063897641	0.33	0.671	-0.341
1146	gene1827	LOC9270848	1	+	19876199	19876482	19876199	19876285	19876448	19876482	1146	61	0	76	5	200	100	0.0330520944	0.7247867519	1	0.884	0.116
1148	gene1827	LOC9270848	1	+	19881349	19882114	19881349	19881471	19882056	19882114	1148	314	6	421	1	200	100	0.0311073481	0.7247867519	0.963	0.995	-0.032
1327	gene12438	LOC4335298	4	-	9562443	9563627	9562443	9562838	9563340	9563627	1327	80	113	82	73	200	100	0.0339485168	0.7247867519	0.261	0.36	-0.099
1340	gene10790	LOC4333758	3	+	27398977	27399387	27398977	27399102	27399179	27399387	1340	14	0	10	4	177	100	0.0316013622	0.7247867519	1	0.585	0.415
1399	gene9233	LOC4332349	3	+	8763561	8764680	8763561	8763632	8763712	8764680	1399	29	1	89	19	180	100	0.0326377211	0.7247867519	0.942	0.722	0.22
1659	gene31352	LOC107277890	12	+	2829763	2832573	2829763	2832156	2832420	2832573	1659	3	3	9	0	200	100	0.0305368227	0.7247867519	0.333	1	-0.667
1721	gene1896	LOC4324561	1	-	20940292	20940977	20940292	20940583	20940741	20940977	1721	25	4	29	0	200	100	0.0341870811	0.7247867519	0.758	1	-0.242
1952	gene31903	LOC9267586	12	+	12351913	12353386	12351913	12352181	12353287	12353386	1952	94	3	90	11	200	100	0.0309991374	0.7247867519	0.94	0.804	0.136
2255	gene9113	LOC4332231	3	+	7675078	7675887	7675078	7675364	7675602	7675887	2255	74	36	63	55	200	100	0.0331019216	0.7247867519	0.507	0.364	0.143
2520	gene28484	LOC9269206	10	-	21437930	21439381	21437930	21438620	21438720	21439381	2520	7	6	12	1	200	100	0.0318703648	0.7247867519	0.368	0.857	-0.489
3189	gene19404	LOC9271389	6	+	24264369	24264962	24264369	24264606	24264898	24264962	3189	41	0	23	3	200	100	0.0328798964	0.7247867519	1	0.793	0.207
3379	gene1937	LOC9270518	1	-	21534056	21535341	21534056	21534407	21535253	21535341	3379	71	17	80	39	200	100	0.030657364	0.7247867519	0.676	0.506	0.17
3408	gene29807	LOC9268201	11	+	12852168	12852898	12852168	12852350	12852814	12852898	3408	145	0	160	5	200	100	0.0312420158	0.7247867519	1	0.941	0.059
3419	gene6177	LOC4329485	2	+	18837764	18839247	18837764	18838342	18839225	18839247	3419	118	5	181	1	200	100	0.0343807479	0.7247867519	0.922	0.989	-0.067
3522	gene10086	LOC4333123	3	-	17411403	17412252	17411403	17411641	17412084	17412252	3522	117	11	137	28	200	100	0.034639464	0.7247867519	0.842	0.71	0.132
399	gene15039	LOC9268524	5	-	1507686	1509280	1507686	1508016	1508117	1509280	399	20	3	36	0	200	100	0.0334271344	0.7247867519	0.769	1	-0.231
530	gene897	LOC9272170	1	+	7204431	7205410	7204431	7204573	7205178	7205410	530	43	0	38	4	200	100	0.0325220631	0.7247867519	1	0.826	0.174
713	gene25170	LOC4346513	9	+	3860550	3860803	3860550	3860634	3860718	3860803	713	8	57	0	27	184	100	0.0339918447	0.7247867519	0.071	0	0.071
840	gene8961	LOC4332093	3	+	6328344	6328920	6328344	6328573	6328875	6328920	840	52	56	45	86	200	100	0.0315730262	0.7247867519	0.317	0.207	0.11
2614	gene30806	LOC107278404	11	+	27404942	27405189	27404942	27405011	27405139	27405189	2614	30	23	31	9	200	100	0.0363050934	0.7379920448	0.395	0.633	-0.238
2914	gene30153	LOC9266548	11	+	19418542	19418937	19418542	19418598	19418827	19418937	2914	14	6	5	10	200	100	0.0360126539	0.7379920448	0.538	0.2	0.338
3474	gene1378	LOC4326976	1	-	12636378	12638721	12636378	12636586	12637542	12638721	3474	34	0	31	4	200	100	0.0364661926	0.7379920448	1	0.795	0.205
969	gene30889	LOC9271727	11	-	28518600	28518911	28518600	28518771	28518871	28518911	969	29	3	29	12	200	100	0.0360288106	0.7379920448	0.829	0.547	0.282
417	gene29873	LOC4350416	11	+	14334817	14336186	14334817	14335393	14335471	14336186	417	21	11	24	3	178	100	0.0371522441	0.7457633382	0.517	0.818	-0.301
1207	gene10479	LOC4333472	3	-	23588398	23588650	23588398	23588466	23588553	23588650	1207	4	0	1	3	187	100	0.0489406173	0.7590496201	1	0.151	0.849
1315	gene20767	LOC4342674	7	-	5572153	5572466	5572153	5572332	5572407	5572466	1315	88	10	77	2	175	100	0.0388089412	0.7590496201	0.834	0.957	-0.123
1348	gene8433	LOC9270000	3	-	2396763	2397252	2396763	2396917	2397008	2397252	1348	387	21	399	10	191	100	0.0430646042	0.7590496201	0.906	0.954	-0.048
1427	gene13107	LOC9270732	4	-	21362182	21363467	21362182	21363090	21363397	21363467	1427	17	0	10	3	200	100	0.0463508939	0.7590496201	1	0.625	0.375
1452	gene18819	LOC107281184	6	+	14614193	14617282	14614193	14615590	14615824	14617282	1452	10	2	35	0	200	100	0.0397952576	0.7590496201	0.714	1	-0.286
1520	gene18745	LOC9268525	6	+	13281717	13281978	13281717	13281831	13281906	13281978	1520	3	6	13	4	175	100	0.0415051641	0.7590496201	0.222	0.65	-0.428
1565	gene31472	LOC4351668	12	+	4030784	4031521	4030784	4030855	4030970	4031521	1565	43	3	41	11	200	100	0.0382326073	0.7590496201	0.878	0.651	0.227
1654	gene11034	LOC9272535	3	-	29758114	29758787	29758114	29758587	29758705	29758787	1654	19	0	17	4	200	100	0.0416916715	0.7590496201	1	0.68	0.32
173	gene8465	LOC4331617	3	-	2653069	2654802	2653069	2654256	2654419	2654802	173	2009	27	2499	18	200	100	0.0411328581	0.7590496201	0.974	0.986	-0.012
1754	gene9822	LOC4332902	3	-	14173469	14176264	14173469	14173605	14173812	14176264	1754	23	0	15	3	200	100	0.0489623335	0.7590496201	1	0.714	0.286
2055	gene25111	LOC4346453	9	-	2401381	2401651	2401381	2401481	2401563	2401651	2055	35	11	51	5	182	100	0.0420974499	0.7590496201	0.636	0.849	-0.213
2168	gene31775	LOC9267451	12	-	9516134	9516535	9516134	9516289	9516484	9516535	2168	36	4	34	0	200	100	0.0480831325	0.7590496201	0.818	1	-0.182
2262	gene21240	LOC4343078	7	+	14609035	14609997	14609035	14609138	14609903	14609997	2262	42	0	45	4	200	100	0.0471386728	0.7590496201	1	0.849	0.151
2384	gene8487	LOC9268736	3	+	2839125	2841688	2839125	2839643	2839778	2841688	2384	107	23	144	15	200	100	0.0409477315	0.7590496201	0.699	0.828	-0.129
2521	gene28484	LOC9269206	10	-	21437930	21439381	21437930	21438827	21438930	21439381	2521	4	0	4	6	200	100	0.0491891208	0.7590496201	1	0.25	0.75
2652	gene31839	LOC4351991	12	+	10770959	10772573	10770959	10771270	10772246	10772573	2652	479	42	514	68	200	100	0.0448156467	0.7590496201	0.851	0.791	0.06
2698	gene12322	LOC4335166	4	-	7137679	7138683	7137679	7138243	7138423	7138683	2698	134	4	148	0	200	100	0.0416059256	0.7590496201	0.944	1	-0.056
2908	gene7119	LOC4330355	2	+	28122847	28123541	28122847	28123007	28123200	28123541	2908	7	5	6	20	200	100	0.041848004	0.7590496201	0.412	0.13	0.282
2948	gene23689	LOC9272596	8	+	13104482	13106723	13104482	13104565	13104763	13106723	2948	21	3	30	16	200	100	0.0435811848	0.7590496201	0.778	0.484	0.294
2987	gene8450	LOC4331604	3	+	2531602	2532357	2531602	2531641	2532316	2532357	2987	206	11	278	5	200	100	0.0405210012	0.7590496201	0.904	0.965	-0.061
3088	gene3873	LOC4324956	1	+	38821623	38822165	38821623	38821752	38821928	38822165	3088	177	143	122	68	200	100	0.0485603335	0.7590496201	0.382	0.473	-0.091
3142	gene15902	LOC4338430	5	-	15164189	15164783	15164189	15164581	15164684	15164783	3142	12	1	6	5	200	100	0.0424236714	0.7590496201	0.857	0.375	0.482
3168	gene11332	LOC4334278	3	+	32108700	32109481	32108700	32108847	32109411	32109481	3168	144	6	156	1	200	100	0.0457967092	0.7590496201	0.923	0.987	-0.064
3263	gene16468	LOC9266801	5	-	22035002	22035553	22035002	22035361	22035485	22035553	3263	27	15	51	11	200	100	0.0424832648	0.7590496201	0.474	0.699	-0.225
3312	gene1266	LOC4325774	1	-	10981175	10981581	10981175	10981320	10981399	10981581	3312	26	21	43	15	179	100	0.04632372	0.7590496201	0.409	0.616	-0.207
3449	gene471	LOC9267411	1	+	3406625	3407136	3406625	3406680	3406997	3407136	3449	15	10	6	14	200	100	0.0489782073	0.7590496201	0.429	0.176	0.253
379	gene1019	LOC4327224	1	-	8259719	8260108	8259719	8259867	8259954	8260108	379	4	1	0	3	187	100	0.0463467289	0.7590496201	0.681	0	0.681
392	gene32353	LOC9270455	12	-	21577744	21578467	21577744	21578261	21578350	21578467	392	2	3	11	1	189	100	0.0452423841	0.7590496201	0.261	0.853	-0.592
433	gene20155	LOC4342169	7	+	77814	78131	77814	77923	78004	78131	433	1	2	7	0	181	100	0.0475109445	0.7590496201	0.216	1	-0.784
444	gene2378	LOC107277958	1	-	26117151	26117702	26117151	26117429	26117607	26117702	444	63	4	62	0	200	100	0.0410668571	0.7590496201	0.887	1	-0.113
654	gene8440	LOC4331596	3	+	2461001	2462040	2461001	2461083	2461166	2462040	654	33	6	39	1	183	100	0.0443877378	0.7590496201	0.75	0.955	-0.205
65	gene21095	LOC9270888	7	-	11291261	11292077	11291261	11291750	11291888	11292077	65	29	6	49	2	200	100	0.0460829076	0.7590496201	0.707	0.925	-0.218
747	gene31893	LOC4352044	12	+	12226044	12228764	12226044	12228312	12228617	12228764	747	98	0	138	5	200	100	0.0464839595	0.7590496201	1	0.932	0.068
761	gene5459	LOC4328862	2	+	8209931	8211850	8209931	8211154	8211763	8211850	761	21	5	46	2	200	100	0.0479219664	0.7590496201	0.677	0.92	-0.243
859	gene701	LOC9272131	1	+	5418193	5418572	5418193	5418281	5418492	5418572	859	39	2	34	8	200	100	0.048453733	0.7590496201	0.907	0.68	0.227
876	gene3255	LOC4325627	1	-	33693418	33694264	33693418	33693516	33693713	33694264	876	25	3	40	0	200	100	0.0396986856	0.7590496201	0.806	1	-0.194
939	gene2348	LOC4326558	1	-	25779481	25779776	25779481	25779566	25779658	25779776	939	4	26	0	27	192	100	0.0451225094	0.7590496201	0.074	0	0.074
2437	gene27040	LOC9271423	10	+	2615831	2616164	2615831	2615873	2615986	2616164	2437	8	2	3	6	200	100	0.0502966258	0.7712906582	0.667	0.2	0.467
3215	gene6137	LOC107278280	2	+	18244401	18245091	18244401	18244510	18244716	18245091	3215	15	5	12	0	200	100	0.0506071635	0.7712906582	0.6	1	-0.4
437	gene20155	LOC4342169	7	+	76357	77090	76357	76410	76508	77090	437	23	0	24	4	198	100	0.0513255756	0.7774407746	1	0.752	0.248
1751	gene9822	LOC4332902	3	-	14173469	14176264	14173469	14173605	14173844	14176264	1751	33	3	22	8	200	100	0.0523195461	0.7834154265	0.846	0.579	0.267
2418	gene16462	LOC4338948	5	-	21931086	21931549	21931086	21931272	21931335	21931549	2418	0	16	6	29	163	100	0.0524693632	0.7834154265	0	0.113	-0.113
2969	gene18045	LOC9270896	6	-	4467096	4470977	4467096	4468700	4469101	4470977	2969	63	6	69	17	200	100	0.0526719161	0.7834154265	0.84	0.67	0.17
1026	gene6179	LOC4329487	2	+	18860261	18863203	18860261	18860638	18861365	18863203	1026	80	4	178	24	200	100	0.0539837788	0.7973430861	0.909	0.788	0.121
1946	gene27613	LOC4348532	10	-	13040038	13040665	13040038	13040133	13040243	13040665	1946	47	12	26	16	200	100	0.0542542076	0.7973430861	0.662	0.448	0.214
1341	gene10790	LOC4333758	3	+	27398589	27399102	27398589	27398776	27398977	27399102	1341	34	3	44	0	200	100	0.0551083098	0.8051030591	0.85	1	-0.15
1113	gene31695	LOC9271356	12	-	7536153	7537009	7536153	7536769	7536854	7537009	1113	3	0	0	2	185	100	0.0633616859	0.8074801421	1	0	1
1274	gene31922	LOC4352071	12	+	12837455	12839246	12837455	12837529	12838452	12839246	1274	364	3	381	10	200	100	0.0625072973	0.8074801421	0.984	0.95	0.034
1418	gene9668	LOC4332769	3	-	12517450	12518881	12517450	12518238	12518727	12518881	1418	55	16	40	24	200	100	0.0598647186	0.8074801421	0.632	0.455	0.177
1622	gene14277	LOC4336978	4	-	31119410	31120743	31119410	31120595	31120667	31120743	1622	116	7	175	3	172	100	0.0637742518	0.8074801421	0.906	0.971	-0.065
170	gene8465	LOC4331617	3	-	2653069	2654802	2653069	2654271	2654404	2654802	170	1532	52	2038	47	200	100	0.0599283464	0.8074801421	0.936	0.956	-0.02
1714	gene32780	LOC4352810	12	-	26344736	26345656	26344736	26344827	26344911	26345656	1714	64	64	52	30	184	100	0.0572412167	0.8074801421	0.352	0.485	-0.133
2191	gene30133	LOC9266976	11	-	19123311	19125039	19123311	19123593	19124134	19125039	2191	3	3	12	1	200	100	0.0632444797	0.8074801421	0.333	0.857	-0.524
2362	gene15074	LOC4337713	5	+	1872354	1876238	1872354	1874769	1875837	1876238	2362	47	0	39	3	200	100	0.0611657973	0.8074801421	1	0.867	0.133
2530	gene17196	LOC4339589	5	+	27861070	27862112	27861070	27861245	27861362	27862112	2530	40	11	47	28	200	100	0.0601712443	0.8074801421	0.645	0.456	0.189
2562	gene27142	LOC107276258	10	+	4262796	4266332	4262796	4262855	4262957	4266332	2562	2	6	9	4	200	100	0.059750197	0.8074801421	0.143	0.529	-0.386
2636	gene26048	LOC4347241	9	-	17016784	17018547	17016784	17018011	17018247	17018547	2636	63	6	64	1	200	100	0.0603157049	0.8074801421	0.84	0.97	-0.13
2976	gene5757	LOC4329118	2	+	12056685	12057004	12056685	12056840	12056914	12057004	2976	64	49	56	70	174	100	0.0610265316	0.8074801421	0.429	0.315	0.114
2980	gene10071	LOC4333112	3	-	17207288	17207794	17207288	17207578	17207684	17207794	2980	9	2	24	0	200	100	0.0615254158	0.8074801421	0.692	1	-0.308
3018	gene18785	LOC4340973	6	-	13899615	13900999	13899615	13899663	13899781	13900999	3018	25	11	19	21	200	100	0.0558071224	0.8074801421	0.532	0.311	0.221
3040	gene23488	LOC4345059	8	+	8958579	8959192	8958579	8958703	8959149	8959192	3040	227	1	281	7	200	100	0.0588786675	0.8074801421	0.991	0.953	0.038
3062	gene2907	LOC4327195	1	+	30832546	30833196	30832546	30833049	30833144	30833196	3062	18	30	9	37	195	100	0.0563997502	0.8074801421	0.235	0.111	0.124
32	gene1965	LOC9270426	1	+	21956986	21957643	21956986	21957015	21957517	21957643	32	67	6	97	2	200	100	0.0632560289	0.8074801421	0.848	0.96	-0.112
3397	gene30542	LOC4350929	11	+	24002358	24004788	24002358	24003096	24004216	24004788	3397	107	3	149	13	200	100	0.0613545853	0.8074801421	0.947	0.851	0.096
347	gene27580	LOC4348508	10	-	12345016	12346783	12345016	12346041	12346593	12346783	347	149	8	167	20	200	100	0.0567759913	0.8074801421	0.903	0.807	0.096
410	gene16662	LOC4339126	5	-	23674102	23676305	23674102	23675850	23675929	23676305	410	46	4	38	0	179	100	0.0591064794	0.8074801421	0.865	1	-0.135
479	gene22756	LOC4344432	8	-	203406	203831	203406	203552	203646	203831	479	93	41	67	49	194	100	0.0573399608	0.8074801421	0.539	0.413	0.126
521	gene14722	LOC4337401	4	+	34571348	34573504	34571348	34572970	34573251	34573504	521	10	0	20	7	200	100	0.0571899488	0.8074801421	1	0.588	0.412
526	gene10311	LOC107278052	3	-	21461240	21461967	21461240	21461350	21461438	21461967	526	15	0	10	3	188	100	0.0575970746	0.8074801421	1	0.639	0.361
532	gene23220	LOC4344827	8	-	4966411	4967540	4966411	4966712	4967387	4967540	532	489	35	413	17	200	100	0.063495779	0.8074801421	0.875	0.924	-0.049
768	gene5459	LOC4328862	2	+	8209931	8210957	8209931	8210858	8210930	8210957	768	0	3	2	0	172	100	0.0607929968	0.8074801421	0	1	-1
994	gene1715	LOC4324034	1	-	18026565	18029234	18026565	18029084	18029171	18029234	994	5	2	15	0	187	100	0.0625211341	0.8074801421	0.572	1	-0.428
1864	gene1176	LOC4324273	1	-	9794311	9795027	9794311	9794418	9794846	9795027	1864	123	3	127	10	200	100	0.0641995514	0.8087178181	0.953	0.864	0.089
1379	gene32740	LOC9272048	12	-	25982225	25983088	25982225	25982570	25982805	25983088	1379	14	0	10	3	200	100	0.065316506	0.8186114381	1	0.625	0.375
1037	gene3073	LOC9269022	1	-	32181017	32181689	32181017	32181186	32181272	32181689	1037	18	8	53	8	186	100	0.0659261035	0.8217004882	0.547	0.781	-0.234
3257	gene20746	LOC107277583	7	-	5304972	5305508	5304972	5305054	5305138	5305508	3257	49	3	56	0	184	100	0.0662285934	0.8217004882	0.899	1	-0.101
1198	gene23484	LOC9272267	8	-	8908267	8908888	8908267	8908396	8908507	8908888	1198	1	2	5	0	200	100	0.0760220845	0.8338559267	0.2	1	-0.8
1240	gene3287	LOC4327965	1	-	33956746	33957446	33956746	33957093	33957188	33957446	1240	248	4	193	9	195	100	0.0727537323	0.8338559267	0.97	0.917	0.053
1249	gene26171	LOC4347361	9	-	18225057	18225509	18225057	18225129	18225220	18225509	1249	15	2	32	0	191	100	0.0743415837	0.8338559267	0.797	1	-0.203
1440	gene20851	LOC9266917	7	-	6696334	6697544	6696334	6696517	6697491	6697544	1440	55	0	104	5	200	100	0.0761454469	0.8338559267	1	0.912	0.088
163	gene24866	LOC107282065	8	-	27610592	27611267	27610592	27610766	27610945	27611267	163	24	0	31	4	200	100	0.072514944	0.8338559267	1	0.795	0.205
166	gene23014	LOC107282071	8	-	2787564	2788033	2787564	2787687	2787825	2788033	166	41	2	55	10	200	100	0.0766001516	0.8338559267	0.911	0.733	0.178
167	gene8465	LOC4331617	3	-	2653069	2654802	2653069	2654271	2654367	2654802	167	1072	33	1459	28	196	100	0.0708093851	0.8338559267	0.943	0.964	-0.021
1688	gene16498	LOC4338985	5	+	22406821	22409892	22406821	22407799	22408594	22409892	1688	36	3	32	9	200	100	0.0771849367	0.8338559267	0.857	0.64	0.217
1883	gene12217	LOC4335067	4	+	4968841	4973807	4968841	4973705	4973788	4973807	1883	9	7	20	4	183	100	0.0722272229	0.8338559267	0.413	0.732	-0.319
2038	gene26884	LOC4347962	10	-	655618	656676	655618	656423	656513	656676	2038	0	12	9	42	190	100	0.0769493437	0.8338559267	0	0.101	-0.101
218	gene13376	LOC4336115	4	+	23470078	23471200	23470078	23470353	23470471	23471200	218	30	4	23	0	200	100	0.074310881	0.8338559267	0.789	1	-0.211
2205	gene18693	LOC9270771	6	-	12471845	12473451	12471845	12472040	12473184	12473451	2205	103	4	111	12	200	100	0.0718499186	0.8338559267	0.928	0.822	0.106
2228	gene30735	LOC4351063	11	-	26524907	26527224	26524907	26526875	26527173	26527224	2228	14	0	22	5	200	100	0.0703151619	0.8338559267	1	0.688	0.312
2280	gene25700	LOC9269780	9	-	13208755	13210436	13208755	13210017	13210325	13210436	2280	37	2	60	12	200	100	0.071743495	0.8338559267	0.902	0.714	0.188
2340	gene27535	LOC4348473	10	-	11694133	11695062	11694133	11694237	11694402	11695062	2340	40	3	45	0	200	100	0.0684547042	0.8338559267	0.87	1	-0.13
2407	gene12752	LOC9267440	4	-	16870522	16871610	16870522	16871406	16871508	16871610	2407	5	2	14	0	200	100	0.0695010072	0.8338559267	0.556	1	-0.444
2429	gene24502	LOC9270415	8	-	24661824	24662618	24661824	24662160	24662528	24662618	2429	30	14	55	11	200	100	0.0699297308	0.8338559267	0.517	0.714	-0.197
2542	gene31030	LOC4351303	12	+	637496	638031	637496	637559	637650	638031	2542	30	6	30	1	191	100	0.072401773	0.8338559267	0.724	0.94	-0.216
2787	gene18071	LOC4340378	6	+	4686961	4687963	4686961	4687339	4687415	4687963	2787	47	42	53	78	176	100	0.0727516378	0.8338559267	0.389	0.279	0.11
2941	gene7992	LOC4331174	2	+	35252091	35254097	35252091	35252185	35252315	35254097	2941	1	8	3	2	200	100	0.0773402216	0.8338559267	0.059	0.429	-0.37
3042	gene563	LOC4323879	1	+	4149279	4150414	4149279	4149917	4150016	4150414	3042	126	6	117	1	199	100	0.071478274	0.8338559267	0.913	0.983	-0.07
3057	gene17389	LOC107277281	5	+	29239307	29240215	29239307	29239385	29239465	29240215	3057	15	17	36	18	180	100	0.0763471937	0.8338559267	0.329	0.526	-0.197
3208	gene13432	LOC4336166	4	-	23939139	23940306	23939139	23939490	23940020	23940306	3208	29	12	24	3	200	100	0.0762650395	0.8338559267	0.547	0.8	-0.253
414	gene6922	LOC4330163	2	-	26212164	26213081	26212164	26212640	26212730	26213081	414	20	2	40	0	190	100	0.0770575887	0.8338559267	0.84	1	-0.16
581	gene120	LOC9271150	1	-	805598	806412	805598	805702	805814	806412	581	3	3	11	1	200	100	0.0746899712	0.8338559267	0.333	0.846	-0.513
60	gene20906	LOC4342787	7	+	7549218	7550860	7549218	7549635	7549728	7550860	60	121	7	136	2	193	100	0.0710251522	0.8338559267	0.9	0.972	-0.072
697	gene5563	LOC4328950	2	+	9412490	9415159	9412490	9412562	9412634	9415159	697	19	4	10	8	172	100	0.0680310443	0.8338559267	0.734	0.421	0.313
786	gene6579	LOC4329838	2	+	22939451	22940515	22939451	22939528	22939655	22940515	786	17	3	20	0	200	100	0.0749256567	0.8338559267	0.739	1	-0.261
949	gene6274	LOC107279953	2	-	19850606	19851430	19850606	19850718	19850984	19851430	949	4	0	3	4	200	100	0.0749181956	0.8338559267	1	0.273	0.727
992	gene28783	LOC4349567	11	-	401394	401948	401394	401462	401583	401948	992	4	6	15	5	200	100	0.0757271769	0.8338559267	0.25	0.6	-0.35
1171	gene29393	LOC9269963	11	-	5630658	5633497	5630658	5631003	5631644	5633497	1171	56	0	55	3	200	100	0.0789766601	0.8341596227	1	0.902	0.098
1256	gene11313	LOC4334263	3	-	31998238	31998926	31998238	31998561	31998886	31998926	1256	140	98	123	119	200	100	0.0793799439	0.8341596227	0.417	0.341	0.076
2669	gene30736	LOC9269896	11	-	26535329	26535597	26535329	26535449	26535525	26535597	2669	29	0	14	2	176	100	0.0778778705	0.8341596227	1	0.799	0.201
2844	gene23781	LOC4345316	8	-	15234906	15235365	15234906	15235097	15235169	15235365	2844	52	102	65	84	172	100	0.0793955088	0.8341596227	0.229	0.31	-0.081
2953	gene12644	LOC4335472	4	+	14713182	14713405	14713182	14713267	14713363	14713405	2953	26	43	23	70	196	100	0.0793635238	0.8341596227	0.236	0.144	0.092
382	gene8639	LOC4331786	3	-	3939235	3940825	3939235	3940084	3940198	3940825	382	141	9	135	18	200	100	0.0791135595	0.8341596227	0.887	0.789	0.098
1336	gene10836	LOC4333805	3	+	27881930	27882362	27881930	27882002	27882086	27882362	1336	28	64	56	78	184	100	0.0831521887	0.8367424049	0.192	0.281	-0.089
1369	gene18883	LOC4341056	6	-	16363145	16363620	16363145	16363228	16363317	16363620	1369	9	15	14	8	189	100	0.082888579	0.8367424049	0.241	0.481	-0.24
1823	gene31189	LOC4351424	12	-	1588629	1589146	1588629	1588670	1588801	1589146	1823	7	8	0	4	200	100	0.0837418591	0.8367424049	0.304	0	0.304
1977	gene3675	LOC4324747	1	+	37321493	37322305	37321493	37322026	37322092	37322305	1977	6	2	14	0	166	100	0.0820357331	0.8367424049	0.644	1	-0.356
2305	gene26112	LOC9272286	9	+	17637085	17641606	17637085	17637305	17641547	17641606	2305	157	0	190	4	200	100	0.0814725254	0.8367424049	1	0.96	0.04
2563	gene7122	LOC4330358	2	-	28136218	28136944	28136218	28136483	28136562	28136944	2563	157	57	7	0	179	100	0.0815238904	0.8367424049	0.606	1	-0.394
2965	gene18555	LOC4340786	6	-	10484490	10485512	10484490	10484547	10485198	10485512	2965	43	0	43	3	200	100	0.0821914568	0.8367424049	1	0.878	0.122
3048	gene17420	LOC9268401	5	+	29462517	29464560	29462517	29462601	29463899	29464560	3048	196	21	184	10	200	100	0.0825142195	0.8367424049	0.824	0.902	-0.078
3134	gene15272	LOC4337902	5	-	3723862	3725414	3723862	3723996	3725220	3725414	3134	298	13	341	27	200	100	0.0804575452	0.8367424049	0.92	0.863	0.057
3337	gene5941	LOC4329304	2	+	15489288	15489735	15489288	15489492	15489603	15489735	3337	8	1	13	10	200	100	0.0843242694	0.8367424049	0.8	0.394	0.406
359	gene27580	LOC4348508	10	-	12343846	12344174	12343846	12343883	12344066	12344174	359	188	7	198	2	200	100	0.084385929	0.8367424049	0.931	0.98	-0.049
710	gene2923	LOC4326541	1	+	30978760	30979456	30978760	30978824	30978966	30979456	710	6	7	5	22	200	100	0.0814816063	0.8367424049	0.3	0.102	0.198
941	gene30200	LOC4350688	11	+	20072954	20074589	20072954	20073679	20073756	20074589	941	402	3	730	15	177	100	0.0840617583	0.8367424049	0.987	0.965	0.022
985	gene7867	LOC4331063	2	-	34358293	34359186	34358293	34358829	34358924	34359186	985	7	19	5	3	195	100	0.0833329723	0.8367424049	0.159	0.461	-0.302
1009	gene11774	LOC4334703	3	-	35134123	35135155	35134123	35134758	35134829	35135155	1009	113	40	82	17	171	100	0.0949879734	0.8436268147	0.623	0.738	-0.115
1059	gene24182	LOC4345662	8	-	21165613	21166328	21165613	21166025	21166109	21166328	1059	65	0	69	3	184	100	0.0912714991	0.8436268147	1	0.926	0.074
1085	gene4881	LOC4328344	2	+	2998629	3000384	2998629	2998716	2999926	3000384	1085	125	0	129	3	200	100	0.1072455942	0.8436268147	1	0.956	0.044
1162	gene10550	LOC107277657	3	-	24632848	24633246	24632848	24633103	24633178	24633246	1162	34	0	58	4	175	100	0.1042188808	0.8436268147	1	0.892	0.108
1193	gene18890	LOC4341059	6	-	16440615	16444427	16440615	16440690	16440914	16444427	1193	17	2	27	0	200	100	0.108471597	0.8436268147	0.81	1	-0.19
1250	gene26171	LOC4347361	9	-	18223815	18225509	18223815	18224902	18225057	18225509	1250	32	0	49	4	200	100	0.0901059282	0.8436268147	1	0.86	0.14
1251	gene26171	LOC4347361	9	-	18223815	18225509	18223815	18224256	18225057	18225509	1251	112	12	144	7	200	100	0.1062403925	0.8436268147	0.824	0.911	-0.087
1302	gene15605	LOC9267375	5	+	8499117	8500211	8499117	8499188	8499281	8500211	1302	7	2	14	0	193	100	0.0977980493	0.8436268147	0.645	1	-0.355
1375	gene8019	LOC4331201	2	-	35393444	35393811	35393444	35393594	35393681	35393811	1375	8	0	11	4	187	100	0.1062618145	0.8436268147	1	0.595	0.405
149	gene18827	LOC107281459	6	+	14925498	14925773	14925498	14925614	14925690	14925773	149	17	6	15	14	176	100	0.1082654502	0.8436268147	0.617	0.378	0.239
1539	gene21750	LOC9271534	7	-	21525676	21527560	21525676	21526479	21526592	21527560	1539	36	5	56	2	200	100	0.1085303477	0.8436268147	0.783	0.933	-0.15
1555	gene15853	LOC4338388	5	-	14500003	14501197	14500003	14500070	14500210	14501197	1555	98	5	68	9	200	100	0.0983411483	0.8436268147	0.907	0.791	0.116
158	gene15877	LOC4338408	5	+	14880435	14881915	14880435	14880699	14880785	14881915	158	29	0	49	4	186	100	0.1054016956	0.8436268147	1	0.868	0.132
1677	gene18118	LOC9267059	6	+	5223395	5224307	5223395	5223503	5224236	5224307	1677	53	25	90	24	200	100	0.0908044194	0.8436268147	0.515	0.652	-0.137
1690	gene16498	LOC4338985	5	+	22410223	22411206	22410223	22410339	22410507	22411206	1690	128	4	437	4	200	100	0.1005804871	0.8436268147	0.941	0.982	-0.041
1715	gene18604	LOC4340825	6	+	11224414	11225274	11224414	11224663	11224747	11225274	1715	104	19	174	18	184	100	0.1094858393	0.8436268147	0.748	0.84	-0.092
1799	gene27824	LOC4348700	10	-	15428214	15430300	15428214	15428552	15430109	15430300	1799	13	0	17	4	200	100	0.0858028437	0.8436268147	1	0.68	0.32
1800	gene18748	LOC4340935	6	-	13314364	13316227	13314364	13315808	13316170	13316227	1800	71	19	98	14	200	100	0.1047302961	0.8436268147	0.651	0.778	-0.127
1820	gene8824	LOC9271741	3	+	5313757	5314278	5313757	5313923	5313997	5314278	1820	8	5	5	0	174	100	0.1060013864	0.8436268147	0.479	1	-0.521
1856	gene23608	LOC4345166	8	+	11074050	11074468	11074050	11074251	11074354	11074468	1856	82	40	67	51	200	100	0.0976866002	0.8436268147	0.506	0.396	0.11
1919	gene6568	LOC9268149	2	+	22836334	22837818	22836334	22837375	22837689	22837818	1919	13	0	18	4	200	100	0.0931004569	0.8436268147	1	0.692	0.308
1983	gene28148	LOC4348993	10	+	18789949	18791130	18789949	18790571	18790668	18791130	1983	5	1	36	0	197	100	0.1023244108	0.8436268147	0.717	1	-0.283
2011	gene1993	LOC9269129	1	+	22381266	22382546	22381266	22381315	22382463	22382546	2011	188	17	165	26	200	100	0.0911119257	0.8436268147	0.847	0.76	0.087
2040	gene9946	LOC9271829	3	+	15456161	15457626	15456161	15456292	15457073	15457626	2040	113	15	96	23	200	100	0.1004361044	0.8436268147	0.79	0.676	0.114
2044	gene25111	LOC4346453	9	-	2397163	2401651	2397163	2397296	2397554	2401651	2044	170	8	173	17	200	100	0.0899379179	0.8436268147	0.914	0.836	0.078
2046	gene25111	LOC4346453	9	-	2397163	2401651	2397163	2397301	2397554	2401651	2046	144	22	134	34	200	100	0.0888257596	0.8436268147	0.766	0.663	0.103
2075	gene8719	LOC4331862	3	-	4470123	4470922	4470123	4470712	4470882	4470922	2075	18	2	12	6	200	100	0.089171935	0.8436268147	0.818	0.5	0.318
2079	gene3572	LOC9267360	1	-	36332169	36333559	36332169	36332526	36332606	36333559	2079	8	3	9	0	180	100	0.0993329541	0.8436268147	0.597	1	-0.403
2103	gene18917	LOC4341079	6	-	16880368	16881683	16880368	16880879	16880952	16881683	2103	2	2	13	1	173	100	0.0976611558	0.8436268147	0.366	0.883	-0.517
2116	gene15900	LOC9267833	5	+	15145788	15146647	15145788	15145918	15146258	15146647	2116	82	0	136	4	200	100	0.1047925846	0.8436268147	1	0.944	0.056
2264	gene23103	LOC4344729	8	+	3678900	3679787	3678900	3679003	3679437	3679787	2264	20	2	31	0	200	100	0.1089631534	0.8436268147	0.833	1	-0.167
2380	gene1922	LOC4324682	1	+	21201066	21201321	21201066	21201085	21201233	21201321	2380	61	6	78	2	200	100	0.092220829	0.8436268147	0.836	0.951	-0.115
2414	gene15100	LOC4337737	5	+	2127285	2127712	2127285	2127295	2127383	2127712	2414	147	10	138	18	188	100	0.1110484871	0.8436268147	0.887	0.803	0.084
2427	gene19812	LOC4341876	6	-	28508460	28508880	28508460	28508588	28508721	28508880	2427	13	1	80	0	200	100	0.1066230385	0.8436268147	0.867	1	-0.133
2441	gene22209	LOC4343923	7	+	25564905	25565617	25564905	25565084	25565210	25565617	2441	45	2	69	0	200	100	0.1062430526	0.8436268147	0.918	1	-0.082
2456	gene15770	LOC9270572	5	+	13009475	13011929	13009475	13009552	13009687	13011929	2456	71	23	65	36	200	100	0.0912541729	0.8436268147	0.607	0.474	0.133
2529	gene29684	LOC4350273	11	+	9807177	9810006	9807177	9807317	9809601	9810006	2529	156	8	328	7	200	100	0.1020547598	0.8436268147	0.907	0.959	-0.052
2531	gene26399	LOC9268345	9	-	19856792	19859686	19856792	19856899	19857682	19859686	2531	29	5	28	13	200	100	0.0886925025	0.8436268147	0.744	0.519	0.225
2676	gene26365	LOC9268996	9	+	19590119	19591878	19590119	19590169	19591644	19591878	2676	64	1	93	7	200	100	0.0993412247	0.8436268147	0.97	0.869	0.101
271	gene26420	LOC4347557	9	+	19987236	19987635	19987236	19987244	19987387	19987635	271	23	2	35	0	200	100	0.1092302448	0.8436268147	0.852	1	-0.148
2729	gene5849	LOC9270817	2	-	13468053	13468360	13468053	13468197	13468293	13468360	2729	45	0	30	2	196	100	0.107593146	0.8436268147	1	0.884	0.116
2924	gene6483	LOC4329752	2	+	22098152	22100910	22098152	22098371	22098493	22100910	2924	12	0	18	4	200	100	0.1061978	0.8436268147	1	0.692	0.308
292	gene16446	LOC4338933	5	+	21715725	21718522	21715725	21715943	21718444	21718522	292	173	7	221	3	200	100	0.107363536	0.8436268147	0.925	0.974	-0.049
2931	gene31935	LOC9268358	12	-	13057167	13058002	13057167	13057215	13057697	13058002	2931	14	0	13	3	200	100	0.0924617094	0.8436268147	1	0.684	0.316
2983	gene8450	LOC4331604	3	+	2531602	2532357	2531602	2532188	2532316	2532357	2983	47	20	50	38	200	100	0.0906643927	0.8436268147	0.54	0.397	0.143
3058	gene32294	LOC4352385	12	+	20802052	20805538	20802052	20802200	20802336	20805538	3058	10	0	5	2	200	100	0.1088902565	0.8436268147	1	0.556	0.444
3111	gene5936	LOC4329296	2	-	15441639	15445302	15441639	15444443	15445106	15445302	3111	151	10	184	5	200	100	0.1052592122	0.8436268147	0.883	0.948	-0.065
3114	gene5936	LOC4329296	2	-	15441639	15445302	15441639	15444443	15444530	15445302	3114	44	3	38	0	187	100	0.1023701124	0.8436268147	0.887	1	-0.113
3129	gene25057	LOC4346416	9	-	1328969	1329399	1328969	1329143	1329258	1329399	3129	6	0	10	5	200	100	0.1036870564	0.8436268147	1	0.5	0.5
3132	gene15272	LOC4337902	5	-	3720771	3723773	3720771	3723229	3723580	3723773	3132	96	14	126	32	200	100	0.1064828913	0.8436268147	0.774	0.663	0.111
3286	gene19397	LOC9270950	6	+	24215706	24216552	24215706	24215979	24216391	24216552	3286	9	1	9	6	200	100	0.1108746099	0.8436268147	0.818	0.429	0.389
3287	gene19397	LOC9270950	6	+	24215706	24216552	24215706	24215979	24216461	24216552	3287	10	5	19	2	200	100	0.0918719246	0.8436268147	0.5	0.826	-0.326
3305	gene205	LOC4326008	1	+	1425567	1425990	1425567	1425712	1425787	1425990	3305	124	18	159	38	175	100	0.104467094	0.8436268147	0.797	0.705	0.092
3325	gene19515	LOC4341594	6	-	25708031	25708437	25708031	25708120	25708222	25708437	3325	9	2	16	0	200	100	0.1070052316	0.8436268147	0.692	1	-0.308
3454	gene8932	LOC4332065	3	+	6117177	6117635	6117177	6117278	6117557	6117635	3454	37	3	22	6	200	100	0.109841318	0.8436268147	0.86	0.647	0.213
3523	gene28178	LOC4349014	10	-	18989067	18989772	18989067	18989334	18989475	18989772	3523	27	0	83	7	200	100	0.0941105079	0.8436268147	1	0.856	0.144
363	gene631	LOC4326767	1	+	4729661	4729980	4729661	4729783	4729879	4729980	363	81	41	82	64	196	100	0.0886513896	0.8436268147	0.502	0.395	0.107
377	gene1019	LOC4327224	1	-	8260665	8261538	8260665	8261106	8261233	8261538	377	21	7	30	3	200	100	0.1045460259	0.8436268147	0.6	0.833	-0.233
445	gene2378	LOC107277958	1	-	26116423	26117702	26116423	26116467	26117151	26117702	445	101	5	142	16	200	100	0.1064338195	0.8436268147	0.91	0.816	0.094
50	gene19683	LOC4341760	6	-	27343589	27344523	27343589	27343681	27344377	27344523	50	21	10	33	6	200	100	0.103818023	0.8436268147	0.512	0.733	-0.221
53	gene19143	LOC9271874	6	-	20821739	20824103	20821739	20822984	20823310	20824103	53	94	1	70	4	200	100	0.1073121587	0.8436268147	0.979	0.897	0.082
558	gene13945	LOC4336661	4	+	28136096	28136453	28136096	28136278	28136364	28136453	558	163	4	227	1	186	100	0.0946586029	0.8436268147	0.956	0.992	-0.036
560	gene25684	LOC4346940	9	+	13015426	13015981	13015426	13015563	13015648	13015981	560	16	8	3	6	185	100	0.1001165018	0.8436268147	0.519	0.213	0.306
599	gene11137	LOC4334083	3	+	30629360	30629967	30629360	30629586	30629860	30629967	599	92	37	127	32	200	100	0.0936043738	0.8436268147	0.554	0.665	-0.111
63	gene3123	LOC4324619	1	-	32580710	32581172	32580710	32580847	32581071	32581172	63	157	5	129	10	200	100	0.1072112162	0.8436268147	0.94	0.866	0.074
640	gene4783	LOC9271552	2	+	2072116	2072830	2072116	2072280	2072788	2072830	640	41	13	52	7	200	100	0.0941157967	0.8436268147	0.612	0.788	-0.176
64	gene21095	LOC9270888	7	-	11291261	11292077	11291261	11291723	11291888	11292077	64	46	4	65	1	200	100	0.100035785	0.8436268147	0.852	0.97	-0.118
66	gene32784	LOC107276755	12	+	26415741	26418736	26415741	26415808	26415905	26418736	66	18	0	10	2	197	100	0.1025228026	0.8436268147	1	0.717	0.283
676	gene20946	LOC4342825	7	-	8081194	8081515	8081194	8081310	8081406	8081515	676	24	0	28	3	196	100	0.1108828574	0.8436268147	1	0.826	0.174
712	gene14666	LOC4337345	4	-	34154249	34154529	34154249	34154373	34154476	34154529	712	6	4	5	13	200	100	0.1098019513	0.8436268147	0.429	0.161	0.268
763	gene5459	LOC4328862	2	+	8209931	8211154	8209931	8210957	8211052	8211154	763	3	3	9	1	195	100	0.1075138059	0.8436268147	0.339	0.822	-0.483
822	gene28657	LOC9266744	10	+	22683814	22684775	22683814	22684498	22684620	22684775	822	29	0	43	4	200	100	0.0870549088	0.8436268147	1	0.843	0.157
856	gene701	LOC9272131	1	+	5418193	5419298	5418193	5418572	5419191	5419298	856	63	0	77	3	200	100	0.1105760477	0.8436268147	1	0.928	0.072
883	gene17345	LOC9271594	5	+	28913776	28917641	28913776	28913937	28914074	28917641	883	63	0	69	3	200	100	0.093978788	0.8436268147	1	0.92	0.08
895	gene9170	LOC4332285	3	-	8174327	8174902	8174327	8174530	8174617	8174902	895	14	1	17	7	187	100	0.090265487	0.8436268147	0.882	0.565	0.317
909	gene7822	LOC9266998	2	-	34030766	34031441	34030766	34030961	34031046	34031441	909	33	0	37	3	185	100	0.0996789712	0.8436268147	1	0.87	0.13
3285	gene19397	LOC9270950	6	+	24215706	24216552	24215706	24215979	24216416	24216552	3285	10	0	15	4	200	100	0.111503132	0.8444823098	1	0.652	0.348
1861	gene11386	LOC4334332	3	+	32535284	32535600	32535284	32535468	32535541	32535600	1861	45	23	42	11	173	100	0.1142283674	0.8469364535	0.531	0.688	-0.157
2180	gene30133	LOC9266976	11	-	19123311	19125039	19123311	19124262	19124921	19125039	2180	4	3	5	0	200	100	0.1136330926	0.8469364535	0.4	1	-0.6
2442	gene22209	LOC4343923	7	+	25564905	25565617	25564905	25565084	25565171	25565617	2442	33	6	41	17	187	100	0.1140408455	0.8469364535	0.746	0.563	0.183
2544	gene21295	LOC9271615	7	-	15625114	15625428	15625114	15625184	15625257	15625428	2544	3	3	13	2	173	100	0.1132162349	0.8469364535	0.366	0.79	-0.424
2741	gene4553	LOC4328038	2	+	547153	548127	547153	547341	547420	548127	2741	34	3	28	0	179	100	0.1133259548	0.8469364535	0.864	1	-0.136
2970	gene18045	LOC9270896	6	-	4469101	4470977	4469101	4469308	4469693	4470977	2970	93	3	112	10	200	100	0.1133986141	0.8469364535	0.939	0.848	0.091
925	gene23620	LOC9272579	8	+	11407435	11408277	11407435	11408049	11408228	11408277	925	22	4	31	1	200	100	0.1123819909	0.8469364535	0.733	0.939	-0.206
2525	gene28484	LOC9269206	10	-	21437930	21439381	21437930	21439116	21439191	21439381	2525	4	4	11	2	175	100	0.114648794	0.8475085998	0.364	0.759	-0.395
1003	gene16690	LOC4339141	5	-	23883421	23884008	23883421	23883562	23883683	23884008	1003	2628	86	2175	54	200	100	0.1168053302	0.8478851925	0.939	0.953	-0.014
1012	gene30822	LOC4351127	11	-	27649519	27651115	27649519	27649896	27651031	27651115	1012	27	4	73	3	200	100	0.1194247542	0.8478851925	0.771	0.924	-0.153
107	gene5780	LOC4329138	2	-	12420411	12420916	12420411	12420711	12420779	12420916	107	22	2	31	0	168	100	0.119456096	0.8478851925	0.868	1	-0.132
1351	gene24295	LOC4345767	8	-	22642343	22642887	22642343	22642640	22642731	22642887	1351	40	17	32	25	191	100	0.1242062232	0.8478851925	0.552	0.401	0.151
1552	gene6321	LOC4329618	2	+	20624863	20625245	20624863	20625034	20625115	20625245	1552	3	24	3	96	181	100	0.1212579325	0.8478851925	0.065	0.017	0.048
1674	gene5640	LOC4329020	2	+	10377032	10377519	10377032	10377156	10377357	10377519	1674	98	14	117	29	200	100	0.1152379808	0.8478851925	0.778	0.669	0.109
1737	gene10194	LOC4333229	3	+	19179414	19182121	19179414	19179540	19179936	19182121	1737	189	6	212	2	200	100	0.1216325775	0.8478851925	0.94	0.981	-0.041
1775	gene25234	LOC9268330	9	+	5108968	5112909	5108968	5109642	5110047	5112909	1775	11	0	12	3	200	100	0.1201222894	0.8478851925	1	0.667	0.333
1792	gene24178	LOC107282022	8	+	21089068	21089672	21089068	21089145	21089480	21089672	1792	0	4	1	0	200	100	0.1223216095	0.8478851925	0	1	-1
1869	gene25285	LOC4346613	9	+	6019984	6020364	6019984	6020039	6020128	6020364	1869	150	98	160	78	189	100	0.1233361513	0.8478851925	0.447	0.52	-0.073
2054	gene25111	LOC4346453	9	-	2401381	2401651	2401381	2401481	2401591	2401651	2054	59	0	78	3	200	100	0.1226989248	0.8478851925	1	0.929	0.071
2151	gene13637	LOC4336361	4	-	25468677	25469086	25468677	25468825	25468915	25469086	2151	61	17	88	13	190	100	0.1189534205	0.8478851925	0.654	0.781	-0.127
2170	gene31775	LOC9267451	12	-	9516134	9516736	9516134	9516289	9516620	9516736	2170	45	6	39	12	200	100	0.1241165844	0.8478851925	0.789	0.619	0.17
2236	gene26226	LOC9269038	9	-	18611261	18612917	18611261	18611610	18611689	18612917	2236	12	4	26	2	179	100	0.1224108937	0.8478851925	0.626	0.879	-0.253
2276	gene25700	LOC9269780	9	-	13208755	13210818	13208755	13208822	13209812	13210818	2276	201	2	250	8	200	100	0.1156792774	0.8478851925	0.98	0.94	0.04
2400	gene4236	LOC4326059	1	-	41488410	41490122	41488410	41488498	41490024	41490122	2400	219	3	371	13	200	100	0.1214609356	0.8478851925	0.973	0.935	0.038
2567	gene27543	LOC4348479	10	-	11786826	11787603	11786826	11786943	11787148	11787603	2567	22	7	50	6	200	100	0.1210413023	0.8478851925	0.611	0.806	-0.195
2780	gene17672	LOC4340018	6	+	1765604	1767259	1765604	1765759	1766888	1767259	2780	17	1	332	0	200	100	0.1179067016	0.8478851925	0.895	1	-0.105
2823	gene9347	LOC4332458	3	-	9729967	9730653	9729967	9730129	9730591	9730653	2823	16	2	23	0	200	100	0.1243152854	0.8478851925	0.8	1	-0.2
2831	gene16550	LOC4339033	5	+	22767211	22769339	22767211	22768075	22768129	22769339	2831	126	24	113	12	154	100	0.1170652335	0.8478851925	0.773	0.859	-0.086
2836	gene10344	LOC9269032	3	+	21947085	21947769	21947085	21947621	21947697	21947769	2836	44	6	57	17	176	100	0.1219747495	0.8478851925	0.806	0.656	0.15
310	gene2861	LOC4324428	1	-	30492205	30492839	30492205	30492506	30492593	30492839	310	54	4	107	2	187	100	0.11657898	0.8478851925	0.878	0.966	-0.088
3214	gene7112	LOC4330349	2	-	28043238	28043514	28043238	28043300	28043402	28043514	3214	5	24	3	3	200	100	0.1210393087	0.8478851925	0.094	0.333	-0.239
3429	gene6177	LOC4329485	2	+	18839157	18842934	18839157	18839247	18839444	18842934	3429	39	0	52	3	200	100	0.1238826722	0.8478851925	1	0.897	0.103
52	gene19143	LOC9271874	6	-	20821739	20824103	20821739	20822984	20823660	20824103	52	136	10	121	17	200	100	0.1192539322	0.8478851925	0.872	0.781	0.091
563	gene11848	LOC9266028	3	+	35626667	35628547	35626667	35626783	35628398	35628547	563	95	13	145	10	200	100	0.1228149091	0.8478851925	0.785	0.879	-0.094
879	gene29414	LOC4350061	11	-	5840676	5841036	5840676	5840834	5840906	5841036	879	8	0	4	2	172	100	0.1159464969	0.8478851925	1	0.538	0.462
927	gene32480	LOC4352548	12	+	23269984	23272868	23269984	23270173	23270296	23272868	927	142	10	168	5	200	100	0.1182946765	0.8478851925	0.877	0.944	-0.067
1506	gene8821	LOC4331971	3	+	5295569	5295894	5295569	5295627	5295771	5295894	1506	127	1	242	8	200	100	0.1250302644	0.8498957278	0.984	0.938	0.046
1633	gene8638	LOC4331785	3	-	3934341	3934762	3934341	3934477	3934669	3934762	1633	41	5	33	10	200	100	0.1256427463	0.8498957278	0.804	0.623	0.181
1959	gene7973	LOC4331156	2	+	35126204	35126927	35126204	35126393	35126564	35126927	1959	29	0	38	3	200	100	0.1255087053	0.8498957278	1	0.864	0.136
2198	gene21233	LOC4343067	7	-	14521328	14521561	14521328	14521374	14521489	14521561	2198	21	3	17	0	200	100	0.1267627937	0.855129338	0.778	1	-0.222
2762	gene19409	LOC4341503	6	+	24311967	24313051	24311967	24312219	24312759	24313051	2762	25	0	18	2	200	100	0.1272133582	0.8558304673	1	0.818	0.182
1007	gene4167	LOC4326785	1	+	40999650	41004236	40999650	41002857	41003268	41004236	1007	204	4	236	1	200	100	0.1397014013	0.862387083	0.962	0.992	-0.03
100	gene14252	LOC9272393	4	-	30980964	30982516	30980964	30981187	30982344	30982516	100	39	0	42	1	200	100	0.3923472343	0.862387083	1	0.955	0.045
1021	gene10	LOC4326462	1	+	77870	78191	77870	77901	78108	78191	1021	56	4	45	1	200	100	0.2872392988	0.862387083	0.875	0.957	-0.082
1022	gene10	LOC4326462	1	+	77870	78191	77870	77890	78108	78191	1022	58	2	46	0	200	100	0.2154272166	0.862387083	0.935	1	-0.065
1025	gene6179	LOC4329487	2	+	18860261	18863203	18860261	18861042	18861365	18863203	1025	40	0	82	3	200	100	0.2072412464	0.862387083	1	0.932	0.068
1028	gene6179	LOC4329487	2	+	18860261	18861042	18860261	18860638	18860956	18861042	1028	40	1	92	0	200	100	0.2500737071	0.862387083	0.952	1	-0.048
1030	gene6179	LOC4329487	2	+	18860261	18863203	18860261	18861969	18862788	18863203	1030	229	4	479	3	200	100	0.1898382664	0.862387083	0.966	0.988	-0.022
1043	gene15163	LOC4337807	5	-	2749086	2749931	2749086	2749569	2749858	2749931	1043	92	4	103	8	200	100	0.3569028041	0.862387083	0.92	0.866	0.054
1044	gene15163	LOC4337807	5	-	2749086	2749931	2749086	2749177	2749858	2749931	1044	205	9	196	14	200	100	0.2679104509	0.862387083	0.919	0.875	0.044
1049	gene15163	LOC4337807	5	-	2751887	2752991	2751887	2752022	2752133	2752991	1049	21	11	35	31	200	100	0.2415315123	0.862387083	0.488	0.361	0.127
104	gene6202	LOC4329507	2	-	19096149	19096410	19096149	19096242	19096334	19096410	104	45	2	54	0	192	100	0.1400277013	0.862387083	0.921	1	-0.079
1051	gene15163	LOC4337807	5	-	2752133	2752991	2752133	2752314	2752408	2752991	1051	41	6	39	11	194	100	0.2391582428	0.862387083	0.779	0.646	0.133
1058	gene4412	LOC4324017	1	+	42725031	42725394	42725031	42725220	42725308	42725394	1058	98	2	91	4	188	100	0.3855702126	0.862387083	0.963	0.924	0.039
105	gene5780	LOC4329138	2	-	12416966	12417389	12416966	12417166	12417281	12417389	105	29	2	37	7	200	100	0.2184845036	0.862387083	0.879	0.725	0.154
1068	gene30996	LOC4351277	12	-	443177	443730	443177	443245	443371	443730	1068	4	4	24	7	200	100	0.1596782161	0.862387083	0.333	0.632	-0.299
1070	gene30306	LOC4350749	11	-	21262867	21265848	21262867	21263836	21265291	21265848	1070	360	1	309	3	200	100	0.3411529584	0.862387083	0.994	0.981	0.013
1089	gene4856	LOC4328313	2	+	2801420	2803774	2801420	2803165	2803352	2803774	1089	380	40	440	33	200	100	0.1684872853	0.862387083	0.826	0.87	-0.044
108	gene23676	LOC4345229	8	+	12832587	12836571	12832587	12832695	12833492	12836571	108	78	3	161	2	200	100	0.2304554829	0.862387083	0.929	0.976	-0.047
1091	gene31731	LOC4351893	12	-	8494839	8496899	8494839	8495191	8495307	8496899	1091	98	3	81	5	200	100	0.3520553969	0.862387083	0.942	0.89	0.052
1094	gene22044	LOC9267044	7	+	24119163	24123438	24119163	24120051	24120483	24123438	1094	100	7	132	5	200	100	0.3117451322	0.862387083	0.877	0.93	-0.053
1095	gene22044	LOC9267044	7	+	24120184	24123438	24120184	24120251	24120483	24123438	1095	50	0	78	2	200	100	0.2665479091	0.862387083	1	0.951	0.049
1097	gene22044	LOC9267044	7	+	24120184	24123438	24120184	24120251	24120492	24123438	1097	57	2	87	1	200	100	0.376160004	0.862387083	0.934	0.978	-0.044
1101	gene22044	LOC9267044	7	+	24123123	24123438	24123123	24123195	24123265	24123438	1101	18	1	15	4	170	100	0.1660051494	0.862387083	0.914	0.688	0.226
1106	gene22044	LOC9267044	7	+	24119163	24123438	24119163	24123195	24123269	24123438	1106	30	13	30	21	174	100	0.2771679621	0.862387083	0.57	0.451	0.119
1110	gene22044	LOC9267044	7	+	24119163	24123438	24119163	24120051	24120492	24123438	1110	112	5	142	3	200	100	0.3163095704	0.862387083	0.918	0.959	-0.041
1111	gene22044	LOC9267044	7	+	24118874	24123438	24118874	24119073	24119355	24123438	1111	76	5	87	2	200	100	0.2085046211	0.862387083	0.884	0.956	-0.072
1119	gene28171	LOC9267680	10	+	18952479	18955302	18952479	18953618	18954912	18955302	1119	81	0	124	2	200	100	0.2992720385	0.862387083	1	0.969	0.031
111	gene12182	LOC9270447	4	+	4349701	4350849	4349701	4349757	4350060	4350849	111	18	2	24	0	200	100	0.1337224159	0.862387083	0.818	1	-0.182
1120	gene5733	LOC4329096	2	-	11707325	11707625	11707325	11707486	11707582	11707625	1120	25	1	25	0	196	100	0.3769658849	0.862387083	0.927	1	-0.073
1125	gene13054	LOC4335822	4	+	20735427	20736392	20735427	20735526	20735617	20736392	1125	1	2	1	0	191	100	0.3841308845	0.862387083	0.207	1	-0.793
1127	gene23574	LOC9270173	8	-	10360398	10361933	10360398	10361059	10361566	10361933	1127	57	1	80	4	200	100	0.3407760876	0.862387083	0.966	0.909	0.057
112	gene12182	LOC9270447	4	+	4349411	4350849	4349411	4350503	4350612	4350849	112	13	1	17	5	200	100	0.2323210055	0.862387083	0.867	0.63	0.237
1135	gene22814	LOC9269978	8	+	640369	645347	640369	645115	645267	645347	1135	20	1	24	0	200	100	0.3411001799	0.862387083	0.909	1	-0.091
1136	gene22814	LOC9269978	8	+	645856	646100	645856	645915	645985	646100	1136	5	2	4	7	170	100	0.1712855889	0.862387083	0.595	0.252	0.343
1138	gene22814	LOC9269978	8	+	645856	646100	645856	645893	645985	646100	1138	7	2	10	0	192	100	0.148320767	0.862387083	0.646	1	-0.354
113	gene12182	LOC9270447	4	+	4350925	4352228	4350925	4351841	4352018	4352228	113	15	7	17	15	200	100	0.2777009598	0.862387083	0.517	0.362	0.155
1141	gene14851	LOC107276034	4	+	35494002	35495496	35494002	35494510	35495275	35495496	1141	214	5	251	11	200	100	0.2446665323	0.862387083	0.955	0.919	0.036
1145	gene18041	LOC4340353	6	+	4431553	4431946	4431553	4431749	4431851	4431946	1145	86	8	104	5	200	100	0.2645605444	0.862387083	0.843	0.912	-0.069
1149	gene1827	LOC9270848	1	+	19881349	19882114	19881349	19881377	19882056	19882114	1149	324	4	441	2	200	100	0.2476753969	0.862387083	0.976	0.991	-0.015
1153	gene1885	LOC4325848	1	-	20720324	20720753	20720324	20720497	20720575	20720753	1153	66	0	87	2	178	100	0.2472710873	0.862387083	1	0.961	0.039
1154	gene30524	LOC9270328	11	+	23858852	23859729	23858852	23859274	23859426	23859729	1154	13	3	7	4	200	100	0.3359846121	0.862387083	0.684	0.467	0.217
1157	gene25453	LOC4346750	9	+	9686820	9688086	9686820	9686862	9686930	9688086	1157	7	2	4	4	168	100	0.2657051931	0.862387083	0.676	0.373	0.303
1158	gene17636	LOC107281393	6	-	1478473	1478739	1478473	1478574	1478646	1478739	1158	2	1	0	1	172	100	0.3843647967	0.862387083	0.538	0	0.538
1159	gene29596	LOC4350212	11	-	8156955	8157774	8156955	8157559	8157629	8157774	1159	0	1	1	0	170	100	0.3368226437	0.862387083	0	1	-1
115	gene12182	LOC9270447	4	+	4350925	4352228	4350925	4351169	4352018	4352228	115	98	2	119	5	200	100	0.3929467268	0.862387083	0.961	0.922	0.039
1164	gene10322	LOC4333340	3	-	21622942	21623577	21622942	21623154	21623355	21623577	1164	205	3	193	1	200	100	0.3617379984	0.862387083	0.972	0.99	-0.018
1167	gene31685	LOC107277618	12	+	7410866	7411110	7410866	7410925	7410995	7411110	1167	6	12	12	12	170	100	0.2925319219	0.862387083	0.227	0.37	-0.143
1168	gene31685	LOC107277618	12	+	7410866	7411110	7410866	7410903	7410995	7411110	1168	18	1	22	0	192	100	0.3389088124	0.862387083	0.904	1	-0.096
116	gene12182	LOC9270447	4	+	4349411	4350849	4349411	4349492	4350060	4350849	116	31	0	34	2	200	100	0.1907882355	0.862387083	1	0.895	0.105
1174	gene1311	LOC9270747	1	+	11664432	11665732	11664432	11665177	11665567	11665732	1174	399	13	480	23	200	100	0.2739430709	0.862387083	0.939	0.913	0.026
1175	gene1311	LOC9270747	1	+	11664432	11665177	11664432	11664583	11665096	11665177	1175	279	7	376	17	200	100	0.1881860677	0.862387083	0.952	0.917	0.035
1180	gene22409	LOC4344112	7	-	27050768	27051393	27050768	27051173	27051268	27051393	1180	200	26	231	22	195	100	0.311126706	0.862387083	0.798	0.843	-0.045
1192	gene1853	LOC107280562	1	-	20305653	20305948	20305653	20305738	20305834	20305948	1192	1	1	2	0	196	100	0.3861501761	0.862387083	0.338	1	-0.662
11	gene27894	LOC9272437	10	-	16165302	16167004	16165302	16166857	16166929	16167004	11	64	0	88	2	172	100	0.2590036294	0.862387083	1	0.962	0.038
120	gene12182	LOC9270447	4	+	4349411	4350572	4349411	4350199	4350341	4350572	120	18	7	11	11	200	100	0.1313237112	0.862387083	0.563	0.333	0.23
1211	gene4812	LOC107278305	2	+	2372842	2375051	2372842	2374455	2374588	2375051	1211	8	0	16	2	200	100	0.3568265609	0.862387083	1	0.8	0.2
1221	gene1103	LOC4326210	1	-	9046282	9047686	9046282	9047074	9047609	9047686	1221	44	0	46	1	200	100	0.3905389997	0.862387083	1	0.958	0.042
1223	gene1103	LOC4326210	1	-	9046282	9047074	9046282	9046365	9047012	9047074	1223	42	0	36	2	200	100	0.1439516716	0.862387083	1	0.9	0.1
1224	gene1103	LOC4326210	1	-	9046282	9048341	9046282	9046365	9047609	9048341	1224	89	2	85	0	200	100	0.2004561565	0.862387083	0.957	1	-0.043
1225	gene1178	LOC4324274	1	+	9822086	9822751	9822086	9822155	9822460	9822751	1225	47	6	83	6	200	100	0.360224714	0.862387083	0.797	0.874	-0.077
1226	gene5700	LOC4329070	2	-	11189476	11190070	11189476	11189722	11189995	11190070	1226	19	0	44	3	200	100	0.2473236346	0.862387083	1	0.88	0.12
1229	gene29567	LOC9269931	11	-	7798014	7799617	7798014	7798152	7798478	7799617	1229	26	0	20	2	200	100	0.1356949715	0.862387083	1	0.833	0.167
1231	gene10353	LOC9272092	3	-	22053620	22054831	22053620	22054015	22054671	22054831	1231	58	2	44	5	200	100	0.158462061	0.862387083	0.935	0.815	0.12
1235	gene29100	LOC9266777	11	+	2637336	2637724	2637336	2637481	2637571	2637724	1235	3	1	9	0	190	100	0.2294808388	0.862387083	0.612	1	-0.388
1254	gene21810	LOC9267874	7	+	22125019	22127368	22125019	22126459	22127272	22127368	1254	52	8	47	3	200	100	0.2061278183	0.862387083	0.765	0.887	-0.122
1255	gene21810	LOC9267874	7	+	22127272	22128003	22127272	22127368	22127643	22128003	1255	11	5	18	3	200	100	0.2377293464	0.862387083	0.524	0.75	-0.226
1257	gene11313	LOC4334263	3	-	31998886	32000630	31998886	31998926	31999457	32000630	1257	322	8	348	16	200	100	0.156290127	0.862387083	0.953	0.916	0.037
1262	gene12758	LOC9268365	4	-	16994417	16995500	16994417	16994586	16995355	16995500	1262	1	1	9	0	200	100	0.1398667299	0.862387083	0.333	1	-0.667
1265	gene459	LOC4324412	1	+	3326825	3327190	3326825	3327024	3327146	3327190	1265	207	2	121	3	200	100	0.3145228854	0.862387083	0.981	0.953	0.028
1271	gene12705	LOC4335520	4	+	16099980	16100784	16099980	16100056	16100524	16100784	1271	78	5	85	2	200	100	0.2315858916	0.862387083	0.886	0.955	-0.069
127	gene11494	LOC4334444	3	+	33330845	33331194	33330845	33330955	33331051	33331194	127	132	3	180	9	196	100	0.2307307168	0.862387083	0.957	0.911	0.046
1281	gene12534	LOC4335384	4	+	12382418	12387299	12382418	12382693	12382898	12387299	1281	187	5	197	10	200	100	0.2461452386	0.862387083	0.949	0.908	0.041
1282	gene25952	LOC4347157	9	+	16181848	16182637	16181848	16181903	16181985	16182637	1282	2	0	1	1	182	100	0.3853560217	0.862387083	1	0.355	0.645
1283	gene357	LOC4324515	1	-	2700320	2701641	2700320	2700359	2700467	2701641	1283	21	1	61	0	200	100	0.1853283341	0.862387083	0.913	1	-0.087
1296	gene5846	LOC4329202	2	-	13361496	13362892	13361496	13361597	13361794	13362892	1296	56	9	76	7	200	100	0.3038970392	0.862387083	0.757	0.844	-0.087
1298	gene7682	LOC4330909	2	+	32946067	32946684	32946067	32946316	32946596	32946684	1298	22	0	14	1	200	100	0.2928335777	0.862387083	1	0.875	0.125
1313	gene25422	LOC4346720	9	-	9421813	9422698	9421813	9421960	9422099	9422698	1313	34	6	22	7	200	100	0.3543425056	0.862387083	0.739	0.611	0.128
1316	gene20801	LOC9267197	7	+	5878482	5878708	5878482	5878522	5878614	5878708	1316	18	13	12	15	192	100	0.3104761807	0.862387083	0.419	0.294	0.125
131	gene17599	LOC4339947	6	+	1089986	1092612	1089986	1091269	1091359	1092612	131	7	3	23	2	190	100	0.1340231291	0.862387083	0.551	0.858	-0.307
1321	gene24546	LOC4345983	8	-	25063989	25064520	25063989	25064369	25064472	25064520	1321	64	2	41	3	200	100	0.3763900916	0.862387083	0.941	0.872	0.069
1330	gene2801	LOC9269167	1	+	30084013	30085782	30084013	30084242	30084429	30085782	1330	36	1	40	0	200	100	0.3519233506	0.862387083	0.947	1	-0.053
1331	gene31479	LOC4351673	12	+	4083053	4083511	4083053	4083212	4083331	4083511	1331	24	17	29	13	200	100	0.3268194135	0.862387083	0.414	0.527	-0.113
1337	gene24456	LOC4345907	8	+	24273402	24274304	24273402	24274103	24274208	24274304	1337	35	1	69	7	200	100	0.207028028	0.862387083	0.946	0.831	0.115
1349	gene30886	LOC4351178	11	+	28497993	28498192	28497993	28498008	28498130	28498192	1349	200	15	189	21	200	100	0.2669282877	0.862387083	0.87	0.818	0.052
1353	gene8701	LOC4331846	3	-	4357605	4358293	4357605	4357780	4357856	4358293	1353	12	4	19	2	176	100	0.2320653834	0.862387083	0.63	0.844	-0.214
1356	gene13774	LOC4336501	4	+	26649697	26650204	26649697	26649843	26649921	26650204	1356	335	20	287	12	178	100	0.3412256573	0.862387083	0.904	0.931	-0.027
1357	gene14701	LOC9271000	4	-	34420204	34422070	34420204	34421487	34421861	34422070	1357	5	0	8	2	200	100	0.3270155233	0.862387083	1	0.667	0.333
1358	gene14701	LOC9271000	4	-	34420204	34422070	34420204	34420528	34421861	34422070	1358	26	1	37	0	200	100	0.2999680721	0.862387083	0.929	1	-0.071
1371	gene1242	LOC4326712	1	+	10679573	10680026	10679573	10679661	10679788	10680026	1371	41	1	38	3	200	100	0.3142190953	0.862387083	0.953	0.864	0.089
1372	gene31114	LOC4351373	12	-	1164129	1164462	1164129	1164281	1164399	1164462	1372	2	7	5	6	200	100	0.3021730553	0.862387083	0.125	0.294	-0.169
1376	gene31626	LOC107279579	12	-	6462209	6462532	6462209	6462299	6462485	6462532	1376	14	3	12	8	200	100	0.1490662594	0.862387083	0.7	0.429	0.271
1381	gene25672	LOC4346933	9	+	12897565	12898027	12897565	12897647	12897737	12898027	1381	69	7	122	5	190	100	0.1381911539	0.862387083	0.838	0.928	-0.09
1392	gene25506	LOC4346795	9	-	10740339	10740977	10740339	10740547	10740666	10740977	1392	447	26	15	2	200	100	0.3430521234	0.862387083	0.896	0.789	0.107
1400	gene18826	LOC4341001	6	-	14908189	14910495	14908189	14908482	14908568	14910495	1400	11	1	14	0	186	100	0.3433348205	0.862387083	0.855	1	-0.145
1402	gene18826	LOC4341001	6	-	14912147	14912714	14912147	14912230	14912686	14912714	1402	69	2	81	0	200	100	0.1539026104	0.862387083	0.945	1	-0.055
1403	gene18826	LOC4341001	6	-	14912519	14912714	14912519	14912541	14912671	14912714	1403	17	0	24	2	200	100	0.2546705953	0.862387083	1	0.857	0.143
1404	gene18826	LOC4341001	6	-	14912147	14912714	14912147	14912230	14912671	14912714	1404	60	8	70	5	200	100	0.2997595195	0.862387083	0.789	0.875	-0.086
1406	gene11367	LOC4334314	3	+	32391933	32392331	32391933	32392042	32392176	32392331	1406	1	2	10	2	200	100	0.1432685652	0.862387083	0.2	0.714	-0.514
1407	gene9352	LOC4332464	3	-	9767400	9768025	9767400	9767846	9767977	9768025	1407	320	7	417	5	200	100	0.3127589127	0.862387083	0.958	0.977	-0.019
1408	gene9352	LOC4332464	3	-	9767400	9768025	9767400	9767846	9767945	9768025	1408	266	4	343	2	199	100	0.2737874511	0.862387083	0.971	0.989	-0.018
1412	gene32034	LOC4352171	12	+	15846203	15847364	15846203	15846263	15847292	15847364	1412	60	1	70	0	200	100	0.3838380584	0.862387083	0.968	1	-0.032
1415	gene32034	LOC4352171	12	+	15846203	15847364	15846203	15846259	15847292	15847364	1415	61	2	72	0	200	100	0.1481337038	0.862387083	0.938	1	-0.062
1420	gene23048	LOC9268660	8	-	3079343	3079838	3079343	3079744	3079827	3079838	1420	19	5	40	4	183	100	0.1968493131	0.862387083	0.675	0.845	-0.17
143	gene13085	LOC4335844	4	-	20947564	20948343	20947564	20947636	20947750	20948343	143	39	4	51	2	200	100	0.2854115785	0.862387083	0.83	0.927	-0.097
1444	gene7363	LOC4330599	2	-	30294180	30296292	30294180	30294259	30294793	30296292	1444	32	0	22	1	200	100	0.2976519988	0.862387083	1	0.917	0.083
1447	gene4900	LOC4328360	2	+	3142899	3143636	3142899	3142970	3143582	3143636	1447	2	1	0	2	200	100	0.2053017442	0.862387083	0.5	0	0.5
1457	gene31734	LOC4351897	12	-	8672270	8672665	8672270	8672481	8672587	8672665	1457	61	2	48	0	200	100	0.2177536003	0.862387083	0.938	1	-0.062
1462	gene31069	LOC4351329	12	-	844297	847305	844297	844509	844647	847305	1462	19	1	52	7	200	100	0.3811937611	0.862387083	0.905	0.788	0.117
1464	gene8883	LOC4332020	3	+	5742461	5742770	5742461	5742495	5742591	5742770	1464	15	7	17	16	196	100	0.2278886579	0.862387083	0.522	0.352	0.17
146	gene18827	LOC107281459	6	+	14925498	14925960	14925498	14925773	14925906	14925960	146	7	1	27	0	200	100	0.1616261646	0.862387083	0.778	1	-0.222
1471	gene12198	LOC4335051	4	-	4508938	4510468	4508938	4509270	4509783	4510468	1471	176	0	187	2	200	100	0.354161875	0.862387083	1	0.979	0.021
1480	gene4093	LOC4327235	1	+	40584850	40585517	40584850	40584894	40584966	40585517	1480	32	123	2	17	172	100	0.2820496452	0.862387083	0.131	0.064	0.067
1483	gene3426	LOC4327574	1	-	35178487	35180209	35178487	35179454	35179615	35180209	1483	3	0	2	1	200	100	0.3925755485	0.862387083	1	0.5	0.5
1484	gene3426	LOC4327574	1	-	35178487	35180209	35178487	35179471	35179615	35180209	1484	3	0	1	1	200	100	0.3037568581	0.862387083	1	0.333	0.667
1488	gene3426	LOC4327574	1	-	35178322	35180209	35178322	35178413	35179522	35180209	1488	28	1	28	0	200	100	0.3748359828	0.862387083	0.933	1	-0.067
1494	gene31789	LOC107279780	12	+	9807747	9808451	9807747	9808001	9808082	9808451	1494	13	1	24	0	181	100	0.2612484144	0.862387083	0.878	1	-0.122
1496	gene18421	LOC4340671	6	+	8099376	8100126	8099376	8099403	8099527	8100126	1496	36	1	54	0	200	100	0.2978583886	0.862387083	0.947	1	-0.053
1504	gene15106	LOC4337745	5	+	2196095	2198168	2196095	2197161	2197281	2198168	1504	8	0	13	4	200	100	0.1312769241	0.862387083	1	0.619	0.381
150	gene31672	LOC4351834	12	-	7281365	7282736	7281365	7282410	7282503	7282736	150	5	0	1	1	193	100	0.2151681428	0.862387083	1	0.341	0.659
1516	gene3729	LOC4324937	1	+	37733904	37736237	37733904	37734631	37734817	37736237	1516	14	1	16	4	200	100	0.2831589973	0.862387083	0.875	0.667	0.208
1517	gene3729	LOC4324937	1	+	37733904	37736237	37733904	37734074	37734177	37736237	1517	23	1	47	0	200	100	0.2356063811	0.862387083	0.92	1	-0.08
1519	gene13407	LOC4336146	4	-	23768721	23769509	23768721	23769187	23769422	23769509	1519	25	2	33	0	200	100	0.1291015373	0.862387083	0.862	1	-0.138
1531	gene15941	LOC9272594	5	-	16008782	16009522	16008782	16008855	16009444	16009522	1531	19	12	26	10	200	100	0.3528865961	0.862387083	0.442	0.565	-0.123
1537	gene18908	LOC4341072	6	-	16743558	16743797	16743558	16743628	16743697	16743797	1537	2	43	5	49	169	100	0.3601456466	0.862387083	0.027	0.057	-0.03
1545	gene17499	LOC4339861	6	-	391945	394140	391945	393370	393498	394140	1545	44	1	69	0	200	100	0.3054658757	0.862387083	0.957	1	-0.043
1549	gene16544	LOC9270017	5	-	22732312	22733131	22732312	22732666	22732758	22733131	1549	18	6	30	5	192	100	0.3188847627	0.862387083	0.61	0.758	-0.148
154	gene32718	LOC4352762	12	+	25797488	25799541	25797488	25797696	25798191	25799541	154	38	1	30	3	200	100	0.2517229309	0.862387083	0.95	0.833	0.117
1551	gene30158	LOC4350650	11	-	19451447	19452311	19451447	19451940	19452054	19452311	1551	124	4	143	8	200	100	0.3784556066	0.862387083	0.939	0.899	0.04
1554	gene2866	LOC4324432	1	-	30525024	30526348	30525024	30525595	30526313	30526348	1554	53	0	102	3	200	100	0.1963378141	0.862387083	1	0.944	0.056
1556	gene12982	LOC4335752	4	+	20133385	20136089	20133385	20133470	20134136	20136089	1556	15	2	7	0	200	100	0.3780692657	0.862387083	0.789	1	-0.211
1566	gene31472	LOC4351668	12	+	4030194	4031521	4030194	4030690	4030784	4031521	1566	42	6	39	10	194	100	0.3029960571	0.862387083	0.783	0.668	0.115
156	gene32718	LOC4352762	12	+	25796460	25797394	25796460	25796494	25797243	25797394	156	22	0	20	2	200	100	0.1650023277	0.862387083	1	0.833	0.167
1575	gene20269	LOC4342265	7	+	1009397	1010159	1009397	1009616	1009681	1010159	1575	36	1	34	0	165	100	0.3910869227	0.862387083	0.956	1	-0.044
1576	gene1858	LOC4326180	1	+	20327985	20331898	20327985	20328269	20329261	20331898	1576	60	1	87	0	200	100	0.357098265	0.862387083	0.968	1	-0.032
1578	gene1858	LOC4326180	1	+	20332000	20333504	20332000	20332362	20333396	20333504	1578	142	1	241	5	200	100	0.2986341348	0.862387083	0.986	0.96	0.026
157	gene15877	LOC4338408	5	+	14880435	14881915	14880435	14881383	14881467	14881915	157	41	1	58	4	184	100	0.3491874032	0.862387083	0.957	0.887	0.07
1580	gene9883	LOC9268085	3	-	14752640	14753086	14752640	14752749	14753008	14753086	1580	37	10	33	4	200	100	0.2062253782	0.862387083	0.649	0.805	-0.156
1585	gene9410	LOC9267415	3	-	10244640	10245433	10244640	10244711	10245349	10245433	1585	118	26	184	31	200	100	0.3613759062	0.862387083	0.694	0.748	-0.054
1586	gene9410	LOC9267415	3	-	10245349	10246053	10245349	10245433	10245505	10246053	1586	38	1	47	0	172	100	0.3424981808	0.862387083	0.957	1	-0.043
1589	gene15864	LOC4338398	5	+	14715887	14716818	14715887	14716268	14716377	14716818	1589	11	0	15	2	200	100	0.2603559081	0.862387083	1	0.789	0.211
160	gene10541	LOC9272548	3	+	24529039	24529339	24529039	24529076	24529151	24529339	160	3	20	1	25	175	100	0.2590703882	0.862387083	0.079	0.022	0.057
1613	gene8266	LOC9270943	3	+	1088453	1089201	1088453	1088568	1088672	1089201	1613	2	0	3	6	200	100	0.1342568553	0.862387083	1	0.2	0.8
1625	gene5937	LOC4329297	2	+	15450856	15451783	15450856	15451229	15451433	15451783	1625	62	3	40	0	200	100	0.1497466987	0.862387083	0.912	1	-0.088
1626	gene4969	LOC4328422	2	-	3625211	3626150	3625211	3625337	3625430	3626150	1626	170	9	154	5	193	100	0.3915591122	0.862387083	0.907	0.941	-0.034
1627	gene6269	LOC4329571	2	+	19793149	19796135	19793149	19795436	19795877	19796135	1627	34	1	53	0	200	100	0.2889458975	0.862387083	0.944	1	-0.056
1637	gene11662	LOC107277217	3	-	34471669	34473031	34471669	34471833	34472466	34473031	1637	57	0	44	1	200	100	0.3341289898	0.862387083	1	0.957	0.043
1638	gene11662	LOC107277217	3	-	34471669	34473031	34471669	34471873	34472466	34473031	1638	49	0	40	1	200	100	0.3375701933	0.862387083	1	0.952	0.048
1641	gene15938	LOC107277862	5	-	15931697	15932289	15931697	15932088	15932183	15932289	1641	28	7	36	19	195	100	0.1392280459	0.862387083	0.672	0.493	0.179
1644	gene16750	LOC4339199	5	+	24353710	24354586	24353710	24354103	24354183	24354586	1644	14	1	18	0	180	100	0.3332499186	0.862387083	0.886	1	-0.114
1645	gene19341	LOC4341451	6	-	23721773	23723665	23721773	23722008	23722512	23723665	1645	30	0	41	3	200	100	0.1318157769	0.862387083	1	0.872	0.128
1646	gene19341	LOC4341451	6	-	23721773	23723665	23721773	23722413	23722512	23723665	1646	5	5	14	5	199	100	0.2291464398	0.862387083	0.334	0.585	-0.251
1651	gene17459	LOC9271205	5	+	29742343	29744007	29742343	29742355	29743956	29744007	1651	16	1	21	0	200	100	0.3271112873	0.862387083	0.889	1	-0.111
1664	gene9212	LOC4332328	3	-	8605816	8606613	8605816	8605938	8606033	8606613	1664	34	1	63	6	195	100	0.2569559193	0.862387083	0.946	0.843	0.103
1665	gene9212	LOC4332328	3	-	8603942	8606116	8603942	8604280	8606033	8606116	1665	373	4	579	3	200	100	0.3519574714	0.862387083	0.979	0.99	-0.011
1666	gene9212	LOC4332328	3	-	8603942	8606332	8603942	8606116	8606292	8606332	1666	39	8	49	19	200	100	0.1759406517	0.862387083	0.709	0.563	0.146
1668	gene9212	LOC4332328	3	-	8606033	8606613	8606033	8606116	8606518	8606613	1668	109	0	139	2	200	100	0.2871400764	0.862387083	1	0.972	0.028
1672	gene18396	LOC4340651	6	-	7766856	7770048	7766856	7766985	7767838	7770048	1672	19	0	14	1	200	100	0.3235403891	0.862387083	1	0.875	0.125
1680	gene15185	LOC4337828	5	-	2905956	2906837	2905956	2906128	2906267	2906837	1680	26	0	23	1	200	100	0.3511549556	0.862387083	1	0.92	0.08
1682	gene16498	LOC4338985	5	+	22406821	22409892	22406821	22409364	22409587	22409892	1682	17	1	24	0	200	100	0.309957259	0.862387083	0.895	1	-0.105
1683	gene16498	LOC4338985	5	+	22406821	22408655	22406821	22407799	22408545	22408655	1683	30	1	29	0	200	100	0.3812999356	0.862387083	0.938	1	-0.062
1685	gene16498	LOC4338985	5	+	22406821	22409892	22406821	22408655	22408720	22409892	1685	4	0	1	1	165	100	0.2482723594	0.862387083	1	0.377	0.623
1704	gene5952	LOC9267918	2	+	15588524	15590534	15588524	15589290	15589880	15590534	1704	78	4	92	2	200	100	0.3314647933	0.862387083	0.907	0.958	-0.051
1707	gene27701	LOC4348603	10	+	14279304	14280513	14279304	14279839	14280299	14280513	1707	18	3	18	7	200	100	0.2746535123	0.862387083	0.75	0.563	0.187
1709	gene16479	LOC9268261	5	+	22194097	22198448	22194097	22194170	22194505	22198448	1709	42	0	43	1	200	100	0.3831889095	0.862387083	1	0.956	0.044
1712	gene16479	LOC9268261	5	+	22194097	22198448	22194097	22196583	22196991	22198448	1712	107	1	127	4	200	100	0.2561677289	0.862387083	0.982	0.941	0.041
1713	gene26302	LOC107277350	9	+	19175979	19176304	19175979	19176141	19176240	19176304	1713	1	0	0	1	199	100	0.334291663	0.862387083	1	0	1
1716	gene843	LOC9271065	1	+	6718758	6719299	6718758	6719059	6719129	6719299	1716	3	0	8	3	170	100	0.3524467298	0.862387083	1	0.611	0.389
1720	gene302	LOC4325486	1	-	2270110	2270754	2270110	2270206	2270681	2270754	1720	35	18	29	27	200	100	0.1348121747	0.862387083	0.493	0.349	0.144
1724	gene32071	LOC9272227	12	-	16595082	16596050	16595082	16595147	16595353	16596050	1724	14	0	34	2	200	100	0.386995582	0.862387083	1	0.895	0.105
1728	gene5308	LOC4328725	2	+	6485901	6489147	6485901	6486695	6487355	6489147	1728	65	2	61	0	200	100	0.1866085237	0.862387083	0.942	1	-0.058
1729	gene15951	LOC4338474	5	+	16151901	16152748	16151901	16152023	16152100	16152748	1729	10	0	2	1	177	100	0.1714963452	0.862387083	1	0.531	0.469
1732	gene18690	LOC4340891	6	-	12444558	12446370	12444558	12445033	12446307	12446370	1732	13	3	23	2	200	100	0.3398834633	0.862387083	0.684	0.852	-0.168
1734	gene11814	LOC4334740	3	-	35409904	35411176	35409904	35410882	35411032	35411176	1734	6	1	9	0	200	100	0.331470086	0.862387083	0.75	1	-0.25
1740	gene28157	LOC9266167	10	-	18846653	18848531	18846653	18846712	18847382	18848531	1740	60	0	65	2	200	100	0.1894794492	0.862387083	1	0.942	0.058
1749	gene4507	LOC9269638	2	+	154323	154838	154323	154510	154713	154838	1749	36	0	52	3	200	100	0.1383589065	0.862387083	1	0.897	0.103
1752	gene9822	LOC4332902	3	-	14173469	14176264	14173469	14173605	14174266	14176264	1752	145	0	91	2	200	100	0.1380144604	0.862387083	1	0.958	0.042
1756	gene11433	LOC4334385	3	+	32926121	32927749	32926121	32926202	32926324	32927749	1756	47	3	17	0	200	100	0.2928724656	0.862387083	0.887	1	-0.113
1770	gene10562	LOC9269462	3	-	24804825	24805058	24804825	24804935	24805018	24805058	1770	1	0	0	1	183	100	0.3357106622	0.862387083	1	0	1
1772	gene15621	LOC4338198	5	-	8691774	8692993	8691774	8692712	8692813	8692993	1772	57	2	57	0	200	100	0.1722368894	0.862387083	0.934	1	-0.066
1776	gene25234	LOC9268330	9	+	5109426	5112909	5109426	5109557	5110047	5112909	1776	16	0	20	2	200	100	0.2311605849	0.862387083	1	0.833	0.167
1777	gene25234	LOC9268330	9	+	5108968	5112909	5108968	5109642	5110132	5112909	1777	12	3	23	2	200	100	0.3036489656	0.862387083	0.667	0.852	-0.185
177	gene24180	LOC107282076	8	+	21092133	21093492	21092133	21093071	21093408	21093492	177	4	0	2	1	200	100	0.330674411	0.862387083	1	0.5	0.5
178	gene22831	LOC4344507	8	+	752672	753201	752672	752814	752907	753201	178	10	13	10	5	193	100	0.1730633895	0.862387083	0.285	0.509	-0.224
1790	gene30828	LOC4351133	11	+	27691044	27691999	27691044	27691523	27691632	27691999	1790	11	0	8	1	200	100	0.3388829755	0.862387083	1	0.8	0.2
1791	gene24767	LOC9267708	8	+	26851704	26852299	26851704	26852029	26852211	26852299	1791	15	0	31	2	200	100	0.345297248	0.862387083	1	0.886	0.114
1794	gene23152	LOC4344770	8	-	4151106	4152780	4151106	4151899	4152486	4152780	1794	34	1	32	0	200	100	0.3861322073	0.862387083	0.944	1	-0.056
1796	gene14281	LOC107277025	4	+	31161626	31162625	31161626	31162116	31162541	31162625	1796	0	2	3	3	200	100	0.259042029	0.862387083	0	0.333	-0.333
1802	gene10816	LOC4333785	3	-	27710029	27710471	27710029	27710198	27710284	27710471	1802	12	1	27	0	186	100	0.227884747	0.862387083	0.866	1	-0.134
1803	gene31552	LOC4351731	12	-	5105194	5105831	5105194	5105337	5105625	5105831	1803	11	10	14	5	200	100	0.1760930856	0.862387083	0.355	0.583	-0.228
1805	gene14672	LOC4337352	4	-	34201018	34202426	34201018	34201678	34202193	34202426	1805	109	5	75	1	200	100	0.2322022637	0.862387083	0.916	0.974	-0.058
1807	gene14672	LOC4337352	4	-	34201018	34201678	34201018	34201359	34201435	34201678	1807	50	5	44	1	176	100	0.1503596034	0.862387083	0.85	0.962	-0.112
1808	gene14672	LOC4337352	4	-	34201018	34201678	34201018	34201369	34201435	34201678	1808	48	0	40	1	166	100	0.3544976289	0.862387083	1	0.96	0.04
1814	gene31878	LOC4352027	12	+	11718463	11721235	11718463	11718563	11718776	11721235	1814	115	3	114	8	200	100	0.1392221058	0.862387083	0.95	0.877	0.073
182	gene645	LOC4326781	1	-	4850649	4850950	4850649	4850752	4850835	4850950	182	8	0	5	1	183	100	0.3237068427	0.862387083	1	0.732	0.268
1831	gene23908	LOC4345421	8	+	17638605	17639331	17638605	17638795	17638917	17639331	1831	3	0	3	2	200	100	0.2702991857	0.862387083	1	0.429	0.571
1833	gene23622	LOC4345177	8	-	11442523	11442944	11442523	11442801	11442895	11442944	1833	39	14	80	17	194	100	0.2100629154	0.862387083	0.589	0.708	-0.119
183	gene5864	LOC9267148	2	+	13864437	13865812	13864437	13864718	13865497	13865812	183	170	3	199	9	200	100	0.1470235637	0.862387083	0.966	0.917	0.049
1842	gene19538	LOC4341616	6	-	25958815	25959785	25958815	25959329	25959554	25959785	1842	10	1	21	0	200	100	0.2464379511	0.862387083	0.833	1	-0.167
1847	gene25943	LOC4347149	9	+	16063654	16063996	16063654	16063854	16063957	16063996	1847	51	2	50	0	200	100	0.1739053121	0.862387083	0.927	1	-0.073
1853	gene5509	LOC4328904	2	-	8597153	8597772	8597153	8597509	8597585	8597772	1853	5	2	8	0	176	100	0.141417773	0.862387083	0.587	1	-0.413
1855	gene5509	LOC4328904	2	-	8598481	8598894	8598481	8598715	8598794	8598894	1855	7	2	9	0	179	100	0.1663325316	0.862387083	0.662	1	-0.338
1858	gene11386	LOC4334332	3	+	32535541	32537705	32535541	32536887	32537506	32537705	1858	64	1	70	3	200	100	0.3846392619	0.862387083	0.97	0.921	0.049
1860	gene11386	LOC4334332	3	+	32535541	32537705	32535541	32535600	32535683	32537705	1860	37	0	24	1	183	100	0.2851880677	0.862387083	1	0.929	0.071
1867	gene21047	LOC4342909	7	-	10181259	10181742	10181259	10181379	10181596	10181742	1867	8	0	11	2	200	100	0.2738694762	0.862387083	1	0.733	0.267
186	gene5864	LOC9267148	2	+	13869790	13870207	13869790	13869964	13870061	13870207	186	22	0	32	2	197	100	0.2545969807	0.862387083	1	0.89	0.11
1872	gene3495	LOC9272196	1	-	35745298	35748924	35745298	35745496	35746264	35748924	1872	67	2	80	7	200	100	0.1705447481	0.862387083	0.944	0.851	0.093
1874	gene22315	LOC9271378	7	+	26387828	26388651	26387828	26388364	26388440	26388651	1874	26	15	47	18	176	100	0.3449495692	0.862387083	0.496	0.597	-0.101
1886	gene4630	LOC4328108	2	-	1047051	1049682	1047051	1047669	1047775	1049682	1886	54	0	85	3	200	100	0.153646879	0.862387083	1	0.934	0.066
1890	gene30554	LOC9266558	11	-	24099741	24100414	24099741	24100088	24100225	24100414	1890	8	0	10	2	200	100	0.2546643453	0.862387083	1	0.714	0.286
1895	gene6452	LOC107279928	2	+	21754975	21756568	21754975	21755109	21755516	21756568	1895	9	2	14	8	200	100	0.2975557887	0.862387083	0.692	0.467	0.225
1898	gene2673	LOC4326934	1	+	29117907	29118588	29117907	29118173	29118329	29118588	1898	80	5	64	1	200	100	0.1763693578	0.862387083	0.889	0.97	-0.081
1902	gene9056	LOC9272592	3	-	7143283	7146312	7143283	7143519	7146106	7146312	1902	125	0	140	2	200	100	0.2701708937	0.862387083	1	0.972	0.028
1903	gene9056	LOC9272592	3	-	7138961	7140063	7138961	7139873	7139975	7140063	1903	27	4	23	7	200	100	0.3035957717	0.862387083	0.771	0.622	0.149
1921	gene29743	LOC4350333	11	+	11397790	11398118	11397790	11397948	11398032	11398118	1921	48	2	81	1	184	100	0.3345988634	0.862387083	0.929	0.978	-0.049
1922	gene29743	LOC4350333	11	+	11397790	11398118	11397790	11397952	11398032	11398118	1922	47	0	75	3	180	100	0.156329464	0.862387083	1	0.933	0.067
1927	gene32328	LOC4352417	12	-	21292947	21295398	21292947	21293993	21295302	21295398	1927	506	10	619	7	200	100	0.2634918749	0.862387083	0.962	0.978	-0.016
192	gene28825	LOC9268373	11	+	674069	674789	674069	674120	674416	674789	192	14	1	19	0	200	100	0.3235403891	0.862387083	0.875	1	-0.125
1930	gene3891	LOC4324973	1	+	38953530	38954283	38953530	38953636	38953746	38954283	1930	7	2	6	0	200	100	0.2544093928	0.862387083	0.636	1	-0.364
1935	gene11059	LOC4334005	3	-	29977294	29977701	29977294	29977377	29977486	29977701	1935	36	52	29	59	200	100	0.2779609547	0.862387083	0.257	0.197	0.06
1936	gene11059	LOC4334005	3	-	29976156	29977377	29976156	29976665	29977294	29977377	1936	130	55	142	75	200	100	0.3038686439	0.862387083	0.542	0.486	0.056
1949	gene31903	LOC9267586	12	+	12351913	12353615	12351913	12352181	12352255	12353615	1949	7	1	11	0	174	100	0.3123377014	0.862387083	0.801	1	-0.199
1950	gene31903	LOC9267586	12	+	12351913	12353615	12351913	12353386	12353530	12353615	1950	20	0	19	1	200	100	0.3720056831	0.862387083	1	0.905	0.095
1951	gene31903	LOC9267586	12	+	12351913	12352732	12351913	12352181	12352560	12352732	1951	37	1	37	4	200	100	0.20410897	0.862387083	0.949	0.822	0.127
1953	gene31903	LOC9267586	12	+	12351913	12353615	12351913	12352181	12352343	12353615	1953	22	0	21	2	200	100	0.1731527898	0.862387083	1	0.84	0.16
1956	gene140	LOC4326095	1	-	932267	932599	932267	932474	932546	932599	1956	23	71	17	74	172	100	0.3433834043	0.862387083	0.158	0.118	0.04
1958	gene25597	LOC107278961	9	+	11924101	11924723	11924101	11924555	11924639	11924723	1958	2	0	1	1	184	100	0.3854801752	0.862387083	1	0.352	0.648
1961	gene4884	LOC4328347	2	-	3037309	3038114	3037309	3037888	3037977	3038114	1961	22	0	33	2	189	100	0.2607201902	0.862387083	1	0.897	0.103
1963	gene4884	LOC4328347	2	-	3037309	3038114	3037309	3037909	3037977	3038114	1963	11	8	18	7	168	100	0.3446085418	0.862387083	0.45	0.605	-0.155
1965	gene15873	LOC4338405	5	-	14849365	14850123	14849365	14849539	14849608	14850123	1965	0	7	43	270	169	100	0.2503455275	0.862387083	0	0.086	-0.086
1979	gene15718	LOC9271043	5	-	11257101	11258193	11257101	11257451	11258011	11258193	1979	59	8	39	9	200	100	0.3230740575	0.862387083	0.787	0.684	0.103
198	gene11941	LOC4334861	3	-	36288396	36288825	36288396	36288470	36288631	36288825	198	25	12	26	23	200	100	0.1799970943	0.862387083	0.51	0.361	0.149
1991	gene32127	LOC9268254	12	+	18195559	18195712	18195559	18195581	18195667	18195712	1991	15	14	46	27	186	100	0.3046634261	0.862387083	0.365	0.478	-0.113
1992	gene32127	LOC9268254	12	+	18195559	18195712	18195559	18195581	18195651	18195712	1992	7	2	12	11	170	100	0.1971964155	0.862387083	0.673	0.391	0.282
1993	gene25692	LOC4346944	9	-	13140421	13146235	13140421	13144568	13146077	13146235	1993	136	3	211	1	200	100	0.165384347	0.862387083	0.958	0.991	-0.033
1994	gene25692	LOC4346944	9	-	13144220	13146235	13144220	13144288	13146077	13146235	1994	172	23	252	23	200	100	0.2238370912	0.862387083	0.789	0.846	-0.057
1996	gene25274	LOC4346601	9	-	5848710	5849438	5848710	5848833	5848929	5849438	1996	94	10	112	18	196	100	0.3246898124	0.862387083	0.827	0.76	0.067
1997	gene7930	LOC4331116	2	-	34882555	34883021	34882555	34882849	34882938	34883021	1997	11	22	7	30	189	100	0.1760097154	0.862387083	0.209	0.11	0.099
2005	gene5906	LOC9271190	2	+	14970988	14973201	14970988	14972143	14972823	14973201	2005	56	3	50	7	200	100	0.1753113273	0.862387083	0.903	0.781	0.122
2024	gene27832	LOC4348704	10	-	15517535	15520671	15517535	15519103	15520548	15520671	2024	43	2	67	9	200	100	0.1658482776	0.862387083	0.915	0.788	0.127
2031	gene31392	LOC4351587	12	+	3280960	3282535	3280960	3282148	3282462	3282535	2031	39	0	93	4	200	100	0.1642771753	0.862387083	1	0.921	0.079
2036	gene25363	LOC9271650	9	-	7892530	7898451	7892530	7892574	7892983	7898451	2036	2	1	1	3	200	100	0.338976064	0.862387083	0.5	0.143	0.357
2043	gene25111	LOC4346453	9	-	2397114	2401651	2397114	2397319	2397554	2401651	2043	123	4	112	7	200	100	0.3090263726	0.862387083	0.939	0.889	0.05
2048	gene25111	LOC4346453	9	-	2403303	2403516	2403303	2403357	2403461	2403516	2048	25	7	37	5	200	100	0.2648954508	0.862387083	0.641	0.787	-0.146
2053	gene25111	LOC4346453	9	-	2400507	2401651	2400507	2400579	2401381	2401651	2053	158	6	233	5	200	100	0.3606106294	0.862387083	0.929	0.959	-0.03
2057	gene25111	LOC4346453	9	-	2397114	2400579	2397114	2399349	2400507	2400579	2057	513	0	768	7	200	100	0.1650292293	0.862387083	1	0.982	0.018
2058	gene25111	LOC4346453	9	-	2403466	2404366	2403466	2403516	2403658	2404366	2058	27	0	33	2	200	100	0.21428951	0.862387083	1	0.892	0.108
2059	gene25111	LOC4346453	9	-	2403466	2404366	2403466	2403516	2404197	2404366	2059	84	2	122	6	200	100	0.376079825	0.862387083	0.955	0.91	0.045
2061	gene25111	LOC4346453	9	-	2400507	2401651	2400507	2400579	2401591	2401651	2061	242	3	347	0	200	100	0.1798982268	0.862387083	0.976	1	-0.024
2065	gene23630	LOC4345183	8	-	11550177	11550667	11550177	11550253	11550503	11550667	2065	31	0	43	3	200	100	0.1337608087	0.862387083	1	0.878	0.122
2066	gene23630	LOC4345183	8	-	11550177	11550667	11550177	11550253	11550453	11550667	2066	29	1	37	0	200	100	0.3215824487	0.862387083	0.935	1	-0.065
2067	gene20918	LOC4342804	7	-	7754704	7754966	7754704	7754759	7754898	7754966	2067	19	1	25	0	200	100	0.3222053426	0.862387083	0.905	1	-0.095
2068	gene11823	LOC4334750	3	-	35447180	35447885	35447180	35447503	35447599	35447885	2068	172	10	186	6	196	100	0.2637868669	0.862387083	0.898	0.941	-0.043
206	gene32563	LOC4352630	12	-	23952248	23953860	23952248	23953653	23953752	23953860	206	3	2	10	1	199	100	0.2066006928	0.862387083	0.43	0.834	-0.404
2077	gene505	LOC4327637	1	+	3652294	3653094	3652294	3652629	3652728	3653094	2077	1	2	3	1	199	100	0.3444440671	0.862387083	0.201	0.601	-0.4
2080	gene3572	LOC9267360	1	-	36334498	36334724	36334498	36334567	36334668	36334724	2080	2	1	2	7	200	100	0.2153517146	0.862387083	0.5	0.125	0.375
2082	gene30019	LOC9270400	11	+	17330675	17331040	17330675	17330809	17330925	17331040	2082	5	22	3	32	200	100	0.262015505	0.862387083	0.102	0.045	0.057
2089	gene24114	LOC9267871	8	-	20387575	20388993	20387575	20388097	20388865	20388993	2089	71	4	67	1	200	100	0.2155125448	0.862387083	0.899	0.971	-0.072
2090	gene24114	LOC9267871	8	-	20387575	20388097	20387575	20387945	20388033	20388097	2090	7	0	5	2	188	100	0.1658240107	0.862387083	1	0.571	0.429
2092	gene21820	LOC4343574	7	-	22239766	22240022	22239766	22239849	22239919	22240022	2092	5	1	4	3	170	100	0.3524562269	0.862387083	0.746	0.44	0.306
20	gene14285	LOC4336986	4	+	31203507	31205865	31203507	31204034	31205376	31205865	20	117	0	163	3	200	100	0.1668496764	0.862387083	1	0.964	0.036
2100	gene13523	LOC4336254	4	+	24604197	24604893	24604197	24604310	24604489	24604893	2100	20	0	26	2	200	100	0.2333638936	0.862387083	1	0.867	0.133
2102	gene18917	LOC4341079	6	-	16879244	16880260	16879244	16880003	16880133	16880260	2102	27	11	32	6	200	100	0.1766297451	0.862387083	0.551	0.727	-0.176
2104	gene18917	LOC4341079	6	-	16879244	16880879	16879244	16880260	16880368	16880879	2104	10	17	22	23	200	100	0.3351738101	0.862387083	0.227	0.324	-0.097
2107	gene7811	LOC9266501	2	+	33966083	33966674	33966083	33966339	33966515	33966674	2107	12	4	20	2	200	100	0.2111176623	0.862387083	0.6	0.833	-0.233
2110	gene24733	LOC4346140	8	+	26546316	26546756	26546316	26546555	26546661	26546756	2110	1	1	4	0	200	100	0.2517579501	0.862387083	0.333	1	-0.667
2111	gene24733	LOC4346140	8	+	26546661	26548239	26546661	26546756	26547257	26548239	2111	18	0	6	1	200	100	0.2023198134	0.862387083	1	0.75	0.25
2117	gene18923	LOC9269070	6	-	16963432	16965314	16963432	16964091	16964281	16965314	2117	127	13	136	7	200	100	0.1529876317	0.862387083	0.83	0.907	-0.077
2121	gene4237	LOC9268196	1	+	41502350	41504272	41502350	41502379	41503945	41504272	2121	66	5	75	2	200	100	0.2138217908	0.862387083	0.868	0.949	-0.081
2123	gene4237	LOC9268196	1	+	41502350	41504272	41502350	41503600	41503945	41504272	2123	11	1	11	3	200	100	0.3879497108	0.862387083	0.846	0.647	0.199
2124	gene4237	LOC9268196	1	+	41502350	41504272	41502350	41502642	41502827	41504272	2124	16	0	15	2	200	100	0.1781150939	0.862387083	1	0.789	0.211
2126	gene12318	LOC4335160	4	-	7043958	7045614	7043958	7044165	7044262	7045614	2126	18	0	9	1	197	100	0.2583391176	0.862387083	1	0.82	0.18
212	gene3618	LOC4324815	1	-	36718017	36718515	36718017	36718203	36718346	36718515	212	194	9	141	3	200	100	0.2357297916	0.862387083	0.915	0.959	-0.044
2132	gene8888	LOC4332022	3	-	5766780	5767167	5766780	5766971	5767053	5767167	2132	34	1	38	0	182	100	0.3521284606	0.862387083	0.949	1	-0.051
2135	gene3265	LOC4327625	1	+	33791015	33792675	33791015	33792417	33792567	33792675	2135	177	29	259	31	200	100	0.2598232899	0.862387083	0.753	0.807	-0.054
2136	gene3265	LOC4327625	1	+	33792567	33794100	33792567	33792675	33793341	33794100	2136	453	99	530	133	200	100	0.349716365	0.862387083	0.696	0.666	0.03
2138	gene8244	LOC4331407	3	+	953163	957741	953163	957485	957580	957741	2138	75	2	205	2	195	100	0.3435849553	0.862387083	0.951	0.981	-0.03
2139	gene8244	LOC4331407	3	+	953163	957741	953163	953229	953332	957741	2139	10	1	15	0	200	100	0.3124680651	0.862387083	0.833	1	-0.167
2141	gene11717	LOC4334654	3	+	34808949	34809330	34808949	34809102	34809234	34809330	2141	2	1	0	2	200	100	0.2053017442	0.862387083	0.5	0	0.5
2142	gene11717	LOC4334654	3	+	34808949	34809330	34808949	34809102	34809249	34809330	2142	3	2	2	6	200	100	0.2472583544	0.862387083	0.429	0.143	0.286
2143	gene25909	LOC9267310	9	-	15629445	15630542	15629445	15629866	15630420	15630542	2143	200	0	207	3	200	100	0.1623573478	0.862387083	1	0.972	0.028
2154	gene15561	LOC4338146	5	+	7706594	7707779	7706594	7706772	7706890	7707779	2154	5	1	23	1	200	100	0.3781155957	0.862387083	0.714	0.92	-0.206
2155	gene1632	LOC9267988	1	+	16590802	16591084	16590802	16590902	16590978	16591084	2155	24	6	19	1	176	100	0.1343846322	0.862387083	0.694	0.915	-0.221
2161	gene14537	LOC4337226	4	-	33143371	33144113	33143371	33143830	33143931	33144113	2161	3	0	3	2	200	100	0.2702991857	0.862387083	1	0.429	0.571
2165	gene9665	LOC4332766	3	+	12496861	12498030	12496861	12497860	12497953	12498030	2165	79	4	89	1	193	100	0.1530550774	0.862387083	0.911	0.979	-0.068
2173	gene32221	LOC9266999	12	+	19643619	19643996	19643619	19643794	19643895	19643996	2173	16	8	13	13	200	100	0.243475159	0.862387083	0.5	0.333	0.167
2179	gene7242	LOC4330479	2	+	29295873	29296826	29295873	29296547	29296676	29296826	2179	40	1	51	4	200	100	0.3002203969	0.862387083	0.952	0.864	0.088
2182	gene30133	LOC9266976	11	-	19121535	19121871	19121535	19121589	19121717	19121871	2182	1	1	3	0	200	100	0.3037568581	0.862387083	0.333	1	-0.667
2190	gene30133	LOC9266976	11	-	19123311	19125039	19123311	19124730	19124921	19125039	2190	0	3	1	0	200	100	0.1534246811	0.862387083	0	1	-1
2196	gene21233	LOC4343067	7	-	14520877	14521561	14520877	14520972	14521489	14521561	2196	86	0	67	2	200	100	0.1403524945	0.862387083	1	0.944	0.056
2197	gene21233	LOC4343067	7	-	14520877	14521561	14520877	14520972	14521328	14521561	2197	49	13	33	16	200	100	0.1715516389	0.862387083	0.653	0.508	0.145
2199	gene21233	LOC4343067	7	-	14522209	14522453	14522209	14522296	14522386	14522453	2199	23	1	30	4	190	100	0.3227357043	0.862387083	0.924	0.798	0.126
2202	gene1648	LOC4324537	1	+	17014315	17014541	17014315	17014352	17014439	17014541	2202	188	6	237	3	187	100	0.1900909116	0.862387083	0.944	0.977	-0.033
2206	gene18693	LOC9270771	6	-	12473184	12473451	12473184	12473237	12473332	12473451	2206	12	2	6	3	195	100	0.3204496314	0.862387083	0.755	0.506	0.249
220	gene13376	LOC4336115	4	+	23470078	23471075	23470078	23470854	23470964	23471075	220	32	3	36	1	200	100	0.2991535563	0.862387083	0.842	0.947	-0.105
2210	gene4789	LOC9270639	2	+	2105956	2106619	2105956	2106000	2106088	2106619	2210	24	0	11	1	188	100	0.2357415012	0.862387083	1	0.854	0.146
2212	gene25720	LOC9268766	9	-	13570087	13570601	13570087	13570190	13570341	13570601	2212	308	74	309	89	200	100	0.3065641228	0.862387083	0.675	0.634	0.041
2217	gene32663	LOC4352715	12	+	25244174	25244303	25244174	25244193	25244271	25244303	2217	5	1	14	0	178	100	0.2174807085	0.862387083	0.737	1	-0.263
2229	gene30735	LOC4351063	11	-	26524918	26529924	26524918	26527224	26527294	26529924	2229	8	0	16	4	170	100	0.1652048899	0.862387083	1	0.702	0.298
222	gene22417	LOC4344118	7	-	27143875	27145522	27143875	27144080	27144187	27145522	222	11	0	8	1	200	100	0.3388829755	0.862387083	1	0.8	0.2
2231	gene30735	LOC4351063	11	-	26526807	26529924	26526807	26526875	26527958	26529924	2231	100	5	121	2	200	100	0.1812354481	0.862387083	0.909	0.968	-0.059
2237	gene26226	LOC9269038	9	-	18611261	18612917	18611261	18611613	18611695	18612917	2237	18	6	30	18	182	100	0.2939943477	0.862387083	0.622	0.478	0.144
2242	gene17607	LOC107276359	6	-	1190453	1190642	1190453	1190528	1190608	1190642	2242	4	12	1	12	180	100	0.2328168694	0.862387083	0.156	0.044	0.112
2246	gene6157	LOC4329472	2	+	18565298	18565622	18565298	18565453	18565513	18565622	2246	47	2	52	0	160	100	0.1574775754	0.862387083	0.936	1	-0.064
2254	gene21238	LOC9268481	7	-	14578347	14580615	14578347	14580047	14580136	14580615	2254	9	0	9	2	189	100	0.2075114818	0.862387083	1	0.704	0.296
2260	gene21240	LOC4343078	7	+	14611591	14613196	14611591	14611832	14613128	14613196	2260	23	2	20	5	200	100	0.2379263639	0.862387083	0.852	0.667	0.185
2261	gene21240	LOC4343078	7	+	14611591	14613196	14611591	14611832	14613145	14613196	2261	26	1	27	0	200	100	0.3677198485	0.862387083	0.929	1	-0.071
2263	gene0	LOC4326813	1	+	8231	8608	8231	8320	8407	8608	2263	3	46	0	46	187	100	0.1346007683	0.862387083	0.034	0	0.034
2266	gene11633	LOC107280356	3	+	34306141	34307141	34306141	34306244	34307034	34307141	2266	29	1	31	3	200	100	0.386551484	0.862387083	0.935	0.838	0.097
2271	gene23786	LOC107282077	8	+	15341940	15342644	15341940	15342064	15342251	15342644	2271	76	2	82	0	200	100	0.1711885838	0.862387083	0.95	1	-0.05
2283	gene32323	LOC4352414	12	+	21248498	21248787	21248498	21248539	21248658	21248787	2283	11	2	9	5	200	100	0.250776675	0.862387083	0.733	0.474	0.259
2285	gene32323	LOC4352414	12	+	21247597	21248539	21247597	21248354	21248484	21248539	2285	15	1	16	0	200	100	0.3753242568	0.862387083	0.882	1	-0.118
2287	gene7799	LOC4331007	2	-	33856952	33858815	33856952	33857482	33857556	33858815	2287	24	1	23	0	174	100	0.3858196803	0.862387083	0.932	1	-0.068
2288	gene5911	LOC4329276	2	-	15000086	15001045	15000086	15000367	15000957	15001045	2288	79	6	83	3	200	100	0.305717791	0.862387083	0.868	0.933	-0.065
2296	gene5911	LOC4329276	2	-	15000086	15001296	15000086	15001099	15001238	15001296	2296	29	0	28	2	200	100	0.1693144496	0.862387083	1	0.875	0.125
2297	gene5911	LOC4329276	2	-	15000086	15001296	15000086	15001099	15001242	15001296	2297	29	1	30	3	200	100	0.3709512232	0.862387083	0.935	0.833	0.102
2298	gene5911	LOC4329276	2	-	15001927	15002304	15001927	15002074	15002221	15002304	2298	16	0	13	2	200	100	0.1552267745	0.862387083	1	0.765	0.235
2299	gene24428	LOC4345880	8	+	24017534	24018779	24017534	24017565	24017952	24018779	2299	198	10	243	8	200	100	0.3814981574	0.862387083	0.908	0.938	-0.03
2301	gene27821	LOC4348697	10	-	15404713	15405033	15404713	15404792	15404855	15405033	2301	15	1	27	0	163	100	0.2606796621	0.862387083	0.902	1	-0.098
2309	gene32085	LOC9266650	12	-	17362193	17368520	17362193	17366242	17367010	17368520	2309	31	1	40	0	200	100	0.3199123866	0.862387083	0.939	1	-0.061
2310	gene32085	LOC9266650	12	-	17362193	17368520	17362193	17365518	17367010	17368520	2310	71	4	90	2	200	100	0.2920768118	0.862387083	0.899	0.957	-0.058
231	gene13935	LOC4336652	4	+	28079644	28080772	28079644	28079703	28080676	28080772	231	205	8	151	10	200	100	0.2815821547	0.862387083	0.928	0.883	0.045
2322	gene10141	LOC4333174	3	+	18031389	18033859	18031389	18032113	18032230	18033859	2322	4	0	6	2	200	100	0.3256650197	0.862387083	1	0.6	0.4
2328	gene9107	LOC4332227	3	+	7618541	7618903	7618541	7618632	7618715	7618903	2328	98	6	145	4	183	100	0.229900879	0.862387083	0.899	0.952	-0.053
232	gene17735	LOC4340081	6	+	2190095	2190414	2190095	2190197	2190289	2190414	232	19	13	10	15	192	100	0.1544662254	0.862387083	0.432	0.258	0.174
2330	gene18303	LOC9271675	6	-	6905875	6907242	6905875	6906880	6907199	6907242	2330	133	5	118	2	200	100	0.3422331602	0.862387083	0.93	0.967	-0.037
2334	gene3388	LOC9266068	1	-	34841581	34842589	34841581	34842286	34842391	34842589	2334	20	0	13	1	200	100	0.2992266208	0.862387083	1	0.867	0.133
233	gene17102	LOC4339506	5	+	27152142	27153704	27152142	27152247	27153164	27153704	233	141	55	146	45	200	100	0.3144575036	0.862387083	0.562	0.619	-0.057
2347	gene28665	LOC4349471	10	+	22755380	22755655	22755380	22755495	22755561	22755655	2347	28	265	16	222	166	100	0.2405251399	0.862387083	0.06	0.042	0.018
2350	gene31093	LOC4351354	12	+	975278	976015	975278	975421	975502	976015	2350	94	5	99	2	181	100	0.2462684205	0.862387083	0.912	0.965	-0.053
[truncated: 1,773 more rows]

## Sheet: A5SS
ID	GeneID	geneSymbol	chr	strand	longExonStart_0base	longExonEnd	shortES	shortEE	flankingES	flankingEE	ID	IC_SAMPLE_1	SC_SAMPLE_1	IC_SAMPLE_2	SC_SAMPLE_2	IncFormLen	SkipFormLen	PValue	FDR	IncLevel1	IncLevel2	IncLevelDifference
[truncated: 1,690 more rows]

[truncated: 1 more sheets: A3SS]
