# Supplementary material for: A Genomic View of Alternative Splicing of Long Non-coding RNAs during Rice Seed Development Reveals Extensive Splicing and lncRNA Gene Families
Source: Front Plant Sci. 2018 Feb 7;9:115. doi: 10.3389/fpls.2018.00115 (PMC5808331; doi:10.3389/fpls.2018.00115)
Supplement: Supplementary file 2 [file DataSheet2.ZIP › rMATS OsMet1-2 wt v mut.ods]

## Sheet: SE
ID	GeneID	geneSymbol	chr	strand	exonStart_0base	exonEnd	upstreamES	upstreamEE	downstreamES	downstreamEE	ID	IC_SAMPLE_1	SC_SAMPLE_1	IC_SAMPLE_2	SC_SAMPLE_2	IncFormLen	SkipFormLen	PValue	FDR	IncLevel1	IncLevel2	IncLevelDifference
129	gene14513	LOC4337198	4	-	32870441	32870741	32869718	32869856	32871357	32871641	129	769	176	1257	82	399	99	0	0	0.52	0.792	-0.272
1738	gene20749	LOC107281496	7	+	5367359	5367576	5366665	5367259	5381680	5381916	1738	51	68	147	13	316	99	0	0	0.19	0.78	-0.59
1741	gene20749	LOC107281496	7	+	5367405	5367576	5366666	5367259	5381680	5381916	1741	40	68	112	13	270	99	0	0	0.177	0.76	-0.583
2782	gene2339	LOC4326583	1	+	25700121	25700396	25696691	25696929	25700779	25700841	2782	1378	7927	1845	3983	374	99	0	0	0.044	0.109	-0.065
2964	gene11091	LOC4334035	3	-	30207826	30207908	30207380	30207454	30207984	30208243	2964	11540	220	5429	21	181	99	0	0	0.966	0.993	-0.027
5573	gene30933	LOC4351224	11	-	28933868	28933953	28932975	28933266	28934298	28934580	5573	37087	5713	32198	1998	184	99	0	0	0.777	0.897	-0.12
5749	gene11912	LOC4334834	3	+	36086860	36088729	36082787	36082860	36093252	36093396	5749	147	274	493	60	1968	99	0	0	0.026	0.292	-0.266
7814	gene29597	LOC4350213	11	-	8168856	8169200	8165890	8166577	8169738	8170147	7814	5661	365	1536	228	443	99	0	0	0.776	0.601	0.175
7815	gene29597	LOC4350213	11	-	8169115	8169200	8165890	8166577	8169738	8170147	7815	1869	365	470	228	184	99	0	0	0.734	0.526	0.208
2251	gene21584	LOC4343382	7	-	19907580	19908192	19907476	19907512	19909228	19909621	2251	4278	32	1922	69	711	99	2.84217094304E-014	2.03812078325E-011	0.949	0.795	0.154
7188	gene1870	LOC4326190	1	+	20523368	20523948	20523102	20523171	20524093	20524363	7188	101	113	151	33	679	99	2.35922392733E-013	1.53799952572E-010	0.115	0.4	-0.285
3053	gene12705	LOC4335520	4	+	16100882	16101203	16099980	16100784	16101486	16101552	3053	408	197	259	32	420	99	3.26294546937E-013	1.94988183007E-010	0.328	0.656	-0.328
7189	gene1870	LOC4326190	1	+	20523368	20523884	20523102	20523171	20524093	20524363	7189	80	113	115	33	615	99	9.89675008611E-012	5.45919960519E-009	0.102	0.359	-0.257
7620	gene848	LOC107281996	1	-	6760062	6760475	6759650	6759800	6760816	6760965	7620	32	40	77	6	512	99	1.5960566202E-011	8.17523001675E-009	0.134	0.713	-0.579
7187	gene1870	LOC4326190	1	+	20523368	20523915	20523102	20523171	20524093	20524363	7187	92	113	122	33	646	99	4.76453321241E-011	2.27776451108E-008	0.111	0.362	-0.251
5106	gene3974	LOC4324867	1	-	39624368	39624646	39623255	39623317	39633680	39633813	5106	6	103	33	39	377	99	8.34700086827E-011	3.74102145165E-008	0.015	0.182	-0.167
7420	gene10794	LOC4333761	3	-	27434335	27434441	27432401	27432572	27434654	27434707	7420	19	85	68	45	205	99	1.599614885E-010	6.7475519649E-008	0.097	0.422	-0.325
7778	gene22565	LOC4344248	7	+	28408888	28408964	28408055	28408213	28409175	28409557	7778	145	489	40	410	175	99	5.09869257925E-010	2.03126247143E-007	0.144	0.052	0.092
3196	gene5166	LOC4328599	2	+	5251860	5251921	5250036	5251278	5252785	5253720	3196	157	80	228	28	160	99	6.31339980295E-010	2.38280999931E-007	0.548	0.834	-0.286
6948	gene29936	LOC4350473	11	+	15707168	15707577	15706818	15707079	15713069	15713215	6948	162	169	156	52	508	99	1.30427946221E-009	4.67649401175E-007	0.157	0.369	-0.212
1504	gene23277	LOC4344873	8	-	5586548	5587210	5584217	5585154	5587374	5587454	1504	35	0	54	47	761	99	1.17684364476E-008	4.01864084599E-006	1	0.13	0.87
7211	gene11992	LOC4334916	4	+	455671	456215	453994	454128	456289	457126	7211	396	155	239	32	643	99	4.8232634664E-008	1.5721646508E-005	0.282	0.535	-0.253
6516	gene30574	LOC4350949	11	+	24230969	24231407	24230425	24230522	24232467	24233420	6516	267	476	136	110	537	99	1.11482366005E-007	3.47582628966E-005	0.094	0.186	-0.092
6845	gene19428	LOC4341521	6	-	24496083	24496260	24495858	24496000	24496815	24496908	6845	18	62	50	30	276	99	2.47325056546E-007	7.38986658538E-005	0.094	0.374	-0.28
4590	gene14019	LOC4336739	4	+	29066272	29066368	29065876	29066192	29066459	29066648	4590	228	6	199	37	195	99	2.85667477562E-007	8.19408592639E-005	0.951	0.732	0.219
126	gene9275	LOC4332391	3	-	9077681	9077840	9077208	9077434	9078243	9078294	126	253	49	171	4	258	99	0.000000298	8.21927868652E-005	0.665	0.943	-0.278
3991	gene7875	LOC9269581	2	+	34409468	34410392	34408077	34408930	34410543	34410908	3991	217	647	207	341	1023	99	0.000000567	0.0001506015	0.031	0.055	-0.024
6519	gene30574	LOC4350949	11	+	24230954	24231407	24230404	24230522	24232467	24233420	6519	284	476	137	110	552	99	6.61451700967E-007	0.0001694025	0.097	0.183	-0.086
4589	gene14019	LOC4336739	4	+	29066272	29066365	29065877	29066192	29066459	29066648	4589	340	6	324	37	192	99	7.36208262797E-007	0.0001820465	0.967	0.819	0.148
1502	gene3505	LOC4327454	1	-	35819234	35819316	35817500	35818562	35820507	35820862	1502	58	861	92	584	181	99	0.000001034	0.0002471601	0.036	0.079	-0.043
3010	gene15464	LOC4338062	5	-	6358459	6358696	6358105	6358377	6358949	6359015	3010	328	101	248	26	336	99	1.06887687057E-006	0.0002472554	0.489	0.738	-0.249
2512	gene30675	LOC4351019	11	+	25615718	25615775	25615316	25615405	25615891	25616000	2512	126	41	43	51	156	99	1.88578260818E-006	0.0004225921	0.661	0.349	0.312
533	gene15976	LOC4338498	5	+	16515476	16515539	16515322	16515398	16515630	16515712	533	414	1	572	29	162	99	2.28760464316E-006	0.0004971034	0.996	0.923	0.073
7491	gene15753	LOC4338295	5	+	12294854	12295078	12293923	12294353	12295596	12295665	7491	20	22	45	4	323	99	0.000002545	0.0005367608	0.218	0.775	-0.557
5284	gene587	LOC4325329	1	-	4336615	4336762	4336350	4336532	4338299	4338490	5284	1961	32	445	27	246	99	2.76173782054E-006	0.0005658406	0.961	0.869	0.092
7017	gene10612	LOC4333604	3	-	25520976	25521039	25520783	25520894	25521557	25521599	7017	347	520	60	188	162	99	3.14951732938E-006	0.0006273664	0.29	0.163	0.127
7011	gene21141	LOC4342989	7	+	12568222	12568271	12568005	12568076	12568358	12568459	7011	127	7	79	28	148	99	3.93488052675E-006	0.0007626224	0.924	0.654	0.27
6515	gene26906	LOC4347980	10	+	913137	913387	911529	911933	915947	916127	6515	2639	17	953	26	349	99	4.05689552196E-006	0.0007655789	0.978	0.912	0.066
4752	gene11823	LOC4334750	3	-	35447397	35447885	35447213	35447224	35448109	35448191	4752	568	183	265	157	587	99	4.23241895275E-006	0.0007782225	0.344	0.222	0.122
2108	gene13321	LOC4336058	4	-	23047229	23048180	23045965	23046834	23053594	23053652	2108	31	16	278	23	1050	99	4.86078835782E-006	0.0008714178	0.154	0.533	-0.379
3546	gene17186	LOC4339583	5	+	27779977	27780337	27779028	27779079	27780591	27780680	3546	3910	65	3680	21	459	99	0.000005645	0.0009873261	0.928	0.974	-0.046
5734	gene17227	LOC4339622	5	+	28087791	28088476	28085103	28085232	28089301	28090131	5734	100	204	109	97	784	99	7.00039691004E-006	0.0011952344	0.058	0.124	-0.066
2894	gene24969	LOC4346337	8	-	28181294	28181402	28180926	28181004	28181619	28181770	2894	568	264	318	78	207	99	7.59646638127E-006	0.0012518844	0.507	0.661	-0.154
7228	gene6509	LOC4329775	2	+	22333592	22334816	22333320	22333339	22335299	22335751	7228	438	1157	475	1774	1323	99	7.68134341222E-006	0.0012518844	0.028	0.02	0.008
383	gene29333	LOC9267168	11	-	5075423	5075788	5073802	5075170	5080788	5081052	383	9	20	54	14	464	99	7.87746621E-006	0.001255318	0.088	0.451	-0.363
5733	gene17227	LOC4339622	5	+	28087786	28088476	28085088	28085232	28089301	28090131	5733	121	204	126	97	789	99	8.7374631641E-006	0.0013620945	0.069	0.14	-0.071
5968	gene12492	LOC4335348	4	+	11451130	11451261	11450557	11451033	11451498	11451594	5968	73	124	11	78	230	99	9.01777043583E-006	0.0013758815	0.202	0.057	0.145
6288	gene31766	LOC4351929	12	+	9353623	9353718	9351218	9351318	9353885	9353987	6288	1087	631	599	233	194	99	1.10906957539E-005	0.0016569037	0.468	0.567	-0.099
1754	gene21489	LOC9271882	7	-	18598713	18599191	18597883	18598330	18599266	18599490	1754	200	14	17	11	577	99	0.000012034	0.0017611407	0.71	0.21	0.5
4392	gene26757	LOC4347865	9	-	22407408	22407900	22406488	22406584	22408733	22409034	4392	41	39	11	54	591	99	1.30988908781E-005	0.0018786429	0.15	0.033	0.117
2568	gene27315	LOC4348283	10	-	7815455	7815518	7814301	7814542	7816845	7817136	2568	422	96	53	36	162	99	1.44200665075E-005	0.0020275744	0.729	0.474	0.255
6084	gene18125	LOC107281444	6	+	5288436	5289534	5287937	5288092	5289815	5289880	6084	18	8	449	17	1197	99	1.47656059766E-005	0.0020362339	0.157	0.686	-0.529
6908	gene15272	LOC4337902	5	-	3723580	3723773	3720771	3720887	3725220	3725414	6908	114	61	106	16	292	99	1.63769266378E-005	0.0022158291	0.388	0.692	-0.304
6517	gene30574	LOC4350949	11	+	24231197	24231407	24230396	24230522	24232467	24233420	6517	191	476	90	110	309	99	2.12587705339E-005	0.002823086	0.114	0.208	-0.094
3037	gene21486	LOC4343292	7	+	18563481	18563544	18563036	18563407	18563627	18563699	3037	223	15	191	45	162	99	2.27951242252E-005	0.0029720697	0.901	0.722	0.179
4318	gene25943	LOC4347149	9	+	16071209	16071248	16070983	16071054	16071334	16071435	4318	20	130	1	123	138	99	2.32741666433E-005	0.0029803402	0.099	0.006	0.093
3534	gene31734	LOC4351897	12	-	8677900	8677985	8672270	8672665	8679144	8679518	3534	30	13	5	22	184	99	2.56231529283E-005	0.0032235724	0.554	0.109	0.445
4297	gene25943	LOC4347149	9	+	16066219	16066380	16065721	16065837	16068900	16068972	4297	382	55	321	14	260	99	2.70021690942E-005	0.0033384923	0.726	0.897	-0.171
6113	gene5849	LOC9270817	2	-	13468053	13468251	13467825	13467933	13469137	13469293	6113	65	15	136	3	297	99	2.74728588271E-005	0.0033391165	0.591	0.938	-0.347
3461	gene7170	LOC4330403	2	-	28629356	28629640	28629083	28629221	28630676	28631054	3461	301	64	174	10	383	99	3.24622239617E-005	0.0038797768	0.549	0.818	-0.269
6106	gene5849	LOC9270817	2	-	13468053	13468360	13467825	13467933	13469137	13469293	6106	78	15	157	3	406	99	3.40693770509E-005	0.0040051066	0.559	0.927	-0.368
2592	gene1521	LOC9271629	1	+	14799828	14800197	14798810	14799346	14800349	14800555	2592	724	56	436	9	468	99	3.66022759788E-005	0.0042334665	0.732	0.911	-0.179
5298	gene28438	LOC4349257	10	+	21105894	21105957	21105103	21105484	21107322	21107560	5298	14	63	25	21	162	99	4.06088024247E-005	0.0046223131	0.12	0.421	-0.301
6676	gene24507	LOC4345945	8	+	24689643	24689814	24688437	24688551	24690173	24690346	6676	173	209	132	78	270	99	4.1514372128E-005	0.0046515557	0.233	0.383	-0.15
6273	gene10218	LOC4333254	3	-	20182961	20183000	20182430	20182588	20183101	20183170	6273	79	74	97	32	138	99	4.325524352E-005	0.0047469943	0.434	0.685	-0.251
7492	gene15753	LOC4338295	5	+	12294955	12295078	12293923	12294353	12295596	12295665	7492	36	22	54	4	222	99	4.3690088824E-005	0.0047469943	0.422	0.858	-0.436
4410	gene15394	LOC4338006	5	-	5280523	5285167	5279400	5279531	5286614	5286790	4410	83	9	239	1	4743	99	0.000048894	0.0052331163	0.161	0.833	-0.672
457	gene28485	LOC4349296	10	-	21440662	21440709	21440232	21440557	21440937	21441022	457	706	2	422	15	146	99	5.14637001813E-005	0.0054271499	0.996	0.95	0.046
1697	gene18313	LOC4340590	6	+	6992011	6992075	6991788	6991898	6993537	6993602	1697	724	7	797	34	163	99	5.6958425003E-005	0.0059195488	0.984	0.934	0.05
3818	gene15719	LOC4338275	5	+	11318133	11318227	11316866	11317029	11318604	11318804	3818	17	22	33	5	193	99	6.08783943357E-005	0.0062365567	0.284	0.772	-0.488
5297	gene28438	LOC4349257	10	+	21105891	21105957	21105103	21105484	21107322	21107560	5297	8	63	18	21	165	99	6.21204147533E-005	0.0062741619	0.071	0.34	-0.269
5984	gene30736	LOC9269896	11	-	26535675	26535766	26535329	26535597	26536819	26537155	5984	22	75	47	46	190	99	6.41185585588E-005	0.0063860303	0.133	0.347	-0.214
7719	gene21155	LOC4343002	7	-	12802114	12802245	12801642	12801684	12803135	12803581	7719	265	20	213	1	230	99	0.000066735	0.0065555738	0.851	0.989	-0.138
4949	gene28700	LOC4349501	10	-	23036860	23037102	23036656	23036745	23037387	23038667	4949	1996	57	1529	15	341	99	7.30287745689E-005	0.0070365691	0.91	0.967	-0.057
6103	gene5849	LOC9270817	2	-	13468053	13468197	13467825	13467933	13469137	13469293	6103	53	15	101	3	243	99	0.000073594	0.0070365691	0.59	0.932	-0.342
3013	gene15464	LOC4338062	5	-	6358599	6358696	6358105	6358377	6358949	6359015	3013	90	101	66	26	196	99	8.40415105864E-005	0.007826775	0.31	0.562	-0.252
6637	gene8450	LOC4331604	3	+	2531398	2531511	2531187	2531327	2531602	2532357	6637	31	27	5	31	212	99	8.35718121885E-005	0.007826775	0.349	0.07	0.279
604	gene8033	LOC4331211	2	-	35454199	35454276	35452216	35453505	35454696	35454900	604	390	5	213	17	176	99	9.49442358593E-005	0.0087287835	0.978	0.876	0.102
3932	gene521	LOC4327120	1	-	3743376	3743439	3743169	3743234	3744056	3744105	3932	1175	49	1243	102	162	99	0.0001015066	0.0090987972	0.936	0.882	0.054
4902	gene10696	LOC4333678	3	-	26381177	26381238	26380705	26381101	26381324	26381413	4902	26	79	9	124	160	99	0.0001013082	0.0090987972	0.169	0.043	0.126
7910	gene6869	LOC4330106	2	-	25674721	25675030	25671610	25672762	25676914	25677467	7910	134	158	45	118	408	99	0.0001131272	0.0100152467	0.171	0.085	0.086
5751	gene11912	LOC4334834	3	+	36085902	36086089	36082778	36082860	36093252	36093396	5751	18	274	17	60	286	99	0.0001205024	0.0105380818	0.022	0.089	-0.067
160	gene1746	LOC4323975	1	-	18398693	18398868	18398476	18398538	18400221	18400479	160	222	12	226	0	274	99	0.0001625556	0.0139156041	0.87	1	-0.13
354	gene8465	LOC4331617	3	-	2654794	2654802	2654445	2654529	2661471	2661782	354	52	115	12	91	107	99	0.0001630053	0.0139156041	0.295	0.109	0.186
3673	gene19314	LOC4341424	6	+	23345442	23345495	23344994	23345096	23346882	23347017	3673	40	6	188	1	152	99	0.0001816582	0.0150552711	0.813	0.992	-0.179
5681	gene1652	LOC4324539	1	+	17152206	17152356	17151638	17152032	17153250	17153620	5681	17	805	42	684	249	99	0.0001844119	0.0150552711	0.008	0.024	-0.016
6340	gene3788	LOC4324837	1	+	38154548	38154634	38154190	38154326	38155153	38155727	6340	13	6	47	0	185	99	0.0001793542	0.0150552711	0.537	1	-0.463
7736	gene10204	LOC4333236	3	+	19528993	19529036	19528082	19528546	19529394	19530252	7736	242	229	98	44	142	99	0.000184753	0.0150552711	0.424	0.608	-0.184
3562	gene23686	LOC107278719	8	-	13065573	13065674	13064529	13064811	13066750	13067383	3562	21	30	53	18	200	99	0.000211874	0.016731739	0.257	0.593	-0.336
4329	gene25943	LOC4347149	9	+	16071134	16071248	16070983	16071054	16071334	16071435	4329	51	130	16	123	213	99	0.0002123258	0.016731739	0.154	0.057	0.097
6020	gene28992	LOC4349733	11	-	1850360	1850686	1849779	1849917	1853427	1853753	6020	14	40	44	31	425	99	0.0002086719	0.016731739	0.075	0.248	-0.173
6107	gene5849	LOC9270817	2	-	13468053	13468609	13467825	13467933	13469137	13469293	6107	155	15	240	3	655	99	0.0002191316	0.0170803536	0.61	0.924	-0.314
2489	gene12012	LOC4334934	4	-	666473	667108	661463	663052	667456	667587	2489	917	26	450	34	734	99	0.0002483005	0.0191458371	0.826	0.641	0.185
2632	gene19194	LOC4341311	6	-	21614315	21615041	21613549	21613642	21615308	21615370	2632	1078	27	1144	7	825	99	0.0002600062	0.0198351531	0.827	0.951	-0.124
282	gene27367	LOC4348335	10	+	9330920	9331056	9330649	9330819	9332180	9332508	282	24	31	42	12	235	99	0.0002642449	0.0199463164	0.246	0.596	-0.35
3516	gene31734	LOC4351897	12	-	8673334	8673648	8672587	8672665	8679144	8679518	3516	839	13	398	22	413	99	0.0002790041	0.020841028	0.939	0.813	0.126
7045	gene3776	LOC4325088	1	-	38083402	38083561	38082372	38082691	38084868	38084979	7045	337	25	128	28	258	99	0.0002860908	0.0211500745	0.838	0.637	0.201
4412	gene15394	LOC4338006	5	-	5280523	5284976	5279400	5279531	5285101	5285167	4412	62	6	176	0	4552	99	0.0003134035	0.0229328193	0.183	1	-0.817
455	gene28485	LOC4349296	10	-	21440937	21441022	21440662	21440709	21441138	21441217	455	543	9	319	21	184	99	0.0003572341	0.0258760202	0.97	0.891	0.079
4315	gene25943	LOC4347149	9	+	16060734	16060811	16060219	16060294	16061076	16061165	4315	101	47	85	12	176	99	0.0003751163	0.0266512559	0.547	0.799	-0.252
7148	gene4320	LOC4325416	1	+	42178173	42178290	42177827	42178050	42179571	42179761	7148	335	7	260	23	216	99	0.0003753698	0.0266512559	0.956	0.838	0.118
2491	gene12012	LOC4334934	4	-	666473	666889	661159	663052	667456	667587	2491	453	26	225	34	515	99	0.000402824	0.0283201041	0.77	0.56	0.21
4366	gene23608	LOC4345166	8	+	11075714	11076172	11075445	11075564	11076742	11077068	4366	43	126	57	69	557	99	0.0004128861	0.0287456897	0.057	0.128	-0.071
4298	gene25943	LOC4347149	9	+	16066219	16066380	16065721	16065837	16070554	16070656	4298	366	77	319	31	260	99	0.0004243843	0.0292621125	0.644	0.797	-0.153
4558	gene31903	LOC9267586	12	+	12351302	12351539	12349442	12350951	12351913	12353615	4558	13	3	7	20	336	99	0.0004616674	0.0309403444	0.561	0.093	0.468
4559	gene31903	LOC9267586	12	+	12351302	12351543	12349442	12350951	12351913	12353615	4559	13	3	7	20	340	99	0.0004612442	0.0309403444	0.558	0.092	0.466
4830	gene5872	LOC4329229	2	+	14012348	14012732	14011194	14011369	14014498	14014769	4830	136	91	120	36	483	99	0.0004569658	0.0309403444	0.234	0.406	-0.172
5263	gene10141	LOC4333174	3	+	18031389	18033859	18027841	18028018	18036744	18036870	5263	930	121	675	48	2569	99	0.0004735524	0.0314430035	0.229	0.351	-0.122
4348	gene23075	LOC4344703	8	+	3362461	3362537	3361643	3361701	3365753	3365780	4348	66	26	202	187	175	99	0.0004938814	0.0324919599	0.589	0.379	0.21
6073	gene22577	LOC4344256	7	-	28470597	28470777	28470368	28470402	28471378	28471483	6073	106	219	76	288	279	99	0.0005047061	0.0329022517	0.147	0.086	0.061
692	gene7782	LOC4330991	2	-	33735128	33735478	33734386	33734883	33736810	33736906	692	780	36	735	11	449	99	0.0005220093	0.0337236831	0.827	0.936	-0.109
2725	gene16880	LOC4339312	5	+	25545638	25545722	25544279	25544930	25546127	25546672	2725	1	17	11	8	183	99	0.0005403457	0.0345966006	0.031	0.427	-0.396
3302	gene25672	LOC4346933	9	+	12894723	12894783	12894400	12894454	12894970	12895123	3302	18	7	2	12	159	99	0.000553186	0.0350703041	0.616	0.094	0.522
3886	gene11938	LOC4334858	3	-	36275260	36275407	36274898	36275090	36275654	36275783	3886	20	18	11	48	246	99	0.0005575254	0.0350703041	0.309	0.084	0.225
1039	gene17282	LOC4339667	5	-	28481373	28481391	28480920	28481281	28482555	28482918	1039	387	129	186	107	117	99	0.0006086238	0.0378878867	0.717	0.595	0.122
4303	gene25943	LOC4347149	9	+	16069537	16069609	16068900	16068972	16070554	16070656	4303	44	21	24	40	171	99	0.0006128845	0.0378878867	0.548	0.258	0.29
4411	gene15394	LOC4338006	5	-	5285101	5285167	5279400	5279531	5286614	5286790	4411	21	9	44	1	165	99	0.0006214334	0.0379792459	0.583	0.964	-0.381
5379	gene20913	LOC4342799	7	+	7719850	7719938	7719529	7719591	7720267	7720593	5379	5	44	15	20	187	99	0.0006249548	0.0379792459	0.057	0.284	-0.227
4424	gene12217	LOC4335067	4	+	4968863	4974104	4965325	4965778	4974571	4974705	4424	5048	32	1694	1	5340	99	0.0006429834	0.0387465061	0.745	0.969	-0.224
1681	gene23286	LOC4344881	8	+	5638846	5639846	5638138	5638454	5639939	5641165	1681	23	26	37	9	1099	99	0.0006798096	0.0400971742	0.074	0.27	-0.196
4423	gene12217	LOC4335067	4	+	4968841	4974104	4965325	4965778	4974571	4974705	4423	5189	32	1731	1	5362	99	0.0006712886	0.0400971742	0.75	0.97	-0.22
453	gene28485	LOC4349296	10	-	21443199	21443259	21442716	21442797	21443515	21443644	453	64	132	34	25	159	99	0.000682172	0.0400971742	0.232	0.459	-0.227
327	gene1601	LOC4325426	1	+	15975893	15976112	15975306	15975596	15976558	15976645	327	230	25	159	3	318	99	0.0007045679	0.0410768824	0.741	0.943	-0.202
3349	gene22722	LOC4344399	7	+	29617155	29617185	29616935	29617060	29617278	29617691	3349	244	124	135	33	129	99	0.000727167	0.0420525358	0.602	0.758	-0.156
4143	gene18096	LOC4340404	6	-	5028640	5028696	5027707	5027848	5028794	5029009	4143	75	38	18	30	155	99	0.0007967822	0.0457098024	0.558	0.277	0.281
3177	gene15576	LOC4338163	5	+	8001137	8001391	8000692	8001037	8002312	8002994	3177	10082	16	2133	16	353	99	0.0010160263	0.0573694862	0.994	0.974	0.02
6673	gene24507	LOC4345945	8	+	24689190	24689232	24688437	24688551	24690173	24690346	6673	11	209	16	78	141	99	0.0010146052	0.0573694862	0.036	0.126	-0.09
7142	gene16531	LOC4339018	5	-	22630838	22630891	22630262	22630592	22631075	22631153	7142	6	38	28	38	152	99	0.0010743651	0.0601896255	0.093	0.324	-0.231
290	gene27690	LOC9268744	10	+	14099995	14100197	14099291	14099402	14100385	14100498	290	11	70	38	74	301	99	0.0010879479	0.0604780967	0.049	0.144	-0.095
5271	gene60	LOC4326159	1	-	416911	417087	416265	416767	417509	417602	5271	9	212	23	154	275	99	0.0011867548	0.0654632221	0.015	0.051	-0.036
6019	gene28992	LOC4349733	11	-	1850360	1850655	1849779	1849917	1853427	1853753	6019	21	40	50	31	394	99	0.0013027371	0.0713124243	0.117	0.288	-0.171
894	gene22878	LOC9267177	8	-	1284546	1284695	1284376	1284463	1284774	1284866	894	80	6	48	17	248	99	0.0013365535	0.072609282	0.842	0.53	0.312
1068	gene8392	LOC4331548	3	+	2056059	2056127	2055442	2055953	2056227	2056658	1068	55	278	6	106	167	99	0.0014004344	0.0738420246	0.105	0.032	0.073
3530	gene31734	LOC4351897	12	-	8672587	8673648	8672270	8672493	8679144	8679520	3530	1004	9	558	18	1160	99	0.00137507	0.0738420246	0.905	0.726	0.179
5937	gene28068	LOC9266091	10	-	18154793	18154856	18154499	18154614	18155209	18155252	5937	98	14	84	1	162	99	0.0013993656	0.0738420246	0.811	0.981	-0.17
639	gene21500	LOC4343305	7	-	18722944	18722995	18722777	18722846	18723115	18723156	639	41	20	32	48	150	99	0.0013858589	0.0738420246	0.575	0.306	0.269
4422	gene12217	LOC4335067	4	+	4968578	4968757	4965325	4965778	4968841	4974104	4422	334	48	25	13	278	99	0.0014268731	0.0746869117	0.712	0.406	0.306
2403	gene25064	LOC9272124	9	-	1615050	1616070	1614864	1614954	1616799	1617509	2403	30	173	44	109	1119	99	0.0014704531	0.0764102861	0.015	0.034	-0.019
4363	gene5405	LOC9267718	2	+	7511201	7511412	7510593	7510748	7511547	7511782	4363	183	20	176	4	310	99	0.0014938741	0.0770688597	0.745	0.934	-0.189
3297	gene25672	LOC4346933	9	+	12894723	12894860	12894400	12894454	12894970	12895123	3297	18	7	3	12	236	99	0.0015840511	0.0811373585	0.519	0.095	0.424
452	gene28485	LOC4349296	10	-	21443199	21443259	21442716	21442797	21443508	21443648	452	52	138	19	15	159	99	0.0016271714	0.0827549352	0.19	0.441	-0.251
1507	gene31132	LOC4351384	12	-	1252541	1252598	1252200	1252439	1252896	1252983	1507	64	3	69	19	156	99	0.0016450483	0.0830749409	0.931	0.697	0.234
4116	gene14911	LOC4337571	5	+	418544	418595	418244	418449	418723	419516	4116	124	8	82	20	150	99	0.0016970427	0.0851013488	0.911	0.73	0.181
3582	gene17155	LOC4339554	5	+	27555749	27555834	27555550	27555667	27556360	27556452	3582	47	0	33	7	184	99	0.0017523343	0.0872638156	1	0.717	0.283
1058	gene23872	LOC107275885	8	+	17063347	17063413	17063015	17063260	17063677	17063743	1058	0	21	6	10	165	99	0.0018051101	0.0892720312	0	0.265	-0.265
6457	gene1584	LOC4325417	1	-	15675269	15675624	15673288	15673413	15676256	15676609	6457	623	0	506	8	454	99	0.0018367262	0.0902134493	1	0.932	0.068
4688	gene9565	LOC4332665	3	-	11529559	11529736	11529142	11529205	11530114	11530353	4688	21	95	74	144	276	99	0.001860261	0.0907478341	0.073	0.156	-0.083
4142	gene31768	LOC4351932	12	-	9398751	9398992	9397804	9398008	9400034	9400508	4142	537	20	740	8	340	99	0.0020625278	0.0995123356	0.887	0.964	-0.077
6458	gene8104	LOC4331270	2	-	35854096	35854174	35853512	35853936	35854332	35854744	6458	680	11	341	18	177	99	0.0020732792	0.0995123356	0.972	0.914	0.058
7932	gene12031	LOC9267153	4	+	940467	941783	937551	938130	941880	942910	7932	480	10	360	0	1415	99	0.0020815577	0.0995123356	0.771	1	-0.229
179	gene20059	LOC9266840	6	+	30590395	30590500	30589847	30589984	30591202	30591327	179	97	70	92	30	204	99	0.0021171659	0.0997589553	0.402	0.598	-0.196
3366	gene1036	LOC4327706	1	-	8398354	8398374	8397772	8398030	8398478	8398613	3366	20	288	5	296	119	99	0.002106966	0.0997589553	0.055	0.014	0.041
3412	gene28325	LOC4349154	10	+	20284116	20284162	20283708	20283765	20284359	20284439	3412	237	3	139	11	145	99	0.0021284507	0.0997589553	0.982	0.896	0.086
6237	gene16151	LOC4338648	5	-	18511306	18511396	18510323	18510571	18512080	18512182	6237	84	0	52	6	189	99	0.0021838577	0.1016911939	1	0.819	0.181
1438	gene31433	LOC9267893	12	-	3632820	3633098	3632309	3632588	3634351	3634495	1438	21	49	29	21	377	99	0.0023111363	0.1069236023	0.101	0.266	-0.165
3145	gene7075	LOC4330309	2	-	27670290	27670388	27669371	27669444	27670656	27670797	3145	169	18	37	14	197	99	0.0023281304	0.1070193766	0.825	0.57	0.255
6764	gene12485	LOC4335342	4	-	11323578	11323658	11321697	11321776	11324108	11324217	6764	57	8	96	1	179	99	0.0023434737	0.1070385362	0.798	0.982	-0.184
7047	gene3776	LOC4325088	1	-	38083250	38083561	38082372	38082691	38084868	38085543	7047	537	25	250	28	410	99	0.0023727401	0.1076893604	0.838	0.683	0.155
2617	gene32187	LOC4352286	12	-	19182140	19182515	19180666	19181447	19183061	19183183	2617	5025	7	2576	15	474	99	0.0024674584	0.1112839267	0.993	0.973	0.02
4330	gene25943	LOC4347149	9	+	16071199	16071248	16070983	16071054	16071334	16071435	4330	10	130	0	123	148	99	0.0026467196	0.1184941534	0.049	0	0.049
4627	gene32127	LOC9268254	12	+	18196678	18196770	18195796	18195864	18201154	18201581	4627	2	10	29	15	191	99	0.0026603763	0.1184941534	0.094	0.501	-0.407
557	gene2581	LOC4324108	1	+	28298956	28299017	28298339	28298413	28299656	28299980	557	64	8	64	0	160	99	0.0027162684	0.1202367935	0.832	1	-0.168
3227	gene30886	LOC4351178	11	+	28498473	28498530	28498279	28498365	28498847	28498976	3227	0	129	9	114	156	99	0.0027452438	0.120773885	0	0.048	-0.048
4885	gene3265	LOC4327625	1	+	33792325	33792417	33791015	33791568	33792567	33794100	4885	65	0	43	6	191	99	0.0028506758	0.1246475382	1	0.788	0.212
586	gene26420	LOC4347557	9	+	19986228	19986774	19981921	19982000	19987038	19987103	586	61	17	50	2	645	99	0.0028966651	0.1258908197	0.355	0.793	-0.438
3675	gene27331	LOC9266737	10	+	8661821	8661876	8660441	8660778	8662505	8664126	3675	30	34	9	37	154	99	0.0029167131	0.1259984933	0.362	0.135	0.227
3114	gene12288	LOC4335134	4	+	6518077	6518159	6517705	6517791	6518250	6518969	3114	219	5	262	23	181	99	0.0029392258	0.126210709	0.96	0.862	0.098
168	gene20605	LOC4342524	7	+	3867205	3867300	3866071	3867109	3867875	3868331	168	83	15	92	3	194	99	0.0030228145	0.1286554764	0.738	0.94	-0.202
449	gene7755	LOC4330968	2	-	33542423	33542620	33541855	33542247	33542734	33542860	449	115	3	51	9	296	99	0.0030499834	0.1286554764	0.928	0.655	0.273
7183	gene17050	LOC4339461	5	-	26818368	26818495	26816857	26817241	26818639	26818753	7183	114	31	93	55	226	99	0.0030337968	0.1286554764	0.617	0.426	0.191
4229	gene31217	LOC4351445	12	+	1756358	1756459	1755566	1755673	1756658	1757102	4229	30	31	11	39	200	99	0.0030749503	0.1289501089	0.324	0.123	0.201
857	gene15613	LOC4338191	5	+	8605767	8605880	8604850	8604946	8605976	8606054	857	456	5	157	9	212	99	0.0031011156	0.1292912803	0.977	0.891	0.086
3540	gene5006	LOC4328451	2	+	3998411	3998496	3998063	3998171	3998791	3999027	3540	172	9	144	0	184	99	0.0031479404	0.1304848608	0.911	1	-0.089
5743	gene23594	LOC4345157	8	+	10760060	10760503	10759824	10759962	10761008	10761225	5743	50	316	53	175	542	99	0.0031887537	0.1314169687	0.028	0.052	-0.024
3136	gene20994	LOC4342862	7	+	8967556	8967635	8967384	8967425	8967716	8967821	3136	3	0	1331	1	178	99	0.0033291709	0.1364199128	1	0.999	0.001
2444	gene5697	LOC4329067	2	-	11169917	11169997	11169392	11169443	11170462	11170563	2444	1136	24	346	0	179	99	0.0033957118	0.1383559615	0.963	1	-0.037
66	gene13328	LOC4336066	4	+	23104519	23104606	23104037	23104091	23104813	23105264	66	162	2507	165	1821	186	99	0.0035487108	0.143772911	0.033	0.046	-0.013
608	gene14351	LOC107280777	4	-	31672212	31672436	31671696	31671814	31673725	31674048	608	127	137	108	192	323	99	0.003705898	0.149297724	0.221	0.147	0.074
7633	gene20101	LOC4342117	6	-	30904106	30904156	30903014	30903222	30905437	30905500	7633	10	203	20	130	149	99	0.0037537172	0.1503793637	0.032	0.093	-0.061
6812	gene4334	LOC4325392	1	-	42268199	42268210	42267997	42268116	42268362	42268478	6812	9	6	0	8	110	99	0.0038229298	0.1523012755	0.574	0	0.574
2463	gene18454	LOC4340705	6	-	8756274	8756356	8755702	8755783	8756443	8756496	2463	35	7	40	0	181	99	0.0039480684	0.1561711809	0.732	1	-0.268
5766	gene18116	LOC4340424	6	-	5211247	5211485	5209450	5209800	5211867	5212326	5766	247	0	51	3	337	99	0.003963625	0.1561711809	1	0.833	0.167
895	gene22878	LOC9267177	8	-	1284559	1284695	1284376	1284463	1284774	1284866	895	120	6	88	17	235	99	0.0040333123	0.1580485375	0.894	0.686	0.208
724	gene21232	LOC4343066	7	-	14511978	14512238	14510478	14511071	14512442	14512551	724	52	51	38	13	359	99	0.0040971464	0.1596773726	0.219	0.446	-0.227
3116	gene12288	LOC4335134	4	+	6518077	6518189	6517705	6517791	6518250	6518969	3116	112	5	136	23	211	99	0.0041653426	0.161457687	0.913	0.735	0.178
4506	gene26601	LOC4347733	9	+	21337756	21337814	21337402	21337521	21337914	21337992	4506	1125	15	665	23	157	99	0.0042016699	0.1619901871	0.979	0.948	0.031
2550	gene24495	LOC4345935	8	-	24594588	24594766	24593884	24594161	24597407	24597553	2550	1303	7	514	11	277	99	0.0043858332	0.1681861492	0.985	0.944	0.041
5858	gene27165	LOC4348179	10	+	4671397	4671922	4671243	4671335	4672565	4674733	5858	1638	43	619	5	624	99	0.0044501743	0.1694918543	0.858	0.952	-0.094
7933	gene29878	LOC4350420	11	-	14392156	14392555	14390401	14390689	14392879	14392971	7933	1050	0	419	5	498	99	0.0044671539	0.1694918543	1	0.943	0.057
4421	gene12217	LOC4335067	4	+	4968581	4968757	4965325	4965778	4968841	4974117	4421	434	48	40	13	275	99	0.0047729447	0.180140981	0.765	0.526	0.239
1234	gene10311	LOC107278052	3	-	21460790	21461033	21460560	21460665	21461240	21461967	1234	1	6	5	0	342	99	0.0048023369	0.1803013522	0.046	1	-0.954
3889	gene23646	LOC4345198	8	-	11872219	11872573	11870851	11871192	11873296	11873411	3889	305	148	302	95	453	99	0.004856903	0.1814002673	0.311	0.41	-0.099
7890	gene5312	LOC4328727	2	-	6510276	6510383	6508871	6509384	6511641	6512170	7890	516	58	1139	76	206	99	0.0048984416	0.1820037538	0.81	0.878	-0.068
1441	gene16047	LOC4338552	5	+	17451855	17452045	17451333	17451375	17452489	17452523	1441	85	53	70	85	289	99	0.0049958395	0.1846658009	0.355	0.22	0.135
3698	gene681	LOC4327327	1	+	5226501	5226863	5225154	5225203	5226979	5227128	3698	11	7	15	0	461	99	0.005085627	0.1870206722	0.252	1	-0.748
4235	gene1969	LOC4326304	1	+	21993882	21994282	21992817	21993789	21995580	21997047	4235	996	0	425	5	499	99	0.0051251975	0.1875142428	1	0.944	0.056
6943	gene29936	LOC4350473	11	+	15707751	15707831	15706818	15707079	15713069	15713215	6943	21	169	18	52	179	99	0.0052275106	0.1902866926	0.064	0.161	-0.097
2656	gene7406	LOC4330633	2	-	30548780	30548864	30548476	30548571	30549275	30549562	2656	118	0	117	7	183	99	0.0053097769	0.1923051015	1	0.9	0.1
6362	gene17436	LOC4339803	5	-	29575605	29575766	29575226	29575355	29575855	29576017	6362	18	120	21	51	260	99	0.0056055446	0.2019967865	0.054	0.136	-0.082
2914	gene9948	LOC4333004	3	+	15468576	15468608	15467835	15468077	15468927	15469040	2914	97	37	202	141	131	99	0.0056814186	0.2037072648	0.665	0.52	0.145
1115	gene14452	LOC4337147	4	-	32388382	32388473	32388002	32388050	32390845	32392479	1115	20	0	25	9	190	99	0.0059189526	0.2101228172	1	0.591	0.409
2721	gene32048	LOC9267037	12	+	16099758	16100032	16099511	16099662	16100120	16100223	2721	323	19	229	3	373	99	0.0059161148	0.2101228172	0.819	0.953	-0.134
2002	gene7051	LOC4330285	2	+	27370277	27370365	27369110	27369459	27371473	27371788	2002	300	161	209	71	187	99	0.0061890662	0.2186295258	0.497	0.609	-0.112
1802	gene22963	LOC4344620	8	+	2078064	2079298	2077290	2077603	2079869	2079935	1802	1026	12	757	1	1333	99	0.0064356021	0.2248550069	0.864	0.983	-0.119
2032	gene6358	LOC4329650	2	-	20931882	20932195	20931225	20931599	20932585	20932769	2032	6	70	16	49	412	99	0.0065036333	0.2248550069	0.02	0.073	-0.053
2478	gene15163	LOC4337807	5	-	2750821	2750873	2749086	2749931	2751590	2751838	2478	18	0	6	4	151	99	0.0065220808	0.2248550069	1	0.496	0.504
2773	gene10251	LOC4333284	3	-	20669561	20669651	20666023	20666881	20669792	20670856	2773	6	1	1	7	189	99	0.006418895	0.2248550069	0.759	0.07	0.689
2881	gene26169	LOC4347359	9	+	18209459	18209666	18208623	18208875	18211984	18212111	2881	358	0	140	4	306	99	0.0065158526	0.2248550069	1	0.919	0.081
1485	gene541	LOC4326221	1	-	3923209	3923296	3921763	3921899	3923462	3923516	1485	6	2	1	9	186	99	0.0066866104	0.2294243227	0.615	0.056	0.559
7697	gene22952	LOC4344607	8	-	2002756	2002974	2002130	2002189	2003196	2003310	7697	30	5	48	0	317	99	0.0067875045	0.2317771196	0.652	1	-0.348
2730	gene29672	LOC9271452	11	+	9628242	9628320	9627208	9627684	9628572	9628928	2730	361	154	249	68	177	99	0.0070416893	0.2381884612	0.567	0.672	-0.105
6080	gene23294	LOC9266434	8	+	5691841	5691975	5691688	5691771	5692117	5692189	6080	226	0	183	6	233	99	0.0070152684	0.2381884612	1	0.928	0.072
2317	gene830	LOC4324650	1	-	6626224	6626318	6624498	6625519	6628370	6629173	2317	4	265	8	100	193	99	0.007098723	0.238990341	0.008	0.039	-0.031
1455	gene2724	LOC4327824	1	-	29488643	29488742	29488357	29488564	29490599	29490689	1455	384	243	642	304	198	99	0.0072139179	0.2417336685	0.441	0.514	-0.073
1800	gene22963	LOC4344620	8	+	2078937	2079298	2077233	2077603	2079869	2079935	1800	1058	12	769	1	460	99	0.0074096687	0.245121762	0.95	0.994	-0.044
5303	gene384	LOC4324503	1	-	2863743	2863974	2863529	2863624	2864430	2867422	5303	10	0	9	8	330	99	0.0074110502	0.245121762	1	0.252	0.748
569	gene13406	LOC4336145	4	-	23752382	23752492	23752196	23752266	23752575	23752743	569	112	707	54	206	209	99	0.0074175739	0.245121762	0.07	0.11	-0.04
3298	gene25672	LOC4346933	9	+	12894723	12894811	12894400	12894454	12894970	12895123	3298	31	7	11	12	187	99	0.0074725872	0.2458069844	0.701	0.327	0.374
6206	gene10196	LOC4333231	3	-	19198416	19199198	19198149	19198218	19199921	19199993	6206	110	81	81	104	881	99	0.0075781789	0.2470220537	0.132	0.08	0.052
6207	gene10196	LOC4333231	3	-	19198412	19199198	19198149	19198218	19199921	19199993	6207	110	81	81	104	885	99	0.0075784203	0.2470220537	0.132	0.08	0.052
4374	gene11386	LOC4334332	3	+	32534318	32534416	32533493	32533673	32534843	32534941	4374	173	0	218	8	197	99	0.0076142102	0.247065617	1	0.932	0.068
581	gene3854	LOC4324905	1	-	38662169	38662317	38661256	38661323	38663343	38663696	581	226	1	153	7	247	99	0.0076812829	0.2481192777	0.989	0.898	0.091
6871	gene32752	LOC4352787	12	-	26085491	26085938	26083122	26085353	26086455	26086954	6871	22	18	13	1	546	99	0.0077250205	0.2484131031	0.181	0.702	-0.521
4626	gene32127	LOC9268254	12	+	18196678	18196723	18195796	18195864	18201154	18201581	4626	4	10	34	15	144	99	0.0078000266	0.2493326507	0.216	0.609	-0.393
6389	gene27696	LOC4348598	10	+	14238374	14238457	14237765	14237928	14239220	14240240	6389	39	8	15	13	182	99	0.0078231553	0.2493326507	0.726	0.386	0.34
4578	gene13402	LOC9269478	4	-	23716496	23716528	23716294	23716397	23716679	23716897	4578	59	14	138	76	131	99	0.0078581762	0.2493406277	0.761	0.578	0.183
7773	gene16364	LOC4338859	5	-	20947049	20947576	20946732	20946957	20947761	20948060	7773	56	14	101	7	626	99	0.0080091629	0.2530119268	0.387	0.695	-0.308
964	gene23814	LOC4345351	8	-	15985601	15985849	15981611	15983553	15987482	15987539	964	2970	0	684	3	347	99	0.0081055142	0.2549326422	1	0.985	0.015
6128	gene24839	LOC4346230	8	-	27395395	27395443	27393177	27394288	27395872	27396116	6128	0	35	5	23	147	99	0.0081497084	0.2552033151	0	0.128	-0.128
4083	gene11122	LOC9266678	3	+	30504835	30504953	30502540	30504539	30505664	30505814	4083	30	9	47	2	217	99	0.008221032	0.2563174809	0.603	0.915	-0.312
5821	gene17823	LOC4340167	6	-	2778347	2778434	2776362	2776463	2779017	2779148	5821	218	5	11	3	186	99	0.0082911692	0.2573851701	0.959	0.661	0.298
1520	gene13882	LOC4336599	4	-	27636122	27636386	27635014	27635515	27637186	27637252	1520	127	9	132	1	363	99	0.0085239753	0.2620192842	0.794	0.973	-0.179
4200	gene24767	LOC9267708	8	+	26855817	26855880	26854854	26854886	26856294	26856616	4200	31	4	114	1	162	99	0.0085837151	0.2620192842	0.826	0.986	-0.16
448	gene7755	LOC4330968	2	-	33543345	33543577	33542964	33543075	33544792	33544881	448	1633	1	1526	12	331	99	0.0085786021	0.2620192842	0.998	0.974	0.024
6989	gene5432	LOC4328840	2	-	7849730	7849820	7849463	7849550	7851921	7852197	6989	35	67	26	19	189	99	0.0086182092	0.2620192842	0.215	0.418	-0.203
7903	gene18893	LOC4341060	6	-	16480816	16480888	16479754	16479835	16481024	16481762	7903	12	0	0	2	171	99	0.008623142	0.2620192842	1	0	1
6869	gene32752	LOC4352787	12	-	26085850	26085938	26083122	26085353	26086455	26086952	6869	5	18	5	1	187	99	0.0086835133	0.2627403955	0.128	0.726	-0.598
2323	gene7706	LOC4330928	2	-	33126282	33126373	33125959	33126138	33127149	33127650	2323	970	16	417	0	190	99	0.0089613468	0.2700076371	0.969	1	-0.031
6925	gene31041	LOC4351311	12	-	700513	701819	698965	699614	704040	705242	6925	13390	1	3289	3	1405	99	0.0090246155	0.2707762264	0.999	0.987	0.012
1512	gene13565	LOC4336294	4	+	24915364	24915447	24915044	24915285	24916225	24916375	1512	29	1183	99	2351	182	99	0.0092035532	0.2749944988	0.013	0.022	-0.009
5204	gene31822	LOC4351978	12	-	10442505	10442565	10441421	10441466	10443164	10443245	5204	31	0	28	6	159	99	0.0092878034	0.2763603229	1	0.744	0.256
1481	gene19816	LOC4341880	6	+	28562042	28562119	28561776	28561851	28562572	28562822	1481	52	7	44	0	176	99	0.0094740553	0.280202181	0.807	1	-0.193
5387	gene4450	LOC4326408	1	+	43044984	43045018	43044780	43044812	43045327	43045395	5387	1	3	9	0	133	99	0.009534142	0.280202181	0.199	1	-0.801
7705	gene2240	LOC4326619	1	-	24637806	24637861	24635894	24635957	24637999	24638209	7705	42	12	16	16	154	99	0.0095161177	0.280202181	0.692	0.391	0.301
359	gene3010	LOC4325136	1	-	31685616	31685711	31685082	31685147	31685925	31686097	359	6	48	13	26	194	99	0.0099940073	0.2913293758	0.06	0.203	-0.143
5295	gene12554	LOC9269666	4	+	12666514	12666561	12665748	12665833	12668217	12668600	5295	55	0	17	3	146	99	0.0099762282	0.2913293758	1	0.793	0.207
1636	gene14681	LOC4337360	4	-	34246141	34246255	34245969	34246057	34246560	34246676	1636	1645	32	780	5	213	99	0.0100971985	0.2931457901	0.96	0.986	-0.026
3523	gene31734	LOC4351897	12	-	8672587	8672665	8672270	8672422	8679144	8679518	3523	11	20	17	7	177	99	0.0101559566	0.2936627609	0.235	0.576	-0.341
7389	gene13783	LOC107275790	4	+	26698964	26699175	26698785	26698850	26699849	26700535	7389	114	6	111	0	310	99	0.0102887136	0.295121461	0.859	1	-0.141
7772	gene16364	LOC4338859	5	-	20947049	20947327	20946732	20946957	20947761	20948060	7772	66	14	113	7	377	99	0.0102532988	0.295121461	0.553	0.809	-0.256
5983	gene30736	LOC9269896	11	-	26535675	26535762	26535329	26535597	26536819	26537155	5983	26	75	36	46	186	99	0.0103942483	0.2957823607	0.156	0.294	-0.138
7618	gene848	LOC107281996	1	-	6761745	6761908	6761035	6761086	6763470	6763919	7618	241	19	58	0	262	99	0.0103797476	0.2957823607	0.827	1	-0.173
1027	gene2378	LOC107277958	1	-	26117151	26117429	26115288	26116467	26117607	26117702	1027	210	0	116	4	377	99	0.0106241187	0.2987668831	1	0.884	0.116
2480	gene15163	LOC4337807	5	-	2751436	2751498	2749086	2749931	2751590	2751838	2480	37	0	19	4	161	99	0.010571003	0.2987668831	1	0.745	0.255
513	gene13956	LOC9266400	4	-	28230518	28230602	28229639	28229708	28230738	28230782	513	70	1	90	11	183	99	0.0106055923	0.2987668831	0.974	0.816	0.158
4477	gene9056	LOC9272592	3	-	7143283	7143519	7141730	7141830	7146426	7147037	4477	36	8	45	1	335	99	0.0106691484	0.2988611852	0.571	0.93	-0.359
1428	gene26839	LOC4347932	9	+	22935788	22936251	22934977	22935193	22936769	22936836	1428	248	199	358	390	562	99	0.0109756353	0.3062501204	0.18	0.139	0.041
4290	gene23348	LOC4344943	8	+	6322904	6323123	6322439	6322527	6323415	6324376	4290	16	19	21	6	318	99	0.0110493625	0.3071123188	0.208	0.521	-0.313
1992	gene3734	LOC4324939	1	+	37764794	37765184	37764058	37764148	37765621	37765689	1992	34	41	44	22	489	99	0.0112582763	0.3117108094	0.144	0.288	-0.144
4283	gene24184	LOC4345664	8	-	21175031	21175130	21174354	21174492	21175367	21175449	4283	19	131	41	133	198	99	0.0113576726	0.313253346	0.068	0.134	-0.066
3048	gene23254	LOC9269926	8	+	5396776	5397020	5396190	5396380	5397240	5397860	3048	138	9	133	1	343	99	0.0114956638	0.3146389513	0.816	0.975	-0.159
7222	gene28524	LOC4349333	10	-	21709626	21709726	21709064	21709546	21710859	21711014	7222	15	0	68	23	199	99	0.011465968	0.3146389513	1	0.595	0.405
3535	gene31734	LOC4351897	12	-	8677900	8677985	8672270	8673648	8679144	8679518	3535	55	199	16	122	184	99	0.0116069815	0.3152790327	0.129	0.066	0.063
6672	gene24507	LOC4345945	8	+	24689190	24689232	24688437	24688551	24689643	24689814	6672	15	50	24	29	141	99	0.0115720794	0.3152790327	0.174	0.368	-0.194
6461	gene25941	LOC4347145	9	-	16032180	16032282	16031525	16031938	16034334	16034440	6461	69	0	56	5	201	99	0.0116605194	0.3155380553	1	0.847	0.153
1231	gene10311	LOC107278052	3	-	21460790	21461107	21460560	21460665	21461240	21461967	1231	7	6	10	0	416	99	0.0117221123	0.3160122828	0.217	1	-0.783
3696	gene681	LOC4327327	1	+	5226501	5226852	5225154	5225203	5226979	5227128	3696	9	7	10	0	450	99	0.0119041271	0.3197172105	0.22	1	-0.78
5868	gene7045	LOC4330280	2	+	27316440	27316508	27315963	27316240	27316689	27317050	5868	12	293	12	98	167	99	0.0120557831	0.3225821677	0.024	0.068	-0.044
3367	gene2693	LOC4324255	1	-	29244121	29244473	29240070	29240619	29246496	29246589	3367	1467	4	1633	16	451	99	0.012305566	0.3232352155	0.988	0.957	0.031
3844	gene500	LOC4327632	1	+	3610517	3610581	3610367	3610431	3610904	3610965	3844	28	18	38	7	163	99	0.012184596	0.3232352155	0.486	0.767	-0.281
3923	gene8183	LOC4331339	3	+	506573	507061	505758	506272	507262	507457	3923	3163	14	2223	1	587	99	0.0122389182	0.3232352155	0.974	0.997	-0.023
6195	gene2311	LOC107277431	1	-	25413261	25413323	25411920	25412119	25413435	25413992	6195	0	13	8	17	161	99	0.0122889515	0.3232352155	0	0.224	-0.224
7909	gene6869	LOC4330106	2	-	25672879	25675030	25671610	25672762	25676914	25677464	7909	341	158	173	118	2250	99	0.0122906282	0.3232352155	0.087	0.061	0.026
6678	gene27216	LOC4348217	10	+	5759569	5759855	5755430	5755530	5760634	5762883	6678	23	0	6	3	385	99	0.0124770426	0.326543331	1	0.34	0.66
1396	gene3245	LOC4324135	1	+	33642286	33642451	33641732	33642185	33643057	33643537	1396	5	27	5	3	264	99	0.0130452553	0.3354715944	0.065	0.385	-0.32
2548	gene29760	LOC9266258	11	-	11738074	11738166	11737568	11737719	11738569	11739409	2548	24	79	42	65	191	99	0.0129701289	0.3354715944	0.136	0.251	-0.115
2746	gene20147	LOC4342161	6	-	31223432	31223514	31221245	31221307	31223993	31224088	2746	68	1	40	6	181	99	0.0130897308	0.3354715944	0.974	0.785	0.189
3628	gene2640	LOC4323895	1	+	28773551	28773606	28768850	28769242	28774263	28774439	3628	33	1	32	9	154	99	0.0129879648	0.3354715944	0.955	0.696	0.259
4280	gene22467	LOC4344161	7	-	27703299	27703389	27702889	27702955	27703788	27704016	4280	131	6	209	1	189	99	0.0131456586	0.3354715944	0.92	0.991	-0.071
4521	gene12396	LOC9272732	4	+	8593015	8593099	8592181	8592269	8593287	8593413	4521	35	13	53	5	183	99	0.0128907587	0.3354715944	0.593	0.852	-0.259
6811	gene4334	LOC4325392	1	-	42268199	42268244	42267997	42268116	42268362	42268448	6811	65	6	19	8	144	99	0.0131347099	0.3354715944	0.882	0.62	0.262
2930	gene4502	LOC4327988	2	+	125849	125920	125378	125452	126815	127136	2930	200	1	380	14	170	99	0.0132369459	0.336603329	0.991	0.941	0.05
3371	gene18826	LOC4341001	6	-	14910668	14910924	14908189	14910495	14911475	14911526	3371	58	7	78	1	355	99	0.0134895186	0.3418139141	0.698	0.956	-0.258
6556	gene3493	LOC4327411	1	-	35725231	35725949	35725058	35725139	35726219	35726679	6556	44	12	42	2	817	99	0.0135585607	0.3423536589	0.308	0.718	-0.41
180	gene20059	LOC9266840	6	+	30590398	30590500	30589765	30589984	30591202	30591327	180	147	70	116	30	201	99	0.0137151065	0.3438847163	0.508	0.656	-0.148
637	gene4978	LOC4328429	2	+	3703513	3703522	3703040	3703369	3703605	3705353	637	18	20	3	17	108	99	0.0136836972	0.3438847163	0.452	0.139	0.313
6524	gene11359	LOC107280465	3	-	32334084	32334184	32333515	32333686	32335016	32335569	6524	2	19	7	8	199	99	0.0137705742	0.3440724314	0.05	0.303	-0.253
2189	gene7196	LOC4330433	2	-	28817660	28818210	28815554	28817359	28818493	28818718	2189	28	38	31	16	649	99	0.0138341391	0.3444604576	0.101	0.228	-0.127
2358	gene1889	LOC9269668	1	-	20791276	20791392	20789577	20789604	20791477	20792301	2358	85	0	32	3	215	99	0.0139554374	0.3450842805	1	0.831	0.169
5225	gene26499	LOC4347640	9	+	20623182	20623362	20621252	20621332	20625286	20625432	5225	44	25	11	19	279	99	0.0139277473	0.3450842805	0.384	0.17	0.214
4324	gene25943	LOC4347149	9	+	16069046	16069118	16068900	16068972	16070554	16070656	4324	69	21	60	40	171	99	0.0141658928	0.3490845953	0.655	0.465	0.19
4889	gene26645	LOC9269322	9	+	21672857	21672960	21672349	21672531	21673038	21673370	4889	11	0	9	6	202	99	0.0143021821	0.3500373653	1	0.424	0.576
5065	gene11765	LOC4334695	3	+	35089141	35089221	35084615	35088400	35089555	35090056	5065	5	62	16	56	179	99	0.0142719904	0.3500373653	0.043	0.136	-0.093
5592	gene9023	LOC4332146	3	+	6906806	6906909	6906639	6906724	6907020	6907411	5592	8	20	7	74	202	99	0.0144452639	0.3523366917	0.164	0.044	0.12
3328	gene26817	LOC4347915	9	+	22779908	22780088	22779426	22779615	22780705	22780890	3328	15	9	23	2	279	99	0.014518612	0.3529253108	0.372	0.803	-0.431
3066	gene357	LOC4324515	1	-	2700320	2700359	2699028	2700020	2700467	2701641	3066	4	4	10	0	138	99	0.0149328506	0.3617314957	0.418	1	-0.582
4287	gene23588	LOC9266768	8	-	10623673	10623813	10623440	10623594	10623906	10624017	4287	67	4	88	19	239	99	0.0149817674	0.3617314957	0.874	0.657	0.217
1283	gene27186	LOC4348191	10	+	4967907	4968006	4967230	4967318	4968302	4968383	1283	277	42	312	25	198	99	0.015298841	0.3620725708	0.767	0.862	-0.095
182	gene20827	LOC4342717	7	-	6224085	6224580	6222584	6223008	6225087	6225241	182	118	28	82	39	594	99	0.0150919543	0.3620725708	0.413	0.259	0.154
3220	gene30229	LOC9270219	11	+	20399746	20399897	20398198	20399627	20401283	20401815	3220	88	79	113	59	250	99	0.015154536	0.3620725708	0.306	0.431	-0.125
5982	gene3188	LOC4327848	1	-	33155933	33156647	33155556	33155687	33158115	33158324	5982	722	37	828	22	813	99	0.015225212	0.3620725708	0.704	0.821	-0.117
7472	gene17758	LOC4340100	6	-	2363571	2363634	2362766	2362862	2363766	2363823	7472	0	27	6	29	162	99	0.0151252474	0.3620725708	0	0.112	-0.112
852	gene1019	LOC4327224	1	-	8259954	8260108	8259307	8259457	8260446	8260595	852	58	6	51	0	253	99	0.0152488374	0.3620725708	0.791	1	-0.209
3957	gene11034	LOC9272535	3	-	29753100	29753182	29750146	29750464	29754426	29754517	3957	4	4	10	0	181	99	0.0154174035	0.3624859022	0.354	1	-0.646
6238	gene3315	LOC4327552	1	-	34183803	34184085	34183499	34183630	34184153	34184228	6238	106	643	60	234	381	99	0.0154042457	0.3624859022	0.041	0.062	-0.021
4723	gene25111	LOC4346453	9	-	2397114	2397458	2396714	2397017	2397554	2401651	4723	86	16	126	8	443	99	0.0161675419	0.3788805325	0.546	0.779	-0.233
5967	gene12492	LOC4335348	4	+	11451498	11451594	11450567	11451033	11452158	11455774	5967	244	28	146	6	195	99	0.0164043813	0.3831785623	0.816	0.925	-0.109
2690	gene30524	LOC9270328	11	+	23858852	23859274	23853677	23853859	23859426	23859729	2690	541	0	563	6	521	99	0.0166695197	0.3881075514	1	0.947	0.053
3992	gene5640	LOC4329020	2	+	10376730	10376869	10376198	10376403	10377032	10377156	3992	1	76	9	83	238	99	0.017187142	0.3965060379	0.005	0.043	-0.038
6254	gene23602	LOC4345161	8	+	10907032	10907338	10904070	10904166	10908845	10909638	6254	11	2	1	4	405	99	0.0171857531	0.3965060379	0.573	0.058	0.515
7816	gene29597	LOC4350213	11	-	8168735	8168787	8165890	8166577	8168856	8169200	7816	52	521	10	221	151	99	0.0171961202	0.3965060379	0.061	0.029	0.032
3875	gene27485	LOC4348438	10	-	10994431	10994727	10993379	10993511	10994814	10995881	3875	12	7	25	2	395	99	0.0173546807	0.3988795353	0.301	0.758	-0.457
3635	gene32150	LOC9267311	12	+	18722970	18723032	18721517	18721969	18724349	18724651	3635	55	18	84	10	161	99	0.0177600402	0.403029266	0.653	0.838	-0.185
3646	gene1312	LOC9266030	1	+	11672905	11673173	11672469	11672807	11676968	11679033	3646	2	113	6	44	367	99	0.017634697	0.403029266	0.005	0.035	-0.03
6809	gene4334	LOC4325392	1	-	42268203	42268244	42268010	42268116	42268362	42268466	6809	83	6	27	8	140	99	0.017726677	0.403029266	0.907	0.705	0.202
963	gene23814	LOC4345351	8	-	15985601	15985849	15982189	15984606	15987482	15987539	963	3512	2	825	3	347	99	0.0177257036	0.403029266	0.998	0.987	0.011
1884	gene27169	LOC4348181	10	+	4746293	4746443	4745910	4745996	4746686	4746924	1884	14	14	24	6	249	99	0.017975457	0.4034572512	0.284	0.614	-0.33
3702	gene13567	LOC4336296	4	+	24932796	24932852	24932586	24932631	24932956	24933106	3702	103	0	67	4	155	99	0.0180602116	0.4034572512	1	0.915	0.085
4609	gene4359	LOC4324549	1	-	42414987	42415109	42414772	42414894	42415485	42415606	4609	292	3	197	9	221	99	0.017848414	0.4034572512	0.978	0.907	0.071
5202	gene31822	LOC4351978	12	-	10442505	10442568	10441421	10441466	10443164	10443245	5202	14	0	14	6	162	99	0.0180344695	0.4034572512	1	0.588	0.412
5456	gene28731	LOC4349525	11	-	1973	2728	1703	1756	3889	3945	5456	422	71	169	47	854	99	0.0180563255	0.4034572512	0.408	0.294	0.114
4724	gene25111	LOC4346453	9	-	2397114	2397319	2396714	2397017	2397554	2401651	4724	82	16	118	8	304	99	0.0183407451	0.4056998663	0.625	0.828	-0.203
5991	gene27505	LOC4348452	10	+	11301070	11301313	11300710	11300859	11301816	11303636	5991	9	10	13	2	342	99	0.0184434746	0.4056998663	0.207	0.653	-0.446
6800	gene10176	LOC4333210	3	+	18588461	18588564	18580065	18580106	18598158	18598621	6800	11	91	16	48	202	99	0.0183167167	0.4056998663	0.056	0.14	-0.084
6852	gene3111	LOC4325601	1	+	32475979	32476018	32475044	32475180	32476130	32476619	6852	27	330	66	464	138	99	0.0182903422	0.4056998663	0.055	0.093	-0.038
7418	gene10794	LOC4333761	3	-	27433961	27434042	27431848	27432572	27434335	27434441	7418	12	11	12	39	180	99	0.0184108062	0.4056998663	0.375	0.145	0.23
2708	gene4234	LOC4326058	1	+	41471765	41471840	41471526	41471687	41472089	41472584	2708	296	2	257	9	174	99	0.0188351441	0.4130483747	0.988	0.942	0.046
3711	gene31321	LOC4351525	12	-	2597819	2597914	2597493	2597572	2598034	2598148	3711	3677	6	1226	14	194	99	0.0189020582	0.4132520105	0.997	0.978	0.019
3241	gene26315	LOC4347467	9	+	19266454	19266500	19265983	19266207	19267174	19267595	3241	181	0	225	7	145	99	0.0191962334	0.4184078712	1	0.956	0.044
4157	gene3665	LOC4324736	1	+	37270954	37272021	37269727	37270225	37272542	37272747	4157	9842	6	3342	8	1166	99	0.0194722865	0.4231386858	0.993	0.973	0.02
7871	gene26727	LOC4347843	9	+	22229955	22230066	22228613	22228829	22235285	22235386	7871	60	1	12	3	210	99	0.0198642994	0.4303531444	0.966	0.653	0.313
5455	gene28731	LOC4349525	11	-	1973	2626	1703	1756	3889	3945	5455	366	71	147	47	752	99	0.0203217491	0.437619408	0.404	0.292	0.112
873	gene5344	LOC4328758	2	-	6785714	6785884	6784300	6785239	6785961	6786064	873	1209	17	1219	6	269	99	0.020264103	0.437619408	0.963	0.987	-0.024
7197	gene14566	LOC4337254	4	+	33419548	33419620	33418457	33418818	33419717	33421157	7197	228	14	210	28	171	99	0.0203942018	0.4378647331	0.904	0.813	0.091
2199	gene485	LOC4325188	1	-	3483548	3483631	3481506	3481645	3484452	3484583	2199	1	48	9	56	182	99	0.020548154	0.4398531711	0.011	0.08	-0.069
971	gene23814	LOC4345351	8	-	15983664	15984606	15981611	15983553	15987482	15987539	971	1964	0	530	3	1041	99	0.0206913213	0.4415995979	1	0.944	0.056
1596	gene19833	LOC4341897	6	+	28700588	28700711	28699780	28699943	28701181	28701286	1596	124	703	80	313	222	99	0.0211615398	0.4450129084	0.073	0.102	-0.029
289	gene27690	LOC9268744	10	+	14099995	14100049	14099291	14099402	14100385	14100498	289	5	70	17	74	153	99	0.0210436148	0.4450129084	0.044	0.129	-0.085
5495	gene21993	LOC4343737	7	+	23674658	23674767	23673049	23673536	23676133	23676387	5495	254	14	206	25	208	99	0.0209630623	0.4450129084	0.896	0.797	0.099
5741	gene23650	LOC4345203	8	-	11986067	11986166	11984647	11985185	11986673	11986896	5741	14	6	27	40	198	99	0.0210081414	0.4450129084	0.538	0.252	0.286
850	gene1019	LOC4327224	1	-	8259719	8260108	8259307	8259457	8260446	8260595	850	144	6	108	0	488	99	0.0211319899	0.4450129084	0.83	1	-0.17
1289	gene25942	LOC4347147	9	-	16040351	16040444	16039704	16039770	16041934	16042061	1289	57	6	33	12	192	99	0.0214902532	0.4453948148	0.83	0.586	0.244
1402	gene907	LOC4325894	1	+	7288661	7288726	7288194	7288252	7288861	7289003	1402	8	52	14	29	164	99	0.0212782459	0.4453948148	0.085	0.226	-0.141
2472	gene15163	LOC4337807	5	-	2750821	2751498	2749858	2749931	2751590	2751838	2472	185	0	141	4	776	99	0.0213503981	0.4453948148	1	0.818	0.182
5470	gene4516	LOC107276190	2	+	204263	204305	203874	203916	204436	204940	5470	56	0	73	6	141	99	0.0213827237	0.4453948148	1	0.895	0.105
7619	gene848	LOC107281996	1	-	6761153	6761908	6761035	6761086	6763470	6763919	7619	1562	19	294	0	854	99	0.0214588301	0.4453948148	0.905	1	-0.095
7312	gene1085	LOC4325126	1	+	8897077	8897130	8896898	8896992	8897920	8898005	7312	112	0	107	5	152	99	0.0218311052	0.4511552037	1	0.933	0.067
5302	gene384	LOC4324503	1	-	2863743	2863834	2863496	2863624	2864430	2867422	5302	7	0	9	8	190	99	0.0223213894	0.4599617334	1	0.37	0.63
1773	gene4230	LOC9269629	1	+	41440791	41440866	41440552	41440713	41441115	41441610	1773	271	8	348	2	174	99	0.0225759295	0.4621827991	0.951	0.99	-0.039
197	gene22210	LOC4343924	7	+	25571050	25571254	25569276	25569407	25571338	25572080	197	19	5	21	0	303	99	0.0226440165	0.4621827991	0.554	1	-0.446
4053	gene32838	LOC4352860	12	-	27000669	27000730	27000346	27000410	27001422	27001705	4053	79	0	37	3	160	99	0.0226785694	0.4621827991	1	0.884	0.116
7083	gene9742	LOC9271082	3	-	13123265	13123376	13122585	13123155	13123572	13124602	7083	26	258	18	82	210	99	0.0226869816	0.4621827991	0.045	0.094	-0.049
6381	gene27696	LOC4348598	10	+	14240453	14240569	14240174	14240240	14252973	14253624	6381	4	38	4	5	215	99	0.0232275108	0.4718540509	0.046	0.269	-0.223
319	gene1362	LOC9271854	1	+	12394216	12395174	12393832	12394092	12395270	12396832	319	85	8	82	1	1057	99	0.0232948526	0.4718852766	0.499	0.885	-0.386
3108	gene15605	LOC9267375	5	+	8498250	8498360	8497987	8498168	8499117	8500211	3108	15	9	15	1	209	99	0.0235020898	0.4747422148	0.441	0.877	-0.436
5782	gene15678	LOC4338246	5	-	10545438	10545718	10538260	10538506	10546487	10546650	5782	113	2	43	5	379	99	0.0236009113	0.4753992549	0.937	0.692	0.245
1522	gene15276	LOC4337906	5	+	3765610	3765817	3765060	3765276	3766088	3766184	1522	519	6	593	0	306	99	0.0237036435	0.4757397471	0.965	1	-0.035
4289	gene23348	LOC4344943	8	+	6322896	6323123	6322439	6322527	6323415	6324376	4289	19	19	21	6	326	99	0.0238168413	0.4757397471	0.233	0.515	-0.282
5344	gene1532	LOC4325725	1	+	14956633	14957089	14955698	14956020	14957274	14957356	5344	68	29	49	8	555	99	0.0237824086	0.4757397471	0.295	0.522	-0.227
672	gene28119	LOC107278477	10	+	18572264	18572939	18571900	18571974	18574039	18574199	672	25	0	30	6	774	99	0.0240140012	0.4783455624	1	0.39	0.61
1748	gene32354	LOC9269082	12	+	21595784	21595903	21595072	21595158	21596666	21596983	1748	20	4	28	0	218	99	0.0243223245	0.481929192	0.694	1	-0.306
5516	gene3966	LOC4324863	1	+	39578878	39578929	39577077	39578752	39579451	39579556	5516	4	22	0	30	150	99	0.0243283179	0.481929192	0.107	0	0.107
3624	gene21123	LOC9266059	7	+	11784177	11784258	11780187	11780287	11785325	11785420	3624	5	69	22	102	180	99	0.0245870994	0.4843793672	0.038	0.106	-0.068
4052	gene32838	LOC4352860	12	-	27000684	27000730	27000346	27000410	27001422	27001705	4052	57	0	28	3	145	99	0.0245409734	0.4843793672	1	0.864	0.136
4810	gene23189	LOC4344801	8	-	4533114	4533168	4532281	4532339	4533245	4533817	4810	17	28	9	43	153	99	0.0247735851	0.4867161052	0.282	0.119	0.163
5292	gene12554	LOC9269666	4	+	12665307	12665386	12665024	12665178	12665748	12665833	5292	69	2	26	5	178	99	0.0248853975	0.4875770086	0.95	0.743	0.207
287	gene5229	LOC4328658	2	-	5747129	5747245	5746096	5746178	5747611	5747740	287	121	6	77	12	215	99	0.025139622	0.4885534662	0.903	0.747	0.156
6037	gene32350	LOC9266439	12	+	21562220	21562289	21560887	21560984	21562516	21562558	6037	35	8	17	13	168	99	0.0251048063	0.4885534662	0.721	0.435	0.286
6481	gene10456	LOC4333453	3	-	23383167	23383283	23382291	23382917	23383761	23384101	6481	112	103	71	38	215	99	0.0251135822	0.4885534662	0.334	0.462	-0.128
5441	gene31765	LOC9269561	12	-	9309540	9309664	9308903	9308988	9309746	9309841	5441	125	34	109	14	223	99	0.0255327099	0.4940442498	0.62	0.776	-0.156
6210	gene25819	LOC4347046	9	+	14681722	14681830	14681395	14681484	14682308	14682442	6210	235	7	167	14	207	99	0.0255599521	0.4940442498	0.941	0.851	0.09
1310	gene4385	LOC9270353	1	-	42591636	42591843	42590883	42591339	42593610	42597456	1310	133	0	108	4	306	99	0.0257172496	0.4941781011	1	0.897	0.103
5990	gene27505	LOC4348452	10	+	11301070	11301313	11300710	11300859	11301882	11303636	5990	27	171	18	52	342	99	0.0257311873	0.4941781011	0.044	0.091	-0.047
7015	gene10612	LOC4333604	3	-	25523241	25523309	25523094	25523143	25523590	25523677	7015	549	2	147	4	167	99	0.0257736173	0.4941781011	0.994	0.956	0.038
1466	gene8598	LOC4331748	3	+	3667673	3667808	3664583	3665002	3667955	3669937	1466	2	55	5	21	234	99	0.026000215	0.4961262884	0.015	0.092	-0.077
6367	gene13470	LOC107277960	4	+	24169976	24170051	24169751	24169876	24170322	24170444	6367	5	6	3	25	174	99	0.0260135943	0.4961262884	0.322	0.064	0.258
4452	gene2673	LOC4326934	1	+	29113264	29113526	29112369	29112473	29113720	29114157	4452	47	6	65	1	361	99	0.0261180119	0.4967964554	0.682	0.947	-0.265
4332	gene25943	LOC4347149	9	+	16071234	16071248	16070983	16071054	16071334	16071435	4332	10	130	2	123	113	99	0.0262075371	0.4971805521	0.063	0.014	0.049
4130	gene15621	LOC4338198	5	-	8693076	8693135	8691182	8692993	8695912	8696063	4130	83	10	58	18	158	99	0.0263414262	0.4984020237	0.839	0.669	0.17
6308	gene1376	LOC4326973	1	-	12624574	12624600	12624432	12624501	12624738	12625291	6308	8	22	2	31	125	99	0.0265255232	0.5005645446	0.224	0.049	0.175
2969	gene26188	LOC4347377	9	+	18364998	18365130	18364562	18364675	18365316	18366608	2969	6	85	6	20	231	99	0.0268417611	0.503762542	0.029	0.114	-0.085
6863	gene7201	LOC4330438	2	-	28900538	28900631	28899766	28899861	28900790	28901038	6863	46	97	11	52	192	99	0.0268179168	0.503762542	0.196	0.098	0.098
6977	gene3783	LOC4325094	1	-	38135383	38135423	38135042	38135276	38137633	38137789	6977	8	147	0	93	139	99	0.0269759889	0.503762542	0.037	0	0.037
7706	gene2240	LOC4326619	1	-	24637806	24637864	24635894	24635957	24637999	24638209	7706	19	12	7	16	157	99	0.0269556166	0.503762542	0.5	0.216	0.284
4753	gene30954	LOC4351241	12	+	92276	92454	90317	90670	93062	93622	4753	16	11	36	7	277	99	0.0274981176	0.5115362896	0.342	0.648	-0.306
6614	gene4826	LOC4328284	2	+	2550486	2550550	2545929	2549840	2550767	2551242	6614	9	118	3	160	163	99	0.0275800173	0.5115362896	0.044	0.011	0.033
7962	gene8017	LOC4331200	2	+	35383591	35383922	35383332	35383386	35384009	35384205	7962	106	0	158	6	430	99	0.0276062675	0.5115362896	1	0.858	0.142
2017	gene31125	LOC4351381	12	-	1217264	1217297	1216711	1217027	1217393	1217463	2017	3	45	11	40	132	99	0.0278230659	0.5142247557	0.048	0.171	-0.123
6363	gene17436	LOC4339803	5	-	29575605	29575684	29575226	29575355	29575855	29576017	6363	4	120	7	51	178	99	0.0279677695	0.5155703728	0.018	0.071	-0.053
4540	gene7289	LOC4330525	2	-	29739059	29739191	29738564	29738782	29739447	29739534	4540	2	17	7	9	231	99	0.0283281142	0.5208741202	0.048	0.25	-0.202
2315	gene5939	LOC4329300	2	-	15468395	15468484	15467179	15467832	15468564	15468636	2315	49	0	26	3	188	99	0.0284881187	0.5224764685	1	0.82	0.18
3398	gene3705	LOC4325077	1	+	37555676	37555738	37555361	37555427	37555853	37555931	3398	9	37	1	30	161	99	0.0288344655	0.5262863934	0.13	0.02	0.11
3587	gene12518	LOC9270520	4	-	12035629	12035715	12034913	12035053	12037543	12037966	3587	58	17	53	5	185	99	0.0288426374	0.5262863934	0.646	0.85	-0.204
8060	gene18752	LOC4340940	6	+	13384486	13386704	13375387	13375917	13387377	13387478	8060	2819	0	48	1	2317	99	0.0289611022	0.527106761	1	0.672	0.328
2684	gene1827	LOC9270848	1	+	19875416	19875513	19874740	19875297	19875833	19875923	2684	109	7	70	13	196	99	0.0292973606	0.5297296037	0.887	0.731	0.156
2755	gene17986	LOC4340303	6	-	3951609	3951768	3950066	3950267	3951851	3952279	2755	13	39	7	63	258	99	0.0295060026	0.5297296037	0.113	0.041	0.072
4431	gene12478	LOC4335335	4	+	11239486	11239600	11236412	11237878	11242511	11242961	4431	3744	14	1090	11	213	99	0.0297700502	0.5297296037	0.992	0.979	0.013
6190	gene25086	LOC4346436	9	-	2010859	2011324	2010059	2010188	2013131	2013211	6190	322	9	142	11	564	99	0.0295410682	0.5297296037	0.863	0.694	0.169
6428	gene21360	LOC4343180	7	+	16655533	16655619	16654163	16654255	16656722	16656788	6428	11	0	13	6	185	99	0.0297547677	0.5297296037	1	0.537	0.463
6792	gene18652	LOC9269280	6	-	11992504	11992689	11989394	11989802	11992781	11993287	6792	3	0	8	19	284	99	0.0292416714	0.5297296037	1	0.128	0.872
7221	gene28524	LOC4349333	10	-	21709611	21709726	21709064	21709546	21710859	21711014	7221	9	0	51	23	214	99	0.0296230823	0.5297296037	1	0.506	0.494
7596	gene24198	LOC9269029	8	+	21356598	21356679	21355389	21355642	21357219	21357304	7596	162	200	144	125	180	99	0.0295123981	0.5297296037	0.308	0.388	-0.08
7663	gene8603	LOC4331754	3	+	3695988	3696087	3695261	3695311	3696405	3696738	7663	1	11	4	3	198	99	0.0296655607	0.5297296037	0.043	0.4	-0.357
7599	gene21608	LOC4343400	7	-	20088118	20088202	20087453	20087588	20088939	20089800	7599	15	136	32	142	183	99	0.029878034	0.5303351039	0.056	0.109	-0.053
1239	gene18968	LOC4341114	6	+	17612729	17612794	17612536	17612621	17613272	17613585	1239	12	0	8	4	164	99	0.030319695	0.5368457609	1	0.547	0.453
7530	gene1134	LOC4326270	1	-	9322660	9322736	9320831	9321613	9323053	9323352	7530	144	11	117	2	175	99	0.0305624474	0.5398111094	0.881	0.971	-0.09
7039	gene11332	LOC4334278	3	+	32109411	32109481	32108700	32108847	32109560	32109960	7039	2	8	12	7	169	99	0.0308627992	0.5437767401	0.128	0.501	-0.373
186	gene16062	LOC4338560	5	+	17599417	17599520	17599227	17599256	17599830	17599927	186	806	0	207	1	202	99	0.0314880874	0.5454132245	1	0.99	0.01
2153	gene20150	LOC4342164	7	+	38221	38268	36616	36732	40043	40287	2153	34	67	37	37	146	99	0.0310506606	0.5454132245	0.256	0.404	-0.148
2734	gene1311	LOC9270747	1	+	11665096	11665177	11664432	11664583	11665567	11665732	2734	9	40	18	29	180	99	0.031189146	0.5454132245	0.11	0.254	-0.144
2897	gene18674	LOC4340880	6	+	12321621	12321965	12320500	12320890	12322544	12322800	2897	17	7	36	3	443	99	0.0312918548	0.5454132245	0.352	0.728	-0.376
3955	gene11034	LOC9272535	3	-	29761540	29762077	29761032	29761081	29762612	29763106	3955	23	0	45	8	636	99	0.0313487113	0.5454132245	1	0.467	0.533
7762	gene3760	LOC4324775	1	+	37984497	37984625	37982694	37983374	37985281	37985721	7762	574	5	550	14	227	99	0.0314378109	0.5454132245	0.98	0.945	0.035
95	gene20906	LOC4342787	7	+	7548396	7548498	7547819	7547956	7549218	7550860	95	166	19	285	15	201	99	0.0312373187	0.5454132245	0.811	0.903	-0.092
3457	gene30301	LOC9267082	11	+	21203428	21203468	21203237	21203346	21204272	21204362	3457	50	4	57	0	139	99	0.0317565612	0.5487380726	0.899	1	-0.101
5187	gene23786	LOC107282077	8	+	15340202	15340308	15336858	15336994	15340754	15340826	5187	6	82	11	48	205	99	0.0319301987	0.5504121503	0.034	0.1	-0.066
5219	gene7487	LOC4330717	2	+	31291339	31291941	31290647	31290784	31298337	31298960	5219	1490	214	980	108	701	99	0.0327213367	0.5613509696	0.496	0.562	-0.066
609	gene14351	LOC107280777	4	-	31672212	31672305	31671701	31671814	31673725	31674048	609	41	137	33	192	192	99	0.0327043379	0.5613509696	0.134	0.081	0.053
5584	gene26239	LOC4347416	9	-	18691304	18691471	18690749	18690885	18692289	18694277	5584	1	30	7	28	266	99	0.0329747281	0.564347912	0.012	0.085	-0.073
2188	gene7196	LOC4330433	2	-	28817660	28818164	28815554	28817359	28818493	28818718	2188	26	38	26	16	603	99	0.033070654	0.5646420467	0.101	0.211	-0.11
4689	gene9565	LOC4332665	3	-	11529559	11529688	11529142	11529205	11530114	11530353	4689	16	95	47	144	228	99	0.033187792	0.5652960955	0.068	0.124	-0.056
3076	gene23202	LOC4344813	8	-	4611456	4611560	4610499	4610926	4611671	4611916	3076	23	264	45	293	203	99	0.0333712899	0.5670746924	0.041	0.07	-0.029
7641	gene31641	LOC9269121	12	-	6803831	6803913	6803313	6803408	6806454	6806969	7641	1125	0	416	3	181	99	0.03376639	0.5724321104	1	0.987	0.013
7439	gene16539	LOC4339024	5	+	22673810	22674044	22673320	22673401	22674283	22675031	7439	14	0	6	3	333	99	0.0338602147	0.5726688664	1	0.373	0.627
8076	gene21145	LOC4342991	7	-	12655217	12655322	12654771	12655129	12655708	12655795	8076	68	24	67	10	204	99	0.0339440862	0.5727365689	0.579	0.765	-0.186
1230	gene10311	LOC107278052	3	-	21460947	21461117	21460560	21460665	21461240	21461338	1230	6	6	6	0	269	99	0.0345762485	0.5741753854	0.269	1	-0.731
1944	gene17885	LOC4340220	6	-	3176304	3176379	3175773	3176060	3177021	3177337	1944	0	4	9	6	174	99	0.0357108105	0.5741753854	0	0.46	-0.46
2723	gene28624	LOC4349428	10	+	22465336	22465513	22464329	22464640	22465819	22465867	2723	35	12	48	5	276	99	0.0350216957	0.5741753854	0.511	0.775	-0.264
417	gene27120	LOC4348156	10	-	3899417	3899514	3898283	3898384	3899677	3900237	417	9	11	17	5	196	99	0.0356333699	0.5741753854	0.292	0.632	-0.34
4257	gene8824	LOC9271741	3	+	5310268	5310415	5309598	5309669	5310770	5310789	4257	6	2	26	0	246	99	0.0351086441	0.5741753854	0.547	1	-0.453
4316	gene25943	LOC4347149	9	+	16060734	16060811	16060219	16060294	16063654	16063996	4316	49	30	45	12	176	99	0.0348238248	0.5741753854	0.479	0.678	-0.199
4907	gene11861	LOC4334787	3	+	35742612	35743681	35741769	35741961	35744420	35747411	4907	17	0	3	2	1168	99	0.0355236821	0.5741753854	1	0.113	0.887
5685	gene28764	LOC4349551	11	-	263966	264034	263710	263845	264289	264529	5685	71	4	37	8	167	99	0.0348442171	0.5741753854	0.913	0.733	0.18
6147	gene11467	LOC4334419	3	+	33114820	33115306	33110749	33110811	33115402	33115646	6147	63	32	21	3	585	99	0.0342283437	0.5741753854	0.25	0.542	-0.292
6274	gene10218	LOC4333254	3	-	20183101	20183170	20182430	20182588	20183654	20183719	6274	97	0	55	3	168	99	0.0344495159	0.5741753854	1	0.915	0.085
6372	gene620	LOC4325661	1	-	4622468	4622519	4621683	4622379	4622721	4622803	6372	249	15	407	46	150	99	0.0346361441	0.5741753854	0.916	0.854	0.062
6508	gene31935	LOC9268358	12	-	13057697	13058002	13057167	13057215	13058294	13058670	6508	1	2	9	0	404	99	0.0347203963	0.5741753854	0.109	1	-0.891
6767	gene17420	LOC9268401	5	+	29462141	29462228	29461856	29461946	29462517	29464034	6767	93	24	89	10	186	99	0.0355113739	0.5741753854	0.673	0.826	-0.153
6864	gene7201	LOC4330438	2	-	28900538	28900631	28899766	28899864	28900790	28901038	6864	49	29	11	17	192	99	0.0342827479	0.5741753854	0.466	0.25	0.216
7114	gene21747	LOC107281475	7	-	21506305	21506383	21506037	21506130	21508514	21508578	7114	22	0	5	2	177	99	0.0351135892	0.5741753854	1	0.583	0.417
7319	gene10433	LOC4333429	3	+	22949220	22950042	22948183	22948365	22950239	22950752	7319	26	7	51	3	921	99	0.0347656624	0.5741753854	0.285	0.646	-0.361
734	gene21775	LOC4343535	7	-	21791224	21791260	21789722	21789800	21791624	21791792	734	132	9	169	3	135	99	0.0348972538	0.5741753854	0.915	0.976	-0.061
7765	gene16092	LOC4338589	5	-	17881321	17881398	17880778	17881187	17881998	17882257	7765	889	30	953	17	176	99	0.0355459222	0.5741753854	0.943	0.969	-0.026
8033	gene2839	LOC4323917	1	+	30357535	30357587	30353264	30353433	30357730	30358424	8033	1	21	7	19	151	99	0.0356945543	0.5741753854	0.03	0.195	-0.165
927	gene22317	LOC4344028	7	+	26400393	26401107	26400169	26400274	26401330	26401462	927	3	3	16	1	813	99	0.0355043505	0.5741753854	0.109	0.661	-0.552
928	gene22317	LOC4344028	7	+	26400379	26401107	26400169	26400274	26401330	26401462	928	3	3	16	1	827	99	0.035473147	0.5741753854	0.107	0.657	-0.55
4728	gene25111	LOC4346453	9	-	2397160	2397319	2396714	2397017	2397554	2401651	4728	66	16	86	8	258	99	0.0358729805	0.5742079091	0.613	0.805	-0.192
972	gene23814	LOC4345351	8	-	15983664	15984606	15981611	15983553	15985601	15985849	972	2511	0	673	3	1041	99	0.0358601053	0.5742079091	1	0.955	0.045
2855	gene24169	LOC4345651	8	+	21021498	21021574	21020737	21021413	21023056	21023107	2855	3	5	8	1	175	99	0.0363598844	0.5781302236	0.253	0.819	-0.566
5217	gene7487	LOC4330717	2	+	31291350	31291941	31290650	31290784	31298337	31298960	5217	1296	214	850	108	690	99	0.0362054945	0.5781302236	0.465	0.53	-0.065
6656	gene861	LOC4326736	1	+	6891497	6891523	6889341	6890227	6892678	6892843	6656	187	2	137	7	125	99	0.0363287532	0.5781302236	0.987	0.939	0.048
2436	gene31916	LOC9270269	12	-	12694652	12694764	12692755	12692812	12694841	12695295	2436	43	2	7	3	211	99	0.0366473669	0.5785175505	0.91	0.523	0.387
3518	gene31734	LOC4351897	12	-	8673334	8673648	8672270	8672481	8679144	8679518	3518	838	4	398	7	413	99	0.0366382876	0.5785175505	0.98	0.932	0.048
5399	gene26199	LOC9268749	9	+	18434468	18434527	18433689	18434383	18434607	18434977	5399	19	0	16	4	158	99	0.0365489286	0.5785175505	1	0.715	0.285
968	gene23814	LOC4345351	8	-	15989310	15989355	15987662	15987707	15990437	15990497	968	188	21	35	10	144	99	0.0367069426	0.5785175505	0.86	0.706	0.154
1382	gene8095	LOC4331262	2	+	35810705	35810782	35807604	35807644	35810881	35810970	1382	154	1	104	5	176	99	0.0383309253	0.581078174	0.989	0.921	0.068
1449	gene21688	LOC4343466	7	+	20948298	20948430	20946968	20947786	20948549	20948731	1449	3	2	15	0	231	99	0.0383725874	0.581078174	0.391	1	-0.609
1849	gene11345	LOC4334293	3	+	32210006	32210057	32208870	32209130	32210186	32210365	1849	17	25	68	209	150	99	0.0371915092	0.581078174	0.31	0.177	0.133
1906	gene22224	LOC4343941	7	-	25692488	25692570	25691823	25692164	25692666	25692749	1906	123	0	34	2	181	99	0.0379763288	0.581078174	1	0.903	0.097
2127	gene26930	LOC4347996	10	-	1200604	1200734	1198955	1200410	1202856	1203173	2127	122	76	109	103	229	99	0.0379576088	0.581078174	0.41	0.314	0.096
3307	gene28084	LOC4348936	10	-	18313454	18313549	18313202	18313299	18313680	18313766	3307	51	12	85	7	194	99	0.0377351893	0.581078174	0.684	0.861	-0.177
3487	gene5863	LOC9271113	2	-	13856631	13856843	13855767	13856144	13858895	13859315	3487	299	19	242	6	311	99	0.0376128876	0.581078174	0.834	0.928	-0.094
3870	gene30921	LOC4351215	11	-	28851543	28851859	28851276	28851441	28852314	28852392	3870	19	149	7	137	415	99	0.0382669456	0.581078174	0.03	0.012	0.018
4106	gene17163	LOC4339560	5	-	27606298	27606331	27605915	27606189	27606425	27606488	4106	6	94	10	51	132	99	0.0384021735	0.581078174	0.046	0.128	-0.082
4225	gene14476	LOC4337168	4	+	32605244	32605415	32604992	32605160	32606169	32608666	4225	13	183	7	263	270	99	0.037385194	0.581078174	0.025	0.01	0.015
4409	gene32398	LOC4352471	12	-	22428511	22428633	22427865	22428279	22428741	22428830	4409	960	0	135	1	221	99	0.0378423575	0.581078174	1	0.984	0.016
541	gene21579	LOC107276073	7	+	19856979	19857057	19856776	19856873	19857141	19857367	541	30	0	38	5	177	99	0.0381649901	0.581078174	1	0.81	0.19
6092	gene15670	LOC4338239	5	-	10125001	10125811	10124008	10124195	10126056	10126189	6092	155	15	34	0	909	99	0.0378757137	0.581078174	0.53	1	-0.47
6164	gene19409	LOC4341503	6	+	24311645	24311743	24303845	24306434	24311967	24313051	6164	3	28	3	3	197	99	0.0380778289	0.581078174	0.051	0.334	-0.283
6232	gene4157	LOC4326825	1	-	40939936	40939987	40939587	40939742	40940072	40940188	6232	12	51	1	27	150	99	0.0377962341	0.581078174	0.134	0.024	0.11
7113	gene21747	LOC107281475	7	-	21506294	21506383	21506037	21506130	21508514	21508578	7113	27	0	7	2	188	99	0.0381170194	0.581078174	1	0.648	0.352
7345	gene16427	LOC9270028	5	-	21561415	21561598	21559872	21560175	21561843	21562013	7345	0	4	2	0	282	99	0.0369858877	0.581078174	0	1	-1
7863	gene26425	LOC4347563	9	+	20015930	20016784	20014667	20014761	20017211	20017695	7863	18	1	32	12	953	99	0.0384090161	0.581078174	0.652	0.217	0.435
8057	gene3545	LOC4327395	1	-	36099735	36099833	36093832	36094062	36102970	36104364	8057	3	3	8	0	197	99	0.0382068813	0.581078174	0.334	1	-0.666
3694	gene18745	LOC9268525	6	+	13281717	13281831	13280770	13281574	13281906	13281978	3694	15	55	7	7	213	99	0.0386105321	0.5828971071	0.113	0.317	-0.204
6510	gene31935	LOC9268358	12	-	13057697	13057763	13057167	13057215	13058294	13058670	6510	1	2	8	0	165	99	0.0387999914	0.5845267618	0.231	1	-0.769
2028	gene3470	LOC4327428	1	-	35521304	35521373	35520902	35521013	35521686	35521752	2028	251	7	233	1	168	99	0.0397361585	0.5911784076	0.955	0.993	-0.038
2517	gene29129	LOC4349846	11	-	2911256	2912519	2910956	2911169	2914360	2914446	2517	305	8	242	1	1362	99	0.0393916518	0.5911784076	0.735	0.946	-0.211
4616	gene1125	LOC4326265	1	+	9266248	9266380	9265824	9265877	9267249	9267322	4616	109	0	144	5	231	99	0.0394596279	0.5911784076	1	0.925	0.075
4744	gene8327	LOC4331485	3	-	1585676	1585796	1585456	1585572	1586659	1586807	4744	44	7	23	0	219	99	0.0395673664	0.5911784076	0.74	1	-0.26
6883	gene22799	LOC4344474	8	-	516507	516589	516124	516232	516766	516844	6883	22	62	14	86	181	99	0.0396881493	0.5911784076	0.163	0.082	0.081
825	gene26861	LOC4347952	10	-	365387	365843	364454	364796	366582	367016	825	27	29	6	19	555	99	0.0396644893	0.5911784076	0.142	0.053	0.089
1859	gene1756	LOC9271859	1	+	18586248	18586370	18585728	18586086	18586462	18586550	1859	39	2	32	8	221	99	0.040120177	0.595151423	0.897	0.642	0.255
3691	gene3960	LOC4324984	1	-	39539243	39539372	39538915	39539095	39539444	39539543	3691	42	0	41	4	228	99	0.0401691938	0.595151423	1	0.817	0.183
2956	gene22795	LOC4344471	8	+	471241	471507	470663	470773	472244	472546	2956	538	0	226	3	365	99	0.0403228699	0.5961964955	1	0.953	0.047
2557	gene5978	LOC4329338	2	+	15872765	15873202	15872221	15872292	15873930	15874028	2557	118	0	121	4	536	99	0.0406017327	0.5990844144	1	0.848	0.152
6786	gene12682	LOC107280528	4	+	15517458	15517541	15516398	15516584	15518172	15518533	6786	36	0	74	7	182	99	0.0408599213	0.601656049	1	0.852	0.148
3164	gene22349	LOC4344054	7	-	26620198	26620513	26619931	26620036	26621763	26622023	3164	1114	9	788	15	414	99	0.0411246231	0.6043128537	0.967	0.926	0.041
2558	gene5978	LOC4329338	2	+	15872792	15873202	15872221	15872292	15873930	15874028	2558	126	0	131	4	509	99	0.0413175213	0.6059058182	1	0.864	0.136
2440	gene6179	LOC4329487	2	+	18860956	18861042	18860261	18860638	18861365	18863203	2440	11	30	1	18	185	99	0.0414791093	0.6070340668	0.164	0.029	0.135
4736	gene25111	LOC4346453	9	-	2397114	2397296	2396714	2397017	2397554	2401651	4736	78	16	98	8	281	99	0.0416232269	0.607155697	0.632	0.812	-0.18
989	gene9915	LOC9268328	3	+	15069817	15070532	15069264	15069570	15070679	15071009	989	191	3	279	0	814	99	0.0416567568	0.607155697	0.886	1	-0.114
5779	gene15678	LOC4338246	5	-	10539084	10539257	10538260	10538506	10546487	10546626	5779	69	2	31	5	272	99	0.0418384378	0.6085668102	0.926	0.693	0.233
2297	gene20878	LOC4342763	7	-	7162507	7162573	7162073	7162244	7166649	7166716	2297	11	15	12	4	165	99	0.0420284709	0.6088609393	0.306	0.643	-0.337
2582	gene13920	LOC4336636	4	-	27952246	27952343	27952000	27952015	27953904	27954159	2582	0	1	22	0	196	99	0.0419589092	0.6088609393	0	1	-1
218	gene5394	LOC4328804	2	+	7324086	7324396	7321430	7322711	7324468	7325579	218	264	7	1102	10	409	99	0.042370098	0.6114386687	0.901	0.964	-0.063
4085	gene11122	LOC9266678	3	+	30504842	30504953	30502539	30504539	30505664	30505814	4085	22	9	24	2	210	99	0.0423769374	0.6114386687	0.535	0.85	-0.315
158	gene20537	LOC107281547	7	+	3403152	3403443	3402622	3403040	3403541	3404092	158	12	1	6	5	390	99	0.0426558706	0.6117704962	0.753	0.233	0.52
5915	gene14373	LOC4337066	4	-	31834846	31835034	31832826	31833894	31836192	31836452	5915	240	103	109	29	287	99	0.0425207154	0.6117704962	0.446	0.565	-0.119
7414	gene18847	LOC4341015	6	+	15653514	15653600	15650022	15650206	15656217	15656330	7414	83	0	27	2	185	99	0.042618196	0.6117704962	1	0.878	0.122
3325	gene4653	LOC4328128	2	-	1170796	1170852	1170321	1170460	1171676	1171732	3325	72	1	49	5	155	99	0.0428114328	0.6127760165	0.979	0.862	0.117
1747	gene32354	LOC9269082	12	+	21595784	21595903	21595072	21595153	21596666	21596983	1747	32	16	43	8	218	99	0.0429903287	0.6141108513	0.476	0.709	-0.233
6371	gene620	LOC4325661	1	-	4622461	4622519	4621683	4622379	4622721	4622803	6371	83	15	133	46	157	99	0.0432605103	0.6167417879	0.777	0.646	0.131
2223	gene30200	LOC4350688	11	+	20070537	20070781	20067940	20068141	20071633	20071794	2223	244	3	174	8	343	99	0.0436490999	0.6210470149	0.959	0.863	0.096
6093	gene9210	LOC4332326	3	-	8582907	8582983	8582648	8582788	8583676	8583960	6093	6	13	1	17	175	99	0.0441333678	0.6242602357	0.207	0.032	0.175
6886	gene30147	LOC4350638	11	+	19333202	19333667	19330948	19331536	19334470	19335422	6886	394	0	646	6	564	99	0.0441360953	0.6242602357	1	0.95	0.05
7996	gene15955	LOC4338480	5	-	16263118	16263237	16262954	16263029	16263321	16263478	7996	68	0	47	3	218	99	0.0441119056	0.6242602357	1	0.877	0.123
12	gene29770	LOC4350355	11	+	11985212	11985288	11981694	11981761	11986786	11987076	12	41	4	82	1	175	99	0.0445278001	0.624870557	0.853	0.979	-0.126
2787	gene19266	LOC4341379	6	+	22701052	22701142	22699995	22700047	22701652	22701796	2787	115	3	242	0	189	99	0.0443154759	0.624870557	0.953	1	-0.047
4822	gene15730	LOC9267107	5	-	11654665	11655028	11654171	11654234	11655166	11655306	4822	154	5	106	0	462	99	0.0444562602	0.624870557	0.868	1	-0.132
987	gene9915	LOC9268328	3	+	15069653	15070532	15069264	15069570	15070679	15071009	987	209	3	293	0	978	99	0.0443773749	0.624870557	0.876	1	-0.124
4821	gene31786	LOC4351951	12	-	9770488	9770543	9769289	9769465	9771528	9772370	4821	5	35	0	26	154	99	0.044671286	0.6256597505	0.084	0	0.084
1023	gene2378	LOC107277958	1	-	26116423	26116467	26115224	26115753	26117151	26117702	1023	21	0	13	3	143	99	0.0447810678	0.6258341644	1	0.75	0.25
3775	gene15853	LOC4338388	5	-	14500003	14500070	14498629	14499174	14500210	14501197	3775	36	51	53	41	166	99	0.0448582848	0.6258341644	0.296	0.435	-0.139
275	gene14804	LOC4337478	4	-	35131905	35131994	35131429	35131459	35132243	35132380	275	7	70	2	91	188	99	0.0458275251	0.6381149171	0.05	0.011	0.039
6888	gene9552	LOC4332656	3	+	11403948	11404032	11402614	11402937	11404437	11404585	6888	125	39	107	18	183	99	0.0461507508	0.6413702211	0.634	0.763	-0.129
5919	gene4926	LOC4328385	2	+	3298297	3298300	3297145	3297492	3298901	3299039	5919	6	149	0	105	102	99	0.046338604	0.6427352595	0.038	0	0.038
1679	gene23442	LOC9266931	8	+	8304180	8304353	8303841	8304060	8304872	8305230	1679	20	0	19	4	272	99	0.0470294841	0.6510587468	1	0.634	0.366
900	gene29934	LOC4350472	11	+	15692052	15692133	15690743	15690845	15692560	15692632	900	49	3	69	0	180	99	0.0473461495	0.6541796501	0.9	1	-0.1
3618	gene15106	LOC4337745	5	+	2195716	2195767	2194853	2195166	2195852	2195986	3618	165	1	88	4	150	99	0.047746927	0.6563643305	0.991	0.936	0.055
3634	gene32588	LOC4352654	12	+	24247339	24247511	24246028	24246614	24248371	24248469	3634	1321	0	415	2	271	99	0.0476955907	0.6563643305	1	0.987	0.013
4326	gene25943	LOC4347149	9	+	16062014	16062153	16060219	16060294	16063654	16063996	4326	137	30	111	12	238	99	0.0477788566	0.6563643305	0.655	0.794	-0.139
7779	gene22565	LOC4344248	7	+	28403735	28403844	28402840	28402912	28404550	28404694	7779	272	12	271	4	208	99	0.0479148753	0.6569743234	0.915	0.97	-0.055
2488	gene15163	LOC4337807	5	-	2751985	2752022	2751590	2751838	2752133	2752991	2488	49	11	22	13	136	99	0.0481627608	0.6591128965	0.764	0.552	0.212
1855	gene19504	LOC9269820	6	+	25583732	25583826	25583020	25583554	25584590	25584672	1855	4	4	6	0	193	99	0.0484574382	0.6598880881	0.339	1	-0.661
4535	gene3822	LOC4325008	1	-	38414221	38414293	38413167	38413998	38415049	38415106	4535	98	1	71	5	171	99	0.048495471	0.6598880881	0.983	0.892	0.091
7712	gene6413	LOC9270374	2	-	21331879	21332089	21331439	21331507	21332289	21332330	7712	30	2	82	0	309	99	0.048359315	0.6598880881	0.828	1	-0.172
3551	gene25222	LOC107278881	9	-	4978576	4978631	4978358	4978403	4978901	4978981	3551	1	3	4	0	154	99	0.0487482471	0.6620713639	0.176	1	-0.824
6407	gene17047	LOC4339458	5	+	26804236	26804401	26803602	26803724	26804605	26804699	6407	143	1	105	5	264	99	0.0490553212	0.6637277513	0.982	0.887	0.095
8075	gene21145	LOC4342991	7	-	12655217	12655322	12654771	12655129	12655984	12656048	8075	72	70	79	47	204	99	0.0489667548	0.6637277513	0.333	0.449	-0.116
2887	gene1103	LOC4326210	1	-	9050835	9051168	9049834	9049990	9051627	9051702	2887	15	3	24	0	432	99	0.0494550335	0.667875791	0.534	1	-0.466
1861	gene1756	LOC9271859	1	+	18586248	18586366	18585728	18586086	18586462	18586550	1861	48	2	43	8	217	99	0.0499206001	0.6703756994	0.916	0.71	0.206
3676	gene27331	LOC9266737	10	+	8661772	8661876	8660441	8660778	8662505	8664126	3676	22	34	10	37	203	99	0.0498587564	0.6703756994	0.24	0.116	0.124
4932	gene1632	LOC9267988	1	+	16596938	16597071	16595825	16595923	16597352	16597558	4932	3	20	13	23	232	99	0.0497779309	0.6703756994	0.06	0.194	-0.134
3059	gene3136	LOC4324716	1	-	32680157	32680284	32679723	32679796	32680400	32680469	3059	34	14	56	9	226	99	0.0504405711	0.6760922153	0.515	0.732	-0.217
837	gene21438	LOC4343254	7	-	17887391	17887471	17886904	17886999	17887562	17887821	837	473	3	242	6	179	99	0.0505682352	0.6765388331	0.989	0.957	0.032
6168	gene3270	LOC4327629	1	-	33820078	33820175	33816644	33818761	33820555	33820687	6168	13	3	20	0	196	99	0.050753237	0.6777494647	0.686	1	-0.314
5084	gene25180	LOC107278788	9	+	4050135	4050271	4049717	4050050	4051565	4051701	5084	19	1	19	7	235	99	0.0512222051	0.6827405813	0.889	0.533	0.356
6145	gene5388	LOC4328798	2	+	7273530	7273727	7273028	7273303	7273833	7273931	6145	212	228	151	120	296	99	0.0513896964	0.6837022506	0.237	0.296	-0.059
1843	gene1507	LOC4326026	1	-	14610619	14610730	14609356	14609605	14611223	14611408	1843	0	28	2	9	210	99	0.0515365347	0.6843860929	0	0.095	-0.095
2445	gene1936	LOC4327925	1	+	21541235	21541322	21525811	21526135	21545071	21545347	2445	150	4	167	13	186	99	0.0522505947	0.6850719434	0.952	0.872	0.08
2761	gene22665	LOC4344349	7	+	29214412	29214597	29214093	29214177	29215002	29215086	2761	542	0	467	5	284	99	0.0518544192	0.6850719434	1	0.97	0.03
3106	gene15605	LOC9267375	5	+	8498261	8498360	8497987	8498168	8499117	8500211	3106	6	9	6	1	198	99	0.0520188761	0.6850719434	0.25	0.75	-0.5
5374	gene19828	LOC4341891	6	+	28671606	28671682	28671213	28671276	28671842	28671876	5374	66	13	72	5	175	99	0.0520688983	0.6850719434	0.742	0.891	-0.149
5879	gene1188	LOC4326907	1	+	9929737	9929854	9928870	9929298	9930403	9930563	5879	82	3	40	6	216	99	0.0522569172	0.6850719434	0.926	0.753	0.173
627	gene16940	LOC9271180	5	+	26050345	26050428	26049857	26049999	26050539	26050624	627	33	3	44	0	182	99	0.0522178855	0.6850719434	0.857	1	-0.143
7516	gene12230	LOC4335079	4	+	5185539	5185604	5180241	5180555	5185987	5186490	7516	350	42	524	40	164	99	0.0521375297	0.6850719434	0.834	0.888	-0.054
414	gene3491	LOC4327409	1	-	35706549	35706609	35706329	35706369	35707791	35707886	414	124	5	84	0	159	99	0.05323766	0.6941222909	0.939	1	-0.061
6054	gene20398	LOC4342365	7	-	2090938	2090999	2090054	2090437	2091091	2091232	6054	7	18	8	5	160	99	0.0530498983	0.6941222909	0.194	0.497	-0.303
7081	gene13621	LOC9270356	4	-	25373468	25373530	25373167	25373267	25373620	25373754	7081	145	0	137	4	161	99	0.053191841	0.6941222909	1	0.955	0.045
542	gene3728	LOC107276856	1	+	37723240	37723301	37722649	37722697	37723442	37723487	542	9	31	0	11	160	99	0.0533626855	0.6942695552	0.152	0	0.152
7376	gene30201	LOC4350689	11	-	20104967	20104997	20104651	20104797	20105803	20105817	7376	12	234	4	228	129	99	0.0534425874	0.6942695552	0.038	0.013	0.025
2865	gene23410	LOC4344991	8	+	7915205	7915352	7914134	7914231	7915842	7916505	2865	25	637	22	310	246	99	0.0537736799	0.6973075205	0.016	0.028	-0.012
4884	gene23134	LOC9269911	8	+	3961308	3961561	3960477	3960665	3964077	3964213	4884	94	2	289	0	352	99	0.0541778998	0.7012810815	0.93	1	-0.07
3075	gene23202	LOC4344813	8	-	4611456	4611510	4610543	4610926	4611671	4611916	3075	10	264	23	293	153	99	0.0543843925	0.7026855475	0.024	0.048	-0.024
4025	gene16479	LOC9268261	5	+	22192996	22193364	22192523	22192905	22194097	22198448	4025	26	9	10	0	467	99	0.0550289679	0.7084609134	0.38	1	-0.62
4132	gene15621	LOC4338198	5	-	8693076	8693144	8692792	8692993	8695912	8696461	4132	91	10	73	18	167	99	0.0549792178	0.7084609134	0.844	0.706	0.138
206	gene6071	LOC4329406	2	+	17445000	17445065	17440986	17441469	17445164	17445237	206	114	1	41	3	164	99	0.0563607064	0.7198787332	0.986	0.892	0.094
2357	gene1889	LOC9269668	1	-	20791276	20791392	20787913	20787974	20791477	20792301	2357	74	0	30	2	215	99	0.0562168742	0.7198787332	1	0.874	0.126
433	gene15390	LOC4338003	5	-	5260180	5260311	5258971	5259148	5261993	5262146	433	23	75	15	22	230	99	0.0562160645	0.7198787332	0.117	0.227	-0.11
4906	gene13637	LOC4336361	4	-	25470222	25470355	25469933	25470059	25471199	25471561	4906	565	0	293	4	232	99	0.0564177727	0.7198787332	1	0.969	0.031
866	gene31683	LOC107278113	12	-	7377609	7377665	7377437	7377509	7378575	7378728	866	0	1	14	0	155	99	0.0562214632	0.7198787332	0	1	-1
561	gene24487	LOC107277723	8	+	24526615	24527421	24525914	24526060	24527508	24528068	561	63	1	46	5	905	99	0.0566570564	0.7216478717	0.873	0.502	0.371
1646	gene5193	LOC4328625	2	-	5479517	5479582	5478713	5479335	5479933	5480041	1646	38	0	15	2	164	99	0.057189127	0.7223595504	1	0.819	0.181
2748	gene20147	LOC4342161	6	-	31218504	31218666	31217763	31218156	31218780	31218887	2748	60	5	79	1	261	99	0.0572165981	0.7223595504	0.82	0.968	-0.148
2876	gene23345	LOC4344938	8	+	6274598	6274744	6274038	6274128	6274875	6275034	2876	90	6	92	1	245	99	0.0570438824	0.7223595504	0.858	0.974	-0.116
4178	gene29416	LOC4350063	11	-	5880095	5880351	5878730	5878916	5881731	5881868	4178	96	8	35	0	355	99	0.0569359451	0.7223595504	0.77	1	-0.23
7326	gene18635	LOC4340848	6	+	11694014	11694855	11693183	11693341	11695452	11695649	7326	387	0	160	2	940	99	0.0569189441	0.7223595504	1	0.894	0.106
905	gene5616	LOC9267410	2	-	10046882	10047060	10045707	10046049	10047703	10047784	905	31	0	23	3	277	99	0.0573542826	0.7228252377	1	0.733	0.267
5783	gene15678	LOC4338246	5	-	10539084	10539261	10538260	10538506	10546487	10546634	5783	84	2	43	5	276	99	0.0575329866	0.7235816896	0.938	0.755	0.183
6709	gene2233	LOC9269413	1	+	24588458	24588533	24588212	24588304	24589145	24589427	6709	193	4	246	0	174	99	0.0577170167	0.7235816896	0.965	1	-0.035
6805	gene5194	LOC9266683	2	+	5484669	5484773	5484477	5484559	5485011	5485138	6805	46	3	57	0	203	99	0.057687993	0.7235816896	0.882	1	-0.118
332	gene19242	LOC4341361	6	+	22268414	22268639	22267293	22267402	22268959	22269059	332	705	6	954	19	324	99	0.05798992	0.7257342347	0.973	0.939	0.034
2538	gene8382	LOC4331537	3	-	1971389	1971540	1970731	1971145	1975058	1975135	2538	5	0	2	3	250	99	0.0587572235	0.7340558359	1	0.209	0.791
2790	gene19266	LOC4341379	6	+	22700863	22700937	22699995	22700047	22701652	22701796	2790	70	3	91	0	173	99	0.059004327	0.7345833832	0.93	1	-0.07
3531	gene31734	LOC4351897	12	-	8672587	8673648	8672270	8672481	8679144	8679520	3531	1006	4	541	7	1160	99	0.0589563149	0.7345833832	0.955	0.868	0.087
3198	gene21587	LOC9270800	7	+	19923532	19923663	19923410	19923463	19923758	19923855	3198	408	3	422	10	230	99	0.059466039	0.7384691539	0.983	0.948	0.035
588	gene26420	LOC4347557	9	+	19986556	19986774	19981921	19982000	19987038	19987103	588	31	17	15	2	317	99	0.0596175236	0.7384691539	0.363	0.701	-0.338
6959	gene16340	LOC9271383	5	+	20739899	20740515	20737824	20738862	20740840	20742315	6959	104	10	104	3	715	99	0.0596253856	0.7384691539	0.59	0.828	-0.238
4957	gene5772	LOC4329131	2	+	12321719	12321806	12320239	12320590	12323439	12324036	4957	44	0	36	3	186	99	0.0601105495	0.7406404651	1	0.865	0.135
6854	gene12513	LOC9268155	4	+	11872709	11872765	11872175	11872244	11872953	11873113	6854	39	10	83	8	155	99	0.0599571725	0.7406404651	0.714	0.869	-0.155
7261	gene7157	LOC9269142	2	-	28520121	28520350	28517114	28517604	28520430	28520530	7261	310	1	387	7	328	99	0.0600264568	0.7406404651	0.989	0.943	0.046
769	gene31939	LOC9270659	12	+	13113633	13113691	13111351	13111445	13113800	13113844	769	9	2	4	6	157	99	0.0603609725	0.742450315	0.739	0.296	0.443
820	gene27502	LOC4348449	10	+	11252688	11252728	11252554	11252593	11252830	11252977	820	43	0	53	4	139	99	0.0606304033	0.7444873663	1	0.904	0.096
518	gene15699	LOC4338261	5	+	10914064	10914425	10912956	10913280	10914528	10914640	518	29	15	28	5	460	99	0.0611199355	0.7492154825	0.294	0.547	-0.253
4567	gene13308	LOC4336045	4	-	22940459	22940536	22939446	22939890	22940627	22940675	4567	185	0	236	5	176	99	0.0612701043	0.7497746041	1	0.964	0.036
2880	gene26169	LOC4347359	9	+	18208623	18208875	18207996	18208104	18209459	18209666	2880	281	1	108	3	351	99	0.0616496008	0.7512129292	0.988	0.91	0.078
3187	gene1807	LOC9271759	1	-	19309034	19309144	19308659	19308782	19309910	19310062	3187	7	3	11	0	209	99	0.0617572338	0.7512129292	0.525	1	-0.475
365	gene23088	LOC4344713	8	-	3463329	3463417	3462817	3462982	3464697	3464836	365	8	9	49	19	187	99	0.061682409	0.7512129292	0.32	0.577	-0.257
6633	gene8450	LOC4331604	3	+	2531398	2531496	2531187	2531327	2531602	2532357	6633	62	27	38	31	197	99	0.0618066697	0.7512129292	0.536	0.381	0.155
7782	gene17308	LOC4339690	5	+	28667668	28667711	28666331	28667568	28668648	28668902	7782	0	40	3	30	142	99	0.0619132898	0.7512355349	0	0.065	-0.065
120	gene17183	LOC4339581	5	-	27762673	27762796	27761683	27761891	27763288	27763619	120	28	1	26	6	222	99	0.0620668312	0.7518264305	0.926	0.659	0.267
1700	gene29359	LOC9268917	11	-	5338265	5338427	5336522	5337015	5339066	5339384	1700	7	2	20	0	261	99	0.0622410853	0.7526658059	0.57	1	-0.43
6933	gene32355	LOC4352433	12	+	21615433	21615448	21614801	21615017	21616321	21616449	6933	1	41	7	49	114	99	0.0623514972	0.7527316266	0.021	0.11	-0.089
2225	gene30200	LOC4350688	11	+	20071079	20071165	20067946	20068141	20071234	20071397	2225	104	11	69	16	185	99	0.0629575686	0.7537040476	0.835	0.698	0.137
2872	gene2249	LOC4326627	1	-	24757689	24757787	24755299	24755430	24758154	24758385	2872	75	0	63	3	197	99	0.0629401618	0.7537040476	1	0.913	0.087
3380	gene32034	LOC4352171	12	+	15846386	15847364	15846203	15846263	15847549	15847763	3380	16	3	23	0	1077	99	0.0627892704	0.7537040476	0.329	1	-0.671
3539	gene20261	LOC4342259	7	-	952754	952987	950842	952658	953565	953898	3539	5	5	9	1	332	99	0.0627903238	0.7537040476	0.23	0.729	-0.499
81	gene19143	LOC9271874	6	-	20824543	20824608	20821739	20824103	20824697	20825189	81	28	107	3	34	164	99	0.0627900724	0.7537040476	0.136	0.051	0.085
3012	gene15464	LOC4338062	5	-	6358599	6358696	6358105	6358377	6359298	6359364	3012	3	3	6	0	196	99	0.0637435188	0.7616509959	0.336	1	-0.664
3379	gene32034	LOC4352171	12	+	15846338	15847364	15846203	15846263	15847549	15847763	3379	21	3	29	0	1125	99	0.0638477419	0.7616509959	0.381	1	-0.619
5191	gene17319	LOC4339700	5	-	28748640	28748781	28747476	28747567	28748885	28748951	5191	0	1	13	0	240	99	0.0639400222	0.7616509959	0	1	-1
7920	gene29243	LOC107278037	11	-	4047460	4048143	4047234	4047317	4048257	4048417	7920	0	2	5	1	782	99	0.0641621925	0.763029988	0	0.388	-0.388
1964	gene28248	LOC4349082	10	+	19562299	19562440	19562084	19562192	19562780	19562876	1964	669	1	305	4	240	99	0.0644588065	0.7649730008	0.996	0.969	0.027
4577	gene13402	LOC9269478	4	-	23716496	23716524	23716294	23716397	23716679	23716897	4577	23	14	62	76	127	99	0.0646456057	0.7649730008	0.562	0.389	0.173
5182	gene28548	LOC107279219	10	+	21909305	21909535	21908871	21908976	21909821	21910048	5182	132	4	101	0	329	99	0.0646180208	0.7649730008	0.909	1	-0.091
119	gene17183	LOC4339581	5	-	27762673	27762792	27761683	27761891	27763288	27763642	119	16	1	14	6	218	99	0.0657195937	0.7699356869	0.879	0.514	0.365
1593	gene424	LOC4324058	1	-	3088527	3088594	3088184	3088277	3088904	3088960	1593	145	5	89	0	166	99	0.065899356	0.7699356869	0.945	1	-0.055
2179	gene12676	LOC4335497	4	-	15397665	15397818	15397320	15397555	15398419	15398536	2179	152	26	90	7	252	99	0.0655695312	0.7699356869	0.697	0.835	-0.138
2957	gene22795	LOC4344471	8	+	470458	470500	470091	470183	470663	470773	2957	0	4	9	9	141	99	0.0659981339	0.7699356869	0	0.412	-0.412
4698	gene21724	LOC4343494	7	-	21302781	21304021	21301769	21302686	21308665	21308740	4698	8	0	2	2	1339	99	0.0655054385	0.7699356869	1	0.069	0.931
4737	gene25111	LOC4346453	9	-	2397163	2397301	2396714	2397017	2397554	2401651	4737	120	16	136	8	237	99	0.0652802366	0.7699356869	0.758	0.877	-0.119
5083	gene25180	LOC107278788	9	+	4050135	4050744	4049597	4050050	4051565	4051701	5083	23	1	26	7	708	99	0.0660312993	0.7699356869	0.763	0.342	0.421
5828	gene1407	LOC4326848	1	+	13266129	13266252	13265600	13265889	13267114	13267193	5828	26	2	2	2	222	99	0.0656263478	0.7699356869	0.853	0.308	0.545
6462	gene25941	LOC4347145	9	-	16030464	16030693	16030128	16030355	16031525	16031938	6462	174	14	250	9	328	99	0.0658385065	0.7699356869	0.79	0.893	-0.103
3388	gene32034	LOC4352171	12	+	15847292	15847364	15846203	15846263	15847549	15847763	3388	4	3	7	0	171	99	0.0663911908	0.77035587	0.436	1	-0.564
491	gene13935	LOC4336652	4	+	28080676	28080772	28079644	28079703	28080931	28081252	491	35	9	49	28	195	99	0.0665879642	0.77035587	0.664	0.47	0.194
5781	gene15678	LOC4338246	5	-	10545438	10545718	10539084	10539261	10546487	10546650	5781	121	13	44	11	379	99	0.0663872209	0.77035587	0.709	0.511	0.198
6654	gene16141	LOC4338636	5	+	18436507	18436566	18436202	18436295	18436954	18437048	6654	274	8	211	14	158	99	0.0666044679	0.77035587	0.955	0.904	0.051
7725	gene12209	LOC9269363	4	+	4756986	4757118	4756109	4756207	4757398	4757699	7725	78	7	91	2	231	99	0.0664516801	0.77035587	0.827	0.951	-0.124
7730	gene12209	LOC9269363	4	+	4754846	4754914	4753116	4753216	4755529	4755590	7730	23	17	25	7	167	99	0.0674690408	0.7790990206	0.445	0.679	-0.234
509	gene1628	LOC4325231	1	+	16498827	16499841	16498548	16498635	16499942	16500051	509	22	0	16	3	1113	99	0.0676605979	0.7800548999	1	0.322	0.678
3016	gene21810	LOC9267874	7	+	22127272	22127368	22125019	22126459	22127643	22128003	3016	3	5	16	5	195	99	0.0678495551	0.7809777842	0.233	0.619	-0.386
7582	gene10363	LOC9268250	3	-	22168795	22168920	22168268	22168696	22169798	22169924	7582	45	7	160	9	224	99	0.0680199281	0.7816841419	0.74	0.887	-0.147
2983	gene2388	LOC4326254	1	+	26231132	26231351	26230689	26231020	26234814	26234963	2983	289	6	132	0	318	99	0.068581441	0.7845780689	0.937	1	-0.063
4029	gene16479	LOC9268261	5	+	22193127	22193364	22192525	22192905	22194097	22198448	4029	33	9	11	0	336	99	0.0685152004	0.7845780689	0.519	1	-0.481
6622	gene5757	LOC4329118	2	+	12056316	12056554	12055762	12055938	12056685	12056840	6622	158	11	158	22	337	99	0.068599979	0.7845780689	0.808	0.678	0.13
2809	gene18801	LOC4340980	6	+	14287139	14287267	14281552	14281909	14287422	14287656	2809	165	3	273	0	227	99	0.0689374078	0.7846827802	0.96	1	-0.04
5120	gene26929	LOC4347995	10	-	1191617	1191923	1191443	1191492	1192279	1192582	5120	16	2	38	0	405	99	0.0688382176	0.7846827802	0.662	1	-0.338
6858	gene24236	LOC4345712	8	-	21843493	21843546	21843268	21843377	21843629	21843685	6858	39	2	93	0	152	99	0.068896885	0.7846827802	0.927	1	-0.073
6348	gene15960	LOC4338484	5	-	16299290	16299343	16297057	16298419	16300169	16300377	6348	213	18	126	20	152	99	0.0691898545	0.7863081566	0.885	0.804	0.081
6378	gene2255	LOC9271596	1	-	24814836	24814939	24814510	24814589	24815539	24815698	6378	0	49	8	117	202	99	0.0694142104	0.7876096565	0	0.032	-0.032
3269	gene20220	LOC9266639	7	-	589222	594066	588091	588141	594179	594629	3269	1731	0	1594	3	4943	99	0.0695243077	0.787612655	1	0.914	0.086
4176	gene29416	LOC4350063	11	-	5880611	5880752	5878730	5878916	5881731	5881868	4176	65	8	22	0	240	99	0.0698424037	0.7899682607	0.77	1	-0.23
6892	gene13841	LOC4336560	4	-	27282076	27282111	27281583	27281625	27282409	27282495	6892	1	47	4	28	134	99	0.0700282065	0.7908224708	0.015	0.095	-0.08
7768	gene23631	LOC4345184	8	-	11559375	11559427	11558478	11558810	11560152	11560353	7768	57	3	65	0	151	99	0.0701730168	0.7912117979	0.926	1	-0.074
1326	gene13945	LOC4336661	4	+	28133779	28133813	28133535	28133670	28134459	28134569	1326	271	2	244	7	133	99	0.0704142528	0.7926854108	0.99	0.963	0.027
2224	gene30200	LOC4350688	11	+	20070537	20070781	20067940	20068141	20071234	20071397	2224	244	11	171	16	343	99	0.0708439562	0.7962727433	0.865	0.755	0.11
631	gene28704	LOC4349506	10	-	23068376	23068528	23068098	23068255	23069670	23071801	631	0	3	3	1	251	99	0.0710084757	0.7968728945	0	0.542	-0.542
104	gene24395	LOC4345849	8	-	23743060	23743685	23741457	23741836	23744579	23744814	104	207	107	162	114	724	99	0.0715386284	0.7985484411	0.209	0.163	0.046
3408	gene15372	LOC9270180	5	+	4930857	4930954	4928982	4929438	4934483	4935369	3408	40	6	326	105	196	99	0.0715768601	0.7985484411	0.771	0.611	0.16
4875	gene28299	LOC4349130	10	+	20066338	20066397	20065725	20065794	20066632	20066914	4875	28	0	37	4	158	99	0.071603214	0.7985484411	1	0.853	0.147
7419	gene10794	LOC4333761	3	-	27434335	27434441	27433950	27434042	27434654	27434707	7419	10	7	37	8	205	99	0.0713351519	0.7985484411	0.408	0.691	-0.283
737	gene9132	LOC4332250	3	-	7824478	7824701	7824096	7824276	7825362	7825683	737	95	3	102	0	322	99	0.0717557949	0.7989529402	0.907	1	-0.093
7943	gene19839	LOC4341900	6	-	28773072	28773158	28772313	28772501	28773478	28773531	7943	20	2	42	0	185	99	0.071862313	0.7989529402	0.843	1	-0.157
1891	gene25036	LOC4346391	9	-	925401	925446	923275	923348	925567	926025	1891	53	0	95	5	144	99	0.0719812138	0.7990360435	1	0.929	0.071
3295	gene11777	LOC4334705	3	-	35149138	35149161	35148706	35148889	35149518	35149736	3295	6	103	2	140	122	99	0.072109047	0.7992178917	0.045	0.011	0.034
2334	gene13141	LOC9272241	4	+	21654330	21654472	21653642	21653747	21654587	21654686	2334	1	13	3	4	241	99	0.0722993474	0.8000904637	0.031	0.236	-0.205
100	gene28801	LOC4349582	11	+	558208	558400	553155	553272	558555	558830	100	19	5	25	1	291	99	0.0728262881	0.800191406	0.564	0.895	-0.331
1999	gene3643	LOC9266107	1	-	37042205	37042328	37041919	37042039	37042756	37042799	1999	14	1	27	11	222	99	0.0724201853	0.800191406	0.862	0.523	0.339
2366	gene31270	LOC4351482	12	-	2156443	2156501	2156312	2156358	2156670	2156709	2366	2	6	4	1	157	99	0.0729531296	0.800191406	0.174	0.716	-0.542
294	gene15788	LOC9270647	5	-	13320812	13321772	13320175	13320714	13321887	13322426	294	441	8	377	15	1059	99	0.0726760301	0.800191406	0.837	0.701	0.136
3888	gene31249	LOC9270379	12	-	1946602	1946720	1945853	1945973	1947563	1947683	3888	38	7	31	1	217	99	0.0729779918	0.800191406	0.712	0.934	-0.222
5705	gene4996	LOC4328444	2	-	3847808	3847866	3846150	3847302	3849955	3850087	5705	24	148	4	63	157	99	0.0726009166	0.800191406	0.093	0.038	0.055
2504	gene6942	LOC4330184	2	+	26388274	26388326	26387784	26387859	26388696	26388800	2504	20	4	16	0	151	99	0.073941029	0.8015791583	0.766	1	-0.234
2505	gene6942	LOC4330184	2	+	26388076	26388167	26387784	26387859	26388274	26388326	2505	127	0	104	3	190	99	0.0739182957	0.8015791583	1	0.948	0.052
2546	gene29760	LOC9266258	11	-	11737299	11737378	11736915	11737100	11737568	11739404	2546	221	0	207	4	178	99	0.0741105818	0.8015791583	1	0.966	0.034
3001	gene14732	LOC4337412	4	+	34643175	34643378	34642745	34643090	34643965	34644607	3001	1973	0	813	4	302	99	0.0740834416	0.8015791583	1	0.985	0.015
5829	gene1407	LOC4326848	1	+	13266138	13266252	13265600	13265889	13267114	13267193	5829	24	2	2	2	213	99	0.0740778255	0.8015791583	0.848	0.317	0.531
6530	gene21475	LOC9272532	7	+	18465544	18465914	18465105	18465255	18466131	18466440	6530	13	3	17	0	469	99	0.0732607244	0.8015791583	0.478	1	-0.522
6593	gene26438	LOC4347576	9	+	20079038	20079117	20078652	20078704	20079489	20079809	6593	33	0	45	4	178	99	0.0739821922	0.8015791583	1	0.862	0.138
7009	gene16912	LOC4339342	5	+	25798896	25799046	25797989	25798190	25799203	25799317	7009	125	8	153	3	249	99	0.073618395	0.8015791583	0.861	0.953	-0.092
7115	gene21747	LOC107281475	7	-	21506294	21506374	21506037	21506130	21508514	21508578	7115	32	0	15	2	179	99	0.0739072318	0.8015791583	1	0.806	0.194
1806	gene13383	LOC4336122	4	-	23514716	23514810	23514352	23514567	23514960	23515194	1806	127	1	81	4	193	99	0.0747867598	0.8017186067	0.985	0.912	0.073
2648	gene22943	LOC107281847	8	-	1839753	1839898	1838901	1839137	1840320	1841133	2648	27	31	23	12	244	99	0.0747940455	0.8017186067	0.261	0.437	-0.176
2712	gene23009	LOC9268118	8	-	2577807	2578228	2577152	2577230	2580158	2580227	2712	78	27	62	37	520	99	0.0746928995	0.8017186067	0.355	0.242	0.113
323	gene15138	LOC4337781	5	-	2533674	2533731	2533077	2533191	2534129	2534200	323	26	0	12	2	156	99	0.0747337985	0.8017186067	1	0.792	0.208
5200	gene31822	LOC4351978	12	-	10441695	10441755	10441421	10441466	10443164	10443245	5200	58	0	133	6	159	99	0.0747942753	0.8017186067	1	0.932	0.068
6912	gene22351	LOC4344056	7	-	26633393	26633489	26632969	26633296	26633601	26633709	6912	24	0	21	3	195	99	0.0747596698	0.8017186067	1	0.78	0.22
7190	gene24911	LOC4346282	8	+	27817843	27817902	27815913	27816097	27822510	27822632	7190	1	2	5	0	158	99	0.0749236029	0.8019062038	0.239	1	-0.761
2986	gene24844	LOC4346235	8	-	27441856	27442074	27441386	27441476	27442662	27442768	2986	1308	0	526	2	317	99	0.0754566221	0.8064075072	1	0.988	0.012
7013	gene21459	LOC4343269	7	-	18245192	18245311	18243710	18243951	18246555	18246607	7013	1888	16	1134	3	218	99	0.0756968253	0.8077707355	0.982	0.994	-0.012
7984	gene31157	LOC9272112	12	-	1389603	1389670	1388532	1388816	1390995	1391260	7984	7	67	10	37	166	99	0.0763848619	0.813901701	0.059	0.139	-0.08
4639	gene12483	LOC4335339	4	-	11291287	11291454	11289911	11290155	11293451	11293511	4639	1353	1	867	7	266	99	0.0765991953	0.8149745246	0.998	0.979	0.019
5778	gene15678	LOC4338246	5	-	10538892	10539261	10538260	10538506	10546487	10546650	5778	249	2	147	5	468	99	0.0768364721	0.815080387	0.963	0.861	0.102
6958	gene16340	LOC9271383	5	+	20740386	20740515	20737831	20738862	20740840	20742315	6958	140	10	129	3	228	99	0.0768003059	0.815080387	0.859	0.949	-0.09
2537	gene8382	LOC4331537	3	-	1971389	1971540	1970731	1971145	1976510	1976609	2537	6	30	2	42	250	99	0.0771818935	0.816448235	0.073	0.019	0.054
4951	gene9079	LOC4332201	3	-	7363893	7363992	7363483	7363586	7369276	7369635	4951	147	4	99	8	198	99	0.0773556728	0.816448235	0.948	0.861	0.087
6920	gene16481	LOC4338968	5	-	22217460	22217529	22217111	22217192	22217604	22217691	6920	77	0	71	3	168	99	0.0772954685	0.816448235	1	0.933	0.067
729	gene15443	LOC4338045	5	+	5975674	5975811	5975491	5975593	5975983	5976065	729	104	0	144	4	236	99	0.0774208339	0.816448235	1	0.938	0.062
4801	gene24114	LOC9267871	8	-	20395304	20396287	20393493	20394149	20396454	20396620	4801	50	5	63	16	1082	99	0.0776978905	0.8169014221	0.478	0.265	0.213
5240	gene1901	LOC4324566	1	+	20991862	20991922	20988109	20989386	20992029	20992392	5240	18	597	4	358	159	99	0.0778055601	0.8169014221	0.018	0.007	0.011
7363	gene1266	LOC4325774	1	-	10981399	10981423	10981175	10981320	10982211	10982978	7363	54	85	26	68	123	99	0.0777509251	0.8169014221	0.338	0.235	0.103
3025	gene1714	LOC107279866	1	+	18025318	18025358	18021941	18025191	18029726	18029808	3025	0	4	3	2	139	99	0.0781168808	0.818970983	0	0.517	-0.517
1094	gene30644	LOC9271272	11	-	25240681	25241474	25237190	25239605	25241548	25241689	1094	0	1	10	0	892	99	0.0783739145	0.8204661913	0	1	-1
2248	gene29208	LOC9266358	11	+	3635102	3635209	3634778	3635018	3635277	3638025	2248	20	0	9	2	206	99	0.0798969634	0.8259080489	1	0.684	0.316
3418	gene28325	LOC4349154	10	+	20284116	20284262	20283708	20283765	20284359	20284439	3418	96	3	117	11	245	99	0.0799094947	0.8259080489	0.928	0.811	0.117
3936	gene984	LOC4327702	1	+	7893747	7893837	7893476	7893655	7894230	7894723	3936	6	2	19	28	189	99	0.0791839404	0.8259080489	0.611	0.262	0.349
4377	gene2909	LOC4327196	1	-	30842446	30842576	30842115	30842156	30842692	30842761	4377	79	2	196	0	229	99	0.0795636027	0.8259080489	0.945	1	-0.055
48	gene13530	LOC4336262	4	-	24668845	24669082	24667260	24668070	24669812	24670190	48	137	3	142	0	336	99	0.0799189671	0.8259080489	0.931	1	-0.069
5057	gene21410	LOC4343229	7	-	17428672	17428720	17427887	17428003	17429152	17429426	5057	4	59	1	91	147	99	0.0797502495	0.8259080489	0.044	0.007	0.037
6066	gene12086	LOC4334991	4	+	1777141	1777410	1774851	1775280	1777902	1778261	6066	739	12	413	2	368	99	0.079097528	0.8259080489	0.943	0.982	-0.039
6100	gene29345	LOC9271926	11	-	5170318	5170472	5168828	5169322	5170559	5170721	6100	73	7	105	3	253	99	0.0793215083	0.8259080489	0.803	0.932	-0.129
6542	gene1671	LOC107278686	1	-	17425082	17425173	17424503	17424572	17425272	17427209	6542	114	32	27	15	190	99	0.0799303007	0.8259080489	0.65	0.484	0.166
1136	gene9650	LOC4332752	3	+	12378336	12378447	12377871	12377995	12378580	12378721	1136	9	114	14	81	210	99	0.0816008713	0.8279196309	0.036	0.075	-0.039
2559	gene5978	LOC4329338	2	+	15869690	15869789	15869209	15869338	15870474	15870633	2559	15	10	23	5	198	99	0.0813059549	0.8279196309	0.429	0.697	-0.268
2877	gene23345	LOC4344938	8	+	6279842	6279982	6275290	6275398	6280178	6280285	2877	80	3	80	0	239	99	0.0816017877	0.8279196309	0.917	1	-0.083
3092	gene2252	LOC4326630	1	-	24787611	24787729	24785403	24787457	24787928	24788243	3092	0	6	2	2	217	99	0.0810591927	0.8279196309	0	0.313	-0.313
3292	gene3009	LOC107279874	1	-	31674560	31675466	31672924	31674478	31676094	31676153	3292	333	12	174	13	1005	99	0.081489663	0.8279196309	0.732	0.569	0.163
3815	gene15546	LOC4338131	5	-	7460085	7460165	7458245	7458373	7460286	7460421	3815	15	263	6	242	179	99	0.0805784206	0.8279196309	0.031	0.014	0.017
479	gene18612	LOC107281183	6	-	11449657	11449680	11448725	11449034	11449776	11449864	479	11	0	9	3	122	99	0.080726615	0.8279196309	1	0.709	0.291
5498	gene13025	LOC9266763	4	+	20484434	20484497	20484074	20484346	20484580	20484649	5498	12	16	4	17	162	99	0.0816258791	0.8279196309	0.314	0.126	0.188
593	gene26420	LOC4347557	9	+	19981215	19981379	19979435	19979604	19981918	19982000	593	24	8	17	1	263	99	0.0814320557	0.8279196309	0.53	0.865	-0.335
6876	gene22329	LOC4344039	7	-	26484525	26484555	26483864	26484126	26484934	26485300	6876	53	286	87	336	129	99	0.0805039875	0.8279196309	0.125	0.166	-0.041
7347	gene25503	LOC4346790	9	-	10606910	10607365	10605001	10606024	10618502	10619042	7347	5517	5	413	3	554	99	0.0812824995	0.8279196309	0.995	0.961	0.034
7457	gene30078	LOC4350580	11	+	18389055	18389121	18388930	18388975	18389816	18389869	7457	60	4	92	1	165	99	0.0804638525	0.8279196309	0.9	0.982	-0.082
953	gene10316	LOC4333337	3	-	21509989	21510150	21509147	21509366	21512030	21512121	953	37	0	53	4	260	99	0.0811315001	0.8279196309	1	0.835	0.165
7356	gene27082	LOC4348127	10	-	3118625	3118643	3118036	3118462	3118808	3118866	7356	39	397	31	201	117	99	0.0821092176	0.8316457616	0.077	0.115	-0.038
2586	gene26902	LOC4347975	10	-	850860	851137	848122	850426	852185	852541	2586	1	29	7	38	376	99	0.0823535785	0.8317711427	0.009	0.046	-0.037
7867	gene17987	LOC4340304	6	-	3957220	3958676	3956913	3957057	3959382	3959451	7867	119	19	127	10	1555	99	0.0822548573	0.8317711427	0.285	0.447	-0.162
22	gene27894	LOC9272437	10	-	16154494	16154562	16153816	16153877	16156202	16156295	22	36	0	36	3	167	99	0.0831672128	0.8339744772	1	0.877	0.123
3401	gene9957	LOC4333011	3	-	15569533	15569684	15567899	15568362	15571493	15571830	3401	605	2	88	2	250	99	0.0834243779	0.8339744772	0.992	0.946	0.046
4051	gene32838	LOC4352860	12	-	27000680	27000730	27000346	27000410	27001422	27001705	4051	213	0	125	3	149	99	0.0835941551	0.8339744772	1	0.965	0.035
4317	gene25943	LOC4347149	9	+	16060734	16060811	16060219	16060294	16062014	16062153	4317	50	10	47	3	176	99	0.0838510107	0.8339744772	0.738	0.898	-0.16
4823	gene6751	LOC4329990	2	-	24486168	24486493	24485932	24486037	24486566	24486662	4823	2	3	4	0	424	99	0.083228142	0.8339744772	0.135	1	-0.865
5684	gene26183	LOC4347370	9	-	18312280	18312327	18310754	18311073	18312620	18313593	5684	0	30	2	15	146	99	0.0836041415	0.8339744772	0	0.083	-0.083
6551	gene29733	LOC9268251	11	+	11203412	11203488	11202363	11202709	11205286	11205401	6551	220	0	71	2	175	99	0.0838388971	0.8339744772	1	0.953	0.047
7002	gene16029	LOC4338537	5	+	17209989	17210108	17209576	17209791	17211155	17211471	7002	871	0	362	2	218	99	0.0837715295	0.8339744772	1	0.988	0.012
7110	gene21747	LOC107281475	7	-	21506305	21506374	21506037	21506130	21508514	21508578	7110	26	0	13	2	168	99	0.0826987341	0.8339744772	1	0.793	0.207
732	gene30352	LOC4350781	11	-	21885478	21885774	21883315	21883892	21887857	21888762	732	171	51	179	35	395	99	0.0834497652	0.8339744772	0.457	0.562	-0.105
7605	gene29034	LOC4349763	11	-	2122589	2122647	2122458	2122504	2122812	2122851	7605	39	0	21	2	157	99	0.0836862295	0.8339744772	1	0.869	0.131
2128	gene7822	LOC9266998	2	-	34031910	34031952	34031735	34031812	34032047	34032131	2128	6	3	8	17	141	99	0.0839919349	0.8341928924	0.584	0.248	0.336
7609	gene5457	LOC4328860	2	+	8199863	8199911	8199281	8199579	8201023	8201072	7609	5	3	7	0	147	99	0.0841056284	0.8341928924	0.529	1	-0.471
4026	gene16479	LOC9268261	5	+	22193284	22193364	22192527	22192905	22194097	22198448	4026	30	9	9	0	179	99	0.0845356268	0.834968128	0.648	1	-0.352
4405	gene16099	LOC4338595	5	-	17944670	17944741	17944475	17944541	17945077	17945667	4405	227	10	152	14	170	99	0.084740343	0.834968128	0.93	0.863	0.067
4439	gene2462	LOC4326854	1	-	27182373	27182431	27182142	27182237	27182543	27182735	4439	9	46	1	26	157	99	0.0848824104	0.834968128	0.11	0.024	0.086
6229	gene19992	LOC9268482	6	+	30062575	30062620	30062162	30062448	30062952	30063754	6229	0	6	7	14	144	99	0.0845407455	0.834968128	0	0.256	-0.256
6272	gene10218	LOC4333254	3	-	20185454	20185527	20183654	20183719	20186081	20186199	6272	35	4	54	1	172	99	0.0848114094	0.834968128	0.834	0.969	-0.135
6671	gene24507	LOC4345945	8	+	24687314	24687471	24687115	24687244	24687578	24687772	6671	934	0	497	2	256	99	0.0846061996	0.834968128	1	0.99	0.01
1509	gene7677	LOC4330904	2	-	32859933	32860107	32859699	32859844	32860224	32860339	1509	47	2	84	0	273	99	0.0852677556	0.8371978506	0.895	1	-0.105
3952	gene11034	LOC9272535	3	-	29761540	29761616	29761032	29761081	29762612	29763106	3952	4	0	9	8	175	99	0.0853425783	0.8371978506	1	0.389	0.611
2303	gene24648	LOC4346072	8	+	25937886	25938172	25937675	25937788	25938598	25938663	2303	868	0	347	3	385	99	0.0855729732	0.8383111896	1	0.967	0.033
2577	gene22118	LOC4343842	7	+	24727186	24727290	24724553	24726074	24727386	24727689	2577	7	0	5	3	203	99	0.0864311831	0.8383544803	1	0.448	0.552
2921	gene29567	LOC9269931	11	-	7798478	7799617	7796533	7797836	7803009	7803162	2921	46	3	49	0	1238	99	0.0865126643	0.8383544803	0.551	1	-0.449
3279	gene26837	LOC4347930	9	+	22922168	22922253	22921148	22921229	22922337	22922442	3279	29	2	52	0	184	99	0.086071294	0.8383544803	0.886	1	-0.114
4935	gene1632	LOC9267988	1	+	16590871	16590902	16590443	16590549	16590978	16591084	4935	10	38	3	36	130	99	0.0862771301	0.8383544803	0.167	0.06	0.107
5460	gene25152	LOC4346494	9	-	3502418	3502654	3500512	3501242	3503737	3504051	5460	90	4	59	0	335	99	0.0860345484	0.8383544803	0.869	1	-0.131
6929	gene6708	LOC4329952	2	-	23999866	23999951	23999400	23999514	24000584	24000802	6929	539	2	318	5	184	99	0.0858968874	0.8383544803	0.993	0.972	0.021
6988	gene5432	LOC4328840	2	-	7849730	7849820	7849463	7849550	7850008	7850332	6988	37	32	34	15	189	99	0.086491788	0.8383544803	0.377	0.543	-0.166
7554	gene16213	LOC9271739	5	+	19356103	19356183	19354292	19354373	19356520	19356604	7554	186	0	70	2	179	99	0.0861303546	0.8383544803	1	0.951	0.049
1233	gene10311	LOC107278052	3	-	21460947	21461107	21460560	21460665	21461240	21461338	1233	11	6	6	0	259	99	0.086631666	0.8383747324	0.412	1	-0.588
1948	gene2593	LOC4327935	1	-	28372814	28372918	28372515	28372687	28374383	28374541	1948	83	3	81	0	203	99	0.0879620265	0.8441444613	0.931	1	-0.069
2082	gene32410	LOC4352482	12	-	22514460	22514621	22513434	22513711	22514741	22515065	2082	5	3	7	0	260	99	0.0878899656	0.8441444613	0.388	1	-0.612
2214	gene30200	LOC4350688	11	+	20071478	20071557	20067940	20068141	20071633	20071794	2214	108	3	93	8	178	99	0.0903294124	0.8441444613	0.952	0.866	0.086
2249	gene29208	LOC9266358	11	+	3635102	3635203	3634778	3635018	3635277	3638025	2249	17	0	8	2	200	99	0.087352477	0.8441444613	1	0.664	0.336
2276	gene15661	LOC4338230	5	+	9470861	9470923	9470724	9470769	9471049	9471429	2276	37	1	24	4	161	99	0.0902670407	0.8441444613	0.958	0.787	0.171
2355	gene1889	LOC9269668	1	-	20789577	20791392	20787913	20787974	20791477	20792302	2355	163	0	88	2	1914	99	0.0882142789	0.8441444613	1	0.695	0.305
2556	gene5978	LOC4329338	2	+	15869878	15869980	15869690	15869789	15870474	15870633	2556	22	2	39	0	201	99	0.0900662699	0.8441444613	0.844	1	-0.156
2837	gene27164	LOC9272017	10	-	4664398	4664493	4663697	4663764	4665102	4665161	2837	49	18	157	32	194	99	0.088396606	0.8441444613	0.581	0.715	-0.134
3020	gene15760	LOC9269143	5	-	12681896	12682071	12680853	12681285	12685496	12685709	3020	3	57	6	33	274	99	0.089602674	0.8441444613	0.019	0.062	-0.043
358	gene3010	LOC4325136	1	-	31678429	31678552	31677334	31677727	31681711	31681780	358	11	1	15	8	222	99	0.0891430347	0.8441444613	0.831	0.455	0.376
3916	gene15938	LOC107277862	5	-	15932995	15933059	15931697	15932289	15933136	15933729	3916	24	0	24	3	163	99	0.0887807955	0.8441444613	1	0.829	0.171
4194	gene29647	LOC4350247	11	+	9091965	9092035	9091173	9091558	9092135	9092203	4194	59	3	49	8	169	99	0.087909754	0.8441444613	0.92	0.782	0.138
4247	gene22050	LOC4343787	7	-	24174508	24174614	24174294	24174402	24174681	24174977	4247	11	7	5	11	205	99	0.0901142236	0.8441444613	0.431	0.18	0.251
4768	gene3113	LOC4325603	1	-	32486321	32486398	32486040	32486182	32488989	32489592	4768	6	1	8	9	176	99	0.0895704823	0.8441444613	0.771	0.333	0.438
5514	gene2440	LOC4327177	1	+	26972060	26972142	26971423	26971911	26972872	26973087	5514	1127	39	249	15	181	99	0.0892082458	0.8441444613	0.94	0.901	0.039
5614	gene26752	LOC4347862	9	-	22370971	22371217	22370504	22370555	22371821	22372047	5614	253	4	171	0	345	99	0.090406212	0.8441444613	0.948	1	-0.052
5727	gene27713	LOC9269332	10	+	14403878	14404003	14403596	14403761	14404199	14404361	5727	1	33	3	14	224	99	0.0886276671	0.8441444613	0.013	0.087	-0.074
5938	gene8856	LOC9270137	3	-	5573795	5573864	5573536	5573669	5573953	5574031	5938	5	16	13	14	168	99	0.0886066717	0.8441444613	0.156	0.354	-0.198
6114	gene5849	LOC9270817	2	-	13468293	13468609	13468053	13468197	13469137	13469293	6114	83	2	92	8	415	99	0.0890186974	0.8441444613	0.908	0.733	0.175
6388	gene27696	LOC4348598	10	+	14238374	14238457	14237765	14237928	14239915	14239926	6388	38	8	12	0	182	99	0.0893253714	0.8441444613	0.721	1	-0.279
6570	gene8092	LOC4331258	2	-	35786103	35786207	35784800	35785083	35787048	35787147	6570	448	10	299	2	203	99	0.0895298232	0.8441444613	0.956	0.986	-0.03
664	gene16446	LOC4338933	5	+	21719795	21719913	21719117	21719630	21720398	21720517	664	5	4	10	1	217	99	0.089456114	0.8441444613	0.363	0.82	-0.457
69	gene1965	LOC9270426	1	+	21956854	21956910	21955897	21956498	21956986	21957015	69	67	20	16	1	155	99	0.088403731	0.8441444613	0.681	0.911	-0.23
7288	gene22639	LOC4344322	7	+	29025674	29025827	29025376	29025486	29025947	29029432	7288	146	13	25	0	252	99	0.0881510109	0.8441444613	0.815	1	-0.185
7404	gene15660	LOC4338229	5	+	9449924	9450052	9448792	9449323	9450614	9450734	7404	667	41	830	34	227	99	0.0886593805	0.8441444613	0.876	0.914	-0.038
7843	gene29933	LOC4350471	11	+	15674540	15674616	15673976	15674316	15675212	15675316	7843	4	6	12	4	175	99	0.0900885033	0.8441444613	0.274	0.629	-0.355
7866	gene17987	LOC4340304	6	-	3957220	3958660	3957011	3957057	3959382	3959451	7866	121	19	127	10	1539	99	0.089727337	0.8441444613	0.291	0.45	-0.159
2356	gene1889	LOC9269668	1	-	20789527	20791392	20787913	20787974	20791477	20792301	2356	168	0	93	2	1964	99	0.090844031	0.8455520072	1	0.701	0.299
5056	gene21410	LOC4343229	7	-	17428672	17428712	17427887	17428003	17429152	17429426	5056	3	59	0	91	139	99	0.0909106955	0.8455520072	0.035	0	0.035
7718	gene21155	LOC4343002	7	-	12800001	12800171	12798766	12798893	12800987	12801066	7718	181	3	208	0	269	99	0.0907092097	0.8455520072	0.957	1	-0.043
4201	gene24767	LOC9267708	8	+	26851704	26852299	26851234	26851547	26852956	26853060	4201	293	22	234	29	694	99	0.0910938206	0.8461577558	0.655	0.535	0.12
2209	gene5970	LOC4329330	2	+	15740791	15740977	15740116	15740257	15741437	15741534	2209	216	10	188	3	285	99	0.091479609	0.8475455762	0.882	0.956	-0.074
6833	gene12244	LOC4335098	4	-	5529165	5529290	5528232	5528347	5530086	5530333	6833	16	203	24	172	224	99	0.0914219192	0.8475455762	0.034	0.058	-0.024
3027	gene16768	LOC4339215	5	+	24526218	24526246	24526042	24526144	24526320	24526352	3027	5	2	11	0	127	99	0.0917041145	0.8485292966	0.661	1	-0.339
1395	gene3245	LOC4324135	1	+	33642273	33642451	33641732	33642185	33643057	33643537	1395	8	27	4	3	277	99	0.0918468966	0.8487552778	0.096	0.323	-0.227
4732	gene25111	LOC4346453	9	-	2397163	2397319	2396714	2397017	2397554	2401651	4732	118	16	125	8	255	99	0.0921941643	0.8508678923	0.741	0.858	-0.117
3332	gene6432	LOC4329705	2	-	21495322	21495395	21494060	21494220	21495928	21496044	3332	13	0	12	3	172	99	0.0924172539	0.8518304982	1	0.697	0.303
2208	gene5970	LOC4329330	2	+	15740807	15740977	15740116	15740257	15741437	15741534	2208	130	10	114	3	269	99	0.0928155065	0.854403077	0.827	0.933	-0.106
6999	gene9291	LOC4332408	3	+	9308615	9308682	9308033	9308168	9308841	9308938	6999	79	0	81	3	166	99	0.0932615905	0.8574088016	1	0.942	0.058
2399	gene25064	LOC9272124	9	-	1613494	1613637	1612587	1612684	1613727	1613825	2399	94	9	94	3	242	99	0.0934807086	0.858273476	0.81	0.928	-0.118
3285	gene16551	LOC9268669	5	-	22773477	22773743	22773195	22773325	22773846	22774074	3285	545	6	448	1	365	99	0.0937270721	0.858273476	0.961	0.992	-0.031
3622	gene32884	LOC4352899	12	+	27314011	27314114	27313215	27313861	27314478	27314521	3622	2	5	0	10	202	99	0.093954076	0.858273476	0.164	0	0.164
567	gene32519	LOC4352587	12	+	23549281	23549402	23549022	23549086	23549922	23549981	567	25	4	38	1	220	99	0.0936963796	0.858273476	0.738	0.945	-0.207
5761	gene24738	LOC4346145	8	+	26603168	26603214	26601164	26601628	26603349	26603464	5761	610	28	125	11	145	99	0.0938558442	0.858273476	0.937	0.886	0.051
749	gene16607	LOC4339087	5	-	23280071	23280125	23279183	23279242	23280617	23280960	749	262	17	278	9	153	99	0.0942245496	0.8596491667	0.909	0.952	-0.043
1336	gene9394	LOC4332503	3	+	10119615	10119768	10119318	10119518	10119857	10120372	1336	21	0	11	2	252	99	0.0953971476	0.8599657058	1	0.684	0.316
2375	gene1014	LOC4327220	1	-	8214814	8214875	8213585	8213694	8214997	8215131	2375	89	190	89	139	160	99	0.0956563448	0.8599657058	0.225	0.284	-0.059
2920	gene29567	LOC9269931	11	-	7798014	7799617	7796533	7797836	7803009	7803162	2920	54	3	54	0	1702	99	0.0956983173	0.8599657058	0.511	1	-0.489
2962	gene13261	LOC4336003	4	+	22473102	22473727	22472931	22473023	22474613	22474679	2962	10	2	21	0	724	99	0.0954143878	0.8599657058	0.406	1	-0.594
3373	gene18826	LOC4341001	6	-	14912519	14912541	14912147	14912230	14912671	14912714	3373	0	26	2	15	121	99	0.0950748051	0.8599657058	0	0.098	-0.098
4100	gene13194	LOC4335946	4	+	22088002	22088087	22087612	22087865	22088208	22088279	4100	194	0	77	2	184	99	0.0954430829	0.8599657058	1	0.954	0.046
4714	gene884	LOC4327187	1	+	7092678	7092801	7092044	7092288	7092937	7093068	4714	16	21	52	35	222	99	0.0952432733	0.8599657058	0.254	0.399	-0.145
4849	gene21053	LOC4342913	7	+	10263941	10264051	10262085	10262222	10264379	10264801	4849	25	43	18	15	209	99	0.094959183	0.8599657058	0.216	0.362	-0.146
6628	gene4471	LOC4324311	1	-	43164672	43164716	43164126	43164544	43165146	43165383	6628	12	47	6	57	143	99	0.0955775159	0.8599657058	0.15	0.068	0.082
7333	gene9105	LOC4332225	3	+	7604189	7604412	7603021	7603277	7604745	7604825	7333	59	2	96	0	322	99	0.0956002076	0.8599657058	0.901	1	-0.099
7364	gene1266	LOC4325774	1	-	10981399	10981581	10981175	10981320	10982211	10982978	7364	95	85	51	68	281	99	0.0944678836	0.8599657058	0.283	0.209	0.074
7453	gene8539	LOC4331689	3	+	3174273	3174581	3170017	3170879	3175806	3176438	7453	317	9	377	4	407	99	0.0954140888	0.8599657058	0.895	0.958	-0.063
3817	gene9883	LOC9268085	3	-	14752640	14752749	14752280	14752445	14753008	14753086	3817	22	29	73	55	208	99	0.0959607437	0.8612446722	0.265	0.387	-0.122
46	gene8645	LOC4331793	3	+	3990959	3991038	3990820	3990874	3991139	3991267	46	69	0	75	3	178	99	0.0962920425	0.8620602205	1	0.933	0.067
5729	gene12965	LOC4335733	4	+	19936032	19936106	19935705	19935780	19936203	19936252	5729	48	3	43	0	173	99	0.0962909854	0.8620602205	0.902	1	-0.098
483	gene29701	LOC4350295	11	-	10355812	10355859	10355560	10355704	10357497	10357554	483	50	0	55	3	146	99	0.0966289602	0.863997847	1	0.926	0.074
145	gene5704	LOC9270665	2	-	11295873	11295943	11292718	11295582	11296170	11296227	145	157	0	130	3	169	99	0.0978653608	0.8665455961	1	0.962	0.038
155	gene18810	LOC9267223	6	-	14420326	14420407	14419583	14419709	14428454	14428796	155	44	9	45	3	180	99	0.0978997293	0.8665455961	0.729	0.892	-0.163
1721	gene10759	LOC4333729	3	+	27120336	27120429	27120055	27120225	27120537	27120659	1721	7	33	15	30	192	99	0.0984888053	0.8665455961	0.099	0.205	-0.106
3484	gene1996	LOC9269084	1	+	22429694	22429747	22429499	22429608	22429842	22429923	3484	50	0	82	4	152	99	0.0988473431	0.8665455961	1	0.93	0.07
4428	gene24292	LOC4345765	8	-	22626146	22626299	22625753	22626058	22626894	22627700	4428	76	4	161	2	252	99	0.0974772151	0.8665455961	0.882	0.969	-0.087
5461	gene29355	LOC4350020	11	+	5278504	5278560	5278344	5278414	5279035	5279116	5461	19	74	36	82	155	99	0.0981096341	0.8665455961	0.141	0.219	-0.078
560	gene17220	LOC4339616	5	-	28042375	28042447	28042173	28042284	28042532	28042689	560	9	2	17	0	171	99	0.0973871552	0.8665455961	0.723	1	-0.277
5869	gene19902	LOC9272377	6	+	29349110	29349246	29348850	29348896	29349707	29349782	5869	188	1	47	2	235	99	0.0982414592	0.8665455961	0.988	0.908	0.08
6064	gene23854	LOC4345381	8	+	16797909	16799181	16797545	16797809	16799305	16799377	6064	1487	4	1130	0	1371	99	0.0983630523	0.8665455961	0.964	1	-0.036
606	gene8033	LOC4331211	2	-	35457189	35457275	35456890	35457018	35457370	35457413	606	47	0	29	2	185	99	0.0977914182	0.8665455961	1	0.886	0.114
6212	gene4405	LOC4324011	1	+	42693147	42693260	42692679	42692861	42695091	42695448	6212	232	4	179	0	212	99	0.0987589186	0.8665455961	0.964	1	-0.036
650	gene6514	LOC9268562	2	-	22365527	22366504	22363697	22363863	22366904	22366971	650	3709	0	2094	2	1076	99	0.0982930507	0.8665455961	1	0.99	0.01
6739	gene3608	LOC4324805	1	+	36646116	36646151	36642265	36643084	36646577	36647112	6739	47	2	93	0	134	99	0.0977174613	0.8665455961	0.946	1	-0.054
7138	gene11095	LOC4334040	3	+	30236966	30237040	30236765	30236884	30237231	30237352	7138	26	2	42	0	173	99	0.0987570792	0.8665455961	0.882	1	-0.118
7865	gene17987	LOC4340304	6	-	3957220	3957694	3956913	3957057	3959382	3959451	7865	26	19	30	10	573	99	0.0974803658	0.8665455961	0.191	0.341	-0.15
7902	gene18893	LOC4341060	6	-	16480816	16480888	16479754	16479835	16481014	16481762	7902	45	50	2	8	171	99	0.0986337591	0.8665455961	0.343	0.126	0.217
2672	gene1827	LOC9270848	1	+	19882056	19882114	19881349	19881377	19882999	19883059	2672	119	3	140	0	157	99	0.0990234524	0.8670295199	0.962	1	-0.038
6740	gene11237	LOC4334179	3	-	31402026	31402328	31401620	31401909	31403544	31404288	6740	72	0	121	4	401	99	0.0992999331	0.8673323026	1	0.882	0.118
6875	gene7394	LOC9272559	2	-	30463369	30463447	30459802	30461254	30464063	30464402	6875	24	6	51	4	177	99	0.0992713718	0.8673323026	0.691	0.877	-0.186
103	gene27269	LOC9272034	10	-	6737848	6738086	6736869	6737382	6738432	6740115	103	64	0	40	2	337	99	0.0995398983	0.8677902815	1	0.855	0.145
3477	gene9527	LOC9266341	3	+	11120770	11121018	11120396	11120433	11121507	11121654	3477	353	4	484	1	347	99	0.0995943943	0.8677902815	0.962	0.993	-0.031
1551	gene1606	LOC9266898	1	+	16053630	16054698	16052777	16052933	16054835	16054896	1551	326	45	412	79	1167	99	0.1000074396	0.8692767867	0.381	0.307	0.074
6839	gene12193	LOC4335047	4	+	4453072	4453148	4452570	4452987	4453264	4453430	6839	116	0	61	2	175	99	0.0999460025	0.8692767867	1	0.945	0.055
1286	gene13438	LOC107280680	4	-	23982794	23982951	23979787	23980473	23983137	23983243	1286	0	2	2	0	256	99	0.1001528139	0.8693834151	0	1	-1
3256	gene10861	LOC4333823	3	+	28111253	28111361	28111071	28111157	28111506	28111814	3256	164	0	220	4	207	99	0.1002621788	0.8693834151	1	0.963	0.037
1206	gene2604	LOC4327945	1	-	28469141	28469191	28468039	28468078	28469867	28469986	1206	96	4	131	1	149	99	0.1006221782	0.8708669124	0.941	0.989	-0.048
5646	gene10109	LOC4333146	3	-	17686004	17686052	17685267	17685889	17687032	17687155	5646	28	0	17	2	147	99	0.1006761498	0.8708669124	1	0.851	0.149
2129	gene10284	LOC9270555	3	+	21182467	21182603	21182085	21182135	21182980	21183130	2129	47	4	29	0	235	99	0.1009521825	0.8719668194	0.832	1	-0.168
2801	gene5625	LOC4329008	2	-	10185083	10185191	10182673	10182718	10186427	10186493	2801	87	2	86	7	207	99	0.1011910303	0.8719668194	0.954	0.855	0.099
3655	gene19232	LOC4341352	6	-	22125079	22125126	22124682	22124727	22125199	22125264	3655	146	0	62	2	146	99	0.1010517997	0.8719668194	1	0.955	0.045
6382	gene27696	LOC4348598	10	+	14240453	14240569	14240174	14240240	14245163	14245715	6382	4	0	4	4	215	99	0.1012896891	0.8719668194	1	0.315	0.685
1153	gene27223	LOC4348219	10	+	5842230	5842313	5841907	5842121	5842943	5843114	1153	513	48	294	40	182	99	0.1016974731	0.8733803346	0.853	0.8	0.053
5582	gene12147	LOC9271234	4	+	3543845	3544029	3541965	3542562	3544160	3544685	5582	4	1	33	0	283	99	0.1015966635	0.8733803346	0.583	1	-0.417
4807	gene24114	LOC9267871	8	-	20393880	20394149	20392915	20393019	20399220	20399423	4807	22	2	37	0	368	99	0.1024446522	0.8778504892	0.747	1	-0.253
590	gene26420	LOC4347557	9	+	19981215	19981407	19979444	19979604	19981918	19982000	590	30	8	19	1	291	99	0.1024628168	0.8778504892	0.561	0.866	-0.305
1702	gene21291	LOC4343132	7	+	15597344	15597468	15596474	15596606	15598630	15598944	1702	54	2	86	0	223	99	0.1026795065	0.8786572094	0.923	1	-0.077
1189	gene27362	LOC4348331	10	+	9257297	9257349	9256248	9256610	9259975	9260389	1189	59	0	67	3	151	99	0.1037705912	0.8792218837	1	0.936	0.064
2710	gene23009	LOC9268118	8	-	2583059	2583348	2581538	2581789	2583666	2583797	2710	22	0	23	3	388	99	0.103510286	0.8792218837	1	0.662	0.338
3038	gene21577	LOC107276742	7	+	19839973	19840030	19839769	19839900	19840520	19840715	3038	2	21	7	19	156	99	0.1032576568	0.8792218837	0.057	0.189	-0.132
3278	gene26837	LOC4347930	9	+	22922193	22922253	22921148	22921229	22922337	22922442	3278	11	2	19	0	159	99	0.103682162	0.8792218837	0.774	1	-0.226
3743	gene28209	LOC4349049	10	-	19204448	19204505	19204100	19204161	19204945	19205029	3743	13	4	30	2	156	99	0.1033798463	0.8792218837	0.673	0.905	-0.232
4989	gene19759	LOC107278318	6	-	28057335	28057519	28055886	28057200	28057821	28058215	4989	22	2	36	0	283	99	0.1034488049	0.8792218837	0.794	1	-0.206
5773	gene21868	LOC4343622	7	+	22661272	22661315	22661011	22661101	22661729	22661836	5773	36	3	31	0	142	99	0.1037796393	0.8792218837	0.893	1	-0.107
5870	gene19902	LOC9272377	6	+	29349107	29349246	29348850	29348896	29349707	29349782	5870	149	1	38	2	238	99	0.1031912453	0.8792218837	0.984	0.888	0.096
982	gene5389	LOC4328800	2	-	7284275	7284350	7282452	7283937	7284420	7284498	982	0	2	2	0	174	99	0.103848966	0.8792218837	0	1	-1
7042	gene11332	LOC4334278	3	+	32109572	32109691	32108700	32108847	32110003	32110437	7042	20	5	21	14	218	99	0.1040198624	0.879630228	0.645	0.405	0.24
2012	gene13149	LOC4335907	4	-	21706861	21706944	21706181	21706551	21707283	21707408	2012	34	187	22	73	182	99	0.105437189	0.8803591706	0.09	0.141	-0.051
2732	gene1311	LOC9270747	1	+	11663539	11663621	11662704	11663074	11663794	11663923	2732	4	174	8	129	181	99	0.1054865433	0.8803591706	0.012	0.033	-0.021
3117	gene25422	LOC4346720	9	-	9404552	9404643	9402225	9402311	9413247	9413380	3117	2	4	5	1	190	99	0.1054059356	0.8803591706	0.207	0.723	-0.516
4780	gene3572	LOC9267360	1	-	36332169	36333009	36328881	36332051	36333681	36333753	4780	148	4	87	0	939	99	0.1057172877	0.8803591706	0.796	1	-0.204
4800	gene24114	LOC9267871	8	-	20393493	20394149	20392915	20393019	20399220	20399423	4800	37	2	61	0	755	99	0.104489413	0.8803591706	0.708	1	-0.292
5220	gene7487	LOC4330717	2	+	31295870	31296313	31295644	31295761	31298337	31298960	5220	660	4	524	0	542	99	0.1053448364	0.8803591706	0.968	1	-0.032
5409	gene26916	LOC107277780	10	-	1034263	1034369	1033989	1034039	1034601	1037738	5409	2	19	6	14	205	99	0.1052510012	0.8803591706	0.048	0.171	-0.123
5416	gene18135	LOC9268532	6	+	5395660	5395726	5395105	5395158	5396646	5396706	5416	11	4	8	0	165	99	0.105315883	0.8803591706	0.623	1	-0.377
5531	gene1697	LOC4324020	1	-	17883345	17883405	17881770	17882148	17883622	17883786	5531	2	0	0	2	159	99	0.1044811098	0.8803591706	1	0	1
5837	gene31647	LOC4351816	12	+	6895550	6895717	6890657	6890835	6896017	6896100	5837	14	8	18	3	266	99	0.105824795	0.8803591706	0.394	0.691	-0.297
6276	gene10218	LOC4333254	3	-	20185384	20185527	20183654	20183719	20186081	20186199	6276	67	4	91	1	242	99	0.1057520804	0.8803591706	0.873	0.974	-0.101
635	gene16118	LOC4338615	5	-	18163519	18163643	18163022	18163266	18168778	18169067	635	512	0	99	2	223	99	0.1050644268	0.8803591706	1	0.956	0.044
7550	gene32671	LOC107276775	12	+	25333468	25333550	25331881	25332913	25333635	25333723	7550	0	5	2	2	181	99	0.1058166628	0.8803591706	0	0.354	-0.354
7703	gene20527	LOC4342459	7	+	3324880	3325273	3323749	3324036	3325688	3325817	7703	368	0	192	2	492	99	0.105652248	0.8803591706	1	0.951	0.049
2149	gene9306	LOC4332425	3	+	9445712	9445902	9445425	9445577	9446246	9447830	2149	18	72	23	51	289	99	0.1064870157	0.8807593881	0.079	0.134	-0.055
2885	gene1103	LOC4326210	1	-	9043733	9043824	9043336	9043431	9045998	9046093	2885	16	2	26	0	190	99	0.1060312551	0.8807593881	0.807	1	-0.193
2935	gene32756	LOC4352791	12	-	26102132	26102651	26101112	26101559	26102864	26103553	2935	5043	1	4919	9	618	99	0.1063613955	0.8807593881	0.999	0.989	0.01
4739	gene25111	LOC4346453	9	-	2397444	2397458	2397163	2397301	2397554	2401651	4739	2	19	0	30	113	99	0.1064855128	0.8807593881	0.084	0	0.084
6227	gene19992	LOC9268482	6	+	30062575	30062851	30062162	30062448	30062952	30063754	6227	1	6	13	14	375	99	0.106403341	0.8807593881	0.042	0.197	-0.155
896	gene29934	LOC4350472	11	+	15692282	15692441	15690743	15690845	15692560	15692632	896	187	3	194	0	258	99	0.1069007478	0.8831627444	0.96	1	-0.04
2560	gene5978	LOC4329338	2	+	15870724	15870820	15870474	15870633	15871714	15871766	2560	13	0	7	2	195	99	0.1078719718	0.8860547603	1	0.64	0.36
4465	gene29181	LOC9269643	11	+	3429272	3429397	3428753	3428886	3430751	3430809	4465	28	4	34	13	224	99	0.1077753582	0.8860547603	0.756	0.536	0.22
4516	gene12396	LOC9272732	4	+	8589366	8589448	8589176	8589294	8589594	8589653	4516	6	0	0	1	181	99	0.1074654662	0.8860547603	1	0	1
4552	gene11059	LOC4334005	3	-	29977294	29977377	29976156	29976665	29977486	29977701	4552	469	44	285	39	182	99	0.1077255	0.8860547603	0.853	0.799	0.054
6253	gene8174	LOC4331331	3	+	465688	466187	465244	465608	466670	466958	6253	309	4	173	0	598	99	0.1079921713	0.8860547603	0.927	1	-0.073
6412	gene21865	LOC4343619	7	-	22653397	22653497	22653159	22653279	22654135	22654502	6412	44	4	26	0	199	99	0.1079451452	0.8860547603	0.845	1	-0.155
1090	gene30194	LOC4350682	11	-	20001002	20001097	20000209	20000634	20002222	20004310	1090	0	1	6	0	194	99	0.1081566013	0.8863897007	0	1	-1
7430	gene3768	LOC4325082	1	+	38032332	38032544	38031409	38031531	38032851	38033053	7430	158	28	129	13	311	99	0.1083144779	0.8866702291	0.642	0.76	-0.118
5718	gene17290	LOC4339675	5	-	28555958	28556038	28555553	28555640	28557001	28557311	5718	201	4	146	0	179	99	0.1084512445	0.8867775081	0.965	1	-0.035
913	gene29697	LOC4350287	11	-	10232050	10232127	10231596	10231658	10232666	10232962	913	366	7	351	2	176	99	0.1089322248	0.8896958819	0.967	0.99	-0.023
4471	gene29181	LOC9269643	11	+	3430317	3430402	3429272	3429397	3430751	3430809	4471	14	5	31	3	184	99	0.1091078728	0.8901166731	0.601	0.848	-0.247
2836	gene27164	LOC9272017	10	-	4664398	4664480	4663692	4663764	4665102	4665161	2836	73	18	221	32	181	99	0.1095486419	0.8921435131	0.689	0.791	-0.102
3212	gene11436	LOC4334387	3	+	32954583	32954795	32953983	32954085	32955236	32955287	3212	2077	5	1242	8	311	99	0.1096668186	0.8921435131	0.992	0.98	0.012
4970	gene31648	LOC107279581	12	-	6892703	6892761	6892317	6892607	6892978	6893043	4970	17	0	19	3	157	99	0.1097483182	0.8921435131	1	0.8	0.2
6423	gene21603	LOC4343396	7	+	20050555	20051134	20050312	20050430	20052157	20052549	6423	6	3	7	0	678	99	0.1098539565	0.8921435131	0.226	1	-0.774
5032	gene21233	LOC4343067	7	-	14523750	14523852	14522552	14522729	14524453	14524597	5032	111	16	79	5	201	99	0.1101104723	0.8932151549	0.774	0.886	-0.112
2388	gene18191	LOC4340481	6	-	5859495	5859577	5858172	5858268	5859821	5860022	2388	1050	12	430	10	181	99	0.1103226264	0.8932469748	0.98	0.959	0.021
5315	gene1443	LOC4326496	1	+	13796397	13796558	13796142	13796319	13796640	13797640	5315	0	1	6	0	260	99	0.1103635225	0.8932469748	0	1	-1
1725	gene4399	LOC9266912	1	-	42669076	42669150	42668153	42668390	42669412	42669461	1725	8	41	11	24	173	99	0.1107595336	0.8954415059	0.1	0.208	-0.108
2697	gene31119	LOC107279740	12	+	1195409	1195700	1193304	1193425	1198202	1198953	2697	0	1	6	0	390	99	0.1112592774	0.8957194257	0	1	-1
3277	gene22728	LOC9270151	7	-	29679330	29679469	29679128	29679219	29679833	29680100	3277	43	0	29	2	238	99	0.111088594	0.8957194257	1	0.858	0.142
5252	gene21468	LOC4343276	7	-	18339786	18339902	18339667	18339708	18339991	18340085	5252	4	28	1	38	215	99	0.1112935446	0.8957194257	0.062	0.012	0.05
6392	gene27696	LOC4348598	10	+	14240174	14240240	14238374	14238457	14252973	14253624	6392	30	2	4	2	165	99	0.1111514102	0.8957194257	0.9	0.545	0.355
2860	gene12956	LOC4335727	4	-	19855883	19856054	19855535	19855595	19858351	19858427	2860	161	0	96	2	270	99	0.1118026153	0.8983129491	1	0.946	0.054
5923	gene20779	LOC4342682	7	+	5662730	5662882	5662246	5662345	5664132	5664243	5923	115	3	95	0	251	99	0.1118663316	0.8983129491	0.938	1	-0.062
6356	gene23205	LOC9270084	8	+	4634130	4634278	4633821	4633956	4634526	4634840	6356	7	3	2	5	247	99	0.1121200904	0.8993435886	0.483	0.138	0.345
1836	gene7618	LOC107278246	2	-	32343484	32343616	32338978	32339630	32347165	32347238	1836	66	7	44	1	231	99	0.1125099866	0.9014626974	0.802	0.95	-0.148
5009	gene30133	LOC9266976	11	-	19119816	19119940	19118489	19118925	19120780	19121021	5009	16	3	27	15	223	99	0.1129546511	0.9040154049	0.703	0.444	0.259
273	gene23307	LOC4344900	8	-	5811804	5811861	5811552	5811693	5812279	5812370	273	5	57	3	112	156	99	0.1131527081	0.9040667948	0.053	0.017	0.036
4115	gene14911	LOC4337571	5	+	414916	414990	414049	414826	415101	415164	4115	44	0	80	4	173	99	0.1132132174	0.9040667948	1	0.92	0.08
2089	gene29749	LOC9271777	11	-	11519227	11519305	11518405	11518728	11519701	11521808	2089	103	64	13	3	177	99	0.1138979849	0.9057072989	0.474	0.708	-0.234
2293	gene21387	LOC4343208	7	+	17089625	17089785	17089456	17089516	17090126	17090988	2293	22	2	32	10	259	99	0.1141764605	0.9057072989	0.808	0.55	0.258
2604	gene25149	LOC4346491	9	-	3463966	3464080	3463716	3463848	3464779	3464897	2604	106	0	68	2	213	99	0.1141726167	0.9057072989	1	0.94	0.06
296	gene13085	LOC4335844	4	-	20946300	20946399	20944709	20945920	20947230	20947331	296	51	5	51	1	198	99	0.1137476774	0.9057072989	0.836	0.962	-0.126
7152	gene30528	LOC4350917	11	+	23907041	23907126	23906479	23906553	23907316	23907403	7152	54	2	82	0	184	99	0.1140778394	0.9057072989	0.936	1	-0.064
844	gene5493	LOC9271823	2	+	8529891	8530263	8527958	8528058	8530907	8531016	844	42	80	47	58	471	99	0.1139686158	0.9057072989	0.099	0.146	-0.047
1499	gene8189	LOC4331344	3	+	541404	541475	540705	540805	541635	541779	1499	290	5	170	0	170	99	0.1149429855	0.9058787993	0.971	1	-0.029
4781	gene3572	LOC9267360	1	-	36332169	36333559	36328881	36332051	36333681	36333753	4781	294	4	161	0	1489	99	0.1148842391	0.9058787993	0.83	1	-0.17
4890	gene30631	LOC9268641	11	+	25134799	25134961	25134249	25134550	25135345	25136692	4890	83	3	65	0	261	99	0.114680335	0.9058787993	0.913	1	-0.087
5111	gene31179	LOC9271663	12	-	1515506	1515625	1514472	1515283	1519011	1519460	5111	60	0	145	5	218	99	0.1148999354	0.9058787993	1	0.929	0.071
6127	gene14743	LOC4337424	4	+	34715337	34715488	34714706	34715059	34715595	34715662	6127	448	2	231	4	250	99	0.1143801145	0.9058787993	0.989	0.958	0.031
7732	gene25469	LOC4346767	9	-	10074003	10074124	10072958	10073047	10085415	10085730	7732	55	0	10	1	220	99	0.1149560323	0.9058787993	1	0.818	0.182
1894	gene22865	LOC9270433	8	-	1117810	1118008	1116925	1117415	1119052	1120281	1894	267	5	308	13	297	99	0.1158179046	0.9076832724	0.947	0.888	0.059
3705	gene7841	LOC4331041	2	+	34183351	34183404	34182092	34183143	34183502	34183610	3705	150	43	127	53	152	99	0.1156612645	0.9076832724	0.694	0.609	0.085
4519	gene12396	LOC9272732	4	+	8589176	8589263	8588652	8589070	8589341	8589448	4519	23	13	16	3	186	99	0.1153732922	0.9076832724	0.485	0.739	-0.254
4809	gene24114	LOC9267871	8	-	20393794	20394149	20392915	20393019	20399220	20399423	4809	33	2	49	0	454	99	0.1154603259	0.9076832724	0.783	1	-0.217
6733	gene9829	LOC4332908	3	+	14234341	14234394	14234116	14234199	14234497	14234619	6733	147	0	130	3	152	99	0.1157635268	0.9076832724	1	0.966	0.034
4299	gene25943	LOC4347149	9	+	16066219	16066380	16065721	16065837	16070558	16070656	4299	366	4	319	0	260	99	0.1162152318	0.9098028681	0.972	1	-0.028
7500	gene18391	LOC4340647	6	+	7700917	7701046	7700604	7700684	7702177	7703075	7500	35	14	26	4	228	99	0.1165740993	0.9106240372	0.521	0.738	-0.217
7593	gene32112	LOC9268519	12	-	17833550	17833601	17832017	17832502	17834448	17835040	7593	21	4	3	3	150	99	0.1165284822	0.9106240372	0.776	0.398	0.378
1391	gene17153	LOC9269996	5	+	27543220	27543765	27542034	27542514	27543875	27543962	1391	851	2	445	4	644	99	0.1177076629	0.9126367235	0.985	0.945	0.04
1812	gene22193	LOC4343908	7	+	25411302	25411365	25410891	25410952	25411841	25411911	1812	292	14	306	25	162	99	0.1177226285	0.9126367235	0.927	0.882	0.045
3656	gene19232	LOC4341352	6	-	22126358	22126427	22126120	22126287	22126514	22126577	3656	128	2	43	3	168	99	0.1175167765	0.9126367235	0.974	0.894	0.08
4193	gene29647	LOC4350247	11	+	9091173	9091558	9090412	9090521	9091965	9092035	4193	195	0	136	2	484	99	0.1174720296	0.9126367235	1	0.933	0.067
5005	gene30093	LOC9271860	11	+	18511718	18511792	18509075	18509278	18512052	18512629	5005	15	104	6	90	173	99	0.1170249144	0.9126367235	0.076	0.037	0.039
7336	gene15168	LOC4337814	5	+	2794268	2794848	2791679	2791769	2796271	2796639	7336	3	3	21	4	679	99	0.1170926992	0.9126367235	0.127	0.434	-0.307
7342	gene16427	LOC9270028	5	-	21561415	21561567	21559872	21560175	21561843	21562013	7342	0	4	1	0	251	99	0.1176027362	0.9126367235	0	1	-1
6165	gene19409	LOC4341503	6	+	24301835	24302243	24300277	24301708	24303845	24306434	6165	124	8	101	2	507	99	0.1179499449	0.9134115064	0.752	0.908	-0.156
1044	gene5292	LOC9267344	2	+	6343269	6343398	6342257	6342458	6343679	6343824	1044	0	13	1	2	228	99	0.1183932683	0.9143131461	0	0.178	-0.178
1664	gene12192	LOC4335046	4	-	4446877	4446977	4446252	4446778	4449781	4449959	1664	145	6	165	2	199	99	0.1184488792	0.9143131461	0.923	0.976	-0.053
5865	gene19364	LOC9269995	6	+	23903851	23904156	23902760	23902880	23904233	23904534	5865	29	0	51	4	404	99	0.1183947293	0.9143131461	1	0.758	0.242
1042	gene5292	LOC9267344	2	+	6343310	6343398	6342257	6342458	6343679	6343824	1042	0	13	1	2	187	99	0.1193505398	0.9180644351	0	0.209	-0.209
1397	gene120	LOC9271150	1	-	805814	806412	805598	805702	806487	806564	1397	24	3	14	6	697	99	0.1196741601	0.9180644351	0.532	0.249	0.283
2896	gene18674	LOC4340880	6	+	12320152	12320189	12319325	12320070	12320285	12320419	2896	117	1	93	4	136	99	0.1199590539	0.9180644351	0.988	0.944	0.044
4779	gene3572	LOC9267360	1	-	36332169	36333580	36328881	36332051	36333681	36333753	4779	286	4	153	0	1510	99	0.1195019508	0.9180644351	0.824	1	-0.176
5039	gene21233	LOC4343067	7	-	14521205	14521374	14520877	14520972	14521489	14521561	5039	43	6	15	6	268	99	0.1197623619	0.9180644351	0.726	0.48	0.246
644	gene27870	LOC4348728	10	-	15886340	15886389	15886079	15886164	15886737	15886787	644	5	11	9	6	148	99	0.1199216211	0.9180644351	0.233	0.501	-0.268
7455	gene17391	LOC4339763	5	-	29248090	29248788	29246372	29246500	29248899	29249101	7455	1190	0	801	3	797	99	0.1197958946	0.9180644351	1	0.971	0.029
892	gene32266	LOC4352356	12	-	20136749	20137159	20136318	20136355	20137229	20138020	892	39	11	37	4	509	99	0.1198795798	0.9180644351	0.408	0.643	-0.235
1145	gene23679	LOC9268934	8	+	12876572	12876671	12875157	12875672	12876774	12876961	1145	57	19	23	15	198	99	0.1207454991	0.918720884	0.6	0.434	0.166
2161	gene32240	LOC4352332	12	-	19833456	19833564	19833246	19833320	19834024	19834178	2161	22	2	31	0	207	99	0.1216576475	0.918720884	0.84	1	-0.16
227	gene5323	LOC9267010	2	+	6609027	6609124	6608846	6608935	6609754	6612944	227	40	67	23	22	196	99	0.12151893	0.918720884	0.232	0.346	-0.114
242	gene12182	LOC9270447	4	+	4351616	4351841	4350925	4351169	4352018	4352228	242	15	2	23	0	324	99	0.121556893	0.918720884	0.696	1	-0.304
3919	gene11544	LOC4334495	3	-	33629467	33629563	33629193	33629268	33629817	33630345	3919	153	0	85	2	195	99	0.1217931866	0.918720884	1	0.956	0.044
4305	gene25943	LOC4347149	9	+	16069537	16069609	16069211	16069290	16070554	16070656	4305	44	29	25	29	171	99	0.121838455	0.918720884	0.468	0.333	0.135
4476	gene12942	LOC4335713	4	-	19701487	19701575	19700705	19700778	19701661	19701736	4476	62	6	48	1	187	99	0.1210222206	0.918720884	0.845	0.962	-0.117
5154	gene11633	LOC107280356	3	+	34306129	34307141	34305961	34306075	34307298	34307501	5154	17	7	29	4	1111	99	0.1208338697	0.918720884	0.178	0.392	-0.214
6095	gene18437	LOC4340684	6	+	8303213	8303262	8303047	8303102	8303404	8303542	6095	58	0	41	2	148	99	0.1214614826	0.918720884	1	0.932	0.068
6438	gene23759	LOC4345298	8	-	14729318	14729403	14727900	14728320	14730577	14730655	6438	87	2	181	0	184	99	0.1204873123	0.918720884	0.959	1	-0.041
6750	gene31642	LOC4351810	12	+	6812605	6812752	6811136	6811640	6813473	6813563	6750	3	67	7	53	246	99	0.1208631329	0.918720884	0.018	0.05	-0.032
7400	gene25541	LOC4346821	9	-	11141737	11141840	11132623	11133194	11143719	11143806	7400	5	28	0	12	202	99	0.1212016798	0.918720884	0.08	0	0.08
7486	gene2326	LOC4326574	1	-	25530961	25531222	25530489	25530653	25531306	25531347	7486	3	16	7	11	360	99	0.1215786765	0.918720884	0.049	0.149	-0.1
7649	gene6675	LOC4329919	2	+	23732611	23732657	23732430	23732489	23732800	23732882	7649	63	149	63	106	145	99	0.1213684797	0.918720884	0.224	0.289	-0.065
2122	gene26983	LOC4348040	10	+	1913591	1915193	1913157	1913523	1915352	1915828	2122	913	0	1092	3	1701	99	0.1229588637	0.9203945844	1	0.955	0.045
2542	gene29760	LOC9266258	11	-	11737294	11737378	11736915	11737100	11737568	11739404	2542	247	0	272	4	183	99	0.122648146	0.9203945844	1	0.974	0.026
2971	gene250	LOC4325805	1	+	1851145	1851328	1850637	1850789	1851689	1851765	2971	206	1	278	6	282	99	0.122235473	0.9203945844	0.986	0.942	0.044
3580	gene20658	LOC4342570	7	-	4324660	4324754	4324291	4324499	4326047	4326726	3580	0	1	5	0	193	99	0.1228243582	0.9203945844	0	1	-1
4988	gene19759	LOC107278318	6	-	28057335	28057502	28055886	28057200	28057821	28058220	4988	10	2	16	0	266	99	0.1227800739	0.9203945844	0.65	1	-0.35
5770	gene10252	LOC4333285	3	-	20687565	20687654	20686082	20686165	20689682	20689738	5770	0	1	5	0	188	99	0.1225922239	0.9203945844	0	1	-1
7597	gene14354	LOC9266366	4	+	31693514	31693636	31692934	31693304	31694006	31694150	7597	67	56	43	22	221	99	0.1228597176	0.9203945844	0.349	0.467	-0.118
6979	gene17769	LOC107276380	6	+	2428896	2428968	2428592	2428670	2429112	2429679	6979	18	2	17	7	171	99	0.1233701467	0.922510242	0.839	0.584	0.255
5389	gene30190	LOC4350677	11	-	19972911	19973069	19972516	19972633	19973679	19973791	5389	250	0	229	3	257	99	0.1235531393	0.9229162107	1	0.967	0.033
2427	gene7065	LOC4330301	2	+	27550584	27550652	27549672	27549791	27550801	27550943	2427	3	10	11	11	167	99	0.1238735825	0.924346993	0.151	0.372	-0.221
1672	gene29968	LOC4350502	11	-	16440130	16440342	16438761	16438874	16440456	16440554	1672	10	2	16	0	311	99	0.1246115991	0.9250290441	0.614	1	-0.386
3482	gene18325	LOC107277321	6	-	7079085	7079250	7078559	7078951	7079599	7080402	3482	2	1	0	3	264	99	0.1248923872	0.9250290441	0.429	0	0.429
4172	gene28105	LOC4348954	10	+	18451365	18451609	18451018	18451190	18452076	18452297	4172	269	5	106	0	343	99	0.1246727305	0.9250290441	0.939	1	-0.061
4345	gene5442	LOC4328848	2	+	8008760	8008999	8008459	8008651	8010656	8010752	4345	296	2	157	4	338	99	0.1242347804	0.9250290441	0.977	0.92	0.057
4928	gene30186	LOC9269663	11	+	19911417	19911549	19911109	19911270	19912631	19912886	4928	44	0	33	2	231	99	0.1246553072	0.9250290441	1	0.876	0.124
5340	gene31257	LOC4351472	12	-	2015693	2015819	2013678	2014095	2015953	2016375	5340	4	92	16	159	225	99	0.1249969521	0.9250290441	0.019	0.042	-0.023
6766	gene21205	LOC4343045	7	+	13544196	13544364	13542026	13542212	13544777	13544898	6766	0	1	5	0	267	99	0.1248009212	0.9250290441	0	1	-1
7482	gene13615	LOC4336344	4	-	25317862	25317939	25315898	25317698	25318385	25318508	7482	35	2	42	8	176	99	0.1245945786	0.9250290441	0.908	0.747	0.161
3607	gene31789	LOC107279780	12	+	9807164	9807638	9798787	9800144	9807747	9808001	3607	48	0	34	2	573	99	0.1251349086	0.9250952883	1	0.746	0.254
5193	gene3003	LOC4327016	1	+	31637454	31637527	31635898	31636026	31638070	31638432	5193	54	79	86	88	172	99	0.1255682601	0.9273429386	0.282	0.36	-0.078
5179	gene23778	LOC4345313	8	-	15210870	15210980	15210695	15210769	15211086	15211156	5179	0	16	3	20	209	99	0.1257021946	0.927376993	0	0.066	-0.066
389	gene7901	LOC9270287	2	+	34651028	34651101	34650669	34650752	34651340	34651677	389	108	3	89	0	172	99	0.1260103871	0.9286952579	0.954	1	-0.046
7727	gene12209	LOC9269363	4	+	4757030	4757118	4756109	4756207	4757398	4757699	7727	38	7	37	2	187	99	0.1261443215	0.9287278533	0.742	0.907	-0.165
175	gene12175	LOC4335036	4	+	4276861	4276972	4275035	4275162	4277691	4277951	175	5	17	13	17	210	99	0.1273468434	0.9318410346	0.122	0.265	-0.143
2908	gene15956	LOC9271418	5	-	16272660	16272706	16271350	16272173	16273840	16273968	2908	234	99	146	45	145	99	0.127004167	0.9318410346	0.617	0.689	-0.072
3407	gene9957	LOC4333011	3	-	15568963	15569164	15567938	15568362	15571493	15571830	3407	461	2	87	2	300	99	0.1271941882	0.9318410346	0.987	0.935	0.052
5673	gene8145	LOC4331306	3	+	273057	273274	272301	272465	274047	274833	5673	22	42	27	29	316	99	0.1272808107	0.9318410346	0.141	0.226	-0.085
5939	gene11224	LOC107277532	3	-	31302602	31303240	31301959	31301998	31304662	31304909	5939	309	7	189	1	737	99	0.1270114733	0.9318410346	0.856	0.962	-0.106
7548	gene24427	LOC4345879	8	+	24006613	24006728	24005483	24006024	24007936	24008215	7548	117	5	108	1	214	99	0.1270632265	0.9318410346	0.915	0.98	-0.065
4302	gene25943	LOC4347149	9	+	16069537	16069609	16068900	16068972	16070558	16070656	4302	3	0	2	3	171	99	0.1279052703	0.9321226556	1	0.278	0.722
4870	gene26616	LOC4347749	9	+	21493181	21493311	21492892	21493068	21493561	21493657	4870	1	97	7	133	229	99	0.1277664238	0.9321226556	0.004	0.022	-0.018
6679	gene16413	LOC4338905	5	-	21418692	21418825	21417837	21417902	21419505	21419587	6679	445	12	411	5	232	99	0.1277635826	0.9321226556	0.941	0.972	-0.031
7216	gene12754	LOC4335559	4	+	16888823	16889090	16888206	16888288	16889203	16889331	7216	592	4	646	0	366	99	0.1278501467	0.9321226556	0.976	1	-0.024
3392	gene32034	LOC4352171	12	+	15846338	15846441	15846203	15846263	15847549	15847763	3392	2	3	3	0	202	99	0.1281788087	0.9331677537	0.246	1	-0.754
92	gene18956	LOC4341105	6	+	17498638	17498718	17498334	17498460	17498825	17498916	92	9	263	18	281	179	99	0.128324999	0.9332845513	0.019	0.034	-0.015
5086	gene30735	LOC4351063	11	-	26527958	26529924	26527294	26527419	26530720	26531001	5086	1304	0	845	2	2065	99	0.1285769123	0.9341692384	1	0.953	0.047
1612	gene13769	LOC4336494	4	-	26591913	26592157	26591751	26591814	26592271	26592413	1612	1203	0	550	2	343	99	0.1302894566	0.9350820302	1	0.988	0.012
2310	gene32565	LOC4352633	12	+	24032510	24032598	24031218	24031475	24033183	24033255	2310	82	0	60	2	187	99	0.1301208758	0.9350820302	1	0.941	0.059
3405	gene9957	LOC4333011	3	-	15568963	15569167	15567899	15568362	15571493	15571830	3405	475	2	91	2	303	99	0.1301545802	0.9350820302	0.987	0.937	0.05
3555	gene27768	LOC4348662	10	-	14983861	14985440	14983467	14983769	14985799	14985930	3555	8311	1	4936	3	1678	99	0.1290120848	0.9350820302	0.998	0.99	0.008
4205	gene24767	LOC9267708	8	+	26852211	26852299	26851234	26851547	26852956	26854627	4205	46	22	35	29	187	99	0.130141168	0.9350820302	0.525	0.39	0.135
456	gene28485	LOC4349296	10	-	21443199	21443277	21442716	21442797	21443515	21443594	456	20	132	8	25	177	99	0.1294762911	0.9350820302	0.078	0.152	-0.074
4583	gene31268	LOC4351480	12	-	2125368	2125564	2124536	2124943	2126454	2126711	4583	181	3	124	6	295	99	0.130556626	0.9350820302	0.953	0.874	0.079
4584	gene31268	LOC4351480	12	-	2125457	2125564	2124536	2124943	2126454	2126722	4584	257	3	177	6	206	99	0.1296420654	0.9350820302	0.976	0.934	0.042
4847	gene29532	LOC9270334	11	-	7398256	7398360	7397619	7397704	7398442	7398537	4847	24	104	30	81	203	99	0.130129859	0.9350820302	0.101	0.153	-0.052
4848	gene29532	LOC9270334	11	-	7394865	7395025	7394431	7394514	7396478	7396576	4848	44	7	42	2	259	99	0.1306585127	0.9350820302	0.706	0.889	-0.183
5587	gene22119	LOC4343843	7	+	24738866	24739387	24736974	24737077	24739493	24739629	5587	433	5	163	0	620	99	0.1301807437	0.9350820302	0.933	1	-0.067
6228	gene19992	LOC9268482	6	+	30062575	30062717	30062162	30062448	30062952	30063754	6228	1	6	12	14	241	99	0.1291863583	0.9350820302	0.064	0.26	-0.196
7357	gene6214	LOC9267259	2	-	19258552	19258679	19257536	19257685	19258925	19259041	7357	302	0	230	3	226	99	0.1305542543	0.9350820302	1	0.971	0.029
7592	gene32112	LOC9268519	12	-	17833550	17833601	17830471	17831711	17834448	17835040	7592	18	0	3	1	150	99	0.1301069293	0.9350820302	1	0.664	0.336
7741	gene5191	LOC4328624	2	-	5473344	5474027	5472781	5472849	5474886	5475203	7741	69	0	51	2	782	99	0.1289715023	0.9350820302	1	0.763	0.237
4393	gene16803	LOC4339245	5	-	24730458	24730560	24729474	24729879	24731120	24731176	4393	72	2	102	0	201	99	0.1309922819	0.9365360453	0.947	1	-0.053
5262	gene10141	LOC4333174	3	+	18039634	18039842	18039104	18039437	18039940	18040287	5262	291	3	321	0	307	99	0.1313886524	0.9384342895	0.969	1	-0.031
3017	gene31658	LOC4351826	12	-	7019579	7019809	7019274	7019395	7020181	7020244	3017	29	6	34	2	329	99	0.132518498	0.9402752554	0.593	0.836	-0.243
3085	gene5220	LOC4328648	2	-	5642632	5642888	5641917	5642008	5644229	5644568	3085	1599	6	1521	12	355	99	0.1325642565	0.9402752554	0.987	0.972	0.015
37	gene9615	LOC4332721	3	-	12025015	12025072	12024769	12024862	12026488	12027341	37	13	2	18	0	156	99	0.1322250715	0.9402752554	0.805	1	-0.195
3813	gene1478	LOC9266323	1	+	14254851	14255021	14254291	14254325	14255180	14255361	3813	2	1	15	0	269	99	0.1319749329	0.9402752554	0.424	1	-0.576
4197	gene32320	LOC4352411	12	-	21230901	21230949	21230218	21230544	21231047	21231210	4197	275	61	249	74	147	99	0.1320993215	0.9402752554	0.752	0.694	0.058
4328	gene25943	LOC4347149	9	+	16069211	16069290	16069046	16069118	16070554	16070656	4328	99	1	82	4	178	99	0.1324932493	0.9402752554	0.982	0.919	0.063
5636	gene32562	LOC4352629	12	-	23951339	23951420	23950695	23950872	23951564	23951862	5636	6	3	0	2	180	99	0.1320082802	0.9402752554	0.524	0	0.524
5211	gene27893	LOC4348751	10	+	16144482	16144508	16139828	16140877	16149017	16149149	5211	0	55	6	145	125	99	0.1327849683	0.9409100867	0	0.032	-0.032
2707	gene31377	LOC4351571	12	-	3106358	3107546	3102136	3102349	3110113	3110422	2707	79	5	254	6	1287	99	0.1331985732	0.9419792587	0.549	0.765	-0.216
8001	gene28869	LOC4349632	11	-	945444	945493	945166	945279	945588	945799	8001	2	1	0	3	148	99	0.1330755725	0.9419792587	0.572	0	0.572
2756	gene31262	LOC9269749	12	+	2044382	2044765	2042844	2043218	2045001	2045400	2756	501	28	610	22	482	99	0.1334593139	0.9426396795	0.786	0.851	-0.065
324	gene15138	LOC4337781	5	-	2533674	2533734	2533077	2533191	2534129	2534200	324	40	0	32	2	159	99	0.1337526034	0.9426396795	1	0.909	0.091
589	gene26420	LOC4347557	9	+	19986228	19987103	19981921	19982000	19987236	19987635	589	95	3	70	0	974	99	0.1338291808	0.9426396795	0.763	1	-0.237
7614	gene30542	LOC4350929	11	+	24003281	24003752	24003054	24003096	24004216	24004788	7614	39	13	61	10	570	99	0.1339492168	0.9426396795	0.343	0.514	-0.171
7701	gene20527	LOC4342459	7	+	3324285	3324447	3323749	3324036	3325688	3325817	7701	58	0	47	2	261	99	0.1337368647	0.9426396795	1	0.899	0.101
2326	gene8501	LOC9270364	3	-	2925443	2925496	2924960	2925102	2926133	2926198	2326	51	63	43	34	152	99	0.1345603238	0.9428685364	0.345	0.452	-0.107
5737	gene4114	LOC4326958	1	-	40711796	40711837	40711556	40711711	40711915	40711998	5737	77	1	43	3	140	99	0.1344414342	0.9428685364	0.982	0.91	0.072
7103	gene26536	LOC4347677	9	+	20901421	20901534	20901061	20901317	20902125	20902224	7103	63	0	207	6	212	99	0.1346391551	0.9428685364	1	0.942	0.058
855	gene1019	LOC4327224	1	-	8258417	8258561	8253726	8253870	8258639	8258702	855	0	11	1	2	243	99	0.1345890788	0.9428685364	0	0.169	-0.169
869	gene31683	LOC107278113	12	-	7377609	7378083	7377437	7377509	7378575	7378728	869	5	1	31	0	573	99	0.134239681	0.9428685364	0.463	1	-0.537
8010	gene6957	LOC4330198	2	-	26509720	26509780	26508942	26509101	26509898	26510129	8010	4	17	1	22	159	99	0.1349197966	0.9439120597	0.128	0.028	0.1
5099	gene21890	LOC4343640	7	-	22835918	22836106	22835727	22835766	22836874	22837302	5099	2	35	4	18	287	99	0.1352419837	0.9446496912	0.019	0.071	-0.052
6151	gene21208	LOC4343046	7	+	13589659	13589721	13589448	13589551	13589996	13590089	6151	644	3	431	6	161	99	0.1352886951	0.9446496912	0.992	0.978	0.014
2037	gene31225	LOC9266150	12	-	1809349	1809422	1809148	1809249	1809665	1809827	2037	435	0	154	1	172	99	0.1357827329	0.9453756001	1	0.989	0.011
2042	gene15556	LOC4338140	5	-	7641583	7641817	7640513	7640572	7641899	7641965	2042	414	4	261	0	333	99	0.1366370065	0.9453756001	0.969	1	-0.031
2412	gene12020	LOC9266843	4	+	835889	835960	835491	835812	837064	837326	2412	17	163	15	81	170	99	0.13666173	0.9453756001	0.057	0.097	-0.04
2437	gene26812	LOC4347909	9	+	22749104	22749122	22748799	22748989	22749268	22749409	2437	5	30	0	12	117	99	0.1357483101	0.9453756001	0.124	0	0.124
3502	gene21907	LOC4343660	7	-	22985700	22985863	22982869	22982962	22985980	22986093	3502	66	2	81	0	262	99	0.136531768	0.9453756001	0.926	1	-0.074
3700	gene26421	LOC9268282	9	-	19985020	19985082	19983476	19983517	19986103	19986378	3700	36	0	8	1	161	99	0.1362291204	0.9453756001	1	0.831	0.169
4245	gene1031	LOC4327115	1	-	8370609	8370984	8369638	8369851	8372783	8373248	4245	399	0	420	3	474	99	0.1369475277	0.9453756001	1	0.967	0.033
4394	gene23821	LOC9270915	8	-	16075043	16075128	16074211	16074739	16076790	16077160	4394	12	0	29	5	184	99	0.1369746546	0.9453756001	1	0.757	0.243
6266	gene13598	LOC4336325	4	-	25148288	25148622	25147693	25147955	25148699	25148788	6266	210	0	156	2	433	99	0.1361124413	0.9453756001	1	0.947	0.053
7547	gene24427	LOC4345879	8	+	24006114	24006728	24005483	24006024	24007936	24008404	7547	444	5	392	1	713	99	0.1360164578	0.9453756001	0.925	0.982	-0.057
7648	gene11747	LOC4334678	3	+	34970091	34970249	34968358	34968493	34971140	34971215	7648	17	0	12	2	257	99	0.1366280355	0.9453756001	1	0.698	0.302
7813	gene27987	LOC4348840	10	+	17187570	17187623	17187263	17187338	17188277	17188428	7813	56	2	77	0	152	99	0.1369607491	0.9453756001	0.948	1	-0.052
2965	gene27488	LOC4348439	10	-	11038147	11038191	11037797	11038045	11039143	11039316	2965	2	106	6	98	143	99	0.1372778015	0.9465144004	0.013	0.041	-0.028
339	gene12278	LOC9272220	4	+	6307940	6308006	6306566	6306826	6309222	6309495	339	148	5	271	19	165	99	0.1375356303	0.9465144004	0.947	0.895	0.052
7617	gene848	LOC107281996	1	-	6761153	6761476	6761035	6761086	6761745	6761908	7617	599	17	97	6	422	99	0.1374645184	0.9465144004	0.892	0.791	0.101
3423	gene9668	LOC4332769	3	-	12518200	12518238	12517450	12517848	12518727	12519882	3423	20	3	15	0	137	99	0.1381250707	0.9479274563	0.828	1	-0.172
5143	gene21240	LOC4343078	7	+	14611591	14611832	14609035	14609138	14613128	14613196	5143	16	0	11	2	340	99	0.138137525	0.9479274563	1	0.616	0.384
7184	gene17050	LOC4339461	5	-	26818368	26818495	26816857	26817228	26818639	26818753	7184	143	39	105	42	226	99	0.1381117867	0.9479274563	0.616	0.523	0.093
3083	gene5220	LOC4328648	2	-	5642632	5642883	5641917	5642008	5644229	5644609	3083	1673	6	1608	12	350	99	0.1383117473	0.9482156213	0.987	0.974	0.013
3859	gene12897	LOC4335677	4	+	19229850	19230040	19229159	19229297	19230315	19230448	3859	65	3	45	0	289	99	0.138600206	0.9492856515	0.881	1	-0.119
1004	gene27320	LOC4348285	10	+	8071523	8071580	8070350	8070766	8072432	8072514	1004	33	9	8	6	156	99	0.1404000755	0.9508732672	0.699	0.458	0.241
1142	gene31323	LOC4351526	12	+	2602829	2603350	2602331	2602596	2604250	2604841	1142	140	4	182	12	620	99	0.1421760493	0.9508732672	0.848	0.708	0.14
1144	gene23679	LOC9268934	8	+	12876572	12876659	12875157	12875672	12876774	12880391	1144	11	19	3	15	186	99	0.1423572861	0.9508732672	0.236	0.096	0.14
1578	gene4074	LOC9267008	1	+	40391798	40391871	40390397	40391141	40392633	40393125	1578	35	1	19	3	172	99	0.1413731713	0.9508732672	0.953	0.785	0.168
1677	gene7089	LOC9272080	2	-	27777752	27777879	27777279	27777380	27778368	27778428	1677	0	34	6	87	226	99	0.1402075947	0.9508732672	0	0.029	-0.029
2368	gene21112	LOC4342966	7	-	11593140	11593267	11592273	11592779	11593337	11593419	2368	337	1	192	3	226	99	0.1401268606	0.9508732672	0.993	0.966	0.027
237	gene857	LOC4326732	1	+	6839307	6839407	6838728	6838899	6839618	6839710	237	59	11	35	13	199	99	0.1411187755	0.9508732672	0.727	0.573	0.154
2535	gene8382	LOC4331537	3	-	1971389	1971483	1970731	1971145	1975058	1975135	2535	2	0	1	3	193	99	0.1409498121	0.9508732672	1	0.146	0.854
2915	gene9948	LOC4333004	3	+	15471004	15471076	15470637	15470917	15471576	15471646	2915	200	2	583	16	171	99	0.1407367439	0.9508732672	0.983	0.955	0.028
3011	gene15464	LOC4338062	5	-	6358459	6358696	6358105	6358377	6359298	6359364	3011	241	3	188	0	336	99	0.1413786517	0.9508732672	0.959	1	-0.041
3023	gene29022	LOC4349753	11	-	2065266	2065461	2063905	2064342	2065596	2066578	3023	0	18	3	22	294	99	0.1408517308	0.9508732672	0	0.044	-0.044
3270	gene20220	LOC9266639	7	-	589222	589800	588091	588141	594179	594615	3270	917	0	721	3	677	99	0.1417014795	0.9508732672	1	0.972	0.028
3333	gene6432	LOC4329705	2	-	21495314	21495395	21494060	21494220	21495928	21496044	3333	7	0	8	3	180	99	0.1425448002	0.9508732672	1	0.595	0.405
357	gene3010	LOC4325136	1	-	31687060	31687243	31686839	31686971	31687490	31687994	357	121	1	70	3	282	99	0.1414538922	0.9508732672	0.977	0.891	0.086
3591	gene14102	LOC107280822	4	-	29760790	29760859	29759178	29759482	29762120	29762231	3591	16	0	12	2	168	99	0.1413827687	0.9508732672	1	0.78	0.22
3615	gene30527	LOC4350916	11	+	23893281	23893339	23892398	23892698	23893506	23893587	3615	389	6	179	0	157	99	0.1415529849	0.9508732672	0.976	1	-0.024
3941	gene12854	LOC4335634	4	+	18676587	18677046	18675934	18676273	18677739	18677828	3941	410	0	263	2	558	99	0.141501927	0.9508732672	1	0.959	0.041
5156	gene11633	LOC107280356	3	+	34306141	34307141	34305961	34306075	34307298	34307501	5156	25	7	39	4	1099	99	0.1423322035	0.9508732672	0.243	0.468	-0.225
6247	gene26468	LOC4347608	9	-	20333082	20333145	20332089	20332158	20333392	20334389	6247	17	20	2	8	162	99	0.1421319826	0.9508732672	0.342	0.133	0.209
6264	gene18764	LOC9266525	6	-	13590296	13590376	13589665	13589718	13590516	13591309	6264	291	0	100	2	179	99	0.142419833	0.9508732672	1	0.965	0.035
6823	gene50	LOC4326151	1	+	368066	368156	367274	367383	368307	368387	6823	88	8	89	3	189	99	0.1411878403	0.9508732672	0.852	0.94	-0.088
7065	gene13432	LOC4336166	4	-	23941687	23941699	23941093	23941556	23941780	23942210	7065	1	4	3	1	111	99	0.1404156738	0.9508732672	0.182	0.728	-0.546
7293	gene5647	LOC4329027	2	+	10503323	10503415	10503049	10503206	10504671	10508497	7293	1	2	3	0	191	99	0.1421470906	0.9508732672	0.206	1	-0.794
7655	gene29654	LOC4350254	11	-	9166934	9167013	9164425	9164539	9168272	9168419	7655	64	0	52	2	178	99	0.1408245669	0.9508732672	1	0.935	0.065
8061	gene18752	LOC4340940	6	+	13386437	13386704	13375387	13375917	13387377	13387478	8061	1136	0	13	1	366	99	0.1402474293	0.9508732672	1	0.779	0.221
868	gene31683	LOC107278113	12	-	7377613	7377665	7377478	7377509	7378575	7378728	868	0	1	4	0	151	99	0.1409709351	0.9508732672	0	1	-1
875	gene18869	LOC4341038	6	+	16017941	16018211	16011194	16011992	16018400	16018917	875	3110	10	314	3	369	99	0.1421469818	0.9508732672	0.988	0.966	0.022
981	gene14212	LOC4336919	4	-	30680536	30680626	30680144	30680358	30681303	30681881	981	1	2	3	0	189	99	0.14212142	0.9508732672	0.208	1	-0.792
4785	gene29758	LOC4350347	11	-	11688448	11688583	11688292	11688353	11704872	11705846	4785	9	0	1	1	234	99	0.1427133035	0.9511125457	1	0.297	0.703
1570	gene8868	LOC4332005	3	+	5637700	5637797	5637102	5637180	5638320	5638563	1570	0	1	4	0	196	99	0.1432860061	0.9522742818	0	1	-1
334	gene3704	LOC9269094	1	+	37546670	37546758	37546261	37546545	37547281	37547387	334	2	29	4	15	187	99	0.1432675347	0.9522742818	0.035	0.124	-0.089
6358	gene3413	LOC4327614	1	-	35090437	35090527	35084206	35090233	35092697	35092893	6358	4	0	0	1	189	99	0.1430318926	0.9522742818	1	0	1
4195	gene23	LOC9266052	1	-	171763	171875	171405	171554	172397	172469	4195	236	0	214	3	211	99	0.1435911221	0.9529364259	1	0.971	0.029
907	gene28885	LOC4349643	11	+	1177026	1177320	1176832	1176889	1177598	1177690	907	35	0	50	3	393	99	0.1436514121	0.9529364259	1	0.808	0.192
44	gene14285	LOC4336986	4	+	31211853	31211997	31205343	31205865	31212715	31212956	44	60	0	52	2	243	99	0.1444512573	0.9573567152	1	0.914	0.086
2916	gene16100	LOC4338596	5	+	17952970	17953222	17951538	17951697	17953766	17954219	2916	235	3	173	0	351	99	0.1449047341	0.9577067722	0.957	1	-0.043
3100	gene14473	LOC4337165	4	-	32583114	32583197	32582908	32583038	32583383	32583471	3100	228	5	205	10	182	99	0.1447401969	0.9577067722	0.961	0.918	0.043
5255	gene21468	LOC4343276	7	-	18340667	18340724	18340274	18340435	18340799	18340886	5255	30	2	35	0	156	99	0.1448989778	0.9577067722	0.905	1	-0.095
3940	gene12854	LOC4335634	4	+	18676599	18677046	18675934	18676273	18677739	18677828	3940	361	0	249	2	546	99	0.1453685927	0.9590047638	1	0.958	0.042
4943	gene29095	LOC4349816	11	+	2567311	2567435	2566019	2566164	2567611	2568067	4943	162	1	142	4	223	99	0.1452858226	0.9590047638	0.986	0.94	0.046
1030	gene31965	LOC4352110	12	-	13780935	13781072	13780126	13780193	13781155	13781251	1030	205	0	121	2	236	99	0.1455700683	0.9593370384	1	0.962	0.038
5845	gene15350	LOC4337973	5	+	4710869	4711041	4710564	4710679	4713385	4714030	5845	19	18	13	5	271	99	0.14568652	0.9593370384	0.278	0.487	-0.209
2331	gene6759	LOC4329999	2	+	24567021	24567110	24566234	24566452	24567645	24567744	2331	463	0	166	1	188	99	0.1459658856	0.9601861403	1	0.989	0.011
2922	gene27428	LOC9272159	10	-	10318209	10318381	10317865	10318127	10322262	10322779	2922	459	2	877	0	271	99	0.146164135	0.9601861403	0.988	1	-0.012
4222	gene10518	LOC4333510	3	+	24195684	24195767	24194661	24194747	24196877	24196976	4222	19	65	35	74	182	99	0.14635106	0.9601861403	0.137	0.205	-0.068
6915	gene5011	LOC4328456	2	+	4031869	4031928	4031334	4031725	4032067	4032421	6915	1	1	0	7	158	99	0.1462311756	0.9601861403	0.385	0	0.385
391	gene25449	LOC4346747	9	-	9656034	9656142	9655866	9655948	9656653	9656751	391	199	1	490	0	207	99	0.1465305334	0.9604848769	0.99	1	-0.01
1154	gene30223	LOC9268625	11	+	20360424	20360575	20360184	20360268	20360990	20361131	1154	0	3	1	0	250	99	0.1482725471	0.9655668385	0	1	-1
1259	gene23220	LOC4344827	8	-	4962642	4962842	4962192	4962365	4967387	4967540	1259	26	14	4	0	299	99	0.1483326516	0.9655668385	0.381	1	-0.619
1508	gene13401	LOC9266980	4	-	23708428	23708483	23707146	23707380	23708584	23708640	1508	5	0	8	4	154	99	0.1477589105	0.9655668385	1	0.563	0.437
2096	gene23450	LOC4345026	8	+	8414573	8414695	8412473	8412495	8419261	8419352	2096	9	0	6	2	221	99	0.147780527	0.9655668385	1	0.573	0.427
2271	gene20084	LOC4342102	6	+	30782657	30782996	30782410	30782560	30783084	30783130	2271	217	219	144	180	438	99	0.1477315047	0.9655668385	0.183	0.153	0.03
2531	gene8382	LOC4331537	3	-	1975058	1975135	1970731	1971145	1976510	1976609	2531	1	30	6	42	176	99	0.1485176716	0.9655668385	0.018	0.074	-0.056
7651	gene29807	LOC9268201	11	+	12851562	12851669	12850444	12850514	12852165	12852898	7651	11	10	7	16	206	99	0.1484945211	0.9655668385	0.346	0.174	0.172
8046	gene16536	LOC4339021	5	-	22651542	22651986	22650725	22650798	22652090	22652247	8046	38	373	47	329	543	99	0.1483303277	0.9655668385	0.018	0.025	-0.007
910	gene27721	LOC4348618	10	-	14477001	14477130	14476612	14476721	14477242	14477339	910	52	0	46	2	228	99	0.1479946465	0.9655668385	1	0.909	0.091
3215	gene15897	LOC9267788	5	-	15094570	15094643	15094397	15094500	15094779	15095146	3215	26	2	30	0	172	99	0.1493701074	0.9702292032	0.882	1	-0.118
6286	gene31766	LOC4351929	12	+	9361269	9361519	9360889	9361028	9361823	9361884	6286	90	428	125	476	349	99	0.149928149	0.9703382278	0.056	0.069	-0.013
6937	gene3744	LOC107278510	1	-	37842136	37843677	37841954	37842044	37843820	37843952	6937	42	1	23	3	1640	99	0.1496749227	0.9703382278	0.717	0.316	0.401
7075	gene7517	LOC4330744	2	+	31569707	31569771	31568819	31568919	31569852	31569924	7075	51	2	60	0	163	99	0.149808087	0.9703382278	0.939	1	-0.061
8058	gene3545	LOC4327395	1	-	36099936	36100148	36099735	36099833	36102970	36104363	8058	12	3	10	8	311	99	0.149549604	0.9703382278	0.56	0.285	0.275
272	gene23307	LOC4344900	8	-	5812279	5812370	5810048	5811693	5812759	5812815	272	100	2	168	0	190	99	0.1503969323	0.9724945007	0.963	1	-0.037
1150	gene3103	LOC4325592	1	+	32411300	32411397	32408922	32409015	32411481	32411802	1150	34	2	18	4	196	99	0.1507879789	0.9738578472	0.896	0.694	0.202
4816	gene7030	LOC4330267	2	-	27190489	27190612	27189102	27189571	27191636	27191736	4816	1	0	0	3	222	99	0.1509148828	0.9738578472	1	0	1
5173	gene28037	LOC4348897	10	+	17790027	17790078	17789837	17789945	17791090	17791168	5173	18	3	32	1	150	99	0.1510151898	0.9738578472	0.798	0.955	-0.157
5716	gene3397	LOC9268561	1	-	34911492	34911616	34910742	34910861	34911716	34911767	5716	13	3	10	0	223	99	0.1513180692	0.9749342985	0.658	1	-0.342
2743	gene7016	LOC4330254	2	-	27085280	27085325	27085002	27085171	27087151	27087512	2743	15	2	18	0	144	99	0.1519876944	0.9757419484	0.838	1	-0.162
516	gene18913	LOC4341077	6	-	16833376	16833480	16832957	16833019	16835000	16835095	516	77	0	66	2	203	99	0.1517088776	0.9757419484	1	0.941	0.059
7522	gene19326	LOC107277906	6	+	23524829	23526168	23523580	23524304	23526337	23526638	7522	276	18	318	12	1438	99	0.1519237253	0.9757419484	0.514	0.646	-0.132
7836	gene12262	LOC4335112	4	+	5804286	5804376	5803080	5803170	5804995	5806787	7836	132	1	118	4	189	99	0.1518990766	0.9757419484	0.986	0.939	0.047
1532	gene6873	LOC4330109	2	+	25694237	25694583	25693891	25694076	25694674	25694768	1532	298	4	131	0	445	99	0.1556289451	0.9767938045	0.943	1	-0.057
1997	gene7543	LOC4330768	2	+	31757373	31757561	31754909	31755068	31757723	31758292	1997	257	14	191	5	287	99	0.1544740489	0.9767938045	0.864	0.929	-0.065
2696	gene31434	LOC4351633	12	+	3641654	3641770	3639474	3639592	3643145	3643550	2696	46	0	73	3	215	99	0.1534677668	0.9767938045	1	0.918	0.082
2890	gene1103	LOC4326210	1	-	9047012	9047074	9046282	9046365	9047609	9048341	2890	2	2	4	0	161	99	0.1540370044	0.9767938045	0.381	1	-0.619
3443	gene29974	LOC4350506	11	+	16709703	16709755	16709528	16709611	16731885	16732517	3443	13	1	49	0	151	99	0.1537165008	0.9767938045	0.895	1	-0.105
3609	gene18421	LOC4340671	6	+	8099360	8099403	8097229	8097428	8099527	8100126	3609	7	116	1	66	142	99	0.1524452482	0.9767938045	0.04	0.01	0.03
3768	gene27027	LOC4348080	10	+	2481842	2481943	2481332	2481446	2482014	2482108	3768	718	8	378	1	200	99	0.1555704815	0.9767938045	0.978	0.995	-0.017
4040	gene14765	LOC4337442	4	-	34871184	34871279	34870460	34870803	34871421	34871682	4040	14	2	17	0	194	99	0.1553794497	0.9767938045	0.781	1	-0.219
4077	gene17808	LOC4340154	6	+	2686204	2686298	2685874	2685997	2686457	2686540	4077	201	0	109	2	193	99	0.1555983011	0.9767938045	1	0.965	0.035
418	gene24367	LOC9267781	8	+	23451638	23451764	23450053	23450143	23452526	23452810	418	119	0	28	1	225	99	0.1559319919	0.9767938045	1	0.925	0.075
4300	gene25943	LOC4347149	9	+	16069537	16069609	16065721	16065837	16070558	16070656	4300	4	4	3	0	171	99	0.155212039	0.9767938045	0.367	1	-0.633
4310	gene25943	LOC4347149	9	+	16068900	16068972	16065721	16065837	16070554	16070656	4310	69	77	42	31	171	99	0.1539099603	0.9767938045	0.342	0.44	-0.098
4469	gene29181	LOC9269643	11	+	3430545	3430637	3430317	3430402	3430751	3430809	4469	21	16	25	35	191	99	0.1531950992	0.9767938045	0.405	0.27	0.135
4673	gene26737	LOC4347851	9	+	22273721	22273828	22272949	22273082	22273995	22274200	4673	146	31	104	33	206	99	0.1558070315	0.9767938045	0.694	0.602	0.092
502	gene1628	LOC4325231	1	+	16499942	16500051	16498548	16498635	16502243	16503330	502	2	2	4	0	208	99	0.1561324934	0.9767938045	0.322	1	-0.678
5117	gene11908	LOC4334829	3	-	36006901	36006950	36004232	36005502	36007211	36007505	5117	32	654	8	284	148	99	0.1557600425	0.9767938045	0.032	0.018	0.014
5188	gene23786	LOC107282077	8	+	15340202	15340308	15336858	15336999	15340754	15340826	5188	6	33	10	24	205	99	0.1557393518	0.9767938045	0.081	0.168	-0.087
5214	gene7487	LOC4330717	2	+	31295644	31295761	31291350	31291941	31298337	31298960	5214	135	80	102	81	216	99	0.1551232534	0.9767938045	0.436	0.366	0.07
5361	gene32709	LOC4352758	12	-	25739111	25739205	25738929	25739012	25740089	25740242	5361	76	4	265	5	193	99	0.1546890615	0.9767938045	0.907	0.965	-0.058
5625	gene1672	LOC4324486	1	-	17456764	17456890	17456484	17456580	17457205	17457310	5625	259	3	151	5	225	99	0.1549288161	0.9767938045	0.974	0.93	0.044
5748	gene11912	LOC4334834	3	+	36086860	36088729	36086133	36086743	36093252	36093396	5748	148	1	515	0	1968	99	0.1559049936	0.9767938045	0.882	1	-0.118
6807	gene10586	LOC4333579	3	-	25120814	25121042	25118589	25118703	25121491	25121737	6807	96	0	88	2	327	99	0.1551135233	0.9767938045	1	0.93	0.07
6843	gene17404	LOC4339774	5	+	29332062	29332464	29329777	29330007	29332575	29332804	6843	109	9	93	3	501	99	0.1552769066	0.9767938045	0.705	0.86	-0.155
7118	gene10262	LOC4333291	3	-	20871071	20871703	20870666	20870723	20875356	20875718	7118	1898	3	1704	7	731	99	0.1562379715	0.9767938045	0.988	0.971	0.017
7470	gene7951	LOC4331138	2	+	34984907	34985006	34984216	34984334	34985081	34985409	7470	652	5	322	6	198	99	0.1524958072	0.9767938045	0.985	0.964	0.021
7707	gene30439	LOC4350847	11	+	22701071	22701200	22697692	22699255	22701290	22701450	7707	38	3	26	6	228	99	0.1553655274	0.9767938045	0.846	0.653	0.193
7733	gene25469	LOC4346767	9	-	10072374	10072451	10072188	10072242	10072539	10072699	7733	15	0	3	1	176	99	0.1539758389	0.9767938045	1	0.628	0.372
7864	gene325	LOC107279564	1	+	2417634	2417819	2416034	2416353	2418367	2418963	7864	7	2	10	0	284	99	0.1534279421	0.9767938045	0.55	1	-0.45
7878	gene1706	LOC4324027	1	-	17964374	17964512	17964204	17964300	17964584	17964691	7878	255	0	248	3	237	99	0.1560017918	0.9767938045	1	0.972	0.028
8021	gene19000	LOC4341142	6	-	18161720	18161768	18160216	18160292	18161906	18161987	8021	7	21	11	14	147	99	0.1537669907	0.9767938045	0.183	0.346	-0.163
3449	gene11023	LOC4333971	3	-	29594172	29594230	29594031	29594103	29594315	29594430	3449	25	1	14	3	157	99	0.1566212929	0.9772383114	0.94	0.746	0.194
4199	gene7894	LOC4331088	2	+	34596648	34596719	34596359	34596462	34596943	34597240	4199	1	0	0	3	170	99	0.1566848774	0.9772383114	1	0	1
6848	gene19967	LOC4342011	6	+	29882719	29884137	29881411	29881695	29884389	29884564	6848	166	2	181	0	1517	99	0.1567178996	0.9772383114	0.844	1	-0.156
3084	gene5220	LOC4328648	2	-	5642632	5642908	5641917	5642008	5644229	5644623	3084	1393	6	1383	12	375	99	0.156939354	0.9777689899	0.984	0.968	0.016
4913	gene15677	LOC9267632	5	-	10533649	10533686	10532785	10532966	10533749	10534494	4913	5	0	3	2	136	99	0.1575163962	0.9788128917	1	0.522	0.478
5835	gene12099	LOC4335002	4	+	2024106	2024139	2023265	2023337	2024262	2024403	5835	36	0	33	2	132	99	0.1574309668	0.9788128917	1	0.925	0.075
6460	gene21532	LOC4343329	7	+	19226700	19226881	19224795	19224973	19227339	19227824	6460	229	0	148	2	280	99	0.1573397118	0.9788128917	1	0.963	0.037
4212	gene6226	LOC9271525	2	+	19383203	19383389	19377010	19377061	19383471	19383574	4212	11	1	42	0	285	99	0.157849317	0.9798058268	0.793	1	-0.207
7686	gene7774	LOC4330984	2	-	33696350	33696411	33694719	33696071	33697146	33697458	7686	13	5	25	3	160	99	0.1579494542	0.9798058268	0.617	0.838	-0.221
1410	gene3843	LOC9266653	1	+	38543121	38543204	38542743	38542925	38543867	38543923	1410	57	2	63	0	182	99	0.1587340665	0.9814600243	0.939	1	-0.061
492	gene13935	LOC4336652	4	+	28079422	28079509	28079034	28079283	28079644	28079703	492	2	19	8	24	186	99	0.1587961162	0.9814600243	0.053	0.151	-0.098
5047	gene1615	LOC9270533	1	+	16233529	16233920	16232983	16233063	16234056	16234510	5047	2851	11	1377	10	490	99	0.1588172712	0.9814600243	0.981	0.965	0.016
5750	gene11912	LOC4334834	3	+	36095807	36095878	36095673	36095727	36095958	36096044	5750	220	81	70	17	170	99	0.1585726192	0.9814600243	0.613	0.706	-0.093
7488	gene2326	LOC4326574	1	-	25530998	25531222	25530489	25530653	25531306	25531347	7488	2	16	5	11	323	99	0.1589004446	0.9814600243	0.037	0.122	-0.085
3724	gene12373	LOC4335201	4	-	8217501	8217589	8216512	8216895	8218885	8218953	3724	114	3	136	9	187	99	0.1592898809	0.982218253	0.953	0.889	0.064
6083	gene3358	LOC9267759	1	-	34600562	34600621	34599225	34599301	34602081	34602145	6083	41	2	44	0	158	99	0.1596059177	0.982218253	0.928	1	-0.072
6569	gene23689	LOC9272596	8	+	13104482	13104565	13103458	13104306	13104763	13104811	6569	49	0	46	2	182	99	0.1598450288	0.982218253	1	0.926	0.074
6847	gene19967	LOC4342011	6	+	29882722	29884137	29881411	29881695	29884389	29884564	6847	168	2	180	0	1514	99	0.1597148967	0.982218253	0.846	1	-0.154
6877	gene21957	LOC4343707	7	+	23351632	23351722	23350053	23350127	23351900	23352042	6877	12	32	13	17	189	99	0.1598282651	0.982218253	0.164	0.286	-0.122
7021	gene19505	LOC4341584	6	-	25592724	25593034	25591182	25591937	25594123	25594483	7021	942	5	626	0	409	99	0.1595793779	0.982218253	0.979	1	-0.021
5570	gene31968	LOC4352116	12	+	13881120	13881164	13879084	13880780	13881271	13881592	5570	1	0	0	3	143	99	0.1602129759	0.9827949104	1	0	1
6821	gene15716	LOC107281018	5	-	11219454	11219524	11218037	11218402	11219672	11220369	6821	6	1	1	2	169	99	0.1601596082	0.9827949104	0.779	0.227	0.552
2857	gene22468	LOC4344162	7	-	27707026	27707069	27706383	27706944	27707423	27707518	2857	7	30	18	38	142	99	0.1604655765	0.9829992496	0.14	0.248	-0.108
6008	gene28766	LOC4349555	11	-	291961	292084	289665	290229	292612	292712	6008	70	0	20	1	222	99	0.1605204464	0.9829992496	1	0.899	0.101
3403	gene9957	LOC4333011	3	-	15569533	15569684	15568963	15569164	15571493	15571830	3403	913	1	133	2	250	99	0.1612185194	0.9847785252	0.997	0.963	0.034
6846	gene19967	LOC4342011	6	+	29882666	29884137	29881411	29881695	29884389	29884564	6846	171	2	182	0	1570	99	0.1611341186	0.9847785252	0.844	1	-0.156
6862	gene3024	LOC4325305	1	+	31834246	31834395	31834069	31834166	31835314	31835402	6862	85	2	94	0	248	99	0.1612229799	0.9847785252	0.944	1	-0.056
2561	gene12481	LOC4335337	4	-	11266877	11266944	11263906	11266487	11270444	11270490	2561	2	2	9	1	166	99	0.1621093471	0.9868303297	0.374	0.843	-0.469
3197	gene6841	LOC4330079	2	+	25492285	25492451	25491923	25492100	25493542	25494119	3197	265	3	238	0	265	99	0.1619575593	0.9868303297	0.971	1	-0.029
5446	gene16762	LOC4339210	5	-	24459043	24459190	24456340	24456423	24464443	24464574	5446	4	22	5	9	246	99	0.1618157247	0.9868303297	0.068	0.183	-0.115
6850	gene19967	LOC4342011	6	+	29882675	29884137	29881411	29881695	29884389	29884564	6850	171	2	181	0	1561	99	0.1620781092	0.9868303297	0.844	1	-0.156
5476	gene16339	LOC4338838	5	-	20733086	20733163	20732462	20732847	20733746	20733839	5476	25	2	27	0	176	99	0.1622799156	0.9870307676	0.875	1	-0.125
1739	gene20749	LOC107281496	7	+	5367359	5367576	5366665	5367259	5382020	5382475	1739	51	2	147	1	316	99	0.1636860329	0.9872992988	0.889	0.979	-0.09
2367	gene21112	LOC4342966	7	-	11593337	11593419	11592273	11592779	11594604	11594688	2367	136	3	80	5	181	99	0.163149397	0.9872992988	0.961	0.897	0.064
2420	gene24273	LOC4345752	8	+	22381927	22381980	22380860	22381174	22382564	22382609	2420	12	2	59	2	152	99	0.1644776624	0.9872992988	0.796	0.951	-0.155
2451	gene10148	LOC9269925	3	+	18127747	18127826	18118661	18118864	18129290	18129353	2451	38	0	63	3	178	99	0.1628431462	0.9872992988	1	0.921	0.079
247	gene32530	LOC4352599	12	+	23675728	23675932	23674524	23674785	23676053	23676283	247	121	0	109	2	303	99	0.1625153914	0.9872992988	1	0.947	0.053
3058	gene31922	LOC4352071	12	+	12837455	12837529	12837238	12837301	12838452	12839246	3058	28	3	18	0	173	99	0.1631568392	0.9872992988	0.842	1	-0.158
3386	gene32034	LOC4352171	12	+	15847292	15847364	15846203	15846259	15847549	15847763	3386	3	3	7	1	171	99	0.1630753008	0.9872992988	0.367	0.802	-0.435
379	gene24655	LOC4346078	8	-	25973379	25973476	25973109	25973193	25973571	25973614	379	523	1	230	3	196	99	0.1645269366	0.9872992988	0.996	0.975	0.021
4738	gene25111	LOC4346453	9	-	2397444	2397458	2397163	2397319	2397554	2401651	4738	2	11	6	9	113	99	0.1644177132	0.9872992988	0.137	0.369	-0.232
4839	gene17630	LOC4339976	6	-	1447427	1448118	1447043	1447340	1448529	1448682	4839	2424	6	1060	6	790	99	0.1642138587	0.9872992988	0.981	0.957	0.024
6439	gene23759	LOC4345298	8	-	14727900	14728320	14727042	14727150	14729318	14729403	6439	485	1	1177	0	519	99	0.1639785317	0.9872992988	0.989	1	-0.011
6447	gene8524	LOC4331674	3	-	3077078	3077244	3076604	3076712	3081239	3081524	6447	3	50	6	36	265	99	0.1637364724	0.9872992988	0.022	0.059	-0.037
6518	gene30574	LOC4350949	11	+	24230954	24231096	24230404	24230522	24231197	24231407	6518	57	5	10	3	241	99	0.1642494195	0.9872992988	0.824	0.578	0.246
6560	gene32639	LOC4352691	12	+	25021935	25022944	25015823	25015960	25024113	25024155	6560	80	15	98	10	1108	99	0.1637943392	0.9872992988	0.323	0.467	-0.144
7023	gene19505	LOC4341584	6	-	25592724	25593037	25591182	25591937	25594123	25594481	7023	958	5	630	0	412	99	0.1635984662	0.9872992988	0.979	1	-0.021
7287	gene22639	LOC4344322	7	+	29025710	29025827	29025376	29025486	29025947	29026082	7287	169	13	20	0	216	99	0.1638145445	0.9872992988	0.856	1	-0.144
1141	gene31323	LOC4351526	12	+	2605897	2606080	2604997	2605178	2606699	2607896	1141	25	1	83	0	282	99	0.1653741476	0.9903186356	0.898	1	-0.102
3781	gene26978	LOC4348034	10	+	1862326	1864740	1859558	1859634	1864821	1864992	3781	760	10	117	0	2513	99	0.1656558152	0.9903186356	0.75	1	-0.25
4416	gene4457	LOC107278964	1	-	43075048	43075111	43074634	43074832	43076317	43076512	4416	32	2	33	0	162	99	0.1658586921	0.9903186356	0.907	1	-0.093
4662	gene27832	LOC4348704	10	-	15522692	15522752	15522230	15522452	15523524	15523603	4662	1	1	0	6	159	99	0.1654669436	0.9903186356	0.384	0	0.384
6185	gene10843	LOC4333809	3	+	27998360	27998404	27997878	27998226	28000610	28000719	6185	398	9	312	13	143	99	0.1655696955	0.9903186356	0.968	0.943	0.025
6349	gene15960	LOC4338484	5	-	16299290	16299343	16297057	16298422	16300169	16300377	6349	125	1	80	3	152	99	0.1658544216	0.9903186356	0.988	0.946	0.042
152	gene18810	LOC9267223	6	-	14422626	14422829	14419583	14419709	14428454	14428798	152	139	9	115	3	302	99	0.166250071	0.9910052031	0.835	0.926	-0.091
2751	gene2569	LOC4324142	1	+	28191556	28191647	28191126	28191237	28191887	28191956	2751	138	0	99	2	190	99	0.1661342899	0.9910052031	1	0.963	0.037
3213	gene20058	LOC4342089	6	+	30578845	30578954	30577963	30578570	30579283	30580051	3213	93	4	32	4	208	99	0.1664616	0.9910531808	0.917	0.792	0.125
5042	gene21233	LOC4343067	7	-	14520724	14520776	14520247	14520660	14520877	14520972	5042	85	0	69	2	151	99	0.1665345256	0.9910531808	1	0.958	0.042
2178	gene12676	LOC4335497	4	-	15397665	15397818	15397145	15397239	15398419	15398536	2178	126	15	73	4	252	99	0.1667172148	0.9910753134	0.767	0.878	-0.111
4065	gene10194	LOC4333229	3	+	19177357	19177400	19176876	19176985	19179414	19182121	4065	6	24	1	17	142	99	0.1668146567	0.9910753134	0.148	0.039	0.109
1668	gene4131	LOC4326942	1	+	40807582	40807619	40807106	40807451	40807919	40808003	1668	210	1	130	3	136	99	0.1677226048	0.9938032268	0.994	0.969	0.025
2953	gene25666	LOC4346927	9	+	12825922	12826065	12825612	12825774	12826964	12827347	2953	65	0	20	1	242	99	0.1678281561	0.9938032268	1	0.891	0.109
3706	gene7841	LOC4331041	2	+	34183502	34183610	34182092	34183143	34184292	34184587	3706	267	9	321	5	207	99	0.1676224222	0.9938032268	0.934	0.968	-0.034
4700	gene1860	LOC4326181	1	-	20353457	20353706	20353094	20353184	20354282	20354471	4700	55	2	56	0	348	99	0.1676047907	0.9938032268	0.887	1	-0.113
5713	gene12051	LOC4334964	4	-	1123751	1124184	1123484	1123597	1124656	1124820	5713	301	93	197	78	532	99	0.1681055867	0.9946247215	0.376	0.32	0.056
1434	gene31433	LOC9267893	12	-	3634351	3634495	3632309	3632588	3635349	3636141	1434	155	61	48	28	243	99	0.1689828971	0.9959581112	0.509	0.411	0.098
181	gene9424	LOC4332534	3	+	10346191	10346306	10346054	10346118	10346417	10346485	181	81	2	88	0	214	99	0.1691642699	0.9959581112	0.949	1	-0.051
2677	gene1827	LOC9270848	1	+	19881349	19881471	19879754	19880468	19882056	19882114	2677	40	1	36	4	221	99	0.1688770225	0.9959581112	0.947	0.801	0.146
3002	gene1159	LOC4324440	1	-	9647620	9647807	9646182	9647018	9648595	9648761	3002	72	2	72	0	286	99	0.1689087918	0.9959581112	0.926	1	-0.074
5158	gene11633	LOC107280356	3	+	34307034	34307141	34305961	34306075	34307298	34307501	5158	2	7	5	4	206	99	0.168685572	0.9959581112	0.121	0.375	-0.254
7653	gene28836	LOC4349607	11	-	730425	730584	729913	730140	732632	732863	7653	238	0	755	7	258	99	0.1690461502	0.9959581112	1	0.976	0.024
4838	gene17630	LOC4339976	6	-	1447043	1447340	1445592	1446458	1448529	1448682	4838	643	5	513	1	396	99	0.1699428023	0.9989015046	0.97	0.992	-0.022
7251	gene4710	LOC4328180	2	+	1509454	1509520	1509283	1509367	1509734	1509800	7251	18	11	5	8	165	99	0.1698416456	0.9989015046	0.495	0.273	0.222
1000	gene18613	LOC4340836	6	+	11457969	11458046	11457707	11457805	11458774	11458849	1000	124	0	155	1	176	99	0.6774430638	1	1	0.989	0.011
1001	gene3199	LOC107278529	1	+	33221903	33222054	33221608	33221804	33222140	33222801	1001	116	1	47	1	250	99	0.5557672824	1	0.979	0.949	0.03
1002	gene27320	LOC4348285	10	+	8071376	8071422	8070350	8070766	8071523	8071605	1002	32	39	15	10	145	99	0.2056080928	1	0.359	0.506	-0.147
1003	gene27320	LOC4348285	10	+	8071523	8071678	8070348	8070766	8072432	8072514	1003	52	9	25	6	254	99	0.5853654424	1	0.692	0.619	0.073
1005	gene27320	LOC4348285	10	+	8071523	8071605	8070350	8070766	8072432	8072514	1005	46	9	18	6	181	99	0.3886291939	1	0.737	0.621	0.116
1006	gene20155	LOC4342169	7	+	79787	79847	79636	79678	80086	81271	1006	18	0	32	3	159	99	0.1880483613	1	1	0.869	0.131
1007	gene20155	LOC4342169	7	+	77814	77923	75867	77090	78004	78131	1007	5	3	6	6	208	99	0.6029754567	1	0.442	0.322	0.12
1008	gene20155	LOC4342169	7	+	77814	77919	75867	77090	78004	78131	1008	7	3	12	6	204	99	0.8640247495	1	0.531	0.493	0.038
1009	gene28507	LOC4349316	10	-	21594925	21595037	21594175	21594425	21595171	21595282	1009	29	11	43	12	211	99	0.5323545515	1	0.553	0.627	-0.074
1010	gene7090	LOC4330322	2	+	27801985	27802093	27801206	27801307	27802234	27802444	1010	24	3	82	4	207	99	0.2687350172	1	0.793	0.907	-0.114
1012	gene21928	LOC4343684	7	+	23179977	23180142	23178195	23178654	23180475	23180529	1012	1445	1	684	1	264	99	1	1	0.998	0.996	0.002
1013	gene12867	LOC9272075	4	-	18850190	18850251	18849796	18849915	18850332	18850689	1013	1	54	2	46	160	99	0.5022445371	1	0.011	0.026	-0.015
1014	gene22524	LOC4344213	7	-	28108490	28108603	28107634	28107723	28109319	28109581	1014	260	384	108	146	212	99	0.5584434668	1	0.24	0.257	-0.017
1016	gene1749	LOC4323976	1	-	18438036	18438091	18437345	18437433	18438549	18441787	1016	4	1	2	0	154	99	0.6042487234	1	0.72	1	-0.28
1017	gene7515	LOC4330742	2	-	31536670	31536838	31535336	31535833	31538391	31538782	1017	1395	2	960	0	267	99	1	1	0.996	1	-0.004
1018	gene7515	LOC4330742	2	-	31536667	31536838	31535336	31535833	31538391	31538782	1018	1469	2	957	0	270	99	1	1	0.996	1	-0.004
1019	gene2225	LOC4326606	1	-	24536839	24536937	24536713	24536772	24537715	24537772	1019	93	1	153	0	197	99	0.5149964219	1	0.979	1	-0.021
1020	gene1476	LOC9270556	1	-	14227598	14227690	14227308	14227356	14228121	14228178	1020	56	3	84	1	191	99	0.1824317808	1	0.906	0.978	-0.072
1021	gene1476	LOC9270556	1	-	14232545	14232635	14232033	14232115	14233534	14233690	1021	16	5	34	18	189	99	0.3736209907	1	0.626	0.497	0.129
1022	gene1476	LOC9270556	1	-	14228694	14228790	14228496	14228614	14232033	14232115	1022	74	0	93	1	195	99	0.5292545975	1	1	0.979	0.021
1024	gene2378	LOC107277958	1	-	26116570	26116654	26116423	26116467	26117151	26117429	1024	2	18	3	13	183	99	0.4725902899	1	0.057	0.111	-0.054
1028	gene14659	LOC4337338	4	+	34122390	34122451	34122137	34122203	34122608	34122652	1028	119	1	201	0	160	99	0.5071214398	1	0.987	1	-0.013
1029	gene7428	LOC4330653	2	-	30703614	30703734	30703061	30703194	30703883	30704485	1029	382	1	218	0	219	99	1	1	0.994	1	-0.006
102	gene19534	LOC4341611	6	-	25929145	25929403	25928590	25928794	25930276	25930634	102	277	1	426	0	357	99	0.5100273743	1	0.987	1	-0.013
1031	gene31965	LOC4352110	12	-	13781155	13781251	13780126	13780193	13782006	13782378	1031	720	0	323	1	195	99	1	1	1	0.994	0.006
1032	gene7110	LOC9272575	2	-	28013727	28013929	28013402	28013518	28014474	28015039	1032	19	7	25	13	301	99	0.544442377	1	0.472	0.387	0.085
1033	gene21012	LOC9271412	7	-	9282350	9282462	9280451	9280506	9282539	9283010	1033	36	2	1	0	211	99	0.9492002809	1	0.894	1	-0.106
1034	gene2312	LOC4326602	1	-	25419904	25419970	25419727	25419817	25420058	25420129	1034	334	0	304	1	165	99	1	1	1	0.995	0.005
1035	gene18072	LOC4340379	6	-	4692204	4692232	4691695	4691787	4692622	4692662	1035	377	2	304	1	127	99	1	1	0.993	0.996	-0.003
1036	gene28661	LOC4349466	10	-	22706230	22706305	22704442	22705552	22706775	22707113	1036	185	1	143	1	174	99	0.8666129056	1	0.991	0.988	0.003
1037	gene28661	LOC4349466	10	-	22705996	22706065	22704442	22705552	22706230	22706246	1037	6	44	12	65	168	99	0.5777598301	1	0.074	0.098	-0.024
1038	gene25117	LOC4346459	9	-	2515322	2515457	2515097	2515223	2516683	2516800	1038	1485	1	1231	0	234	99	1	1	0.998	1	-0.002
1040	gene26122	LOC4347318	9	+	17743502	17743632	17743064	17743166	17743848	17743941	1040	197	1	189	2	229	99	0.5619019327	1	0.988	0.976	0.012
1041	gene9270	LOC4332386	3	+	9048292	9048542	9047555	9047773	9049488	9050692	1041	1436	0	1011	1	349	99	1	1	1	0.997	0.003
1043	gene5292	LOC9267344	2	+	6371232	6371312	6347702	6347762	6371761	6372461	1043	17	41	4	5	179	99	0.3868348189	1	0.187	0.307	-0.12
1046	gene5334	LOC9269252	2	-	6682091	6682203	6680297	6680899	6682704	6683067	1046	3262	1	1295	0	211	99	1	1	0.999	1	-0.001
1047	gene14510	LOC4337195	4	-	32857850	32857952	32857375	32857493	32858020	32858091	1047	71	0	109	1	201	99	0.5902261952	1	1	0.982	0.018
1048	gene15010	LOC4337652	5	+	1142238	1142411	1141983	1142116	1142567	1142711	1048	103	1	53	2	272	99	0.2810388827	1	0.974	0.906	0.068
1049	gene11821	LOC4334748	3	-	35442319	35443273	35441279	35441628	35443527	35443673	1049	8915	0	6216	1	1053	99	1	1	1	0.998	0.002
1050	gene1536	LOC4325729	1	-	15021576	15021670	15020344	15020430	15022833	15023003	1050	181	1	82	2	193	99	0.2315174716	1	0.989	0.955	0.034
1051	gene1536	LOC4325729	1	-	15021263	15021362	15020344	15020430	15021576	15021670	1051	91	3	47	0	198	99	0.1954635778	1	0.938	1	-0.062
1052	gene7937	LOC4331124	2	-	34916760	34916840	34916525	34916627	34916980	34917065	1052	104	0	91	1	179	99	0.5382511852	1	1	0.981	0.019
1053	gene16033	LOC4338540	5	-	17278044	17278134	17277634	17277686	17278325	17278421	1053	326	2	471	4	189	99	0.7217846107	1	0.988	0.984	0.004
1054	gene572	LOC4325351	1	-	4211646	4211793	4211055	4211291	4212856	4213296	1054	12	28	19	31	246	99	0.4335240737	1	0.147	0.198	-0.051
1055	gene23872	LOC107275885	8	+	17063509	17063575	17063347	17063413	17063677	17063743	1055	4	0	11	1	165	99	0.6415264976	1	1	0.868	0.132
1056	gene23872	LOC107275885	8	+	17063876	17063942	17063677	17063743	17064039	17064105	1056	10	2	22	2	165	99	0.492749044	1	0.75	0.868	-0.118
1059	gene12224	LOC107280500	4	-	5131320	5131395	5131010	5131212	5132447	5132502	1059	1	0	1	1	174	99	0.5409995944	1	1	0.363	0.637
105	gene17211	LOC9271124	5	-	27953130	27953217	27952711	27952888	27953362	27953642	105	21	1	10	0	186	99	0.5614946804	1	0.918	1	-0.082
1060	gene31817	LOC4351976	12	+	10293981	10294135	10293571	10293744	10295040	10295162	1060	3539	0	3482	1	253	99	1	1	1	0.999	0.001
1061	gene15127	LOC4337765	5	+	2395449	2395546	2393587	2393824	2396186	2396302	1061	33	1	44	0	196	99	0.3152665079	1	0.943	1	-0.057
1062	gene15127	LOC4337765	5	+	2395449	2395546	2393587	2393824	2396234	2396302	1062	28	1	51	0	196	99	0.2575677004	1	0.934	1	-0.066
1063	gene15127	LOC4337765	5	+	2395449	2395546	2393587	2393824	2396191	2396302	1063	25	1	36	0	196	99	0.2978197402	1	0.927	1	-0.073
1064	gene19513	LOC4341591	6	+	25691264	25691701	25690102	25690595	25692158	25692311	1064	13562	1	10660	0	536	99	1	1	1	1	0
1065	gene25108	LOC4346451	9	-	2367096	2367145	2364626	2365022	2367694	2367818	1065	7	23	4	28	148	99	0.2757183458	1	0.169	0.087	0.082
1066	gene16454	LOC4338940	5	-	21846208	21846348	21845071	21845137	21846427	21846491	1066	17	0	15	1	239	99	0.3651896282	1	1	0.861	0.139
1067	gene28948	LOC4349696	11	-	1565510	1565658	1562941	1563066	1566015	1566359	1067	123	1	147	1	247	99	0.9073246152	1	0.98	0.983	-0.003
1069	gene8392	LOC4331548	3	+	2057936	2058173	2056971	2057339	2058352	2058967	1069	1041	6	799	1	336	99	0.194164082	1	0.981	0.996	-0.015
106	gene17211	LOC9271124	5	-	27953130	27953214	27952711	27952888	27953362	27953642	106	33	1	22	0	183	99	0.4677966412	1	0.947	1	-0.053
1070	gene19130	LOC4341246	6	+	20668366	20668453	20666461	20667129	20670345	20670387	1070	107	0	129	1	186	99	0.7568739245	1	1	0.986	0.014
1071	gene32698	LOC9272154	12	-	25665029	25665080	25664021	25664409	25665160	25665235	1071	9	56	14	50	150	99	0.2388955332	1	0.096	0.156	-0.06
1072	gene8797	LOC4331944	3	-	5089200	5089255	5088074	5088363	5090133	5090302	1072	8	0	29	1	154	99	0.6825811361	1	1	0.949	0.051
1073	gene8797	LOC4331944	3	-	5089188	5089255	5088074	5088363	5090133	5090352	1073	4	0	13	1	166	99	0.6754643449	1	1	0.886	0.114
1077	gene11434	LOC4334386	3	-	32931363	32931453	32931156	32931245	32934984	32935010	1077	6635	1	4458	1	189	99	1	1	1	1	0
1078	gene24244	LOC4345721	8	-	21954203	21954599	21952765	21952826	21955108	21955558	1078	331	0	407	1	495	99	0.7610964985	1	1	0.988	0.012
1079	gene24244	LOC4345721	8	-	21954785	21955003	21954203	21954599	21955108	21955558	1079	552	0	493	2	317	99	0.5153381385	1	1	0.987	0.013
107	gene3123	LOC4324619	1	-	32582656	32582839	32581934	32582136	32583073	32583178	107	124	1	104	0	282	99	0.5000240182	1	0.978	1	-0.022
1080	gene24587	LOC107278396	8	+	25439898	25440045	25438126	25438630	25440240	25440348	1080	173	0	285	1	246	99	1	1	1	0.991	0.009
1081	gene24587	LOC107278396	8	+	25439909	25440045	25438126	25438630	25440240	25440295	1081	131	0	229	1	235	99	0.6905823037	1	1	0.99	0.01
1082	gene38	LOC4326297	1	+	261766	261805	261501	261661	261894	261941	1082	112	0	149	2	138	99	0.4347645004	1	1	0.982	0.018
1083	gene30481	LOC4350877	11	+	23291962	23292109	23291465	23291551	23292201	23292310	1083	572	0	737	1	246	99	1	1	1	0.997	0.003
1084	gene11916	LOC107278565	3	+	36110458	36110572	36110179	36110232	36111327	36111407	1084	867	0	905	1	213	99	1	1	1	0.998	0.002
1085	gene7327	LOC4330565	2	-	29999583	29999679	29998294	29998816	29999767	29999884	1085	121	0	118	2	195	99	0.2236915935	1	1	0.968	0.032
1086	gene24525	LOC4345962	8	-	24829908	24830120	24829420	24829705	24830784	24830935	1086	21977	1	12647	2	311	99	1	1	1	1	0
1087	gene7769	LOC9266101	2	-	33650802	33650884	33650579	33650710	33651017	33651324	1087	231	1	61	0	181	99	1	1	0.992	1	-0.008
1088	gene7056	LOC4330292	2	+	27424425	27424574	27422879	27423353	27427105	27427547	1088	805	0	992	1	248	99	1	1	1	0.997	0.003
1089	gene19911	LOC4341959	6	+	29415992	29416086	29415818	29415898	29416628	29416711	1089	21	0	43	1	193	99	0.5410761712	1	1	0.957	0.043
108	gene32784	LOC107276755	12	+	26415741	26415808	26414164	26414418	26415905	26418736	108	4	3	3	1	166	99	0.5965824155	1	0.443	0.641	-0.198
1091	gene19573	LOC4341648	6	+	26301308	26301387	26300929	26301028	26301477	26301626	1091	79	4	73	2	178	99	0.4928199844	1	0.917	0.953	-0.036
1092	gene22756	LOC4344432	8	-	202534	202650	201386	202279	203406	203552	1092	644	3	273	1	215	99	0.9139006897	1	0.99	0.992	-0.002
1093	gene30644	LOC9271272	11	-	25241287	25241474	25237190	25239605	25241548	25241689	1093	0	1	1	0	286	99	0.3262286491	1	0	1	-1
1095	gene26259	LOC4347435	9	-	18864329	18864422	18863158	18863687	18865097	18865241	1095	428	1	163	0	192	99	1	1	0.995	1	-0.005
1096	gene7263	LOC4330499	2	-	29486107	29486161	29485633	29485861	29486228	29486308	1096	8	162	8	146	153	99	0.8453857377	1	0.031	0.034	-0.003
1097	gene22139	LOC4343858	7	-	24935783	24935865	24934334	24935486	24936862	24937085	1097	656	4	382	5	181	99	0.2657103142	1	0.989	0.977	0.012
109	gene31401	LOC4351598	12	+	3347383	3347791	3346686	3347005	3348787	3349234	109	1887	0	710	1	507	99	1	1	1	0.993	0.007
10	gene2562	LOC4324404	1	+	28142232	28142320	28141490	28141649	28142724	28143360	10	234	0	259	2	187	99	0.7459113187	1	1	0.986	0.014
1102	gene11272	LOC4334220	3	+	31678065	31678149	31677132	31677429	31678249	31678607	1102	4	4	9	14	183	99	0.6071631017	1	0.351	0.258	0.093
1103	gene11272	LOC4334220	3	+	31677295	31677429	31677132	31677205	31678249	31678618	1103	9	0	42	5	233	99	0.2969169187	1	1	0.781	0.219
1104	gene14929	LOC4337588	5	+	561240	561330	561111	561167	561416	561778	1104	50	4	301	15	189	99	0.439535944	1	0.868	0.913	-0.045
1105	gene14929	LOC4337588	5	+	561256	561330	561111	561167	561416	561778	1105	24	4	208	15	173	99	0.2006955385	1	0.774	0.888	-0.114
1106	gene2456	LOC4327865	1	-	27103724	27103874	27102905	27103394	27104397	27104662	1106	1024	8	821	3	249	99	0.2558156084	1	0.981	0.991	-0.01
1107	gene2456	LOC4327865	1	-	27108580	27108624	27108230	27108354	27109611	27110011	1107	312	0	102	1	143	99	0.2329712148	1	1	0.986	0.014
1108	gene25987	LOC4347185	9	+	16479575	16479708	16479328	16479417	16479791	16480024	1108	74	0	92	1	232	99	0.4816032218	1	1	0.975	0.025
1109	gene27953	LOC4348807	10	+	16840785	16840891	16840011	16840251	16841061	16841173	1109	23	127	15	56	205	99	0.2965228282	1	0.08	0.115	-0.035
110	gene30853	LOC107279531	11	+	28023180	28023283	28022477	28023105	28024208	28024277	110	27	8	54	16	202	99	0.9996390295	1	0.623	0.623	0
1110	gene7957	LOC4331143	2	+	35014588	35014653	35013859	35013965	35014774	35014860	1110	1253	0	1117	1	164	99	1	1	1	0.999	0.001
1111	gene7957	LOC4331143	2	+	35016160	35016276	35015906	35016038	35016634	35016758	1111	371	1	671	1	215	99	1	1	0.994	0.997	-0.003
1112	gene2142	LOC4324100	1	-	23809437	23809521	23808862	23809357	23810746	23812279	1112	0	1	2	0	183	99	0.2248202858	1	0	1	-1
1113	gene14018	LOC4336738	4	+	29044992	29045105	29043713	29043795	29045838	29046056	1113	845	0	783	2	212	99	1	1	1	0.995	0.005
1114	gene14452	LOC4337147	4	-	32388382	32388473	32387964	32387982	32390845	32392479	1114	15	1	18	0	190	99	0.3477955524	1	0.887	1	-0.113
1116	gene6072	LOC4329407	2	+	17453100	17453190	17452978	17453015	17453737	17453803	1116	121	0	126	1	189	99	0.7421623344	1	1	0.985	0.015
1117	gene21068	LOC4342932	7	+	10760347	10760566	10748651	10749071	10762591	10763557	1117	120	1	93	1	318	99	0.8666010021	1	0.974	0.967	0.007
1118	gene21816	LOC9266795	7	-	22198528	22198612	22197685	22197994	22202999	22203086	1118	8	0	15	3	183	99	0.2255971763	1	1	0.73	0.27
1119	gene9920	LOC4332979	3	-	15119079	15119175	15118444	15118850	15120003	15120079	1119	2	210	4	547	195	99	1	1	0.005	0.004	0.001
111	gene25947	LOC4347153	9	+	16098456	16098519	16098280	16098338	16099736	16099812	111	85	0	73	1	162	99	0.4827780619	1	1	0.978	0.022
1120	gene20138	LOC4342152	6	-	31167351	31167411	31167116	31167169	31167500	31167582	1120	67	0	40	1	159	99	0.311921261	1	1	0.961	0.039
1123	gene6695	LOC4329937	2	-	23877507	23877632	23876865	23876997	23877823	23877909	1123	285	3	417	0	224	99	0.1973748582	1	0.977	1	-0.023
1124	gene15933	LOC9267030	5	-	15777948	15777999	15777394	15777539	15778183	15778252	1124	109	47	79	26	150	99	0.3454437354	1	0.605	0.667	-0.062
1125	gene1625	LOC4325229	1	-	16474822	16475081	16469723	16469874	16475190	16475258	1125	20	79	23	130	358	99	0.294316459	1	0.065	0.047	0.018
1126	gene15366	LOC9270086	5	-	4888017	4888135	4887061	4887733	4888372	4888505	1126	48	1	57	1	217	99	0.9109605166	1	0.956	0.963	-0.007
1127	gene32821	LOC4352845	12	-	26772559	26772633	26772141	26772240	26772728	26772870	1127	2	11	5	10	173	99	0.2915387949	1	0.094	0.222	-0.128
1129	gene20493	LOC4342434	7	-	3107413	3107588	3106845	3107219	3108540	3108618	1129	1	0	3	2	274	99	0.5569669065	1	1	0.351	0.649
112	gene18600	LOC4340821	6	-	11185543	11185648	11184910	11185235	11188737	11189005	112	400	0	382	1	204	99	1	1	1	0.995	0.005
1131	gene20219	LOC4342228	7	+	586225	586305	583520	583747	586383	586773	1131	490	0	441	1	179	99	1	1	1	0.996	0.004
1132	gene24529	LOC4345965	8	+	24867795	24867911	24866736	24867030	24868020	24868519	1132	135	0	130	1	215	99	0.6516443547	1	1	0.984	0.016
1133	gene464	LOC4324418	1	+	3357444	3359348	3356350	3356828	3359838	3361201	1133	952	2	605	3	2003	99	0.3586805392	1	0.959	0.909	0.05
1134	gene26831	LOC4347924	9	-	22885801	22886036	22883629	22884919	22886868	22887079	1134	205	1	255	1	334	99	0.8861791581	1	0.984	0.987	-0.003
1135	gene12756	LOC4335562	4	+	16950072	16950154	16949524	16949686	16950231	16950498	1135	379	1	149	0	181	99	1	1	0.995	1	-0.005
1137	gene5787	LOC9266913	2	+	12573535	12573721	12572835	12572898	12575705	12576078	1137	128	2	59	0	285	99	0.3447913797	1	0.957	1	-0.043
1138	gene31323	LOC4351526	12	+	2605897	2605934	2604997	2605178	2606652	2607896	1138	2	1	19	2	136	99	0.3615472528	1	0.593	0.874	-0.281
1139	gene31323	LOC4351526	12	+	2604250	2604841	2602331	2602596	2604997	2605178	1139	210	0	391	1	690	99	0.6223725703	1	1	0.982	0.018
113	gene17993	LOC4340310	6	+	4018442	4018618	4017524	4017874	4018777	4018844	113	42	1	52	5	275	99	0.1807096312	1	0.938	0.789	0.149
1140	gene31323	LOC4351526	12	+	2605897	2606080	2604997	2605178	2606652	2607896	1140	26	1	85	2	282	99	0.710913959	1	0.901	0.937	-0.036
1143	gene10010	LOC107277454	3	-	16259570	16259680	16259360	16259402	16259952	16261148	1143	20	2	3	0	209	99	0.6746414589	1	0.826	1	-0.174
1146	gene32095	LOC4352211	12	-	17576249	17576303	17575965	17576160	17576416	17576515	1146	392	1	142	1	153	99	0.4118650526	1	0.996	0.989	0.007
1147	gene8064	LOC107275285	2	-	35667234	35667278	35667066	35667147	35667364	35667623	1147	28	0	39	1	143	99	0.4570618856	1	1	0.964	0.036
1148	gene3103	LOC4325592	1	+	32412054	32412784	32411880	32411986	32413157	32413201	1148	98	2	140	2	829	99	0.7372993459	1	0.854	0.893	-0.039
1149	gene3103	LOC4325592	1	+	32412054	32412784	32411880	32411986	32413163	32413201	1149	82	1	125	0	829	99	0.2860722578	1	0.907	1	-0.093
114	gene26133	LOC4347326	9	+	17836379	17836490	17836226	17836280	17836571	17836642	114	1800	0	1080	1	210	99	1	1	1	0.998	0.002
1151	gene3103	LOC4325592	1	+	32409894	32411397	32408922	32409015	32411481	32411802	1151	123	2	168	4	1602	99	0.6751255824	1	0.792	0.722	0.07
1152	gene3103	LOC4325592	1	+	32409156	32411397	32408918	32409015	32411481	32411802	1152	229	2	319	4	2340	99	0.6897210933	1	0.829	0.771	0.058
1155	gene16929	LOC107278650	5	-	25928411	25928528	25928114	25928223	25929092	25929165	1155	177	1	22	1	216	99	0.20477236	1	0.988	0.91	0.078
1156	gene16929	LOC107278650	5	-	25928382	25928528	25927938	25928223	25929092	25929165	1156	195	1	27	1	245	99	0.2247649672	1	0.987	0.916	0.071
1157	gene16929	LOC107278650	5	-	25929313	25929540	25929092	25929165	25929665	25929737	1157	36	140	16	41	326	99	0.2410125155	1	0.072	0.106	-0.034
1158	gene32582	LOC4352647	12	+	24192760	24192824	24191896	24192052	24193111	24193321	1158	126	0	43	1	163	99	0.2834386565	1	1	0.963	0.037
1159	gene4512	LOC4327998	2	-	178963	179484	178259	178322	179605	179720	1159	2	0	31	2	620	99	0.835491584	1	1	0.712	0.288
115	gene26542	LOC4347683	9	-	20951012	20951182	20950673	20950765	20951618	20951730	115	1671	1	654	0	269	99	1	1	0.998	1	-0.002
1160	gene23782	LOC4345317	8	-	15265817	15265920	15265354	15265478	15266012	15266142	1160	77	0	62	1	202	99	0.3775149808	1	1	0.968	0.032
1161	gene8690	LOC4331837	3	+	4273930	4274122	4272877	4273451	4274255	4274366	1161	4	3	9	3	291	99	0.4577192878	1	0.312	0.505	-0.193
1162	gene8690	LOC4331837	3	+	4274030	4274122	4272877	4273451	4274263	4274366	1162	6	10	12	9	191	99	0.250450891	1	0.237	0.409	-0.172
1163	gene8690	LOC4331837	3	+	4274030	4274122	4272877	4273451	4274255	4274366	1163	8	3	16	3	191	99	0.481027146	1	0.58	0.734	-0.154
1164	gene32746	LOC4352784	12	+	26024738	26024877	26024584	26024644	26025708	26026111	1164	120	0	164	1	238	99	0.7284236658	1	1	0.986	0.014
1165	gene32746	LOC4352784	12	+	26024738	26024877	26024584	26024639	26025708	26026111	1165	83	0	137	1	238	99	0.6183391572	1	1	0.983	0.017
1166	gene32746	LOC4352784	12	+	26022401	26022494	26021727	26021942	26023391	26023459	1166	1	24	1	14	192	99	0.7277891876	1	0.021	0.036	-0.015
1167	gene10035	LOC4333081	3	-	16699216	16699387	16698247	16698322	16699869	16699970	1167	1189	3	683	0	270	99	1	1	0.993	1	-0.007
1168	gene16215	LOC4338711	5	-	19365224	19365280	19364390	19364818	19365658	19365861	1168	21	86	19	50	155	99	0.2286708886	1	0.135	0.195	-0.06
1169	gene16215	LOC4338711	5	-	19365228	19365280	19364390	19364818	19365658	19365860	1169	14	86	7	50	151	99	0.7675117998	1	0.096	0.084	0.012
116	gene26542	LOC4347683	9	-	20949188	20949395	20948855	20948986	20949473	20949675	116	3315	2	1411	0	306	99	1	1	0.998	1	-0.002
1170	gene23302	LOC4344894	8	+	5751287	5751338	5750845	5750938	5751427	5751789	1170	507	0	1052	1	150	99	1	1	1	0.999	0.001
1171	gene29640	LOC4350240	11	+	9002649	9002697	9001951	9002047	9003283	9003355	1171	113	0	164	1	147	99	1	1	1	0.991	0.009
1172	gene22	LOC4326442	1	-	169750	169909	169385	169656	170090	170382	1172	359257	12	45293	0	258	99	1	1	1	1	0
1173	gene30499	LOC4350894	11	-	23434829	23434962	23434427	23434499	23435483	23435676	1173	220	2	183	0	232	99	0.3646277381	1	0.979	1	-0.021
1175	gene11100	LOC4334045	3	+	30295923	30295989	30295506	30295653	30296105	30296169	1175	25	108	12	43	165	99	0.6398187342	1	0.122	0.143	-0.021
1176	gene11100	LOC4334045	3	+	30295926	30295989	30295506	30295653	30296105	30296169	1176	17	108	8	43	162	99	0.7222218668	1	0.088	0.102	-0.014
1179	gene17032	LOC4339453	5	+	26698227	26698395	26697938	26698106	26698553	26698721	1179	119	9	32	2	267	99	0.8257290919	1	0.831	0.856	-0.025
117	gene14064	LOC4336776	4	+	29485684	29486000	29485137	29485410	29487980	29488687	117	1197	10	902	8	415	99	0.9044230421	1	0.966	0.964	0.002
1182	gene13699	LOC4336423	4	+	26094890	26095427	26090597	26092165	26096831	26097538	1182	226	2	155	0	636	99	0.2464273267	1	0.946	1	-0.054
1184	gene27362	LOC4348331	10	+	9259403	9259669	9258901	9259308	9259975	9260389	1184	184	0	246	1	365	99	0.7100524474	1	1	0.985	0.015
1185	gene27362	LOC4348331	10	+	9257225	9257349	9256250	9256610	9258730	9258827	1185	29	2	43	2	223	99	0.7163742719	1	0.866	0.905	-0.039
1186	gene27362	LOC4348331	10	+	9257225	9257349	9256250	9256610	9259975	9260389	1186	3	0	7	3	223	99	0.3257129107	1	1	0.509	0.491
1187	gene27362	LOC4348331	10	+	9258021	9258162	9257297	9257349	9258730	9258827	1187	10	46	7	49	240	99	0.4368008967	1	0.082	0.056	0.026
1188	gene27362	LOC4348331	10	+	9257297	9257349	9256248	9256610	9258730	9258827	1188	100	2	105	2	151	99	0.9653334328	1	0.97	0.972	-0.002
1190	gene7302	LOC4330541	2	+	29834460	29834632	29834091	29834348	29835019	29835058	1190	72	1	57	0	271	99	0.4343367661	1	0.963	1	-0.037
1192	gene14282	LOC4336982	4	+	31173804	31173883	31173152	31173243	31174299	31174415	1192	50	2	21	1	178	99	0.8881917122	1	0.933	0.921	0.012
1193	gene23532	LOC4345102	8	-	9630802	9630849	9630204	9630345	9630923	9630982	1193	103	1	116	0	146	99	0.8845784958	1	0.986	1	-0.014
1194	gene9002	LOC4332129	3	+	6681558	6681699	6681312	6681363	6681775	6681970	1194	240	0	380	1	240	99	1	1	1	0.994	0.006
1195	gene716	LOC4327072	1	-	5598549	5599027	5594241	5596371	5599117	5599272	1195	298	3	106	2	577	99	0.518273252	1	0.945	0.901	0.044
1196	gene13906	LOC4336621	4	-	27799687	27799808	27799026	27799123	27799887	27799972	1196	115	0	228	1	220	99	1	1	1	0.99	0.01
1197	gene13906	LOC4336621	4	-	27808676	27808758	27807820	27808153	27808977	27809054	1197	37	1	45	2	181	99	0.7074780594	1	0.953	0.925	0.028
1198	gene13906	LOC4336621	4	-	27805945	27806030	27805051	27805246	27806457	27807080	1198	123	1	110	0	184	99	0.7285147233	1	0.985	1	-0.015
1199	gene26815	LOC4347912	9	+	22765602	22765687	22764817	22764896	22766033	22766080	1199	256	0	596	2	184	99	1	1	1	0.994	0.006
11	gene22805	LOC4344480	8	+	553085	553360	551546	551684	554118	554232	11	383	0	222	1	374	99	0.871385627	1	1	0.983	0.017
1200	gene25802	LOC4347030	9	+	14552934	14553004	14552031	14552101	14553252	14553298	1200	80	0	26	1	169	99	0.1974721796	1	1	0.938	0.062
1201	gene31442	LOC4351639	12	-	3725009	3725254	3723631	3724508	3726503	3726850	1201	509	0	497	2	344	99	0.7575607532	1	1	0.986	0.014
1202	gene31442	LOC4351639	12	-	3725027	3725254	3723631	3724508	3726503	3726850	1202	666	0	620	2	326	99	0.2939813367	1	1	0.989	0.011
1203	gene32394	LOC9268443	12	+	22393314	22393441	22392127	22392425	22393864	22393982	1203	6	25	6	14	226	99	0.3962559605	1	0.095	0.158	-0.063
1204	gene26116	LOC4347312	9	-	17660664	17660769	17660208	17660280	17661756	17661974	1204	72	0	121	1	204	99	0.6320196764	1	1	0.983	0.017
1207	gene26410	LOC9271375	9	+	19923270	19923358	19922984	19923183	19925010	19925817	1207	38	3	18	4	187	99	0.2206769594	1	0.87	0.704	0.166
1208	gene22735	LOC4344415	8	-	66500	66857	65983	66102	67234	67634	1208	3968	0	1818	1	456	99	1	1	1	0.997	0.003
1209	gene22691	LOC4344370	7	+	29400011	29400090	29399745	29399915	29400191	29400447	1209	876	0	414	1	178	99	1	1	1	0.996	0.004
1210	gene21864	LOC4343618	7	-	22645215	22645409	22644091	22644213	22645552	22645873	1210	920	1	400	0	293	99	1	1	0.997	1	-0.003
1211	gene32431	LOC4352501	12	-	22724297	22724446	22723870	22723984	22724586	22726836	1211	8	1	23	0	248	99	0.2042681819	1	0.762	1	-0.238
1212	gene32431	LOC4352501	12	-	22723870	22723984	22723144	22723758	22724329	22724446	1212	14	4	24	7	213	99	0.9793505479	1	0.619	0.614	0.005
1213	gene32431	LOC4352501	12	-	22723870	22723984	22723144	22723758	22724586	22726836	1213	12	1	20	2	213	99	0.9019026302	1	0.848	0.823	0.025
1214	gene32431	LOC4352501	12	-	22724329	22724446	22723870	22723984	22724586	22726836	1214	7	1	23	0	216	99	0.1853976619	1	0.762	1	-0.238
1215	gene32431	LOC4352501	12	-	22724329	22724446	22723144	22723758	22724586	22726836	1215	8	1	26	2	216	99	0.7309347986	1	0.786	0.856	-0.07
1216	gene32431	LOC4352501	12	-	22723870	22724446	22723144	22723758	22724586	22726836	1216	32	1	77	2	675	99	0.8853237528	1	0.824	0.85	-0.026
1217	gene19042	LOC4341173	6	+	19316588	19316667	19315135	19315352	19318051	19320634	1217	79	2	114	6	178	99	0.3721017135	1	0.956	0.914	0.042
1218	gene13638	LOC4336362	4	-	25482726	25482820	25482309	25482502	25483806	25483942	1218	19	1	26	0	193	99	0.3133652924	1	0.907	1	-0.093
1219	gene13638	LOC4336362	4	-	25479185	25479397	25478875	25479085	25479872	25479973	1219	92	1	125	5	311	99	0.2046118284	1	0.967	0.888	0.079
121	gene15222	LOC4337855	5	+	3258858	3258940	3257886	3258024	3259053	3259130	121	393	27	188	13	181	99	0.9849730983	1	0.888	0.888	0
1220	gene13638	LOC4336362	4	-	25486649	25486697	25486443	25486519	25486865	25486929	1220	5	16	2	15	147	99	0.3556135499	1	0.174	0.082	0.092
1221	gene1030	LOC4327113	1	-	8359118	8359124	8358566	8358865	8359275	8359720	1221	3	13	2	19	105	99	0.4421134567	1	0.179	0.09	0.089
1222	gene10775	LOC9270058	3	+	27284050	27284124	27283420	27283541	27285749	27286201	1222	50	1	73	5	173	99	0.2387284225	1	0.966	0.893	0.073
1223	gene18003	LOC4340317	6	+	4095479	4095570	4094089	4094247	4096318	4096472	1223	98	1	112	0	190	99	0.5461692265	1	0.981	1	-0.019
1224	gene18824	LOC4340998	6	-	14881766	14882039	14880275	14880647	14892246	14892363	1224	987	2	320	0	372	99	1	1	0.992	1	-0.008
1225	gene1815	LOC4326419	1	-	19472735	19472825	19472464	19472587	19473654	19473780	1225	73	2	109	3	189	99	1	1	0.95	0.95	0
1226	gene15774	LOC4338323	5	-	13092018	13092231	13091813	13091933	13092311	13092415	1226	51	4	30	5	312	99	0.3028337132	1	0.802	0.656	0.146
1228	gene20509	LOC4342449	7	+	3225825	3225874	3225235	3225353	3227840	3227916	1228	220	1	180	0	148	99	1	1	0.993	1	-0.007
122	gene15222	LOC4337855	5	+	3259053	3259130	3257886	3258024	3259224	3259331	122	54	22	27	11	176	99	1	1	0.58	0.58	0
1232	gene10311	LOC107278052	3	-	21460947	21461033	21460560	21460665	21461240	21461350	1232	5	6	1	0	185	99	0.4086472462	1	0.308	1	-0.692
1235	gene6718	LOC4329960	2	+	24092953	24093457	24090820	24091191	24093700	24094259	1235	583	0	1123	2	603	99	0.6353804397	1	1	0.989	0.011
1236	gene10640	LOC4333629	3	-	25852129	25852221	25851957	25852034	25852518	25852625	1236	440	0	253	1	191	99	1	1	1	0.992	0.008
1237	gene10640	LOC4333629	3	-	25852733	25852819	25852518	25852625	25852932	25853049	1237	322	0	198	1	185	99	1	1	1	0.991	0.009
1238	gene18968	LOC4341114	6	+	17611340	17611553	17610762	17610995	17612536	17612621	1238	74	0	54	1	312	99	0.3098454224	1	1	0.945	0.055
123	gene15222	LOC4337855	5	+	3259224	3259331	3257886	3258024	3259762	3259901	123	57	9	32	6	206	99	0.7688325728	1	0.753	0.719	0.034
1240	gene18968	LOC4341114	6	+	17611340	17611495	17610762	17610995	17612536	17612621	1240	58	0	49	1	254	99	0.3409508672	1	1	0.95	0.05
1241	gene18968	LOC4341114	6	+	17610326	17610415	17610153	17610202	17610762	17610995	1241	8	25	17	29	188	99	0.2354679155	1	0.144	0.236	-0.092
1242	gene18968	LOC4341114	6	+	17610153	17610202	17609779	17609971	17610762	17610995	1242	33	2	32	2	148	99	0.9781957892	1	0.917	0.915	0.002
1243	gene6898	LOC9271984	2	-	25914060	25914239	25912925	25913585	25915539	25916717	1243	152	0	237	1	278	99	0.8118485471	1	1	0.988	0.012
1244	gene18307	LOC4340586	6	-	6929646	6929696	6929403	6929505	6929868	6929933	1244	439	0	396	1	149	99	1	1	1	0.996	0.004
1245	gene18307	LOC4340586	6	-	6930299	6930323	6930031	6930114	6930980	6931039	1245	902	0	757	1	123	99	1	1	1	0.998	0.002
1246	gene19350	LOC9270696	6	+	23796170	23796263	23795750	23795892	23797116	23797805	1246	8	1	9	0	192	99	0.383258339	1	0.805	1	-0.195
1247	gene897	LOC9272170	1	+	7198330	7198362	7197036	7197389	7199063	7199153	1247	4	47	5	25	131	99	0.2425373066	1	0.06	0.131	-0.071
1248	gene897	LOC9272170	1	+	7199063	7199153	7197036	7197389	7199763	7199790	1248	58	1	30	1	189	99	0.6683353242	1	0.968	0.94	0.028
1249	gene897	LOC9272170	1	+	7201504	7201591	7200786	7200850	7203554	7203661	1249	14	5	6	5	186	99	0.3106696655	1	0.598	0.39	0.208
124	gene14193	LOC4336899	4	-	30447049	30447531	30445899	30446122	30451118	30451455	124	461	10	351	9	581	99	0.7234093345	1	0.887	0.869	0.018
1250	gene897	LOC9272170	1	+	7205178	7205288	7204431	7204573	7208162	7213810	1250	17	1	8	0	209	99	0.5716521078	1	0.89	1	-0.11
1251	gene897	LOC9272170	1	+	7201504	7201643	7200786	7200850	7203554	7203661	1251	49	5	23	5	238	99	0.2849928676	1	0.803	0.657	0.146
1252	gene897	LOC9272170	1	+	7199763	7199790	7199063	7199153	7200463	7200699	1252	11	1	8	1	126	99	0.8464261017	1	0.896	0.863	0.033
1253	gene25491	LOC4346782	9	-	10404978	10405263	10404407	10404520	10405572	10405741	1253	3	0	27	1	384	99	0.862416815	1	1	0.874	0.126
1254	gene9820	LOC4332900	3	-	14158071	14158161	14157781	14157847	14158593	14158656	1254	85	0	48	1	189	99	0.3066211548	1	1	0.962	0.038
1255	gene9820	LOC4332900	3	-	14157932	14157992	14157781	14157847	14158071	14158161	1255	144	2	110	2	159	99	0.7978091236	1	0.978	0.972	0.006
1256	gene16082	LOC107281147	5	+	17786939	17787037	17786283	17786418	17788173	17788317	1256	2	4	1	7	197	99	0.3912077709	1	0.201	0.067	0.134
1257	gene16082	LOC107281147	5	+	17786973	17787037	17786179	17786418	17788173	17788317	1257	0	4	1	7	163	99	0.5300797653	1	0	0.08	-0.08
125	gene14193	LOC4336899	4	-	30447049	30447531	30446561	30446907	30451118	30451455	125	463	1	354	1	581	99	0.8593079723	1	0.987	0.984	0.003
1260	gene23220	LOC4344827	8	-	4962642	4962842	4962192	4962365	4967399	4967540	1260	18	4	4	0	299	99	0.3871179897	1	0.598	1	-0.402
1261	gene23220	LOC4344827	8	-	4951351	4951565	4951090	4951278	4962192	4962365	1261	285	1	15	0	313	99	0.9621129738	1	0.989	1	-0.011
1262	gene23220	LOC4344827	8	-	4951351	4951565	4951090	4951278	4962239	4962365	1262	259	1	16	0	313	99	0.9408519857	1	0.988	1	-0.012
1264	gene32196	LOC4352293	12	+	19426034	19426216	19424790	19425154	19426945	19427068	1264	534	2	425	3	281	99	0.4989341066	1	0.989	0.98	0.009
1270	gene8352	LOC4331508	3	-	1779944	1780895	1779672	1779720	1781207	1781468	1270	968	4	236	0	1050	99	0.2994094364	1	0.958	1	-0.042
1272	gene21183	LOC4343029	7	-	13290994	13291161	13290225	13290295	13291303	13291393	1272	1179	1	903	0	266	99	1	1	0.998	1	-0.002
1273	gene27342	LOC9266488	10	+	8909921	8910085	8909536	8909599	8910157	8910665	1273	35	2	11	2	263	99	0.3150427745	1	0.868	0.674	0.194
1275	gene24991	LOC4346357	8	+	28372392	28372503	28371800	28371951	28373351	28373478	1275	166	1	235	1	210	99	0.8253124378	1	0.987	0.991	-0.004
1276	gene27755	LOC4348652	10	-	14837956	14838073	14836307	14836371	14839190	14839587	1276	16	1	16	1	216	99	1	1	0.88	0.88	0
1277	gene31912	LOC9270599	12	-	12462685	12462829	12461353	12461439	12464646	12465259	1277	32	0	34	1	243	99	0.3882838622	1	1	0.933	0.067
1278	gene7724	LOC4330943	2	-	33317633	33317695	33316913	33317058	33317788	33317866	1278	408	0	503	1	161	99	1	1	1	0.997	0.003
1279	gene8272	LOC4331432	3	-	1126017	1126093	1124986	1125638	1126659	1127210	1279	231	1	85	0	175	99	1	1	0.992	1	-0.008
127	gene9275	LOC4332391	3	-	9078859	9079005	9078243	9078294	9079169	9079455	127	983	5	315	2	245	99	0.7949299568	1	0.988	0.985	0.003
1280	gene23017	LOC9271857	8	-	2814161	2815068	2813916	2814081	2815864	2815985	1280	22	0	33	1	1006	99	0.4989903312	1	1	0.765	0.235
1281	gene948	LOC9267973	1	-	7594972	7595052	7594542	7594710	7595282	7595379	1281	2	1	3	1	179	99	0.8408450645	1	0.525	0.624	-0.099
1282	gene948	LOC9267973	1	-	7594972	7595044	7594542	7594710	7595282	7595379	1282	1	1	0	1	171	99	0.529026038	1	0.367	0	0.367
1287	gene17321	LOC4339702	5	-	28762149	28762271	28761429	28761626	28763212	28763895	1287	1779	1	554	0	221	99	1	1	0.999	1	-0.001
1288	gene25942	LOC4347147	9	-	16041934	16042061	16039704	16039770	16043360	16043491	1288	98	1	104	0	226	99	0.4741899084	1	0.977	1	-0.023
128	gene18077	LOC4340385	6	+	4762910	4763117	4762651	4762820	4763500	4763580	128	29	0	93	1	306	99	0.6448742543	1	1	0.968	0.032
1290	gene2508	LOC4325905	1	-	27670332	27670391	27669501	27669543	27671041	27671128	1290	2293	6	2143	0	158	99	1	1	0.996	1	-0.004
1291	gene2508	LOC4325905	1	-	27671242	27671270	27671041	27671128	27671424	27671643	1291	1567	0	975	1	127	99	1	1	1	0.999	0.001
1292	gene30783	LOC4351099	11	-	27195417	27195431	27194847	27195335	27198292	27200228	1292	0	3	1	7	113	99	0.6072841343	1	0	0.111	-0.111
1293	gene26136	LOC4347328	9	-	17858821	17858920	17858516	17858578	17859020	17859125	1293	47	0	148	1	198	99	0.7748749254	1	1	0.987	0.013
1294	gene26136	LOC4347328	9	-	17863154	17863255	17862754	17862806	17863789	17863889	1294	73	0	118	2	200	99	0.3020989143	1	1	0.967	0.033
1295	gene26136	LOC4347328	9	-	17866937	17867031	17866077	17866314	17867513	17867671	1295	44	0	68	1	193	99	0.4979841381	1	1	0.972	0.028
1296	gene14844	LOC107277514	4	-	35468070	35468097	35467368	35467462	35468230	35468297	1296	24	1	18	1	126	99	0.8538615167	1	0.95	0.934	0.016
1297	gene14844	LOC107277514	4	-	35468070	35468121	35467368	35467462	35468230	35468297	1297	88	1	93	1	150	99	0.9737850668	1	0.983	0.984	-0.001
1298	gene14844	LOC107277514	4	-	35468070	35468100	35467368	35467462	35468230	35468297	1298	24	1	20	1	129	99	0.9071882218	1	0.949	0.939	0.01
1299	gene14844	LOC107277514	4	-	35470538	35471064	35468774	35469766	35471144	35471502	1299	1283	0	902	1	625	99	1	1	1	0.993	0.007
1300	gene4629	LOC4328107	2	+	1041713	1041723	1040491	1040934	1041813	1041864	1300	422	0	284	1	109	99	1	1	1	0.996	0.004
1301	gene4629	LOC4328107	2	+	1043906	1043947	1043756	1043820	1044097	1044182	1301	185	2	247	3	140	99	0.911063828	1	0.985	0.983	0.002
1302	gene4629	LOC4328107	2	+	1042899	1042994	1042443	1042544	1043160	1043229	1302	448	1	462	0	194	99	1	1	0.996	1	-0.004
1304	gene15566	LOC4338153	5	+	7768910	7768980	7768476	7768736	7769159	7769527	1304	2	1	2	0	169	99	0.4833918891	1	0.54	1	-0.46
1308	gene4385	LOC9270353	1	-	42591932	42591976	42591636	42591843	42593610	42597456	1308	41	2	29	3	143	99	0.4407536566	1	0.934	0.87	0.064
1309	gene4385	LOC9270353	1	-	42591932	42592158	42591636	42591843	42593610	42597456	1309	146	2	96	3	325	99	0.3828684929	1	0.957	0.907	0.05
1311	gene4385	LOC9270353	1	-	42591430	42591549	42590879	42591339	42591636	42591843	1311	364	3	246	0	218	99	0.3636777387	1	0.982	1	-0.018
1312	gene32342	LOC4352424	12	+	21457442	21457487	21456773	21456861	21457706	21457784	1312	98	1	36	2	144	99	0.1772117066	1	0.985	0.925	0.06
1313	gene32342	LOC4352424	12	+	21457581	21457614	21457442	21457487	21457706	21457784	1313	732	0	526	1	132	99	1	1	1	0.997	0.003
1314	gene5977	LOC4329337	2	+	15848406	15848546	15847932	15848035	15848752	15848911	1314	206	1	239	0	239	99	0.5381256495	1	0.988	1	-0.012
1316	gene7497	LOC4330726	2	-	31435802	31435858	31434749	31434847	31436563	31436586	1316	3	1	1	0	155	99	0.7072893962	1	0.657	1	-0.343
1317	gene7497	LOC4330726	2	-	31435802	31435858	31434749	31434847	31437418	31437523	1317	3	14	0	8	155	99	0.1974858238	1	0.12	0	0.12
1318	gene7497	LOC4330726	2	-	31435802	31435858	31434749	31434864	31437418	31437523	1318	1	1	1	2	155	99	0.7598826258	1	0.39	0.242	0.148
1319	gene7497	LOC4330726	2	-	31436563	31436645	31435802	31435858	31437418	31437523	1319	2	1	2	0	181	99	0.4843701143	1	0.522	1	-0.478
1320	gene4651	LOC4328127	2	-	1160767	1160800	1160247	1160358	1160962	1161098	1320	331	1	235	0	132	99	1	1	0.996	1	-0.004
1321	gene4651	LOC4328127	2	-	1160962	1161098	1160767	1160800	1161170	1161263	1321	285	1	188	0	235	99	1	1	0.992	1	-0.008
1324	gene23767	LOC9272132	8	+	15001999	15002048	14998296	14998487	15004671	15004737	1324	1	1	1	0	148	99	0.5407161317	1	0.401	1	-0.599
1325	gene21185	LOC9270156	7	-	13311488	13311623	13310995	13311116	13311707	13311975	1325	118	0	126	1	234	99	0.5680009158	1	1	0.982	0.018
1327	gene13945	LOC4336661	4	+	28133346	28133418	28133189	28133264	28133535	28133670	1327	546	3	454	4	171	99	0.5526129159	1	0.991	0.985	0.006
1328	gene13945	LOC4336661	4	+	28133346	28133418	28131434	28131549	28133535	28133670	1328	157	1	146	1	171	99	0.9657272122	1	0.989	0.988	0.001
1329	gene13945	LOC4336661	4	+	28135492	28135576	28135281	28135368	28135931	28135997	1329	319	5	406	7	183	99	0.8799223221	1	0.972	0.969	0.003
1330	gene13945	LOC4336661	4	+	28133755	28133813	28133535	28133670	28134459	28134569	1330	85	2	112	7	157	99	0.2119408051	1	0.964	0.91	0.054
1331	gene13945	LOC4336661	4	+	28133189	28133264	28131434	28131549	28133346	28133418	1331	857	5	673	1	174	99	0.3213481034	1	0.99	0.997	-0.007
1332	gene13945	LOC4336661	4	+	28133189	28133264	28131434	28131549	28133535	28133670	1332	308	1	211	1	174	99	1	1	0.994	0.992	0.002
1333	gene25095	LOC4346442	9	-	2218258	2218344	2217509	2217592	2219085	2219159	1333	109	7	90	3	185	99	0.3499410596	1	0.893	0.941	-0.048
1334	gene25095	LOC4346442	9	-	2218222	2218344	2217509	2217592	2219085	2219159	1334	206	7	187	3	221	99	0.2755463699	1	0.929	0.965	-0.036
1335	gene25095	LOC4346442	9	-	2220253	2220301	2220088	2220171	2222764	2222932	1335	34	8	40	5	147	99	0.3105964087	1	0.741	0.843	-0.102
1337	gene31159	LOC4351404	12	+	1402308	1402427	1401678	1401823	1402528	1402600	1337	5	0	4	1	218	99	0.3931688743	1	1	0.645	0.355
1339	gene20409	LOC107281515	7	+	2160131	2160324	2157408	2157594	2162397	2162514	1339	9	1	9	0	292	99	0.4153571239	1	0.753	1	-0.247
133	gene21531	LOC9271659	7	-	19194784	19194932	19193930	19194435	19195334	19195404	133	10	1	8	1	247	99	0.8948058285	1	0.8	0.762	0.038
1340	gene10717	LOC4333696	3	-	26555418	26555437	26553926	26555244	26555750	26556152	1340	12	122	9	79	118	99	0.7551831704	1	0.076	0.087	-0.011
1341	gene5651	LOC107278436	2	-	10540921	10541205	10540072	10540506	10542059	10542291	1341	51	3	41	1	383	99	0.4613562148	1	0.815	0.914	-0.099
1342	gene7456	LOC4330687	2	-	31019708	31019825	31018943	31019036	31020490	31020593	1342	260	0	229	1	216	99	1	1	1	0.991	0.009
1343	gene6115	LOC4329434	2	+	17980187	17980300	17975200	17977483	17980619	17980895	1343	4	5	7	3	212	99	0.2888090392	1	0.272	0.521	-0.249
1344	gene6115	LOC4329434	2	+	17980196	17980300	17975200	17977483	17980619	17980895	1344	3	5	5	3	203	99	0.3495763169	1	0.226	0.448	-0.222
1345	gene2957	LOC4325546	1	-	31316586	31316786	31315439	31315622	31317518	31317614	1345	3	1	17	4	299	99	0.8110736696	1	0.498	0.585	-0.087
1346	gene2957	LOC4325546	1	-	31316586	31316786	31315439	31315622	31317343	31317623	1346	3	1	19	8	299	99	0.8605098029	1	0.498	0.44	0.058
1347	gene2957	LOC4325546	1	-	31316586	31316659	31315439	31315622	31317518	31317602	1347	2	1	11	4	172	99	0.8353021683	1	0.535	0.613	-0.078
1348	gene2957	LOC4325546	1	-	31316586	31316659	31315439	31315622	31317343	31317623	1348	2	1	11	8	172	99	0.7952410975	1	0.535	0.442	0.093
1349	gene1798	LOC4327802	1	-	19190999	19191068	19190601	19190901	19191934	19192315	1349	219	1	89	0	168	99	1	1	0.992	1	-0.008
134	gene13553	LOC4336282	4	-	24851370	24851459	24851198	24851291	24851566	24851713	134	45	0	68	1	188	99	0.4973474354	1	1	0.973	0.027
1350	gene1798	LOC4327802	1	-	19191184	19191278	19190999	19191068	19191934	19192315	1350	410	0	224	1	193	99	1	1	1	0.991	0.009
1351	gene1798	LOC4327802	1	-	19185384	19185465	19185201	19185294	19185665	19185771	1351	168	0	147	1	180	99	0.6052519858	1	1	0.988	0.012
1352	gene4537	LOC4328025	2	+	424491	424735	424333	424420	426529	426999	1352	29	5	33	11	343	99	0.271062832	1	0.626	0.464	0.162
1353	gene1916	LOC4324676	1	-	21153515	21153587	21151567	21152287	21154162	21154287	1353	120	1	255	1	171	99	0.7334762748	1	0.986	0.993	-0.007
1354	gene8902	LOC4332036	3	+	5856156	5856189	5855860	5855946	5856273	5856364	1354	4	35	4	24	132	99	0.6275831634	1	0.079	0.111	-0.032
1355	gene18503	LOC4340748	6	+	9355692	9355810	9355469	9355611	9356333	9356418	1355	0	21	1	43	217	99	0.7650622885	1	0	0.01	-0.01
1356	gene9099	LOC4332221	3	-	7576469	7576687	7575627	7575972	7577023	7577338	1356	114	0	77	1	317	99	0.3215670226	1	1	0.96	0.04
1357	gene29816	LOC9267032	11	+	13338840	13338942	13334790	13334880	13340303	13340408	1357	56	2	16	0	201	99	0.4781447885	1	0.932	1	-0.068
1358	gene29816	LOC9267032	11	+	13333828	13333955	13333421	13333667	13334790	13334880	1358	185	1	62	0	226	99	0.8312752396	1	0.988	1	-0.012
135	gene3377	LOC9267804	1	-	34744645	34744712	34738273	34738921	34746316	34746457	135	25	4	10	1	166	99	0.7105283136	1	0.788	0.856	-0.068
1360	gene21672	LOC4343456	7	+	20814170	20814287	20812711	20813393	20815000	20815275	1360	210	0	164	1	216	99	0.6389601684	1	1	0.987	0.013
1366	gene24211	LOC4345688	8	+	21501152	21501290	21500892	21501053	21501374	21501491	1366	417	0	443	1	237	99	1	1	1	0.995	0.005
1367	gene9690	LOC4332788	3	-	12680260	12680387	12679987	12680139	12680506	12680666	1367	3247	1	735	0	226	99	1	1	0.999	1	-0.001
1368	gene28595	LOC4349396	10	+	22220927	22221050	22220203	22220242	22221569	22221662	1368	471	1	302	1	222	99	1	1	0.995	0.993	0.002
1369	gene28595	LOC4349396	10	+	22218131	22218152	22217984	22218036	22218238	22218292	1369	378	2	204	1	120	99	1	1	0.994	0.994	0
136	gene3377	LOC9267804	1	-	34738273	34738921	34737997	34738135	34746316	34746457	136	132	1	69	0	747	99	0.5250227911	1	0.946	1	-0.054
1370	gene32690	LOC4352744	12	+	25610549	25610648	25610285	25610357	25610718	25610850	1370	16	1	28	0	198	99	0.2680296651	1	0.889	1	-0.111
1371	gene21380	LOC4343203	7	+	16952443	16952734	16951772	16951883	16953427	16953589	1371	17	58	20	63	390	99	0.8368570915	1	0.069	0.075	-0.006
1372	gene21380	LOC4343203	7	+	16953427	16953589	16951772	16951883	16954000	16954114	1372	258	1	190	2	261	99	0.423201964	1	0.99	0.973	0.017
1373	gene21380	LOC4343203	7	+	16952494	16952734	16951772	16951883	16953427	16953589	1373	10	58	13	63	339	99	0.7010866032	1	0.048	0.057	-0.009
1374	gene8881	LOC4332018	3	+	5725349	5725448	5724419	5724513	5726235	5726416	1374	151	0	158	1	198	99	0.7267159749	1	1	0.988	0.012
1375	gene16429	LOC4338921	5	-	21568499	21569077	21567291	21567931	21570612	21570913	1375	1080	43	59	3	677	99	0.6993962466	1	0.786	0.742	0.044
1376	gene16263	LOC4338757	5	-	19799824	19800160	19798862	19799039	19800997	19801108	1376	171	0	262	1	435	99	0.633572726	1	1	0.984	0.016
1377	gene16263	LOC4338757	5	-	19796863	19797061	19796510	19796746	19798029	19798152	1377	57	0	103	1	297	99	0.5244384284	1	1	0.972	0.028
1379	gene19716	LOC4341789	6	+	27658267	27658385	27657729	27657816	27658576	27659012	1379	599	0	664	1	217	99	1	1	1	0.997	0.003
137	gene3377	LOC9267804	1	-	34738273	34739648	34737997	34738135	34746316	34746457	137	136	1	80	0	1474	99	0.5063894875	1	0.901	1	-0.099
1380	gene19716	LOC4341789	6	+	27657897	27658045	27657729	27657816	27658267	27658385	1380	1006	0	948	1	247	99	1	1	1	0.997	0.003
1381	gene8095	LOC4331262	2	+	35811265	35811304	35811089	35811159	35811404	35811555	1381	161	0	169	3	138	99	0.2025678853	1	1	0.976	0.024
1383	gene16500	LOC4338987	5	-	22412060	22412333	22410493	22410748	22412558	22412646	1383	2377	0	1579	1	372	99	1	1	1	0.998	0.002
1385	gene24556	LOC4345992	8	+	25214085	25214140	25213797	25214002	25214368	25214730	1385	3	1	5	4	154	99	0.5467928338	1	0.659	0.446	0.213
1389	gene9774	LOC4332868	3	-	13628941	13629250	13627579	13628165	13630200	13630347	1389	2109	0	3281	2	408	99	1	1	1	0.997	0.003
138	gene3377	LOC9267804	1	-	34744672	34744712	34738273	34738921	34746316	34746457	138	32	4	14	1	139	99	0.6469553998	1	0.851	0.909	-0.058
1390	gene20134	LOC4342148	6	-	31140777	31141069	31139190	31139349	31142151	31142498	1390	188	1	267	0	391	99	0.5135911745	1	0.979	1	-0.021
1392	gene24293	LOC9269818	8	-	22630840	22630988	22630349	22630526	22632041	22632334	1392	5	14	6	13	247	99	0.7293659822	1	0.125	0.156	-0.031
1393	gene7250	LOC4330486	2	-	29375146	29375296	29374554	29374655	29375630	29375747	1393	432	0	548	1	249	99	1	1	1	0.995	0.005
1398	gene369	LOC4324527	1	+	2794243	2794344	2794117	2794172	2794431	2794495	1398	83	2	82	2	200	99	0.9925710504	1	0.954	0.953	0.001
1399	gene4586	LOC4328063	2	-	781683	782179	780692	781578	784965	785226	1399	622	2	655	0	595	99	0.408405411	1	0.981	1	-0.019
139	gene3377	LOC9267804	1	-	34744672	34744712	34738273	34739648	34746316	34746457	139	24	2	11	0	139	99	0.3613644773	1	0.895	1	-0.105
1400	gene4586	LOC4328063	2	-	781683	782179	780692	781578	785497	785679	1400	616	0	687	1	595	99	1	1	1	0.991	0.009
1401	gene907	LOC4325894	1	+	7291328	7291602	7289873	7289941	7292136	7292249	1401	172	2	139	2	373	99	0.8394246087	1	0.958	0.949	0.009
1403	gene907	LOC4325894	1	+	7288194	7288252	7287875	7288033	7288861	7289003	1403	142	1	69	2	157	99	0.2552272157	1	0.989	0.956	0.033
1404	gene907	LOC4325894	1	+	7293584	7293622	7293169	7293237	7293698	7293884	1404	348	2	154	0	137	99	1	1	0.992	1	-0.008
1405	gene13961	LOC4336676	4	+	28293867	28293912	28293710	28293768	28295377	28295446	1405	6083	0	6219	1	144	99	1	1	1	1	0
1406	gene17339	LOC4339718	5	-	28876038	28876291	28875306	28875532	28876878	28877267	1406	6	60	19	112	352	99	0.2790617087	1	0.027	0.046	-0.019
1407	gene17661	LOC4340007	6	+	1651754	1651818	1650867	1650961	1652044	1652127	1407	12	1	34	1	163	99	0.5159743444	1	0.879	0.954	-0.075
1408	gene17661	LOC4340007	6	+	1650384	1650539	1649500	1649557	1650668	1650724	1408	53	0	81	2	254	99	0.2562120334	1	1	0.94	0.06
1409	gene3843	LOC9266653	1	+	38543315	38543384	38543121	38543204	38543867	38543923	1409	286	1	209	0	168	99	1	1	0.994	1	-0.006
140	gene6986	LOC4330225	2	+	26801475	26801544	26801037	26801085	26801881	26802319	140	118	22	41	6	168	99	0.6286325859	1	0.76	0.801	-0.041
1411	gene22320	LOC4344031	7	+	26420369	26420436	26419605	26419681	26420776	26420843	1411	81	0	64	1	166	99	0.425630899	1	1	0.974	0.026
1412	gene31273	LOC9268473	12	+	2180072	2180276	2176836	2177258	2180673	2181086	1412	67	5	32	1	303	99	0.4306053914	1	0.814	0.913	-0.099
1413	gene14079	LOC4336790	4	-	29574081	29574256	29572817	29572929	29574336	29574395	1413	72	0	117	1	274	99	0.5343234371	1	1	0.977	0.023
1414	gene14079	LOC4336790	4	-	29573116	29573290	29572817	29572929	29574081	29574256	1414	92	4	114	6	273	99	0.7794895002	1	0.893	0.873	0.02
1415	gene9587	LOC4332692	3	+	11725513	11725575	11724999	11725375	11725900	11725988	1415	157	0	107	2	161	99	0.2057510032	1	1	0.97	0.03
1416	gene32807	LOC9266309	12	-	26638921	26638984	26638070	26638232	26639643	26639794	1416	38	0	30	1	162	99	0.328445054	1	1	0.948	0.052
1417	gene23180	LOC4344795	8	+	4433374	4433494	4432852	4432954	4433675	4434206	1417	243	1	167	1	219	99	0.8083206319	1	0.991	0.987	0.004
1419	gene22187	LOC4343900	7	+	25359325	25359387	25357840	25358125	25359900	25360003	1419	47	2	58	5	161	99	0.4133861892	1	0.935	0.877	0.058
141	gene4954	LOC4328407	2	-	3497586	3497761	3497129	3497424	3498350	3498797	141	306	2	139	1	274	99	0.9327955357	1	0.982	0.98	0.002
1421	gene21652	LOC4343437	7	+	20617872	20618405	20615685	20616502	20618545	20619610	1421	173	0	148	1	632	99	0.3531448664	1	1	0.959	0.041
1422	gene31761	LOC4351923	12	-	9266839	9267009	9266530	9266606	9269744	9270141	1422	107	0	287	1	269	99	1	1	1	0.991	0.009
1423	gene28615	LOC4349418	10	-	22337545	22337672	22336506	22336728	22338465	22338602	1423	201	1	143	0	226	99	0.7123190857	1	0.989	1	-0.011
1424	gene20364	LOC4342342	7	+	1778718	1778769	1778525	1778611	1778913	1778994	1424	243	0	214	1	150	99	1	1	1	0.993	0.007
1425	gene20364	LOC4342342	7	+	1779146	1779191	1778913	1778994	1779425	1779481	1425	133	0	188	2	144	99	0.5795039919	1	1	0.985	0.015
1426	gene2183	LOC4327735	1	-	24158655	24158748	24158495	24158528	24159178	24159269	1426	92	0	118	1	192	99	0.643237651	1	1	0.984	0.016
1427	gene9559	LOC4332660	3	-	11480502	11480548	11480229	11480417	11481042	11481261	1427	147	5	67	2	145	99	0.8908306596	1	0.953	0.958	-0.005
1429	gene26839	LOC4347932	9	+	22936769	22936836	22934977	22935193	22936925	22936996	1429	331	0	613	1	166	99	1	1	1	0.997	0.003
142	gene4954	LOC4328407	2	-	3496168	3496248	3495749	3496036	3496666	3496757	142	105	1	73	0	179	99	0.6188393176	1	0.983	1	-0.017
1430	gene5213	LOC4328643	2	+	5604705	5604734	5604240	5604608	5606557	5606641	1430	231	3	161	3	128	99	0.6711582526	1	0.983	0.976	0.007
1431	gene5213	LOC4328643	2	+	5607752	5607806	5606957	5607035	5608059	5608119	1431	61	5	74	8	153	99	0.6488856896	1	0.888	0.857	0.031
1432	gene16866	LOC4339297	5	+	25399987	25400261	25399245	25399616	25401020	25401844	1432	2164	0	2601	1	373	99	1	1	1	0.999	0.001
1435	gene31433	LOC9267893	12	-	3634351	3634495	3631525	3631749	3635349	3636141	1435	107	4	27	1	243	99	0.9903248557	1	0.916	0.917	-0.001
1436	gene31433	LOC9267893	12	-	3632309	3632588	3631525	3631749	3634351	3634495	1436	348	1	169	0	378	99	0.8025030895	1	0.989	1	-0.011
1437	gene31433	LOC9267893	12	-	3632309	3632588	3631525	3631749	3635349	3636141	1437	360	4	176	1	378	99	0.5533308852	1	0.959	0.979	-0.02
1439	gene31433	LOC9267893	12	-	3634577	3634739	3634351	3634495	3635349	3636141	1439	22	75	4	16	261	99	0.8047488476	1	0.1	0.087	0.013
143	gene10835	LOC4333804	3	-	27867502	27867591	27866584	27866725	27868692	27868767	143	113	0	107	1	188	99	0.6050360294	1	1	0.983	0.017
1440	gene31112	LOC4351371	12	-	1151343	1151477	1150945	1151109	1151876	1152042	1440	4	1	10	2	233	99	0.8822533027	1	0.63	0.68	-0.05
1442	gene16047	LOC4338552	5	+	17451333	17451375	17451043	17451085	17452489	17452523	1442	62	0	99	1	141	99	0.731464482	1	1	0.986	0.014
1443	gene29264	LOC4349954	11	+	4227101	4227172	4226566	4226658	4227281	4227424	1443	52	0	64	2	170	99	0.2181111491	1	1	0.949	0.051
1444	gene29264	LOC4349954	11	+	4227101	4227175	4226566	4226658	4227281	4227424	1444	123	0	175	2	173	99	0.4074050116	1	1	0.98	0.02
1445	gene9735	LOC9266636	3	-	13039552	13039771	13038989	13039125	13042571	13042950	1445	204	1	339	0	318	99	0.7539018065	1	0.984	1	-0.016
1446	gene9735	LOC9266636	3	-	13038989	13039125	13036086	13036335	13042571	13042950	1446	61	0	96	2	235	99	0.2692948762	1	1	0.953	0.047
1447	gene28544	LOC4349351	10	-	21866516	21866633	21864490	21864556	21866785	21867760	1447	253	3	343	5	216	99	0.7887248893	1	0.975	0.969	0.006
1448	gene14309	LOC4337007	4	+	31392358	31392421	31391978	31392053	31392611	31392721	1448	156	1	174	0	162	99	0.4535144287	1	0.99	1	-0.01
144	gene10058	LOC4333100	3	+	17042916	17043014	17039293	17039638	17043322	17043916	144	1085	2	877	1	197	99	1	1	0.996	0.998	-0.002
1450	gene9797	LOC9270815	3	-	13945610	13945799	13945410	13945511	13946764	13946867	1450	201	1	221	0	288	99	0.9433919582	1	0.986	1	-0.014
1451	gene9797	LOC9270815	3	-	13947782	13947854	13947613	13947706	13948313	13948412	1451	210	0	121	1	171	99	0.5525777923	1	1	0.986	0.014
1452	gene9797	LOC9270815	3	-	13947782	13947859	13947613	13947706	13948313	13948412	1452	102	0	66	1	176	99	0.4047485098	1	1	0.974	0.026
1454	gene2724	LOC4327824	1	-	29490791	29490923	29490599	29490689	29491804	29492551	1454	701	1	952	3	231	99	1	1	0.997	0.993	0.004
1456	gene2724	LOC4327824	1	-	29490791	29490951	29490599	29490689	29491804	29491931	1456	452	1	598	3	259	99	0.6635129861	1	0.994	0.987	0.007
1457	gene11137	LOC4334083	3	+	30629860	30629967	30629360	30629546	30630146	30631401	1457	59	1	149	0	206	99	0.3074569888	1	0.966	1	-0.034
1458	gene20470	LOC4342420	7	+	2799357	2799404	2799027	2799152	2799519	2799597	1458	6247	0	2850	2	146	99	1	1	1	0.999	0.001
1459	gene14205	LOC4336911	4	-	30555857	30556027	30553014	30554026	30556673	30556903	1459	1346	0	631	1	269	99	1	1	1	0.996	0.004
1460	gene12598	LOC9270149	4	-	13921059	13921089	13920908	13920968	13925539	13925649	1460	6	2	1	0	129	99	0.6888604866	1	0.697	1	-0.303
1461	gene16382	LOC4338877	5	-	21127567	21127749	21127374	21127432	21127882	21127998	1461	572	0	680	2	281	99	1	1	1	0.992	0.008
1462	gene16382	LOC4338877	5	-	21127882	21127998	21127567	21127749	21128393	21128480	1462	257	0	305	1	215	99	1	1	1	0.993	0.007
1463	gene16382	LOC4338877	5	-	21128393	21128480	21127882	21127998	21128579	21128723	1463	234	1	196	3	186	99	0.2583733306	1	0.992	0.972	0.02
1464	gene16382	LOC4338877	5	-	21128141	21128183	21127882	21127998	21128393	21128480	1464	4	82	1	86	141	99	0.1745626645	1	0.033	0.008	0.025
1465	gene8598	LOC4331748	3	+	3667673	3667808	3664583	3665002	3667853	3667876	1465	1	2	4	1	234	99	0.2564727625	1	0.175	0.629	-0.454
1467	gene8598	LOC4331748	3	+	3667853	3667910	3664624	3665002	3667955	3669937	1467	0	55	1	21	156	99	0.3667676553	1	0	0.029	-0.029
1468	gene16730	LOC4339178	5	-	24187844	24187905	24185750	24187753	24189531	24189737	1468	1	1	1	0	160	99	0.5409242782	1	0.382	1	-0.618
1469	gene16730	LOC4339178	5	-	24184182	24184237	24183645	24184057	24184306	24184395	1469	2	0	4	3	154	99	0.3233488849	1	1	0.462	0.538
146	gene1288	LOC4323902	1	-	11233787	11233855	11232714	11232844	11234335	11234407	146	228	1	182	0	167	99	1	1	0.993	1	-0.007
1470	gene25125	LOC9266227	9	-	2690011	2690038	2688987	2689296	2690538	2690601	1470	6	1	8	0	126	99	0.34717741	1	0.825	1	-0.175
1471	gene24477	LOC9269993	8	+	24408120	24408180	24407705	24407918	24409518	24409818	1471	598	1	359	1	159	99	1	1	0.997	0.996	0.001
1474	gene3890	LOC4324972	1	+	38948889	38949009	38947985	38948798	38949623	38950828	1474	585	1	159	0	219	99	1	1	0.996	1	-0.004
1477	gene299	LOC4325481	1	+	2247326	2247385	2246869	2246970	2247762	2247809	1477	48	0	62	1	158	99	0.4856597867	1	1	0.975	0.025
1478	gene299	LOC4325481	1	+	2247326	2247385	2246869	2246970	2247951	2248030	1478	17	1	28	0	158	99	0.2747953075	1	0.914	1	-0.086
1479	gene299	LOC4325481	1	+	2247762	2247809	2247326	2247385	2247951	2248030	1479	43	9	44	5	146	99	0.3101627759	1	0.764	0.856	-0.092
147	gene28153	LOC4348996	10	+	18813950	18814030	18813646	18813862	18815782	18816419	147	0	156	2	81	179	99	0.2524886157	1	0	0.013	-0.013
1480	gene299	LOC4325481	1	+	2247762	2247809	2246869	2246970	2247951	2248030	1480	8	1	11	0	146	99	0.3323860209	1	0.844	1	-0.156
1482	gene19816	LOC4341880	6	+	28561046	28561170	28560840	28560891	28561417	28561536	1482	77	1	45	0	223	99	0.5141503335	1	0.972	1	-0.028
1483	gene27179	LOC4348186	10	+	4836307	4836342	4835848	4836161	4836437	4836559	1483	277	1	147	0	134	99	1	1	0.995	1	-0.005
1484	gene541	LOC4326221	1	-	3923462	3923516	3921761	3921899	3926763	3926907	1484	1	0	5	1	153	99	0.787248247	1	1	0.764	0.236
1486	gene17439	LOC4339806	5	-	29591230	29591259	29590726	29591145	29591611	29591679	1486	260	1	57	0	128	99	1	1	0.995	1	-0.005
1487	gene27547	LOC4348481	10	-	11816026	11816157	11813904	11814152	11816363	11816515	1487	0	3	1	8	230	99	0.6240826359	1	0	0.051	-0.051
1488	gene27547	LOC4348481	10	-	11816026	11816152	11813904	11814152	11816363	11816515	1488	0	3	2	8	225	99	0.4419035644	1	0	0.099	-0.099
1489	gene27547	LOC4348481	10	-	11808328	11808442	11807888	11808154	11808723	11808828	1489	1	2	11	18	213	99	0.9010546409	1	0.189	0.221	-0.032
148	gene28153	LOC4348996	10	+	18817705	18818371	18817350	18817596	18818809	18818865	148	1811	7	905	6	765	99	0.3459527018	1	0.971	0.951	0.02
1491	gene19978	LOC4342019	6	+	29965319	29965461	29964312	29964506	29965705	29965899	1491	14	3	23	3	241	99	0.5951287894	1	0.657	0.759	-0.102
1492	gene21550	LOC4343348	7	-	19412519	19412835	19409960	19411342	19413130	19413315	1492	46	0	289	1	415	99	0.8151358747	1	1	0.986	0.014
1493	gene27044	LOC107279042	10	+	2691935	2692078	2691407	2691852	2692583	2692656	1493	15	1	2	0	242	99	0.8381674434	1	0.86	1	-0.14
1494	gene7060	LOC4330297	2	-	27490547	27490725	27489945	27490319	27492384	27492612	1494	1120	0	750	1	277	99	1	1	1	0.996	0.004
1495	gene7060	LOC4330297	2	-	27492921	27493638	27492721	27492823	27493776	27493894	1495	2979	1	1662	0	816	99	1	1	0.997	1	-0.003
1496	gene30981	LOC9271171	12	-	318019	318369	317099	317317	318456	318614	1496	2276	0	1413	2	449	99	1	1	1	0.994	0.006
1497	gene13309	LOC4336046	4	-	22945329	22945452	22945163	22945214	22946600	22946878	1497	85	0	165	2	222	99	0.3683447169	1	1	0.974	0.026
1498	gene13309	LOC4336046	4	-	22945329	22945410	22945163	22945214	22946600	22946865	1498	15	0	52	2	180	99	0.4754112962	1	1	0.935	0.065
149	gene10063	LOC107276144	3	+	17078842	17078939	17077860	17077895	17079027	17079135	149	95	0	59	1	196	99	0.3453203211	1	1	0.968	0.032
1500	gene2419	LOC4324180	1	+	26633456	26633523	26632712	26632800	26633729	26633805	1500	316	1	441	0	166	99	1	1	0.995	1	-0.005
1501	gene2419	LOC4324180	1	+	26633729	26633805	26633456	26633523	26633896	26634014	1501	466	1	562	0	175	99	1	1	0.996	1	-0.004
1503	gene4023	LOC4324334	1	+	39955209	39955348	39954505	39954659	39955434	39955503	1503	2243	0	1687	1	238	99	1	1	1	0.999	0.001
1505	gene23692	LOC4345241	8	+	13365352	13365401	13364504	13364569	13365939	13365992	1505	229	1	176	2	148	99	0.5146692151	1	0.994	0.983	0.011
1506	gene13979	LOC4336699	4	+	28564686	28565739	28563828	28564138	28565845	28565936	1506	1893	0	1037	1	1152	99	0.2949446338	1	1	0.989	0.011
150	gene10063	LOC107276144	3	+	17078842	17078899	17077780	17077895	17079027	17079135	150	256	0	221	1	156	99	1	1	1	0.993	0.007
1510	gene7677	LOC4330904	2	-	32861241	32861349	32861012	32861078	32861675	32861810	1510	313	0	301	1	207	99	1	1	1	0.993	0.007
1511	gene7677	LOC4330904	2	-	32859933	32859991	32859699	32859844	32860224	32860339	1511	21	2	16	0	157	99	0.2376156233	1	0.869	1	-0.131
1516	gene7229	LOC4330464	2	+	29192792	29192898	29190324	29192120	29193357	29193910	1516	42	0	43	1	205	99	0.3816835956	1	1	0.954	0.046
1517	gene27843	LOC4348708	10	-	15630548	15630675	15630358	15630465	15632287	15632468	1517	31	0	23	1	226	99	0.3148878666	1	1	0.91	0.09
1518	gene10888	LOC4333848	3	+	28302174	28302414	28301287	28301480	28302797	28303189	1518	7557	2	8788	2	339	99	1	1	0.999	0.999	0
1519	gene9239	LOC4332355	3	+	8798625	8798725	8797833	8798205	8798840	8798878	1519	3203	2	2721	2	199	99	1	1	0.999	0.999	0
151	gene10063	LOC107276144	3	+	17079203	17079278	17079027	17079135	17079949	17080009	151	106	0	62	1	174	99	0.3841299076	1	1	0.972	0.028
1521	gene15276	LOC4337906	5	+	3770939	3771005	3770804	3770868	3771094	3771494	1521	891	0	925	1	165	99	1	1	1	0.998	0.002
1523	gene15276	LOC4337906	5	+	3765610	3765817	3765060	3765276	3766091	3766184	1523	719	2	760	0	306	99	1	1	0.991	1	-0.009
1525	gene2992	LOC4327008	1	+	31578692	31578791	31578488	31578614	31579916	31580040	1525	313	0	304	1	198	99	1	1	1	0.993	0.007
1527	gene1700	LOC4324023	1	+	17905648	17905736	17904779	17905149	17906085	17906223	1527	988	1	1051	0	187	99	1	1	0.998	1	-0.002
1528	gene1700	LOC4324023	1	+	17909419	17909439	17907343	17907588	17909530	17909576	1528	3	177	8	266	119	99	0.3993283593	1	0.014	0.024	-0.01
1529	gene19177	LOC4341293	6	-	21273443	21274575	21272656	21273306	21278552	21278651	1529	203	1	96	0	1231	99	0.5504987674	1	0.942	1	-0.058
1530	gene5451	LOC4328856	2	+	8119484	8119551	8117685	8117788	8120823	8121734	1530	106	0	97	1	166	99	0.6288777703	1	1	0.983	0.017
1531	gene6873	LOC4330109	2	+	25695152	25695274	25694674	25694768	25695511	25695634	1531	62	1	28	0	221	99	0.5577129556	1	0.965	1	-0.035
1533	gene6873	LOC4330109	2	+	25694674	25694768	25693891	25694076	25695152	25695274	1533	35	1	9	1	193	99	0.4105457578	1	0.947	0.822	0.125
1534	gene26712	LOC4347825	9	-	22154411	22154600	22152669	22153056	22154693	22154877	1534	24	40	32	58	288	99	0.8068957402	1	0.171	0.159	0.012
1535	gene1299	LOC4327755	1	+	11419497	11419685	11417604	11417846	11420496	11421021	1535	489	0	907	1	287	99	1	1	1	0.997	0.003
1536	gene16231	LOC9270806	5	+	19494585	19494687	19492298	19492384	19495494	19495628	1536	302	0	255	3	201	99	0.1993996505	1	1	0.977	0.023
1537	gene16231	LOC9270806	5	+	19494585	19494687	19491489	19491697	19495494	19495628	1537	208	3	161	6	201	99	0.179274487	1	0.972	0.93	0.042
1538	gene16231	LOC9270806	5	+	19492298	19492384	19491489	19491697	19494585	19494687	1538	281	38	248	23	185	99	0.1737735072	1	0.798	0.852	-0.054
1539	gene16231	LOC9270806	5	+	19492298	19492384	19491489	19491697	19495494	19495628	1539	153	3	137	6	185	99	0.2594903256	1	0.965	0.924	0.041
153	gene18810	LOC9267223	6	-	14422626	14422829	14420326	14420407	14428454	14428798	153	183	2	159	1	302	99	0.6682040189	1	0.968	0.981	-0.013
1540	gene20752	LOC4342663	7	+	5443108	5443252	5442282	5442352	5443394	5443499	1540	50	1	61	3	243	99	0.4455273251	1	0.953	0.892	0.061
1541	gene20752	LOC4342663	7	+	5444379	5444455	5443723	5443870	5444748	5444837	1541	72	0	108	1	175	99	0.6460817998	1	1	0.984	0.016
1542	gene9962	LOC4333016	3	-	15624283	15624348	15623467	15623525	15624471	15624569	1542	1299	0	2141	1	164	99	1	1	1	0.999	0.001
1543	gene9962	LOC4333016	3	-	15623467	15623525	15623272	15623381	15624283	15624348	1543	1043	0	1738	1	157	99	1	1	1	0.999	0.001
1544	gene1606	LOC9266898	1	+	16053630	16054896	16052777	16052933	16055683	16055701	1544	457	2	564	6	1365	99	0.2658152918	1	0.943	0.872	0.071
1545	gene1606	LOC9266898	1	+	16047212	16047332	16046654	16046935	16048105	16048483	1545	295	7	343	13	219	99	0.3235918186	1	0.95	0.923	0.027
1546	gene1606	LOC9266898	1	+	16047212	16047332	16046666	16046929	16048105	16048483	1546	278	8	338	5	219	99	0.2483731002	1	0.94	0.968	-0.028
1547	gene1606	LOC9266898	1	+	16053545	16054896	16052777	16052933	16055683	16055701	1547	473	2	575	6	1450	99	0.2573191494	1	0.942	0.867	0.075
1548	gene1606	LOC9266898	1	+	16054835	16054896	16052777	16052933	16055683	16056254	1548	103	2	160	6	160	99	0.4222161714	1	0.97	0.943	0.027
1549	gene1606	LOC9266898	1	+	16051864	16051942	16050780	16050954	16052358	16052531	1549	162	1	233	1	177	99	0.9796771053	1	0.989	0.992	-0.003
154	gene18810	LOC9267223	6	-	14420326	14420407	14419583	14419709	14422626	14422829	154	87	1	91	4	180	99	0.2073951036	1	0.98	0.926	0.054
1550	gene1606	LOC9266898	1	+	16054512	16054896	16052777	16052933	16055683	16055701	1550	199	2	206	6	483	99	0.1799022778	1	0.953	0.876	0.077
1552	gene1606	LOC9266898	1	+	16053630	16053828	16052777	16052933	16054512	16054896	1552	24	3	24	1	297	99	0.3626969159	1	0.727	0.889	-0.162
1553	gene1606	LOC9266898	1	+	16053630	16053828	16052777	16052933	16054835	16054896	1553	20	45	25	79	297	99	0.3417751026	1	0.129	0.095	0.034
1554	gene16166	LOC4338664	5	-	18765495	18765598	18765185	18765265	18766058	18766230	1554	27	23	12	15	202	99	0.4325195898	1	0.365	0.282	0.083
1555	gene16166	LOC4338664	5	-	18765495	18765598	18765185	18765265	18766445	18767200	1555	16	1	10	0	202	99	0.5027676223	1	0.887	1	-0.113
1556	gene16166	LOC4338664	5	-	18766058	18766230	18765495	18765598	18766445	18767200	1556	76	1	36	0	271	99	0.5462075325	1	0.965	1	-0.035
1557	gene16166	LOC4338664	5	-	18766058	18766230	18765185	18765265	18766445	18767200	1557	87	1	49	0	271	99	0.5148505013	1	0.969	1	-0.031
1558	gene16166	LOC4338664	5	-	18766058	18766203	18765185	18765265	18766445	18767200	1558	66	1	44	0	244	99	0.4702444268	1	0.964	1	-0.036
1559	gene16166	LOC4338664	5	-	18766058	18766203	18765495	18765598	18766445	18767200	1559	55	1	31	0	244	99	0.5045404599	1	0.957	1	-0.043
1560	gene1365	LOC107281285	1	+	12428143	12428339	12427398	12427468	12431584	12431874	1560	29	2	10	0	295	99	0.4473675058	1	0.83	1	-0.17
1561	gene28323	LOC4349151	10	+	20259841	20260054	20259209	20259363	20261166	20261362	1561	58	1	127	1	312	99	0.6079176893	1	0.948	0.976	-0.028
1562	gene15596	LOC4338177	5	+	8367661	8368050	8367341	8367497	8368136	8368276	1562	325	0	232	1	488	99	0.5061913772	1	1	0.979	0.021
1563	gene1252	LOC4326718	1	-	10816150	10816229	10815992	10816076	10816795	10816933	1563	30	1	60	1	178	99	0.6521147042	1	0.943	0.971	-0.028
1564	gene4735	LOC4328203	2	+	1683489	1683602	1682668	1682771	1684258	1684378	1564	87	2	125	2	212	99	0.7301911543	1	0.953	0.967	-0.014
1565	gene10189	LOC4333225	3	+	18887958	18888387	18882722	18882791	18889414	18890130	1565	15	36	2	13	528	99	0.2039264121	1	0.072	0.028	0.044
1566	gene20738	LOC4342650	7	+	5223589	5223670	5219625	5220868	5226363	5226713	1566	0	4	1	14	180	99	0.6766013586	1	0	0.038	-0.038
1567	gene9828	LOC4332907	3	-	14216219	14216303	14215083	14215264	14216403	14216472	1567	92	4	114	9	183	99	0.3314351754	1	0.926	0.873	0.053
1568	gene28461	LOC4349274	10	+	21273217	21273301	21272030	21272209	21274009	21274177	1568	351	2	70	0	183	99	0.880122525	1	0.99	1	-0.01
1569	gene16020	LOC4338531	5	-	17019123	17019556	17018554	17018778	17021252	17021953	1569	350	2	181	1	532	99	0.9917705241	1	0.97	0.971	-0.001
156	gene21134	LOC4342987	7	+	12431313	12431472	12431073	12431137	12431585	12431707	156	190	0	242	1	258	99	0.6173339214	1	1	0.989	0.011
1571	gene20103	LOC4342121	6	-	30915718	30915897	30915132	30915623	30915994	30916093	1571	49	0	265	1	278	99	0.9719026091	1	1	0.99	0.01
1572	gene22845	LOC4344524	8	-	964242	964315	963986	964125	964419	964567	1572	3564	0	4517	1	172	99	1	1	1	1	0
1573	gene8682	LOC4331829	3	-	4218198	4218239	4217910	4218053	4218312	4219060	1573	51	1	45	1	140	99	0.93564534	1	0.973	0.97	0.003
1574	gene8682	LOC4331829	3	-	4217910	4218114	4216776	4217755	4218198	4218239	1574	183	4	191	4	303	99	0.9550878373	1	0.937	0.94	-0.003
1575	gene8682	LOC4331829	3	-	4217910	4218053	4216776	4217755	4218198	4218239	1575	172	4	174	4	242	99	0.9895664002	1	0.946	0.947	-0.001
1576	gene8682	LOC4331829	3	-	4217910	4218066	4216776	4217755	4218198	4218251	1576	247	4	254	4	255	99	0.9721856523	1	0.96	0.961	-0.001
1577	gene8381	LOC4331536	3	-	1958925	1959019	1956884	1958622	1959215	1959421	1577	182	0	208	2	193	99	0.4280817506	1	1	0.982	0.018
1579	gene8555	LOC4331705	3	+	3316462	3316549	3315178	3315325	3316688	3316817	1579	1069	1	433	0	186	99	1	1	0.998	1	-0.002
157	gene21134	LOC4342987	7	+	12432628	12432703	12431585	12431707	12438429	12438483	157	170	1	119	2	174	99	0.4001684657	1	0.99	0.971	0.019
1580	gene7507	LOC9268086	2	-	31504737	31504782	31503451	31503530	31505433	31505520	1580	42	1	54	0	144	99	0.3659410215	1	0.967	1	-0.033
1581	gene25277	LOC4346604	9	+	5868251	5868402	5866820	5867083	5868865	5868951	1581	1875	9	1793	3	250	99	0.6065705076	1	0.988	0.996	-0.008
1582	gene25277	LOC4346604	9	+	5868865	5868951	5866820	5867083	5869369	5869474	1582	435	0	652	1	185	99	1	1	1	0.997	0.003
1583	gene23334	LOC4344928	8	-	6174161	6174259	6173837	6173930	6174441	6174514	1583	85	0	242	1	197	99	1	1	1	0.992	0.008
1585	gene24134	LOC4345624	8	-	20619814	20619897	20619500	20619598	20619981	20620129	1585	2	1	3	1	182	99	0.8409034078	1	0.521	0.62	-0.099
1586	gene24253	LOC4345731	8	-	22084950	22085186	22084762	22084834	22085403	22085609	1586	108	4	122	8	335	99	0.3630052962	1	0.889	0.818	0.071
1587	gene24253	LOC4345731	8	-	22084950	22085186	22084762	22084876	22085403	22085609	1587	98	3	114	2	335	99	0.5588930655	1	0.906	0.944	-0.038
1588	gene24253	LOC4345731	8	-	22084762	22084834	22083984	22084318	22085403	22085609	1588	47	3	45	1	171	99	0.3661655664	1	0.901	0.963	-0.062
1589	gene24253	LOC4345731	8	-	22085963	22086078	22085403	22085609	22086397	22086695	1589	116	1	92	2	214	99	0.4632098865	1	0.982	0.955	0.027
1590	gene24253	LOC4345731	8	-	22084762	22085186	22083984	22084318	22085403	22085609	1590	204	3	201	1	523	99	0.3421984809	1	0.928	0.974	-0.046
1591	gene24253	LOC4345731	8	-	22084762	22084876	22083984	22084318	22085403	22085609	1591	75	3	62	1	213	99	0.4376721833	1	0.921	0.966	-0.045
1592	gene24253	LOC4345731	8	-	22089297	22089386	22088953	22089206	22089830	22089884	1592	19	3	11	2	188	99	0.8913266553	1	0.769	0.743	0.026
1594	gene19833	LOC4341897	6	+	28705315	28705500	28704999	28705119	28705717	28706425	1594	1589	0	1158	1	284	99	1	1	1	0.998	0.002
1595	gene19833	LOC4341897	6	+	28704099	28704206	28703890	28703959	28704609	28704693	1595	555	1	499	2	206	99	1	1	0.996	0.992	0.004
1597	gene22780	LOC4344457	8	-	361883	361981	361167	361797	362075	362192	1597	185	0	136	1	197	99	0.7630900553	1	1	0.986	0.014
1598	gene22780	LOC4344457	8	-	361883	361959	361166	361797	362075	362192	1598	89	0	76	1	175	99	0.4686269487	1	1	0.977	0.023
1599	gene32520	LOC4352588	12	-	23555905	23556619	23554927	23555556	23560201	23560563	1599	1402	0	2267	2	813	99	1	1	1	0.993	0.007
159	gene10674	LOC4333661	3	-	26210632	26210694	26210462	26210546	26211333	26211438	159	627	1	444	2	161	99	1	1	0.997	0.993	0.004
1600	gene18591	LOC4340813	6	+	11093565	11093691	11093249	11093394	11093920	11094210	1600	61	160	33	87	225	99	0.9880706322	1	0.144	0.143	0.001
1601	gene18591	LOC4340813	6	+	11090867	11090912	11090522	11090602	11090993	11091089	1601	40	30	17	21	144	99	0.2237975943	1	0.478	0.358	0.12
1602	gene10486	LOC4333478	3	-	23635122	23635194	23633272	23633572	23639717	23639815	1602	6	25	4	7	171	99	0.2841223741	1	0.122	0.249	-0.127
1603	gene27562	LOC9270624	10	+	12022482	12022559	12022070	12022166	12022669	12022878	1603	316	1	88	0	176	99	1	1	0.994	1	-0.006
1604	gene648	LOC4327298	1	-	4886459	4886604	4885483	4885675	4886870	4887067	1604	2	0	2	2	244	99	0.3050950945	1	1	0.289	0.711
1605	gene13652	LOC4336379	4	-	25574146	25574242	25573676	25574025	25574336	25574436	1605	179	1	150	0	195	99	0.6138128127	1	0.989	1	-0.011
1606	gene13652	LOC4336379	4	-	25578467	25578584	25577117	25578289	25579464	25579627	1606	12	137	5	73	216	99	0.6634502699	1	0.039	0.03	0.009
1607	gene10323	LOC4333341	3	-	21632266	21632405	21631060	21631452	21632708	21632796	1607	48	0	25	1	238	99	0.244909451	1	1	0.912	0.088
1608	gene18214	LOC4340501	6	-	6049325	6050301	6048997	6049220	6050403	6050732	1608	27	2	29	0	1075	99	0.1853323875	1	0.554	1	-0.446
1609	gene22547	LOC4344231	7	-	28272895	28272967	28272727	28272805	28273045	28273145	1609	2040	0	1963	3	171	99	1	1	1	0.997	0.003
1610	gene11840	LOC4334764	3	-	35553429	35553497	35553006	35553112	35553890	35554040	1610	89	0	96	2	167	99	0.2307242895	1	1	0.966	0.034
1611	gene6371	LOC4329661	2	+	21038144	21038236	21032203	21032246	21038351	21038790	1611	245	1	674	0	191	99	1	1	0.992	1	-0.008
161	gene19062	LOC4341189	6	+	19546032	19546153	19544563	19544765	19547037	19547554	161	60	1	59	2	220	99	0.5822418694	1	0.964	0.93	0.034
162	gene6596	LOC4329856	2	-	23099909	23100133	23098709	23099458	23101020	23101344	162	5	2	10	2	323	99	0.5811229717	1	0.434	0.605	-0.171
1631	gene24859	LOC4346249	8	-	27567455	27567554	27566785	27566908	27568498	27568633	1631	1643	0	1570	1	198	99	1	1	1	0.999	0.001
1632	gene31391	LOC4351586	12	-	3236848	3236899	3236585	3236726	3236994	3237075	1632	453	0	421	2	150	99	1	1	1	0.993	0.007
1633	gene31391	LOC4351586	12	-	3236994	3237075	3236585	3236726	3237847	3237943	1633	222	0	241	1	180	99	1	1	1	0.993	0.007
1634	gene31391	LOC4351586	12	-	3243023	3243116	3242298	3242413	3243204	3243299	1634	4	104	0	88	192	99	0.2367145157	1	0.019	0	0.019
1635	gene7369	LOC4330603	2	-	30324530	30324636	30323239	30323773	30325294	30325364	1635	391	1	393	1	205	99	1	1	0.995	0.995	0
1637	gene14681	LOC4337360	4	-	34246338	34246427	34246141	34246255	34246560	34246676	1637	2631	1	1248	2	188	99	1	1	0.999	0.997	0.002
1638	gene21427	LOC4343244	7	+	17773341	17773458	17773194	17773237	17773664	17774027	1638	122	0	105	1	216	99	0.5152368679	1	1	0.98	0.02
1639	gene21427	LOC4343244	7	+	17773194	17773237	17772647	17772762	17773664	17774027	1639	10	2	11	0	142	99	0.1798912357	1	0.777	1	-0.223
163	gene32466	LOC4352534	12	+	23106410	23106726	23106166	23106258	23107231	23107336	163	2	89	4	60	415	99	0.416562541	1	0.005	0.016	-0.011
1640	gene21019	LOC4342882	7	+	9402433	9402567	9402028	9402070	9403149	9403248	1640	110	24	101	19	233	99	0.6629487452	1	0.661	0.693	-0.032
1641	gene17023	LOC4339444	5	+	26618424	26618481	26617793	26617997	26618647	26619704	1641	140	0	214	2	156	99	0.6276009091	1	1	0.985	0.015
1642	gene9091	LOC4332213	3	-	7485314	7485779	7484984	7485233	7485873	7485989	1642	660	0	349	1	564	99	0.7124830935	1	1	0.984	0.016
1644	gene4988	LOC9271684	2	+	3789537	3789832	3788431	3788665	3789965	3790105	1644	209	5	187	2	394	99	0.3349378562	1	0.913	0.959	-0.046
1645	gene18836	LOC107281340	6	+	15200602	15200714	15199557	15200519	15201884	15201938	1645	3	1	1	0	211	99	0.7077944158	1	0.585	1	-0.415
1647	gene10587	LOC4333580	3	+	25129123	25129286	25127238	25127572	25129392	25129534	1647	7845	0	4734	2	262	99	1	1	1	0.999	0.001
1648	gene18348	LOC4340618	6	+	7249205	7249741	7248065	7248283	7250097	7251123	1648	291	0	114	1	635	99	0.2257927441	1	1	0.947	0.053
1649	gene5008	LOC107279887	2	+	4018676	4018718	4018149	4018203	4019541	4019590	1649	28	5	12	1	141	99	0.5151281808	1	0.797	0.894	-0.097
164	gene32466	LOC4352534	12	+	23109511	23109615	23108737	23108944	23109792	23109859	164	206	1	198	1	203	99	0.9842526592	1	0.99	0.99	0
1650	gene5008	LOC107279887	2	+	4018676	4018718	4014448	4016112	4019541	4019590	1650	17	3	4	0	141	99	0.445989573	1	0.799	1	-0.201
1651	gene5008	LOC107279887	2	+	4018149	4018203	4014448	4016112	4018676	4018718	1651	17	1	8	0	153	99	0.5664205389	1	0.917	1	-0.083
1652	gene5008	LOC107279887	2	+	4018149	4018203	4014448	4016112	4019541	4019590	1652	12	3	3	0	153	99	0.4462879666	1	0.721	1	-0.279
1653	gene20519	LOC107281746	7	-	3279819	3280045	3278926	3279364	3280137	3280217	1653	1	0	202	9	325	99	0.9661551697	1	1	0.872	0.128
1654	gene5357	LOC4328770	2	+	6980656	6980766	6979503	6979945	6980868	6981054	1654	284	0	128	1	209	99	0.5926024883	1	1	0.984	0.016
1655	gene9858	LOC4332931	3	-	14516438	14516476	14516119	14516223	14516556	14516650	1655	265	0	140	1	137	99	0.203913174	1	1	0.99	0.01
1656	gene9858	LOC4332931	3	-	14516556	14516650	14516119	14516223	14516955	14517048	1656	300	0	233	1	193	99	1	1	1	0.992	0.008
1657	gene31198	LOC4351431	12	-	1654216	1654269	1654027	1654092	1654646	1655481	1657	7	1	5	0	152	99	0.4924186286	1	0.82	1	-0.18
1658	gene21388	LOC4343210	7	+	17117322	17117385	17117058	17117182	17117486	17117546	1658	304	0	155	1	162	99	0.2277491386	1	1	0.99	0.01
1659	gene11534	LOC4334485	3	-	33572869	33572993	33572698	33572784	33574220	33574312	1659	238	0	305	1	223	99	1	1	1	0.993	0.007
165	gene31700	LOC4351857	12	-	7635600	7635677	7635415	7635514	7635766	7635935	165	180	1	118	1	176	99	0.7793423374	1	0.99	0.985	0.005
1660	gene9013	LOC4332139	3	+	6784284	6784381	6783854	6783916	6784885	6784956	1660	127	1	139	0	196	99	0.7428696718	1	0.985	1	-0.015
1661	gene20946	LOC4342825	7	-	8082256	8082378	8081406	8081515	8082508	8082796	1661	219	3	150	3	221	99	0.6556146553	1	0.97	0.957	0.013
1662	gene19443	LOC4341537	6	-	24811056	24811117	24808826	24809897	24811764	24811970	1662	45	1	43	2	160	99	0.5681740411	1	0.965	0.93	0.035
1665	gene12192	LOC4335046	4	-	4447092	4447139	4446877	4446977	4449781	4449969	1665	0	59	1	68	146	99	0.512765637	1	0	0.01	-0.01
1666	gene28240	LOC4349075	10	+	19514176	19514252	19513802	19513958	19514445	19514493	1666	223	1	150	1	175	99	0.8681306206	1	0.992	0.988	0.004
1667	gene20957	LOC4342835	7	-	8282505	8283020	8281895	8282358	8283226	8286292	1667	45	23	52	17	614	99	0.24168254	1	0.24	0.33	-0.09
1669	gene16359	LOC9271451	5	-	20902647	20902819	20900678	20900873	20903349	20903702	1669	67	2	44	1	271	99	0.8427545001	1	0.924	0.941	-0.017
166	gene31700	LOC4351857	12	-	7640532	7640624	7635766	7635935	7640693	7640807	166	121	1	76	0	191	99	0.6616032089	1	0.984	1	-0.016
1670	gene961	LOC4326363	1	-	7689010	7689469	7688753	7688831	7691647	7691788	1670	762	14	229	5	558	99	0.7458475541	1	0.906	0.89	0.016
1671	gene961	LOC4326363	1	-	7688753	7688831	7688116	7688245	7691647	7691788	1671	259	2	89	0	177	99	0.6732637198	1	0.986	1	-0.014
1673	gene29759	LOC9270483	11	-	11715358	11715492	11713982	11715082	11715720	11716391	1673	65	0	45	1	233	99	0.3067434232	1	1	0.95	0.05
1674	gene29759	LOC9270483	11	-	11715358	11715508	11713954	11715082	11715720	11716391	1674	88	0	58	1	249	99	0.3141434112	1	1	0.958	0.042
1675	gene29759	LOC9270483	11	-	11715358	11715508	11713982	11714926	11715720	11716391	1675	86	1	50	0	249	99	0.5149538092	1	0.972	1	-0.028
1676	gene7089	LOC9272080	2	-	27777752	27777882	27777279	27777380	27778368	27778428	1676	0	34	4	87	229	99	0.3237683843	1	0	0.019	-0.019
1678	gene23442	LOC9266931	8	+	8304180	8304353	8303841	8304060	8304893	8305230	1678	12	0	12	1	272	99	0.4037573375	1	1	0.814	0.186
167	gene11753	LOC4334685	3	-	35010707	35010782	35010526	35010634	35011587	35011757	167	106	0	106	1	174	99	0.6535096133	1	1	0.984	0.016
1680	gene4095	LOC4327237	1	-	40598187	40598236	40597606	40597766	40598798	40599106	1680	506	3	500	1	148	99	1	1	0.991	0.997	-0.006
1683	gene10780	LOC4333746	3	+	27310382	27310446	27310067	27310281	27311391	27311480	1683	1485	0	755	1	163	99	1	1	1	0.998	0.002
1684	gene11457	LOC4334408	3	+	33057599	33057640	33057349	33057426	33057732	33057807	1684	58	0	75	1	140	99	0.5735020855	1	1	0.981	0.019
1685	gene18142	LOC4340443	6	-	5470997	5471039	5470754	5470900	5471725	5471910	1685	9	1	5	1	141	99	0.7316951752	1	0.863	0.778	0.085
1686	gene18142	LOC4340443	6	-	5470754	5470900	5469659	5470104	5471725	5471910	1686	22	7	29	5	245	99	0.3576946097	1	0.559	0.701	-0.142
1687	gene14838	LOC4337512	4	+	35427734	35427780	35427515	35427613	35427990	35428073	1687	650	2	345	0	145	99	1	1	0.996	1	-0.004
1688	gene26083	LOC4347279	9	+	17385980	17386067	17385412	17385490	17388215	17388302	1688	246	0	330	1	186	99	1	1	1	0.994	0.006
1690	gene9027	LOC4332152	3	-	6955850	6956092	6954997	6955109	6957043	6957438	1690	243	12	59	4	341	99	0.6068879781	1	0.855	0.811	0.044
1692	gene5563	LOC4328950	2	+	9411812	9411892	9407476	9409466	9412214	9412265	1692	45	6	12	2	179	99	0.8052791073	1	0.806	0.768	0.038
1693	gene5563	LOC4328950	2	+	9409393	9409466	9405850	9406954	9412214	9412265	1693	20	1	3	0	172	99	0.8137810352	1	0.92	1	-0.08
1694	gene21482	LOC4343287	7	+	18521089	18521308	18519339	18519785	18522135	18522245	1694	2180	1	1335	0	318	99	1	1	0.999	1	-0.001
1695	gene9551	LOC4332655	3	+	11397895	11397991	11396581	11396701	11398098	11398251	1695	158	0	329	1	195	99	1	1	1	0.994	0.006
1696	gene23415	LOC4344995	8	-	7967541	7967601	7964097	7966098	7968343	7968562	1696	5	24	1	14	159	99	0.3386205109	1	0.115	0.043	0.072
1698	gene13988	LOC4336708	4	-	28665163	28665340	28664938	28665016	28665856	28666452	1698	1383	0	643	2	276	99	1	1	1	0.991	0.009
1699	gene26252	LOC4347428	9	-	18802330	18802662	18801156	18801976	18802885	18803754	1699	767	6	583	8	431	99	0.304961869	1	0.967	0.944	0.023
1701	gene29359	LOC9268917	11	-	5338121	5338178	5336522	5337015	5338265	5338427	1701	0	2	2	5	156	99	0.4599697766	1	0	0.202	-0.202
1703	gene15696	LOC4338259	5	+	10900374	10900469	10899661	10900184	10900543	10900911	1703	3	52	4	55	194	99	0.7776812783	1	0.029	0.036	-0.007
1704	gene27981	LOC4348834	10	-	17136575	17136708	17136286	17136473	17137699	17137862	1704	229	2	243	1	232	99	0.5515835336	1	0.98	0.99	-0.01
1705	gene27981	LOC4348834	10	-	17136575	17136644	17136286	17136473	17137699	17137849	1705	88	2	100	1	168	99	0.5170356173	1	0.963	0.983	-0.02
1706	gene27981	LOC4348834	10	-	17136286	17136473	17135340	17135471	17137699	17137862	1706	296	0	438	2	286	99	0.8733372079	1	1	0.987	0.013
1707	gene17631	LOC4339977	6	+	1458366	1458448	1458128	1458261	1458562	1458828	1707	54	0	41	1	181	99	0.33325727	1	1	0.957	0.043
1708	gene15299	LOC4337925	5	-	4119962	4120147	4119550	4119618	4120839	4121062	1708	604	4	559	0	284	99	0.2569077513	1	0.981	1	-0.019
1709	gene4832	LOC4328289	2	+	2581294	2581351	2578556	2578621	2583180	2583268	1709	13	2	14	0	156	99	0.177035241	1	0.805	1	-0.195
170	gene29666	LOC4350261	11	+	9429724	9429936	9423623	9423954	9430259	9432614	170	11	0	17	1	311	99	0.5007537199	1	1	0.844	0.156
1710	gene27962	LOC107279235	10	+	16908404	16908503	16906429	16906566	16909161	16910924	1710	3	0	5	1	198	99	0.5544396237	1	1	0.714	0.286
1711	gene27962	LOC107279235	10	+	16908413	16908503	16906350	16906566	16909161	16910924	1711	6	0	4	1	189	99	0.3493575688	1	1	0.677	0.323
1712	gene27962	LOC107279235	10	+	16908382	16908503	16906454	16906566	16909161	16910924	1712	4	0	6	1	220	99	0.5229586535	1	1	0.73	0.27
1718	gene2923	LOC4326541	1	+	30976162	30976283	30975762	30976080	30976575	30976960	1718	13	174	2	69	220	99	0.188119566	1	0.033	0.013	0.02
1719	gene2646	LOC4325290	1	+	28827283	28827338	28825621	28826065	28827921	28828097	1719	21	3	74	11	154	99	0.9630139004	1	0.818	0.812	0.006
171	gene12175	LOC4335036	4	+	4277691	4277951	4274884	4275162	4278094	4278211	171	116	2	137	1	359	99	0.4974080263	1	0.941	0.974	-0.033
1720	gene24945	LOC4346315	8	+	27994813	27994882	27994604	27994724	27994975	27995057	1720	143	1	196	0	168	99	0.4727565381	1	0.988	1	-0.012
1722	gene10759	LOC4333729	3	+	27120537	27120659	27120059	27120225	27121241	27121343	1722	151	0	173	1	221	99	0.8107515125	1	1	0.987	0.013
1723	gene14390	LOC9267450	4	+	31969726	31969829	31968302	31968522	31971205	31971394	1723	0	13	1	7	202	99	0.265997308	1	0	0.065	-0.065
1724	gene19691	LOC4341767	6	+	27413389	27413437	27412648	27413183	27414291	27414927	1724	287	1	183	1	147	99	1	1	0.995	0.992	0.003
1726	gene4399	LOC9266912	1	-	42670069	42670715	42669412	42669461	42671084	42671161	1726	41	16	39	12	745	99	0.5958329787	1	0.254	0.302	-0.048
1727	gene24983	LOC4346349	8	+	28314271	28314426	28313933	28314156	28314632	28314709	1727	32	1	37	0	254	99	0.3431270229	1	0.926	1	-0.074
1728	gene29720	LOC4350316	11	+	10890362	10890516	10887078	10887208	10890737	10890871	1728	100	5	67	7	253	99	0.2305039697	1	0.887	0.789	0.098
1729	gene29720	LOC4350316	11	+	10888546	10889744	10887078	10887208	10890362	10890516	1729	1326	1	634	0	1297	99	0.6993995572	1	0.99	1	-0.01
172	gene12175	LOC4335036	4	+	4277814	4277951	4274966	4275162	4278094	4278211	172	38	2	54	1	236	99	0.4153162954	1	0.889	0.958	-0.069
1730	gene32724	LOC4352767	12	-	25817091	25817205	25816199	25816309	25818179	25818296	1730	433	1	172	0	213	99	1	1	0.995	1	-0.005
1731	gene8590	LOC4331740	3	+	3616848	3617185	3616598	3616769	3618161	3618924	1731	462	0	396	2	436	99	0.3257988071	1	1	0.978	0.022
1732	gene18866	LOC4341033	6	-	15929448	15929483	15929283	15929362	15929601	15929676	1732	25	0	34	1	134	99	0.4487454428	1	1	0.962	0.038
1733	gene18866	LOC4341033	6	-	15930772	15931528	15929601	15929676	15931994	15932111	1733	967	3	637	0	855	99	0.2250241626	1	0.974	1	-0.026
1734	gene18866	LOC4341033	6	-	15920070	15920136	15919707	15919982	15920306	15920407	1734	2	1	0	2	165	99	0.2082926646	1	0.545	0	0.545
1735	gene18866	LOC4341033	6	-	15928891	15928967	15928565	15928644	15929048	15929138	1735	86	3	91	2	175	99	0.6288169942	1	0.942	0.963	-0.021
1736	gene20749	LOC107281496	7	+	5381680	5381916	5367359	5367576	5382020	5382475	1736	231	1	61	0	335	99	0.7574671495	1	0.986	1	-0.014
1737	gene20749	LOC107281496	7	+	5381680	5381916	5366820	5367259	5382020	5382475	1737	298	2	74	1	335	99	0.595971816	1	0.978	0.956	0.022
173	gene12175	LOC4335036	4	+	4276861	4276915	4275035	4275162	4277691	4277951	173	5	17	5	17	153	99	1	1	0.16	0.16	0
1740	gene20749	LOC107281496	7	+	5367405	5367576	5366666	5367259	5382020	5382475	1740	40	2	112	1	270	99	0.1724970327	1	0.88	0.976	-0.096
1742	gene19234	LOC4341354	6	-	22139117	22139170	22138310	22138460	22139312	22139479	1742	640	0	818	1	152	99	1	1	1	0.998	0.002
1743	gene15836	LOC4338376	5	+	14191775	14191905	14191542	14191666	14192020	14192085	1743	8	158	15	182	229	99	0.2796357524	1	0.021	0.034	-0.013
1744	gene20019	LOC4342058	6	-	30281417	30281459	30281209	30281291	30281547	30281766	1744	715	0	758	1	141	99	1	1	1	0.998	0.002
1745	gene12008	LOC4334930	4	-	620659	620738	620096	620188	621231	621608	1745	352	0	320	1	178	99	1	1	1	0.994	0.006
1746	gene12008	LOC4334930	4	-	621231	621608	620096	620188	622473	622869	1746	630	0	483	1	476	99	0.3485344603	1	1	0.99	0.01
1749	gene8741	LOC4331890	3	+	4653178	4653261	4652830	4653088	4653462	4653899	1749	345	3	373	2	182	99	0.6097831	1	0.984	0.99	-0.006
174	gene12175	LOC4335036	4	+	4276827	4276915	4274886	4275162	4277691	4277951	174	8	17	9	17	187	99	0.8475522375	1	0.199	0.219	-0.02
1750	gene9345	LOC4332456	3	-	9717638	9717827	9717251	9717545	9718408	9718485	1750	15	0	148	2	288	99	0.7360447723	1	1	0.962	0.038
1751	gene13484	LOC4336214	4	+	24298692	24298821	24298077	24298116	24299278	24299506	1751	215	1	121	0	228	99	0.7289657824	1	0.989	1	-0.011
1752	gene3745	LOC4324952	1	-	37851834	37851937	37851412	37851489	37852424	37852628	1752	615	1	267	0	202	99	1	1	0.997	1	-0.003
1756	gene24535	LOC4345972	8	+	24945507	24945595	24944605	24944712	24945989	24946923	1756	227	11	201	9	187	99	0.8679246694	1	0.916	0.922	-0.006
1757	gene3658	LOC4325063	1	-	37185127	37185175	37184921	37184981	37186146	37186416	1757	86	0	51	1	147	99	0.3769994688	1	1	0.972	0.028
1761	gene3632	LOC4324826	1	-	36865672	36866984	36863026	36864225	36867864	36867941	1761	4335	0	3901	2	1411	99	1	1	1	0.993	0.007
1762	gene3632	LOC4324826	1	-	36865672	36867115	36863026	36864225	36867864	36867941	1762	4339	0	3908	2	1542	99	1	1	1	0.992	0.008
1763	gene3632	LOC4324826	1	-	36865672	36867743	36863026	36864225	36867864	36867941	1763	4344	0	3942	2	2170	99	0.3247618362	1	1	0.989	0.011
1764	gene7748	LOC4330961	2	-	33481249	33481346	33480445	33480515	33481662	33481748	1764	227	1	326	0	196	99	1	1	0.991	1	-0.009
1765	gene7748	LOC4330961	2	-	33478612	33478690	33477699	33477787	33479384	33479455	1765	227	1	306	1	177	99	1	1	0.992	0.994	-0.002
1766	gene7748	LOC4330961	2	-	33477287	33477404	33476809	33476993	33477699	33477787	1766	289	1	462	1	216	99	1	1	0.993	0.995	-0.002
1767	gene23432	LOC9270781	8	-	8168181	8168214	8168054	8168109	8168303	8168429	1767	2	4	7	22	132	99	0.6586848727	1	0.273	0.193	0.08
176	gene12175	LOC4335036	4	+	4278094	4278211	4274886	4275162	4279334	4279503	176	25	9	37	10	216	99	0.5955437766	1	0.56	0.629	-0.069
1771	gene28030	LOC4348890	10	+	17739913	17739954	17739531	17739817	17740139	17740209	1771	6	0	12	1	140	99	0.5596671341	1	1	0.895	0.105
1772	gene4230	LOC9269629	1	+	41440552	41440713	41439291	41439511	41441115	41441610	1772	161	0	149	1	260	99	0.6117348561	1	1	0.983	0.017
1774	gene13152	LOC4335909	4	-	21730180	21730244	21729553	21729911	21731043	21731302	1774	1	7	3	9	163	99	0.5212801028	1	0.08	0.168	-0.088
1775	gene13152	LOC4335909	4	-	21730180	21730249	21729553	21729911	21731043	21731302	1775	1	7	1	9	168	99	0.8777825858	1	0.078	0.061	0.017
1776	gene13152	LOC4335909	4	-	21730180	21730353	21729553	21729911	21731043	21731302	1776	1	7	2	9	272	99	0.7595905741	1	0.049	0.075	-0.026
1777	gene13152	LOC4335909	4	-	21730180	21730294	21729553	21729911	21731043	21731302	1777	1	7	1	9	213	99	0.8771692414	1	0.062	0.049	0.013
177	gene12175	LOC4335036	4	+	4276827	4276972	4274886	4275162	4277691	4277951	177	10	17	16	17	244	99	0.3823158378	1	0.193	0.276	-0.083
1780	gene2411	LOC4324173	1	-	26525093	26525241	26524722	26524800	26525403	26525507	1780	139	1	79	1	247	99	0.7082277461	1	0.982	0.969	0.013
1781	gene2411	LOC4324173	1	-	26525936	26526003	26525579	26525654	26526414	26526480	1781	102	6	49	3	166	99	0.9532127469	1	0.91	0.907	0.003
1782	gene2411	LOC4324173	1	-	26525579	26525654	26525403	26525507	26525936	26526003	1782	182	1	93	1	174	99	0.6555951605	1	0.99	0.981	0.009
1783	gene3131	LOC4324711	1	+	32641170	32641283	32640961	32641077	32642076	32642200	1783	42	1	60	0	212	99	0.3103069069	1	0.951	1	-0.049
1784	gene3131	LOC4324711	1	+	32642281	32642400	32642076	32642200	32643030	32643232	1784	129	2	119	0	218	99	0.2347995721	1	0.967	1	-0.033
1785	gene3131	LOC4324711	1	+	32642281	32642400	32641170	32641283	32643030	32643232	1785	85	0	87	1	218	99	0.458822763	1	1	0.975	0.025
1786	gene3131	LOC4324711	1	+	32642076	32642200	32641170	32641283	32642281	32642400	1786	81	0	78	1	223	99	0.4232315563	1	1	0.972	0.028
1787	gene3131	LOC4324711	1	+	32642076	32642200	32641170	32641283	32643030	32643232	1787	39	0	45	1	223	99	0.4050854861	1	1	0.952	0.048
1789	gene2154	LOC9268014	1	+	23883262	23883388	23881849	23881965	23883480	23883562	1789	91	0	108	1	225	99	0.5259680932	1	1	0.979	0.021
178	gene12175	LOC4335036	4	+	4282101	4282238	4281086	4281330	4282918	4282978	178	72	1	119	0	236	99	0.3453823623	1	0.968	1	-0.032
1790	gene2154	LOC9268014	1	+	23883252	23883388	23881837	23881965	23883480	23883562	1790	107	0	129	1	235	99	0.5802972254	1	1	0.982	0.018
1791	gene26427	LOC4347565	9	+	20021845	20021890	20021009	20021110	20022117	20022588	1791	32	2	47	1	144	99	0.3993858896	1	0.917	0.97	-0.053
1792	gene2814	LOC4324717	1	+	30168850	30168949	30168591	30168675	30169583	30169631	1792	3586	0	2275	1	198	99	1	1	1	0.999	0.001
1793	gene2814	LOC4324717	1	+	30169583	30169631	30168850	30168949	30169728	30169782	1793	2323	0	1528	1	147	99	1	1	1	0.999	0.001
1794	gene2814	LOC4324717	1	+	30168591	30168675	30168365	30168437	30168850	30168949	1794	2398	1	1550	0	183	99	1	1	0.999	1	-0.001
1795	gene2814	LOC4324717	1	+	30166414	30166689	30166024	30166171	30167251	30167372	1795	13677	39	3823	12	374	99	0.7901435487	1	0.989	0.988	0.001
1796	gene14908	LOC9268188	5	-	375026	375067	373714	373867	375438	375607	1796	14	1	5	2	140	99	0.2217022348	1	0.908	0.639	0.269
1798	gene7221	LOC4330457	2	-	29082516	29082637	29082327	29082409	29082987	29083053	1798	1032	0	1542	1	220	99	1	1	1	0.999	0.001
1799	gene7221	LOC4330457	2	-	29083134	29083242	29082987	29083053	29083589	29083655	1799	1029	0	1495	1	207	99	1	1	1	0.999	0.001
1801	gene22963	LOC4344620	8	+	2078937	2079298	2077664	2077683	2079869	2079935	1801	850	1	617	0	460	99	1	1	0.995	1	-0.005
1803	gene22309	LOC4344020	7	+	26343185	26343263	26343046	26343100	26343364	26343470	1803	214	0	435	1	177	99	1	1	1	0.996	0.004
1804	gene495	LOC4325196	1	-	3552762	3553082	3551410	3552208	3557512	3557714	1804	5	0	46	1	419	99	0.8635058333	1	1	0.916	0.084
1805	gene13383	LOC4336122	4	-	23514960	23515194	23514352	23514567	23515310	23515574	1805	248	2	172	1	333	99	0.8068197428	1	0.974	0.981	-0.007
1807	gene14773	LOC4337449	4	-	34923682	34923753	34923385	34923550	34924128	34926496	1807	2517	0	1397	1	170	99	1	1	1	0.999	0.001
1808	gene17768	LOC4340110	6	+	2419900	2419984	2417984	2418801	2421582	2421658	1808	22	1	9	2	183	99	0.2395240933	1	0.922	0.709	0.213
1809	gene1523	LOC4325820	1	+	14815863	14815962	14815435	14815605	14818861	14818965	1809	84	0	104	1	198	99	0.5623498331	1	1	0.981	0.019
1810	gene2305	LOC4326592	1	+	25333937	25333997	25330831	25331352	25336802	25336861	1810	140	1	41	0	159	99	0.8971504765	1	0.989	1	-0.011
1811	gene2305	LOC4326592	1	+	25332077	25332109	25330831	25331352	25333937	25333997	1811	7	132	2	37	131	99	0.9727262353	1	0.039	0.039	0
1813	gene15245	LOC4337876	5	+	3484178	3484250	3483791	3483865	3484319	3484412	1813	165	1	230	0	171	99	0.3589439926	1	0.99	1	-0.01
1814	gene18782	LOC4340970	6	+	13841546	13841640	13838486	13838546	13843582	13844082	1814	72	1	43	0	193	99	0.5190454451	1	0.974	1	-0.026
1815	gene18782	LOC4340970	6	+	13841325	13841481	13838486	13838546	13841546	13841640	1815	79	4	37	3	255	99	0.5675836638	1	0.885	0.827	0.058
1816	gene5459	LOC4328862	2	+	8214787	8215199	8213193	8213343	8215280	8216077	1816	299	1	104	1	511	99	0.4906948743	1	0.983	0.953	0.03
1818	gene5459	LOC4328862	2	+	8217180	8217364	8216814	8216998	8222917	8223306	1818	41	16	28	10	283	99	0.8538815016	1	0.473	0.495	-0.022
1819	gene5459	LOC4328862	2	+	8210930	8210957	8210793	8210858	8211052	8211154	1819	8	3	14	10	126	99	0.429172973	1	0.677	0.524	0.153
1820	gene5459	LOC4328862	2	+	8213193	8213343	8211763	8211850	8214787	8215199	1820	87	3	79	3	249	99	0.9114198666	1	0.92	0.913	0.007
1821	gene5459	LOC4328862	2	+	8213193	8213343	8211763	8211850	8214814	8215199	1821	77	1	76	0	249	99	0.4106574142	1	0.968	1	-0.032
1822	gene5459	LOC4328862	2	+	8213193	8213343	8211763	8211850	8215985	8216077	1822	85	4	85	2	249	99	0.4366462125	1	0.894	0.944	-0.05
1824	gene5459	LOC4328862	2	+	8214814	8215199	8213193	8213343	8215280	8216077	1824	280	1	97	1	484	99	0.4893031775	1	0.983	0.952	0.031
1826	gene2197	LOC4325320	1	+	24298221	24298331	24292468	24296635	24299096	24299552	1826	47	0	64	1	209	99	0.4602449169	1	1	0.968	0.032
1827	gene2197	LOC4325320	1	+	24297625	24297733	24292468	24296635	24298221	24298331	1827	76	1	64	0	207	99	0.460994818	1	0.973	1	-0.027
1828	gene4842	LOC4328300	2	+	2667297	2667369	2666689	2666795	2667706	2668162	1828	319	3	179	4	171	99	0.2690511678	1	0.984	0.963	0.021
1829	gene4842	LOC4328300	2	+	2667297	2667369	2666689	2666795	2667703	2668162	1829	454	4	280	6	171	99	0.173613341	1	0.985	0.964	0.021
1830	gene6685	LOC4329930	2	-	23777930	23777983	23777202	23777257	23778059	23778136	1830	24	0	33	1	152	99	0.4462668228	1	1	0.956	0.044
1831	gene6685	LOC4329930	2	-	23779649	23779713	23779330	23779436	23779820	23782298	1831	40	1	31	0	163	99	0.4356528193	1	0.96	1	-0.04
1832	gene28701	LOC4349502	10	+	23049128	23049288	23048248	23048362	23050034	23050189	1832	142	0	273	2	259	99	0.4570302759	1	1	0.981	0.019
1833	gene28701	LOC4349502	10	+	23047388	23047499	23047219	23047281	23047820	23047899	1833	91	1	118	0	210	99	0.4630323743	1	0.977	1	-0.023
1834	gene28701	LOC4349502	10	+	23049128	23049278	23048248	23048362	23050034	23050214	1834	127	0	251	2	249	99	0.4446457263	1	1	0.98	0.02
1835	gene6257	LOC4329561	2	+	19684303	19685157	19683659	19683668	19685337	19685496	1835	2897	3	3151	3	953	99	1	1	0.99	0.991	-0.001
1837	gene16870	LOC4339301	5	+	25460621	25460714	25459962	25460100	25461328	25461449	1837	100	10	62	3	192	99	0.2735975609	1	0.838	0.914	-0.076
1838	gene6043	LOC9270703	2	+	17075683	17075737	17075537	17075597	17075886	17075982	1838	5	0	32	1	153	99	0.7999988098	1	1	0.954	0.046
1839	gene6004	LOC9267298	2	-	16348090	16348195	16347712	16348003	16348334	16348373	1839	725	2	658	1	204	99	1	1	0.994	0.997	-0.003
183	gene20827	LOC4342717	7	-	6230719	6230892	6230175	6230281	6231199	6231389	183	141	0	93	1	272	99	0.3786097273	1	1	0.971	0.029
1841	gene11669	LOC4334608	3	-	34527338	34527400	34527005	34527129	34527711	34527809	1841	706	0	1177	4	161	99	1	1	1	0.995	0.005
1842	gene1507	LOC4326026	1	-	14613499	14617131	14612527	14612633	14618964	14620787	1842	176	1	192	1	3731	99	0.9561285487	1	0.824	0.836	-0.012
1844	gene6513	LOC4329779	2	+	22355509	22355683	22355200	22355356	22359876	22361014	1844	34	1	10	0	273	99	0.6722769345	1	0.925	1	-0.075
1848	gene28964	LOC4349715	11	-	1697851	1697930	1697133	1697433	1698009	1698074	1848	12	1	9	1	178	99	0.8613774207	1	0.87	0.833	0.037
184	gene20827	LOC4342717	7	-	6230175	6230281	6228380	6229490	6230719	6230892	184	179	0	138	1	205	99	0.8887581224	1	1	0.985	0.015
1850	gene5082	LOC4328519	2	+	4618725	4618812	4616818	4617310	4619324	4619387	1850	133	3	66	1	186	99	0.7497552013	1	0.959	0.972	-0.013
1851	gene29122	LOC4349837	11	-	2844495	2844582	2842828	2843702	2844771	2844838	1851	447	0	110	1	186	99	0.2333234242	1	1	0.983	0.017
1852	gene29122	LOC4349837	11	-	2840944	2841327	2839351	2839412	2842828	2843702	1852	5296	6	874	0	482	99	1	1	0.995	1	-0.005
1853	gene6579	LOC4329838	2	+	22934812	22935068	22934192	22934327	22935542	22935820	1853	121	1	70	0	355	99	0.5141356446	1	0.971	1	-0.029
1854	gene6579	LOC4329838	2	+	22934543	22935068	22934193	22934327	22935542	22935820	1854	165	1	86	0	624	99	0.5220815572	1	0.963	1	-0.037
1856	gene29510	LOC4350138	11	-	7016254	7016361	7012325	7014960	7018432	7018902	1856	24	99	15	90	206	99	0.2991672615	1	0.104	0.074	0.03
1857	gene16828	LOC4339269	5	+	25188901	25189013	25188219	25188765	25189413	25189637	1857	76	133	42	83	211	99	0.6125585387	1	0.211	0.192	0.019
185	gene11502	LOC4334453	3	-	33393117	33393240	33391414	33391796	33393343	33393599	185	621	0	938	2	222	99	1	1	1	0.995	0.005
1860	gene1756	LOC9271859	1	+	18585975	18586086	18585728	18585844	18586248	18586366	1860	13	0	16	1	210	99	0.4391399839	1	1	0.883	0.117
1862	gene1756	LOC9271859	1	+	18586248	18586366	18585728	18585844	18586462	18586550	1862	35	0	30	1	217	99	0.3401135446	1	1	0.932	0.068
1863	gene1756	LOC9271859	1	+	18585992	18586086	18585728	18585844	18586248	18586366	1863	14	0	16	1	193	99	0.419635304	1	1	0.891	0.109
1864	gene19072	LOC4341199	6	+	19730965	19731010	19730616	19730829	19732944	19733102	1864	134	1	164	2	144	99	0.7059323532	1	0.989	0.983	0.006
1865	gene6586	LOC4329846	2	-	22985368	22985408	22983998	22985266	22987227	22987558	1865	35	2541	37	2817	139	99	1	1	0.01	0.009	0.001
1866	gene19689	LOC4341765	6	-	27398733	27398773	27398404	27398469	27399071	27399134	1866	19	3	16	2	139	99	0.8222998581	1	0.819	0.851	-0.032
1867	gene19689	LOC4341765	6	-	27400041	27400055	27399887	27399936	27400185	27400427	1867	1	1	1	1	113	99	1	1	0.467	0.467	0
1868	gene15309	LOC4337936	5	+	4206455	4206565	4205586	4205907	4206686	4206805	1868	355	1	48	0	209	99	1	1	0.994	1	-0.006
1869	gene12586	LOC4335426	4	-	13648217	13648307	13647000	13647077	13648968	13649028	1869	604	1	593	3	189	99	1	1	0.997	0.99	0.007
1870	gene12586	LOC4335426	4	-	13644910	13644960	13644615	13644722	13645914	13646018	1870	179	4	279	7	149	99	0.8642953448	1	0.967	0.964	0.003
1871	gene24723	LOC4346129	8	+	26441312	26441404	26439581	26439864	26441578	26441645	1871	403	0	265	1	191	99	1	1	1	0.993	0.007
1872	gene12764	LOC107280771	4	+	17088463	17088556	17087925	17088205	17090936	17092052	1872	7	21	6	20	192	99	0.8734064969	1	0.147	0.134	0.013
1873	gene4612	LOC4328092	2	-	931566	931704	931222	931354	931887	931975	1873	62	0	32	1	237	99	0.2457990997	1	1	0.93	0.07
1874	gene12301	LOC107280563	4	-	6822221	6822333	6820351	6820408	6822410	6822865	1874	21	3	1	1	211	99	0.3021875345	1	0.767	0.319	0.448
1875	gene29286	LOC9268610	11	+	4523064	4523250	4522338	4522640	4526688	4526778	1875	261	0	341	1	285	99	1	1	1	0.992	0.008
1876	gene29286	LOC9268610	11	+	4522734	4522826	4522485	4522640	4523064	4523250	1876	20	47	13	28	191	99	0.8405368254	1	0.181	0.194	-0.013
1877	gene29286	LOC9268610	11	+	4526688	4526778	4523064	4523250	4527225	4527420	1877	138	2	139	1	189	99	0.5819686297	1	0.973	0.986	-0.013
1878	gene29286	LOC9268610	11	+	4551582	4551629	4550984	4551041	4551725	4551869	1878	86	1	131	0	146	99	0.7345848949	1	0.983	1	-0.017
1879	gene29286	LOC9268610	11	+	4545955	4546069	4532275	4532464	4547914	4548037	1879	92	1	121	2	213	99	0.750276355	1	0.977	0.966	0.011
187	gene4704	LOC4328174	2	-	1465958	1466027	1465331	1465414	1466331	1466658	187	94	0	59	1	168	99	0.383311522	1	1	0.972	0.028
1880	gene17791	LOC107278192	6	-	2554450	2554640	2554086	2554282	2554757	2555088	1880	68	1	66	2	289	99	0.575127639	1	0.959	0.919	0.04
1883	gene15544	LOC4338129	5	+	7436109	7436211	7432323	7433063	7437289	7437565	1883	306	1	201	0	201	99	1	1	0.993	1	-0.007
1885	gene27169	LOC4348181	10	+	4745486	4745521	4744904	4745396	4745618	4745817	1885	3	2	4	3	134	99	0.9290824766	1	0.526	0.496	0.03
1886	gene24051	LOC4345558	8	-	19723512	19723560	19723321	19723419	19723631	19723687	1886	1038	1	720	3	147	99	1	1	0.999	0.994	0.005
1888	gene19458	LOC4341546	6	-	24940412	24940490	24939885	24940043	24940577	24940850	1888	3	2	1	3	177	99	0.3482108758	1	0.456	0.157	0.299
1889	gene19758	LOC4341824	6	-	28049990	28050059	28047583	28048245	28053725	28054243	1889	2	13	5	10	168	99	0.2112689569	1	0.083	0.228	-0.145
188	gene11825	LOC4334752	3	+	35465259	35465303	35465064	35465135	35466029	35466390	188	6	45	5	60	143	99	0.4687418219	1	0.085	0.055	0.03
1890	gene27258	LOC4348242	10	+	6541010	6541108	6540761	6540916	6541748	6541847	1890	34	135	28	81	197	99	0.2817650078	1	0.112	0.148	-0.036
1892	gene19405	LOC4341499	6	+	24272022	24272092	24270882	24270940	24272542	24273349	1892	105	0	119	1	169	99	0.7970999304	1	1	0.986	0.014
1893	gene19405	LOC4341499	6	+	24269200	24269305	24268865	24269058	24270222	24270446	1893	3	26	6	28	204	99	0.4192483518	1	0.053	0.094	-0.041
1895	gene17923	LOC4340256	6	+	3441136	3441246	3440707	3440859	3441879	3442581	1895	49	0	43	1	209	99	0.3513424245	1	1	0.953	0.047
1896	gene17923	LOC4340256	6	+	3441139	3441246	3440707	3440859	3441879	3441965	1896	19	0	27	1	206	99	0.4606155877	1	1	0.928	0.072
1897	gene17443	LOC4339808	5	+	29609619	29609952	29608178	29608399	29610290	29610437	1897	633	0	335	1	432	99	0.4014837086	1	1	0.987	0.013
1898	gene12468	LOC4335330	4	+	11029589	11029738	11029221	11029504	11031109	11031263	1898	23	0	45	1	248	99	0.5325280253	1	1	0.947	0.053
1899	gene31874	LOC4352024	12	-	11372034	11372664	11368631	11368731	11375317	11375497	1899	59	3	35	0	729	99	0.1820066172	1	0.728	1	-0.272
189	gene364	LOC4324522	1	+	2755477	2755566	2753062	2753081	2755928	2755982	189	142	0	166	1	188	99	0.64676643	1	1	0.989	0.011
1900	gene31874	LOC4352024	12	-	11363509	11363776	11362623	11363348	11364236	11364739	1900	56	6	23	2	366	99	0.8179623341	1	0.716	0.757	-0.041
1901	gene12435	LOC4335294	4	+	9357915	9357985	9356806	9356886	9358735	9358813	1901	85	11	174	14	169	99	0.2725794122	1	0.819	0.879	-0.06
1902	gene16477	LOC4338963	5	+	22184491	22185131	22183964	22184411	22186306	22186379	1902	65	3	18	0	739	99	0.3804048776	1	0.744	1	-0.256
1903	gene16477	LOC4338963	5	+	22186783	22186916	22186612	22186701	22187009	22187239	1903	9	1	8	0	232	99	0.4383437155	1	0.793	1	-0.207
1904	gene16320	LOC4338817	5	-	20550935	20551046	20550682	20550802	20551134	20551206	1904	418	0	509	1	210	99	1	1	1	0.996	0.004
1905	gene16320	LOC4338817	5	-	20550392	20550494	20550228	20550301	20550682	20550802	1905	336	0	427	1	201	99	1	1	1	0.995	0.005
1907	gene7239	LOC4330475	2	+	29279566	29279762	29279353	29279468	29279933	29280047	1907	100	0	100	2	295	99	0.1760371061	1	1	0.944	0.056
1908	gene6422	LOC4329697	2	-	21433069	21433187	21432913	21432972	21433611	21433685	1908	515	2	528	0	217	99	1	1	0.992	1	-0.008
1909	gene22715	LOC9270019	7	-	29556848	29557076	29556692	29556752	29557723	29558033	1909	3	0	3760	47	327	99	0.9918660901	1	1	0.96	0.04
190	gene22136	LOC9271765	7	+	24910086	24910236	24909883	24910006	24910312	24910444	190	100	1	82	1	249	99	0.8964249774	1	0.975	0.97	0.005
1910	gene22715	LOC9270019	7	-	29556848	29557109	29556692	29556752	29557723	29557798	1910	3	0	3273	47	360	99	0.9777056519	1	1	0.95	0.05
1912	gene22715	LOC9270019	7	-	29556848	29557079	29556692	29556752	29557723	29558033	1912	3	0	3488	47	330	99	0.9846556761	1	1	0.957	0.043
1913	gene22654	LOC4344337	7	+	29164753	29164911	29164289	29164364	29165291	29165515	1913	70	1	40	1	257	99	0.7151174822	1	0.964	0.939	0.025
1917	gene8367	LOC4331522	3	+	1874171	1874263	1873285	1873895	1874402	1874596	1917	59	0	128	1	191	99	0.7023418188	1	1	0.985	0.015
1918	gene8367	LOC4331522	3	+	1875079	1875119	1874402	1874596	1875284	1875366	1918	59	0	175	1	139	99	1	1	1	0.992	0.008
1919	gene13622	LOC4336350	4	+	25377402	25377489	25375721	25376492	25378553	25378870	1919	1	1	6	2	186	99	0.5751077077	1	0.347	0.615	-0.268
191	gene17167	LOC4339565	5	+	27644772	27644834	27644424	27644497	27645242	27645311	191	138	4	107	2	161	99	0.6256244627	1	0.955	0.97	-0.015
1921	gene13622	LOC4336350	4	+	25377402	25377513	25375721	25376492	25378553	25378870	1921	0	1	3	2	210	99	0.3953866479	1	0	0.414	-0.414
1922	gene9166	LOC9272347	3	-	8116923	8116945	8115709	8115861	8117543	8117753	1922	24	0	31	1	121	99	0.4391197452	1	1	0.962	0.038
1923	gene24099	LOC4345596	8	+	20206967	20206995	20206581	20206720	20207617	20208230	1923	2	125	1	118	127	99	0.77160523	1	0.012	0.007	0.005
1924	gene23667	LOC4345219	8	+	12385243	12385477	12381551	12383972	12385857	12386150	1924	7	3	7	6	333	99	0.4526114269	1	0.41	0.258	0.152
1925	gene23667	LOC4345219	8	+	12384699	12385119	12381551	12383972	12385207	12385477	1925	9	1	4	1	519	99	0.655226561	1	0.632	0.433	0.199
1926	gene23667	LOC4345219	8	+	12385207	12385468	12381551	12383972	12385857	12386150	1926	9	3	8	6	360	99	0.3607733135	1	0.452	0.268	0.184
1927	gene23667	LOC4345219	8	+	12385207	12385477	12381551	12383972	12385857	12386150	1927	9	3	8	6	369	99	0.3606797281	1	0.446	0.263	0.183
1928	gene23667	LOC4345219	8	+	12384693	12385119	12381551	12383972	12385207	12385477	1928	6	1	4	1	525	99	0.825274411	1	0.531	0.43	0.101
1929	gene18578	LOC4340803	6	+	10919301	10919435	10919089	10919195	10919610	10919721	1929	84	6	32	5	233	99	0.2412052902	1	0.856	0.731	0.125
192	gene603	LOC4325342	1	-	4452142	4452235	4451908	4451960	4452540	4452666	192	55	0	88	2	192	99	0.2791375945	1	1	0.958	0.042
1930	gene18578	LOC4340803	6	+	10919301	10919435	10919078	10919250	10919610	10919721	1930	84	0	32	1	233	99	0.2056265299	1	1	0.931	0.069
1931	gene18578	LOC4340803	6	+	10919319	10919435	10919067	10919195	10919610	10919721	1931	102	6	42	5	215	99	0.283415218	1	0.887	0.795	0.092
1932	gene18578	LOC4340803	6	+	10919319	10919435	10919078	10919250	10919610	10919721	1932	83	0	32	1	215	99	0.2115482758	1	1	0.936	0.064
1933	gene13992	LOC4336712	4	-	28719049	28719128	28716582	28716689	28719314	28719410	1933	6	0	46	2	178	99	0.6886479092	1	1	0.927	0.073
1934	gene14377	LOC4337070	4	+	31861446	31861667	31861274	31861369	31861789	31862014	1934	73	0	64	1	320	99	0.3488016583	1	1	0.952	0.048
1935	gene31750	LOC4351914	12	-	8910551	8910664	8910067	8910185	8912119	8912200	1935	159	1	189	0	212	99	0.7012909829	1	0.987	1	-0.013
1936	gene31190	LOC4351425	12	+	1595190	1595455	1594667	1594905	1598611	1599520	1936	16	4	18	3	364	99	0.6446133944	1	0.521	0.62	-0.099
1937	gene31190	LOC4351425	12	+	1594990	1595455	1594667	1594905	1598611	1599520	1937	16	4	26	3	564	99	0.3715256925	1	0.413	0.603	-0.19
[truncated: 5,172 more rows]

## Sheet: RI
ID	GeneID	geneSymbol	chr	strand	riExonStart_0base	riExonEnd	upstreamES	upstreamEE	downstreamES	downstreamEE	ID	IC_SAMPLE_1	SC_SAMPLE_1	IC_SAMPLE_2	SC_SAMPLE_2	IncFormLen	SkipFormLen	PValue	FDR	IncLevel1	IncLevel2	IncLevelDifference
2148	gene3265	LOC4327625	1	+	33792567	33794100	33792567	33792675	33793341	33794100	2148	506	538	492	168	765	99	0	0	0.109	0.275	-0.166
3456	gene7968	LOC4331152	2	-	35093317	35094351	35093317	35093672	35094096	35094351	3456	3993	53	1076	98	523	99	0	0	0.934	0.675	0.259
486	gene956	LOC4326358	1	+	7666660	7667510	7666660	7666934	7667054	7667510	486	3401	965	1855	981	219	99	0	0	0.614	0.461	0.153
1854	gene19180	LOC9268632	6	-	21343403	21344123	21343403	21343948	21344046	21344123	1854	286	436	282	184	197	99	1.77302617033E-012	1.16266191119E-009	0.248	0.435	-0.187
3478	gene16433	LOC9270782	5	+	21614419	21616131	21614419	21615475	21615867	21616131	3478	599	475	305	112	491	99	3.96673027758E-010	2.08094670362E-007	0.203	0.354	-0.151
3311	gene26742	LOC4347855	9	-	22287176	22289060	22287176	22287636	22289006	22289060	3311	1239	158	697	182	1469	99	1.58917046189E-009	6.9473235359E-007	0.346	0.205	0.141
3302	gene22639	LOC4344322	7	+	29025947	29029432	29025947	29026082	29027288	29029432	3302	334	71	178	5	1305	99	3.82738747362E-008	1.43417676333E-005	0.263	0.73	-0.467
1067	gene29760	LOC9266258	11	-	11736915	11737378	11736915	11737100	11737294	11737378	1067	664	62	484	110	293	99	9.15485105502E-008	3.00164678966E-005	0.783	0.598	0.185
1133	gene23574	LOC9270173	8	-	10362069	10363238	10362069	10362531	10363135	10363238	1133	63	93	92	39	703	99	3.75288428667E-007	0.0001093757	0.087	0.249	-0.162
2581	gene27199	LOC107276654	10	-	5374186	5376546	5374186	5374280	5376347	5376546	2581	62	34	120	11	2166	99	4.85797782113E-007	0.0001274248	0.077	0.333	-0.256
1237	gene27428	LOC9272159	10	-	10319785	10322779	10319785	10320509	10322262	10322779	1237	1690	7	1081	27	1852	99	2.12481632389E-006	0.0004866193	0.928	0.682	0.246
173	gene8465	LOC4331617	3	-	2654404	2654802	2654404	2654529	2654794	2654802	173	1509	83	2991	76	364	99	2.2262416246E-006	0.0004866193	0.832	0.915	-0.083
1263	gene11313	LOC4334263	3	-	31998238	31998926	31998238	31998561	31998886	31998926	1263	209	297	152	104	424	99	2.41356544017E-006	0.0004869832	0.141	0.254	-0.113
1416	gene9352	LOC4332464	3	-	9767400	9768025	9767400	9767846	9767945	9768025	1416	1028	44	735	6	198	99	6.10355900954E-006	0.0011435454	0.921	0.984	-0.063
866	gene13114	LOC4335876	4	-	21404888	21405390	21404888	21405042	21405140	21405390	866	58	43	126	25	197	99	6.6452911115E-006	0.0011620399	0.404	0.717	-0.313
2732	gene23294	LOC9266434	8	+	5690177	5691206	5690177	5690821	5690950	5691206	2732	569	4	280	17	228	99	1.00187151609E-005	0.0016424431	0.984	0.877	0.107
168	gene8465	LOC4331617	3	-	2653069	2654802	2653069	2654271	2654367	2654802	168	1491	55	1998	145	195	99	1.47812517401E-005	0.0021539569	0.932	0.875	0.057
2508	gene24826	LOC4346217	8	+	27316952	27317332	27316952	27317020	27317095	27317332	2508	3384	4360	1186	1248	174	99	1.4658193458E-005	0.0021539569	0.306	0.351	-0.045
457	gene5292	LOC9267344	2	+	6347107	6347466	6347107	6347192	6347278	6347466	457	55	17	72	1	185	99	1.72478287072E-005	0.0023811081	0.634	0.975	-0.341
2315	gene13664	LOC4336389	4	+	25664337	25664777	25664337	25664425	25664524	25664777	2315	41	95	31	16	198	99	1.9657756566E-005	0.0025781148	0.177	0.492	-0.315
1150	gene18041	LOC4340353	6	+	4431553	4432315	4431553	4431946	4432045	4432315	1150	76	59	169	48	198	99	2.34676015122E-005	0.0029312152	0.392	0.638	-0.246
579	gene3984	LOC9271802	1	-	39688269	39688771	39688269	39688559	39688642	39688771	579	183	193	249	142	182	99	2.81123395738E-005	0.0033517576	0.34	0.488	-0.148
1946	gene11059	LOC4334005	3	-	29977294	29977701	29977294	29977377	29977486	29977701	1946	175	304	164	155	208	99	3.30286724004E-005	0.0037667047	0.215	0.335	-0.12
2067	gene25111	LOC4346453	9	-	2401381	2401651	2401381	2401481	2401563	2401651	2067	56	28	70	6	181	99	5.8370486986E-005	0.0063794078	0.522	0.865	-0.343
603	gene11137	LOC4334083	3	+	30629360	30629967	30629360	30629586	30629860	30629967	603	155	16	125	43	373	99	0.000070877	0.0074364138	0.72	0.436	0.284
222	gene7755	LOC4330968	2	-	33542423	33542860	33542423	33542620	33542734	33542860	222	617	31	744	10	213	99	0.0001120002	0.0112990936	0.902	0.972	-0.07
1817	gene14672	LOC4337352	4	-	34201018	34202426	34201018	34201678	34202298	34202426	1817	85	45	125	22	719	99	0.0001406674	0.0136655754	0.206	0.439	-0.233
2389	gene20913	LOC4342799	7	+	7719529	7720593	7719529	7719591	7720267	7720593	2389	168	44	221	20	775	99	0.0001459134	0.0136689613	0.328	0.585	-0.257
523	gene21172	LOC4343022	7	-	13117944	13123083	13117944	13120060	13120140	13123083	523	57	2	16	9	179	99	0.0001691423	0.015298631	0.94	0.496	0.444
703	gene5563	LOC4328950	2	+	9407476	9411892	9407476	9409466	9411812	9411892	703	288	22	230	2	2445	99	0.0001757734	0.0153684545	0.346	0.823	-0.477
2211	gene21233	LOC4343067	7	-	14521328	14521561	14521328	14521374	14521489	14521561	2211	46	36	44	7	214	99	0.0002070904	0.0164605514	0.372	0.744	-0.372
2653	gene18013	LOC4340327	6	-	4215001	4215670	4215001	4215175	4215250	4215670	2653	922	37	1171	16	174	99	0.0002020521	0.0164605514	0.934	0.977	-0.043
461	gene18817	LOC4340990	6	-	14602502	14604907	14602502	14602887	14603075	14604907	461	14	24	45	15	287	99	0.0001975282	0.0164605514	0.168	0.509	-0.341
3457	gene6646	LOC4329897	2	-	23549173	23550282	23549173	23550082	23550160	23550282	3457	140	298	184	232	177	99	0.000226049	0.0174390124	0.208	0.307	-0.099
1075	gene30996	LOC4351277	12	-	443177	443730	443177	443245	443371	443730	1075	79	13	44	28	225	99	0.0003140905	0.0216805116	0.728	0.409	0.319
3364	gene22148	LOC4343865	7	+	24995877	24996387	24995877	24996045	24996147	24996387	3364	266	191	109	139	201	99	0.0003024663	0.0216805116	0.407	0.279	0.128
528	gene15774	LOC4338323	5	-	13092018	13092231	13092018	13092061	13092182	13092231	528	21	100	21	25	220	99	0.0003041777	0.0216805116	0.086	0.274	-0.188
597	gene9559	LOC4332660	3	-	11480229	11480548	11480229	11480417	11480502	11480548	597	57	122	62	55	184	99	0.0003097671	0.0216805116	0.201	0.378	-0.177
2543	gene17196	LOC4339589	5	+	27861070	27862112	27861070	27861245	27861362	27862112	2543	85	74	147	58	216	99	0.0003510717	0.0236118256	0.345	0.537	-0.192
3398	gene4025	LOC4324336	1	-	39962526	39963579	39962526	39963243	39963348	39963579	3398	215	88	149	114	204	99	0.0004108313	0.0269402599	0.542	0.388	0.154
1957	gene27613	LOC4348532	10	-	13040038	13040665	13040038	13040133	13040243	13040665	1957	590	288	268	79	209	99	0.0004576543	0.0292787105	0.492	0.616	-0.124
1098	gene31731	LOC4351893	12	-	8494839	8496899	8494839	8495191	8495307	8496899	1098	79	0	53	8	215	99	0.0005217472	0.0319198268	1	0.753	0.247
1468	gene31734	LOC4351897	12	-	8672270	8672665	8672270	8672493	8672587	8672665	1468	171	11	103	24	193	99	0.0005515999	0.0319198268	0.889	0.688	0.201
1968	gene23357	LOC4344953	8	+	6729760	6730075	6729760	6729850	6729983	6730075	1968	43	41	56	16	232	99	0.0005597835	0.0319198268	0.309	0.599	-0.29
2733	gene23294	LOC9266434	8	+	5690177	5691206	5690177	5690825	5690950	5691206	2733	565	19	277	27	224	99	0.0005405788	0.0319198268	0.929	0.819	0.11
2988	gene5378	LOC4328790	2	+	7148891	7149898	7148891	7149738	7149846	7149898	2988	90	32	79	69	207	99	0.0005470486	0.0319198268	0.574	0.354	0.22
1947	gene11059	LOC4334005	3	-	29976156	29977377	29976156	29976665	29977294	29977377	1947	124	201	160	150	728	99	0.0006669376	0.0372207937	0.077	0.127	-0.05
1097	gene31731	LOC4351893	12	-	8494839	8496899	8494839	8495191	8496694	8496899	1097	298	16	321	45	1602	99	0.000869906	0.0475367376	0.535	0.306	0.229
2020	gene5906	LOC9271190	2	+	14971402	14973201	14971402	14971430	14971519	14973201	2020	33	31	19	2	188	99	0.0009063765	0.0485188915	0.359	0.833	-0.474
945	gene308	LOC4325456	1	+	2296257	2298268	2296257	2296475	2296557	2298268	945	145	1783	60	422	181	99	0.0009471723	0.0496886589	0.043	0.072	-0.029
2343	gene18303	LOC9271675	6	-	6905875	6907242	6905875	6906880	6907199	6907242	2343	140	3	79	12	418	99	0.0009838476	0.0504162006	0.917	0.609	0.308
2665	gene31839	LOC4351991	12	+	10770959	10772573	10770959	10771270	10772246	10772573	2665	1412	237	819	90	1075	99	0.0009994824	0.0504162006	0.354	0.456	-0.102
1417	gene9352	LOC4332464	3	-	9767400	9768025	9767400	9767846	9767977	9768025	1417	1358	45	982	12	230	99	0.0010441156	0.0507169477	0.929	0.972	-0.043
1487	gene12518	LOC9270520	4	-	12034913	12035715	12034913	12035096	12035629	12035715	1487	153	0	101	7	632	99	0.0010433328	0.0507169477	1	0.693	0.307
2105	gene2011	LOC4324199	1	-	22591431	22591911	22591431	22591674	22591752	22591911	2105	35	44	70	32	177	99	0.0010724937	0.0511481995	0.308	0.55	-0.242
778	gene28701	LOC4349502	10	+	23049128	23050214	23049128	23049278	23050034	23050214	778	130	10	189	44	855	99	0.0012210638	0.0571937569	0.601	0.332	0.269
3111	gene23796	LOC4345333	8	+	15572906	15573605	15572906	15573008	15573506	15573605	3111	97	337	182	396	597	99	0.0012595322	0.0579605784	0.046	0.071	-0.025
3233	gene13432	LOC4336166	4	-	23939380	23940306	23939380	23939490	23940020	23940306	3233	8	1	8	21	629	99	0.0013095089	0.0592214131	0.557	0.057	0.5
604	gene11137	LOC4334083	3	+	30629360	30629967	30629360	30629546	30629860	30629967	604	172	16	150	37	413	99	0.0016531163	0.0734936299	0.72	0.493	0.227
2481	gene5289	LOC4328709	2	+	6311134	6311590	6311134	6311217	6311537	6311590	2481	16	11	29	2	419	99	0.0018883337	0.0825516559	0.256	0.774	-0.518
1896	gene12217	LOC4335067	4	+	4974826	4975367	4974826	4975030	4975158	4975367	1896	117	6	53	13	227	99	0.0019882995	0.0831808365	0.895	0.64	0.255
2215	gene1648	LOC4324537	1	+	17014315	17014541	17014315	17014352	17014439	17014541	2215	353	18	416	5	186	99	0.0019565679	0.0831808365	0.913	0.978	-0.065
2854	gene16210	LOC9270962	5	+	19338579	19340507	19338579	19338684	19340140	19340507	2854	524	80	292	77	1555	99	0.0019978623	0.0831808365	0.294	0.194	0.1
1923	gene79	LOC4326139	1	-	576488	577984	576488	577482	577563	577984	1923	97	114	86	51	180	99	0.0021704364	0.0875854547	0.319	0.481	-0.162
2593	gene5542	LOC4328930	2	-	8977602	8978423	8977602	8977687	8978354	8978423	2593	91	49	140	34	766	99	0.0021596969	0.0875854547	0.194	0.347	-0.153
1791	gene6701	LOC4329945	2	-	23941018	23941549	23941018	23941095	23941185	23941549	1791	4	6	11	0	189	99	0.0025907448	0.0968675142	0.259	1	-0.741
179	gene22831	LOC4344507	8	+	752672	753201	752672	752814	752907	753201	179	31	41	159	93	192	99	0.0026437805	0.0968675142	0.281	0.469	-0.188
2165	gene22638	LOC9266496	7	-	29021258	29023752	29021258	29021777	29022354	29023752	2165	106	36	58	5	676	99	0.0024697351	0.0968675142	0.301	0.629	-0.328
266	gene22155	LOC4343872	7	+	25047706	25050566	25047706	25047785	25048144	25050566	266	99	3	49	10	458	99	0.0025726925	0.0968675142	0.877	0.514	0.363
2696	gene20443	LOC4342398	7	-	2467848	2468225	2467848	2467934	2468189	2468225	2696	1	6	6	0	354	99	0.0026032643	0.0968675142	0.045	1	-0.955
2802	gene26672	LOC4347789	9	+	21858408	21858954	21858408	21858480	21858576	21858954	2802	477	2353	445	2726	195	99	0.0026589634	0.0968675142	0.093	0.077	0.016
722	gene24983	LOC4346349	8	+	28313933	28315153	28313933	28314156	28314255	28315153	722	8	7	22	1	198	99	0.0025760744	0.0968675142	0.364	0.917	-0.553
1324	gene20767	LOC4342674	7	-	5572153	5572466	5572153	5572332	5572407	5572466	1324	88	11	91	1	174	99	0.002732235	0.098173319	0.82	0.981	-0.161
1183	gene70	LOC9272141	1	+	505214	505426	505214	505306	505410	505426	1183	4	54	35	112	203	99	0.0030721846	0.1074445377	0.035	0.132	-0.097
1196	gene31012	LOC4351290	12	-	554645	555958	554645	555360	555471	555958	1196	33	0	37	9	210	99	0.0030572322	0.1074445377	1	0.66	0.34
433	gene20838	LOC4342726	7	-	6315712	6316417	6315712	6316161	6316305	6316417	433	41	69	92	74	243	99	0.0031711512	0.1094464418	0.195	0.336	-0.141
1161	gene30524	LOC9270328	11	+	23858852	23859729	23858852	23859274	23859426	23859729	1161	170	18	149	38	251	99	0.0034367931	0.1099354655	0.788	0.607	0.181
1724	gene32780	LOC4352810	12	-	26344736	26345656	26344736	26344827	26344911	26345656	1724	32	20	25	47	183	99	0.0032948296	0.1099354655	0.464	0.223	0.241
2731	gene23294	LOC9266434	8	+	5690176	5691206	5690176	5690797	5690895	5691206	2731	543	185	268	56	197	99	0.0032574152	0.1099354655	0.596	0.706	-0.11
2859	gene28686	LOC107276615	10	+	22935205	22935806	22935205	22935247	22935354	22935806	2859	69	138	52	195	206	99	0.0033537277	0.1099354655	0.194	0.114	0.08
715	gene20792	LOC4342696	7	+	5810886	5811454	5810886	5811045	5811120	5811454	715	139	8	134	0	174	99	0.0034037942	0.1099354655	0.908	1	-0.092
749	gene31893	LOC4352044	12	+	12226044	12228764	12226044	12226209	12226430	12228764	749	152	11	37	11	320	99	0.0033697768	0.1099354655	0.81	0.51	0.3
1106	gene22044	LOC9267044	7	+	24119163	24123438	24119163	24122857	24123123	24123438	1106	141	0	79	5	365	99	0.0037754029	0.11771835	1	0.811	0.189
1577	gene26978	LOC4348034	10	+	1859558	1864992	1859558	1859634	1864821	1864992	1577	4293	10	2792	0	5286	99	0.0038147388	0.11771835	0.889	1	-0.111
2852	gene16210	LOC9270962	5	+	19337389	19338684	19337389	19337467	19338579	19338684	2852	486	35	323	46	1211	99	0.0037603674	0.11771835	0.532	0.365	0.167
2801	gene18071	LOC4340378	6	+	4686961	4687963	4686961	4687339	4687415	4687963	2801	62	77	97	61	175	99	0.0039022966	0.1190200474	0.313	0.474	-0.161
917	gene10284	LOC9270555	3	+	21179883	21180512	21179883	21180307	21180417	21180512	917	390	391	165	110	209	99	0.0040229002	0.1212881287	0.321	0.415	-0.094
1971	gene30328	LOC107277746	11	-	21588083	21589277	21588083	21588531	21589128	21589277	1971	64	3	64	16	696	99	0.0041875166	0.1248165473	0.752	0.363	0.389
902	gene9170	LOC4332285	3	-	8174327	8174902	8174327	8174530	8174617	8174902	902	13	160	14	51	186	99	0.004247617	0.1251853876	0.041	0.127	-0.086
2983	gene18045	LOC9270896	6	-	4467096	4470977	4467096	4470529	4470634	4470977	2983	548	14	194	15	204	99	0.0044977112	0.1296428197	0.95	0.863	0.087
3234	gene13432	LOC4336166	4	-	23940020	23940306	23940020	23940087	23940174	23940306	3234	7	2	4	16	186	99	0.0044847896	0.1296428197	0.651	0.117	0.534
1742	gene18690	LOC4340891	6	-	12444558	12446370	12444558	12445033	12446307	12446370	1742	1	6	14	4	1373	99	0.004592784	0.1309442668	0.012	0.202	-0.19
3424	gene848	LOC107281996	1	-	6761153	6761908	6761153	6761476	6761603	6761908	3424	388	105	92	10	226	99	0.0046454635	0.1310220523	0.618	0.801	-0.183
2844	gene10013	LOC4333060	3	+	16283039	16284942	16283039	16284706	16284775	16284942	2844	680	388	126	43	168	99	0.0049498711	0.1381224681	0.508	0.633	-0.125
3125	gene8315	LOC4331473	3	+	1508095	1508890	1508095	1508432	1508597	1508890	3125	111	22	26	16	264	99	0.0051892629	0.1432782786	0.654	0.379	0.275
269	gene3854	LOC4324905	1	-	38661256	38663684	38661256	38661323	38663343	38663684	269	2172	1	1373	7	2119	99	0.0053726119	0.1454274262	0.99	0.902	0.088
716	gene14666	LOC4337345	4	-	34154249	34154529	34154249	34154373	34154476	34154529	716	3	7	19	4	202	99	0.0053779872	0.1454274262	0.174	0.7	-0.526
2418	gene12752	LOC9267440	4	-	16870522	16871610	16870522	16871401	16871508	16871610	2418	113	28	71	39	206	99	0.0060280616	0.1613429139	0.66	0.467	0.193
1912	gene29181	LOC9269643	11	+	3430746	3430969	3430746	3430809	3430918	3430969	1912	24	10	29	40	208	99	0.0065141183	0.169237859	0.533	0.257	0.276
2431	gene16462	LOC4338948	5	-	21931086	21931549	21931086	21931272	21931335	21931549	2431	17	55	1	30	162	99	0.006468465	0.169237859	0.159	0.02	0.139
3206	gene3776	LOC4325088	1	-	38082372	38083561	38082372	38082691	38083402	38083561	3206	1136	73	677	23	810	99	0.0065165931	0.169237859	0.655	0.782	-0.127
317	gene21196	LOC4343039	7	-	13436741	13438050	13436741	13437864	13437953	13438050	317	138	22	139	7	188	99	0.0067689877	0.1740691637	0.768	0.913	-0.145
1193	gene15852	LOC107280871	5	-	14493707	14494142	14493707	14493820	14493896	14494142	1193	2	5	19	3	175	99	0.0070262987	0.1789318588	0.185	0.782	-0.597
2283	gene28548	LOC107279219	10	+	21909305	21910048	21909305	21909535	21909821	21910048	2283	203	0	97	4	385	99	0.0071516607	0.1803731352	1	0.862	0.138
2022	gene5906	LOC9271190	2	+	14970988	14973201	14970988	14972143	14973028	14973201	2022	74	10	45	0	984	99	0.0072492928	0.1810942381	0.427	1	-0.573
1775	gene19865	LOC4341923	6	-	28969540	28971626	28969540	28969926	28970016	28971626	1775	89	77	172	86	189	99	0.007391081	0.1828943905	0.377	0.512	-0.135
3301	gene22639	LOC4344322	7	+	29025376	29025827	29025376	29025486	29025710	29025827	3301	107	42	33	3	323	99	0.0078251196	0.1918251284	0.438	0.771	-0.333
3446	gene6177	LOC4329485	2	+	18840129	18842189	18840129	18841982	18842069	18842189	3446	18	5	10	15	186	99	0.0079223575	0.1924105912	0.657	0.262	0.395
2360	gene28665	LOC4349471	10	+	22755380	22755655	22755380	22755495	22755561	22755655	2360	78	605	129	667	165	99	0.0080892323	0.1937312235	0.072	0.104	-0.032
767	gene5459	LOC4328862	2	+	8210793	8211154	8210793	8210858	8211052	8211154	767	13	3	5	10	293	99	0.0081244509	0.1937312235	0.594	0.145	0.449
3408	gene32112	LOC9268519	12	-	17833550	17835040	17833550	17833601	17834448	17835040	3408	91	28	70	7	946	99	0.0082246924	0.1943546689	0.254	0.511	-0.257
280	gene8033	LOC4331211	2	-	35452216	35453505	35452216	35452807	35453441	35453505	280	513	53	394	68	733	99	0.0084734803	0.1979805775	0.567	0.439	0.128
2978	gene21061	LOC9271708	7	+	10440993	10442296	10440993	10441409	10442105	10442296	2978	186	11	90	0	795	99	0.0085290908	0.1979805775	0.678	1	-0.322
1385	gene31626	LOC107279579	12	-	6462209	6462532	6462209	6462299	6462485	6462532	1385	4	14	13	7	285	99	0.0088628331	0.2039229054	0.09	0.392	-0.302
1152	gene18041	LOC4340353	6	+	4431553	4431946	4431553	4431749	4431851	4431946	1152	121	23	237	19	201	99	0.0092711498	0.2095270697	0.722	0.86	-0.138
1747	gene10194	LOC4333229	3	+	19179414	19182121	19179414	19179540	19179936	19182121	1747	95	0	115	7	495	99	0.0093460416	0.2095270697	1	0.767	0.233
3295	gene29646	LOC9267052	11	-	9080463	9080693	9080463	9080568	9080655	9080693	3295	23	31	50	26	186	99	0.0092165252	0.2095270697	0.283	0.506	-0.223
2119	gene7811	LOC9266501	2	+	33966083	33966674	33966083	33966339	33966515	33966674	2119	74	18	34	1	275	99	0.0102010048	0.2241811809	0.597	0.924	-0.327
448	gene2378	LOC107277958	1	-	26116423	26117702	26116423	26116467	26117607	26117702	448	609	0	339	4	1239	99	0.0101272295	0.2241811809	1	0.871	0.129
829	gene10107	LOC4333145	3	+	17673616	17675426	17673616	17675159	17675293	17675426	829	341	25	220	33	233	99	0.0102560967	0.2241811809	0.853	0.739	0.114
1508	gene31081	LOC4351344	12	-	926838	927324	926838	927142	927226	927324	1508	1790	60	907	15	183	99	0.0104858682	0.2273093578	0.942	0.97	-0.028
797	gene19504	LOC9269820	6	+	25583020	25584672	25583020	25583554	25584590	25584672	797	22	4	45	0	1135	99	0.0112972119	0.242890055	0.324	1	-0.676
2072	gene25111	LOC4346453	9	-	2400507	2401651	2400507	2400579	2401563	2401651	2072	230	27	293	15	1083	99	0.0116655545	0.2464171348	0.438	0.641	-0.203
2363	gene31093	LOC4351354	12	+	975278	976015	975278	975421	975502	976015	2363	20	3	59	0	180	99	0.0118264336	0.2464171348	0.786	1	-0.214
3073	gene19907	LOC4341954	6	-	29385627	29387832	29385627	29387107	29387225	29387832	3073	10	33	20	20	217	99	0.0119309859	0.2464171348	0.121	0.313	-0.192
3163	gene20866	LOC107281682	7	+	6856431	6857344	6856431	6856697	6856808	6857344	3163	72	0	166	11	210	99	0.0116119419	0.2464171348	1	0.877	0.123
72	gene9044	LOC9269238	3	-	7088512	7091315	7088512	7090789	7091223	7091315	72	30	12	38	3	533	99	0.0118810457	0.2464171348	0.317	0.702	-0.385
199	gene11941	LOC4334861	3	-	36288396	36288825	36288396	36288470	36288631	36288825	199	74	28	43	36	260	99	0.0122063458	0.2501347263	0.502	0.313	0.189
283	gene1060	LOC9266121	1	-	8632923	8633375	8632923	8633057	8633257	8633375	283	21	7	32	1	299	99	0.0123257767	0.2506241256	0.498	0.914	-0.416
659	gene8440	LOC4331596	3	+	2461001	2462040	2461001	2461083	2461928	2462040	659	152	32	118	10	944	99	0.0129497949	0.2612870159	0.333	0.553	-0.22
3464	gene10204	LOC4333236	3	+	19529394	19530252	19529394	19529471	19530017	19530252	3464	664	54	307	43	645	99	0.0131887068	0.2640761671	0.654	0.523	0.131
3268	gene30528	LOC4350917	11	+	23902243	23905582	23902243	23902460	23902572	23905582	3268	283	9	160	0	211	99	0.0133863768	0.2660035324	0.937	1	-0.063
2520	gene25436	LOC9267126	9	+	9522881	9523709	9522881	9523349	9523448	9523709	2520	0	2	9	0	198	99	0.0135825964	0.2678733118	0	1	-1
2196	gene30133	LOC9266976	11	-	19125550	19125910	19125550	19125641	19125794	19125910	2196	23	2	10	7	252	99	0.013701283	0.268197503	0.819	0.359	0.46
390	gene20546	LOC4342477	7	-	3468036	3469142	3468036	3468096	3468534	3469142	390	35	15	13	18	537	99	0.013857634	0.2692486961	0.301	0.118	0.183
2971	gene16369	LOC107280864	5	+	20992962	20993268	20992962	20993018	20993092	20993268	2971	0	7	3	1	173	99	0.0144670653	0.2790228839	0	0.632	-0.632
818	gene28504	LOC4349313	10	+	21582590	21582805	21582590	21582614	21582718	21582805	818	47	32	62	18	203	99	0.0149785341	0.2857457415	0.417	0.627	-0.21
864	gene701	LOC9272131	1	+	5418193	5420039	5418193	5419298	5419864	5420039	864	71	1	32	5	665	99	0.0150335159	0.2857457415	0.914	0.488	0.426
210	gene7002	LOC4330239	2	-	26990028	26991048	26990028	26990572	26991002	26991048	210	90	5	100	0	529	99	0.0152482172	0.2877415373	0.771	1	-0.229
54	gene19143	LOC9271874	6	-	20821739	20824103	20821739	20822984	20823310	20824103	54	77	11	56	1	425	99	0.0153620514	0.2878190052	0.62	0.929	-0.309
1554	gene23489	LOC4345061	8	+	8968643	8969670	8968643	8969258	8969604	8969670	1554	336	19	215	26	445	99	0.0155422918	0.2891307182	0.797	0.648	0.149
1096	gene4856	LOC4328313	2	+	2801420	2803774	2801420	2803165	2803352	2803774	1096	279	26	378	63	286	99	0.0156840036	0.289712264	0.788	0.675	0.113
1004	gene14401	LOC4337093	4	-	32036852	32037212	32036852	32036927	32037002	32037212	1004	2	40	13	49	174	99	0.0163555882	0.2949415561	0.028	0.131	-0.103
1079	gene7148	LOC9269787	2	+	28415376	28415922	28415376	28415505	28415581	28415922	1079	95	25	60	5	175	99	0.0166572303	0.2949415561	0.683	0.872	-0.189
2225	gene25720	LOC9268766	9	-	13570087	13570601	13570087	13570190	13570341	13570601	2225	485	152	386	166	250	99	0.0161981704	0.2949415561	0.558	0.479	0.079
268	gene3854	LOC4324905	1	-	38661256	38663682	38661256	38661493	38662169	38663682	268	613	14	418	2	775	99	0.0164172389	0.2949415561	0.848	0.964	-0.116
3260	gene30487	LOC4350879	11	+	23333800	23334687	23333800	23334468	23334537	23334687	3260	570	83	200	15	168	99	0.0165986157	0.2949415561	0.802	0.887	-0.085
465	gene32698	LOC9272154	12	-	25664021	25665080	25664021	25664409	25665029	25665080	465	193	17	197	36	719	99	0.0167542096	0.2949415561	0.61	0.43	0.18
795	gene6579	LOC4329838	2	+	22937397	22939347	22937397	22938622	22939274	22939347	795	14	7	36	3	751	99	0.0167022115	0.2949415561	0.209	0.613	-0.404
1337	gene27188	LOC107278981	10	-	5025006	5025412	5025006	5025055	5025212	5025412	1337	181	547	26	41	256	99	0.0169911954	0.2971193698	0.113	0.197	-0.084
3521	gene16665	LOC9270641	5	+	23695524	23695735	23695524	23695582	23695658	23695735	3521	3	4	8	0	175	99	0.0174087399	0.3004152936	0.298	1	-0.702
456	gene5292	LOC9267344	2	+	6347107	6347466	6347107	6347192	6347311	6347466	456	63	9	78	2	218	99	0.0173572164	0.3004152936	0.761	0.947	-0.186
1014	gene4167	LOC4326785	1	+	40999650	41004236	40999650	41002857	41003268	41004236	1014	137	5	139	0	510	99	0.0180730884	0.3019472032	0.842	1	-0.158
2147	gene3265	LOC4327625	1	+	33791015	33792675	33791015	33792417	33792567	33792675	2147	160	50	170	29	249	99	0.0180406559	0.3019472032	0.56	0.7	-0.14
2150	gene8244	LOC4331407	3	+	953163	957741	953163	957485	957580	957741	2150	113	9	98	1	194	99	0.0176569147	0.3019472032	0.865	0.98	-0.115
2212	gene21233	LOC4343067	7	-	14522209	14522453	14522209	14522296	14522386	14522453	2212	244	12	147	18	189	99	0.0179988627	0.3019472032	0.914	0.811	0.103
3047	gene9537	LOC4332643	3	-	11216807	11217049	11216807	11216938	11217007	11217049	3047	4	0	0	3	168	99	0.0179766988	0.3019472032	1	0	1
1627	gene31844	LOC4351993	12	+	10822538	10823586	10822538	10823043	10823344	10823586	1627	703	70	521	31	400	99	0.0186530936	0.3034633677	0.713	0.806	-0.093
1782	gene15621	LOC4338198	5	-	8691774	8692993	8691774	8692712	8692792	8692993	1782	23	52	39	40	179	99	0.0185272403	0.3034633677	0.197	0.35	-0.153
1937	gene32328	LOC4352417	12	-	21292947	21295398	21292947	21293274	21295302	21295398	1937	666	17	663	34	2127	99	0.0183928999	0.3034633677	0.646	0.476	0.17
2948	gene30574	LOC4350949	11	+	24230528	24231407	24230528	24231096	24231197	24231407	2948	64	23	45	5	200	99	0.0185589883	0.3034633677	0.579	0.817	-0.238
3154	gene15272	LOC4337902	5	-	3720771	3723773	3720771	3723229	3723580	3723773	3154	93	11	90	26	450	99	0.0187423048	0.3034633677	0.65	0.432	0.218
2987	gene18045	LOC9270896	6	-	4467096	4470529	4467096	4470287	4470369	4470529	2987	36	1	28	7	181	99	0.0192741979	0.3088008103	0.952	0.686	0.266
567	gene11848	LOC9266028	3	+	35626667	35628547	35626667	35626783	35628398	35628547	567	244	16	158	23	1714	99	0.0193074086	0.3088008103	0.468	0.284	0.184
1002	gene1715	LOC4324034	1	-	18026565	18029234	18026565	18026868	18027022	18029234	1002	3	4	0	12	253	99	0.0197540056	0.3102680044	0.227	0	0.227
1356	gene30229	LOC9270219	11	+	20398198	20399627	20398198	20398948	20399485	20399627	1356	227	18	183	30	636	99	0.0197106461	0.3102680044	0.663	0.487	0.176
3546	gene7698	LOC9266356	2	+	33067594	33069474	33067594	33067911	33068801	33069474	3546	348	57	245	22	989	99	0.0197354866	0.3102680044	0.379	0.527	-0.148
1730	gene302	LOC4325486	1	-	2270110	2270754	2270110	2270206	2270681	2270754	1730	207	200	155	103	574	99	0.0201663405	0.3111547716	0.151	0.206	-0.055
1938	gene32328	LOC4352417	12	-	21292947	21295398	21292947	21293993	21295302	21295398	1938	497	3	500	12	1408	99	0.0200442401	0.3111547716	0.921	0.746	0.175
2711	gene12322	LOC4335166	4	-	7137679	7138683	7137679	7138037	7138423	7138683	2711	292	13	444	41	485	99	0.0200784407	0.3111547716	0.821	0.689	0.132
2774	gene29925	LOC9269434	11	+	15514805	15515531	15514805	15514887	15514971	15515531	2774	13	0	7	4	183	99	0.0204160029	0.3114885544	1	0.486	0.514
2806	gene4157	LOC4326825	1	-	40939587	40940188	40939587	40939987	40940072	40940188	2806	129	11	84	1	184	99	0.0205442318	0.3114885544	0.863	0.978	-0.115
423	gene23814	LOC4345351	8	-	15983452	15984606	15983452	15983553	15983664	15984606	423	9	9	21	4	210	99	0.0205246164	0.3114885544	0.32	0.712	-0.392
1902	gene12843	LOC9268951	4	+	18541214	18542235	18541214	18541857	18542024	18542235	1902	47	1	46	8	266	99	0.020695332	0.3119761836	0.946	0.682	0.264
1294	gene17873	LOC4340210	6	+	3102885	3104966	3102885	3103240	3104829	3104966	1294	43	10	58	3	1688	99	0.0208767738	0.3129130146	0.201	0.531	-0.33
702	gene5563	LOC4328950	2	+	9407476	9412265	9407476	9411892	9412214	9412265	702	65	24	84	13	421	99	0.0215256097	0.3208049671	0.389	0.603	-0.214
61	gene20906	LOC4342787	7	+	7549218	7550860	7549218	7549635	7549728	7550860	61	124	1	221	12	192	99	0.0229158596	0.3395949142	0.985	0.905	0.08
443	gene17212	LOC9268712	5	-	27957812	27958759	27957812	27958284	27958618	27958759	443	62	0	47	4	433	99	0.0239703053	0.3532253416	1	0.729	0.271
1375	gene9368	LOC107280493	3	-	9897335	9898053	9897335	9897447	9897590	9898053	1375	7	3	18	0	242	99	0.0249837219	0.360067597	0.488	1	-0.512
1698	gene16498	LOC4338985	5	+	22406821	22409892	22406821	22407799	22408594	22409892	1698	35	17	30	4	894	99	0.0249272848	0.360067597	0.186	0.454	-0.268
1733	gene838	LOC4326698	1	-	6693999	6694991	6693999	6694293	6694383	6694991	1733	0	4	12	7	189	99	0.0246644277	0.360067597	0	0.473	-0.473
424	gene18052	LOC107275256	6	+	4538809	4540341	4538809	4539075	4539162	4540341	424	692	47	469	17	186	99	0.0249341634	0.360067597	0.887	0.936	-0.049
2709	gene12322	LOC4335166	4	-	7137679	7138683	7137679	7137989	7138423	7138683	2709	323	21	527	16	533	99	0.0252038941	0.3612558157	0.741	0.86	-0.119
576	gene9099	LOC4332221	3	-	7575627	7576687	7575627	7575972	7576469	7576687	576	18	25	26	13	596	99	0.0254533837	0.3628490511	0.107	0.249	-0.142
2210	gene21233	LOC4343067	7	-	14520877	14521561	14520877	14520972	14521328	14521561	2210	46	75	56	50	455	99	0.0258032143	0.3648454153	0.118	0.196	-0.078
657	gene32520	LOC4352588	12	-	23560201	23560563	23560201	23560245	23560342	23560563	657	167	17	374	17	196	99	0.0258716154	0.3648454153	0.832	0.917	-0.085
3491	gene26085	LOC4347281	9	+	17393992	17395607	17393992	17394016	17394758	17395607	3491	138	33	102	11	841	99	0.0267991533	0.3759047007	0.33	0.522	-0.192
270	gene26420	LOC4347557	9	+	19986556	19987103	19986556	19986774	19987038	19987103	270	12	9	12	1	363	99	0.0278766632	0.382270982	0.267	0.766	-0.499
2712	gene12322	LOC4335166	4	-	7137679	7138683	7137679	7138243	7138423	7138683	2712	112	0	201	7	279	99	0.0278362799	0.382270982	1	0.911	0.089
3092	gene1613	LOC107279876	1	+	16204183	16204472	16204183	16204314	16204404	16204472	3092	21	18	26	7	189	99	0.0278646791	0.382270982	0.379	0.661	-0.282
634	gene1606	LOC9266898	1	+	16048105	16048472	16048105	16048340	16048425	16048472	634	202	6	257	1	184	99	0.0279817112	0.382270982	0.948	0.993	-0.045
791	gene6579	LOC4329838	2	+	22939451	22940515	22939451	22939528	22939655	22940515	791	20	3	40	0	226	99	0.0275782207	0.382270982	0.745	1	-0.255
1057	gene15163	LOC4337807	5	-	2751887	2752991	2751887	2751985	2752133	2752991	1057	44	9	25	15	247	99	0.0282326666	0.3837009555	0.662	0.4	0.262
1607	gene4920	LOC107277885	2	+	3259875	3265585	3259875	3260023	3261003	3265585	1607	10	0	1	2	1079	99	0.0285380659	0.3840973934	1	0.044	0.956
3281	gene11543	LOC4334494	3	+	33625926	33626509	33625926	33626037	33626167	33626509	3281	570	22	674	46	229	99	0.0285547052	0.3840973934	0.918	0.864	0.054
2050	gene26884	LOC4347962	10	-	655618	656676	655618	656423	656513	656676	2050	875	4104	109	648	189	99	0.0287680986	0.3849934828	0.1	0.081	0.019
772	gene5459	LOC4328862	2	+	8209931	8210858	8209931	8210368	8210793	8210858	772	20	0	14	4	524	99	0.0291205858	0.3877324703	1	0.398	0.602
1799	gene11954	LOC4334878	3	+	36382138	36382779	36382138	36382528	36382603	36382779	1799	209	445	116	332	174	99	0.0299912004	0.3940581215	0.211	0.166	0.045
2524	gene15540	LOC4338126	5	-	7402765	7403398	7402765	7402911	7403004	7403398	2524	34	10	43	3	192	99	0.0299710993	0.3940581215	0.637	0.881	-0.244
2903	gene24990	LOC4346356	8	-	28360097	28360961	28360097	28360626	28360767	28360961	2903	253	3	220	10	240	99	0.0300463684	0.3940581215	0.972	0.901	0.071
52	gene19143	LOC9271874	6	-	20821739	20824103	20821739	20823752	20823962	20824103	52	310	10	96	9	309	99	0.0305220404	0.3945961874	0.909	0.774	0.135
633	gene16231	LOC9270806	5	+	19496747	19497588	19496747	19496937	19497022	19497588	633	248	0	218	5	184	99	0.0302972054	0.3945961874	1	0.959	0.041
874	gene3710	LOC4325049	1	-	37586612	37586865	37586612	37586722	37586812	37586865	874	54	499	60	359	189	99	0.0305387061	0.3945961874	0.054	0.08	-0.026
278	gene8033	LOC4331211	2	-	35455214	35456752	35455214	35455277	35456701	35456752	278	824	29	495	31	1523	99	0.0308647846	0.3947420451	0.649	0.509	0.14
487	gene14929	LOC4337588	5	+	561111	561330	561111	561167	561256	561330	487	191	0	679	14	188	99	0.0310014721	0.3947420451	1	0.962	0.038
684	gene1224	LOC9269543	1	-	10346239	10348614	10346239	10347488	10348454	10348614	684	48	31	65	20	1065	99	0.0308139923	0.3947420451	0.126	0.232	-0.106
1850	gene19538	LOC4341616	6	-	25958815	25959785	25958815	25958964	25959554	25959785	1850	22	1	34	11	689	99	0.0322114285	0.4023360811	0.76	0.308	0.452
2630	gene27165	LOC4348179	10	+	4672565	4674733	4672565	4672696	4673035	4674733	2630	50	30	58	16	438	99	0.0320707087	0.4023360811	0.274	0.45	-0.176
3467	gene9164	LOC4332277	3	-	8097263	8098009	8097263	8097769	8097918	8098009	3467	57	5	37	11	248	99	0.0320602565	0.4023360811	0.82	0.573	0.247
629	gene21001	LOC4342870	7	-	9073113	9077893	9073113	9074576	9074937	9077893	629	3	3	17	1	460	99	0.0318610358	0.4023360811	0.177	0.785	-0.608
2268	gene9113	LOC4332231	3	+	7675078	7675887	7675078	7675364	7675602	7675887	2268	33	74	80	104	337	99	0.0327084889	0.4066083712	0.116	0.184	-0.068
1875	gene1176	LOC4324273	1	-	9794311	9795027	9794311	9794418	9794846	9795027	1875	46	0	54	5	527	99	0.0330224634	0.4066569087	1	0.67	0.33
823	gene11619	LOC9272278	3	+	34216125	34216423	34216125	34216211	34216296	34216423	823	14	4	3	6	184	99	0.0330027398	0.4066569087	0.653	0.212	0.441
1801	gene30828	LOC4351133	11	+	27691044	27691999	27691044	27691523	27691632	27691999	1801	97	0	27	2	208	99	0.0338368529	0.4134715704	1	0.865	0.135
3277	gene10160	LOC4333188	3	+	18364493	18365526	18364493	18364604	18364963	18365526	3277	5	10	27	14	458	99	0.0338911123	0.4134715704	0.098	0.294	-0.196
3563	gene3989	LOC4324315	1	+	39736397	39736790	39736397	39736492	39736615	39736790	3563	70	0	113	6	222	99	0.0342976416	0.4164940455	1	0.894	0.106
1101	gene22044	LOC9267044	7	+	24119163	24123438	24119163	24120051	24120483	24123438	1101	124	3	54	6	531	99	0.0345789836	0.4179754558	0.885	0.627	0.258
109	gene23676	LOC4345229	8	+	12832587	12836571	12832587	12832695	12833492	12836571	109	94	10	61	1	896	99	0.0354016497	0.4259565462	0.509	0.871	-0.362
1013	gene4167	LOC4326785	1	+	40999650	41004236	40999650	41000889	41002191	41004236	1013	303	41	165	11	1401	99	0.0362279323	0.4333667489	0.343	0.515	-0.172
921	gene10284	LOC9270555	3	+	21182085	21183130	21182085	21182135	21182467	21183130	921	37	39	40	20	431	99	0.0363479545	0.4333667489	0.179	0.315	-0.136
344	gene27035	LOC4348085	10	+	2554940	2556402	2554940	2555126	2555217	2556402	344	78	14	49	20	190	99	0.0371336587	0.4407311617	0.744	0.561	0.183
352	gene27580	LOC4348508	10	-	12348583	12349560	12348583	12348663	12349195	12349560	352	108	17	78	4	631	99	0.0374124517	0.4420399133	0.499	0.754	-0.255
1035	gene6179	LOC4329487	2	+	18860261	18861042	18860261	18860638	18860956	18861042	1035	103	9	73	1	417	99	0.0384273697	0.4480001158	0.731	0.945	-0.214
1990	gene15718	LOC9271043	5	-	11257101	11258193	11257101	11257451	11258011	11258193	1990	24	17	26	6	659	99	0.0385163629	0.4480001158	0.175	0.394	-0.219
3219	gene3142	LOC4327151	1	+	32736218	32738284	32736218	32736277	32738168	32738284	3219	56	5	29	9	1990	99	0.0384065676	0.4480001158	0.358	0.138	0.22
779	gene28701	LOC4349502	10	+	23049128	23050214	23049128	23049288	23050034	23050214	779	127	22	177	54	845	99	0.0386000862	0.4480001158	0.403	0.277	0.126
1631	gene27485	LOC4348438	10	-	10993379	10994727	10993379	10993511	10994431	10994727	1631	20	0	10	3	1019	99	0.0394787684	0.4521956742	1	0.245	0.755
2459	gene10515	LOC4333509	3	-	24047935	24050158	24047935	24049961	24050045	24050158	2459	3	8	3	0	183	99	0.0391424633	0.4521956742	0.169	1	-0.831
640	gene8868	LOC4332005	3	+	5637700	5638563	5637700	5637797	5638320	5638563	640	8	0	3	3	622	99	0.0394614198	0.4521956742	1	0.137	0.863
1019	gene30822	LOC4351127	11	-	27649519	27651115	27649519	27649896	27651031	27651115	1019	38	1	149	22	1234	99	0.0415844984	0.4534028072	0.753	0.352	0.401
1872	gene11386	LOC4334332	3	+	32535284	32535600	32535284	32535468	32535541	32535600	1872	60	15	73	37	172	99	0.0420041487	0.4534028072	0.697	0.532	0.165
2188	gene12509	LOC9267104	4	+	11797347	11797904	11797347	11797585	11797722	11797904	2188	16	4	36	1	236	99	0.0417858942	0.4534028072	0.627	0.938	-0.311
2224	gene25720	LOC9268766	9	-	13570087	13570601	13570087	13570250	13570341	13570601	2224	244	21	196	31	190	99	0.0407343931	0.4534028072	0.858	0.767	0.091
2226	gene25720	LOC9268766	9	-	13576869	13577701	13576869	13577434	13577504	13577701	2226	970	24	516	5	169	99	0.040613457	0.4534028072	0.959	0.984	-0.025
2567	gene15516	LOC4338106	5	+	7064042	7064866	7064042	7064093	7064196	7064866	2567	72	0	73	4	202	99	0.0410720629	0.4534028072	1	0.899	0.101
2679	gene5241	LOC9266462	2	+	5845302	5848654	5845302	5848213	5848491	5848654	2679	22	0	34	6	377	99	0.0408074293	0.4534028072	1	0.598	0.402
2723	gene3636	LOC4324832	1	+	36949592	36953043	36949592	36950145	36951333	36953043	2723	344	1	442	8	1287	99	0.0407801114	0.4534028072	0.964	0.81	0.154
2855	gene16210	LOC9270962	5	+	19337389	19340507	19337389	19338183	19338616	19340507	2855	312	1	219	5	532	99	0.0419644502	0.4534028072	0.983	0.891	0.092
2882	gene13470	LOC107277960	4	+	24168447	24169270	24168447	24168665	24168751	24169270	2882	24	6	30	1	185	99	0.0414379257	0.4534028072	0.682	0.941	-0.259
3326	gene4014	LOC107277461	1	-	39879783	39881614	39879783	39881373	39881462	39881614	3326	66	35	101	90	188	99	0.0405457138	0.4534028072	0.498	0.371	0.127
3476	gene16433	LOC9270782	5	+	21614419	21616131	21614419	21614499	21614639	21616131	3476	784	196	293	52	239	99	0.0406535047	0.4534028072	0.624	0.7	-0.076
697	gene22177	LOC4343888	7	-	25271968	25272360	25271968	25272140	25272218	25272360	697	11	0	2	2	177	99	0.0406937788	0.4534028072	1	0.359	0.641
975	gene30889	LOC9271727	11	-	28519005	28520376	28519005	28519919	28520012	28520376	975	44	8	20	11	192	99	0.0417164897	0.4534028072	0.739	0.484	0.255
1065	gene4412	LOC4324017	1	+	42725031	42725394	42725031	42725220	42725308	42725394	1065	65	1	82	8	187	99	0.0424518682	0.4563575833	0.972	0.844	0.128
1955	gene27613	LOC4348532	10	-	13037419	13038464	13037419	13037582	13038414	13038464	1955	200	20	143	27	931	99	0.0437297174	0.4569842575	0.515	0.36	0.155
2436	gene21349	LOC9267576	7	+	16427890	16428475	16427890	16428007	16428390	16428475	2436	50	2	57	10	482	99	0.043431187	0.4569842575	0.837	0.539	0.298
2909	gene13439	LOC9268866	4	-	23983772	23986427	23983772	23984814	23986275	23986427	2909	71	5	55	0	1560	99	0.0428641951	0.4569842575	0.474	1	-0.526
3551	gene12354	LOC4335187	4	-	7893478	7896378	7893478	7896265	7896336	7896378	3551	104	10	88	2	170	99	0.0428843565	0.4569842575	0.858	0.962	-0.104
380	gene1019	LOC4327224	1	-	8260665	8261538	8260665	8260716	8260783	8261538	380	66	38	22	26	166	99	0.043537519	0.4569842575	0.509	0.335	0.174
693	gene25107	LOC4346450	9	-	2359605	2360621	2359605	2360478	2360570	2360621	693	276	35	223	15	191	99	0.0437120944	0.4569842575	0.803	0.885	-0.082
918	gene10284	LOC9270555	3	+	21182085	21183130	21182085	21182135	21182980	21183130	918	79	4	79	0	944	99	0.0434136835	0.4569842575	0.674	1	-0.326
243	gene10809	LOC4333775	3	-	27584052	27584530	27584052	27584174	27584261	27584530	243	38	3	63	17	186	99	0.0439653474	0.4576234377	0.871	0.664	0.207
1553	gene23489	LOC4345061	8	+	8968643	8969670	8968643	8969450	8969604	8969670	1553	203	2	128	6	253	99	0.04457742	0.4621603659	0.975	0.893	0.082
384	gene8639	LOC4331786	3	-	3939235	3940825	3939235	3940084	3940198	3940825	384	134	14	134	5	213	99	0.0448853951	0.463521226	0.816	0.926	-0.11
2496	gene12147	LOC9271234	4	+	3540484	3540893	3540484	3540549	3540835	3540893	2496	12	3	6	8	385	99	0.0457239071	0.4684914392	0.507	0.162	0.345
593	gene14707	LOC4337385	4	-	34459318	34461664	34459318	34460906	34461086	34461664	593	83	0	90	4	279	99	0.045712557	0.4684914392	1	0.889	0.111
289	gene14758	LOC4337435	4	-	34818974	34819586	34818974	34819330	34819416	34819586	289	59	23	45	7	185	99	0.0461234404	0.4707462419	0.579	0.775	-0.196
2657	gene20165	LOC4342178	7	+	180658	182390	180658	180907	181819	182390	2657	457	14	444	5	1011	99	0.0464460362	0.4716117481	0.762	0.897	-0.135
2674	gene18585	LOC9269758	6	+	11022614	11027972	11022614	11026054	11026195	11027972	2674	79	0	116	5	240	99	0.0465678394	0.4716117481	1	0.905	0.095
3297	gene15683	LOC9270324	5	-	10721534	10722129	10721534	10721888	10721972	10722129	3297	30	6	18	0	183	99	0.047081506	0.4749799629	0.73	1	-0.27
104	gene6202	LOC4329507	2	-	19096149	19096410	19096149	19096239	19096334	19096410	104	137	6	73	0	194	99	0.0492575831	0.4750097081	0.921	1	-0.079
120	gene12182	LOC9270447	4	+	4349411	4350849	4349411	4349492	4349701	4350849	120	13	0	7	3	308	99	0.0477907465	0.4750097081	1	0.429	0.571
1350	gene10790	LOC4333758	3	+	27398589	27399102	27398589	27398776	27398977	27399102	1350	38	13	50	6	300	99	0.0488108785	0.4750097081	0.491	0.733	-0.242
1535	gene26050	LOC4347243	9	-	17030150	17030445	17030150	17030221	17030308	17030445	1535	1	3	4	0	186	99	0.048942828	0.4750097081	0.151	1	-0.849
1684	gene5640	LOC4329020	2	+	10377032	10377519	10377032	10377156	10377357	10377519	1684	127	7	144	19	300	99	0.0490698465	0.4750097081	0.857	0.714	0.143
187	gene5864	LOC9267148	2	+	13869790	13870207	13869790	13869964	13870061	13870207	187	34	10	30	2	196	99	0.0489807553	0.4750097081	0.632	0.883	-0.251
2495	gene12480	LOC9269924	4	+	11255664	11256432	11255664	11256136	11256253	11256432	2495	126	1	67	4	216	99	0.0492434945	0.4750097081	0.983	0.885	0.098
2666	gene4659	LOC4328133	2	-	1194628	1195251	1194628	1194741	1194902	1195251	2666	477	149	216	92	260	99	0.0487129815	0.4750097081	0.549	0.472	0.077
2972	gene15983	LOC4338504	5	-	16622197	16622928	16622197	16622779	16622864	16622928	2972	193	5	152	0	184	99	0.0483037505	0.4750097081	0.954	1	-0.046
3477	gene16433	LOC9270782	5	+	21614419	21616131	21614419	21615475	21615626	21616131	3477	278	70	146	22	250	99	0.0474523165	0.4750097081	0.611	0.724	-0.113
3547	gene10086	LOC4333123	3	-	17411403	17412252	17411403	17411641	17412084	17412252	3547	430	55	228	45	542	99	0.0483129733	0.4750097081	0.588	0.481	0.107
93	gene6071	LOC4329406	2	+	17445000	17445237	17445000	17445065	17445164	17445237	93	114	57	69	19	198	99	0.0475041176	0.4750097081	0.5	0.645	-0.145
1481	gene12198	LOC4335051	4	-	4508938	4510468	4508938	4509270	4509783	4510468	1481	51	2	135	0	612	99	0.0503299715	0.4765903082	0.805	1	-0.195
170	gene8465	LOC4331617	3	-	2653069	2654529	2653069	2654271	2654419	2654529	170	1961	138	2746	240	247	99	0.0498432543	0.4765903082	0.851	0.821	0.03
2896	gene21865	LOC4343619	7	-	22653159	22653497	22653159	22653279	22653397	22653497	2896	16	21	2	12	217	99	0.0502205808	0.4765903082	0.258	0.071	0.187
2923	gene30153	LOC9266548	11	+	19412344	19417388	19412344	19415122	19417308	19417388	2923	98	5	70	0	2285	99	0.0500442788	0.4765903082	0.459	1	-0.541
88	gene30193	LOC4350681	11	-	19992948	19994914	19992948	19993168	19994692	19994914	88	520	103	381	53	1623	99	0.0501000043	0.4765903082	0.235	0.305	-0.07
2762	gene30097	LOC4350595	11	-	18555079	18555534	18555079	18555305	18555412	18555534	2762	1	4	11	4	206	99	0.0507305495	0.4782947852	0.107	0.569	-0.462
3518	gene5312	LOC4328727	2	-	6510276	6513837	6510276	6510383	6511333	6513837	3518	3581	123	3404	149	1049	99	0.0509931685	0.4782947852	0.733	0.683	0.05
389	gene20546	LOC4342477	7	-	3467162	3468096	3467162	3467417	3468036	3468096	389	60	1	42	5	718	99	0.051057011	0.4782947852	0.892	0.537	0.355
2856	gene16210	LOC9270962	5	+	19337389	19340507	19337389	19338183	19338579	19340507	2856	259	5	179	10	495	99	0.0518291828	0.4838005208	0.912	0.782	0.13
3513	gene15676	LOC4338244	5	+	10525985	10527610	10525985	10526149	10527261	10527610	3513	101	16	85	5	1211	99	0.0525873809	0.4891372341	0.34	0.582	-0.242
758	gene13138	LOC4335896	4	-	21622951	21623394	21622951	21623178	21623284	21623394	758	30	2	48	13	205	99	0.0530966762	0.4921292642	0.879	0.641	0.238
1537	gene14873	LOC4337537	5	-	178812	179536	178812	179292	179405	179536	1537	29	0	21	3	212	99	0.0545281934	0.5025395515	1	0.766	0.234
768	gene5459	LOC4328862	2	+	8209931	8211154	8209931	8210957	8211052	8211154	768	8	8	3	14	194	99	0.0546030393	0.5025395515	0.338	0.099	0.239
2155	gene25909	LOC9267310	9	-	15629445	15630542	15629445	15629866	15630420	15630542	2155	111	1	83	5	653	99	0.0549439943	0.5025872206	0.944	0.716	0.228
533	gene897	LOC9272170	1	+	7204431	7205410	7204431	7204573	7205134	7205410	533	47	8	19	0	660	99	0.0549914344	0.5025872206	0.468	1	-0.532
1429	gene23048	LOC9268660	8	-	3079343	3079838	3079343	3079744	3079827	3079838	1429	19	4	37	1	182	99	0.0558039301	0.5064834205	0.721	0.953	-0.232
2754	gene25026	LOC4346381	9	+	753503	754996	753503	753887	754349	754996	2754	23	0	7	2	561	99	0.0557978399	0.5064834205	1	0.382	0.618
1646	gene5345	LOC4328759	2	+	6790690	6791488	6790690	6791266	6791392	6791488	1646	321	153	187	64	225	99	0.056856098	0.510731319	0.48	0.562	-0.082
2394	gene1922	LOC4324682	1	+	21201049	21201321	21201049	21201085	21201229	21201321	2394	118	15	143	34	243	99	0.0567478349	0.510731319	0.762	0.631	0.131
953	gene23372	LOC4344961	8	-	7347100	7347406	7347100	7347189	7347385	7347406	953	35	7	58	3	295	99	0.0567993932	0.510731319	0.627	0.866	-0.239
2420	gene12752	LOC9267440	4	-	16870522	16871610	16870522	16871406	16871508	16871610	2420	99	6	59	10	201	99	0.0572926573	0.5128963822	0.89	0.744	0.146
2879	gene3413	LOC4327614	1	-	35090437	35092893	35090437	35090527	35092697	35092893	2879	5	4	6	0	2269	99	0.0578330524	0.5159731168	0.052	1	-0.948
1051	gene15163	LOC4337807	5	-	2749086	2749931	2749086	2749177	2749858	2749931	1051	148	3	94	7	780	99	0.0582577435	0.5169613313	0.862	0.63	0.232
1587	gene1858	LOC4326180	1	+	20327985	20331898	20327985	20328269	20329070	20331898	1587	148	0	61	2	900	99	0.0583379924	0.5169613313	1	0.77	0.23
1856	gene19180	LOC9268632	6	-	21343403	21344083	21343403	21343824	21344023	21344083	1856	1277	54	1021	62	298	99	0.0586492761	0.5179698692	0.887	0.845	0.042
1233	gene5700	LOC4329070	2	-	11189476	11190070	11189476	11189722	11189995	11190070	1233	39	5	35	13	372	99	0.0594522606	0.5215494299	0.675	0.417	0.258
2435	gene14336	LOC4337035	4	+	31562510	31563557	31562510	31562894	31563242	31563557	2435	17	0	24	5	447	99	0.059327655	0.5215494299	1	0.515	0.485
1281	gene31922	LOC4352071	12	+	12835006	12839246	12835006	12835708	12836593	12839246	1281	213	5	128	0	984	99	0.0605287088	0.5232500672	0.811	1	-0.189
1949	gene27613	LOC4348532	10	-	13037419	13038464	13037419	13037582	13037946	13038464	1949	89	3	67	8	463	99	0.0605105478	0.5232500672	0.864	0.642	0.222
2453	gene3966	LOC4324863	1	+	39578878	39579556	39578878	39578929	39579451	39579556	2453	5	3	9	0	621	99	0.0601641223	0.5232500672	0.21	1	-0.79
3036	gene18785	LOC4340973	6	-	13899615	13900999	13899615	13899663	13899781	13900999	3036	21	3	9	6	217	99	0.0603622487	0.5232500672	0.762	0.406	0.356
3190	gene11332	LOC4334278	3	+	32108700	32109481	32108700	32108847	32109411	32109481	3190	86	1	141	9	663	99	0.0606435457	0.5232500672	0.928	0.701	0.227
3584	gene8619	LOC4331770	3	-	3761696	3762399	3761696	3761857	3761975	3762399	3584	165	25	70	20	217	99	0.061103123	0.5254868577	0.751	0.615	0.136
1182	gene1311	LOC9270747	1	+	11664432	11665177	11664432	11664583	11665096	11665177	1182	137	4	129	11	612	99	0.0624128476	0.5282254265	0.847	0.655	0.192
1594	gene9410	LOC9267415	3	-	10237267	10239526	10237267	10238616	10239406	10239526	1594	652	6	311	8	889	99	0.0624284721	0.5282254265	0.924	0.812	0.112
2023	gene1993	LOC9269129	1	+	22381266	22382546	22381266	22381315	22382463	22382546	2023	135	63	133	40	1247	99	0.0622879815	0.5282254265	0.145	0.209	-0.064
3384	gene24427	LOC4345879	8	+	24005483	24006728	24005483	24006024	24006114	24006728	3384	55	24	50	10	189	99	0.0622958424	0.5282254265	0.546	0.724	-0.178
562	gene13945	LOC4336661	4	+	28136096	28136453	28136096	28136278	28136364	28136453	562	210	4	257	0	185	99	0.0622254901	0.5282254265	0.966	1	-0.034
1327	gene5742	LOC4329106	2	+	11879074	11880416	11879074	11879128	11879224	11880416	1327	10	0	10	4	195	99	0.0634955469	0.5353674414	1	0.559	0.441
1789	gene18096	LOC4340404	6	-	5028794	5029009	5028794	5028846	5028928	5029009	1789	148	31	48	19	181	99	0.0639035238	0.5353674414	0.723	0.58	0.143
600	gene10853	LOC4333817	3	+	28047344	28048109	28047344	28047691	28047829	28048109	600	454	292	365	189	237	99	0.0637325762	0.5353674414	0.394	0.447	-0.053
776	gene5459	LOC4328862	2	+	8209931	8210858	8209931	8210368	8210805	8210858	776	22	5	15	11	536	99	0.0640889732	0.5353674414	0.448	0.201	0.247
1138	gene22564	LOC4344247	7	-	28396359	28399892	28396359	28397613	28399784	28399892	1138	227	2	160	6	2270	99	0.0662398598	0.5365734706	0.832	0.538	0.294
1700	gene16498	LOC4338985	5	+	22410223	22411206	22410223	22410339	22410507	22411206	1700	148	17	109	5	267	99	0.0666881248	0.5365734706	0.763	0.89	-0.127
230	gene31341	LOC4351542	12	+	2726054	2730633	2726054	2728687	2730393	2730633	230	289	1	235	5	1805	99	0.0653502603	0.5365734706	0.941	0.721	0.22
2845	gene16550	LOC4339033	5	+	22767211	22769339	22767211	22768075	22768129	22769339	2845	635	113	342	43	153	99	0.0657508872	0.5365734706	0.784	0.837	-0.053
2921	gene481	LOC9272035	1	-	3464453	3464972	3464453	3464528	3464608	3464972	2921	4	7	15	6	179	99	0.0663967966	0.5365734706	0.24	0.58	-0.34
3022	gene20815	LOC4342709	7	-	6016985	6020998	6016985	6020182	6020812	6020998	3022	24	3	25	11	729	99	0.0663413243	0.5365734706	0.521	0.236	0.285
3126	gene7032	LOC4330269	2	-	27209014	27209266	27209014	27209175	27209262	27209266	3126	63	3	74	0	186	99	0.0650373152	0.5365734706	0.918	1	-0.082
3263	gene24073	LOC4345578	8	-	19917712	19918244	19917712	19917749	19917858	19918244	3263	88	41	70	18	208	99	0.0648282124	0.5365734706	0.505	0.649	-0.144
345	gene27580	LOC4348508	10	-	12348583	12349560	12348583	12348675	12349195	12349560	345	101	6	70	11	619	99	0.0654703043	0.5365734706	0.729	0.504	0.225
3580	gene16191	LOC4338690	5	+	19096548	19098781	19096548	19098520	19098677	19098781	3580	3	7	26	15	256	99	0.0654912792	0.5365734706	0.142	0.401	-0.259
642	gene4074	LOC9267008	1	+	40391798	40393125	40391798	40391871	40392633	40393125	642	124	17	156	10	861	99	0.0663898217	0.5365734706	0.456	0.642	-0.186
899	gene26193	LOC4347382	9	-	18406069	18407680	18406069	18406189	18407559	18407680	899	21	0	7	2	1469	99	0.0666057841	0.5365734706	1	0.191	0.809
3096	gene20947	LOC4342826	7	+	8140625	8141067	8140625	8140712	8140810	8141067	3096	38	548	104	1051	197	99	0.0673284319	0.5386050939	0.034	0.047	-0.013
3252	gene26536	LOC4347677	9	+	20902867	20903142	20902867	20902978	20903102	20903142	3252	19	15	113	43	223	99	0.0673513042	0.5386050939	0.36	0.538	-0.178
2104	gene21820	LOC4343574	7	-	22239766	22240022	22239766	22239849	22239919	22240022	2104	3	9	6	3	169	99	0.0686564964	0.543612452	0.163	0.54	-0.377
2779	gene3270	LOC4327629	1	-	33816644	33820175	33816644	33818761	33820078	33820175	2779	2	6	25	16	1416	99	0.0685611135	0.543612452	0.023	0.098	-0.075
366	gene631	LOC4326767	1	+	4729661	4729980	4729661	4729798	4729879	4729980	366	15	52	29	51	180	99	0.0683215961	0.543612452	0.137	0.238	-0.101
751	gene31893	LOC4352044	12	+	12226044	12228764	12226044	12228312	12228408	12228764	751	5	6	10	2	195	99	0.068806456	0.543612452	0.297	0.717	-0.42
1474	gene8883	LOC4332020	3	+	5742461	5742770	5742461	5742495	5742591	5742770	1474	4	0	4	5	195	99	0.0692459062	0.5444465028	1	0.289	0.711
2668	gene12492	LOC4335348	4	+	11452158	11452835	11452158	11452430	11452570	11452835	2668	172	92	90	31	239	99	0.0697422893	0.5444465028	0.436	0.546	-0.11
3213	gene19404	LOC9271389	6	+	24264369	24264962	24264369	24264606	24264901	24264962	3213	45	10	38	19	394	99	0.0695933615	0.5444465028	0.531	0.334	0.197
3515	gene31493	LOC9267418	12	-	4204818	4205567	4204818	4204988	4205458	4205567	3515	86	2	21	3	569	99	0.0694986442	0.5444465028	0.882	0.549	0.333
1641	gene8638	LOC4331785	3	-	3934341	3935721	3934341	3934477	3935031	3935721	1641	224	19	97	16	653	99	0.0716064316	0.5565178904	0.641	0.479	0.162
2765	gene30097	LOC4350595	11	-	18557173	18557550	18557173	18557277	18557469	18557550	2765	4	2	12	0	291	99	0.0719251105	0.5565178904	0.405	1	-0.595
3433	gene29807	LOC9268201	11	+	12852168	12852898	12852168	12852350	12852814	12852898	3433	102	2	106	8	563	99	0.071871074	0.5565178904	0.9	0.7	0.2
1887	gene22315	LOC9271378	7	+	26389388	26390028	26389388	26389450	26389548	26390028	1887	13	5	26	2	197	99	0.0725567863	0.5584886105	0.566	0.867	-0.301
2430	gene25835	LOC4347062	9	+	14896380	14896814	14896380	14896473	14896615	14896814	2430	113	13	32	9	241	99	0.0726056486	0.5584886105	0.781	0.594	0.187
2296	gene32323	LOC4352414	12	+	21248498	21248787	21248498	21248539	21248658	21248787	2296	19	10	14	19	218	99	0.073192616	0.5613574029	0.463	0.251	0.212
1049	gene15163	LOC4337807	5	-	2749086	2749931	2749086	2749555	2749858	2749931	1049	111	4	61	7	402	99	0.0737579593	0.5624044398	0.872	0.682	0.19
3069	gene17420	LOC9268401	5	+	29462517	29464560	29462517	29462601	29463604	29464560	3069	151	3	161	0	1102	99	0.0736470732	0.5624044398	0.819	1	-0.181
32	gene794	LOC4325263	1	+	6320146	6320665	6320146	6320295	6320391	6320665	32	171	107	165	74	195	99	0.0742020387	0.5641505725	0.448	0.531	-0.083
116	gene12182	LOC9270447	4	+	4350925	4352228	4350925	4351169	4352018	4352228	116	35	2	73	0	948	99	0.0789809139	0.5696305718	0.646	1	-0.354
1238	gene10353	LOC9272092	3	-	22053620	22054831	22053620	22054015	22054671	22054831	1238	39	23	54	16	755	99	0.0764398794	0.5696305718	0.182	0.307	-0.125
1340	gene31479	LOC4351673	12	+	4083053	4083511	4083053	4083212	4083331	4083511	1340	40	6	43	16	218	99	0.0790490004	0.5696305718	0.752	0.55	0.202
1390	gene25672	LOC4346933	9	+	12897565	12898027	12897565	12897647	12897737	12898027	1390	79	13	55	3	189	99	0.0772224142	0.5696305718	0.761	0.906	-0.145
1412	gene18826	LOC4341001	6	-	14912519	14912714	14912519	14912541	14912671	14912714	1412	138	0	64	2	229	99	0.0783832391	0.5696305718	1	0.933	0.067
2056	gene25111	LOC4346453	9	-	2397163	2401651	2397163	2397296	2397554	2401651	2056	30	16	60	15	357	99	0.0775425789	0.5696305718	0.342	0.526	-0.184
206	gene4389	LOC4324474	1	-	42620707	42620969	42620707	42620789	42620876	42620969	206	14	271	6	273	186	99	0.0765362139	0.5696305718	0.027	0.012	0.015
2124	gene24733	LOC4346140	8	+	26546072	26546555	26546072	26546230	26546316	26546555	2124	2	7	2	0	185	99	0.0789713566	0.5696305718	0.133	1	-0.867
2217	gene1615	LOC9270533	1	+	16234056	16234510	16234056	16234117	16234211	16234510	2217	196	118	161	70	193	99	0.0775836924	0.5696305718	0.46	0.541	-0.081
2419	gene12752	LOC9267440	4	-	16870522	16871610	16870522	16870706	16871508	16871610	2419	498	3	288	6	901	99	0.0767858779	0.5696305718	0.948	0.841	0.107
2429	gene25835	LOC4347062	9	+	14896380	14896814	14896380	14896473	14896675	14896814	2429	173	5	52	5	301	99	0.0785368907	0.5696305718	0.919	0.774	0.145
2443	gene17435	LOC4339802	5	-	29557655	29558049	29557655	29557762	29557843	29558049	2443	132	0	107	3	180	99	0.0771220165	0.5696305718	1	0.951	0.049
2507	gene9023	LOC4332146	3	+	6906806	6907411	6906806	6906909	6907020	6907411	2507	43	6	95	4	210	99	0.0781871765	0.5696305718	0.772	0.918	-0.146
2637	gene19401	LOC4341497	6	-	24233440	24233689	24233440	24233552	24233675	24233689	2637	627	9	352	1	222	99	0.0761285447	0.5696305718	0.969	0.994	-0.025
2842	gene1376	LOC4326973	1	-	12624574	12625291	12624574	12624600	12624738	12625291	2842	26	12	17	2	237	99	0.0783663667	0.5696305718	0.475	0.78	-0.305
2917	gene2271	LOC107279176	1	-	24989816	24990593	24989816	24990282	24990489	24990593	2917	9	3	12	0	306	99	0.0765443314	0.5696305718	0.493	1	-0.507
3032	gene17683	LOC9269570	6	+	1833934	1836992	1833934	1834135	1834860	1836992	3032	17	1	20	7	824	99	0.079045531	0.5696305718	0.671	0.256	0.415
58	gene3194	LOC4327056	1	-	33195154	33195994	33195154	33195788	33195884	33195994	58	5	2	13	0	195	99	0.076871799	0.5696305718	0.559	1	-0.441
929	gene23620	LOC9272579	8	+	11407435	11408049	11407435	11407659	11407939	11408049	929	141	12	175	28	379	99	0.0765918457	0.5696305718	0.754	0.62	0.134
1772	gene27300	LOC9270855	10	+	7539091	7540434	7539091	7539853	7540116	7540434	1772	68	2	28	4	362	99	0.0797366708	0.5698890664	0.903	0.657	0.246
1909	gene2673	LOC4326934	1	+	29117907	29118588	29117907	29118173	29118329	29118588	1909	54	1	71	7	255	99	0.079340903	0.5698890664	0.954	0.797	0.157
2324	gene32085	LOC9266650	12	-	17362193	17368520	17362193	17365518	17366091	17368520	2324	20	0	8	2	672	99	0.0795277396	0.5698890664	1	0.371	0.629
2911	gene13439	LOC9268866	4	-	23987096	23987413	23987096	23987175	23987248	23987413	2911	29	30	15	6	172	99	0.0799781338	0.5700615355	0.357	0.59	-0.233
572	gene2957	LOC4325546	1	-	31316586	31317623	31316586	31316786	31317343	31317623	572	61	0	30	2	656	99	0.0804100417	0.5715868278	1	0.694	0.306
887	gene17345	LOC9271594	5	+	28913776	28917641	28913776	28913937	28914034	28917641	887	23	33	35	26	196	99	0.0806920449	0.5720411724	0.26	0.405	-0.145
1148	gene14851	LOC107276034	4	+	35494002	35495496	35494002	35494510	35495275	35495496	1148	513	61	288	22	864	99	0.0815597524	0.5721283709	0.491	0.6	-0.109
2916	gene2271	LOC107279176	1	-	24989816	24991009	24989816	24990282	24990934	24991009	2916	24	20	21	7	751	99	0.0811599674	0.5721283709	0.137	0.283	-0.146
3558	gene19000	LOC4341142	6	-	18160216	18161768	18160216	18160292	18161720	18161768	3558	149	5	328	3	1527	99	0.0817949444	0.5721283709	0.659	0.876	-0.217
557	gene26097	LOC4347298	9	+	17476024	17476868	17476024	17476157	17476663	17476868	557	8	2	2	4	605	99	0.0813746556	0.5721283709	0.396	0.076	0.32
979	gene5939	LOC4329300	2	-	15468564	15468818	15468564	15468636	15468723	15468818	979	45	51	43	28	186	99	0.0815931771	0.5721283709	0.32	0.45	-0.13
923	gene10284	LOC9270555	3	+	21180662	21181586	21180662	21180804	21181168	21181586	923	142	1	61	3	463	99	0.0823019062	0.5741433512	0.968	0.813	0.155
1773	gene27300	LOC9270855	10	+	7539091	7540434	7539091	7539673	7539818	7540434	1773	150	11	65	1	244	99	0.0826291426	0.5748971914	0.847	0.963	-0.116
92	gene7869	LOC4331065	2	-	34364985	34365602	34364985	34365234	34365336	34365602	92	16	7	7	0	201	99	0.0830039653	0.5759772511	0.53	1	-0.47
1620	gene4863	LOC4328324	2	+	2865278	2868322	2865278	2868112	2868204	2868322	1620	11	22	6	3	191	99	0.0843687473	0.5793173409	0.206	0.509	-0.303
2749	gene10317	LOC107277248	3	-	21518913	21520486	21518913	21520245	21520324	21520486	2749	56	0	57	3	178	99	0.0842984078	0.5793173409	1	0.914	0.086
565	gene27991	LOC4348843	10	-	17201462	17202281	17201462	17201684	17201759	17202281	565	139	3	212	0	174	99	0.0837337887	0.5793173409	0.963	1	-0.037
709	gene31787	LOC4351952	12	+	9780607	9781569	9780607	9780745	9781143	9781569	709	66	2	49	6	497	99	0.0840823831	0.5793173409	0.868	0.619	0.249
1155	gene1827	LOC9270848	1	+	19881349	19882114	19881349	19881377	19882056	19882114	1155	198	54	350	67	778	99	0.0846988794	0.5797069356	0.318	0.399	-0.081
2652	gene4468	LOC107276114	1	+	43150893	43152378	43150893	43151147	43151617	43152378	2652	39	0	3	1	569	99	0.0848675041	0.5797069356	1	0.343	0.657
1513	gene15106	LOC4337745	5	+	2196095	2198168	2196095	2196195	2196289	2198168	1513	29	5	34	1	193	99	0.0855816919	0.5830669555	0.748	0.946	-0.198
1066	gene24182	LOC4345662	8	-	21165613	21166328	21165613	21166025	21166109	21166328	1066	78	8	71	2	183	99	0.0868215561	0.5887509772	0.841	0.951	-0.11
3511	gene21074	LOC107281510	7	-	10936054	10937100	10936054	10936327	10937009	10937100	3511	1	1	21	0	781	99	0.0868648983	0.5887509772	0.113	1	-0.887
1418	gene32034	LOC4352171	12	+	15846203	15847364	15846203	15846259	15846338	15847364	1418	4	2	10	0	178	99	0.0873137401	0.5902678874	0.527	1	-0.473
143	gene13085	LOC4335844	4	-	20944393	20944647	20944393	20944506	20944588	20944647	143	11	5	7	0	181	99	0.0893867617	0.5905830625	0.546	1	-0.454
1494	gene3426	LOC4327574	1	-	35178487	35180209	35178487	35179471	35179615	35180209	1494	100	0	13	1	243	99	0.08908113	0.5905830625	1	0.841	0.159
1530	gene18745	LOC9268525	6	+	13281717	13281978	13281717	13281831	13281906	13281978	1530	28	8	3	4	174	99	0.089172234	0.5905830625	0.666	0.299	0.367
1703	gene29051	LOC4349777	11	-	2257220	2258695	2257220	2257617	2257710	2258695	1703	7	2	15	0	192	99	0.0893120423	0.5905830625	0.643	1	-0.357
2015	gene5906	LOC9271190	2	+	14970988	14973201	14970988	14972143	14972475	14973201	2015	37	4	26	0	431	99	0.088890901	0.5905830625	0.68	1	-0.32
2039	gene15792	LOC4338343	5	+	13410212	13410815	13410212	13410355	13410499	13410815	2039	140	70	119	40	243	99	0.0891930303	0.5905830625	0.449	0.548	-0.099
2045	gene9565	LOC4332665	3	-	11529559	11530353	11529559	11529736	11530114	11530353	2045	62	0	95	4	477	99	0.0885360193	0.5905830625	1	0.831	0.169
2999	gene8450	LOC4331604	3	+	2532105	2532357	2532105	2532188	2532316	2532357	2999	71	18	51	24	227	99	0.0889021118	0.5905830625	0.632	0.481	0.151
3505	gene2417	LOC4324178	1	-	26602206	26603349	26602206	26602703	26602781	26603349	3505	399	14	239	16	177	99	0.0878383563	0.5905830625	0.941	0.893	0.048
3052	gene5129	LOC4328564	2	-	4954903	4959716	4954903	4955006	4955454	4959716	3052	8	3	10	0	547	99	0.0909953293	0.5941686473	0.326	1	-0.674
3178	gene6003	LOC9271438	2	-	16341699	16343581	16341699	16342381	16343134	16343581	3178	19	8	72	12	852	99	0.0906822443	0.5941686473	0.216	0.411	-0.195
3207	gene3776	LOC4325088	1	-	38082372	38083561	38082372	38082691	38083250	38083561	3207	872	8	542	11	658	99	0.0909769699	0.5941686473	0.943	0.881	0.062
3222	gene14495	LOC4337182	4	+	32760589	32762576	32760589	32760907	32761073	32762576	3222	23	1	14	4	265	99	0.0910620649	0.5941686473	0.896	0.567	0.329
3378	gene1134	LOC4326270	1	-	9318984	9319485	9318984	9319194	9319319	9319485	3378	67	9	76	21	224	99	0.0904784012	0.5941686473	0.767	0.615	0.152
1070	gene29760	LOC9266258	11	-	11736915	11737378	11736915	11737100	11737299	11737378	1070	674	48	492	50	298	99	0.0931072902	0.5975828689	0.823	0.766	0.057
1486	gene12518	LOC9270520	4	-	12034913	12035715	12034913	12035053	12035629	12035715	1486	155	21	107	25	675	99	0.0922787448	0.5975828689	0.52	0.386	0.134
2339	gene18466	LOC4340716	6	+	8902609	8903246	8902609	8902796	8902886	8903246	2339	339	7	183	9	189	99	0.0933879752	0.5975828689	0.962	0.914	0.048
2367	gene9710	LOC4332806	3	+	12818338	12818732	12818338	12818452	12818698	12818732	2367	250	35	213	45	345	99	0.0920502951	0.5975828689	0.672	0.576	0.096
260	gene7158	LOC9270838	2	+	28524947	28527118	28524947	28526614	28526973	28527118	260	169	14	130	20	458	99	0.0925798569	0.5975828689	0.723	0.584	0.139
3496	gene20869	LOC4342752	7	+	6959043	6959612	6959043	6959146	6959220	6959612	3496	3	3	19	3	173	99	0.0934079208	0.5975828689	0.364	0.784	-0.42
3537	gene3991	LOC4324317	1	+	39774027	39774532	39774027	39774344	39774449	39774532	3537	27	0	28	3	204	99	0.0931949261	0.5975828689	1	0.819	0.181
957	gene26877	LOC107278993	10	+	530165	530858	530165	530288	530757	530858	957	0	1	8	0	568	99	0.0921371341	0.5975828689	0	1	-1
2063	gene25111	LOC4346453	9	-	2403303	2404366	2403303	2403386	2403466	2404366	2063	47	0	28	2	179	99	0.0937201654	0.5981216393	1	0.886	0.114
886	gene17345	LOC9271594	5	+	28913776	28917641	28913776	28913895	28914034	28917641	886	54	12	57	5	238	99	0.0941893645	0.598205092	0.652	0.826	-0.174
900	gene26193	LOC4347382	9	-	18406435	18407680	18406435	18406482	18407559	18407680	900	16	0	7	2	1176	99	0.0941603323	0.598205092	1	0.228	0.772
65	gene21095	LOC9270888	7	-	11291261	11292077	11291261	11291723	11291888	11292077	65	60	0	67	3	264	99	0.0949220875	0.6014025013	1	0.893	0.107
1280	gene31922	LOC4352071	12	+	12835006	12839246	12835006	12835708	12836842	12839246	1280	299	4	182	0	1233	99	0.0954785006	0.6018564946	0.857	1	-0.143
3418	gene5457	LOC4328860	2	+	8199863	8201908	8199863	8199911	8200167	8201908	3418	3	2	8	0	355	99	0.0956821038	0.6018564946	0.295	1	-0.705
637	gene1606	LOC9266898	1	+	16053630	16054896	16053630	16053828	16054512	16054896	637	241	4	336	1	783	99	0.0956104436	0.6018564946	0.884	0.977	-0.093
2601	gene4879	LOC107277908	2	+	2982627	2983193	2982627	2982840	2983039	2983193	2601	17	6	8	0	298	99	0.0962579891	0.6025887959	0.485	1	-0.515
581	gene13496	LOC4336227	4	+	24388962	24392119	24388962	24391497	24391605	24392119	581	18	0	18	3	207	99	0.0961840853	0.6025887959	1	0.742	0.258
3145	gene26366	LOC4347512	9	+	19596216	19596783	19596216	19596408	19596697	19596783	3145	75	5	36	0	388	99	0.097002486	0.6029325134	0.793	1	-0.207
314	gene3521	LOC4327372	1	-	35925311	35925847	35925311	35925439	35925562	35925847	314	90	0	98	3	222	99	0.0969837935	0.6029325134	1	0.936	0.064
713	gene31546	LOC9271828	12	-	5043500	5044204	5043500	5043583	5043688	5044204	713	79	23	40	5	204	99	0.0969281262	0.6029325134	0.625	0.795	-0.17
3079	gene32294	LOC4352385	12	+	20801336	20802200	20801336	20801611	20802052	20802200	3079	14	5	17	1	540	99	0.0972703083	0.6031678931	0.339	0.757	-0.418
1342	gene2688	LOC9267257	1	+	29219952	29220492	29219952	29219988	29220096	29220492	1342	128	3	131	0	207	99	0.0977347192	0.6043239312	0.953	1	-0.047
1576	gene31472	LOC4351668	12	+	4030194	4031521	4030194	4030690	4030784	4031521	1576	20	10	36	7	193	99	0.0998396347	0.6043239312	0.506	0.725	-0.219
1814	gene31552	LOC4351731	12	-	5105194	5105831	5105194	5105337	5105625	5105831	1814	40	4	10	4	387	99	0.0997789178	0.6043239312	0.719	0.39	0.329
1917	gene28736	LOC4349529	11	+	35580	38103	35580	36021	37519	38103	1917	21	3	22	0	1597	99	0.0996469933	0.6043239312	0.303	1	-0.697
1933	gene29743	LOC4350333	11	+	11397790	11398118	11397790	11397952	11398032	11398118	1933	92	8	104	3	179	99	0.0988932364	0.6043239312	0.864	0.95	-0.086
234	gene17102	LOC4339506	5	+	27152142	27153704	27152142	27152247	27153164	27153704	234	91	30	130	26	1016	99	0.098571873	0.6043239312	0.228	0.328	-0.1
2622	gene6648	LOC4329899	2	+	23565236	23566857	23565236	23565861	23566745	23566857	2622	317	19	240	7	983	99	0.0997201635	0.6043239312	0.627	0.775	-0.148
2776	gene19409	LOC4341503	6	+	24311967	24313051	24311967	24312219	24312759	24313051	2776	84	4	52	0	639	99	0.100451862	0.6043239312	0.765	1	-0.235
3082	gene2907	LOC4327195	1	+	30832546	30833196	30832546	30833049	30833144	30833196	3082	8	10	13	5	194	99	0.1004295617	0.6043239312	0.29	0.57	-0.28
3103	gene19967	LOC4342011	6	+	29881411	29884137	29881411	29881695	29884050	29884137	3103	205	3	185	0	2454	99	0.0997711584	0.6043239312	0.734	1	-0.266
3514	gene15676	LOC4338244	5	+	10525985	10527610	10525985	10526149	10526553	10527610	3514	31	0	17	2	503	99	0.0996093163	0.6043239312	1	0.626	0.374
869	gene28643	LOC4349447	10	+	22572677	22573270	22572677	22572996	22573090	22573270	869	49	2	47	7	193	99	0.1004045995	0.6043239312	0.926	0.775	0.151
910	gene17244	LOC9268415	5	+	28211827	28213197	28211827	28212344	28212419	28213197	910	9	0	4	2	174	99	0.100038585	0.6043239312	1	0.532	0.468
3361	gene5941	LOC4329304	2	+	15489288	15489735	15489288	15489492	15489603	15489735	3361	21	13	28	7	210	99	0.1009474443	0.6059156671	0.432	0.653	-0.221
2417	gene18550	LOC9266404	6	+	10435807	10436584	10435807	10436339	10436468	10436584	2417	2	0	0	2	228	99	0.1014119886	0.6073142607	1	0	1
909	gene17244	LOC9268415	5	+	28211827	28213197	28211827	28211966	28212217	28213197	909	15	0	1	1	350	99	0.101984339	0.6093506178	1	0.22	0.78
1934	gene29743	LOC4350333	11	+	11396626	11397648	11396626	11397442	11397509	11397648	1934	55	45	53	26	166	99	0.1022742728	0.6096941306	0.422	0.549	-0.127
1015	gene4167	LOC4326785	1	+	40999650	41004236	40999650	41003658	41004148	41004236	1015	87	17	85	8	589	99	0.1043781541	0.6132132175	0.462	0.641	-0.179
1226	gene1103	LOC4326210	1	-	9049834	9051702	9049834	9049990	9051627	9051702	1226	114	3	102	0	1736	99	0.1041958798	0.6132132175	0.684	1	-0.316
1538	gene14873	LOC4337537	5	-	178812	179536	178812	179310	179405	179536	1538	22	4	21	11	194	99	0.1047540377	0.6132132175	0.737	0.493	0.244
1556	gene10040	LOC4333084	3	+	16798628	16799478	16798628	16799008	16799114	16799478	1556	152	15	184	9	205	99	0.1052024201	0.6132132175	0.83	0.908	-0.078
1693	gene16498	LOC4338985	5	+	22406821	22408655	22406821	22407799	22408545	22408655	1693	29	3	28	0	845	99	0.1043656845	0.6132132175	0.531	1	-0.469
2198	gene30133	LOC9266976	11	-	19125550	19125910	19125550	19125641	19125776	19125910	2198	22	2	9	4	234	99	0.103256013	0.6132132175	0.823	0.488	0.335
2298	gene32323	LOC4352414	12	+	21247597	21248539	21247597	21248354	21248484	21248539	2298	47	1	45	5	229	99	0.1051219033	0.6132132175	0.953	0.796	0.157
2853	gene16210	LOC9270962	5	+	19338579	19340507	19338579	19338684	19339257	19340507	2853	147	23	91	7	672	99	0.1049608607	0.6132132175	0.485	0.657	-0.172
3153	gene15272	LOC4337902	5	-	3720771	3723773	3720771	3723229	3723627	3723773	3153	139	10	118	3	497	99	0.1042323535	0.6132132175	0.735	0.887	-0.152
3192	gene11332	LOC4334278	3	+	32109411	32109960	32109411	32109481	32109560	32109960	3192	54	1	52	5	178	99	0.1036776332	0.6132132175	0.968	0.853	0.115
1163	gene25453	LOC4346750	9	+	9686820	9688086	9686820	9686862	9686998	9688086	1163	30	2	18	5	235	99	0.1055008986	0.6135894833	0.863	0.603	0.26
3177	gene26842	LOC4347936	10	+	70772	71318	70772	71074	71146	71318	3177	29	1	27	5	171	99	0.1061634486	0.6147168335	0.944	0.758	0.186
3454	gene6177	LOC4329485	2	+	18839157	18842934	18839157	18839247	18839444	18842934	3454	33	2	20	5	296	99	0.106028095	0.6147168335	0.847	0.572	0.275
739	gene23091	LOC4344716	8	-	3513824	3514858	3513824	3514184	3514283	3514858	739	85	24	57	8	198	99	0.106715974	0.6165550654	0.639	0.781	-0.142
1203	gene25603	LOC4346871	9	+	11986534	11988924	11986534	11986612	11988867	11988924	1203	48	92	55	70	2354	99	0.1094169193	0.6214565611	0.021	0.032	-0.011
1290	gene12534	LOC4335384	4	+	12382418	12387299	12382418	12382693	12382898	12387299	1290	203	2	137	5	304	99	0.1093648484	0.6214565611	0.971	0.899	0.072
1311	gene15605	LOC9267375	5	+	8499117	8500211	8499117	8499188	8499281	8500211	1311	25	1	11	3	192	99	0.1078354045	0.6214565611	0.928	0.654	0.274
158	gene15877	LOC4338408	5	+	14880435	14881915	14880435	14881383	14881467	14881915	158	27	5	56	3	183	99	0.1104074562	0.6214565611	0.745	0.91	-0.165
1863	gene5509	LOC4328904	2	-	8597153	8597772	8597153	8597411	8597585	8597772	1863	13	1	5	3	273	99	0.1101290255	0.6214565611	0.825	0.377	0.448
2112	gene13523	LOC4336254	4	+	24604197	24604893	24604197	24604310	24604489	24604893	2112	23	2	36	0	278	99	0.1086226283	0.6214565611	0.804	1	-0.196
2817	gene26468	LOC4347608	9	-	20333392	20334389	20333392	20333526	20333715	20334389	2817	38	2	11	3	288	99	0.1094381878	0.6214565611	0.867	0.558	0.309
2831	gene6692	LOC4329934	2	-	23856611	23857391	23856611	23856732	23857158	23857391	2831	108	47	130	81	525	99	0.1101982226	0.6214565611	0.302	0.232	0.07
307	gene31873	LOC9272053	12	+	11356914	11359810	11356914	11356990	11357205	11359810	307	78	0	141	4	314	99	0.1100322391	0.6214565611	1	0.917	0.083
3314	gene10227	LOC4333267	3	+	20395823	20398065	20395823	20395908	20396000	20398065	3314	74	9	71	3	191	99	0.1103982928	0.6214565611	0.81	0.925	-0.115
3337	gene25435	LOC9267241	9	-	9514583	9514951	9514583	9514682	9514882	9514951	3337	6	3	7	0	299	99	0.1083166059	0.6214565611	0.398	1	-0.602
3526	gene6006	LOC9267464	2	-	16399990	16401600	16399990	16400165	16401024	16401600	3526	64	21	50	8	958	99	0.1093808548	0.6214565611	0.24	0.392	-0.152
171	gene8465	LOC4331617	3	-	2653069	2654802	2653069	2654271	2654404	2654802	171	1849	74	2543	129	232	99	0.110777141	0.6220173109	0.914	0.894	0.02
2748	gene10317	LOC107277248	3	-	21518913	21520486	21518913	21519266	21520199	21520486	2748	290	4	287	10	1032	99	0.1109813578	0.6220173109	0.874	0.734	0.14
2267	gene21238	LOC9268481	7	-	14578347	14580615	14578347	14580047	14580136	14580615	2267	38	33	16	6	188	99	0.1115025011	0.6236056725	0.377	0.584	-0.207
211	gene7002	LOC4330239	2	-	26990028	26990572	26990028	26990110	26990483	26990572	211	126	11	136	5	472	99	0.1120280795	0.6238846124	0.706	0.851	-0.145
3304	gene22639	LOC4344322	7	+	29025947	29026750	29025947	29026082	29026708	29026750	3304	146	14	83	3	725	99	0.1118794997	0.6238846124	0.587	0.791	-0.204
131	gene29643	LOC4350244	11	-	9056916	9057633	9056916	9057164	9057260	9057633	131	221	18	232	10	195	99	0.11304521	0.6238879054	0.862	0.922	-0.06
1970	gene7973	LOC4331156	2	+	35126204	35126927	35126204	35126393	35126564	35126927	1970	56	4	34	7	270	99	0.1127315522	0.6238879054	0.837	0.64	0.197
2807	gene4157	LOC4326825	1	-	40937871	40939180	40937871	40938904	40938975	40939180	2807	5	0	4	3	170	99	0.1126058068	0.6238879054	1	0.437	0.563
3071	gene16518	LOC4339006	5	+	22568160	22570918	22568160	22568396	22568971	22570918	3071	20	2	33	0	674	99	0.1132179348	0.6238879054	0.595	1	-0.405
625	gene21001	LOC4342870	7	-	9073113	9074241	9073113	9073140	9074162	9074241	625	6	6	12	3	1121	99	0.1131330712	0.6238879054	0.081	0.261	-0.18
3338	gene24574	LOC9267215	8	+	25370050	25370912	25370050	25370737	25370830	25370912	3338	171	35	95	11	192	99	0.1137007385	0.6252348787	0.716	0.817	-0.101
2438	gene29835	LOC4350389	11	-	13744741	13745073	13744741	13744920	13745002	13745073	2438	21	2	31	0	181	99	0.1142068676	0.6255414737	0.852	1	-0.148
3107	gene8453	LOC4331606	3	+	2551227	2551396	2551227	2551271	2551355	2551396	3107	10	39	13	23	183	99	0.1142334601	0.6255414737	0.122	0.234	-0.112
2368	gene28152	LOC9268531	10	+	18808454	18808946	18808454	18808788	18808884	18808946	2368	46	4	26	0	195	99	0.1148483105	0.6275981634	0.854	1	-0.146
1080	gene30945	LOC4351234	11	-	28991549	28991888	28991549	28991657	28991834	28991888	1080	60	21	54	32	276	99	0.1198352243	0.630337862	0.506	0.377	0.129
1092	gene4881	LOC4328344	2	+	2998629	3000384	2998629	2998716	2999926	3000384	1092	130	5	126	1	1309	99	0.119170575	0.630337862	0.663	0.905	-0.242
1122	gene552	LOC4323867	1	+	4060026	4060652	4060026	4060400	4060484	4060652	1122	16	0	11	2	183	99	0.130510034	0.630337862	1	0.748	0.252
121	gene12182	LOC9270447	4	+	4349411	4350572	4349411	4350199	4350341	4350572	121	22	4	8	5	241	99	0.1318561129	0.630337862	0.693	0.397	0.296
1269	gene12758	LOC9268365	4	-	16994417	16995500	16994417	16994586	16995355	16995500	1269	260	11	229	4	868	99	0.1224219003	0.630337862	0.729	0.867	-0.138
1282	gene31922	LOC4352071	12	+	12835006	12839246	12835006	12837301	12838452	12839246	1282	407	3	296	0	1250	99	0.1241088895	0.630337862	0.915	1	-0.085
1286	gene31922	LOC4352071	12	+	12835006	12839246	12835006	12838624	12838729	12839246	1286	45	5	36	10	204	99	0.1201879202	0.630337862	0.814	0.636	0.178
1289	gene12534	LOC4335384	4	+	12382418	12387299	12382418	12382693	12383417	12387299	1289	388	3	280	0	823	99	0.1312475152	0.630337862	0.94	1	-0.06
1320	gene25422	LOC4346720	9	-	9423760	9425311	9423760	9423927	9424961	9425311	1320	251	11	93	1	1133	99	0.1265214906	0.630337862	0.666	0.89	-0.224
1326	gene20994	LOC4342862	7	+	8969526	8970000	8969526	8969658	8969904	8970000	1326	0	4	712	1309	345	99	0.1161084499	0.630337862	0	0.135	-0.135
1380	gene1242	LOC4326712	1	+	10679573	10680026	10679573	10679661	10679788	10680026	1380	4	1	25	0	226	99	0.1237618656	0.630337862	0.637	1	-0.363
1383	gene8019	LOC4331201	2	-	35395523	35397144	35395523	35396787	35396869	35397144	1383	18	2	24	0	181	99	0.132707088	0.630337862	0.831	1	-0.169
1504	gene31789	LOC107279780	12	+	9807747	9808451	9807747	9808001	9808082	9808451	1504	2	1	16	0	180	99	0.1185035559	0.630337862	0.524	1	-0.476
1547	gene18908	LOC4341072	6	-	16743558	16743797	16743558	16743628	16743697	16743797	1547	1	42	5	44	168	99	0.1245862496	0.630337862	0.014	0.063	-0.049
1597	gene9410	LOC9267415	3	-	10244236	10244544	10244236	10244276	10244451	10244544	1597	26	3	21	0	274	99	0.1257606593	0.630337862	0.758	1	-0.242
17	gene27894	LOC9272437	10	-	16163563	16165343	16163563	16163905	16165302	16165343	17	114	31	67	29	1496	99	0.1258489396	0.630337862	0.196	0.133	0.063
1898	gene4630	LOC4328108	2	-	1047269	1049682	1047269	1047379	1047615	1049682	1898	18	4	24	1	335	99	0.1333730512	0.630337862	0.571	0.876	-0.305
1908	gene22495	LOC4344187	7	-	27931417	27933926	27931417	27931984	27933618	27933926	1908	393	72	259	34	1733	99	0.1313415851	0.630337862	0.238	0.303	-0.065
1924	gene12396	LOC9272732	4	+	8589176	8589448	8589176	8589263	8589341	8589448	1924	10	1	4	3	177	99	0.1278123059	0.630337862	0.848	0.427	0.421
2002	gene32127	LOC9268254	12	+	18195559	18195712	18195559	18195581	18195667	18195712	2002	23	8	41	29	185	99	0.1333491445	0.630337862	0.606	0.431	0.175
200	gene29714	LOC4350307	11	-	10770151	10771402	10770151	10770784	10771162	10771402	200	2	2	5	0	477	99	0.1226320652	0.630337862	0.172	1	-0.828
2036	gene27832	LOC4348704	10	-	15517535	15520671	15517535	15519103	15520548	15520671	2036	27	0	30	3	1544	99	0.118699516	0.630337862	1	0.391	0.609
2053	gene18372	LOC9270963	6	-	7497935	7498699	7497935	7498498	7498610	7498699	2053	13	27	31	34	211	99	0.1281568099	0.630337862	0.184	0.3	-0.116
2059	gene25111	LOC4346453	9	-	2397114	2397458	2397114	2397319	2397444	2397458	2059	18	1	22	6	224	99	0.128263782	0.630337862	0.888	0.618	0.27
2071	gene25111	LOC4346453	9	-	2403466	2404366	2403466	2403516	2404197	2404366	2071	298	6	140	7	780	99	0.1167321638	0.630337862	0.863	0.717	0.146
20	gene14285	LOC4336986	4	+	31203507	31205865	31203507	31204034	31205343	31205865	20	247	2	330	0	1408	99	0.1188964466	0.630337862	0.897	1	-0.103
212	gene23949	LOC4345459	8	+	18256975	18257528	18256975	18257123	18257214	18257528	212	430	9	466	4	190	99	0.1311418538	0.630337862	0.961	0.984	-0.023
2213	gene32074	LOC4352196	12	-	16690935	16691780	16690935	16691281	16691365	16691780	2213	116	0	73	2	183	99	0.1257585647	0.630337862	1	0.952	0.048
221	gene13376	LOC4336115	4	+	23470078	23471075	23470078	23470854	23470964	23471075	221	27	6	10	0	209	99	0.1242413355	0.630337862	0.681	1	-0.319
2277	gene23103	LOC4344729	8	+	3678900	3679787	3678900	3679003	3679437	3679787	2277	6	1	6	6	533	99	0.1325980204	0.630337862	0.527	0.157	0.37
233	gene17735	LOC4340081	6	+	2190095	2190414	2190095	2190197	2190289	2190414	233	10	15	5	20	191	99	0.1299019537	0.630337862	0.257	0.115	0.142
2388	gene20913	LOC4342799	7	+	7719529	7720593	7719529	7719591	7719850	7720593	2388	99	2	127	8	358	99	0.1327088944	0.630337862	0.932	0.814	0.118
2391	gene20913	LOC4342799	7	+	7719529	7720593	7719529	7719623	7720267	7720593	2391	166	2	217	0	743	99	0.123923556	0.630337862	0.917	1	-0.083
2423	gene29355	LOC4350020	11	+	5276804	5277458	5276804	5277127	5277249	5277458	2423	387	4	208	6	221	99	0.1168341231	0.630337862	0.977	0.94	0.037
2468	gene15770	LOC9270572	5	+	13006251	13007669	13006251	13007248	13007467	13007669	2468	53	5	75	2	318	99	0.132477583	0.630337862	0.767	0.921	-0.154
246	gene2643	LOC9272654	1	+	28799960	28800418	28799960	28800171	28800264	28800418	246	26	0	34	3	192	99	0.1267688942	0.630337862	1	0.854	0.146
2521	gene25436	LOC9267126	9	+	9522881	9523709	9522881	9523349	9523466	9523709	2521	0	1	12	1	216	99	0.125387649	0.630337862	0	0.846	-0.846
2556	gene21295	LOC9271615	7	-	15622875	15625184	15622875	15625023	15625114	15625184	2556	5	0	2	2	190	99	0.1197852373	0.630337862	1	0.343	0.657
2631	gene19939	LOC4341986	6	-	29707328	29707903	29707328	29707594	29707864	29707903	2631	11	3	70	5	369	99	0.1303798404	0.630337862	0.496	0.79	-0.294
2689	gene26365	LOC9268996	9	+	19590119	19591878	19590119	19590169	19591644	19591878	2689	3	2	14	1	1574	99	0.1311975798	0.630337862	0.086	0.468	-0.382
2728	gene11955	LOC4334879	3	+	36389236	36389761	36389236	36389312	36389448	36389761	2728	27	1	35	6	235	99	0.1332805187	0.630337862	0.919	0.711	0.208
2775	gene19409	LOC4341503	6	+	24303845	24306434	24303845	24303925	24306239	24306434	2775	82	16	82	8	2413	99	0.1281866816	0.630337862	0.174	0.296	-0.122
2780	gene13315	LOC4336051	4	+	22983728	22984355	22983728	22983949	22984020	22984355	2780	46	4	25	0	170	99	0.1208349428	0.630337862	0.87	1	-0.13
2790	gene31478	LOC9266799	12	-	4074677	4074895	4074677	4074719	4074800	4074895	2790	22	16	12	3	180	99	0.1326805689	0.630337862	0.431	0.688	-0.257
2809	gene4157	LOC4326825	1	-	40939587	40939987	40939587	40939742	40939936	40939987	2809	28	5	13	0	293	99	0.1190635109	0.630337862	0.654	1	-0.346
2928	gene30153	LOC9266548	11	+	19418542	19418937	19418542	19418598	19418827	19418937	2928	15	1	3	2	328	99	0.1223386766	0.630337862	0.819	0.312	0.507
2967	gene32737	LOC4352778	12	-	25954344	25954617	25954344	25954415	25954499	25954617	2967	16	3	13	0	183	99	0.1322378287	0.630337862	0.743	1	-0.257
2993	gene7817	LOC4331025	2	+	34006632	34007208	34006632	34006807	34006890	34007208	2993	26	13	56	14	182	99	0.1328160485	0.630337862	0.521	0.685	-0.164
3001	gene8450	LOC4331604	3	+	2531602	2532357	2531602	2531641	2532316	2532357	3001	196	5	148	9	774	99	0.125080922	0.630337862	0.834	0.678	0.156
3011	gene11778	LOC9269646	3	+	35150297	35151646	35150297	35150900	35151530	35151646	3011	40	0	49	3	729	99	0.1222404138	0.630337862	1	0.689	0.311
3016	gene11109	LOC4334056	3	+	30385439	30386009	30385439	30385655	30385753	30386009	3016	67	3	111	13	197	99	0.1234867829	0.630337862	0.918	0.811	0.107
3023	gene20815	LOC4342709	7	-	6014569	6016877	6014569	6016546	6016714	6016877	3023	26	5	26	1	267	99	0.1273410514	0.630337862	0.658	0.906	-0.248
308	gene31873	LOC9272053	12	+	11356917	11359383	11356917	11359205	11359350	11359383	308	4	3	10	1	244	99	0.1288736543	0.630337862	0.351	0.802	-0.451
3139	gene17609	LOC9266115	6	-	1207033	1209112	1207033	1208091	1208506	1209112	3139	381	4	203	0	514	99	0.1246402451	0.630337862	0.948	1	-0.052
3269	gene30528	LOC4350917	11	+	23905865	23906407	23905865	23905942	23906074	23906407	3269	102	16	92	25	231	99	0.1172530044	0.630337862	0.732	0.612	0.12
3358	gene1546	LOC4325703	1	+	15163078	15165202	15163078	15163112	15163183	15165202	3358	12	5	6	0	170	99	0.1290563776	0.630337862	0.583	1	-0.417
3359	gene32259	LOC4352347	12	-	20063408	20065117	20063408	20063464	20063820	20065117	3359	445	6	410	12	455	99	0.1185829964	0.630337862	0.942	0.881	0.061
33	gene1965	LOC9270426	1	+	21956986	21957643	21956986	21957015	21957517	21957643	33	230	15	62	1	601	99	0.1204824856	0.630337862	0.716	0.911	-0.195
3428	gene29807	LOC9268201	11	+	12852168	12852814	12852168	12852350	12852756	12852814	3428	101	4	101	10	505	99	0.1236894756	0.630337862	0.832	0.664	0.168
3444	gene6177	LOC4329485	2	+	18837764	18839247	18837764	18838342	18839225	18839247	3444	83	4	103	1	982	99	0.1320131604	0.630337862	0.677	0.912	-0.235
441	gene20155	LOC4342169	7	+	76357	77090	76357	76410	76511	77090	441	18	0	22	3	200	99	0.1239169735	0.630337862	1	0.784	0.216
589	gene7185	LOC4330422	2	+	28758005	28758869	28758005	28758215	28758321	28758869	589	131	7	237	5	205	99	0.1218393193	0.630337862	0.9	0.958	-0.058
6	gene27894	LOC9272437	10	-	16153378	16156295	16153378	16153877	16156202	16156295	6	278	0	378	3	2424	99	0.1271047973	0.630337862	1	0.837	0.163
710	gene31787	LOC4351952	12	+	9780607	9781569	9780607	9780745	9781426	9781569	710	126	3	95	0	780	99	0.1239532006	0.630337862	0.842	1	-0.158
750	gene31893	LOC4352044	12	+	12226044	12228764	12226044	12227235	12227454	12228764	750	174	9	47	6	318	99	0.1213231543	0.630337862	0.858	0.709	0.149
753	gene7159	LOC9266311	2	+	28533834	28534516	28533834	28533909	28534047	28534516	753	18	0	21	3	237	99	0.1186111882	0.630337862	1	0.745	0.255
787	gene6579	LOC4329838	2	+	22939451	22940515	22939451	22939773	22939955	22940515	787	19	0	12	2	281	99	0.1202936066	0.630337862	1	0.679	0.321
7	gene27894	LOC9272437	10	-	16153378	16156295	16153378	16154562	16156202	16156295	7	206	28	286	25	1739	99	0.1305226465	0.630337862	0.295	0.394	-0.099
815	gene19458	LOC4341546	6	-	24939885	24940850	24939885	24940043	24940577	24940850	815	52	2	16	3	633	99	0.1175581472	0.630337862	0.803	0.455	0.348
888	gene17345	LOC9271594	5	+	28913776	28917641	28913776	28913895	28914074	28917641	888	79	0	61	2	278	99	0.126770398	0.630337862	1	0.916	0.084
894	gene8542	LOC4331692	3	+	3187429	3188491	3187429	3188274	3188356	3188491	894	22	0	27	3	181	99	0.1193915216	0.630337862	1	0.831	0.169
906	gene17244	LOC9268415	5	+	28210311	28211610	28210311	28211132	28211204	28211610	906	12	1	11	5	171	99	0.1304676859	0.630337862	0.874	0.56	0.314
958	gene29208	LOC9266358	11	+	3634047	3635018	3634047	3634235	3634778	3635018	958	11	3	11	0	642	99	0.1168161314	0.630337862	0.361	1	-0.639
972	gene13344	LOC4336085	4	-	23212897	23213111	23212897	23212991	23213063	23213111	972	107	6	159	3	171	99	0.1242850225	0.630337862	0.912	0.968	-0.056
991	gene10415	LOC107280248	3	-	22732294	22734653	22732294	22732584	22732661	22734653	991	5	0	0	1	176	99	0.1219649233	0.630337862	1	0	1
2519	gene10239	LOC4333275	3	-	20517603	20517936	20517603	20517729	20517888	20517936	2519	31	223	34	163	258	99	0.1338956163	0.6316694271	0.051	0.074	-0.023
2243	gene30735	LOC4351063	11	-	26527173	26529924	26527173	26527224	26527294	26529924	2243	10	1	9	5	169	99	0.1350668858	0.6360510617	0.854	0.513	0.341
1642	gene8638	LOC4331785	3	-	3934341	3935721	3934341	3934762	3935031	3935721	1642	165	13	64	10	368	99	0.1367837505	0.6372713633	0.773	0.633	0.14
2575	gene27142	LOC107276258	10	+	4262796	4266332	4262796	4262855	4262957	4266332	2575	10	9	11	3	201	99	0.1360964341	0.6372713633	0.354	0.644	-0.29
3254	gene4400	LOC4324008	1	+	42675090	42675464	42675090	42675185	42675364	42675464	3254	99	3	68	0	278	99	0.136707985	0.6372713633	0.922	1	-0.078
3461	gene19036	LOC4341169	6	-	19231973	19233550	19231973	19232153	19233435	19233550	3461	1211	0	683	2	1381	99	0.1357722176	0.6372713633	1	0.961	0.039
3564	gene7882	LOC4331077	2	+	34483310	34483805	34483310	34483509	34483595	34483805	3564	59	19	59	10	185	99	0.1359271705	0.6372713633	0.624	0.759	-0.135
762	gene17768	LOC4340110	6	+	2419900	2421658	2419900	2419984	2421582	2421658	762	126	8	98	2	1697	99	0.1363100566	0.6372713633	0.479	0.741	-0.262
1827	gene31878	LOC4352027	12	+	11718463	11721235	11718463	11721065	11721170	11721235	1827	223	158	183	102	204	99	0.1378818452	0.6378555203	0.407	0.465	-0.058
3209	gene20157	LOC4342171	7	+	90133	90728	90133	90209	90297	90728	3209	128	20	259	25	187	99	0.1374761263	0.6378555203	0.772	0.846	-0.074
3236	gene8012	LOC4331195	2	+	35356496	35356697	35356496	35356559	35356628	35356697	3236	3	6	5	39	168	99	0.137583929	0.6378555203	0.228	0.07	0.158
3274	gene30342	LOC107278333	11	+	21798350	21799239	21798350	21798445	21799017	21799239	3274	4	0	0	1	671	99	0.1378303287	0.6378555203	1	0	1
2177	gene9665	LOC4332766	3	+	12496861	12498030	12496861	12497860	12497983	12498030	2177	140	8	107	2	222	99	0.1383008793	0.6386676171	0.886	0.96	-0.074
2936	gene10456	LOC4333453	3	-	23382291	23382917	23382291	23382601	23382694	23382917	2936	39	16	56	12	192	99	0.1389291287	0.6394224946	0.557	0.706	-0.149
3134	gene5936	LOC4329296	2	-	15441639	15445302	15441639	15444084	15444313	15445302	3134	40	0	57	3	328	99	0.1391956708	0.6394224946	1	0.852	0.148
817	gene22865	LOC9270433	8	-	1117810	1120281	1117810	1118008	1119052	1120281	817	161	115	178	98	1143	99	0.1391025722	0.6394224946	0.108	0.136	-0.028
799	gene1756	LOC9271859	1	+	18582276	18585417	18582276	18582741	18583717	18585417	799	135	13	96	4	1075	99	0.1402927665	0.6433355358	0.489	0.688	-0.199
1050	gene15163	LOC4337807	5	-	2749086	2749931	2749086	2749569	2749858	2749931	1050	110	2	60	4	388	99	0.140728653	0.6442081269	0.933	0.793	0.14
2926	gene30153	LOC9266548	11	+	19418542	19420037	19418542	19418937	19419680	19420037	2926	47	0	36	2	842	99	0.141311422	0.645748885	1	0.679	0.321
2616	gene29241	LOC9269898	11	+	4015661	4016262	4015661	4015913	4016107	4016262	2616	38	0	31	2	293	99	0.141770023	0.6460726464	1	0.84	0.16
3332	gene29767	LOC107278362	11	-	11871817	11872722	11871817	11872518	11872614	11872722	3332	11	2	15	0	195	99	0.141874893	0.6460726464	0.736	1	-0.264
335	gene4862	LOC9267540	2	-	2860359	2861178	2860359	2860489	2860580	2861178	335	366	5	200	0	190	99	0.1422859963	0.6468217819	0.974	1	-0.026
2510	gene26160	LOC9268732	9	-	18097242	18097981	18097242	18097732	18097809	18097981	2510	89	4	71	8	176	99	0.1425976241	0.6471168998	0.926	0.833	0.093
1090	gene15790	LOC4338341	5	-	13373631	13374831	13373631	13374143	13374230	13374831	1090	3	0	5	5	186	99	0.1436101745	0.6483467946	1	0.347	0.653
139	gene27690	LOC9268744	10	+	14103359	14103752	14103359	14103425	14103516	14103752	139	423	3	367	7	190	99	0.1432527232	0.6483467946	0.987	0.965	0.022
3212	gene19404	LOC9271389	6	+	24264369	24264962	24264369	24264606	24264898	24264962	3212	45	0	37	2	391	99	0.1434173179	0.6483467946	1	0.824	0.176
3189	gene12153	LOC9267234	4	-	3609009	3613080	3609009	3611330	3612754	3613080	3189	22	17	20	7	1523	99	0.1438947658	0.6485154134	0.078	0.157	-0.079
1127	gene5733	LOC4329096	2	-	11707325	11707625	11707325	11707486	11707582	11707625	1127	73	4	34	0	195	99	0.1448314936	0.6490972277	0.903	1	-0.097
2005	gene25692	LOC4346944	9	-	13144220	13146235	13144220	13144288	13146077	13146235	2005	168	29	190	21	1888	99	0.1448746211	0.6490972277	0.233	0.322	-0.089
3050	gene5129	LOC4328564	2	-	4953642	4955006	4953642	4954323	4954903	4955006	3050	3	1	20	0	679	99	0.1446603069	0.6490972277	0.304	1	-0.696
3333	gene29767	LOC107278362	11	-	11871817	11872722	11871817	11872444	11872614	11872722	3333	33	4	40	1	269	99	0.1450137154	0.6490972277	0.752	0.936	-0.184
1410	gene18826	LOC4341001	6	-	14912519	14912714	14912519	14912541	14912686	14912714	1410	159	4	74	0	244	99	0.1454823348	0.6494783586	0.942	1	-0.058
1718	gene16479	LOC9268261	5	+	22194097	22198448	22194097	22194170	22194516	22198448	1718	25	9	29	4	445	99	0.1456300933	0.6494783586	0.382	0.617	-0.235
2415	gene18550	LOC9266404	6	+	10435807	10436584	10435807	10436339	10436471	10436584	2415	2	5	0	7	231	99	0.1458416901	0.6494783586	0.146	0	0.146
1157	gene1827	LOC9270848	1	+	19884143	19884455	19884143	19884195	19884269	19884455	1157	336	10	428	6	173	99	0.1468123216	0.6515883582	0.951	0.976	-0.025
3135	gene5936	LOC4329296	2	-	15441639	15445302	15441639	15444443	15444769	15445302	3135	27	0	38	3	425	99	0.1466004534	0.6515883582	1	0.747	0.253
1331	gene27004	LOC4348057	10	+	2187231	2188556	2187231	2187368	2188159	2188556	1331	90	12	56	14	890	99	0.1479101195	0.6538122874	0.455	0.308	0.147
2297	gene32323	LOC4352414	12	+	21247597	21248539	21247597	21248354	21248498	21248539	2297	52	3	51	8	243	99	0.1477849323	0.6538122874	0.876	0.722	0.154
804	gene19689	LOC4341765	6	-	27399887	27400427	27399887	27399936	27400041	27400427	804	57	0	50	2	204	99	0.148061189	0.6538122874	1	0.924	0.076
2259	gene6157	LOC4329472	2	+	18565298	18565622	18565298	18565453	18565513	18565622	2259	64	0	53	2	159	99	0.1486385804	0.6552588176	1	0.943	0.057
2560	gene18914	LOC4341078	6	+	16851981	16856358	16851981	16855280	16855364	16856358	2560	63	7	56	2	183	99	0.1494840672	0.6578803829	0.83	0.938	-0.108
2335	gene10141	LOC4333174	3	+	18031389	18033859	18031389	18032113	18032230	18033859	2335	53	4	42	8	216	99	0.1508684514	0.6628608845	0.859	0.706	0.153
1507	gene1824	LOC4326426	1	-	19846470	19846909	19846470	19846674	19846744	19846909	1507	246	10	218	16	169	99	0.1518210361	0.6638218248	0.935	0.889	0.046
2299	gene27299	LOC9272688	10	-	7543327	7543760	7543327	7543403	7543675	7543760	2299	21	0	4	1	371	99	0.1518463953	0.6638218248	1	0.516	0.484
24	gene13530	LOC4336262	4	-	24667260	24668070	24667260	24667596	24667678	24668070	24	61	5	53	1	181	99	0.1515949593	0.6638218248	0.87	0.967	-0.097
733	gene21489	LOC9271882	7	-	18597883	18599191	18597883	18598330	18598713	18599191	733	73	10	13	0	482	99	0.1523225742	0.6647955276	0.6	1	-0.4
3550	gene12354	LOC4335187	4	-	7900247	7900852	7900247	7900444	7900696	7900852	3550	54	41	26	32	351	99	0.1526287333	0.665025195	0.271	0.186	0.085
1761	gene9822	LOC4332902	3	-	14173469	14176264	14173469	14173605	14173827	14176264	1761	4	0	6	4	321	99	0.1541074601	0.6652360408	1	0.316	0.684
2011	gene32312	LOC9267015	12	+	21136215	21136979	21136215	21136539	21136684	21136979	2011	50	9	10	0	244	99	0.154198823	0.6652360408	0.693	1	-0.307
2498	gene12147	LOC9271234	4	+	3540484	3541065	3540484	3540549	3540970	3541065	2498	15	0	11	2	520	99	0.1540183463	0.6652360408	1	0.512	0.488
2736	gene5133	LOC4328567	2	+	4982605	4984586	4982605	4983099	4983213	4984586	2736	369	7	167	7	213	99	0.1540493217	0.6652360408	0.961	0.917	0.044
2742	gene4973	LOC4328424	2	+	3673854	3676900	3673854	3674997	3676054	3676900	2742	11	64	11	32	1156	99	0.153995079	0.6652360408	0.015	0.029	-0.014
831	gene10107	LOC4333145	3	+	17675688	17676330	17675688	17676007	17676105	17676330	831	286	8	351	18	197	99	0.1535771538	0.6652360408	0.947	0.907	0.04
1270	gene459	LOC4324412	1	+	3326825	3328238	3326825	3327190	3327305	3328238	1270	27	9	32	21	214	99	0.1550779604	0.6663819787	0.581	0.413	0.168
2412	gene4236	LOC4326059	1	-	41488410	41492510	41488410	41492084	41492176	41492510	2412	73	1	86	5	191	99	0.1551236582	0.6663819787	0.974	0.899	0.075
3525	gene6006	LOC9267464	2	-	16399990	16401600	16399990	16400924	16401024	16401600	3525	17	0	14	2	199	99	0.1557111261	0.6663819787	1	0.777	0.223
555	gene4385	LOC9270353	1	-	42591932	42597456	42591932	42591976	42593610	42597456	555	644	5	536	1	1733	99	0.1557347133	0.6663819787	0.88	0.968	-0.088
916	gene7822	LOC9266998	2	-	34030766	34031441	34030766	34030961	34031046	34031441	916	30	0	88	5	184	99	0.1552459121	0.6663819787	1	0.904	0.096
1483	gene28874	LOC9272329	11	+	1033318	1035443	1033318	1033570	1033656	1035443	1483	10	4	13	1	185	99	0.1584056532	0.6668831853	0.572	0.874	-0.302
1714	gene5952	LOC9267918	2	+	15588524	15590534	15588524	15589290	15589880	15590534	1714	71	7	62	2	689	99	0.1579367035	0.6668831853	0.593	0.817	-0.224
2451	gene27040	LOC9271423	10	+	2614785	2616164	2614785	2615338	2615986	2616164	2451	51	0	78	3	747	99	0.1569416225	0.6668831853	1	0.775	0.225
2512	gene6119	LOC4329438	2	+	18039993	18041720	18039993	18041342	18041438	18041720	2512	28	5	25	1	195	99	0.1581710495	0.6668831853	0.74	0.927	-0.187
2745	gene5849	LOC9270817	2	-	13468053	13468360	13468053	13468251	13468325	13468360	2745	13	21	24	20	173	99	0.1582829521	0.6668831853	0.262	0.407	-0.145
2757	gene18008	LOC4340322	6	-	4162941	4163535	4162941	4163297	4163397	4163535	2757	34	29	22	32	199	99	0.1572886065	0.6668831853	0.368	0.255	0.113
3205	gene3776	LOC4325088	1	-	38084868	38085543	38084868	38084979	38085392	38085543	3205	323	31	232	14	512	99	0.1585613715	0.6668831853	0.668	0.762	-0.094
3385	gene24427	LOC4345879	8	+	24005483	24006728	24005483	24006024	24006613	24006728	3385	359	1	328	4	688	99	0.1567254559	0.6668831853	0.981	0.922	0.059
3430	gene29807	LOC9268201	11	+	12852168	12852814	12852168	12852310	12852756	12852814	3430	145	0	137	2	545	99	0.157917873	0.6668831853	1	0.926	0.074
488	gene14929	LOC4337588	5	+	561111	561330	561111	561167	561240	561330	488	181	21	604	47	172	99	0.1586485351	0.6668831853	0.832	0.881	-0.049
509	gene11571	LOC107276907	3	-	33797059	33798257	33797059	33797540	33797624	33798257	509	17	28	4	16	183	99	0.1577856545	0.6668831853	0.247	0.119	0.128
1278	gene12705	LOC4335520	4	+	16099980	16100784	16099980	16100056	16100521	16100784	1278	371	4	159	0	564	99	0.1598002348	0.6690865884	0.942	1	-0.058
148	gene18827	LOC107281459	6	+	14925906	14926363	14925906	14925960	14926092	14926363	148	39	3	25	0	231	99	0.1599379683	0.6690865884	0.848	1	-0.152
2077	gene23630	LOC4345183	8	-	11550177	11550667	11550177	11550253	11550503	11550667	2077	8	1	33	0	349	99	0.159434711	0.6690865884	0.694	1	-0.306
1009	gene32135	LOC4352245	12	+	18355446	18355771	18355446	18355496	18355544	18355771	1009	1	1	7	0	147	99	0.1634459156	0.6697509097	0.402	1	-0.598
1060	gene12012	LOC4334934	4	-	666473	667108	666473	666889	666973	667108	1060	194	16	85	3	183	99	0.1614669672	0.6697509097	0.868	0.939	-0.071
1209	gene5908	LOC4329273	2	-	14979605	14982738	14979605	14981756	14982144	14982738	1209	150	16	154	9	487	99	0.162018996	0.6697509097	0.656	0.777	-0.121
1212	gene18656	LOC4340871	6	+	12063172	12063886	12063172	12063412	12063759	12063886	1212	64	5	54	1	446	99	0.1643289249	0.6697509097	0.74	0.923	-0.183
1333	gene24997	LOC4346363	8	-	28407431	28407700	28407431	28407517	28407603	28407700	1333	25	73	19	33	185	99	0.1652782397	0.6697509097	0.155	0.236	-0.081
1432	gene13107	LOC9270732	4	-	21362182	21362530	21362182	21362419	21362510	21362530	1432	17	2	19	0	190	99	0.1653439071	0.6697509097	0.816	1	-0.184
152	gene31672	LOC4351834	12	-	7281365	7282736	7281365	7282372	7282503	7282736	152	8	1	0	1	230	99	0.165373546	0.6697509097	0.775	0	0.775
1636	gene4969	LOC4328422	2	-	3625211	3626150	3625211	3625337	3625430	3626150	1636	243	13	224	6	192	99	0.1613162936	0.6697509097	0.906	0.951	-0.045
1647	gene11662	LOC107277217	3	-	34471669	34473031	34471669	34471833	34472466	34473031	1647	34	2	39	0	732	99	0.1632645259	0.6697509097	0.697	1	-0.303
1847	gene19538	LOC4341616	6	-	25956598	25957944	25956598	25957668	25957831	25957944	1847	13	0	19	3	262	99	0.1651357577	0.6697509097	1	0.705	0.295
219	gene13376	LOC4336115	4	+	23470078	23471200	23470078	23470353	23470471	23471200	219	50	12	24	2	217	99	0.1648939612	0.6697509097	0.655	0.846	-0.191
2612	gene8775	LOC4331921	3	-	4874819	4875270	4874819	4875075	4875218	4875270	2612	19	3	13	0	242	99	0.1641943357	0.6697509097	0.722	1	-0.278
2768	gene11295	LOC4334246	3	-	31829872	31831965	31829872	31829926	31830016	31831965	2768	6	1	1	2	189	99	0.1603613154	0.6697509097	0.759	0.208	0.551
2786	gene31478	LOC9266799	12	-	4079580	4079858	4079580	4079714	4079807	4079858	2786	62	4	27	0	192	99	0.1615333315	0.6697509097	0.889	1	-0.111
2933	gene23504	LOC9267648	8	-	9166608	9167483	9166608	9166939	9167006	9167483	2933	9	0	24	5	166	99	0.1633654057	0.6697509097	1	0.741	0.259
2998	gene2364	LOC4325916	1	-	25960514	25961434	25960514	25961215	25961373	25961434	2998	91	72	112	65	257	99	0.1639667179	0.6697509097	0.327	0.399	-0.072
3267	gene30528	LOC4350917	11	+	23902243	23905582	23902243	23903598	23903670	23905582	3267	75	12	67	5	171	99	0.1654588599	0.6697509097	0.783	0.886	-0.103
3287	gene16468	LOC9266801	5	-	22035002	22035553	22035002	22035394	22035485	22035553	3287	32	25	34	15	190	99	0.1647498969	0.6697509097	0.4	0.542	-0.142
354	gene27580	LOC4348508	10	-	12346593	12346783	12346593	12346628	12346737	12346783	354	47	91	43	57	208	99	0.163436222	0.6697509097	0.197	0.264	-0.067
409	gene22317	LOC4344028	7	+	26403025	26403886	26403025	26403127	26403447	26403886	409	1	1	8	0	419	99	0.163776283	0.6697509097	0.191	1	-0.809
930	gene23620	LOC9272579	8	+	11407435	11408046	11407435	11407619	11407939	11408046	930	148	6	188	15	419	99	0.1633864966	0.6697509097	0.854	0.748	0.106
1874	gene2954	LOC4325544	1	+	31292442	31293107	31292442	31292508	31292601	31293107	1874	15	6	33	5	192	99	0.1668952043	0.6735915454	0.563	0.773	-0.21
786	gene6579	LOC4329838	2	+	22934199	22935068	22934199	22934670	22934812	22935068	786	43	5	15	0	241	99	0.1669212751	0.6735915454	0.779	1	-0.221
3204	gene3776	LOC4325088	1	-	38084868	38085543	38084868	38084979	38085258	38085543	3204	249	3	188	6	378	99	0.1678218995	0.6761856257	0.956	0.891	0.065
1284	gene31922	LOC4352071	12	+	12835006	12837301	12835006	12836881	12837238	12837301	1284	168	27	88	8	456	99	0.1682682663	0.6762523664	0.575	0.705	-0.13
1555	gene17499	LOC4339861	6	-	391945	394140	391945	393370	393498	394140	1555	229	0	134	2	227	99	0.1686119129	0.6762523664	1	0.967	0.033
2861	gene32741	LOC4352780	12	-	25984511	25985058	25984511	25984896	25984996	25985058	2861	354	104	254	58	199	99	0.168458668	0.6762523664	0.629	0.685	-0.056
1329	gene5742	LOC4329106	2	+	11879007	11880416	11879007	11879623	11880042	11880416	1329	29	0	46	3	518	99	0.1694778708	0.6786046008	1	0.746	0.254
1619	gene6826	LOC4330065	2	-	25391438	25391847	25391438	25391609	25391723	25391847	1619	54	2	54	0	213	99	0.1699745417	0.6786046008	0.926	1	-0.074
1956	gene27613	LOC4348532	10	-	13038964	13039888	13038964	13039382	13039746	13039888	1956	173	0	165	2	463	99	0.1699737987	0.6786046008	1	0.946	0.054
3119	gene7885	LOC9268909	2	+	34502163	34503366	34502163	34502252	34502401	34503366	3119	133	16	110	7	248	99	0.1705192784	0.6797447832	0.768	0.863	-0.095
2858	gene23781	LOC4345316	8	-	15234906	15235365	15234906	15235097	15235169	15235365	2858	64	64	84	60	171	99	0.170800851	0.6798340398	0.367	0.448	-0.081
2818	gene26468	LOC4347608	9	-	20333392	20334389	20333392	20333626	20333715	20334389	2818	25	0	7	1	188	99	0.1710622225	0.6798427417	1	0.787	0.213
1003	gene1715	LOC4324034	1	-	18026565	18029234	18026565	18028441	18029171	18029234	1003	41	2	56	8	829	99	0.1717453219	0.6800550704	0.71	0.455	0.255
2683	gene30736	LOC9269896	11	-	26535329	26535597	26535329	26535413	26535525	26535597	2683	31	19	36	12	211	99	0.171772885	0.6800550704	0.434	0.585	-0.151
3419	gene5457	LOC4328860	2	+	8201023	8201908	8201023	8201072	8201142	8201908	3419	7	6	6	1	169	99	0.1718934471	0.6800550704	0.406	0.779	-0.373
1028	gene10	LOC4326462	1	+	77870	78191	77870	77901	78108	78191	1028	42	7	93	7	306	99	0.1730435478	0.681846884	0.66	0.811	-0.151
1032	gene6179	LOC4329487	2	+	18860261	18863203	18860261	18861042	18861365	18863203	1032	25	2	27	0	422	99	0.1735125371	0.681846884	0.746	1	-0.254
1322	gene25422	LOC4346720	9	-	9421813	9422698	9421813	9421960	9422099	9422698	1322	13	3	9	0	238	99	0.1739060486	0.681846884	0.643	1	-0.357
2086	gene8719	LOC4331862	3	-	4470123	4472643	4470123	4470712	4471229	4472643	2086	93	0	95	2	616	99	0.1737481001	0.681846884	1	0.884	0.116
2145	gene23964	LOC4345472	8	+	18463069	18464663	18463069	18463840	18463916	18464663	2145	3	0	0	1	175	99	0.1730706654	0.681846884	1	0	1
2857	gene16210	LOC9270962	5	+	19337389	19340507	19337389	19337467	19338104	19340507	2857	242	7	153	9	736	99	0.173493436	0.681846884	0.823	0.696	0.127
1377	gene18883	LOC4341056	6	-	16363317	16363620	16363317	16363383	16363484	16363620	1377	18	1	56	0	200	99	0.1744799281	0.6830758978	0.899	1	-0.101
1213	gene18656	LOC4340871	6	+	12063172	12063886	12063172	12063509	12063759	12063886	1213	52	10	48	4	349	99	0.1756672318	0.6848183164	0.596	0.773	-0.177
1349	gene10790	LOC4333758	3	+	27398977	27399387	27398977	27399102	27399179	27399387	1349	19	5	10	7	176	99	0.1757082451	0.6848183164	0.681	0.446	0.235
680	gene20946	LOC4342825	7	-	8081194	8081515	8081194	8081310	8081406	8081515	680	95	8	89	3	195	99	0.1756327294	0.6848183164	0.858	0.938	-0.08
1211	gene4045	LOC4324368	1	-	40141807	40142307	40141807	40141954	40142008	40142307	1211	56	19	5	0	153	99	0.177737712	0.6855970861	0.656	1	-0.344
1224	gene1103	LOC4326210	1	-	9050835	9051702	9050835	9051168	9051627	9051702	1224	61	5	56	10	558	99	0.1773564258	0.6855970861	0.684	0.498	0.186
2122	gene24733	LOC4346140	8	+	26546316	26546756	26546316	26546555	26546661	26546756	2122	7	4	4	0	205	99	0.1775727783	0.6855970861	0.458	1	-0.542
2522	gene28591	LOC4349393	10	+	22188364	22190975	22188364	22188626	22189698	22190975	2522	52	2	55	0	1171	99	0.1769704103	0.6855970861	0.687	1	-0.313
2958	gene8548	LOC4331698	3	-	3219742	3220184	3219742	3219837	3219953	3220184	2958	18	7	11	1	215	99	0.1766881462	0.6855970861	0.542	0.835	-0.293
3569	gene7328	LOC107278234	2	+	30004093	30007001	30004093	30005827	30006296	30007001	3569	23	1	7	2	568	99	0.1765266571	0.6855970861	0.8	0.379	0.421
471	gene8233	LOC4331394	3	-	859924	860730	859924	860504	860655	860730	471	36	4	43	11	250	99	0.1772039661	0.6855970861	0.781	0.608	0.173
1018	gene30822	LOC4351127	11	-	27649519	27651098	27649519	27650851	27651031	27651098	1018	7	1	25	0	279	99	0.1783144727	0.6868118384	0.713	1	-0.287
2716	gene32350	LOC9266439	12	+	21564578	21567672	21564578	21564933	21565074	21567672	2716	50	0	53	2	240	99	0.1796389968	0.6908989569	1	0.916	0.084
1187	gene22409	LOC4344112	7	-	27050768	27051393	27050768	27051173	27051268	27051393	1187	310	41	237	43	194	99	0.180473916	0.6921187081	0.794	0.738	0.056
1868	gene11386	LOC4334332	3	+	32535541	32537705	32535541	32536887	32537500	32537705	1868	70	22	97	19	712	99	0.1807477373	0.6921187081	0.307	0.415	-0.108
3256	gene10744	LOC9268935	3	-	26917548	26917690	26917548	26917569	26917652	26917690	3256	8	6	3	0	182	99	0.1805643196	0.6921187081	0.42	1	-0.58
1276	gene19792	LOC4341859	6	-	28392161	28394191	28392161	28393844	28394038	28394191	1276	10	0	2	1	293	99	0.1815443651	0.6923669806	1	0.403	0.597
2934	gene6192	LOC4329499	2	-	18994005	18994734	18994005	18994377	18994480	18994734	2934	267	15	284	25	202	99	0.1816044539	0.6923669806	0.897	0.848	0.049
74	gene6986	LOC4330225	2	+	26798580	26800142	26798580	26798665	26798744	26800142	74	15	12	8	2	178	99	0.1814509275	0.6923669806	0.41	0.69	-0.28
1562	gene6321	LOC4329618	2	+	20624863	20625245	20624863	20625034	20625115	20625245	1562	0	46	3	56	180	99	0.1828969627	0.6962826317	0	0.029	-0.029
2528	gene17938	LOC4340269	6	-	3600191	3600415	3600191	3600252	3600397	3600415	2528	47	3	71	1	244	99	0.1836293425	0.6972113908	0.864	0.966	-0.102
3349	gene19515	LOC4341594	6	-	25708031	25708437	25708031	25708120	25708222	25708437	3349	10	4	12	1	201	99	0.1836725395	0.6972113908	0.552	0.855	-0.303
103	gene13825	LOC4336545	4	-	27157647	27158331	27157647	27157820	27157916	27158331	103	3	4	3	16	195	99	0.1840091542	0.6974797855	0.276	0.087	0.189
1146	gene14851	LOC107276034	4	+	35494002	35495496	35494002	35494510	35494917	35495496	1146	136	12	97	4	506	99	0.1880434844	0.6990597092	0.689	0.826	-0.137
1154	gene1827	LOC9270848	1	+	19884143	19884455	19884143	19884195	19884266	19884455	1154	328	3	420	9	170	99	0.1884962031	0.6990597092	0.985	0.965	0.02
122	gene17579	LOC4339928	6	-	893629	894069	893629	893819	893896	894069	122	108	2	163	0	176	99	0.1857160495	0.6990597092	0.968	1	-0.032
1232	gene1178	LOC4324274	1	+	9822086	9822751	9822086	9822155	9822460	9822751	1232	27	1	33	5	404	99	0.1871463476	0.6990597092	0.869	0.618	0.251
1451	gene30390	LOC4350809	11	+	22314641	22316053	22314641	22314733	22315222	22316053	1451	61	7	50	2	588	99	0.1874990404	0.6990597092	0.595	0.808	-0.213
2199	gene30133	LOC9266976	11	-	19123311	19125039	19123311	19123343	19123425	19125039	2199	6	1	20	0	181	99	0.1847069586	0.6990597092	0.766	1	-0.234
2450	gene27040	LOC9271423	10	+	2615831	2616164	2615831	2615873	2615986	2616164	2450	21	18	31	45	212	99	0.1880836123	0.6990597092	0.353	0.243	0.11
2743	gene5849	LOC9270817	2	-	13468053	13468360	13468053	13468197	13468293	13468360	2743	24	3	58	2	195	99	0.1875041752	0.6990597092	0.802	0.936	-0.134
3094	gene639	LOC9270260	1	+	4791059	4792463	4791059	4791476	4791649	4792463	3094	21	4	14	7	272	99	0.1855801449	0.6990597092	0.656	0.421	0.235
3108	gene3873	LOC4324956	1	+	38821623	38822165	38821623	38821845	38821928	38822165	3108	16	5	21	2	182	99	0.1881186962	0.6990597092	0.635	0.851	-0.216
3121	gene7885	LOC9268909	2	+	34502401	34503366	34502401	34502550	34503204	34503366	3121	279	108	265	82	753	99	0.1879005507	0.6990597092	0.254	0.298	-0.044
381	gene1019	LOC4327224	1	-	8259719	8260108	8259719	8259867	8259954	8260108	381	45	31	30	12	186	99	0.1886982942	0.6990597092	0.436	0.571	-0.135
489	gene15283	LOC4337911	5	+	3839690	3840802	3839690	3840062	3840672	3840802	489	56	42	29	13	709	99	0.1857640571	0.6990597092	0.157	0.238	-0.081
529	gene15774	LOC4338323	5	-	13092018	13092231	13092018	13092075	13092182	13092231	529	21	22	20	11	206	99	0.1865140181	0.6990597092	0.314	0.466	-0.152
668	gene21427	LOC4343244	7	+	17773664	17774027	17773664	17773719	17773854	17774027	668	18	15	13	21	234	99	0.1875575394	0.6990597092	0.337	0.208	0.129
867	gene3975	LOC9266385	1	+	39638258	39638806	39638258	39638450	39638668	39638806	867	35	3	53	1	317	99	0.1889566656	0.6990597092	0.785	0.943	-0.158
9	gene27894	LOC9272437	10	-	16165302	16167004	16165302	16165455	16166929	16167004	9	399	4	399	1	1573	99	0.1889442112	0.6990597092	0.863	0.962	-0.099
989	gene1889	LOC9269668	1	-	20789577	20791392	20789577	20789604	20791276	20791392	989	89	11	57	3	1771	99	0.1895894858	0.7004129877	0.311	0.515	-0.204
2719	gene20398	LOC4342365	7	-	2084056	2084791	2084056	2084474	2084754	2084791	2719	46	0	50	2	379	99	0.1900889849	0.7012706151	1	0.867	0.133
67	gene32784	LOC107276755	12	+	26415741	26418736	26415741	26415808	26415905	26418736	67	35	2	21	4	196	99	0.1907428612	0.7026945576	0.898	0.726	0.172
1260	gene9227	LOC4332344	3	-	8720212	8720414	8720212	8720272	8720356	8720414	1260	8	0	30	6	183	99	0.1951473863	0.7030535019	1	0.73	0.27
1376	gene15488	LOC4338081	5	+	6680368	6680654	6680368	6680390	6680474	6680654	1376	64	5	49	1	183	99	0.1953499715	0.7030535019	0.874	0.964	-0.09
1679	gene9212	LOC4332328	3	-	8606292	8606613	8606292	8606344	8606518	8606613	1679	153	6	144	2	273	99	0.1924158277	0.7030535019	0.902	0.963	-0.061
167	gene23014	LOC107282071	8	-	2787564	2788033	2787564	2787687	2787825	2788033	167	64	18	57	9	237	99	0.1953968749	0.7030535019	0.598	0.726	-0.128
1869	gene11386	LOC4334332	3	+	32535541	32537705	32535541	32536887	32537506	32537705	1869	94	18	113	13	718	99	0.1936662264	0.7030535019	0.419	0.545	-0.126
1903	gene12843	LOC9268951	4	+	18541214	18542235	18541214	18541323	18541632	18542235	1903	99	4	49	5	408	99	0.1944290006	0.7030535019	0.857	0.704	0.153
2013	gene32229	LOC4352326	12	-	19704132	19704644	19704132	19704371	19704457	19704644	2013	49	2	43	0	185	99	0.1948672547	0.7030535019	0.929	1	-0.071
2084	gene11823	LOC4334750	3	-	35447180	35447503	35447180	35447224	35447397	35447503	2084	291	22	163	19	272	99	0.193542492	0.7030535019	0.828	0.757	0.071
2470	gene15770	LOC9270572	5	+	13006251	13007669	13006251	13006548	13006653	13007669	2470	266	42	208	23	204	99	0.1939130075	0.7030535019	0.755	0.814	-0.059
309	gene31873	LOC9272053	12	+	11359350	11359810	11359350	11359383	11359542	11359810	309	2	1	9	0	258	99	0.1937134351	0.7030535019	0.434	1	-0.566
3184	gene19490	LOC9266117	6	-	25290750	25290982	25290750	25290814	25290903	25290982	3184	2	1	1	5	188	99	0.1913349058	0.7030535019	0.513	0.095	0.418
3465	gene10204	LOC4333236	3	+	19529394	19530252	19529394	19529548	19530017	19530252	3465	479	4	245	5	568	99	0.1949102071	0.7030535019	0.954	0.895	0.059
351	gene27580	LOC4348508	10	-	12348583	12349560	12348583	12348712	12349195	12349560	351	75	18	54	7	582	99	0.1941732498	0.7030535019	0.415	0.568	-0.153
412	gene16662	LOC4339126	5	-	23674102	23676305	23674102	23674213	23676153	23676305	412	626	27	487	30	2039	99	0.1929946657	0.7030535019	0.53	0.441	0.089
485	gene11272	LOC4334220	3	+	31677132	31677429	31677132	31677205	31677295	31677429	485	2	2	4	20	189	99	0.1946237297	0.7030535019	0.344	0.095	0.249
773	gene5459	LOC4328862	2	+	8209931	8210957	8209931	8210858	8210930	8210957	773	8	7	4	10	171	99	0.1913772385	0.7030535019	0.398	0.188	0.21
828	gene28657	LOC9266744	10	+	22683814	22684775	22683814	22684498	22684620	22684775	828	56	2	58	6	221	99	0.1923275765	0.7030535019	0.926	0.812	0.114
1262	gene21810	LOC9267874	7	+	22127272	22128003	22127272	22127368	22127643	22128003	1262	1	0	2	8	374	99	0.1964377838	0.7041779357	1	0.062	0.938
3045	gene9537	LOC4332643	3	-	11216807	11217800	11216807	11217049	11217680	11217800	3045	7	3	5	0	730	99	0.1965147727	0.7041779357	0.24	1	-0.76
844	gene21413	LOC4343232	7	+	17505073	17505590	17505073	17505079	17505166	17505590	844	24	2	22	0	186	99	0.196053893	0.7041779357	0.865	1	-0.135
1268	gene12758	LOC9268365	4	-	16994417	16995500	16994417	16994586	16995403	16995500	1268	302	43	256	26	916	99	0.1968369098	0.7043700062	0.432	0.516	-0.084
1548	gene21750	LOC9271534	7	-	21525676	21527560	21525676	21526797	21526909	21527560	1548	66	19	45	7	211	99	0.1973428703	0.7052184588	0.62	0.751	-0.131
1047	gene15163	LOC4337807	5	-	2749858	2751498	2749858	2749931	2750821	2751498	1047	219	16	190	8	989	99	0.2114813472	0.7061294691	0.578	0.704	-0.126
1048	gene15163	LOC4337807	5	-	2749086	2751498	2749086	2750540	2750821	2751498	1048	75	4	87	10	380	99	0.2035856701	0.7061294691	0.83	0.694	0.136
1094	gene4881	LOC4328344	2	+	2998629	3000384	2998629	2999495	2999587	3000384	1094	9	0	9	2	191	99	0.2078261697	0.7061294691	1	0.7	0.3
1104	gene22044	LOC9267044	7	+	24120184	24123438	24120184	24120251	24120492	24123438	1104	97	2	43	3	340	99	0.2050271528	0.7061294691	0.934	0.807	0.127
1170	gene10075	LOC107280252	3	+	17242493	17242970	17242493	17242781	17242858	17242970	1170	0	2	5	4	176	99	0.1996099856	0.7061294691	0	0.413	-0.413
1173	gene31685	LOC107277618	12	+	7412779	7414400	7412779	7414003	7414143	7414400	1173	24	0	27	2	239	99	0.2032423245	0.7061294691	1	0.848	0.152
1174	gene31685	LOC107277618	12	+	7410866	7411110	7410866	7410925	7410995	7411110	1174	31	26	16	23	169	99	0.2040567588	0.7061294691	0.411	0.29	0.121
1194	gene19266	LOC4341379	6	+	22704103	22704655	22704103	22704193	22704312	22704655	1194	340	3	500	10	218	99	0.198613239	0.7061294691	0.981	0.958	0.023
1200	gene18890	LOC4341059	6	-	16440615	16444427	16440615	16440690	16440914	16444427	1200	39	1	27	3	323	99	0.2095445721	0.7061294691	0.923	0.734	0.189
1257	gene26171	LOC4347361	9	-	18223815	18225509	18223815	18224902	18225057	18225509	1257	9	1	25	0	254	99	0.2066882895	0.7061294691	0.778	1	-0.222
1330	gene24546	LOC4345983	8	-	25063989	25064520	25063989	25064369	25064472	25064520	1330	75	3	102	1	202	99	0.2121143531	0.7061294691	0.925	0.98	-0.055
1440	gene13107	LOC9270732	4	-	21362182	21363467	21362182	21363283	21363430	21363467	1440	3	0	2	2	246	99	0.2121349682	0.7061294691	1	0.287	0.713
1777	gene31906	LOC4352057	12	-	12379189	12379552	12379189	12379361	12379481	12379552	1777	19	0	36	3	219	99	0.2038651722	0.7061294691	1	0.844	0.156
1825	gene31878	LOC4352027	12	+	11718463	11721235	11718463	11718563	11718776	11721235	1825	96	1	70	3	312	99	0.2120267089	0.7061294691	0.968	0.881	0.087
1842	gene23908	LOC4345421	8	+	17638605	17639331	17638605	17638795	17638917	17639331	1842	3	1	1	3	221	99	0.2090279296	0.7061294691	0.573	0.13	0.443
1943	gene10400	LOC9268452	3	-	22542751	22545850	22542751	22542837	22543545	22545850	1943	1	1	6	0	807	99	0.2004638098	0.7061294691	0.109	1	-0.891
1975	gene16677	LOC107276934	5	-	23798823	23799335	23798823	23798918	23799002	23799335	1975	109	54	61	42	183	99	0.2100708346	0.7061294691	0.522	0.44	0.082
2055	gene25111	LOC4346453	9	-	2397114	2401651	2397114	2397319	2397554	2401651	2055	21	11	34	9	334	99	0.2044165031	0.7061294691	0.361	0.528	-0.167
2088	gene20023	LOC4342062	6	+	30335434	30336063	30335434	30335572	30335679	30336063	2088	235	23	359	49	206	99	0.2085107234	0.7061294691	0.831	0.779	0.052
2186	gene32221	LOC9266999	12	+	19643619	19643996	19643619	19643794	19643895	19643996	2186	16	15	26	13	200	99	0.2104440341	0.7061294691	0.346	0.497	-0.151
2214	gene15171	LOC4337816	5	+	2815639	2818313	2815639	2816301	2816406	2818313	2214	102	1	108	4	204	99	0.2108823582	0.7061294691	0.98	0.929	0.051
2261	gene25578	LOC9269712	9	+	11781820	11782197	11781820	11781945	11782038	11782197	2261	5	10	2	13	192	99	0.2106398791	0.7061294691	0.205	0.073	0.132
[truncated: 1,867 more rows]

## Sheet: A5SS
ID	GeneID	geneSymbol	chr	strand	longExonStart_0base	longExonEnd	shortES	shortEE	flankingES	flankingEE	ID	IC_SAMPLE_1	SC_SAMPLE_1	IC_SAMPLE_2	SC_SAMPLE_2	IncFormLen	SkipFormLen	PValue	FDR	IncLevel1	IncLevel2	IncLevelDifference
[truncated: 1,915 more rows]

[truncated: 1 more sheets: A3SS]
