# Supplementary material for: A Genomic View of Alternative Splicing of Long Non-coding RNAs during Rice Seed Development Reveals Extensive Splicing and lncRNA Gene Families
Source: Front Plant Sci. 2018 Feb 7;9:115. doi: 10.3389/fpls.2018.00115 (PMC5808331; doi:10.3389/fpls.2018.00115)
Supplement: Supplementary file 2 [file DataSheet2.ZIP › rMATS output MS vs mat seed.ods]

## Sheet: SE
ID	GeneID	geneSymbol	chr	strand	exonStart_0base	exonEnd	upstreamES	upstreamEE	downstreamES	downstreamEE	ID	IC_SAMPLE_1	SC_SAMPLE_1	IC_SAMPLE_2	SC_SAMPLE_2	IncFormLen	SkipFormLen	PValue	FDR	IncLevel1	IncLevel2	IncLevelDifference
1126	gene21486	LOC4343292	7	+	18563481	18563544	18563036	18563407	18563627	18563699	1126	188	8	101	63	163	100	0	0	0.935	0.496	0.439
1668	gene13308	LOC4336045	4	-	22941841	22941877	22941572	22941710	22942006	22942389	1668	111	32	16	99	136	100	0	0	0.718	0.106	0.612
2171	gene9532	LOC4332638	3	+	11176941	11177015	11174159	11174440	11177488	11177741	2171	64	31	13	109	174	100	0	0	0.543	0.064	0.479
2929	gene29597	LOC4350213	11	-	8168856	8169200	8165890	8166577	8169738	8170147	2929	563	22	71	75	200	100	0	0	0.928	0.321	0.607
50	gene9275	LOC4332391	3	-	9077681	9077840	9077208	9077434	9078243	9078294	50	160	10	59	99	200	100	0	0	0.889	0.23	0.659
51	gene14513	LOC4337198	4	-	32870441	32870741	32869718	32869856	32871357	32871641	51	210	45	17	101	200	100	0	0	0.7	0.078	0.622
1736	gene11823	LOC4334750	3	-	35447397	35447885	35447213	35447224	35448109	35448191	1736	354	101	341	274	200	100	1.6320278462E-014	4.22928359001E-012	0.637	0.384	0.253
597	gene19833	LOC4341897	6	+	28700588	28700711	28699780	28699943	28701181	28701286	597	10	313	94	412	200	100	1.07969189145E-012	2.44820136386E-010	0.016	0.102	-0.086
407	gene7263	LOC4330499	2	-	29486107	29486161	29485633	29485861	29486228	29486308	407	1	119	24	37	154	100	1.38766775848E-012	2.79692145987E-010	0.005	0.296	-0.291
1660	gene11652	LOC4334591	3	+	34418154	34418328	34417858	34417944	34418424	34418508	1660	17	113	52	38	200	100	1.87394544326E-012	3.39933703407E-010	0.07	0.406	-0.336
2372	gene31766	LOC4351929	12	+	9361269	9361519	9360889	9361028	9361823	9361884	2372	61	350	71	95	200	100	3.36164429626E-012	5.54365704856E-010	0.08	0.272	-0.192
1956	gene60	LOC4326159	1	-	416911	417087	416265	416767	417509	417602	1956	7	219	42	117	200	100	7.55695506172E-012	1.14235970683E-009	0.016	0.152	-0.136
2930	gene29597	LOC4350213	11	-	8169115	8169200	8165890	8166577	8169738	8170147	2930	32	22	5	75	185	100	9.66227098331E-012	1.34825842798E-009	0.44	0.035	0.405
2755	gene1266	LOC4325774	1	-	10981399	10981423	10981175	10981320	10982211	10982978	2755	12	44	42	7	124	100	1.36516353777E-011	1.76886189822E-009	0.18	0.829	-0.649
2589	gene12244	LOC4335098	4	-	5529165	5529290	5528232	5528347	5530086	5530333	2589	4	294	27	104	200	100	1.46943568424E-011	1.77703755414E-009	0.007	0.115	-0.108
1582	gene25943	LOC4347149	9	+	16071134	16071248	16070983	16071054	16071334	16071435	1582	11	68	48	27	200	100	7.25893789522E-011	7.78712990822E-009	0.075	0.471	-0.396
2363	gene10218	LOC4333254	3	-	20182961	20183000	20182430	20182588	20183101	20183170	2363	69	28	5	36	139	100	7.29775129216E-011	7.78712990822E-009	0.639	0.091	0.548
2756	gene1266	LOC4325774	1	-	10981399	10981581	10981175	10981320	10982211	10982978	2756	34	44	71	7	200	100	8.03773714253E-011	8.10025287586E-009	0.279	0.835	-0.556
879	gene830	LOC4324650	1	-	6626224	6626318	6624498	6625519	6628370	6629173	879	0	36	32	22	194	100	1.67925229277E-010	0.000000016	0	0.428	-0.428
2655	gene824	LOC4324644	1	-	6575910	6575969	6575536	6575701	6576201	6576262	2655	1	92	21	32	159	100	2.48559395288E-010	2.25443371526E-008	0.007	0.292	-0.285
544	gene16047	LOC4338552	5	+	17451855	17452045	17451333	17451375	17452489	17452523	544	34	39	18	167	200	100	2.70712119388E-010	2.33843706938E-008	0.304	0.051	0.253
2642	gene3776	LOC4325088	1	-	38084348	38084736	38083402	38083561	38084868	38084979	2642	123	35	278	9	200	100	3.49823947587E-010	2.88445745874E-008	0.637	0.939	-0.302
2759	gene30201	LOC4350689	11	-	20104967	20104997	20104651	20104797	20105803	20105817	2759	1	117	32	89	130	100	3.66187968837E-010	2.888108589E-008	0.007	0.217	-0.21
2227	gene4659	LOC4328133	2	-	1194982	1195251	1194628	1194741	1195962	1196100	2227	164	111	43	0	200	100	9.30827637191E-010	7.03550555777E-008	0.425	1	-0.575
2969	gene5956	LOC9267284	2	+	15626763	15626818	15626234	15626691	15627646	15627888	2969	19	93	69	58	155	100	1.1996671434E-009	0.000000087	0.116	0.434	-0.318
1064	gene23410	LOC4344991	8	+	7915205	7915315	7914134	7914231	7915842	7916511	1064	6	114	30	46	200	100	1.40087597078E-009	9.77380388844E-008	0.026	0.246	-0.22
917	gene19977	LOC4342018	6	-	29957569	29957585	29956893	29956984	29957699	29957843	917	0	27	21	8	116	100	1.870135935E-009	1.25645429114E-007	0	0.694	-0.694
2226	gene4659	LOC4328133	2	-	1194902	1195251	1194628	1194741	1195962	1196094	2226	282	111	63	0	200	100	2.41736519691E-009	1.56610730971E-007	0.56	1	-0.44
563	gene5922	LOC4329282	2	-	15154116	15154178	15153668	15154037	15154355	15154440	563	1	43	46	55	162	100	1.12208941028E-008	7.01886272499E-007	0.014	0.34	-0.326
1065	gene23410	LOC4344991	8	+	7915205	7915352	7914134	7914231	7915842	7916505	1065	12	114	35	46	200	100	2.2486502993E-008	1.35968388098E-006	0.05	0.276	-0.226
300	gene27580	LOC4348508	10	-	12341937	12341993	12339940	12341214	12343631	12343726	300	13	21	47	3	156	100	2.36859970526E-008	0.000001386	0.284	0.909	-0.625
108	gene13905	LOC4336619	4	+	27795048	27795113	27794820	27794896	27795337	27795643	108	1	200	22	122	165	100	3.28611743372E-008	1.86281782024E-006	0.003	0.099	-0.096
245	gene21500	LOC4343305	7	-	18722944	18722995	18722777	18722846	18723115	18723156	245	29	18	4	42	151	100	3.88153326147E-008	2.07091215774E-006	0.516	0.059	0.457
2483	gene26660	LOC4347782	9	-	21756712	21756964	21756552	21756589	21757191	21757305	2483	4	18	30	3	200	100	3.76777130606E-008	2.07091215774E-006	0.1	0.833	-0.733
1974	gene4016	LOC4324328	1	-	39915527	39915590	39914952	39915043	39916188	39916238	1974	308	7	9	8	163	100	4.1334415779E-008	2.10109697272E-006	0.964	0.408	0.556
2280	gene5133	LOC4328567	2	+	4980044	4980182	4975357	4975428	4981806	4981859	2280	39	4	26	39	200	100	4.18389503043E-008	2.10109697272E-006	0.83	0.25	0.58
767	gene27277	LOC9268305	10	+	6897750	6897813	6896876	6897246	6903027	6903144	767	130	5	5	9	163	100	4.28558919463E-008	2.10109697272E-006	0.941	0.254	0.687
707	gene11345	LOC4334293	3	+	32210006	32210057	32208870	32209130	32210186	32210365	707	19	13	13	106	151	100	4.57228740425E-008	2.18266561877E-006	0.492	0.075	0.417
2663	gene3735	LOC4324940	1	+	37775661	37775902	37773998	37774093	37776566	37778543	2663	19	21	34	0	200	100	5.28204148198E-008	2.45682647393E-006	0.311	1	-0.689
1150	gene29822	LOC4350380	11	+	13523723	13523829	13521945	13522248	13524847	13525084	1150	36	20	23	85	200	100	7.51191125969E-008	3.40665175627E-006	0.474	0.119	0.355
2953	gene6353	LOC4329645	2	+	20879228	20879380	20878332	20878471	20880479	20880690	2953	28	4	0	11	200	100	1.58697744723E-007	7.02140753482E-006	0.778	0	0.778
1656	gene25122	LOC4346464	9	-	2607121	2607185	2606703	2606765	2607554	2607818	1656	1	49	9	4	164	100	1.89922751859E-007	8.2028540922E-006	0.012	0.578	-0.566
2785	gene30078	LOC4350580	11	+	18389055	18389121	18388930	18388975	18389816	18389869	2785	439	19	348	56	166	100	3.41761163147E-007	1.44175523244E-005	0.933	0.789	0.144
2855	gene20101	LOC4342117	6	-	30904106	30904156	30903014	30903222	30905437	30905500	2855	61	7307	1	52	150	100	3.85834018179E-007	1.59068842949E-005	0.006	0.013	-0.007
1293	gene31734	LOC4351897	12	-	8672587	8673648	8672270	8672422	8679144	8679520	1293	166	1	51	12	200	100	5.38795242977E-007	2.17194349058E-005	0.988	0.68	0.308
1349	gene12373	LOC4335201	4	-	8217501	8217589	8216602	8216895	8218885	8218953	1349	198	2	102	18	188	100	0.000000587	2.3146933797E-005	0.981	0.751	0.23
2597	gene17863	LOC4340201	6	+	3054304	3054389	3054019	3054196	3054601	3055022	2597	1	20	29	14	185	100	0.000000703	2.71323996067E-005	0.026	0.528	-0.502
1659	gene11652	LOC4334591	3	+	34418154	34418289	34417858	34417944	34418424	34418508	1659	8	113	22	38	200	100	8.17120869856E-007	3.088035954E-005	0.034	0.224	-0.19
148	gene24102	LOC4345599	8	+	20225616	20225723	20223733	20224080	20225946	20226124	148	4	27	24	9	200	100	9.03880657432E-007	3.21497943643E-005	0.069	0.571	-0.502
2454	gene10456	LOC4333453	3	-	23383167	23383283	23382291	23382917	23383761	23384101	2454	49	115	41	21	200	100	8.97841682557E-007	3.21497943643E-005	0.176	0.494	-0.318
781	gene3470	LOC4327428	1	-	35521304	35521373	35520902	35521013	35521686	35521752	781	105	3	179	49	169	100	8.69720509944E-007	3.21497943643E-005	0.954	0.684	0.27
2652	gene9742	LOC9271082	3	-	13123265	13123376	13122585	13123155	13123572	13124602	2652	16	103	14	7	200	100	9.55324436558E-007	3.33261255369E-005	0.072	0.5	-0.428
1939	gene1901	LOC4324566	1	+	20991862	20991922	20988109	20989386	20992029	20992392	1939	0	172	18	126	160	100	1.15266374245E-006	3.94515477133E-005	0	0.082	-0.082
1795	gene26616	LOC4347749	9	+	21493181	21493311	21492892	21493068	21493561	21493657	1795	4	104	25	66	200	100	1.23469730329E-006	4.14766834846E-005	0.019	0.159	-0.14
2857	gene25137	LOC9272276	9	+	3145340	3146586	3143907	3144664	3146668	3146712	2857	496	46	100	33	200	100	1.49231495394E-006	4.92192604809E-005	0.844	0.602	0.242
3004	gene16536	LOC4339021	5	-	22651542	22651986	22650725	22650798	22652090	22652247	3004	19	100	32	32	200	100	1.63443414858E-006	0.000052944	0.087	0.333	-0.246
1826	gene31648	LOC107279581	12	-	6892703	6892761	6892317	6892607	6892978	6893043	1826	20	3	41	80	158	100	2.02859733234E-006	6.4559220366E-005	0.808	0.245	0.563
1286	gene31734	LOC4351897	12	-	8673334	8673648	8672270	8672422	8679144	8679518	1286	87	1	29	12	200	100	2.17322248597E-006	6.68173828737E-005	0.978	0.547	0.431
64	gene20605	LOC4342524	7	+	3867205	3867300	3866071	3867109	3867875	3868331	64	68	2	50	23	195	100	2.14055744385E-006	6.68173828737E-005	0.946	0.527	0.419
516	gene18503	LOC4340748	6	+	9355692	9355810	9355469	9355611	9356333	9356418	516	1	81	5	2	200	100	2.2249003756E-006	6.7266154689E-005	0.006	0.556	-0.55
2085	gene28935	LOC4349686	11	-	1474587	1474680	1473901	1474185	1477308	1477633	2085	0	64	13	35	193	100	4.36168512952E-006	0.0001297065	0	0.161	-0.161
2527	gene4471	LOC4324311	1	-	43164672	43164716	43164126	43164544	43165146	43165383	2527	2	61	10	11	144	100	4.64246365783E-006	0.0001358295	0.022	0.387	-0.365
302	gene27580	LOC4348508	10	-	12342484	12343511	12340608	12341993	12343631	12343726	302	164	7	51	17	200	100	6.39281821035E-006	0.0001840726	0.921	0.6	0.321
188	gene13935	LOC4336652	4	+	28080676	28080772	28079644	28079703	28080931	28081252	188	19	8	105	1	196	100	6.67964075241E-006	0.0001893261	0.548	0.982	-0.434
109	gene27690	LOC9268744	10	+	14099995	14100197	14099291	14099402	14100385	14100498	109	43	31	0	15	200	100	7.13556776599E-006	0.0001991372	0.41	0	0.41
2965	gene6869	LOC4330106	2	-	25674721	25675030	25671610	25672762	25676914	25677467	2965	25	28	57	10	200	100	9.841929694E-006	0.0002705039	0.309	0.74	-0.431
2817	gene21274	LOC4343118	7	+	15340327	15340549	15338914	15339126	15340725	15340792	2817	91	27	25	33	200	100	1.13113511768E-005	0.0003062506	0.628	0.275	0.353
1577	gene25943	LOC4347149	9	+	16069537	16069609	16069211	16069290	16070554	16070656	1577	31	14	9	32	172	100	1.15440502177E-005	0.0003079545	0.563	0.141	0.422
2849	gene5457	LOC4328860	2	+	8199863	8199911	8199281	8199579	8201538	8201908	2849	16	0	14	21	148	100	1.2664843395E-005	0.0003329569	1	0.311	0.689
2496	gene19064	LOC4341193	6	-	19583629	19583769	19580105	19580302	19584149	19584368	2496	555	3	384	19	200	100	1.50332951429E-005	0.0003895771	0.989	0.91	0.079
2811	gene24427	LOC4345879	8	+	24009245	24009397	24008521	24009140	24010553	24011049	2811	11	31	10	0	200	100	1.55973295803E-005	0.0003985008	0.151	1	-0.849
2780	gene20911	LOC4342793	7	-	7628008	7628132	7627359	7627883	7632363	7632548	2780	6	74	18	27	200	100	0.000016085	0.0004022993	0.039	0.25	-0.211
838	gene485	LOC4325188	1	-	3483548	3483631	3481506	3481645	3484452	3484583	838	8	107	20	41	183	100	1.6189551125E-005	0.0004022993	0.039	0.21	-0.171
598	gene18591	LOC4340813	6	+	11093565	11093691	11093249	11093394	11093920	11094210	598	20	96	44	56	200	100	1.7442093043E-005	0.000427567	0.094	0.282	-0.188
2406	gene620	LOC4325661	1	-	4622461	4622519	4621683	4622379	4622721	4622803	2406	385	70	143	5	158	100	2.0202703814E-005	0.0004886361	0.777	0.948	-0.171
2122	gene14869	LOC4337532	5	-	151019	151090	150712	150768	151176	151383	2122	15	293	18	70	171	100	2.4037611276E-005	0.0005735865	0.029	0.131	-0.102
2253	gene28992	LOC4349733	11	-	1850360	1850655	1849779	1849917	1853427	1853753	2253	17	32	43	14	200	100	2.43473862642E-005	0.0005735865	0.21	0.606	-0.396
118	gene5521	LOC4328910	2	-	8728052	8728108	8727736	8727866	8728306	8728502	118	5	158	39	220	156	100	2.59501397487E-005	0.0006035071	0.02	0.102	-0.082
1110	gene5842	LOC9272156	2	+	13306107	13306206	13305606	13305666	13306385	13306463	1110	1	28	11	9	199	100	3.54986659011E-005	0.000807276	0.018	0.38	-0.362
2254	gene28992	LOC4349733	11	-	1850360	1850686	1849779	1849917	1853427	1853753	2254	19	32	45	14	200	100	0.000035602	0.000807276	0.229	0.616	-0.387
2954	gene6353	LOC4329645	2	+	20879283	20879380	20878352	20878471	20880479	20880690	2954	13	4	0	11	197	100	3.65362194031E-005	0.0008182309	0.623	0	0.623
2598	gene17863	LOC4340201	6	+	3054304	3054383	3054019	3054196	3054601	3054738	2598	1	20	19	14	179	100	3.79794679917E-005	0.0008368771	0.027	0.431	-0.404
314	gene31088	LOC4351349	12	+	941963	942111	940653	941053	942873	944075	314	57	0	62	16	200	100	3.82915106907E-005	0.0008368771	1	0.66	0.34
2190	gene7294	LOC4330530	2	+	29784427	29784496	29784261	29784354	29784737	29784944	2190	411	5	118	12	169	100	4.0940350756E-005	0.0008841166	0.98	0.853	0.127
1671	gene14019	LOC4336739	4	+	29066272	29066365	29065877	29066192	29066459	29066648	1671	186	22	175	2	193	100	4.21462242136E-005	0.00089945	0.814	0.978	-0.164
2138	gene4996	LOC4328444	2	-	3847808	3847866	3846150	3847302	3849955	3850087	2138	3	8	23	1	158	100	4.41078527387E-005	0.000930368	0.192	0.936	-0.744
2281	gene5133	LOC4328567	2	+	4980044	4980131	4975357	4975428	4981806	4981859	2281	22	4	24	39	187	100	4.79004978828E-005	0.0009987529	0.746	0.248	0.498
1672	gene14019	LOC4336739	4	+	29066272	29066368	29065876	29066192	29066459	29066648	1672	200	22	183	2	196	100	5.29741637623E-005	0.0010919901	0.823	0.979	-0.156
103	gene23307	LOC4344900	8	-	5811804	5811861	5811552	5811693	5812279	5812370	103	1	51	6	6	157	100	5.43826199507E-005	0.0011084278	0.012	0.389	-0.377
1528	gene7894	LOC4331088	2	+	34596648	34596719	34596359	34596462	34596963	34597240	1528	15	57	13	5	171	100	6.5308926087E-005	0.0013163377	0.133	0.603	-0.47
2035	gene12752	LOC9267440	4	-	16865168	16865917	16864975	16865075	16866963	16868057	2035	432	6	71	9	200	100	7.42655277298E-005	0.0014804139	0.973	0.798	0.175
923	gene2069	LOC4326374	1	+	23093886	23093950	23093383	23093481	23094044	23094150	923	1	67	12	38	164	100	8.06427805611E-005	0.0015900653	0.009	0.161	-0.152
2338	gene10196	LOC4333231	3	-	19198412	19199198	19198149	19198218	19199921	19199993	2338	14	34	66	38	200	100	8.30765776054E-005	0.0016204399	0.171	0.465	-0.294
2693	gene3916	LOC4325033	1	-	39133692	39133820	39133454	39133565	39134581	39134853	2693	8	31	7	0	200	100	8.73041940654E-005	0.0016847852	0.114	1	-0.886
289	gene16607	LOC4339087	5	-	23275634	23275703	23274911	23275030	23275957	23276018	289	238	3	152	16	169	100	0.000089635	0.0017115564	0.979	0.849	0.13
535	gene17339	LOC4339718	5	-	28876038	28876291	28875306	28875532	28876878	28877267	535	13	112	117	335	200	100	0.0001011161	0.0019106736	0.055	0.149	-0.094
783	gene13742	LOC4336466	4	+	26388260	26388444	26387747	26387888	26390774	26391293	783	209	3	148	17	200	100	0.0001096733	0.002051004	0.972	0.813	0.159
2364	gene10218	LOC4333254	3	-	20185612	20185680	20185454	20185527	20186081	20186199	2364	7	60	12	12	168	100	0.0001344735	0.0024891316	0.065	0.373	-0.308
2337	gene10196	LOC4333231	3	-	19198416	19199198	19198149	19198218	19199921	19199993	2337	14	34	63	38	200	100	0.0001492884	0.0027354468	0.171	0.453	-0.282
1032	gene1311	LOC9270747	1	+	11665096	11665177	11664432	11664583	11665567	11665732	1032	14	11	10	57	181	100	0.0001508021	0.0027355498	0.413	0.088	0.325
1583	gene25943	LOC4347149	9	+	16071199	16071248	16070983	16071054	16071334	16071435	1583	3	68	12	27	149	100	0.0001745739	0.0031354168	0.029	0.23	-0.201
1194	gene26431	LOC4347569	9	+	20049914	20050021	20045306	20046548	20050457	20050489	1194	22	5	2	10	200	100	0.0001792611	0.0031880356	0.688	0.091	0.597
1498	gene32550	LOC9271153	12	+	23837957	23837995	23837399	23837472	23840130	23840244	1498	48	1	11	7	138	100	0.0001865613	0.0032540595	0.972	0.532	0.44
2154	gene23650	LOC4345203	8	-	11986067	11986166	11984647	11985185	11986673	11986896	2154	14	54	27	23	199	100	0.0001854727	0.0032540595	0.115	0.371	-0.256
2665	gene16531	LOC4339018	5	-	22630838	22630891	22630262	22630592	22631075	22631153	2665	10	16	29	5	153	100	0.0001895318	0.003274387	0.29	0.791	-0.501
184	gene2513	LOC4325909	1	-	27697290	27697347	27696966	27697062	27697445	27697538	184	0	43	6	12	157	100	0.0001931425	0.0032851712	0	0.242	-0.242
2905	gene23025	LOC4344664	8	+	2939051	2939106	2938340	2938463	2939715	2940160	2905	95	73	408	158	155	100	0.000193778	0.0032851712	0.456	0.625	-0.169
538	gene26839	LOC4347932	9	+	22935788	22936251	22934977	22935193	22936769	22936836	538	116	180	21	85	200	100	0.0002100528	0.0035281091	0.244	0.11	0.134
2775	gene10794	LOC4333761	3	-	27434335	27434441	27432401	27432572	27434654	27434707	2775	9	37	12	5	200	100	0.0002443832	0.0040670751	0.108	0.545	-0.437
430	gene3103	LOC4325592	1	+	32412054	32412784	32411880	32411986	32413157	32413201	430	23	0	56	27	200	100	0.0002491927	0.0040767619	1	0.509	0.491
765	gene3643	LOC9266107	1	-	37042205	37042328	37041919	37042039	37042756	37042799	765	26	5	6	13	200	100	0.0002494601	0.0040767619	0.722	0.188	0.534
1813	gene1632	LOC9267988	1	+	16596982	16597071	16595825	16595923	16597352	16597558	1813	3	25	14	10	189	100	0.0002616879	0.0042384089	0.06	0.426	-0.366
2691	gene6509	LOC4329775	2	+	22333592	22334816	22333320	22333339	22335299	22335751	2691	366	67	80	2	200	100	0.0002664064	0.004276648	0.732	0.952	-0.22
2851	gene30542	LOC4350929	11	+	24003054	24003752	24001630	24001941	24004216	24004788	2851	49	2	9	7	200	100	0.0003143973	0.0050027785	0.925	0.391	0.534
2525	gene29592	LOC4350209	11	-	8103239	8103335	8101807	8102012	8103974	8104154	2525	19	211	37	142	196	100	0.0003212046	0.0050666534	0.044	0.117	-0.073
1722	gene25111	LOC4346453	9	-	2401381	2401481	2397114	2400579	2401563	2401651	1722	10	43	9	3	200	100	0.0003280307	0.0051297219	0.104	0.6	-0.496
2032	gene32131	LOC4352240	12	-	18311880	18311999	18311228	18311364	18312111	18312264	2032	8	87	34	92	200	100	0.0003350292	0.0051503635	0.044	0.156	-0.112
587	gene20738	LOC4342650	7	+	5223589	5223670	5219625	5220868	5226363	5226713	587	79	87	153	327	181	100	0.0003338074	0.0051503635	0.334	0.205	0.129
2879	gene2240	LOC4326619	1	-	24637806	24637864	24635894	24635957	24637999	24638209	2879	10	28	52	33	158	100	0.0003435327	0.0052367087	0.184	0.499	-0.315
2407	gene620	LOC4325661	1	-	4622468	4622519	4621683	4622379	4622721	4622803	2407	376	70	112	5	151	100	0.0003730973	0.0056399881	0.781	0.937	-0.156
2647	gene4049	LOC4327741	1	-	40172768	40172816	40172536	40172631	40172940	40173028	2647	47	167	6	88	148	100	0.000376415	0.0056431142	0.16	0.044	0.116
574	gene26712	LOC4347825	9	-	22154411	22154600	22152669	22153056	22154693	22154877	574	20	65	22	17	200	100	0.0004486318	0.0066706397	0.133	0.393	-0.26
2153	gene23650	LOC4345203	8	-	11986086	11986166	11984647	11985185	11986673	11986896	2153	2	54	10	23	180	100	0.000508808	0.0075038836	0.02	0.195	-0.175
2630	gene10612	LOC4333604	3	-	25520976	25521039	25520783	25520894	25521557	25521599	2630	5	23	12	5	163	100	0.0005241041	0.007667136	0.118	0.596	-0.478
2964	gene6869	LOC4330106	2	-	25672879	25675030	25671610	25672762	25676914	25677464	2964	112	28	144	10	200	100	0.0005352614	0.0077677133	0.667	0.878	-0.211
2709	gene7585	LOC4330813	2	-	32094335	32094470	32092710	32093399	32094589	32094823	2709	3	36	9	9	200	100	0.0005588766	0.0080460484	0.04	0.333	-0.293
1877	gene7052	LOC4330286	2	-	27375737	27375775	27374565	27374793	27376122	27376771	1877	104	1	11	4	138	100	0.0006085919	0.008692801	0.987	0.666	0.321
2128	gene1652	LOC4324539	1	+	17154388	17154484	17154216	17154309	17155059	17155782	2128	80	27	116	11	196	100	0.0006408353	0.0090818382	0.602	0.843	-0.241
1254	gene3705	LOC4325077	1	+	37555676	37555738	37555361	37555427	37555853	37555931	1254	1	28	21	42	162	100	0.0006603557	0.009144162	0.022	0.236	-0.214
2694	gene3916	LOC4325033	1	-	39133692	39133785	39133454	39133565	39134581	39134853	2694	4	31	4	0	193	100	0.0006537157	0.009144162	0.063	1	-0.937
404	gene19573	LOC4341648	6	+	26301308	26301387	26300929	26301028	26301477	26301626	404	68	10	22	16	179	100	0.0006592908	0.009144162	0.792	0.434	0.358
2878	gene2240	LOC4326619	1	-	24637806	24637861	24635894	24635957	24637999	24638209	2878	8	28	42	33	155	100	0.0007241453	0.0099515122	0.156	0.451	-0.295
548	gene2724	LOC4327824	1	-	29488643	29488742	29488357	29488564	29490599	29490689	548	98	57	50	8	199	100	0.0007489992	0.0102156728	0.464	0.758	-0.294
2885	gene19036	LOC4341169	6	-	19233643	19234241	19233435	19233550	19234355	19234535	2885	95	3	156	28	200	100	0.0008170409	0.0110605387	0.941	0.736	0.205
1554	gene12466	LOC4335329	4	-	10988051	10988252	10984402	10985096	10990985	10991094	1554	167	9	22	8	200	100	0.0008666655	0.0112996052	0.903	0.579	0.324
1661	gene11059	LOC4334005	3	-	29977294	29977377	29976156	29976665	29977486	29977701	1661	94	17	32	21	183	100	0.0008709804	0.0112996052	0.751	0.454	0.297
2312	gene21665	LOC4343450	7	+	20768231	20768313	20767524	20767621	20768778	20769114	2312	0	26	60	201	182	100	0.0008448956	0.0112996052	0	0.141	-0.141
298	gene27580	LOC4348508	10	-	12345538	12345608	12345016	12345132	12346593	12346783	298	2	33	6	5	170	100	0.0008637438	0.0112996052	0.034	0.414	-0.38
498	gene4385	LOC9270353	1	-	42591932	42592158	42591636	42591843	42593610	42597456	498	41	0	57	13	200	100	0.0008515207	0.0112996052	1	0.687	0.313
904	gene25064	LOC9272124	9	-	1615050	1616070	1614864	1614954	1616799	1617509	904	13	31	23	11	200	100	0.0008720754	0.0112996052	0.173	0.511	-0.338
2495	gene19064	LOC4341193	6	-	19583629	19583769	19582254	19582381	19584149	19584368	2495	563	2	447	13	200	100	0.0008948525	0.0115125	0.993	0.945	0.048
1011	gene1827	LOC9270848	1	+	19879230	19879320	19878744	19878846	19879754	19880468	1011	199	9	70	14	190	100	0.000935439	0.011949904	0.921	0.725	0.196
1029	gene1311	LOC9270747	1	+	11663539	11663621	11660190	11660277	11663794	11663923	1029	1	5	10	0	182	100	0.0009532394	0.0120081688	0.099	1	-0.901
1569	gene25943	LOC4347149	9	+	16071209	16071248	16070983	16071054	16071334	16071435	1569	3	68	10	27	139	100	0.0009476394	0.0120081688	0.031	0.21	-0.179
1814	gene1632	LOC9267988	1	+	16596938	16597071	16595825	16595923	16597352	16597558	1814	12	25	25	10	200	100	0.0009855463	0.0122488416	0.194	0.556	-0.362
2088	gene17539	LOC4339893	6	+	654176	654241	653833	653918	654692	654752	2088	16	1	23	22	165	100	0.0009858494	0.0122488416	0.907	0.388	0.519
1578	gene25943	LOC4347149	9	+	16069537	16069609	16069211	16069290	16070187	16070230	1578	31	0	9	5	172	100	0.0010140454	0.0125134582	1	0.511	0.489
1566	gene25943	LOC4347149	9	+	16068900	16068972	16065721	16065837	16070554	16070656	1566	84	17	108	4	172	100	0.0010419018	0.0127703364	0.742	0.94	-0.198
1622	gene2462	LOC4326854	1	-	27182373	27182431	27182142	27182237	27182543	27182735	1622	2	103	29	223	158	100	0.0011061353	0.0134666411	0.012	0.076	-0.064
1277	gene9527	LOC9266341	3	+	11120770	11121018	11120396	11120433	11121507	11121654	1277	81	0	9	3	200	100	0.0011290969	0.0136545457	1	0.6	0.4
824	gene20150	LOC4342164	7	+	38221	38268	36616	36732	40043	40287	824	14	32	16	6	147	100	0.0011712786	0.0140708573	0.229	0.645	-0.416
1296	gene31734	LOC4351897	12	-	8677900	8677985	8672270	8672422	8679144	8679518	1296	4	1	0	12	185	100	0.001216339	0.0145160452	0.684	0	0.684
2493	gene1917	LOC4324677	1	+	21161566	21161629	21161293	21161431	21161912	21161982	2493	1	37	6	10	163	100	0.0012751518	0.0151184667	0.016	0.269	-0.253
2007	gene26916	LOC107277780	10	-	1034219	1034369	1033989	1034039	1034601	1037738	2007	7	4	2	21	200	100	0.0012898516	0.0151934466	0.467	0.045	0.422
1726	gene25111	LOC4346453	9	-	2397444	2397458	2397163	2397301	2397554	2401651	1726	3	38	3	0	114	100	0.0013155091	0.0153957	0.065	1	-0.935
382	gene5292	LOC9267344	2	+	6371232	6371312	6347702	6347762	6371761	6372461	382	9	6	1	15	180	100	0.0013573936	0.0157840515	0.455	0.036	0.419
769	gene13149	LOC4335907	4	-	21706856	21706944	21706206	21706551	21707283	21707408	769	14	35	61	48	188	100	0.0013753898	0.0158914468	0.175	0.403	-0.228
2279	gene18125	LOC107281444	6	+	5288436	5289534	5287937	5288092	5289815	5289880	2279	17	3	132	0	200	100	0.0013917736	0.0159789708	0.739	1	-0.261
1463	gene27701	LOC4348603	10	+	14279304	14279787	14278673	14279204	14280299	14280513	1463	18	4	8	15	200	100	0.0015155716	0.0171982901	0.692	0.211	0.481
1874	gene25180	LOC107278788	9	+	4050135	4050271	4049717	4050050	4051565	4051701	1874	34	30	37	8	200	100	0.0015169385	0.0171982901	0.362	0.698	-0.336
864	gene20084	LOC4342102	6	+	30782657	30782996	30782410	30782560	30783084	30783130	864	164	109	132	151	200	100	0.0015318412	0.0172593784	0.429	0.304	0.125
2787	gene13417	LOC4336152	4	+	23828481	23828540	23828215	23828398	23828812	23828950	2787	5	9	9	0	159	100	0.0016175944	0.0181130636	0.259	1	-0.741
124	gene1362	LOC9271854	1	+	12394216	12395174	12393832	12394092	12395270	12396832	124	43	8	79	1	200	100	0.0017542741	0.0195230259	0.729	0.975	-0.246
2619	gene32355	LOC4352433	12	+	21615433	21615448	21614801	21615017	21616321	21616449	2619	0	14	24	40	115	100	0.0017764414	0.0196491745	0	0.343	-0.343
1139	gene28775	LOC9267534	11	-	346822	346866	346573	346742	347463	347670	1139	0	24	6	12	144	100	0.0018676817	0.0204790353	0	0.258	-0.258
1454	gene5640	LOC4329020	2	+	10376730	10376869	10376198	10376403	10377032	10377156	1454	1	55	7	24	200	100	0.0018740462	0.0204790353	0.009	0.127	-0.118
28	gene18989	LOC4341131	6	+	18005587	18005718	18000812	18002193	18006093	18006345	28	57	3	1	3	200	100	0.0018892094	0.0205211132	0.905	0.143	0.762
863	gene20084	LOC4342102	6	+	30782657	30782983	30782410	30782560	30783084	30783130	863	134	109	106	151	200	100	0.0019098368	0.0206216901	0.381	0.26	0.121
2683	gene14566	LOC4337254	4	+	33419548	33419620	33418457	33418818	33419717	33421157	2683	57	10	110	58	172	100	0.0020078336	0.0214247653	0.768	0.524	0.244
282	gene15443	LOC4338045	5	+	5977033	5977070	5976583	5976646	5977595	5977643	282	0	66	12	98	137	100	0.0019981112	0.0214247653	0	0.082	-0.082
2374	gene31766	LOC4351929	12	+	9364289	9364448	9361963	9362062	9364604	9364706	2374	52	674	38	241	200	100	0.0020737208	0.0219984185	0.037	0.073	-0.036
2910	gene22565	LOC4344248	7	+	28408888	28408964	28408055	28408213	28409175	28409557	2910	16	87	7	154	176	100	0.0021110697	0.0222644212	0.095	0.025	0.07
1910	gene23778	LOC4345313	8	-	15210870	15210980	15210695	15210769	15211086	15211156	1910	0	22	4	5	200	100	0.0021643824	0.0226947378	0	0.286	-0.286
92	gene12182	LOC9270447	4	+	4351616	4351841	4350925	4351169	4352018	4352228	92	21	10	80	7	200	100	0.0023909847	0.0249267023	0.512	0.851	-0.339
1096	gene27037	LOC4348088	10	+	2567979	2567996	2567778	2567867	2569453	2569589	1096	3	91	11	52	117	100	0.0025129523	0.0258764809	0.027	0.153	-0.126
1972	gene384	LOC4324503	1	-	2863743	2863834	2863496	2863624	2864430	2867422	1972	10	1	0	4	191	100	0.0025248826	0.0258764809	0.84	0	0.84
1973	gene384	LOC4324503	1	-	2863743	2863974	2863529	2863624	2864430	2867422	1973	10	1	0	4	200	100	0.0025142297	0.0258764809	0.833	0	0.833
1195	gene26431	LOC4347569	9	+	20049919	20050021	20045306	20046548	20050457	20050489	1195	7	5	0	10	200	100	0.0025649186	0.0261391145	0.412	0	0.412
1278	gene6334	LOC4329627	2	-	20729431	20729487	20728784	20729011	20729672	20729838	1278	33	30	62	19	156	100	0.0026385931	0.0267397093	0.414	0.677	-0.263
233	gene14351	LOC107280777	4	-	31672212	31672436	31671696	31671814	31673725	31674048	233	101	130	21	62	200	100	0.0027524091	0.0276983897	0.28	0.145	0.135
784	gene15556	LOC4338140	5	-	7641583	7641817	7640513	7640572	7641899	7641965	784	141	6	76	14	200	100	0.0027637313	0.0276983897	0.922	0.731	0.191
1601	gene23608	LOC4345166	8	+	11076082	11076172	11075445	11075564	11076742	11077068	1601	8	38	31	40	190	100	0.0028208597	0.028115602	0.1	0.29	-0.19
1868	gene11765	LOC4334695	3	+	35089141	35089221	35084615	35088400	35089555	35090056	1868	9	31	29	26	180	100	0.0028875459	0.0286229962	0.139	0.383	-0.244
1586	gene25943	LOC4347149	9	+	16061076	16061165	16060219	16060294	16062014	16062153	1586	38	1	9	5	189	100	0.0029221279	0.0286526487	0.953	0.488	0.465
231	gene8033	LOC4331211	2	-	35454199	35454276	35452216	35453505	35454696	35454900	231	102	8	39	13	177	100	0.0029085155	0.0286526487	0.878	0.629	0.249
642	gene15696	LOC4338259	5	+	10900374	10900469	10899661	10900184	10900543	10900911	642	6	18	0	30	195	100	0.0029829689	0.0290403961	0.146	0	0.146
796	gene4420	LOC4323836	1	-	42775773	42775824	42774886	42775203	42775936	42776067	796	5	22	4	0	151	100	0.0029936902	0.0290403961	0.131	1	-0.869
2571	gene32523	LOC4352591	12	+	23599561	23599621	23598868	23599113	23599913	23600260	2571	75	115	6	0	160	100	0.0031564844	0.03029557	0.29	1	-0.71
2889	gene12209	LOC9269363	4	+	4754846	4754914	4753116	4753216	4755529	4755590	2889	28	6	3	7	168	100	0.0031503379	0.03029557	0.735	0.203	0.532
1420	gene8657	LOC9268784	3	-	4088665	4088718	4087309	4087443	4089188	4090121	1420	8	9	10	0	153	100	0.0033367634	0.0318573091	0.367	1	-0.633
1697	gene1993	LOC9269129	1	+	22381266	22381315	22380796	22380909	22382463	22382546	1697	24	16	4	16	149	100	0.0033669656	0.0319773595	0.502	0.144	0.358
1662	gene27613	LOC4348532	10	-	13037946	13038082	13037419	13037569	13038414	13038464	1662	37	14	39	2	200	100	0.0034308591	0.0324144711	0.569	0.907	-0.338
994	gene22564	LOC4344247	7	-	28396359	28399892	28394681	28394783	28400051	28400309	994	247	0	41	3	200	100	0.0034693447	0.0326082451	1	0.872	0.128
2667	gene604	LOC4325343	1	-	4462292	4462428	4462193	4462206	4467718	4467876	2667	0	8	7	4	200	100	0.0037446922	0.0350148027	0	0.467	-0.467
1574	gene25943	LOC4347149	9	+	16060734	16060811	16060219	16060294	16062014	16062153	1574	38	1	10	5	177	100	0.0038913673	0.0361996933	0.955	0.531	0.424
2054	gene27040	LOC9271423	10	+	2615831	2615873	2614785	2615338	2615986	2616164	2054	14	2	2	6	142	100	0.0039268257	0.0363431725	0.831	0.19	0.641
1462	gene27701	LOC4348603	10	+	14279304	14279839	14278674	14279204	14280299	14280513	1462	19	4	11	15	200	100	0.0040724504	0.0367533584	0.704	0.268	0.436
1835	gene12509	LOC9267104	4	+	11794574	11794779	11784270	11784395	11795164	11795264	1835	1	13	3	0	200	100	0.0040654457	0.0367533584	0.037	1	-0.963
2192	gene32222	LOC9271902	12	-	19657510	19657656	19656902	19657336	19657811	19657864	2192	6	57	19	45	200	100	0.0039925374	0.0367533584	0.05	0.174	-0.124
3013	gene19119	LOC9266235	6	+	20367523	20367569	20366300	20366404	20369673	20369937	3013	19	0	0	2	146	100	0.004029772	0.0367533584	1	0	1
961	gene5978	LOC4329338	2	+	15870724	15870820	15870474	15870633	15871714	15871766	961	59	3	35	11	196	100	0.0040704516	0.0367533584	0.909	0.619	0.29
1137	gene23202	LOC4344813	8	-	4611456	4611510	4610543	4610926	4611671	4611916	1137	8	16	0	17	154	100	0.0041066665	0.0368786783	0.245	0	0.245
2104	gene14312	LOC9266692	4	+	31400559	31401082	31400184	31400297	31401163	31401731	2104	57	0	3	2	200	100	0.0041689192	0.0371242764	1	0.429	0.571
2515	gene18045	LOC9270896	6	-	4466680	4466743	4465832	4465925	4466911	4467015	2515	13	9	27	2	163	100	0.0041749462	0.0371242764	0.47	0.892	-0.422
2705	gene4710	LOC4328180	2	+	1511184	1511232	1510950	1511016	1511641	1511881	2705	26	2	6	6	148	100	0.0042924349	0.0379828138	0.898	0.403	0.495
1928	gene26499	LOC4347640	9	+	20623182	20623362	20621252	20621332	20625286	20625432	1928	11	20	26	11	200	100	0.0045135171	0.0397452431	0.216	0.542	-0.326
1105	gene250	LOC4325805	1	+	1851145	1851328	1850637	1850789	1851689	1851765	1105	200	3	100	9	200	100	0.0045654703	0.0400085174	0.971	0.847	0.124
959	gene29760	LOC9266258	11	-	11738074	11738166	11737568	11737732	11738569	11739409	959	18	2	1	4	192	100	0.0046118678	0.0402208085	0.824	0.115	0.709
532	gene3245	LOC4324135	1	+	33642273	33642451	33641732	33642185	33643057	33643537	532	11	27	12	5	200	100	0.0046358181	0.0402362391	0.169	0.545	-0.376
1085	gene9948	LOC4333004	3	+	15471739	15471796	15471576	15471646	15471900	15472172	1085	156	13	114	1	157	100	0.0047637255	0.0411495149	0.884	0.986	-0.102
2758	gene30201	LOC4350689	11	-	20105223	20105230	20104967	20104997	20105803	20105817	2758	2	0	1	30	107	100	0.0050274961	0.0432221706	1	0.03	0.97
413	gene27953	LOC4348807	10	+	16840785	16840891	16840011	16840251	16841061	16841173	413	18	42	0	15	200	100	0.005099326	0.0436329122	0.176	0	0.176
2368	gene2748	LOC4325942	1	-	29657480	29657648	29657195	29657363	29662462	29662630	2368	25	9	1	6	200	100	0.0051315805	0.0437027557	0.581	0.077	0.504
1226	gene19360	LOC4341464	6	-	23871752	23871980	23871367	23871657	23873863	23874758	1226	11	0	13	10	200	100	0.0056426587	0.0473878836	1	0.394	0.606
1636	gene9056	LOC9272592	3	-	7143283	7146312	7141730	7141830	7146426	7146957	1636	131	5	17	5	200	100	0.0056106851	0.0473878836	0.929	0.63	0.299
727	gene27258	LOC4348242	10	+	6541010	6541108	6540761	6540916	6541748	6541847	727	24	80	22	26	198	100	0.0056193609	0.0473878836	0.132	0.299	-0.167
2572	gene32523	LOC4352591	12	+	23599561	23599600	23598868	23599113	23599913	23600260	2572	68	115	5	0	139	100	0.0058702366	0.0490719321	0.298	1	-0.702
2314	gene30097	LOC4350595	11	-	18552932	18552984	18552505	18552834	18554378	18554458	2314	10	122	12	40	152	100	0.0060554209	0.0503877683	0.051	0.165	-0.114
1867	gene9991	LOC4333042	3	+	16044181	16044319	16043484	16043620	16044489	16044584	1867	1	9	12	7	200	100	0.00611637	0.0504322512	0.053	0.462	-0.409
2609	gene9552	LOC4332656	3	+	11403948	11404032	11402614	11402937	11404437	11404585	2609	49	19	16	0	184	100	0.0060928971	0.0504322512	0.584	1	-0.416
2385	gene1376	LOC4326973	1	-	12624574	12624600	12624432	12624501	12624738	12625291	2385	0	13	5	6	126	100	0.0063071318	0.0517698512	0	0.398	-0.398
2850	gene30542	LOC4350929	11	+	24003054	24003096	24001630	24001941	24004216	24004788	2850	5	2	0	7	142	100	0.0064452101	0.0526577209	0.638	0	0.638
992	gene22564	LOC4344247	7	-	28396359	28397613	28394681	28394783	28400051	28400309	992	139	0	35	3	200	100	0.0064733582	0.0526577209	1	0.854	0.146
1336	gene13407	LOC4336146	4	-	23769422	23769509	23768721	23769187	23769583	23770442	1336	1	7	4	0	187	100	0.006760709	0.0547496703	0.071	1	-0.929
1413	gene27485	LOC4348438	10	-	10994431	10994727	10993379	10993511	10994814	10995881	1413	17	0	15	7	200	100	0.0069258619	0.0558378379	1	0.517	0.483
1290	gene31734	LOC4351897	12	-	8672587	8672665	8672270	8672422	8679144	8679518	1290	8	1	6	12	178	100	0.0071821658	0.0576480037	0.818	0.219	0.599
1611	gene16803	LOC4339245	5	-	24730458	24730560	24729474	24729879	24731120	24731176	1611	76	0	52	5	200	100	0.007302715	0.0583573791	1	0.839	0.161
830	gene12676	LOC4335497	4	-	15397665	15397818	15397320	15397555	15398419	15398536	830	26	5	0	3	200	100	0.0073579948	0.058541239	0.722	0	0.722
1827	gene31648	LOC107279581	12	-	6893504	6893593	6893208	6893315	6893708	6894002	1827	24	4	134	2	189	100	0.007531273	0.0596582066	0.76	0.973	-0.213
1321	gene1138	LOC4325165	1	+	9373426	9373642	9373228	9373309	9373884	9374282	1321	57	5	82	0	200	100	0.0076154926	0.0600630588	0.851	1	-0.149
2031	gene32131	LOC4352240	12	-	18311880	18312004	18311228	18311364	18312111	18312264	2031	15	87	38	92	200	100	0.0083157711	0.0653022026	0.079	0.171	-0.092
1825	gene31648	LOC107279581	12	-	6893557	6893593	6893208	6893315	6893708	6894011	1825	3	4	25	2	136	100	0.0085441826	0.0668066689	0.355	0.902	-0.547
2499	gene18842	LOC4341010	6	-	15417320	15417476	15416538	15416750	15417569	15417719	2499	206	3	136	10	200	100	0.0085810454	0.0668069368	0.972	0.872	0.1
2497	gene9697	LOC4332795	3	+	12729860	12730022	12729567	12729778	12730672	12730792	2497	11	0	53	28	200	100	0.0087846593	0.0680998803	1	0.486	0.514
294	gene29709	LOC4350304	11	-	10655049	10655115	10654828	10654920	10655396	10655489	294	49	0	14	3	166	100	0.0088648424	0.0684290388	1	0.738	0.262
2371	gene31766	LOC4351929	12	+	9364286	9364448	9361963	9362062	9364604	9364706	2371	63	674	40	241	200	100	0.0093931608	0.072199973	0.045	0.077	-0.032
1568	gene25943	LOC4347149	9	+	16070187	16070230	16069537	16069609	16070554	16070656	1568	3	32	6	8	143	100	0.0098188994	0.0751539387	0.062	0.344	-0.282
3002	gene27157	LOC107278097	10	+	4545782	4545886	4545611	4545700	4546703	4547578	3002	18	6	3	8	200	100	0.0100261949	0.0764181413	0.6	0.158	0.442
2788	gene13417	LOC4336152	4	+	23828492	23828540	23828215	23828398	23828812	23829387	2788	4	9	5	0	148	100	0.0101199829	0.076810247	0.231	1	-0.769
305	gene27580	LOC4348508	10	-	12345948	12346041	12345016	12345608	12346593	12346628	305	24	0	11	4	193	100	0.0104337773	0.0788619669	1	0.588	0.412
698	gene4842	LOC4328300	2	+	2667297	2667369	2666689	2666795	2667703	2668162	698	173	4	268	22	172	100	0.010578569	0.079624582	0.962	0.876	0.086
2517	gene18045	LOC9270896	6	-	4466680	4466737	4465832	4465925	4466911	4467015	2517	10	9	18	2	157	100	0.0106799608	0.0799364942	0.414	0.851	-0.437
2703	gene11442	LOC4334394	3	-	32982289	32982989	32979435	32979763	32985460	32986161	2703	122	1	1125	0	200	100	0.0107522076	0.0799364942	0.984	1	-0.016
770	gene13149	LOC4335907	4	-	21706861	21706944	21706181	21706551	21707283	21707408	770	9	35	36	48	183	100	0.0107187045	0.0799364942	0.123	0.291	-0.168
1475	gene1008	LOC4327215	1	-	8182692	8182749	8181682	8181786	8182850	8183106	1475	5	31	15	22	157	100	0.0108594676	0.0800775372	0.093	0.303	-0.21
2258	gene12322	LOC4335166	4	-	7139215	7139348	7138828	7138953	7139592	7140472	2258	44	9	46	1	200	100	0.0108228541	0.0800775372	0.71	0.958	-0.248
2494	gene19064	LOC4341193	6	-	19580790	19581713	19580103	19580302	19583629	19583769	2494	16	0	20	8	200	100	0.0109117921	0.0800861983	1	0.556	0.444
497	gene4385	LOC9270353	1	-	42591932	42591976	42591636	42591843	42593610	42597456	497	9	0	18	13	144	100	0.01094894	0.0800861983	1	0.49	0.51
131	gene12378	LOC4335209	4	-	8278430	8278622	8277987	8278249	8280557	8280651	131	15	6	0	4	200	100	0.0112091415	0.0810811954	0.556	0	0.556
139	gene8465	LOC4331617	3	-	2654794	2654802	2654445	2654529	2661471	2661782	139	58	10	30	0	108	100	0.0112190629	0.0810811954	0.843	1	-0.157
1576	gene25943	LOC4347149	9	+	16069537	16069609	16069211	16069290	16070558	16070656	1576	31	0	9	3	172	100	0.0112076283	0.0810811954	1	0.636	0.364
866	gene9823	LOC4332903	3	+	14179911	14180187	14179057	14179097	14180417	14180598	866	38	21	100	22	200	100	0.0115788657	0.0833494539	0.475	0.694	-0.219
1409	gene31844	LOC4351993	12	+	10823341	10823586	10822539	10823043	10824064	10824325	1409	63	29	4	9	200	100	0.0117010999	0.0833951252	0.521	0.182	0.339
2108	gene10761	LOC4333731	3	-	27136145	27137915	27134201	27135588	27138520	27138655	2108	210	76	219	123	200	100	0.0117231295	0.0833951252	0.58	0.471	0.109
564	gene3505	LOC4327454	1	-	35819234	35819316	35817500	35818562	35820507	35820862	564	27	80	16	113	182	100	0.0116405742	0.0833951252	0.156	0.072	0.084
831	gene12676	LOC4335497	4	-	15397665	15397818	15397320	15397564	15398419	15398536	831	26	2	0	2	200	100	0.0125229263	0.0887366734	0.867	0	0.867
151	gene6241	LOC4329546	2	-	19514725	19514776	19513986	19514333	19514879	19515169	151	5	43	83	239	151	100	0.0131163809	0.0925802135	0.072	0.187	-0.115
1192	gene12446	LOC9266269	4	-	9914020	9914156	9912942	9913088	9914411	9914565	1192	69	2	14	4	200	100	0.0134908647	0.094854374	0.945	0.636	0.309
306	gene27659	LOC107275261	10	+	13550768	13550816	13550239	13550348	13551016	13551196	306	4	168	7	61	148	100	0.014023796	0.0982207177	0.016	0.072	-0.056
1350	gene6845	LOC4330083	2	-	25513068	25513257	25510879	25512947	25513458	25513585	1350	1	13	8	9	200	100	0.0142418747	0.0986089791	0.037	0.308	-0.271
1455	gene18118	LOC9267059	6	+	5222198	5222245	5221437	5221683	5222511	5222566	1455	0	11	7	12	147	100	0.0142423112	0.0986089791	0	0.284	-0.284
2643	gene3776	LOC4325088	1	-	38083250	38083561	38082372	38082691	38084868	38085543	2643	209	7	163	0	200	100	0.0141868902	0.0986089791	0.937	1	-0.063
1520	gene3665	LOC4324736	1	+	37272542	37272747	37270954	37272021	37274308	37274703	1520	143	1	630	29	200	100	0.0147928075	0.101484859	0.986	0.916	0.07
2313	gene5388	LOC4328798	2	+	7273530	7273727	7273028	7273303	7273833	7273931	2313	19	14	17	2	200	100	0.014759908	0.101484859	0.404	0.81	-0.406
78	gene6071	LOC4329406	2	+	17445000	17445065	17440986	17441469	17445164	17445237	78	14	1	8	7	165	100	0.0148255169	0.101484859	0.895	0.409	0.486
1398	gene9410	LOC9267415	3	-	10244236	10244369	10243450	10243518	10244451	10244544	1398	19	20	6	0	200	100	0.0149528484	0.1019395968	0.322	1	-0.678
2036	gene12752	LOC9267440	4	-	16865168	16865216	16864975	16865075	16866963	16868057	2036	32	6	10	9	148	100	0.0150043398	0.1019395968	0.783	0.429	0.354
1994	gene29256	LOC4349949	11	-	4139855	4140024	4139106	4139292	4140173	4140289	1994	3	5	0	16	200	100	0.0153427836	0.1038500356	0.231	0	0.231
654	gene10759	LOC4333729	3	+	27120336	27120429	27120055	27120225	27120537	27120659	654	12	32	10	6	193	100	0.0157004029	0.1058755796	0.163	0.463	-0.3
3006	gene3545	LOC4327395	1	-	36099936	36100148	36099735	36099833	36102970	36104363	3006	8	4	16	0	200	100	0.0158127311	0.1062381264	0.5	1	-0.5
11	gene27894	LOC9272437	10	-	16154494	16154562	16153816	16153877	16156202	16156295	11	31	2	12	6	168	100	0.0161437516	0.1068787061	0.902	0.543	0.359
1834	gene7337	LOC4330574	2	+	30095946	30096033	30094237	30094498	30096197	30096893	1834	14	15	35	11	187	100	0.0160476018	0.1068787061	0.333	0.63	-0.297
1926	gene27893	LOC4348751	10	+	16144482	16144508	16139828	16140877	16149017	16149149	1926	95	50	3	8	126	100	0.0159948609	0.1068787061	0.601	0.229	0.372
878	gene830	LOC4324650	1	-	6626279	6626318	6624498	6625519	6628370	6629173	878	0	36	4	22	139	100	0.0161029879	0.1068787061	0	0.116	-0.116
1916	gene3003	LOC4327016	1	+	31637454	31637527	31635898	31636026	31637874	31638061	1916	51	3	12	5	173	100	0.0162990411	0.1075144018	0.908	0.581	0.327
2641	gene3776	LOC4325088	1	-	38083402	38083561	38082372	38082691	38084868	38084979	2641	120	7	82	0	200	100	0.0164134519	0.107876818	0.896	1	-0.104
100	gene29747	LOC9267506	11	-	11443678	11444759	11442362	11442653	11445807	11446275	100	23	4	157	4	200	100	0.0168911506	0.1106156939	0.742	0.952	-0.21
1408	gene31844	LOC4351993	12	+	10823344	10823586	10822538	10823043	10824064	10824325	1408	58	29	4	9	200	100	0.0171990111	0.1122266411	0.5	0.182	0.318
847	gene23372	LOC4344961	8	-	7347100	7347189	7341053	7341726	7347385	7347406	847	21	0	12	4	189	100	0.0173438499	0.1122717596	1	0.613	0.387
848	gene23372	LOC4344961	8	-	7347100	7347192	7341053	7341726	7347385	7347406	848	21	0	12	4	192	100	0.0173802705	0.1122717596	1	0.61	0.39
909	gene12020	LOC9266843	4	+	835889	835960	835491	835812	837064	837326	909	22	99	5	71	171	100	0.0173916011	0.1122717596	0.115	0.04	0.075
2958	gene18893	LOC4341060	6	-	16477900	16477976	16475406	16475458	16478929	16479038	2958	8	1	1	4	176	100	0.0178907302	0.1150843426	0.82	0.124	0.696
218	gene3854	LOC4324905	1	-	38662169	38662317	38661256	38661323	38663343	38663696	218	83	0	126	7	200	100	0.0182286261	0.1165221172	1	0.9	0.1
2977	gene14890	LOC4337553	5	-	264556	264667	263693	264126	264763	264908	2977	175	10	163	23	200	100	0.0182427129	0.1165221172	0.897	0.78	0.117
1843	gene7242	LOC4330479	2	+	29305459	29305505	29304165	29304327	29305639	29305756	1843	0	17	3	6	146	100	0.0185276466	0.1179268451	0	0.255	-0.255
1508	gene18857	LOC9267453	6	-	15812881	15812917	15812661	15812753	15815477	15815585	1508	2	36	3	4	136	100	0.0187311778	0.1183914861	0.039	0.355	-0.316
927	gene15163	LOC4337807	5	-	2749488	2749569	2749086	2749177	2749858	2751498	927	15	14	1	9	181	100	0.0187293559	0.1183914861	0.372	0.058	0.314
937	gene15163	LOC4337807	5	-	2749488	2749555	2749086	2749177	2749858	2751498	937	15	14	1	9	167	100	0.0188055304	0.1184487226	0.391	0.062	0.329
594	gene24253	LOC4345731	8	-	22085963	22086078	22085403	22085609	22086397	22086695	594	33	0	13	3	200	100	0.019032536	0.1194637384	1	0.684	0.316
1138	gene23202	LOC4344813	8	-	4611456	4611560	4610499	4610926	4611671	4611916	1138	14	16	3	17	200	100	0.0199473185	0.1247739167	0.304	0.081	0.223
2137	gene15516	LOC4338106	5	+	7064042	7064633	7063821	7063930	7064734	7064866	2137	165	38	78	7	200	100	0.0202201608	0.1260459506	0.685	0.848	-0.163
1523	gene25013	LOC4346370	9	+	426531	426598	424946	426420	426661	426727	1523	31	0	21	4	167	100	0.0204226813	0.1268724107	1	0.759	0.241
286	gene9413	LOC4332523	3	+	10260602	10260818	10259423	10259719	10261322	10261463	286	138	28	9	7	200	100	0.020651124	0.1278537167	0.711	0.391	0.32
1013	gene31434	LOC4351633	12	+	3641850	3642878	3641654	3641770	3643145	3643543	1013	273	0	38	2	200	100	0.0216026602	0.1315597432	1	0.905	0.095
1157	gene25422	LOC4346720	9	-	9417918	9418974	9417308	9417415	9421813	9422698	1157	18	11	24	3	200	100	0.0214816302	0.1315597432	0.45	0.8	-0.35
2219	gene8856	LOC9270137	3	-	5573795	5573864	5573536	5573669	5573953	5574031	2219	57	40	2	8	169	100	0.0214063121	0.1315597432	0.457	0.129	0.328
2354	gene26468	LOC4347608	9	-	20333082	20333145	20332089	20332158	20333392	20334389	2354	3	3	20	1	163	100	0.0214277468	0.1315597432	0.38	0.925	-0.545
2518	gene18045	LOC9270896	6	-	4466692	4466743	4465832	4465925	4466911	4467015	2518	9	9	14	2	151	100	0.0216123503	0.1315597432	0.398	0.823	-0.425
1078	gene24969	LOC4346337	8	-	28181294	28181402	28180926	28181004	28181619	28181770	1078	51	39	10	1	200	100	0.0225033902	0.1361319744	0.395	0.833	-0.438
2981	gene8017	LOC4331200	2	+	35384292	35384323	35384009	35384205	35384653	35385219	2981	32	4	43	0	131	100	0.022513557	0.1361319744	0.859	1	-0.141
1654	gene3822	LOC4325008	1	-	38414221	38414293	38413167	38413998	38415049	38415106	1654	64	2	9	3	172	100	0.0230784952	0.13904225	0.949	0.636	0.313
1912	gene23786	LOC107282077	8	+	15340202	15340308	15336858	15336999	15340754	15340826	1912	6	6	7	0	200	100	0.0231481585	0.13904225	0.333	1	-0.667
1644	gene29267	LOC9272051	11	+	4252701	4252748	4252405	4252602	4253685	4254850	1644	0	18	2	3	147	100	0.0236734115	0.1412617381	0	0.312	-0.312
209	gene12138	LOC107280572	4	-	3283959	3284060	3283157	3283365	3286655	3287238	209	4	5	0	9	200	100	0.0236051663	0.1412617381	0.286	0	0.286
331	gene20546	LOC4342477	7	-	3467162	3467417	3466906	3467071	3468036	3468096	331	82	0	88	5	200	100	0.0237726833	0.1413109233	1	0.898	0.102
332	gene20546	LOC4342477	7	-	3467162	3467414	3466906	3467071	3468036	3468096	332	78	0	84	5	200	100	0.0238374545	0.1413109233	1	0.894	0.106
3010	gene21145	LOC4342991	7	-	12655708	12655795	12655217	12655322	12655984	12656048	3010	41	8	1	3	187	100	0.0239492592	0.1415112578	0.733	0.151	0.582
2790	gene17758	LOC4340100	6	-	2363571	2363634	2362766	2362862	2363766	2363823	2790	7	10	0	8	163	100	0.0240995825	0.1419371512	0.3	0	0.3
1968	gene28438	LOC4349257	10	+	21105891	21105957	21105103	21105484	21107322	21107560	1968	6	11	0	10	166	100	0.0242519139	0.1423720771	0.247	0	0.247
1670	gene26967	LOC4348027	10	-	1758057	1758116	1756997	1757884	1763002	1763518	1670	1	18	3	3	159	100	0.0246687562	0.1438878579	0.034	0.386	-0.352
2668	gene4320	LOC4325416	1	+	42178173	42178290	42177827	42178050	42179571	42179761	2668	79	5	32	8	200	100	0.0246400683	0.1438878579	0.888	0.667	0.221
1549	gene834	LOC107279549	1	-	6658618	6658867	6657612	6657849	6661124	6661309	1549	9	1	9	10	200	100	0.025023741	0.1454905968	0.818	0.31	0.508
1762	gene23189	LOC4344801	8	-	4533114	4533168	4532281	4532339	4533245	4533817	1762	5	17	10	7	154	100	0.0251443984	0.145725044	0.16	0.481	-0.321
441	gene32746	LOC4352784	12	+	26022401	26022494	26021727	26021942	26023391	26023459	441	0	11	4	7	193	100	0.0256210985	0.1480148812	0	0.228	-0.228
1808	gene15677	LOC9267632	5	-	10532633	10532691	10531524	10531874	10532785	10532966	1808	17	13	11	1	158	100	0.0262051173	0.1490159334	0.453	0.874	-0.421
2084	gene16086	LOC4338583	5	-	17823312	17823450	17821363	17821844	17826957	17827444	2084	8	2	2	6	200	100	0.0261630683	0.1490159334	0.667	0.143	0.524
2839	gene32112	LOC9268519	12	-	17833550	17833697	17830471	17831711	17834448	17835040	2839	12	2	13	13	200	100	0.0261237236	0.1490159334	0.75	0.333	0.417
2840	gene32112	LOC9268519	12	-	17833550	17833700	17830471	17831711	17834448	17835040	2840	12	2	13	13	200	100	0.0261237236	0.1490159334	0.75	0.333	0.417
979	gene552	LOC4323867	1	+	4060026	4060400	4059736	4059878	4060484	4060652	979	44	9	16	11	200	100	0.0258990098	0.1490159334	0.71	0.421	0.289
1438	gene11034	LOC9272535	3	-	29761932	29762077	29761540	29761616	29762612	29763106	1438	20	8	0	3	200	100	0.0265164819	0.1498470346	0.556	0	0.556
2551	gene21104	LOC9266464	7	+	11483010	11483435	11479551	11481886	11484208	11484314	2551	21	4	28	0	200	100	0.0264509495	0.1498470346	0.724	1	-0.276
2355	gene26468	LOC4347608	9	-	20333082	20333133	20332089	20332158	20333392	20334389	2355	1	3	10	1	151	100	0.026739637	0.1506388245	0.181	0.869	-0.688
882	gene8501	LOC9270364	3	-	2925443	2925496	2924960	2925102	2926133	2926198	882	26	25	53	22	153	100	0.0269349238	0.1508023203	0.405	0.612	-0.207
939	gene15163	LOC4337807	5	-	2751985	2752022	2751590	2751838	2752133	2752991	939	14	1	2	3	137	100	0.0269137629	0.1508023203	0.911	0.327	0.584
1527	gene32320	LOC4352411	12	-	21230901	21230949	21230218	21230544	21231047	21231210	1527	209	69	128	24	148	100	0.027684423	0.1545216716	0.672	0.783	-0.111
2343	gene10261	LOC4333290	3	-	20846407	20846455	20845096	20845136	20846612	20846880	2343	0	14	4	10	148	100	0.0281648233	0.1557652116	0	0.213	-0.213
2396	gene112	LOC4326106	1	+	772019	772123	771072	771213	772339	772363	2396	0	5	2	0	200	100	0.0280145795	0.1557652116	0	1	-1
2397	gene112	LOC4326106	1	+	772028	772123	771072	771213	772339	772363	2397	0	5	2	0	195	100	0.0281417692	0.1557652116	0	1	-1
729	gene31874	LOC4352024	12	-	11363509	11363776	11362623	11363348	11364236	11364739	729	35	9	29	1	200	100	0.0287436967	0.1584834828	0.66	0.935	-0.275
1801	gene22503	LOC4344194	7	-	27984767	27984983	27983955	27984283	27985677	27985863	1801	233	21	19	6	200	100	0.029100091	0.1599623183	0.847	0.613	0.234
1841	gene17919	LOC4340252	6	+	3411478	3411547	3410606	3410678	3411958	3412030	1841	26	5	24	0	169	100	0.029369588	0.1609030788	0.755	1	-0.245
2941	gene26425	LOC4347563	9	+	20015930	20016063	20014667	20014761	20017211	20017695	2941	12	9	4	14	200	100	0.0295373347	0.1609030788	0.4	0.125	0.275
998	gene7406	LOC4330633	2	-	30548780	30548864	30548476	30548571	30549275	30549562	998	105	3	33	5	184	100	0.0295351626	0.1609030788	0.95	0.782	0.168
2238	gene13517	LOC107275292	4	-	24548641	24548859	24548005	24548446	24549025	24549120	2238	15	4	20	0	200	100	0.0298495566	0.1621170532	0.652	1	-0.348
2798	gene15753	LOC4338295	5	+	12294955	12295078	12293923	12294353	12295596	12295665	2798	21	0	4	2	200	100	0.0300548546	0.1622604351	1	0.5	0.5
348	gene10316	LOC4333337	3	-	21512668	21512794	21512460	21512593	21513852	21513993	348	21	0	4	2	200	100	0.0300548546	0.1622604351	1	0.5	0.5
883	gene2460	LOC4326851	1	+	27146540	27146628	27144946	27145215	27146869	27147007	883	14	204	2	124	188	100	0.0302640353	0.162904926	0.035	0.009	0.026
1836	gene12509	LOC9267104	4	+	11794574	11794791	11784270	11784395	11795164	11795264	1836	5	13	3	0	200	100	0.0305749635	0.1640916678	0.161	1	-0.839
83	gene5394	LOC4328804	2	+	7324086	7324396	7321430	7322711	7324468	7325579	83	162	2	12	2	200	100	0.0309000141	0.165346978	0.976	0.75	0.226
2797	gene15753	LOC4338295	5	+	12294854	12295078	12293923	12294353	12295596	12295665	2797	24	0	5	2	200	100	0.0312064172	0.1664954141	1	0.556	0.444
547	gene32477	LOC4352545	12	+	23236407	23236479	23236119	23236295	23236572	23239088	547	5	0	0	2	172	100	0.031932972	0.1698721735	1	0	1
1522	gene25013	LOC4346370	9	+	426522	426598	424946	426420	426661	426727	1522	57	0	51	4	176	100	0.0320798164	0.1700037866	1	0.879	0.121
575	gene20752	LOC4342663	7	+	5443108	5443252	5442282	5442352	5443394	5443499	575	50	0	213	14	200	100	0.0321451482	0.1700037866	1	0.884	0.116
2414	gene27696	LOC4348598	10	+	14239220	14240240	14238374	14238457	14252973	14253624	2414	60	1	58	7	200	100	0.0325182263	0.1712917093	0.968	0.806	0.162
679	gene29692	LOC4350282	11	-	10082192	10082233	10081862	10082064	10084152	10084947	679	1	5	3	0	141	100	0.0325775302	0.1712917093	0.124	1	-0.876
2740	gene11462	LOC4334414	3	+	33094203	33094269	33091149	33093900	33094751	33094938	2740	29	0	7	2	166	100	0.0334352958	0.1752937186	1	0.678	0.322
2347	gene4157	LOC4326825	1	-	40939936	40939987	40939587	40939742	40940072	40940188	2347	0	8	2	1	151	100	0.0338248846	0.1768251891	0	0.57	-0.57
1703	gene26737	LOC4347851	9	+	22273623	22273828	22272947	22273082	22273995	22274200	1703	121	15	49	1	200	100	0.0340447013	0.1769544073	0.801	0.961	-0.16
2081	gene20159	LOC4342172	7	-	116311	116371	115916	115997	117028	117238	2081	18	0	20	5	160	100	0.0339943448	0.1769544073	1	0.714	0.286
203	gene7558	LOC4330785	2	-	31918006	31918347	31916834	31917026	31919195	31919266	203	33	126	41	272	200	100	0.0344132298	0.1773454515	0.116	0.07	0.046
2345	gene19992	LOC9268482	6	+	30062575	30062717	30062162	30062448	30062952	30063754	2345	1	6	4	1	200	100	0.0343015545	0.1773454515	0.077	0.667	-0.59
683	gene2814	LOC4324717	1	+	30166414	30166689	30166024	30166171	30167251	30167372	683	70	1	0	1	200	100	0.034407182	0.1773454515	0.972	0	0.972
1704	gene26737	LOC4347851	9	+	22273721	22273828	22272949	22273082	22273995	22274200	1704	77	15	32	1	200	100	0.0347948241	0.1782989007	0.72	0.941	-0.221
2082	gene20159	LOC4342172	7	-	116311	116406	115916	115997	117028	117238	2082	18	0	20	5	195	100	0.0347222535	0.1782989007	1	0.672	0.328
85	gene15769	LOC107280854	5	+	12996741	12996803	12996154	12996249	12996912	12997459	85	1	22	3	5	162	100	0.0350047404	0.1788692931	0.027	0.27	-0.243
1860	gene21233	LOC4343067	7	-	14521205	14521374	14520877	14520972	14521489	14521561	1860	18	2	26	14	200	100	0.035151528	0.1791148084	0.818	0.481	0.337
1884	gene3974	LOC4324867	1	-	39624368	39624646	39623255	39623317	39633680	39633813	1884	5	20	8	7	200	100	0.0355865659	0.180823615	0.111	0.364	-0.253
2994	gene6957	LOC4330198	2	-	26509720	26509780	26508942	26509101	26509898	26510129	2994	4	14	1	33	160	100	0.035700657	0.1808966251	0.152	0.019	0.133
1638	gene9056	LOC9272592	3	-	7146106	7146312	7141730	7141830	7146426	7147037	1638	20	5	3	5	200	100	0.0363492284	0.1836699171	0.667	0.231	0.436
2199	gene7045	LOC4330280	2	+	27316440	27316508	27315963	27316240	27316689	27317050	2199	4	42	9	25	168	100	0.0372600051	0.1877192815	0.054	0.176	-0.122
2201	gene1188	LOC4326907	1	+	9929737	9929854	9928870	9929298	9930403	9930563	2201	29	1	7	3	200	100	0.0373575858	0.1877192815	0.935	0.538	0.397
2248	gene20443	LOC4342398	7	-	2466739	2466928	2465658	2466002	2467128	2467357	2248	21	5	2	4	200	100	0.0375953876	0.1883923565	0.677	0.2	0.477
657	gene4399	LOC9266912	1	-	42669076	42669150	42668153	42668390	42669412	42669461	657	1	18	3	4	174	100	0.0377341929	0.1885670137	0.031	0.301	-0.27
1189	gene3709	LOC4325048	1	+	37582361	37582491	37581637	37581719	37582745	37582810	1189	217	15	64	11	200	100	0.0378499109	0.188625655	0.879	0.744	0.135
2833	gene20286	LOC4342280	7	-	1096649	1096699	1095885	1095977	1096791	1096875	2833	17	0	9	3	150	100	0.0383115065	0.190402939	1	0.667	0.333
1492	gene29716	LOC4350310	11	-	10791050	10791205	10789846	10789989	10791389	10791677	1492	9	47	17	34	200	100	0.0392742214	0.1941238082	0.087	0.2	-0.113
2625	gene3783	LOC4325094	1	-	38135383	38135419	38135042	38135276	38137633	38137799	2625	0	35	2	10	136	100	0.0392072123	0.1941238082	0	0.128	-0.128
2288	gene28776	LOC4349563	11	+	354353	354413	354062	354263	354579	355289	2288	9	452	8	139	160	100	0.039563001	0.1944912839	0.012	0.035	-0.023
2626	gene3783	LOC4325094	1	-	38135383	38135423	38135042	38135276	38137633	38137789	2626	0	35	2	10	140	100	0.0395027223	0.1944912839	0	0.125	-0.125
2794	gene2326	LOC4326574	1	-	25530961	25531222	25530489	25530653	25531306	25531347	2794	9	3	17	0	200	100	0.0397011099	0.194642739	0.6	1	-0.4
206	gene16330	LOC107278777	5	+	20647031	20647088	20646879	20646966	20647642	20647699	206	1	8	3	1	157	100	0.0399138373	0.1951582233	0.074	0.656	-0.582
2942	gene26425	LOC4347563	9	+	20015930	20016784	20014667	20014761	20017211	20017695	2942	32	9	17	14	200	100	0.0406360298	0.1981552635	0.64	0.378	0.262
341	gene1804	LOC4327807	1	-	19265662	19265746	19260928	19261041	19265836	19265955	341	57	0	2	1	184	100	0.040904654	0.1989304082	1	0.521	0.479
1242	gene32034	LOC4352171	12	+	15846386	15847364	15846203	15846259	15847549	15847763	1242	37	0	11	2	200	100	0.0411838409	0.1997526403	1	0.733	0.267
1529	gene7894	LOC4331088	2	+	34596648	34596719	34596359	34596462	34596943	34597240	1529	15	39	13	12	171	100	0.0415684491	0.2000235208	0.184	0.388	-0.204
2051	gene17435	LOC4339802	5	-	29555280	29555320	29554691	29555129	29555444	29556821	2051	8	20	1	18	140	100	0.0414616413	0.2000235208	0.222	0.038	0.184
2818	gene10693	LOC4333675	3	+	26348860	26349212	26348090	26348227	26350038	26350313	2818	17	0	4	2	200	100	0.0415704892	0.2000235208	1	0.5	0.5
1591	gene23075	LOC4344703	8	+	3366964	3367026	3366669	3366781	3370972	3371191	1591	194	1	62	3	162	100	0.0417361512	0.2002527955	0.992	0.927	0.065
1723	gene25111	LOC4346453	9	-	2403466	2403516	2403303	2403386	2404197	2404366	1723	3	29	2	1	150	100	0.0420489471	0.2002527955	0.065	0.571	-0.506
1738	gene8719	LOC4331862	3	-	4473765	4473864	4473077	4473141	4474683	4476184	1738	2	3	6	0	199	100	0.0422771384	0.2002527955	0.251	1	-0.749
2077	gene5289	LOC4328709	2	+	6277215	6277303	6276185	6276364	6277586	6277729	2077	2	3	6	0	188	100	0.0421300474	0.2002527955	0.262	1	-0.738
2078	gene5289	LOC4328709	2	+	6277174	6277303	6276185	6276364	6277586	6277729	2078	2	3	6	0	200	100	0.0422894222	0.2002527955	0.25	1	-0.75
2377	gene6692	LOC4329934	2	-	23857158	23857223	23856611	23856732	23857326	23857391	2377	32	3	41	14	165	100	0.0423908895	0.2002527955	0.866	0.64	0.226
2823	gene10693	LOC4333675	3	+	26348694	26349212	26348090	26348227	26350038	26350313	2823	31	0	9	2	200	100	0.0420755511	0.2002527955	1	0.692	0.308
2996	gene19000	LOC4341142	6	-	18161720	18161768	18160216	18160292	18161906	18161987	2996	3	19	6	7	148	100	0.0430590522	0.202880833	0.096	0.367	-0.271
1317	gene7502	LOC9269521	2	+	31476609	31476651	31476326	31476524	31477729	31477831	1317	16	21	29	15	142	100	0.0435862953	0.2037771643	0.349	0.577	-0.228
1896	gene21240	LOC4343078	7	+	14609903	14609997	14609035	14609138	14610211	14610335	1896	4	0	0	2	194	100	0.043396617	0.2037771643	1	0	1
2394	gene4089	LOC4327230	1	-	40543477	40543563	40542551	40542689	40544137	40544294	2394	0	55	3	28	186	100	0.0434951884	0.2037771643	0	0.054	-0.054
2813	gene28088	LOC4348940	10	-	18333994	18334150	18332874	18333763	18334248	18334390	2813	1	32	5	21	200	100	0.0445123953	0.2075719411	0.015	0.106	-0.091
1028	gene29672	LOC9271452	11	+	9628242	9628320	9627208	9627684	9628572	9628928	1028	54	7	22	9	178	100	0.045272862	0.2095024788	0.813	0.579	0.234
439	gene8690	LOC4331837	3	+	4274030	4274122	4272877	4273451	4274263	4274366	439	11	1	2	3	192	100	0.0452672021	0.2095024788	0.851	0.258	0.593
440	gene8690	LOC4331837	3	+	4274030	4274122	4272877	4273451	4274255	4274366	440	11	1	2	3	192	100	0.0452672021	0.2095024788	0.851	0.258	0.593
2437	gene12464	LOC107280538	4	-	10704200	10704972	10699321	10699658	10706074	10706345	2437	23	15	6	0	200	100	0.0463352852	0.213873301	0.434	1	-0.566
1239	gene32034	LOC4352171	12	+	15846338	15847364	15846203	15846259	15847549	15847763	1239	39	0	13	2	200	100	0.0469543637	0.2161807507	1	0.765	0.235
2327	gene17213	LOC4339608	5	-	27969135	27969213	27968699	27968980	27970249	27970389	2327	546	13	3482	42	178	100	0.0475356443	0.2183029335	0.959	0.979	-0.02
1548	gene31189	LOC4351424	12	-	1585763	1585809	1585492	1585537	1585911	1586019	1548	2	15	3	2	146	100	0.0482347912	0.2192930105	0.084	0.507	-0.423
1610	gene26757	LOC4347865	9	-	22407408	22407900	22406488	22406584	22408733	22409034	1610	3	9	8	4	200	100	0.047887894	0.2192930105	0.143	0.5	-0.357
2637	gene11332	LOC4334278	3	+	32109411	32109481	32108700	32108847	32109560	32109960	2637	3	3	7	0	170	100	0.0481364833	0.2192930105	0.37	1	-0.63
2772	gene10794	LOC4333761	3	-	27433961	27434042	27431848	27432572	27434654	27434707	2772	1	37	2	5	181	100	0.0480666998	0.2192930105	0.015	0.181	-0.166
926	gene15163	LOC4337807	5	-	2750821	2751498	2749858	2749931	2751590	2751838	926	238	1	82	3	200	100	0.0486002822	0.2204022799	0.992	0.932	0.06
932	gene15163	LOC4337807	5	-	2751436	2751498	2749086	2749931	2751590	2751838	932	34	1	10	3	162	100	0.0489954368	0.2216402053	0.955	0.673	0.282
2521	gene4826	LOC4328284	2	+	2550486	2550550	2545929	2549840	2550767	2551242	2521	5	113	9	66	164	100	0.0492405389	0.2221948697	0.026	0.077	-0.051
526	gene24556	LOC4345992	8	+	25214085	25214140	25213797	25214002	25214368	25214730	526	119	17	38	1	155	100	0.0497431901	0.2239060715	0.819	0.961	-0.142
1830	gene31775	LOC9267451	12	-	9516484	9516535	9516134	9516289	9516620	9516736	1830	0	9	3	5	151	100	0.0501147287	0.2250200936	0	0.284	-0.284
1918	gene3003	LOC4327016	1	+	31636937	31636973	31635898	31636026	31637874	31638061	1918	7	3	1	5	136	100	0.0506153708	0.2262858704	0.632	0.128	0.504
219	gene26420	LOC4347557	9	+	19986228	19986774	19981921	19982000	19987038	19987103	219	13	0	35	9	200	100	0.0506461209	0.2262858704	1	0.66	0.34
1026	gene31685	LOC107277618	12	+	7411358	7411399	7411214	7411284	7411687	7411778	1026	6	22	2	0	141	100	0.0507740073	0.2262998752	0.162	1	-0.838
1154	gene12288	LOC4335134	4	+	6518077	6518159	6517705	6517791	6518250	6518969	1154	185	7	293	25	182	100	0.0510779581	0.227096608	0.936	0.866	0.07
630	gene7089	LOC9272080	2	-	27777752	27777882	27777279	27777380	27778368	27778428	630	4	20	17	26	200	100	0.0513175712	0.2276040932	0.091	0.246	-0.155
1439	gene11034	LOC9272535	3	-	29753100	29753182	29750146	29750464	29754426	29754517	1439	16	0	0	1	182	100	0.0523402284	0.2302208813	1	0	1
1634	gene9056	LOC9272592	3	-	7143283	7143519	7141730	7141830	7146426	7147037	1634	5	5	0	5	200	100	0.0522357171	0.2302208813	0.333	0	0.333
1727	gene25111	LOC4346453	9	-	2397444	2397458	2397163	2397296	2397554	2401651	1727	3	19	3	2	114	100	0.0524152282	0.2302208813	0.122	0.568	-0.446
2513	gene22744	LOC4344424	8	-	119122	119215	118878	119043	119442	119509	2513	163	9	203	24	193	100	0.0523364795	0.2302208813	0.904	0.814	0.09
906	gene23935	LOC4345446	8	+	18089208	18089238	18089036	18089126	18089719	18089814	906	3	127	7	79	130	100	0.0525876654	0.2304203504	0.018	0.064	-0.046
281	gene21232	LOC4343066	7	-	14511978	14512238	14510478	14511071	14512442	14512551	281	1	4	5	1	200	100	0.0527694358	0.2306596543	0.111	0.714	-0.603
1886	gene11908	LOC4334829	3	-	36006901	36006950	36004232	36005502	36007211	36007505	1886	19	261	10	59	149	100	0.0532472579	0.2321825673	0.047	0.102	-0.055
2309	gene21302	LOC9269796	7	-	15743517	15743578	15742367	15742461	15743716	15743843	2309	8	3	13	0	161	100	0.0535018264	0.2321825673	0.624	1	-0.376
333	gene11796	LOC4334723	3	+	35285274	35285627	35284988	35285191	35286650	35286874	333	54	236	52	343	200	100	0.0534865339	0.2321825673	0.103	0.07	0.033
318	gene5493	LOC9271823	2	+	8529891	8530263	8527958	8528058	8530907	8531016	318	7	23	13	14	200	100	0.0538309655	0.2325753034	0.132	0.317	-0.185
573	gene1700	LOC4324023	1	+	17909419	17909439	17907343	17907588	17909530	17909576	573	2	210	4	78	120	100	0.0538487472	0.2325753034	0.008	0.041	-0.033
1087	gene9948	LOC4333004	3	+	15471004	15471076	15470637	15470917	15471576	15471646	1087	489	15	274	17	172	100	0.0541532194	0.2327818482	0.95	0.904	0.046
2516	gene18045	LOC9270896	6	-	4466692	4466737	4465832	4465925	4466911	4467015	2516	7	9	9	2	145	100	0.0540286263	0.2327818482	0.349	0.756	-0.407
2212	gene14373	LOC4337066	4	-	31834846	31835034	31832826	31833894	31836192	31836452	2212	21	6	0	2	200	100	0.0545668106	0.2334532886	0.636	0	0.636
2556	gene11237	LOC4334179	3	-	31402026	31402328	31401620	31401909	31403544	31404288	2556	23	8	10	0	200	100	0.0545616757	0.2334532886	0.59	1	-0.41
182	gene8459	LOC4331613	3	+	2603831	2603924	2603100	2603175	2604095	2604167	182	144	4	139	0	193	100	0.0551495591	0.2353912945	0.949	1	-0.051
1030	gene1311	LOC9270747	1	+	11663539	11663621	11662704	11663074	11663794	11663923	1030	1	27	9	41	182	100	0.0554165169	0.2354228609	0.02	0.108	-0.088
1128	gene16727	LOC4339175	5	-	24156553	24156624	24156204	24156419	24157738	24158054	1128	26	17	3	8	171	100	0.0553036344	0.2354228609	0.472	0.18	0.292
986	gene28487	LOC4349299	10	-	21458496	21458549	21457486	21457608	21459564	21459736	986	9	2	6	8	153	100	0.0558310904	0.2366299019	0.746	0.329	0.417
1395	gene15546	LOC4338131	5	-	7460085	7460165	7458245	7458373	7460286	7460421	1395	3	151	9	133	180	100	0.0559748294	0.2366861086	0.011	0.036	-0.025
2145	gene3397	LOC9268561	1	-	34911492	34911616	34910742	34910861	34911716	34911767	2145	9	0	5	3	200	100	0.0568323097	0.2397530461	1	0.455	0.545
1499	gene17163	LOC4339560	5	-	27606298	27606331	27605915	27606189	27606425	27606488	1499	5	24	0	16	133	100	0.0573146655	0.2409727427	0.135	0	0.135
2380	gene6692	LOC4329934	2	-	23857117	23857223	23856611	23856732	23857326	23857391	2380	35	3	49	14	200	100	0.0575199546	0.2409727427	0.854	0.636	0.218
2782	gene30225	LOC9266255	11	-	20373507	20373549	20373247	20373328	20374111	20374203	2782	20	0	7	2	142	100	0.0574976692	0.2409727427	1	0.711	0.289
907	gene32798	LOC4352824	12	+	26555263	26555428	26554608	26554785	26555512	26555849	907	768	15	748	6	200	100	0.0577006802	0.241172889	0.962	0.984	-0.022
2861	gene29807	LOC9268201	11	+	12851562	12851669	12850444	12850514	12852168	12852898	2861	5	12	4	1	200	100	0.0591601127	0.2467044698	0.172	0.667	-0.495
533	gene3245	LOC4324135	1	+	33642286	33642451	33641732	33642185	33643057	33643537	533	4	27	4	5	200	100	0.0597868498	0.2487462052	0.069	0.286	-0.217
1718	gene25111	LOC4346453	9	-	2402538	2402591	2402075	2402186	2402987	2403059	1718	63	6	2	2	153	100	0.0602204264	0.2488379349	0.873	0.395	0.478
1802	gene10696	LOC4333678	3	-	26381177	26381238	26380705	26381101	26381324	26381413	1802	12	105	5	119	161	100	0.0600533316	0.2488379349	0.066	0.025	0.041
2250	gene20443	LOC4342398	7	-	2466843	2466928	2465658	2466002	2467128	2468225	2250	12	5	1	4	185	100	0.0602086337	0.2488379349	0.565	0.119	0.446
2834	gene20286	LOC4342280	7	-	1096070	1096699	1095768	1095977	1096791	1096875	2834	35	0	28	3	200	100	0.0606773157	0.2495887771	1	0.824	0.176
290	gene4862	LOC9267540	2	-	2854263	2854341	2853484	2853877	2854946	2855041	290	47	26	37	9	178	100	0.060546832	0.2495887771	0.504	0.698	-0.194
1316	gene7502	LOC9269521	2	+	31475491	31475557	31474781	31474833	31475888	31476043	1316	52	10	53	3	166	100	0.0616383417	0.2520917736	0.758	0.914	-0.156
2010	gene26916	LOC107277780	10	-	1034263	1034369	1033989	1034039	1034601	1037738	2010	3	4	2	21	200	100	0.0616966896	0.2520917736	0.273	0.045	0.228
24	gene13328	LOC4336066	4	+	23104519	23104606	23104037	23104091	23104813	23105264	24	99	76	1	5	187	100	0.0617027274	0.2520917736	0.411	0.097	0.314
1155	gene12288	LOC4335134	4	+	6518077	6518189	6517705	6517791	6518250	6518969	1155	195	7	321	25	200	100	0.0633848755	0.2536473529	0.933	0.865	0.068
1238	gene11367	LOC4334314	3	+	32391933	32392042	32388968	32391613	32392176	32392331	1238	3	0	0	2	200	100	0.0630959298	0.2536473529	1	0	1
1243	gene32034	LOC4352171	12	+	15846386	15846441	15846203	15846259	15847549	15847763	1243	3	0	0	2	155	100	0.0637614073	0.2536473529	1	0	1
1246	gene32034	LOC4352171	12	+	15846386	15846441	15846203	15846263	15847292	15847364	1246	3	0	0	2	155	100	0.0637614073	0.2536473529	1	0	1
2317	gene19409	LOC4341503	6	+	24303845	24303925	24300757	24301708	24306239	24306434	2317	3	0	0	2	180	100	0.0634423193	0.2536473529	1	0	1
2489	gene21428	LOC4343245	7	+	17779271	17779340	17778646	17778782	17780055	17780476	2489	12	1	3	3	169	100	0.0627729219	0.2536473529	0.877	0.372	0.505
257	gene16446	LOC4338933	5	+	21718444	21718522	21715725	21715943	21718821	21718951	257	12	1	3	3	178	100	0.0629289122	0.2536473529	0.871	0.36	0.511
2614	gene25405	LOC4346703	9	-	8883080	8883222	8880925	8881540	8883443	8883490	2614	3	0	0	2	200	100	0.0630959298	0.2536473529	1	0	1
2822	gene10693	LOC4333675	3	+	26348526	26349212	26348090	26348227	26350038	26350313	2822	40	0	17	2	200	100	0.063387948	0.2536473529	1	0.81	0.19
304	gene27580	LOC4348508	10	-	12345948	12346041	12345016	12345132	12346593	12346628	304	24	33	11	5	193	100	0.0636721405	0.2536473529	0.274	0.533	-0.259
494	gene15566	LOC4338153	5	+	7768910	7768980	7768476	7768736	7769099	7769527	494	6	0	5	4	170	100	0.0636431641	0.2536473529	1	0.424	0.576
803	gene29749	LOC9271777	11	-	11519227	11519305	11518405	11518728	11519701	11521808	803	6	7	4	0	178	100	0.0625080402	0.2536473529	0.325	1	-0.675
1021	gene23009	LOC9268118	8	-	2577807	2578228	2577152	2577230	2580158	2580227	1021	78	42	8	11	200	100	0.0654565184	0.2570979751	0.481	0.267	0.214
19	gene21305	LOC4343142	7	-	15769916	15770010	15768958	15769162	15770250	15770403	19	77	3	93	0	194	100	0.065082006	0.2570979751	0.93	1	-0.07
2361	gene1433	LOC4326488	1	+	13566323	13566342	13565905	13566261	13566432	13566902	2361	2	5	5	1	119	100	0.0654791976	0.2570979751	0.252	0.808	-0.556
2379	gene6692	LOC4329934	2	-	23857158	23857183	23856611	23856732	23857326	23857391	2379	7	3	7	14	125	100	0.0651223906	0.2570979751	0.651	0.286	0.365
2484	gene30574	LOC4350949	11	+	24230969	24231407	24230425	24230522	24232467	24233420	2484	31	11	0	2	200	100	0.0652764317	0.2570979751	0.585	0	0.585
2487	gene30574	LOC4350949	11	+	24230954	24231407	24230404	24230522	24232467	24233420	2487	31	11	0	2	200	100	0.0652764317	0.2570979751	0.585	0	0.585
1218	gene24500	LOC4345940	8	-	24649226	24649367	24648382	24648840	24649460	24649526	1218	15	1	13	6	200	100	0.0659948153	0.2583807038	0.882	0.52	0.362
1599	gene26326	LOC4347479	9	-	19354418	19354511	19353483	19354326	19354811	19354918	1599	0	9	2	3	193	100	0.0662332014	0.2583807038	0	0.257	-0.257
2776	gene4769	LOC4328235	2	+	1971377	1971470	1971120	1971204	1972334	1972817	2776	109	36	48	28	193	100	0.0661078357	0.2583807038	0.611	0.47	0.141
1177	gene25635	LOC4346897	9	+	12410301	12410343	12410036	12410166	12411257	12411557	1177	103	4	87	0	142	100	0.0669057277	0.2604441846	0.948	1	-0.052
2783	gene30225	LOC9266255	11	-	20373482	20373549	20373247	20373328	20374111	20374203	2783	24	0	10	2	167	100	0.0680410034	0.2637315817	1	0.75	0.25
490	gene23552	LOC9269453	8	-	10087096	10087133	10085382	10086429	10087704	10088190	490	4	3	14	1	137	100	0.0679198788	0.2637315817	0.493	0.911	-0.418
491	gene23552	LOC9269453	8	-	10087096	10087150	10085382	10086429	10087704	10088190	491	4	3	14	1	154	100	0.0684055093	0.2645790913	0.464	0.901	-0.437
1862	gene21233	LOC4343067	7	-	14520724	14520776	14520247	14520660	14520877	14520972	1862	34	0	60	5	152	100	0.0690280504	0.2652900074	1	0.888	0.112
2605	gene7394	LOC9272559	2	-	30463369	30463447	30459802	30461254	30464063	30464402	2605	14	1	4	3	178	100	0.0689615626	0.2652900074	0.887	0.428	0.459
665	gene21489	LOC9271882	7	-	18598713	18599191	18597883	18598330	18599266	18599490	665	7	6	20	4	200	100	0.0689781448	0.2652900074	0.368	0.714	-0.346
1642	gene31432	LOC4351629	12	+	3625086	3625149	3623562	3623646	3625278	3625423	1642	31	9	36	3	163	100	0.069492116	0.2665088763	0.679	0.88	-0.201
2346	gene19992	LOC9268482	6	+	30062575	30062620	30062162	30062448	30062952	30063754	2346	1	6	3	1	145	100	0.0699952711	0.2678721978	0.103	0.674	-0.571
1859	gene21233	LOC4343067	7	-	14520728	14520776	14520247	14520660	14520877	14520972	1859	30	0	53	5	148	100	0.0702659701	0.2683420415	1	0.877	0.123
319	gene26820	LOC4347917	9	-	22796999	22797254	22796550	22796656	22797342	22797892	319	54	0	26	2	200	100	0.0711449837	0.2711281523	1	0.867	0.133
2563	gene17420	LOC9268401	5	+	29462141	29462228	29461856	29461946	29462517	29464034	2563	13	5	10	13	187	100	0.0715191389	0.2714136359	0.582	0.291	0.291
460	gene19042	LOC4341173	6	+	19316588	19316667	19315135	19315352	19318051	19320634	460	184	16	3	2	179	100	0.0714652253	0.2714136359	0.865	0.456	0.409
1710	gene1793	LOC9267136	1	-	19119446	19119620	19117942	19118212	19120540	19120673	1710	20	9	4	7	200	100	0.0723700048	0.2740692875	0.526	0.222	0.304
739	gene24099	LOC4345596	8	+	20206967	20206995	20206581	20206720	20207617	20208230	739	1	29	5	23	128	100	0.0726725205	0.2746415669	0.026	0.145	-0.119
2796	gene2326	LOC4326574	1	-	25530998	25531222	25530489	25530653	25531306	25531347	2796	8	3	11	0	200	100	0.0729440577	0.2750946376	0.571	1	-0.429
1331	gene3729	LOC4324937	1	+	37732949	37733020	37731881	37732025	37733904	37734720	1331	5	3	16	1	171	100	0.0732907197	0.2752831128	0.494	0.903	-0.409
2781	gene30225	LOC9266255	11	-	20373522	20373549	20373247	20373328	20374111	20374203	2781	5	0	1	2	127	100	0.073449298	0.2752831128	1	0.282	0.718
2893	gene5191	LOC4328624	2	-	5471509	5471602	5470924	5471309	5471952	5472035	2893	3	1	0	3	193	100	0.0733539211	0.2752831128	0.609	0	0.609
1235	gene18826	LOC4341001	6	-	14910668	14910924	14908189	14910495	14911475	14911526	1235	36	0	17	2	200	100	0.0736466398	0.2754011232	1	0.81	0.19
1734	gene23630	LOC4345183	8	-	11550453	11550667	11550177	11550278	11551803	11551985	1734	23	0	10	2	200	100	0.0737844244	0.2754011232	1	0.714	0.286
150	gene29333	LOC9267168	11	-	5075423	5075788	5073802	5075170	5080788	5081052	150	3	4	4	0	200	100	0.0749181956	0.279058741	0.273	1	-0.727
631	gene7089	LOC9272080	2	-	27777752	27777879	27777279	27777380	27778368	27778428	631	3	20	13	26	200	100	0.075173341	0.2794353289	0.07	0.2	-0.13
1419	gene23646	LOC4345198	8	-	11872219	11872573	11870851	11871192	11873296	11873411	1419	532	159	254	56	200	100	0.0758259391	0.2807107216	0.626	0.694	-0.068
2541	gene24507	LOC4345945	8	+	24689190	24689232	24688437	24688551	24689643	24689814	2541	19	41	7	36	142	100	0.0757560896	0.2807107216	0.246	0.12	0.126
1237	gene18826	LOC4341001	6	-	14912519	14912541	14912147	14912230	14912671	14912714	1237	1	5	2	0	122	100	0.0761699419	0.2811353898	0.141	1	-0.859
2750	gene27082	LOC4348127	10	-	3118625	3118643	3118036	3118462	3118808	3118866	2750	6	24	16	24	118	100	0.0762506129	0.2811353898	0.175	0.361	-0.186
287	gene16607	LOC4339087	5	-	23280071	23280120	23279183	23279242	23280617	23280937	287	14	3	3	4	149	100	0.077093612	0.283666962	0.758	0.335	0.423
1603	gene9067	LOC4332189	3	+	7276470	7276529	7274591	7275265	7277082	7277433	1603	0	15	4	20	159	100	0.0773867735	0.2841692452	0	0.112	-0.112
2574	gene30099	LOC9269845	11	-	18566266	18566408	18565978	18566130	18566651	18566761	2574	88	25	15	10	200	100	0.078360049	0.286582921	0.638	0.429	0.209
434	gene30223	LOC9268625	11	+	20360424	20360575	20360184	20360268	20360990	20361131	434	0	3	4	2	200	100	0.0782558412	0.286582921	0	0.5	-0.5
152	gene5864	LOC9267148	2	+	13867504	13867556	13865879	13867411	13869035	13869110	152	8	12	10	4	152	100	0.078648785	0.2870601531	0.305	0.622	-0.317
681	gene2411	LOC4324173	1	-	26525936	26526003	26525579	26525654	26526414	26526480	681	38	2	76	0	167	100	0.0795598316	0.2898022783	0.919	1	-0.081
2030	gene16762	LOC4339210	5	-	24459043	24459190	24456340	24456423	24464443	24464574	2030	5	9	0	6	200	100	0.0806425518	0.2931574928	0.217	0	0.217
1050	gene24932	LOC4346302	8	-	27924107	27924212	27923916	27924013	27924299	27924482	1050	273	0	13	1	200	100	0.0810771401	0.2941478644	1	0.867	0.133
1629	gene29181	LOC9269643	11	+	3430545	3430637	3430317	3430402	3430751	3430809	1629	12	28	8	6	192	100	0.0814556367	0.2949311875	0.182	0.41	-0.228
2074	gene5289	LOC4328709	2	+	6311125	6311217	6281586	6281646	6311537	6311590	2074	8	2	1	3	192	100	0.0829263088	0.2996580161	0.676	0.148	0.528
1400	gene22395	LOC107278765	7	+	26953976	26954112	26953440	26953553	26954228	26954414	1400	2	4	3	0	200	100	0.0841014909	0.3033004064	0.2	1	-0.8
2047	gene14336	LOC4337035	4	+	31565515	31566649	31562510	31563557	31567065	31567254	2047	65	0	8	1	200	100	0.0856162563	0.3069325869	1	0.8	0.2
2240	gene13959	LOC9266233	4	+	28284163	28284216	28280682	28280904	28284479	28284675	2240	8	0	0	1	153	100	0.0853028501	0.3069325869	1	0	1
508	gene6115	LOC4329434	2	+	17980187	17980300	17975200	17977483	17980619	17980895	508	7	1	11	10	200	100	0.0854776757	0.3069325869	0.778	0.355	0.423
1090	gene17858	LOC4340195	6	-	3010113	3010331	3009731	3009793	3010403	3010642	1090	13	8	4	9	200	100	0.0864639299	0.3092650616	0.448	0.182	0.266
1167	gene30095	LOC9270101	11	-	18537436	18537496	18536716	18536818	18537572	18537668	1167	17	3	18	0	160	100	0.0869488321	0.3092650616	0.78	1	-0.22
2237	gene30736	LOC9269896	11	-	26535675	26535766	26535329	26535597	26536819	26537155	2237	12	5	4	7	191	100	0.086721294	0.3092650616	0.557	0.23	0.327
685	gene495	LOC4325196	1	-	3552762	3553082	3551410	3552208	3557512	3557714	685	20	1	0	1	200	100	0.0867811376	0.3092650616	0.909	0	0.909
960	gene29760	LOC9266258	11	-	11738074	11738166	11737568	11737719	11738569	11739409	960	18	39	1	11	192	100	0.0871286648	0.3092982346	0.194	0.045	0.149
718	gene12764	LOC107280771	4	+	17088463	17088556	17087925	17088205	17090936	17092052	718	7	14	3	22	193	100	0.0883583565	0.313050896	0.206	0.066	0.14
1391	gene10890	LOC9266585	3	-	28310001	28310100	28309818	28309897	28310211	28310293	1391	73	1	16	2	199	100	0.088712228	0.3136919719	0.973	0.801	0.172
2021	gene4236	LOC4326059	1	-	41491731	41491776	41488410	41490859	41491844	41492510	2021	13	0	6	2	145	100	0.0892861948	0.3144954511	1	0.674	0.326
476	gene16082	LOC107281147	5	+	17786939	17787037	17786283	17786418	17788173	17788317	476	0	4	2	1	198	100	0.0891269087	0.3144954511	0	0.503	-0.503
2017	gene4236	LOC4326059	1	-	41491731	41491779	41490781	41490859	41491844	41492510	2017	13	0	6	2	148	100	0.0894928056	0.3146123051	1	0.67	0.33
16	gene10907	LOC4333866	3	-	28568609	28568686	28567101	28567445	28568943	28571314	16	52	5	26	0	177	100	0.0898199638	0.315151672	0.855	1	-0.145
929	gene15163	LOC4337807	5	-	2750821	2750873	2749086	2749931	2751436	2751498	929	18	11	13	2	152	100	0.0903495202	0.3163977407	0.518	0.81	-0.292
2043	gene29355	LOC4350020	11	+	5278504	5278560	5278344	5278414	5279035	5279116	2043	4	28	2	63	156	100	0.0905488976	0.3164849715	0.084	0.02	0.064
951	gene8382	LOC4331537	3	-	1971565	1974027	1971389	1971467	1976510	1976609	951	31	3	30	0	200	100	0.0908739092	0.3170101371	0.838	1	-0.162
2997	gene19000	LOC4341142	6	-	18159729	18159861	18159285	18159369	18160216	18161768	2997	6	46	2	2	200	100	0.091988048	0.3202808426	0.061	0.333	-0.272
987	gene28487	LOC4349299	10	-	21458496	21458589	21457486	21457608	21459564	21459776	987	12	2	11	8	193	100	0.0923114008	0.3207909598	0.757	0.416	0.341
1299	gene31734	LOC4351897	12	-	8677900	8677985	8672270	8673648	8679144	8679518	1299	9	16	0	5	185	100	0.0928043585	0.3212731035	0.233	0	0.233
2498	gene18842	LOC4341010	6	-	15415556	15415684	15414846	15415402	15416351	15416453	2498	64	82	47	91	200	100	0.0927938826	0.3212731035	0.281	0.205	0.076
1489	gene11122	LOC9266678	3	+	30504835	30504953	30502540	30504539	30505664	30505814	1489	30	0	93	7	200	100	0.0940111293	0.3248308354	1	0.869	0.131
1588	gene29766	LOC4350352	11	-	11801432	11801543	11800348	11800725	11801635	11801860	1588	1	14	1	0	200	100	0.0945000918	0.3258995562	0.034	1	-0.966
1091	gene25722	LOC4346966	9	+	13598715	13598923	13597969	13598089	13599076	13599195	1091	12	0	11	3	200	100	0.0949764708	0.3269209071	1	0.647	0.353
1060	gene10483	LOC4333475	3	-	23617722	23617774	23616667	23616972	23619877	23619981	1060	34	5	17	0	152	100	0.0959741807	0.3294388233	0.817	1	-0.183
146	gene23088	LOC4344713	8	-	3463329	3463417	3462817	3462982	3463661	3464295	146	63	139	3	1	188	100	0.0961689082	0.3294388233	0.194	0.615	-0.421
1980	gene27535	LOC4348473	10	-	11694133	11694569	11693899	11694036	11694905	11695059	1980	21	0	2	1	200	100	0.0962527984	0.3294388233	1	0.5	0.5
931	gene15163	LOC4337807	5	-	2751436	2751498	2750821	2750873	2751590	2751838	931	26	6	11	0	162	100	0.0980439823	0.334937446	0.728	1	-0.272
106	gene27367	LOC4348335	10	+	9330920	9331056	9330649	9330819	9332180	9332508	106	20	1	8	3	200	100	0.0988517432	0.3357997418	0.909	0.571	0.338
1488	gene11122	LOC9266678	3	+	30505931	30506009	30505664	30505814	30506450	30507134	1488	8	15	6	32	178	100	0.0986617396	0.3357997418	0.231	0.095	0.136
2417	gene27696	LOC4348598	10	+	14238374	14238457	14237765	14237928	14239915	14239926	2417	2	1	20	0	183	100	0.0987952319	0.3357997418	0.522	1	-0.478
1742	gene8719	LOC4331862	3	-	4470882	4470922	4470123	4470712	4472753	4472807	1742	1	2	4	0	140	100	0.0992604696	0.3358524435	0.263	1	-0.737
2198	gene7045	LOC4330280	2	+	27316440	27316508	27315963	27316240	27316699	27317050	2198	4	2	9	0	168	100	0.0995663909	0.3358524435	0.543	1	-0.457
2419	gene27696	LOC4348598	10	+	14238374	14238457	14237765	14237928	14252973	14253624	2419	2	5	20	11	183	100	0.0997929807	0.3358524435	0.179	0.498	-0.319
431	gene3103	LOC4325592	1	+	32411300	32411397	32408922	32409015	32411481	32411802	431	7	1	48	0	197	100	0.0995516208	0.3358524435	0.78	1	-0.22
995	gene22564	LOC4344247	7	-	28396359	28396422	28394681	28394783	28400051	28400309	995	14	0	14	3	163	100	0.0997509612	0.3358524435	1	0.741	0.259
1104	gene26188	LOC4347377	9	+	18364998	18365130	18364562	18364675	18365316	18366608	1104	4	4	4	0	200	100	0.1010770727	0.3382911623	0.333	1	-0.667
602	gene13652	LOC4336379	4	-	25578467	25578584	25577117	25578289	25579464	25579627	602	6	10	1	10	200	100	0.1009649117	0.3382911623	0.231	0.048	0.183
915	gene7065	LOC4330301	2	+	27550584	27550652	27549672	27549791	27550801	27550943	915	1	18	6	20	168	100	0.1008743363	0.3382911623	0.032	0.152	-0.12
1831	gene8895	LOC4332030	3	+	5808857	5808945	5807858	5808024	5810010	5812708	1831	13	14	3	0	188	100	0.1018841978	0.3393641244	0.331	1	-0.669
2015	gene4236	LOC4326059	1	-	41491844	41492084	41488410	41491776	41492407	41492510	2015	58	0	9	1	200	100	0.1017477096	0.3393641244	1	0.818	0.182
716	gene6586	LOC4329846	2	-	22985368	22985408	22983998	22985266	22987227	22987558	716	4	231	6	118	140	100	0.1019589018	0.3393641244	0.012	0.035	-0.023
1732	gene23630	LOC4345183	8	-	11550503	11550667	11550177	11550278	11551803	11551985	1732	18	0	10	2	200	100	0.1026837329	0.339602096	1	0.714	0.286
2344	gene19992	LOC9268482	6	+	30062575	30062851	30062162	30062448	30062952	30063754	2344	5	6	6	1	200	100	0.1026484566	0.339602096	0.294	0.75	-0.456
2753	gene29767	LOC107278362	11	-	11876661	11876744	11876515	11876575	11876930	11877048	2753	1	8	2	1	183	100	0.1022435753	0.339602096	0.064	0.522	-0.458
724	gene12276	LOC4335125	4	-	6255907	6256033	6255689	6255812	6256195	6256377	724	0	2	2	0	200	100	0.1027792451	0.339602096	0	1	-1
1307	gene24554	LOC9269734	8	-	25197795	25197888	25197018	25197544	25198819	25198963	1307	35	0	22	2	193	100	0.1034807748	0.3412984099	1	0.851	0.149
1412	gene30921	LOC4351215	11	-	28851543	28851859	28851276	28851441	28852314	28852392	1412	16	69	43	109	200	100	0.1040127104	0.34243023	0.104	0.165	-0.061
2079	gene5289	LOC4328709	2	+	6311134	6311217	6281586	6281646	6311537	6311590	2079	7	2	1	3	183	100	0.10477965	0.3443302266	0.657	0.154	0.503
599	gene18591	LOC4340813	6	+	11090867	11090912	11090522	11090602	11090993	11091089	599	33	41	38	27	145	100	0.105479865	0.3460044757	0.357	0.493	-0.136
1730	gene25111	LOC4346453	9	-	2403303	2404125	2402987	2403059	2404197	2404366	1730	160	10	32	0	200	100	0.1060133699	0.3471268104	0.889	1	-0.111
2881	gene11879	LOC9269595	3	+	35842858	35843005	35841634	35841807	35843132	35843268	2881	5	4	1	6	200	100	0.1063403335	0.347570027	0.385	0.077	0.308
1325	gene20472	LOC9270230	7	-	2807698	2807797	2806932	2807461	2807951	2808029	1325	8	2	7	8	199	100	0.1070092351	0.3487815458	0.668	0.305	0.363
1879	gene21890	LOC4343640	7	-	22835918	22836106	22835727	22835766	22836874	22837302	1879	5	4	0	3	200	100	0.1074624391	0.3487815458	0.385	0	0.385
2231	gene12492	LOC4335348	4	+	11451130	11451261	11450557	11451033	11451498	11451594	2231	7	17	6	4	200	100	0.1074691243	0.3487815458	0.171	0.429	-0.258
2340	gene25443	LOC9267898	9	+	9630403	9630616	9629381	9629533	9631296	9631781	2340	393	2	337	6	200	100	0.1074800905	0.3487815458	0.99	0.966	0.024
1352	gene28209	LOC4349049	10	-	19204448	19204505	19204100	19204161	19204945	19205029	1352	13	1	5	3	157	100	0.1078161664	0.3492473677	0.892	0.515	0.377
1761	gene24114	LOC9267871	8	-	20395797	20396287	20395304	20395538	20396454	20396620	1761	10	0	5	2	200	100	0.1088902565	0.3520979061	1	0.556	0.444
88	gene5780	LOC4329138	2	-	12416633	12416827	12416470	12416547	12416966	12417170	88	10	23	5	3	200	100	0.1093958848	0.3531034431	0.179	0.455	-0.276
2048	gene14336	LOC4337035	4	+	31565914	31566649	31562511	31563557	31567065	31567254	2048	38	0	6	1	200	100	0.1100212127	0.3544910833	1	0.75	0.25
3012	gene21145	LOC4342991	7	-	12655217	12655322	12654771	12655129	12655984	12656048	3012	40	28	7	1	200	100	0.1102329153	0.3545434546	0.417	0.778	-0.361
175	gene28485	LOC4349296	10	-	21443199	21443259	21442716	21442797	21443508	21443648	175	12	6	0	2	160	100	0.111482116	0.3579266522	0.556	0	0.556
1890	gene9030	LOC9267087	3	-	6984879	6985012	6982352	6982524	6985337	6987618	1890	1	2	24	5	200	100	0.1123017861	0.3586539438	0.2	0.706	-0.506
1960	gene587	LOC4325329	1	-	4336615	4336762	4336350	4336532	4338299	4338490	1960	224	9	10	2	200	100	0.1122093365	0.3586539438	0.926	0.714	0.212
2053	gene13025	LOC9266763	4	+	20484434	20484497	20484074	20484346	20484580	20484649	2053	3	20	0	17	163	100	0.1119879842	0.3586539438	0.084	0	0.084
2501	gene32639	LOC4352691	12	+	25021935	25022944	25015823	25015960	25024113	25024155	2501	13	3	43	2	200	100	0.1130259778	0.3603323792	0.684	0.915	-0.231
1525	gene25262	LOC4346593	9	+	5626557	5626602	5625668	5625887	5626707	5627047	1525	34	13	6	0	145	100	0.1154752186	0.3667368376	0.643	1	-0.357
2749	gene30008	LOC4350537	11	-	17212344	17212389	17212174	17212232	17212524	17212565	2749	2	17	2	2	145	100	0.1156413843	0.3667368376	0.075	0.408	-0.333
374	gene1476	LOC9270556	1	-	14232545	14232635	14232033	14232115	14233534	14233690	374	4	5	3	0	190	100	0.1154463182	0.3667368376	0.296	1	-0.704
875	gene20878	LOC4342763	7	-	7162507	7162573	7162073	7162244	7166649	7166716	875	0	6	2	3	166	100	0.1167066995	0.3694693768	0	0.287	-0.287
673	gene30630	LOC9270452	11	-	25101240	25101339	25100890	25100996	25101493	25101571	673	8	4	4	8	199	100	0.1169145251	0.3694824886	0.501	0.201	0.3
2456	gene10456	LOC4333453	3	-	23382694	23382917	23382291	23382601	23383761	23384101	2456	152	6	50	0	200	100	0.1175135108	0.3695688226	0.927	1	-0.073
2998	gene20956	LOC4342832	7	-	8273495	8273785	8270486	8270682	8278515	8278953	2998	12	10	32	11	200	100	0.1173496309	0.3695688226	0.375	0.593	-0.218
524	gene21380	LOC4343203	7	+	16952494	16952734	16951772	16951883	16953427	16953589	524	8	12	16	9	200	100	0.1175530378	0.3695688226	0.25	0.471	-0.221
918	gene10	LOC4326462	1	+	77870	77901	75618	77406	78108	78191	918	0	1	5	0	131	100	0.1183248505	0.3713516934	0	1	-1
826	gene32240	LOC4352332	12	-	19833456	19833564	19833246	19833320	19834024	19834178	826	29	0	20	2	200	100	0.1186049533	0.3715878848	1	0.833	0.167
2185	gene12099	LOC4335002	4	+	2024106	2024139	2023265	2023337	2024262	2024403	2185	40	0	74	4	133	100	0.1189330649	0.3719734132	1	0.933	0.067
1251	gene32034	LOC4352171	12	+	15846338	15846441	15846203	15846259	15847549	15847763	1251	5	0	2	2	200	100	0.1201043812	0.372426235	1	0.333	0.667
1252	gene32034	LOC4352171	12	+	15846338	15846441	15846203	15846263	15847292	15847364	1252	5	0	2	2	200	100	0.1201043812	0.372426235	1	0.333	0.667
1875	gene30735	LOC4351063	11	-	26527294	26527419	26527173	26527224	26527958	26529924	1875	4	0	3	3	200	100	0.1196763533	0.372426235	1	0.333	0.667
2318	gene19409	LOC4341503	6	+	24303845	24306145	24300275	24302243	24306239	24306434	2318	11	0	1	1	200	100	0.119769843	0.372426235	1	0.333	0.667
593	gene24253	LOC4345731	8	-	22084762	22084834	22083984	22084318	22085403	22085609	593	38	0	7	1	172	100	0.1195769945	0.372426235	1	0.803	0.197
713	gene1592	LOC4325420	1	+	15851507	15851515	15851206	15851290	15853115	15854550	713	0	15	2	10	108	100	0.1203840196	0.3726563339	0	0.156	-0.156
522	gene21380	LOC4343203	7	+	16952443	16952734	16951772	16951883	16953427	16953589	522	12	12	22	9	200	100	0.1213627615	0.3750460808	0.333	0.55	-0.217
2378	gene6692	LOC4329934	2	-	23857117	23857183	23856611	23856732	23857326	23857391	2378	8	3	11	14	166	100	0.1215804647	0.3750798691	0.616	0.321	0.295
2029	gene16762	LOC4339210	5	-	24459043	24459190	24456340	24456423	24464448	24464574	2029	5	0	0	1	200	100	0.1230407083	0.3772198851	1	0	1
2102	gene21168	LOC4343016	7	-	13059887	13060029	13059279	13059811	13064723	13064866	2102	5	0	0	1	200	100	0.1230407083	0.3772198851	1	0	1
2179	gene17823	LOC4340167	6	-	2778347	2778434	2776362	2776463	2779017	2779148	2179	46	3	35	0	187	100	0.1224868015	0.3772198851	0.891	1	-0.109
988	gene28487	LOC4349299	10	-	21458496	21458570	21457486	21457608	21459564	21459671	988	10	2	10	8	174	100	0.1231059382	0.3772198851	0.742	0.418	0.324
2307	gene4528	LOC4328015	2	-	315160	316017	314721	314825	316147	316273	2307	2	2	17	2	200	100	0.1233509808	0.3773333543	0.333	0.81	-0.477
1159	gene19221	LOC107281173	6	-	21940396	21940441	21937261	21937331	21941388	21941480	1159	174	8	264	5	145	100	0.1244116831	0.3786624045	0.938	0.973	-0.035
2744	gene16427	LOC9270028	5	-	21559636	21559710	21557453	21558546	21559872	21560034	2744	98	4	51	0	174	100	0.1242586451	0.3786624045	0.934	1	-0.066
89	gene5780	LOC4329138	2	-	12416470	12416547	12415697	12415764	12416966	12417166	89	55	2	9	2	177	100	0.1240902853	0.3786624045	0.94	0.718	0.222
1014	gene31434	LOC4351633	12	+	3641654	3641770	3639474	3639592	3643145	3643550	1014	42	1	2	1	200	100	0.1252570028	0.3787953112	0.955	0.5	0.455
1509	gene18857	LOC9267453	6	-	15814846	15814933	15812661	15812753	15815477	15815585	1509	3	36	2	4	187	100	0.1248007209	0.3787953112	0.043	0.211	-0.168
1934	gene5911	LOC4329276	2	-	15000788	15000860	15000086	15000367	15000957	15001296	1934	0	4	1	0	172	100	0.1252906211	0.3787953112	0	1	-1
2402	gene17436	LOC4339803	5	-	29575605	29575684	29575226	29575355	29575855	29576017	2402	3	46	4	17	179	100	0.1248946806	0.3787953112	0.035	0.116	-0.081
509	gene6115	LOC4329434	2	+	17980196	17980300	17975200	17977483	17980619	17980895	509	3	1	4	10	200	100	0.1256088635	0.3791255881	0.6	0.167	0.433
1633	gene12942	LOC4335713	4	-	19696440	19696524	19695222	19695908	19696595	19696658	1633	53	12	44	4	184	100	0.1263647942	0.3807736489	0.706	0.857	-0.151
1035	gene4441	LOC9266561	1	+	42962624	42962765	42962440	42962494	42964330	42965025	1035	17	0	21	3	200	100	0.1267627937	0.3808159457	1	0.778	0.222
2604	gene7394	LOC9272559	2	-	30463385	30463447	30459802	30461254	30464063	30464401	2604	10	1	4	3	162	100	0.1273731337	0.3808159457	0.861	0.451	0.41
2860	gene29807	LOC9268201	11	+	12851562	12851669	12850444	12850514	12852165	12852898	2860	5	4	4	0	200	100	0.1271811206	0.3808159457	0.385	1	-0.615
2898	gene9164	LOC4332277	3	-	8100719	8100824	8099376	8099507	8101515	8102937	2898	2	5	1	20	200	100	0.127428489	0.3808159457	0.167	0.024	0.143
914	gene19734	LOC107275963	6	+	27784528	27784820	27782890	27783029	27785157	27785262	914	9	3	22	22	200	100	0.1273137218	0.3808159457	0.6	0.333	0.267
1120	gene15760	LOC9269143	5	-	12681896	12682071	12680853	12681285	12685496	12685709	1120	12	20	1	8	200	100	0.1284868627	0.3812252738	0.231	0.059	0.172
1443	gene2307	LOC4326594	1	+	25356256	25356465	25353773	25355156	25357566	25357803	1443	419	5	8	1	200	100	0.128952419	0.3812252738	0.977	0.8	0.177
1721	gene25111	LOC4346453	9	-	2401381	2401481	2397114	2400579	2401591	2401651	1721	10	3	9	0	200	100	0.1294500092	0.3812252738	0.625	1	-0.375
1876	gene30735	LOC4351063	11	-	26527173	26527224	26524918	26526875	26527958	26529924	1876	1	4	7	4	151	100	0.1302396199	0.3812252738	0.142	0.537	-0.395
1924	gene7583	LOC4330811	2	-	32083419	32083491	32083121	32083193	32083766	32083808	1924	3	11	0	9	172	100	0.1303928849	0.3812252738	0.137	0	0.137
2310	gene21302	LOC9269796	7	-	15743517	15743578	15742367	15742470	15743716	15743843	2310	8	0	13	4	161	100	0.129227992	0.3812252738	1	0.669	0.331
2384	gene4855	LOC4328312	2	+	2792109	2792195	2791244	2791519	2792559	2793876	2384	0	16	1	3	186	100	0.1295216892	0.3812252738	0	0.152	-0.152
23	gene13328	LOC4336066	4	+	23104537	23104606	23104075	23104091	23104813	23105264	23	72	76	1	5	169	100	0.1307178171	0.3812252738	0.359	0.106	0.253
255	gene16446	LOC4338933	5	+	21718414	21718522	21715725	21715943	21718821	21718951	255	19	1	9	3	200	100	0.1300911389	0.3812252738	0.905	0.6	0.305
275	gene3521	LOC4327372	1	-	35925114	35925237	35924731	35924826	35925311	35925847	275	9	0	10	3	200	100	0.1294500092	0.3812252738	1	0.625	0.375
2858	gene6675	LOC4329919	2	+	23732611	23732657	23732430	23732489	23732800	23732882	2858	31	63	27	88	146	100	0.1305193864	0.3812252738	0.252	0.174	0.078
454	gene27362	LOC4348331	10	+	9257297	9257349	9256248	9256610	9258730	9258827	454	36	5	15	0	152	100	0.128199085	0.3812252738	0.826	1	-0.174
534	gene907	LOC4325894	1	+	7288661	7288726	7288194	7288252	7288861	7289003	534	10	21	6	31	165	100	0.1280090402	0.3812252738	0.224	0.105	0.119
596	gene24253	LOC4345731	8	-	22084762	22084876	22083984	22084318	22085403	22085609	596	39	0	8	1	200	100	0.1302084705	0.3812252738	1	0.8	0.2
928	gene15163	LOC4337807	5	-	2750821	2750873	2749086	2750540	2751436	2751498	928	18	1	13	4	152	100	0.1296207608	0.3812252738	0.922	0.681	0.241
495	gene15566	LOC4338153	5	+	7768910	7768933	7768475	7768736	7769099	7769527	495	1	0	0	4	123	100	0.1316036146	0.383192547	1	0	1
1108	gene5842	LOC9272156	2	+	13303880	13303931	13302210	13302289	13304015	13304085	1108	4	31	0	16	151	100	0.1321671448	0.3842166678	0.079	0	0.079
1819	gene18264	LOC4340549	6	+	6517644	6517745	6515741	6515889	6517829	6518172	1819	11	1	0	1	200	100	0.1326939186	0.3851308294	0.846	0	0.846
74	gene22210	LOC4343924	7	+	25571050	25571559	25569276	25569407	25571921	25571959	74	42	3	10	3	200	100	0.1330401201	0.3855188146	0.875	0.625	0.25
2560	gene23488	LOC4345059	8	+	8959149	8959192	8958579	8958703	8959375	8959597	2560	6	43	17	57	143	100	0.1334577016	0.3861120744	0.089	0.173	-0.084
459	gene32431	LOC4352501	12	-	22723870	22723984	22723144	22723758	22724329	22724446	459	27	3	6	3	200	100	0.1343740793	0.3881442354	0.818	0.5	0.318
2360	gene959	LOC4326361	1	-	7678056	7678092	7677152	7677489	7678493	7678615	2360	15	14	14	5	136	100	0.1348995979	0.3890427195	0.441	0.673	-0.232
2247	gene20443	LOC4342398	7	-	2466739	2466925	2465658	2466002	2467128	2468225	2247	12	5	2	4	200	100	0.1361187374	0.3919355391	0.545	0.2	0.345
37	gene61	LOC4326160	1	+	425817	425856	425567	425755	426513	426785	37	1	35	2	10	139	100	0.1363393348	0.3919485789	0.02	0.126	-0.106
312	gene26861	LOC4347952	10	-	365387	365843	364454	364796	366582	367016	312	5	17	3	2	200	100	0.1365950443	0.3920623582	0.128	0.429	-0.301
1869	gene2350	LOC4326560	1	+	25798714	25798879	25797987	25798078	25799928	25800423	1869	148	0	315	5	200	100	0.1369913459	0.3925786752	1	0.969	0.031
1186	gene30886	LOC4351178	11	+	28498473	28498530	28498279	28498365	28498847	28498976	1186	4	58	4	18	157	100	0.1380248567	0.3942946301	0.042	0.124	-0.082
919	gene10	LOC4326462	1	+	77870	77890	75618	77406	78108	78191	919	0	1	4	0	120	100	0.1379320951	0.3942946301	0	1	-1
1711	gene1793	LOC9267136	1	-	19119451	19119620	19117942	19118212	19120540	19120673	1711	16	9	4	7	200	100	0.1396236724	0.3982348141	0.471	0.222	0.249
1800	gene3568	LOC4327512	1	+	36288135	36288160	36286841	36288006	36289175	36289645	1800	1	2	3	0	125	100	0.1398745691	0.3983241261	0.286	1	-0.714
2410	gene27696	LOC4348598	10	+	14240149	14240240	14239915	14239926	14252973	14253624	2410	3	1	17	0	191	100	0.1405133055	0.3995158874	0.611	1	-0.389
888	gene1889	LOC9269668	1	-	20786260	20786655	20784623	20785182	20787913	20787974	888	58	0	14	1	200	100	0.1409515678	0.4001348106	1	0.875	0.125
1109	gene5842	LOC9272156	2	+	13303880	13303931	13302210	13302289	13304018	13304085	1109	4	6	0	4	151	100	0.1424621198	0.4009704503	0.306	0	0.306
1127	gene21577	LOC107276742	7	+	19839973	19840030	19839769	19839900	19840520	19840715	1127	1	3	2	0	157	100	0.1418330335	0.4009704503	0.175	1	-0.825
1816	gene1632	LOC9267988	1	+	16590871	16590902	16590443	16590549	16590978	16591084	1816	3	18	0	13	131	100	0.1419791168	0.4009704503	0.113	0	0.113
1858	gene21233	LOC4343067	7	-	14521328	14521374	14520877	14520972	14521489	14521561	1858	8	2	16	14	146	100	0.1422393271	0.4009704503	0.733	0.439	0.294
2126	gene32733	LOC4352776	12	-	25912884	25913076	25911190	25911735	25913583	25913829	2126	44	2	52	0	200	100	0.1416480057	0.4009704503	0.917	1	-0.083
2316	gene19409	LOC4341503	6	+	24303845	24303925	24300759	24302243	24306239	24306434	2316	4	0	0	1	180	100	0.1425721833	0.4009704503	1	0	1
1184	gene30886	LOC4351178	11	+	28498473	28498482	28498279	28498365	28498847	28498976	1184	1	58	2	18	109	100	0.1440420983	0.4019880041	0.016	0.093	-0.077
1201	gene18883	LOC4341056	6	-	16365503	16365623	16365312	16365391	16365929	16366008	1201	65	1	148	9	200	100	0.1442636112	0.4019880041	0.97	0.892	0.078
1873	gene25180	LOC107278788	9	+	4050135	4050744	4049597	4050050	4051565	4051701	1873	88	30	44	8	200	100	0.1434501857	0.4019880041	0.595	0.733	-0.138
2485	gene30574	LOC4350949	11	+	24231197	24231407	24230396	24230522	24232467	24233420	2485	16	11	0	2	200	100	0.1442041643	0.4019880041	0.421	0	0.421
2814	gene32671	LOC107276775	12	+	25333468	25333550	25331881	25332913	25333635	25333723	2814	0	7	1	1	182	100	0.1437296164	0.4019880041	0	0.355	-0.355
2854	gene3676	LOC4324748	1	+	37326711	37326969	37323606	37324606	37327086	37327681	2854	9	0	11	3	200	100	0.1437993731	0.4019880041	1	0.647	0.353
2339	gene25443	LOC9267898	9	+	9630337	9630616	9629381	9629533	9631296	9631781	2339	671	2	562	6	200	100	0.1445343792	0.4021247912	0.994	0.979	0.015
1009	gene1827	LOC9270848	1	+	19881349	19881377	19879754	19880468	19882056	19882114	1009	133	5	50	0	128	100	0.1451004504	0.402255487	0.954	1	-0.046
1343	gene30686	LOC4351029	11	-	25809604	25809694	25808874	25808991	25810198	25810399	1343	338	22	56	1	190	100	0.1456313345	0.402255487	0.89	0.967	-0.077
2268	gene20398	LOC4342365	7	-	2084754	2084791	2084056	2084474	2084861	2084961	2268	8	2	11	0	137	100	0.1456901075	0.402255487	0.745	1	-0.255
2837	gene32112	LOC9268519	12	-	17833550	17833601	17830471	17831711	17834448	17835040	2837	5	2	8	13	151	100	0.1449293025	0.402255487	0.623	0.29	0.333
840	gene30200	LOC4350688	11	+	20064370	20064480	20063976	20064297	20067782	20067877	840	9	79	5	17	200	100	0.1453323145	0.402255487	0.054	0.128	-0.074
1049	gene7918	LOC107279890	2	+	34818661	34818780	34817600	34818049	34819357	34820109	1049	23	1	1	1	200	100	0.14600845	0.4025217755	0.92	0.333	0.587
2777	gene32259	LOC4352347	12	-	20062924	20062966	20061912	20062267	20063122	20065117	2777	2	29	2	5	142	100	0.1462660185	0.4026199658	0.046	0.22	-0.174
17	gene7307	LOC4330546	2	+	29874442	29874504	29872563	29874343	29874782	29874913	17	0	77	2	34	162	100	0.1470361379	0.4037380031	0	0.035	-0.035
256	gene16446	LOC4338933	5	+	21718437	21718522	21715720	21715943	21718821	21718951	256	16	1	8	3	185	100	0.1471173209	0.4037380031	0.896	0.59	0.306
2271	gene20398	LOC4342365	7	-	2084672	2084791	2084056	2084474	2084861	2084961	2271	34	2	39	0	200	100	0.1474200966	0.4039577875	0.895	1	-0.105
1666	gene9092	LOC4332214	3	-	7496394	7496451	7495785	7496260	7497095	7499437	1666	2	6	4	2	157	100	0.1481622522	0.4047697882	0.175	0.56	-0.385
948	gene29129	LOC4349846	11	-	2914360	2914446	2911256	2912519	2917917	2918229	948	55	9	25	1	186	100	0.1481627009	0.4047697882	0.767	0.931	-0.164
2127	gene32733	LOC4352776	12	-	25912805	25913076	25911190	25911735	25913583	25913829	2127	50	2	57	0	200	100	0.1485792341	0.4051831467	0.926	1	-0.074
2882	gene14443	LOC4337138	4	-	32350099	32350158	32349908	32350019	32350255	32350364	2882	18	1	80	0	159	100	0.1487607363	0.4051831467	0.919	1	-0.081
1045	gene16711	LOC4339158	5	+	24065386	24065442	24064396	24064468	24065542	24065977	1045	7	61	13	55	156	100	0.1497835957	0.4067947244	0.069	0.132	-0.063
1363	gene16544	LOC9270017	5	-	22727966	22728023	22727383	22727514	22728477	22728537	1363	5	41	1	36	157	100	0.1508507282	0.4067947244	0.072	0.017	0.055
1364	gene16544	LOC9270017	5	-	22727966	22728033	22727383	22727514	22728477	22728537	1364	5	41	1	36	167	100	0.1506780991	0.4067947244	0.068	0.016	0.052
1481	gene11814	LOC4334740	3	-	35412570	35412832	35411719	35411831	35413647	35413737	1481	4	2	0	2	200	100	0.1511660013	0.4067947244	0.5	0	0.5
1598	gene5509	LOC4328904	2	-	8598794	8598901	8597585	8597772	8599466	8599519	1598	8	0	1	1	200	100	0.1529782792	0.4067947244	1	0.333	0.667
164	gene27120	LOC4348156	10	-	3899417	3899514	3898283	3898384	3899677	3900237	164	9	6	0	2	197	100	0.1520521035	0.4067947244	0.432	0	0.432
183	gene31975	LOC4352121	12	-	14018028	14018091	14017854	14017940	14018330	14018686	183	47	6	14	0	163	100	0.1533294946	0.4067947244	0.828	1	-0.172
1982	gene27535	LOC4348473	10	-	11694133	11694237	11693899	11694036	11694905	11695064	1982	8	0	1	1	200	100	0.1529782792	0.4067947244	1	0.333	0.667
2157	gene11912	LOC4334834	3	+	36095807	36095878	36095673	36095727	36095958	36096044	2157	49	18	45	28	171	100	0.1514156886	0.4067947244	0.614	0.484	0.13
2215	gene20779	LOC4342682	7	+	5660845	5660967	5660501	5660583	5661103	5661182	2215	15	11	3	7	200	100	0.1500056512	0.4067947244	0.405	0.176	0.229
2236	gene30736	LOC9269896	11	-	26535675	26535762	26535329	26535597	26536819	26537155	2236	8	5	3	7	187	100	0.1505860649	0.4067947244	0.461	0.186	0.275
2409	gene27696	LOC4348598	10	+	14239915	14240240	14238374	14238457	14252973	14253624	2409	14	1	22	7	200	100	0.1535664908	0.4067947244	0.875	0.611	0.264
2415	gene27696	LOC4348598	10	+	14239220	14240240	14237765	14237928	14252973	14253624	2415	62	5	61	11	200	100	0.152769203	0.4067947244	0.861	0.735	0.126
2490	gene21428	LOC4343245	7	+	17778646	17778662	17778418	17778517	17778708	17780505	2490	1	18	2	5	116	100	0.1533590476	0.4067947244	0.046	0.256	-0.21
2992	gene12354	LOC4335187	4	-	7897840	7898118	7896336	7896378	7900247	7900852	2992	0	13	1	3	200	100	0.1516349002	0.4067947244	0	0.143	-0.143
438	gene8690	LOC4331837	3	+	4273930	4274122	4272877	4273451	4274255	4274366	438	14	1	7	3	200	100	0.1532451149	0.4067947244	0.875	0.538	0.337
45	gene30101	LOC4350598	11	+	18609099	18609180	18608157	18608922	18610164	18610230	45	4	0	4	3	181	100	0.1536132228	0.4067947244	1	0.424	0.576
542	gene31433	LOC9267893	12	-	3634577	3634739	3634351	3634495	3635349	3636141	542	0	3	1	0	200	100	0.1534246811	0.4067947244	0	1	-1
63	gene32466	LOC4352534	12	+	23106410	23106726	23106166	23106258	23107231	23107336	63	4	8	11	7	200	100	0.1501108178	0.4067947244	0.2	0.44	-0.24
1122	gene29022	LOC4349753	11	-	2064561	2064639	2063905	2064342	2065596	2066578	1122	3	24	0	16	178	100	0.1544341344	0.4077780491	0.066	0	0.066
973	gene22044	LOC9267044	7	+	24124502	24124626	24124163	24124278	24124842	24125226	973	62	14	11	6	200	100	0.1542238311	0.4077780491	0.689	0.478	0.211
1312	gene31789	LOC107279780	12	+	9807164	9807638	9798787	9800144	9807747	9808001	1312	7	1	8	6	200	100	0.1556144674	0.4084775797	0.778	0.4	0.378
1347	gene15941	LOC9272594	5	-	15999242	15999458	15998584	15999059	16007217	16008009	1347	41	0	11	1	200	100	0.1551995597	0.4084775797	1	0.846	0.154
142	gene3010	LOC4325136	1	-	31685616	31685711	31685082	31685147	31685925	31686097	142	2	12	0	14	195	100	0.1555281139	0.4084775797	0.079	0	0.079
1479	gene15013	LOC4337655	5	-	1188340	1188421	1187440	1187506	1188721	1188777	1479	1	0	0	3	181	100	0.155572364	0.4084775797	1	0	1
2852	gene30542	LOC4350929	11	+	24003281	24003752	24003054	24003096	24004216	24004788	2852	34	7	9	0	200	100	0.156203421	0.4084775797	0.708	1	-0.292
462	gene1030	LOC4327113	1	-	8359118	8359124	8358566	8358865	8359275	8359720	462	1	11	7	17	106	100	0.156500506	0.4084775797	0.079	0.28	-0.201
758	gene2589	LOC4324116	1	+	28346886	28347005	28345846	28346412	28347688	28349254	758	2	4	2	0	200	100	0.1563894999	0.4084775797	0.2	1	-0.8
887	gene1889	LOC9269668	1	-	20786260	20786647	20784623	20785182	20787913	20789517	887	47	0	13	1	200	100	0.1564612864	0.4084775797	1	0.867	0.133
301	gene27580	LOC4348508	10	-	12341937	12341993	12339940	12341214	12342484	12343726	301	13	1	47	0	156	100	0.1577613793	0.4105464803	0.893	1	-0.107
742	gene23667	LOC4345219	8	+	12385207	12385468	12381551	12383972	12385857	12386150	742	9	17	3	1	200	100	0.1579721297	0.4105464803	0.209	0.6	-0.391
743	gene23667	LOC4345219	8	+	12385207	12385477	12381551	12383972	12385857	12386150	743	9	17	3	1	200	100	0.1579721297	0.4105464803	0.209	0.6	-0.391
1196	gene10861	LOC4333823	3	+	28111253	28111361	28111071	28111157	28111506	28111814	1196	39	0	145	6	200	100	0.1583892506	0.4110416317	1	0.924	0.076
2393	gene11496	LOC9270427	3	+	33348831	33348951	33348072	33348193	33349556	33349627	2393	12	0	17	3	200	100	0.1586669314	0.4111740193	1	0.739	0.261
1436	gene11445	LOC4334396	3	+	33001881	33001951	33001718	33001792	33002035	33002091	1436	94	3	60	0	170	100	0.1603451807	0.4149303249	0.949	1	-0.051
2039	gene28731	LOC4349525	11	-	1973	2728	1703	1756	3889	3945	2039	41	11	59	28	200	100	0.1615360984	0.4174166417	0.651	0.513	0.138
1820	gene9079	LOC4332201	3	-	7363893	7363992	7363483	7363586	7369276	7369635	1820	47	3	29	0	199	100	0.1626904379	0.4198014998	0.887	1	-0.113
2800	gene2076	LOC4326379	1	+	23211485	23211599	23211060	23211176	23211712	23211798	2800	1	64	5	77	200	100	0.1630360896	0.4200958331	0.008	0.031	-0.023
2690	gene28524	LOC4349333	10	-	21709626	21709726	21709064	21709546	21710859	21711014	2690	11	4	6	0	200	100	0.1634555288	0.4205791905	0.579	1	-0.421
1959	gene18303	LOC9271675	6	-	6907497	6907593	6905875	6907407	6907679	6908050	1959	13	7	4	0	196	100	0.1638995723	0.4211243968	0.487	1	-0.513
158	gene31933	LOC107279754	12	+	13025958	13028161	13025726	13025822	13028241	13028370	158	81	2	94	0	200	100	0.1647998774	0.4226752421	0.953	1	-0.047
1889	gene6076	LOC4329409	2	-	17506937	17507065	17506680	17506848	17507228	17507315	1889	0	15	1	4	200	100	0.1649691684	0.4226752421	0	0.111	-0.111
1399	gene9410	LOC9267415	3	-	10244236	10244276	10243450	10243518	10244451	10244544	1399	4	20	1	0	140	100	0.1663111109	0.4250957138	0.125	1	-0.875
809	gene13321	LOC4336058	4	-	23053594	23053652	23045965	23046834	23056436	23057063	809	9	1	9	5	158	100	0.1663825561	0.4250957138	0.851	0.533	0.318
342	gene27897	LOC4348759	10	+	16201797	16201868	16201251	16201511	16202243	16204593	342	1	0	1	7	171	100	0.1666471314	0.4251728501	1	0.077	0.923
1491	gene11122	LOC9266678	3	+	30504842	30504953	30502539	30504539	30505664	30505814	1491	12	0	50	7	200	100	0.1677822013	0.4256740043	1	0.781	0.219
2233	gene21495	LOC4343301	7	+	18644096	18644267	18643467	18643644	18645788	18645890	2233	50	18	5	0	200	100	0.1675589388	0.4256740043	0.581	1	-0.419
346	gene26656	LOC9268032	9	+	21735680	21735782	21735423	21735585	21735896	21736639	346	6	2	8	0	200	100	0.167476456	0.4256740043	0.6	1	-0.4
760	gene19205	LOC4341323	6	-	21739727	21739960	21738449	21738483	21744336	21744417	760	6	3	5	0	200	100	0.1674476525	0.4256740043	0.5	1	-0.5
2891	gene10204	LOC4333236	3	+	19528993	19529036	19528082	19528546	19529394	19530252	2891	15	8	1	3	143	100	0.168176827	0.4260792795	0.567	0.189	0.378
1596	gene3692	LOC4324795	1	+	37462090	37462156	37461503	37461605	37462586	37462727	1596	2	12	5	8	166	100	0.1686591273	0.4267052398	0.091	0.274	-0.183
1739	gene8719	LOC4331862	3	-	4471229	4472643	4470882	4470922	4472753	4472807	1739	118	1	76	3	200	100	0.1690448916	0.4270855617	0.983	0.927	0.056
1414	gene14277	LOC4336978	4	-	31121135	31121285	31120667	31120743	31122270	31122375	1414	86	0	78	2	200	100	0.169554796	0.427778025	1	0.951	0.049
1037	gene2569	LOC4324142	1	+	28191320	28191359	28191126	28191237	28191556	28191647	1037	5	32	13	38	139	100	0.1705684358	0.4291416678	0.101	0.198	-0.097
453	gene27362	LOC4348331	10	+	9258021	9258162	9257297	9257349	9258730	9258827	453	5	14	4	3	200	100	0.1704019854	0.4291416678	0.152	0.4	-0.248
1008	gene1827	LOC9270848	1	+	19881349	19881471	19879754	19880468	19882056	19882114	1008	205	5	66	0	200	100	0.1730215184	0.4323154744	0.953	1	-0.047
1345	gene4628	LOC4328106	2	-	1037348	1037445	1036741	1037279	1038514	1040259	1345	3	2	12	32	197	100	0.1721150182	0.4323154744	0.432	0.16	0.272
3011	gene21145	LOC4342991	7	-	12655217	12655322	12654771	12655126	12655984	12656048	3011	40	23	7	1	200	100	0.1727957946	0.4323154744	0.465	0.778	-0.313
396	gene8392	LOC4331548	3	+	2056059	2056127	2055442	2055953	2056227	2056658	396	3	100	2	16	168	100	0.172640395	0.4323154744	0.018	0.069	-0.051
397	gene32698	LOC9272154	12	-	25665029	25665080	25664021	25664409	25665160	25665235	397	6	25	9	16	151	100	0.1726953682	0.4323154744	0.137	0.271	-0.134
1782	gene10151	LOC107280210	3	-	18171022	18171295	18170501	18170666	18171429	18171690	1782	17	1	5	2	200	100	0.1740884651	0.4343830478	0.895	0.556	0.339
2259	gene12322	LOC4335166	4	-	7139215	7139348	7138828	7138953	7139482	7140472	2259	44	0	46	2	200	100	0.1778135015	0.4430682579	1	0.92	0.08
452	gene27362	LOC4348331	10	+	9257225	9257349	9256250	9256610	9258730	9258827	452	46	5	15	0	200	100	0.1790229872	0.4454700943	0.821	1	-0.179
1306	gene8400	LOC4331556	3	-	2107334	2107537	2105728	2105800	2109060	2109198	1306	12	12	16	32	200	100	0.1809557243	0.4490474472	0.333	0.2	0.133
2129	gene1652	LOC4324539	1	+	17157070	17157213	17155902	17156051	17157324	17157925	2129	328	0	363	4	200	100	0.1807888206	0.4490474472	1	0.978	0.022
197	gene1628	LOC4325231	1	+	16498827	16500051	16498548	16498635	16502928	16503330	197	18	0	5	1	200	100	0.1812900169	0.449262419	1	0.714	0.286
2737	gene10227	LOC4333267	3	+	20395819	20395908	20394712	20395027	20397767	20398065	2737	17	1	10	3	189	100	0.1832174357	0.4514727379	0.9	0.638	0.262
2812	gene24427	LOC4345879	8	+	24007936	24008215	24005483	24006728	24008521	24008679	2812	149	3	92	0	200	100	0.1829889591	0.4514727379	0.961	1	-0.039
2847	gene5457	LOC4328860	2	+	8199863	8199911	8199281	8199579	8201563	8201908	2847	16	1	14	4	148	100	0.1835121304	0.4514727379	0.915	0.703	0.212
2848	gene5457	LOC4328860	2	+	8199863	8199911	8199281	8199579	8201023	8201072	2848	16	1	14	4	148	100	0.1835121304	0.4514727379	0.915	0.703	0.212
2989	gene15955	LOC4338480	5	-	16263118	16263237	16262954	16263029	16263321	16263478	2989	109	1	41	2	200	100	0.1836752373	0.4514727379	0.982	0.911	0.071
595	gene24253	LOC4345731	8	-	22084762	22085186	22083984	22084318	22085403	22085609	595	118	0	31	1	200	100	0.1826535979	0.4514727379	1	0.939	0.061
1178	gene4404	LOC4324010	1	+	42688123	42688156	42687917	42688028	42688233	42688284	1178	285	4	216	7	133	100	0.1842574941	0.4516798571	0.982	0.959	0.023
243	gene4978	LOC4328429	2	+	3703501	3703522	3703040	3703369	3703605	3705353	243	3	4	7	2	121	100	0.1841579684	0.4516798571	0.383	0.743	-0.36
1230	gene17046	LOC4339457	5	-	26799120	26799215	26798542	26798613	26799341	26799422	1230	258	2	17	1	195	100	0.1851645008	0.4532906943	0.985	0.897	0.088
138	gene8465	LOC4331617	3	-	2654794	2654802	2654445	2654529	2655164	2655352	138	58	42	30	13	108	100	0.1860412907	0.4542111726	0.561	0.681	-0.12
2735	gene1085	LOC4325126	1	+	8898984	8899051	8898420	8898513	8899308	8899375	2735	102	11	134	24	167	100	0.1859695775	0.4542111726	0.847	0.77	0.077
1564	gene25943	LOC4347149	9	+	16060141	16060148	16058956	16060061	16060219	16060294	1564	1	41	2	15	107	100	0.1870573841	0.4560780844	0.022	0.111	-0.089
1332	gene3729	LOC4324937	1	+	37730017	37730074	37729707	37729778	37730805	37730943	1332	8	0	7	2	157	100	0.1873311782	0.4561325602	1	0.69	0.31
293	gene29709	LOC4350304	11	-	10649467	10649631	10649084	10649208	10650704	10650785	293	174	4	69	0	200	100	0.1877684062	0.4565843015	0.956	1	-0.044
1197	gene14701	LOC9271000	4	-	34421861	34422070	34420204	34420528	34422813	34422921	1197	6	0	1	1	200	100	0.1893814474	0.458050594	1	0.333	0.667
1597	gene5509	LOC4328904	2	-	8598794	8598894	8597585	8597772	8599466	8599519	1597	6	0	1	1	200	100	0.1893814474	0.458050594	1	0.333	0.667
194	gene1628	LOC4325231	1	+	16499942	16500051	16498548	16498635	16502928	16503330	194	6	0	1	1	200	100	0.1893814474	0.458050594	1	0.333	0.667
728	gene19405	LOC4341499	6	+	24269200	24269305	24268865	24269058	24270222	24270446	728	3	47	0	34	200	100	0.188811823	0.458050594	0.031	0	0.031
1190	gene12446	LOC9266269	4	-	9900181	9900259	9899308	9899539	9901316	9901382	1190	143	4	55	0	178	100	0.1908715541	0.4598154038	0.953	1	-0.047
2618	gene6708	LOC4329952	2	-	23999866	23999951	23999400	23999514	24000584	24000802	2618	21	1	7	2	185	100	0.1905716226	0.4598154038	0.919	0.654	0.265
578	gene1606	LOC9266898	1	+	16047212	16047332	16046666	16046929	16048105	16048483	578	43	1	4	1	200	100	0.1907620654	0.4598154038	0.956	0.667	0.289
1585	gene25943	LOC4347149	9	+	16061076	16061165	16060734	16060811	16062014	16062153	1585	38	6	9	4	189	100	0.1917842072	0.4614012625	0.77	0.543	0.227
418	gene15933	LOC9267030	5	-	15777948	15777999	15777394	15777539	15778183	15778252	418	14	10	6	1	151	100	0.1920788049	0.4614979499	0.481	0.799	-0.318
1468	gene16479	LOC9268261	5	+	22193127	22193174	22192526	22192905	22193284	22193364	1468	0	5	1	1	147	100	0.1929990237	0.4630955411	0	0.405	-0.405
586	gene10189	LOC4333225	3	+	18887958	18888387	18882722	18882791	18889414	18890130	586	1	4	0	12	200	100	0.1934148169	0.4634801557	0.111	0	0.111
2502	gene32737	LOC4352778	12	-	25954499	25954617	25953421	25954055	25954698	25954863	2502	5	21	1	17	200	100	0.1948300846	0.4662556379	0.106	0.029	0.077
1570	gene25943	LOC4347149	9	+	16072024	16072071	16071334	16071435	16072201	16072403	1570	133	0	163	3	147	100	0.1962581141	0.4684371302	1	0.974	0.026
3003	gene11096	LOC9272095	3	-	30245911	30246035	30244569	30244699	30246107	30247459	3003	5	127	1	142	200	100	0.1960848461	0.4684371302	0.019	0.004	0.015
807	gene13321	LOC4336058	4	-	23053594	23053684	23045965	23046834	23056436	23056942	807	9	1	10	5	190	100	0.1966350987	0.4687201958	0.826	0.513	0.313
1129	gene16727	LOC4339175	5	-	24156553	24156620	24156204	24156419	24157738	24158050	1129	17	17	3	8	167	100	0.1976919725	0.4706210474	0.375	0.183	0.192
1082	gene5835	LOC4329191	2	+	13156791	13156929	13156580	13156722	13157435	13157953	1082	23	14	3	0	200	100	0.1984184446	0.4717314005	0.451	1	-0.549
1248	gene32034	LOC4352171	12	+	15847292	15847364	15846338	15846441	15847549	15847763	1248	4	2	5	0	172	100	0.198774677	0.4719597696	0.538	1	-0.462
1584	gene25943	LOC4347149	9	+	16071234	16071248	16070983	16071054	16071334	16071435	1584	1	68	2	27	114	100	0.199215642	0.4723884634	0.013	0.061	-0.048
125	gene9266	LOC4332381	3	+	9012758	9012771	9011457	9012641	9015298	9015886	125	0	5	16	53	113	100	0.2003971522	0.4739095193	0	0.211	-0.211
1298	gene31734	LOC4351897	12	-	8677900	8677985	8672270	8672665	8679144	8679518	1298	4	3	0	2	185	100	0.2006796291	0.4739095193	0.419	0	0.419
2640	gene11332	LOC4334278	3	+	32109572	32109691	32108700	32108847	32110003	32110437	2640	11	2	11	0	200	100	0.200902106	0.4739095193	0.733	1	-0.267
2689	gene28524	LOC4349333	10	-	21709611	21709726	21709064	21709546	21710859	21711014	2689	19	4	8	0	200	100	0.2008698583	0.4739095193	0.704	1	-0.296
1482	gene11814	LOC4334740	3	-	35412570	35412823	35411719	35411831	35413647	35413737	1482	3	2	0	2	200	100	0.2018593711	0.4739960831	0.429	0	0.429
2091	gene7172	LOC107276474	2	+	28657226	28657290	28655357	28655511	28657634	28658089	2091	8	0	2	1	164	100	0.2015242027	0.4739960831	1	0.549	0.451
2862	gene29654	LOC4350254	11	-	9164425	9164539	9164189	9164353	9166934	9167013	2862	45	2	38	0	200	100	0.2022452968	0.4739960831	0.918	1	-0.082
288	gene16607	LOC4339087	5	-	23280071	23280125	23279183	23279242	23280617	23280960	288	82	3	39	4	154	100	0.2022304606	0.4739960831	0.947	0.864	0.083
651	gene31370	LOC4351564	12	+	3013964	3014012	3013298	3013874	3014313	3014574	651	0	2	5	4	148	100	0.2016902004	0.4739960831	0	0.458	-0.458
141	gene3010	LOC4325136	1	-	31678429	31678552	31677334	31677727	31681711	31681780	141	20	2	4	2	200	100	0.2029189853	0.4743492774	0.833	0.5	0.333
2988	gene14687	LOC4337366	4	-	34323816	34323883	34323199	34323301	34324328	34324428	2988	37	18	13	12	167	100	0.2027579087	0.4743492774	0.552	0.393	0.159
126	gene15138	LOC4337781	5	-	2533674	2533731	2533077	2533191	2534129	2534200	126	11	4	5	0	157	100	0.2039083879	0.4743713053	0.637	1	-0.363
1435	gene22207	LOC4343921	7	+	25536858	25537007	25536171	25536265	25537527	25537725	1435	6	17	11	14	200	100	0.2039753056	0.4743713053	0.15	0.282	-0.132
1456	gene18118	LOC9267059	6	+	5224512	5224560	5224236	5224307	5224817	5225270	1456	36	1	71	7	148	100	0.2055434653	0.4743713053	0.961	0.873	0.088
1828	gene29054	LOC9270769	11	+	2279908	2279921	2279687	2279801	2280028	2280199	1828	0	2	5	4	113	100	0.2041914483	0.4743713053	0	0.525	-0.525
1969	gene28438	LOC4349257	10	+	21105894	21105957	21105103	21105484	21107322	21107560	1969	2	11	0	10	163	100	0.2043155186	0.4743713053	0.1	0	0.1
213	gene22155	LOC4343872	7	+	25046626	25046723	25045071	25046171	25046886	25047091	213	6	25	5	8	197	100	0.2051780829	0.4743713053	0.109	0.241	-0.132
2188	gene15350	LOC4337973	5	+	4710869	4711041	4710564	4710679	4713385	4714030	2188	48	20	19	14	200	100	0.2052305852	0.4743713053	0.545	0.404	0.141
2328	gene23582	LOC107281994	8	-	10467858	10467915	10467222	10467720	10468466	10468697	2328	3	2	0	2	157	100	0.2052232055	0.4743713053	0.489	0	0.489
584	gene1606	LOC9266898	1	+	16053630	16053828	16052777	16052933	16054835	16054896	584	15	19	5	2	200	100	0.2053425292	0.4743713053	0.283	0.556	-0.273
953	gene8382	LOC4331537	3	-	1975058	1975135	1970731	1971145	1976510	1976609	953	0	23	2	24	177	100	0.2033370352	0.4743713053	0	0.045	-0.045
2331	gene24771	LOC4346170	8	+	26893151	26893343	26892223	26892446	26893437	26894412	2331	37	7	5	3	200	100	0.2065478466	0.4760836006	0.725	0.455	0.27
2209	gene5197	LOC4328629	2	+	5505315	5505447	5505049	5505198	5505582	5505654	2209	39	11	0	1	200	100	0.2075300076	0.4777403982	0.639	0	0.639
489	gene948	LOC9267973	1	-	7594972	7595044	7594542	7594710	7595282	7595379	489	2	1	0	2	172	100	0.2077946719	0.4777433901	0.538	0	0.538
2575	gene32294	LOC4352385	12	+	20802052	20802200	20801336	20801611	20802336	20805538	2575	1	0	0	2	200	100	0.2084217513	0.4779735232	1	0	1
2577	gene18652	LOC9269280	6	-	11992504	11992689	11989394	11989802	11992781	11993287	2577	0	2	1	0	200	100	0.2084217513	0.4779735232	0	1	-1
2413	gene27696	LOC4348598	10	+	14238374	14240240	14237765	14237928	14252973	14253624	2413	114	5	126	11	200	100	0.209096408	0.478010956	0.919	0.851	0.068
2651	gene7238	LOC4330474	2	+	29273309	29273390	29272716	29273064	29273837	29274003	2651	133	383	98	342	181	100	0.2092286103	0.478010956	0.161	0.137	0.024
364	gene20155	LOC4342169	7	+	79787	79847	79636	79678	80086	81271	364	19	0	7	1	160	100	0.2089460985	0.478010956	1	0.814	0.186
2243	gene6801	LOC9266932	2	-	25108811	25108864	25105365	25105959	25110913	25111035	2243	2	1	0	2	153	100	0.2095999972	0.4782571005	0.567	0	0.567
2359	gene959	LOC4326361	1	-	7678056	7678092	7677152	7677533	7678493	7678615	2359	15	14	14	6	136	100	0.2101026117	0.4788016804	0.441	0.632	-0.191
1922	gene3003	LOC4327016	1	+	31637874	31637921	31636937	31636973	31638070	31638432	1922	2	3	2	0	147	100	0.2119143712	0.4793818494	0.312	1	-0.688
221	gene26420	LOC4347557	9	+	19986556	19986774	19981921	19982000	19987038	19987103	221	5	0	29	9	200	100	0.212011613	0.4793818494	1	0.617	0.383
2391	gene11187	LOC4334132	3	+	30990170	30990224	30989880	30990086	30990535	30990620	2391	18	710	8	179	154	100	0.21186063	0.4793818494	0.016	0.028	-0.012
3018	gene11632	LOC107280358	3	-	34303508	34303628	34302705	34302802	34304139	34304915	3018	2	2	3	0	200	100	0.2112057794	0.4793818494	0.333	1	-0.667
412	gene11272	LOC4334220	3	+	31678065	31678149	31677132	31677429	31678249	31678607	412	5	28	0	8	184	100	0.2122070701	0.4793818494	0.088	0	0.088
638	gene18589	LOC9272020	6	-	11058478	11058729	11055804	11056175	11062337	11062425	638	17	0	6	1	200	100	0.2113772057	0.4793818494	1	0.75	0.25
813	gene26930	LOC4347996	10	-	1200604	1200734	1198955	1200410	1202856	1203173	813	18	44	5	5	200	100	0.2116327944	0.4793818494	0.17	0.333	-0.163
1034	gene9095	LOC4332217	3	+	7514584	7515294	7514415	7514498	7515537	7515629	1034	12	5	10	1	200	100	0.2151645677	0.4814041097	0.545	0.833	-0.288
1043	gene2339	LOC4326583	1	+	25700121	25700396	25696691	25696929	25700779	25700841	1043	114	20	17	6	200	100	0.2151562787	0.4814041097	0.74	0.586	0.154
1179	gene32568	LOC4352636	12	+	24050775	24050887	24048092	24050168	24053648	24053837	1179	10	3	6	0	200	100	0.2154607683	0.4814041097	0.625	1	-0.375
1232	gene1036	LOC4327706	1	-	8398354	8398374	8397772	8398030	8398478	8398613	1232	3	61	0	32	120	100	0.2151324081	0.4814041097	0.039	0	0.039
1772	gene5872	LOC4329229	2	+	14012348	14012732	14011194	14011369	14014498	14014769	1772	12	19	20	17	200	100	0.2140932746	0.4814041097	0.24	0.37	-0.13
1907	gene28037	LOC4348897	10	+	17790027	17790078	17789837	17789945	17791090	17791168	1907	39	5	29	1	151	100	0.2152768697	0.4814041097	0.838	0.951	-0.113
1921	gene3003	LOC4327016	1	+	31637874	31637921	31637454	31637527	31638070	31638432	1921	2	26	2	6	147	100	0.215490704	0.4814041097	0.05	0.185	-0.135
1927	gene9575	LOC4332679	3	-	11634759	11634854	11632704	11634038	11635342	11635546	1927	0	11	2	13	195	100	0.2145742008	0.4814041097	0	0.073	-0.073
2148	gene27713	LOC9269332	10	+	14405116	14405183	14404928	14405041	14405254	14406537	2148	1	5	1	0	167	100	0.2139540543	0.4814041097	0.107	1	-0.893
1330	gene3729	LOC4324937	1	+	37732800	37733020	37731881	37732025	37733904	37734720	1330	12	3	18	1	200	100	0.2166025838	0.4825201145	0.667	0.9	-0.233
1891	gene9030	LOC9267087	3	-	6984174	6985012	6982352	6982524	6985337	6987618	1891	15	2	128	5	200	100	0.21732025	0.4825201145	0.789	0.928	-0.139
2416	gene27696	LOC4348598	10	+	14238374	14239926	14237765	14237928	14252973	14253624	2416	97	5	108	11	200	100	0.2167870001	0.4825201145	0.907	0.831	0.076
2734	gene1085	LOC4325126	1	+	8898984	8899093	8898420	8898513	8899308	8899375	2734	103	11	140	24	200	100	0.2172946067	0.4825201145	0.824	0.745	0.079
427	gene31323	LOC4351526	12	+	2602829	2603350	2602331	2602596	2604250	2604841	427	8	3	5	0	200	100	0.2169227421	0.4825201145	0.571	1	-0.429
2003	gene20913	LOC4342799	7	+	7719850	7719938	7719529	7719591	7720267	7720593	2003	8	24	1	11	188	100	0.2177528801	0.4828368111	0.151	0.046	0.105
2951	gene5312	LOC4328727	2	-	6510276	6510383	6508871	6509384	6511641	6512170	2951	476	17	33	0	200	100	0.2179952306	0.4828368111	0.933	1	-0.067
2214	gene5062	LOC4328504	2	+	4441077	4441123	4440796	4440929	4442472	4442524	2214	53	11	33	3	146	100	0.2188682898	0.4830412518	0.767	0.883	-0.116
2539	gene26496	LOC4347637	9	-	20592299	20592439	20591510	20591647	20593661	20594611	2539	3	7	5	35	200	100	0.2188863886	0.4830412518	0.176	0.067	0.109
48	gene17993	LOC4340310	6	+	4018442	4018618	4017524	4017874	4018777	4018844	48	58	4	100	14	200	100	0.218591142	0.4830412518	0.879	0.781	0.098
2999	gene23916	LOC9268556	8	+	17723557	17723590	17722919	17723106	17724692	17725068	2999	81	31	21	4	133	100	0.2198366384	0.4845487996	0.663	0.798	-0.135
2550	gene21104	LOC9266464	7	+	11484208	11484314	11479551	11481886	11484844	11485603	2550	19	2	16	0	200	100	0.2210332487	0.4865950403	0.826	1	-0.174
40	gene3999	LOC4324323	1	-	39816814	39819008	39815761	39815868	39819113	39819182	40	103	4	96	8	200	100	0.2216727176	0.4874112845	0.928	0.857	0.071
2697	gene328	LOC4325203	1	+	2455040	2455786	2452431	2452904	2455930	2456522	2697	36	0	16	1	200	100	0.222277059	0.488148408	1	0.889	0.111
1651	gene12396	LOC9272732	4	+	8591953	8592063	8591705	8591786	8592181	8592269	1651	2	21	3	9	200	100	0.2228567493	0.4888296773	0.045	0.143	-0.098
153	gene25869	LOC9270998	9	+	15317442	15317582	15316700	15316801	15319716	15323352	153	2	0	0	1	200	100	0.224635884	0.4896346836	1	0	1
170	gene7002	LOC4330239	2	-	26991002	26991048	26990028	26990572	26991845	26991997	170	25	0	11	1	146	100	0.2242317395	0.4896346836	1	0.883	0.117
1735	gene20918	LOC4342804	7	-	7754704	7754759	7754433	7754606	7754898	7754966	1735	2	0	0	1	155	100	0.2246950092	0.4896346836	1	0	1
2066	gene15770	LOC9270572	5	+	13012087	13012136	13009475	13011929	13012235	13012512	2066	2	0	0	1	149	100	0.2245650985	0.4896346836	1	0	1
2375	gene5070	LOC107280141	2	-	4525069	4525152	4524557	4524759	4526269	4526805	2375	2	1	7	0	183	100	0.2248432698	0.4896346836	0.522	1	-0.478
971	gene22044	LOC9267044	7	+	24124467	24124626	24124163	24124278	24124842	24125226	971	72	14	15	6	200	100	0.2242197893	0.4896346836	0.72	0.556	0.164
1095	gene25288	LOC4346616	9	-	6047800	6047847	6046578	6047652	6048645	6048768	1095	0	12	1	5	147	100	0.2252018687	0.4896359155	0	0.12	-0.12
1613	gene22315	LOC9271378	7	+	26388599	26388651	26388440	26388512	26389388	26389450	1613	7	7	0	2	152	100	0.2253836766	0.4896359155	0.397	0	0.397
956	gene8382	LOC4331537	3	-	1971389	1971540	1970731	1971145	1975058	1975135	956	6	0	6	2	200	100	0.2266215177	0.4917361639	1	0.6	0.4
1259	gene29221	LOC4349917	11	+	3752031	3752121	3751419	3751506	3752570	3752673	1259	4	55	1	2	190	100	0.2270287572	0.4920312611	0.037	0.208	-0.171
2101	gene21168	LOC4343016	7	-	13059279	13059806	13058961	13059192	13064723	13064866	2101	28	1	3	1	200	100	0.2273812079	0.4922070537	0.933	0.6	0.333
689	gene18782	LOC4340970	6	+	13841325	13841481	13838486	13838546	13841546	13841640	689	71	0	268	5	200	100	0.230016199	0.4973175031	1	0.964	0.036
353	gene14125	LOC4336831	4	-	29970524	29970728	29970119	29970273	29970805	29970994	353	46	2	34	0	200	100	0.2306999017	0.4982019306	0.92	1	-0.08
2426	gene21865	LOC4343619	7	-	22653397	22653497	22653159	22653279	22654135	22654502	2426	6	1	15	0	200	100	0.2322452784	0.5009428478	0.75	1	-0.25
540	gene31433	LOC9267893	12	-	3634351	3634495	3632309	3632588	3635349	3636141	540	11	3	6	0	200	100	0.2344405564	0.5050773982	0.647	1	-0.353
299	gene27580	LOC4348508	10	-	12345538	12345608	12345016	12345266	12346593	12346783	299	2	0	6	6	170	100	0.2363342487	0.5085531757	1	0.37	0.63
284	gene21775	LOC4343535	7	-	21791224	21791260	21789722	21789800	21791624	21791792	284	370	11	266	4	136	100	0.2367621941	0.508870403	0.961	0.98	-0.019
2387	gene23678	LOC4345232	8	-	12854942	12855120	12854689	12854822	12856349	12856488	2387	74	4	66	1	200	100	0.2375384979	0.5095917247	0.902	0.971	-0.069
2453	gene18213	LOC9271279	6	-	6040135	6040207	6039585	6039642	6041094	6041186	2453	23	4	34	2	172	100	0.2379216224	0.5095917247	0.77	0.908	-0.138
41	gene3999	LOC4324323	1	-	39817299	39819008	39815761	39815868	39819113	39819182	41	80	4	76	8	200	100	0.2379405683	0.5095917247	0.909	0.826	0.083
279	gene3902	LOC4325106	1	+	39008444	39008480	39007912	39008124	39008622	39008657	279	3	192	2	39	136	100	0.238273332	0.5097026229	0.011	0.036	-0.025
1354	gene10506	LOC4333500	3	+	23861041	23861100	23860738	23860857	23861230	23861866	1354	116	1	17	1	159	100	0.2392355048	0.5105567126	0.986	0.914	0.072
1628	gene29181	LOC9269643	11	+	3429272	3429397	3428753	3428886	3430272	3430402	1628	46	9	17	1	200	100	0.2390528125	0.5105567126	0.719	0.895	-0.176
2294	gene5849	LOC9270817	2	-	13468053	13468609	13467825	13467933	13469137	13469293	2294	61	3	3	1	200	100	0.2395208824	0.5105650772	0.91	0.6	0.31
930	gene15163	LOC4337807	5	-	2750821	2750873	2749086	2749931	2751590	2751838	930	18	1	13	3	152	100	0.239937515	0.5108528782	0.922	0.74	0.182
746	gene17885	LOC4340220	6	-	3176304	3176379	3175773	3176060	3177021	3177337	746	2	4	23	15	175	100	0.2408348517	0.5121622754	0.222	0.467	-0.245
1102	gene27488	LOC4348439	10	-	11038147	11038191	11037797	11038045	11039143	11039316	1102	5	84	0	21	144	100	0.2424380101	0.5149678575	0.04	0	0.04
1728	gene25111	LOC4346453	9	-	2403303	2403516	2402987	2403059	2404197	2404366	1728	92	10	11	0	200	100	0.243731282	0.5165053102	0.821	1	-0.179
368	gene7090	LOC4330322	2	+	27801985	27802093	27801206	27801307	27802234	27802444	368	40	6	258	65	200	100	0.2436483879	0.5165053102	0.769	0.665	0.104
1741	gene8719	LOC4331862	3	-	4470882	4470922	4470123	4470712	4471229	4472643	1741	1	1	4	0	140	100	0.2449684259	0.5179169284	0.417	1	-0.583
556	gene3890	LOC4324972	1	+	38945839	38945972	38945071	38945187	38946472	38946868	556	1	1	12	1	200	100	0.244717913	0.5179169284	0.333	0.857	-0.524
2900	gene9164	LOC4332277	3	-	8096813	8096948	8096084	8096643	8101515	8102937	2900	52	0	74	2	200	100	0.2455494788	0.5179380866	1	0.949	0.051
415	gene14452	LOC4337147	4	-	32388382	32388473	32388002	32388050	32390845	32392479	415	12	0	5	1	191	100	0.2453915139	0.5179380866	1	0.724	0.276
1355	gene10506	LOC4333500	3	+	23856621	23856688	23855988	23856117	23857031	23857178	1355	12	4	0	1	167	100	0.2465552505	0.5191672592	0.642	0	0.642
1777	gene29532	LOC9270334	11	-	7398256	7398360	7397619	7397704	7398442	7398537	1777	12	56	8	20	200	100	0.247207583	0.5191672592	0.097	0.167	-0.07
2094	gene26239	LOC4347416	9	-	18691304	18691471	18690749	18690885	18692289	18694277	2094	4	54	4	22	200	100	0.2472684579	0.5191672592	0.036	0.083	-0.047
27	gene18989	LOC4341131	6	+	18000812	18000865	18000641	18000731	18002091	18002193	27	0	2	4	4	153	100	0.2472770187	0.5191672592	0	0.395	-0.395
12	gene27894	LOC9272437	10	-	16152064	16152197	16151407	16151782	16153204	16153302	12	32	92	8	38	200	100	0.2477564923	0.5195725747	0.148	0.095	0.053
1025	gene31685	LOC107277618	12	+	7412360	7412514	7411687	7411778	7412779	7414400	1025	29	3	13	0	200	100	0.248382377	0.5202836396	0.829	1	-0.171
1089	gene29567	LOC9269931	11	-	7798014	7798152	7796533	7797836	7798478	7799617	1089	4	2	4	0	200	100	0.2499800774	0.5211361745	0.5	1	-0.5
2596	gene3111	LOC4325601	1	+	32475979	32476018	32475044	32475180	32476130	32476619	2596	6	44	2	38	139	100	0.2500565238	0.5211361745	0.089	0.036	0.053
2946	gene13636	LOC4336360	4	+	25464952	25465015	25463809	25464877	25465118	25465165	2946	27	0	14	1	163	100	0.2493871119	0.5211361745	1	0.896	0.104
398	gene8797	LOC4331944	3	-	5089200	5089255	5088074	5088363	5090133	5090302	398	20	0	10	1	155	100	0.2505968004	0.5211361745	1	0.866	0.134
57	gene28153	LOC4348996	10	+	18813950	18814030	18813646	18813862	18815782	18816419	57	6	26	3	31	180	100	0.2508003751	0.5211361745	0.114	0.051	0.063
740	gene23667	LOC4345219	8	+	12385243	12385477	12381551	12383972	12385857	12386150	740	7	17	2	1	200	100	0.2506674725	0.5211361745	0.171	0.5	-0.329
749	gene26537	LOC9271537	9	+	20907137	20907486	20905407	20906900	20907656	20907803	749	10	4	8	8	200	100	0.2492679541	0.5211361745	0.556	0.333	0.223
1649	gene12396	LOC9272732	4	+	8589176	8589263	8588653	8589070	8589351	8589448	1649	6	0	2	1	187	100	0.2514387453	0.5211577474	1	0.517	0.483
1650	gene12396	LOC9272732	4	+	8589176	8589263	8588653	8589070	8589341	8589448	1650	6	0	2	1	187	100	0.2514387453	0.5211577474	1	0.517	0.483
2904	gene11900	LOC4334821	3	-	35971471	35971580	35970789	35971138	35971651	35971708	2904	4	45	1	39	200	100	0.2518427253	0.5211577474	0.043	0.013	0.03
2931	gene29597	LOC4350213	11	-	8168735	8168787	8165890	8166577	8168856	8169200	2931	3	83	2	17	152	100	0.2519599474	0.5211577474	0.023	0.072	-0.049
1725	gene25111	LOC4346453	9	-	2397444	2397458	2397163	2397319	2397554	2401651	1725	3	8	3	2	114	100	0.2528200129	0.52234112	0.248	0.568	-0.32
380	gene17282	LOC4339667	5	-	28481373	28481391	28480920	28481281	28482555	28482918	380	24	10	55	13	118	100	0.2551624112	0.5265809032	0.67	0.782	-0.112
1592	gene14652	LOC4337328	4	-	34075923	34075968	34075647	34075750	34076903	34077035	1592	17	1	31	0	145	100	0.2561645024	0.5271114126	0.921	1	-0.079
1958	gene18303	LOC9271675	6	-	6907512	6907593	6905875	6907407	6907679	6908049	1958	8	7	2	0	181	100	0.256291216	0.5271114126	0.387	1	-0.613
2875	gene5502	LOC4328898	2	+	8537108	8537124	8536362	8536544	8537372	8537821	2875	2	14	0	10	116	100	0.2559181615	0.5271114126	0.11	0	0.11
1024	gene8913	LOC4332047	3	+	5953471	5953549	5952610	5952892	5954345	5954474	1024	4	1	1	2	178	100	0.2572521892	0.5272631896	0.692	0.219	0.473
1798	gene3265	LOC4327625	1	+	33792325	33792417	33791015	33791568	33792567	33794100	1798	20	3	9	0	192	100	0.258690319	0.5272631896	0.776	1	-0.224
1895	gene21240	LOC4343078	7	+	14611591	14611832	14609035	14609138	14613128	14613196	1895	13	0	6	1	200	100	0.2578263722	0.5272631896	1	0.75	0.25
1991	gene7565	LOC4330794	2	+	31978523	31978602	31975503	31977463	31981503	31981638	1991	0	1	4	1	179	100	0.25864969	0.5272631896	0	0.691	-0.691
2710	gene30727	LOC107278409	11	+	26465577	26465756	26460331	26460438	26466114	26466194	2710	23	0	12	1	200	100	0.2581425714	0.5272631896	1	0.857	0.143
338	gene4171	LOC9268552	1	-	41009015	41009300	41008074	41008481	41009434	41010975	338	3	0	5	3	200	100	0.2569576378	0.5272631896	1	0.455	0.545
399	gene8797	LOC4331944	3	-	5089188	5089255	5088074	5088363	5090133	5090352	399	21	0	11	1	167	100	0.2579540416	0.5272631896	1	0.868	0.132
90	gene12182	LOC9270447	4	+	4349701	4349757	4349411	4349492	4350060	4350849	90	2	2	1	6	156	100	0.2581612946	0.5272631896	0.391	0.097	0.294
1944	gene21468	LOC4343276	7	-	18339864	18339902	18339657	18339708	18339991	18340085	1944	0	16	2	24	138	100	0.2607334946	0.5308311552	0	0.057	-0.057
1692	gene27317	LOC4348288	10	-	7994361	7994483	7993301	7993743	7994588	7995904	1692	95	3	37	0	200	100	0.2610485884	0.5308768378	0.941	1	-0.059
1811	gene5547	LOC4328936	2	-	9054467	9054527	9054202	9054343	9055248	9055320	1811	53	4	22	4	160	100	0.2615714456	0.5313444595	0.892	0.775	0.117
1168	gene30095	LOC9270101	11	-	18536273	18536304	18533270	18533351	18536387	18536468	1168	1	14	2	6	131	100	0.2627439372	0.5328365151	0.052	0.203	-0.151
1279	gene18325	LOC107277321	6	-	7079085	7079250	7078559	7078951	7079599	7080402	1279	1	1	32	4	200	100	0.2628934294	0.5328365151	0.333	0.8	-0.467
15	gene14682	LOC4337361	4	-	34270225	34270333	34269224	34269665	34270524	34270641	15	8	136	4	136	200	100	0.2641855013	0.5348577002	0.029	0.014	0.015
1824	gene9896	LOC9271339	3	+	14918667	14918862	14917103	14917271	14919617	14919718	1824	80	0	40	1	200	100	0.2651966408	0.5360394776	1	0.952	0.048
2034	gene12752	LOC9267440	4	-	16871508	16871610	16870522	16870706	16872270	16872528	2034	24	5	5	3	200	100	0.265997638	0.5360394776	0.706	0.455	0.251
2038	gene28731	LOC4349525	11	-	1973	2626	1703	1756	3889	3945	2038	32	11	51	28	200	100	0.2666712714	0.5360394776	0.593	0.477	0.116
2688	gene11992	LOC4334916	4	+	455671	456215	453994	454128	456289	457126	2688	24	10	8	1	200	100	0.2668377334	0.5360394776	0.545	0.8	-0.255
2829	gene24739	LOC4346146	8	+	26607166	26607275	26606690	26606886	26607548	26607616	2829	83	2	54	0	200	100	0.2660397925	0.5360394776	0.954	1	-0.046
449	gene32214	LOC4352310	12	+	19601716	19601859	19600853	19600926	19601966	19602293	449	4	4	7	2	200	100	0.2656959785	0.5360394776	0.333	0.636	-0.303
895	gene1014	LOC4327220	1	-	8214814	8214867	8213585	8213694	8214997	8215162	895	8	42	0	6	153	100	0.2668356384	0.5360394776	0.111	0	0.111
1052	gene19501	LOC9267494	6	+	25499100	25499207	25498698	25498840	25500540	25501068	1052	1	13	5	19	200	100	0.2687224482	0.5374543433	0.037	0.116	-0.079
1351	gene4942	LOC4328399	2	-	3418062	3418219	3417588	3417778	3418349	3418453	1351	15	10	2	4	200	100	0.2683939246	0.5374543433	0.429	0.2	0.229
1658	gene7289	LOC4330525	2	-	29739059	29739137	29738564	29738782	29739447	29739579	1658	6	48	4	14	178	100	0.2679932435	0.5374543433	0.066	0.138	-0.072
445	gene11100	LOC4334045	3	+	30295923	30295989	30295506	30295653	30296105	30296169	445	16	71	5	11	166	100	0.2687271717	0.5374543433	0.12	0.215	-0.095
1171	gene14842	LOC4337517	4	-	35446787	35446959	35446560	35446689	35447169	35447276	1171	1	6	3	4	200	100	0.2707227083	0.5381512194	0.077	0.273	-0.196
127	gene15138	LOC4337781	5	-	2533674	2533734	2533077	2533191	2534129	2534200	127	30	4	9	0	160	100	0.2706884253	0.5381512194	0.824	1	-0.176
1477	gene19650	LOC4341730	6	-	27127251	27127309	27126698	27126977	27127641	27127708	1477	0	4	2	5	158	100	0.2707737197	0.5381512194	0	0.202	-0.202
1571	gene25943	LOC4347149	9	+	16060543	16060651	16060219	16060294	16060734	16060811	1571	1	15	1	2	200	100	0.2706657669	0.5381512194	0.032	0.2	-0.168
1754	gene14853	LOC9269814	5	+	33594	33692	33350	33492	33836	33950	1754	3	0	3	2	198	100	0.2702105392	0.5381512194	1	0.431	0.569
1920	gene3003	LOC4327016	1	+	31637874	31637921	31635898	31636026	31638070	31638432	1920	4	9	5	4	147	100	0.2708962008	0.5381512194	0.232	0.46	-0.228
1931	gene5911	LOC4329276	2	-	15001238	15001296	15000086	15001045	15001401	15001461	1931	3	3	2	0	158	100	0.2720422647	0.5381512194	0.388	1	-0.612
2383	gene6200	LOC4329506	2	+	19069371	19069461	19067740	19067833	19069932	19070103	2383	10	1	4	2	190	100	0.2719579235	0.5381512194	0.84	0.513	0.327
2810	gene25065	LOC9267891	9	+	1637402	1637536	1636275	1636381	1639661	1639717	2810	32	0	52	2	200	100	0.2719027623	0.5381512194	1	0.929	0.071
464	gene1815	LOC4326419	1	-	19472735	19472825	19472464	19472587	19473654	19473780	464	102	0	125	2	190	100	0.2713930734	0.5381512194	1	0.97	0.03
73	gene11825	LOC4334752	3	+	35465259	35465303	35465064	35465135	35466029	35466390	73	2	41	2	12	144	100	0.2729857658	0.5394293891	0.033	0.104	-0.071
58	gene10063	LOC107276144	3	+	17079203	17079278	17079027	17079135	17079949	17080009	58	65	0	155	3	175	100	0.2733491019	0.5395595983	1	0.967	0.033
1593	gene3692	LOC4324795	1	+	37462090	37462155	37461503	37461605	37462586	37462727	1593	2	12	4	8	165	100	0.2739618367	0.5401812737	0.092	0.233	-0.141
701	gene16870	LOC4339301	5	+	25460621	25460714	25459962	25460100	25461328	25461449	701	41	5	42	2	193	100	0.2749865135	0.5416129593	0.809	0.916	-0.107
20	gene7683	LOC4330910	2	+	32954111	32954170	32953938	32954010	32954724	32955075	20	95	42	20	5	159	100	0.2767800859	0.5445543122	0.587	0.716	-0.129
1793	gene24733	LOC4346140	8	+	26545418	26545542	26543091	26545057	26546072	26546230	1793	2	0	6	5	200	100	0.2779838972	0.5463302161	1	0.375	0.625
1074	gene1103	LOC4326210	1	-	9050835	9051168	9049834	9049990	9051627	9051702	1074	19	3	8	0	200	100	0.2788830365	0.5469552898	0.76	1	-0.24
2204	gene27677	LOC4348582	10	-	13852895	13852955	13852221	13852548	13853096	13853497	2204	0	3	1	1	160	100	0.2789049851	0.5469552898	0	0.385	-0.385
2509	gene12644	LOC4335472	4	+	14714822	14714858	14714544	14714642	14714995	14715057	2509	125	6	21	0	136	100	0.2801102552	0.5477081969	0.939	1	-0.061
391	gene15127	LOC4337765	5	+	2395449	2395546	2393587	2393824	2396186	2396302	391	46	2	4	1	197	100	0.2800644592	0.5477081969	0.921	0.67	0.251
588	gene9828	LOC4332907	3	-	14216219	14216303	14215083	14215264	14216403	14216472	588	26	2	13	3	184	100	0.2801947115	0.5477081969	0.876	0.702	0.174
2028	gene16762	LOC4339210	5	-	24459043	24459155	24456340	24456423	24464443	24464574	2028	2	9	0	6	200	100	0.2814668197	0.5491733925	0.1	0	0.1
2408	gene2255	LOC9271596	1	-	24814836	24814939	24814510	24814589	24815539	24815698	2408	10	68	0	7	200	100	0.2815497547	0.5491733925	0.068	0	0.068
2972	gene32526	LOC4352593	12	+	23621884	23622012	23619834	23619894	23623490	23624086	2972	4	17	0	5	200	100	0.282848879	0.5511147869	0.105	0	0.105
2163	gene30224	LOC9271069	11	-	20370980	20371085	20370813	20370891	20371286	20371379	2163	68	1	214	9	200	100	0.2848651584	0.5544478512	0.971	0.922	0.049
1270	gene22285	LOC4343998	7	-	26188868	26188963	26188425	26188558	26189634	26189708	1270	7	98	1	3	195	100	0.2870207559	0.5580446422	0.035	0.146	-0.111
1247	gene32034	LOC4352171	12	+	15847292	15847364	15846203	15846259	15847549	15847763	1247	4	0	5	2	172	100	0.2877443892	0.5588525931	1	0.592	0.408
1148	gene2932	LOC4326550	1	+	31068120	31068185	31067832	31067926	31068335	31068419	1148	3	229	1	16	165	100	0.2906519435	0.5591120102	0.008	0.036	-0.028
1679	gene1497	LOC4326018	1	+	14475332	14475450	14474992	14475161	14475590	14475727	1679	24	4	7	0	200	100	0.2899203548	0.5591120102	0.75	1	-0.25
1753	gene14853	LOC9269814	5	+	33594	33762	33350	33492	33836	33950	1753	4	0	5	2	200	100	0.2898649052	0.5591120102	1	0.556	0.444
1823	gene10047	LOC4333089	3	+	16890937	16891057	16890088	16890187	16891537	16891641	1823	6	1	11	0	200	100	0.2899356987	0.5591120102	0.75	1	-0.25
1925	gene27299	LOC9272688	10	-	7543327	7543403	7538480	7538579	7543675	7543760	1925	3	7	1	0	176	100	0.2887040799	0.5591120102	0.196	1	-0.804
2006	gene13749	LOC4336474	4	+	26487444	26487531	26487271	26487377	26488155	26488713	2006	32	4	9	0	187	100	0.2888761981	0.5591120102	0.811	1	-0.189
2291	gene5849	LOC9270817	2	-	13468053	13468197	13467825	13467933	13469137	13469293	2291	22	3	1	1	200	100	0.2906037849	0.5591120102	0.786	0.333	0.453
2611	gene13841	LOC4336560	4	-	27282076	27282111	27281583	27281625	27282409	27282495	2611	4	9	0	3	135	100	0.2904809308	0.5591120102	0.248	0	0.248
2634	gene12153	LOC9267234	4	-	3612754	3613080	3609009	3611330	3613177	3613292	2634	21	1	3	1	200	100	0.2888544391	0.5591120102	0.913	0.6	0.313
1280	gene18325	LOC107277321	6	-	7079089	7079250	7078559	7078951	7079599	7080402	1280	1	1	28	4	200	100	0.2922311543	0.5609601205	0.333	0.778	-0.445
2217	gene8663	LOC4331814	3	-	4120841	4120973	4120342	4120485	4121200	4121375	2217	140	1	26	1	200	100	0.2921698574	0.5609601205	0.986	0.929	0.057
360	gene27320	LOC4348285	10	+	8071376	8071422	8070350	8070766	8071523	8071605	360	5	4	2	0	146	100	0.2953227401	0.5662954023	0.461	1	-0.539
1740	gene8719	LOC4331862	3	-	4471229	4472643	4470123	4470712	4472753	4472807	1740	118	2	76	0	200	100	0.2956935339	0.5664076774	0.967	1	-0.033
169	gene15390	LOC4338003	5	-	5260180	5260311	5258971	5259115	5261993	5262146	169	10	1	16	0	200	100	0.2990731338	0.5722770724	0.833	1	-0.167
1594	gene3692	LOC4324795	1	+	37462101	37462156	37461503	37461605	37462586	37462708	1594	0	12	1	8	155	100	0.2996073246	0.5726951389	0	0.075	-0.075
1153	gene20271	LOC4342267	7	-	1017649	1017709	1016924	1017044	1018128	1018204	1153	3	0	1	1	160	100	0.3000842296	0.5728524554	1	0.385	0.615
1183	gene30886	LOC4351178	11	+	28498473	28498482	28498279	28498365	28498854	28498976	1183	1	9	2	4	109	100	0.3005021655	0.5728524554	0.093	0.314	-0.221
1950	gene21468	LOC4343276	7	-	18339657	18339708	18339383	18339446	18339991	18340085	1950	19	0	34	2	151	100	0.3009418314	0.5728524554	1	0.918	0.082
872	gene20603	LOC4342521	7	+	3845748	3845816	3843572	3844336	3846131	3847181	872	3	0	1	1	168	100	0.300952806	0.5728524554	1	0.373	0.627
260	gene28119	LOC107278477	10	+	18573282	18573416	18572264	18572939	18574036	18574199	260	3	0	1	1	200	100	0.3037568581	0.5769789953	1	0.333	0.667
95	gene3104	LOC4325593	1	+	32418709	32418812	32418493	32418593	32418899	32418967	95	3	0	1	1	200	100	0.3037568581	0.5769789953	1	0.333	0.667
1774	gene7811	LOC9266501	2	+	33967679	33967723	33967388	33967496	33967839	33968022	1774	1	3	1	0	144	100	0.3045902741	0.5779568591	0.188	1	-0.812
1540	gene22050	LOC4343787	7	-	24174508	24174614	24174294	24174402	24174681	24174977	1540	1	8	1	1	200	100	0.3064852843	0.580944938	0.059	0.333	-0.274
2060	gene3966	LOC4324863	1	+	39578878	39578929	39577077	39578752	39579451	39579556	2060	0	11	2	20	151	100	0.3074747252	0.5822120579	0	0.062	-0.062
1512	gene18096	LOC4340404	6	-	5028640	5028696	5027707	5027848	5028794	5029009	1512	11	11	3	7	156	100	0.3079671776	0.5825364548	0.391	0.216	0.175
2196	gene19364	LOC9269995	6	+	23902581	23902617	23901088	23901267	23902760	23902880	2196	3	1	0	1	136	100	0.3084357566	0.5825520984	0.688	0	0.688
2392	gene17341	LOC4339720	5	+	28896328	28896462	28895752	28895865	28896580	28896941	2392	14	44	2	2	200	100	0.3086177324	0.5825520984	0.137	0.333	-0.196
1062	gene22468	LOC4344162	7	-	27707026	27707069	27706383	27706944	27707423	27707518	1062	12	103	5	75	143	100	0.3093386084	0.5833058583	0.075	0.045	0.03
1007	gene1827	LOC9270848	1	+	19882632	19882828	19881349	19882114	19882999	19883059	1007	28	133	12	38	200	100	0.3105378909	0.5837468748	0.095	0.136	-0.041
2087	gene6520	LOC4329786	2	+	22422956	22423082	22422553	22422712	22423155	22423287	2087	19	0	13	1	200	100	0.3098945489	0.5837468748	1	0.867	0.133
56	gene6986	LOC4330225	2	+	26801475	26801544	26801037	26801085	26801881	26802319	56	35	4	9	0	169	100	0.3102300945	0.5837468748	0.838	1	-0.162
699	gene6685	LOC4329930	2	-	23779649	23779713	23779330	23779436	23779820	23782298	699	21	0	15	1	164	100	0.3113553581	0.5846776601	1	0.901	0.099
2873	gene7174	LOC4330406	2	+	28673295	28673392	28672962	28673210	28673747	28674279	2873	73	15	48	15	197	100	0.3131399451	0.5868139053	0.712	0.619	0.093
2874	gene7174	LOC4330406	2	+	28673295	28673380	28672963	28673210	28673747	28674279	2874	73	15	48	15	185	100	0.3130757249	0.5868139053	0.725	0.634	0.091
2562	gene23488	LOC4345059	8	+	8958370	8958435	8958158	8958284	8958579	8959597	2562	1	65	2	37	165	100	0.3164343959	0.5923756389	0.009	0.032	-0.023
1715	gene884	LOC4327187	1	+	7092686	7092801	7092036	7092288	7092937	7093068	1715	7	0	4	1	200	100	0.317609127	0.5933501096	1	0.667	0.333
892	gene10864	LOC4333826	3	-	28139944	28140062	28139480	28139620	28140282	28140353	892	1	0	8	14	200	100	0.3174858795	0.5933501096	1	0.222	0.778
750	gene26537	LOC9271537	9	+	20907137	20907439	20905407	20906900	20907656	20907803	750	8	4	7	8	200	100	0.3183439946	0.5941111175	0.5	0.304	0.196
1757	gene24114	LOC9267871	8	-	20395304	20396287	20393493	20394149	20396454	20396620	1757	21	1	11	2	200	100	0.3187289183	0.5942181478	0.913	0.733	0.18
234	gene14351	LOC107280777	4	-	31672212	31672305	31671701	31671814	31673725	31674048	234	31	130	10	62	193	100	0.3191333683	0.5943613246	0.11	0.077	0.033
1541	gene8824	LOC9271741	3	+	5308778	5309116	5304938	5307482	5309598	5309669	1541	3	0	4	2	200	100	0.3210134479	0.5954175813	1	0.5	0.5
1690	gene24252	LOC4345729	8	-	22066390	22066606	22066079	22066291	22066723	22066999	1690	4	2	3	0	200	100	0.3210134479	0.5954175813	0.5	1	-0.5
1691	gene24252	LOC4345729	8	-	22066415	22066606	22066079	22066291	22066723	22067025	1691	4	2	3	0	200	100	0.3210134479	0.5954175813	0.5	1	-0.5
2150	gene17227	LOC4339622	5	+	28087786	28088476	28085088	28085232	28089301	28090131	2150	65	12	15	1	200	100	0.3202012349	0.5954175813	0.73	0.882	-0.152
187	gene13935	LOC4336652	4	+	28079422	28079513	28079034	28079283	28079644	28079703	187	4	20	0	5	191	100	0.3231088428	0.5980148147	0.095	0	0.095
189	gene13935	LOC4336652	4	+	28079422	28079509	28079034	28079283	28079644	28079703	189	4	20	0	5	187	100	0.3234027195	0.5980148147	0.097	0	0.097
945	gene30675	LOC4351019	11	+	25615718	25615775	25615316	25615405	25615891	25616000	945	4	3	2	0	157	100	0.3234019506	0.5980148147	0.459	1	-0.541
1314	gene18421	LOC4340671	6	+	8099360	8099403	8097229	8097428	8099527	8100126	1314	4	6	0	2	143	100	0.3237679621	0.5980805329	0.318	0	0.318
1719	gene25111	LOC4346453	9	-	2403303	2403357	2402987	2403059	2404197	2404366	1719	28	10	3	0	154	100	0.3265679773	0.6026391768	0.645	1	-0.355
1180	gene32568	LOC4352636	12	+	24050775	24050887	24048092	24050168	24053651	24053837	1180	10	2	6	0	200	100	0.3271196699	0.6029602782	0.714	1	-0.286
936	gene15163	LOC4337807	5	-	2752133	2752991	2751887	2751985	2753248	2753314	936	128	3	39	0	200	100	0.3274067663	0.6029602782	0.955	1	-0.045
1675	gene6711	LOC4329954	2	-	24030308	24030413	24030119	24030218	24030861	24032296	1675	2	1	4	0	200	100	0.330674411	0.6077440543	0.5	1	-0.5
633	gene23442	LOC9266931	8	+	8304180	8304353	8303841	8304060	8304872	8305230	633	2	1	4	0	200	100	0.330674411	0.6077440543	0.5	1	-0.5
1903	gene11633	LOC107280356	3	+	34306141	34307141	34305961	34306075	34307298	34307501	1903	27	3	9	0	200	100	0.3313597352	0.6083872061	0.818	1	-0.182
1745	gene23841	LOC4345367	8	-	16523557	16523622	16521922	16522144	16523779	16523972	1745	27	1	33	0	165	100	0.3320781237	0.6085762411	0.942	1	-0.058
2897	gene9164	LOC4332277	3	-	8096741	8096948	8096472	8096643	8101515	8102937	2897	83	0	139	2	200	100	0.3321336707	0.6085762411	1	0.972	0.028
1899	gene6522	LOC9269114	2	-	22439259	22439349	22437583	22438287	22440714	22441019	1899	18	0	14	1	190	100	0.334282846	0.6103083289	1	0.881	0.119
2136	gene29260	LOC4349952	11	-	4186745	4186844	4184740	4184866	4187083	4187613	2136	0	1	1	0	199	100	0.334291663	0.6103083289	0	1	-1
2714	gene14138	LOC4336842	4	-	30049711	30049818	30049040	30049153	30050477	30050595	2714	2	28	0	15	200	100	0.3344247403	0.6103083289	0.034	0	0.034
703	gene15116	LOC4337755	5	-	2312484	2312598	2311543	2312388	2316647	2316741	703	1	0	0	1	200	100	0.3342017789	0.6103083289	1	0	1
2702	gene11033	LOC4333982	3	-	29747338	29747377	29747052	29747248	29747572	29747882	2702	0	5	2	9	139	100	0.3348310915	0.6104357789	0	0.138	-0.138
1932	gene5911	LOC4329276	2	-	15002221	15002304	15001927	15002074	15002391	15003033	1932	2	4	1	0	183	100	0.3361756064	0.6122716365	0.215	1	-0.785
652	gene31370	LOC4351564	12	+	3014140	3014213	3013964	3014012	3014313	3014574	652	1	0	0	1	173	100	0.3365704585	0.6123759395	1	0	1
1301	gene17186	LOC4339583	5	+	27779977	27780337	27779028	27779079	27780591	27780680	1301	901	9	218	4	200	100	0.3405400014	0.6136800055	0.98	0.965	0.015
1426	gene30749	LOC4351072	11	+	26778729	26778905	26777793	26778256	26779396	26779517	1426	9	1	12	0	200	100	0.3413468167	0.6136800055	0.818	1	-0.182
1427	gene30749	LOC4351072	11	+	26778729	26778905	26777793	26778256	26779402	26779517	1427	9	1	12	0	200	100	0.3413468167	0.6136800055	0.818	1	-0.182
1447	gene9212	LOC4332328	3	-	8606292	8606344	8603942	8606116	8606518	8606613	1447	10	6	2	0	152	100	0.3405744004	0.6136800055	0.523	1	-0.477
1490	gene11122	LOC9266678	3	+	30506081	30506353	30505931	30506009	30506450	30507134	1490	4	2	0	1	200	100	0.3396686278	0.6136800055	0.5	0	0.5
1901	gene11633	LOC107280356	3	+	34306129	34307141	34305961	34306075	34307298	34307501	1901	28	3	9	0	200	100	0.3405535013	0.6136800055	0.824	1	-0.176
210	gene21579	LOC107276073	7	+	19856979	19857057	19856776	19856873	19857141	19857367	210	34	1	47	4	178	100	0.3409330631	0.6136800055	0.95	0.868	0.082
217	gene7674	LOC4330901	2	+	32828092	32828236	32827842	32827998	32828496	32828640	217	3	20	3	8	200	100	0.3397369812	0.6136800055	0.07	0.158	-0.088
2420	gene27696	LOC4348598	10	+	14240174	14240240	14238374	14239926	14252973	14253624	2420	3	1	17	1	166	100	0.3390489372	0.6136800055	0.644	0.911	-0.267
2524	gene13525	LOC4336257	4	+	24616454	24616508	24616255	24616311	24616781	24616853	2524	1	0	0	1	154	100	0.3381054422	0.6136800055	1	0	1
768	gene13278	LOC4336019	4	-	22776373	22777840	22775583	22775758	22778230	22778435	768	8	5	2	0	200	100	0.33805934	0.6136800055	0.444	1	-0.556
974	gene22044	LOC9267044	7	+	24123123	24123195	24119163	24120566	24123265	24123438	974	20	7	3	0	172	100	0.3395853727	0.6136800055	0.624	1	-0.376
1328	gene3729	LOC4324937	1	+	37732764	37733020	37731881	37732025	37733904	37734074	1328	17	3	18	1	200	100	0.3435154792	0.6169674052	0.739	0.9	-0.161
2578	gene10176	LOC4333210	3	+	18588461	18588564	18580065	18580106	18598158	18598621	2578	5	28	0	5	200	100	0.3452770241	0.6177490668	0.082	0	0.082
259	gene28119	LOC107278477	10	+	18573282	18573416	18572264	18572939	18574039	18574199	259	3	1	1	2	200	100	0.3444180546	0.6177490668	0.6	0.2	0.4
501	gene7497	LOC4330726	2	-	31435802	31435858	31434749	31434864	31437418	31437523	501	3	1	1	2	156	100	0.3453128741	0.6177490668	0.658	0.243	0.415
876	gene14521	LOC4337211	4	-	32998035	32998086	32997834	32997932	32998786	32998901	876	0	47	2	58	151	100	0.3449590242	0.6177490668	0	0.022	-0.022
667	gene3658	LOC4325063	1	-	37185127	37185175	37184921	37184981	37186146	37186416	667	9	0	18	2	148	100	0.3475600497	0.6211565815	1	0.859	0.141
1223	gene6432	LOC4329705	2	-	21495928	21496044	21494060	21494220	21497106	21497159	1223	6	0	11	2	200	100	0.3482769077	0.6218251089	1	0.733	0.267
677	gene13152	LOC4335909	4	-	21730180	21730353	21729553	21729911	21731043	21731302	677	5	9	0	2	200	100	0.3498403481	0.6240023515	0.217	0	0.217
861	gene18417	LOC4340666	6	-	8031226	8031427	8030982	8031126	8032007	8032288	861	5	1	4	3	200	100	0.3526503613	0.6283966163	0.714	0.4	0.314
1289	gene31734	LOC4351897	12	-	8672587	8672665	8672270	8672422	8673334	8673648	1289	8	0	6	1	178	100	0.3545735182	0.6293569776	1	0.771	0.229
159	gene10129	LOC4333163	3	-	17852617	17852738	17850493	17851833	17853566	17853802	159	2	3	0	2	200	100	0.3545140299	0.6293569776	0.25	0	0.25
1714	gene884	LOC4327187	1	+	7092678	7092801	7092044	7092288	7092937	7093068	1714	7	0	5	1	200	100	0.3545770844	0.6293569776	1	0.714	0.286
790	gene32619	LOC4352680	12	+	24816090	24816160	24815586	24815693	24816528	24816552	790	23	2	11	0	170	100	0.3541220226	0.6293569776	0.871	1	-0.129
2886	gene12209	LOC9269363	4	+	4756986	4757118	4756109	4756207	4757398	4757699	2886	92	3	41	3	200	100	0.3552707998	0.6299718776	0.939	0.872	0.067
1888	gene22721	LOC4344398	7	-	29590162	29590203	29589970	29590086	29590311	29590426	1888	20	1	4	1	141	100	0.357152234	0.632689602	0.934	0.739	0.195
2841	gene24198	LOC9269029	8	+	21356598	21356679	21355389	21355642	21357219	21357304	2841	14	15	37	26	181	100	0.3578627736	0.6333298257	0.34	0.44	-0.1
1421	gene25891	LOC4347116	9	+	15507050	15507194	15505216	15505361	15507327	15507595	1421	1	1	0	2	200	100	0.3587931979	0.6343575644	0.333	0	0.333
1893	gene18255	LOC4340539	6	-	6466151	6466293	6463489	6465800	6466736	6466810	1893	0	3	1	2	200	100	0.3614932585	0.6385090272	0	0.2	-0.2
1812	gene1632	LOC9267988	1	+	16590802	16590902	16590443	16590549	16590978	16591084	1812	4	18	1	13	200	100	0.3623617693	0.6393647374	0.1	0.037	0.063
2159	gene22734	LOC4344413	8	+	62280	62377	61278	61340	62833	63392	2159	57	1	13	1	197	100	0.3629004791	0.6393647374	0.967	0.868	0.099
559	gene541	LOC4326221	1	-	3923209	3923296	3921763	3921899	3923462	3923516	559	1	2	0	3	187	100	0.3630741764	0.6393647374	0.211	0	0.211
972	gene22044	LOC9267044	7	+	24124505	24124626	24124163	24124278	24124842	24125226	972	45	14	11	6	200	100	0.3633875657	0.6393647374	0.616	0.478	0.138
1975	gene14494	LOC4337181	4	+	32752830	32752946	32752482	32752664	32753184	32753335	1975	18	10	27	9	200	100	0.3646962714	0.6404250109	0.474	0.6	-0.126
955	gene8382	LOC4331537	3	-	1971389	1971483	1970731	1971145	1975058	1975135	955	3	0	5	2	194	100	0.3645202548	0.6404250109	1	0.563	0.437
2109	gene32694	LOC4352746	12	+	25637233	25637341	25636907	25637019	25637448	25638469	2109	80	8	63	10	200	100	0.3652949656	0.6408559648	0.833	0.759	0.074
1542	gene8824	LOC9271741	3	+	5311871	5311952	5311549	5311764	5312537	5312794	1542	2	0	7	4	181	100	0.3658796925	0.641261606	1	0.492	0.508
2373	gene31766	LOC4351929	12	+	9353623	9353718	9351218	9351318	9353885	9353987	2373	78	32	23	6	195	100	0.3663566916	0.6414778365	0.556	0.663	-0.107
1083	gene15956	LOC9271418	5	-	16272660	16272706	16271350	16272173	16273840	16273968	1083	25	5	35	12	146	100	0.3668493095	0.6417209715	0.774	0.666	0.108
1500	gene31906	LOC4352057	12	-	12380641	12380685	12380264	12380340	12381390	12381471	1500	19	6	4	3	144	100	0.3677542723	0.6421963281	0.687	0.481	0.206
2293	gene5849	LOC9270817	2	-	13468053	13468360	13467825	13467933	13469137	13469293	2293	37	3	3	1	200	100	0.3678290986	0.6421963281	0.86	0.6	0.26
1919	gene3003	LOC4327016	1	+	31636937	31636973	31635898	31636026	31638070	31638432	1919	7	9	1	4	136	100	0.368335414	0.6424619625	0.364	0.155	0.209
1618	gene12217	LOC4335067	4	+	4968841	4974104	4965325	4965778	4974571	4974705	1618	1123	8	417	0	200	100	0.3687816109	0.6426223269	0.986	1	-0.014
1630	gene29181	LOC9269643	11	+	3430545	3430637	3430317	3430402	3430746	3430809	1630	12	7	8	2	192	100	0.3695352945	0.6427008862	0.472	0.676	-0.204
2151	gene17227	LOC4339622	5	+	28087791	28088476	28085103	28085232	28089301	28090131	2151	61	12	13	1	200	100	0.3694053034	0.6427008862	0.718	0.867	-0.149
1423	gene8638	LOC4331785	3	-	3934669	3934762	3934341	3934477	3935031	3935721	1423	11	10	7	3	193	100	0.369922573	0.6427581872	0.363	0.547	-0.184
1133	gene357	LOC4324515	1	-	2700320	2700359	2699028	2700020	2700467	2701641	1133	2	0	3	2	139	100	0.3712457405	0.643823875	1	0.519	0.481
2925	gene17101	LOC4339505	5	+	27140864	27140906	27138485	27139947	27141078	27141199	2925	0	240	4	212	142	100	0.3712268332	0.643823875	0	0.013	-0.013
1930	gene5911	LOC4329276	2	-	15001238	15001296	15000086	15001099	15001401	15001461	1930	3	2	2	0	158	100	0.3725154076	0.6454087387	0.487	1	-0.513
2292	gene5849	LOC9270817	2	-	13468293	13468360	13468053	13468197	13469137	13469293	2292	3	2	2	0	167	100	0.3729809526	0.64559871	0.473	1	-0.527
1746	gene23841	LOC4345367	8	-	16523549	16523622	16521922	16522144	16523779	16523972	1746	49	1	58	0	173	100	0.3740853529	0.6468930698	0.966	1	-0.034
2933	gene12262	LOC4335112	4	+	5804286	5804376	5803080	5803170	5804995	5806787	2933	140	3	36	0	190	100	0.375907977	0.6494257813	0.961	1	-0.039
1917	gene3003	LOC4327016	1	+	31637454	31637527	31635898	31636026	31638070	31638432	1917	51	9	12	4	173	100	0.3769928758	0.6506803774	0.766	0.634	0.132
1358	gene10506	LOC4333500	3	+	23856621	23856688	23855988	23856028	23857036	23857178	1358	12	9	0	1	167	100	0.3782035345	0.6515301154	0.444	0	0.444
1495	gene16204	LOC4338699	5	-	19221384	19221447	19220406	19220548	19222279	19222410	1495	9	1	10	0	163	100	0.378044788	0.6515301154	0.847	1	-0.153
539	gene5213	LOC4328643	2	+	5607752	5607806	5606957	5607035	5608059	5608119	539	113	9	50	2	154	100	0.3791868737	0.6526043538	0.891	0.942	-0.051
3001	gene7882	LOC4331077	2	+	34478412	34478508	34478081	34478186	34478893	34479023	3001	96	4	7	1	196	100	0.3800057325	0.6533937429	0.924	0.781	0.143
2659	gene4400	LOC4324008	1	+	42674047	42674125	42672947	42673251	42674708	42674774	2659	1	22	2	14	178	100	0.3803719915	0.6534041596	0.025	0.074	-0.049
54	gene20406	LOC4342371	7	-	2143065	2143205	2140737	2142980	2143762	2143999	54	11	0	10	1	200	100	0.3809786939	0.6538272003	1	0.833	0.167
1338	gene681	LOC4327327	1	+	5223249	5223431	5222849	5222956	5223988	5224135	1338	2	1	0	1	200	100	0.3822782151	0.6541547384	0.5	0	0.5
1510	gene31688	LOC9266774	12	-	7457285	7457471	7453405	7456861	7457648	7457845	1510	0	1	2	1	200	100	0.3822782151	0.6541547384	0	0.5	-0.5
1573	gene25943	LOC4347149	9	+	16060734	16060811	16060219	16060294	16061076	16061165	1573	38	3	10	2	177	100	0.383331645	0.6541547384	0.877	0.739	0.138
167	gene15390	LOC4338003	5	-	5260180	5260264	5258971	5259115	5261993	5262141	167	7	1	8	0	184	100	0.3837491425	0.6541547384	0.792	1	-0.208
1763	gene21820	LOC4343574	7	-	22239188	22239213	22239026	22239091	22239571	22239694	1763	4	0	3	1	125	100	0.3822229639	0.6541547384	1	0.706	0.294
2152	gene4114	LOC4326958	1	-	40709853	40709970	40709282	40709399	40710046	40710139	2152	235	1	61	1	200	100	0.3844032092	0.6541547384	0.992	0.968	0.024
2176	gene23865	LOC9267092	8	-	16940150	16940318	16918936	16920149	16940684	16941759	2176	1	0	1	2	200	100	0.3834912933	0.6541547384	1	0.2	0.8
2424	gene27696	LOC4348598	10	+	14239915	14239926	14237765	14237928	14252973	14253624	2424	0	5	2	11	111	100	0.3842969313	0.6541547384	0	0.141	-0.141
2950	gene20645	LOC4342558	7	-	4194572	4194756	4192617	4192958	4195040	4195277	2950	9	15	3	2	200	100	0.3844150778	0.6541547384	0.231	0.429	-0.198
116	gene18827	LOC107281459	6	+	14925906	14925960	14925498	14925773	14926092	14926363	116	0	1	2	1	154	100	0.3856350334	0.6556156988	0	0.565	-0.565
2887	gene12209	LOC9269363	4	+	4757030	4757118	4756109	4756207	4757398	4757699	2887	50	3	23	3	188	100	0.3861370555	0.6558545118	0.899	0.803	0.096
1158	gene14210	LOC9269006	4	-	30636923	30636995	30635692	30635772	30637134	30637226	1158	15	1	15	0	172	100	0.3874148564	0.6563338802	0.897	1	-0.103
1361	gene3145	LOC4327159	1	-	32763290	32763644	32762778	32762913	32764409	32764835	1361	23	3	36	2	200	100	0.3873115956	0.6563338802	0.793	0.9	-0.107
1545	gene31189	LOC4351424	12	-	1585911	1586019	1585492	1585537	1586158	1586244	1545	52	5	8	0	200	100	0.3878981531	0.6563338802	0.839	1	-0.161
1855	gene21233	LOC4343067	7	-	14523750	14523852	14522552	14522729	14524453	14524597	1855	20	4	25	9	200	100	0.3882273017	0.6563338802	0.714	0.581	0.133
2187	gene15350	LOC4337973	5	+	4710770	4710829	4710587	4710679	4710981	4711041	2187	2	1	3	0	159	100	0.3882283646	0.6563338802	0.557	1	-0.443
1986	gene31257	LOC4351472	12	-	2015693	2015819	2013678	2014095	2015953	2016375	1986	3	23	2	6	200	100	0.3903697929	0.6593396689	0.061	0.143	-0.082
860	gene18417	LOC4340666	6	-	8031226	8031427	8030982	8031126	8031859	8031917	860	5	0	4	1	200	100	0.3910930003	0.6599467	1	0.667	0.333
1086	gene9948	LOC4333004	3	+	15468576	15468608	15467835	15468077	15468927	15469040	1086	97	31	52	12	132	100	0.3929891412	0.6611591569	0.703	0.767	-0.064
1546	gene31189	LOC4351424	12	-	1584566	1584666	1584172	1584499	1584879	1584923	1546	10	29	4	6	200	100	0.3934964799	0.6611591569	0.147	0.25	-0.103
1898	gene6522	LOC9269114	2	-	22438736	22438878	22437583	22438287	22439259	22439349	1898	3	12	3	5	200	100	0.3935608182	0.6611591569	0.111	0.231	-0.12
2576	gene27961	LOC107279234	10	-	16905382	16905520	16905107	16905178	16906311	16906661	2576	10	3	35	5	200	100	0.3936338972	0.6611591569	0.625	0.778	-0.153
806	gene29645	LOC4350245	11	+	9076888	9076990	9076173	9076272	9077421	9077505	806	269	0	198	2	200	100	0.3934866226	0.6611591569	1	0.98	0.02
2526	gene27813	LOC4348692	10	+	15334047	15334104	15331041	15331159	15335117	15335226	2526	18	1	17	0	157	100	0.3943257344	0.6617084941	0.92	1	-0.08
1136	gene23308	LOC4344901	8	+	5841499	5841815	5840270	5840461	5841895	5841993	1136	3	2	0	1	200	100	0.3961975833	0.6618589789	0.429	0	0.429
1487	gene11122	LOC9266678	3	+	30506226	30506353	30505931	30506009	30506450	30507134	1487	3	2	0	1	200	100	0.3961975833	0.6618589789	0.429	0	0.429
168	gene15390	LOC4338003	5	-	5260180	5260311	5258971	5259148	5261993	5262146	168	10	5	16	4	200	100	0.3952418361	0.6618589789	0.5	0.667	-0.167
1776	gene29532	LOC9270334	11	-	7393854	7394032	7393269	7393606	7394431	7394514	1776	3	33	2	9	200	100	0.3952797974	0.6618589789	0.043	0.1	-0.057
2249	gene20443	LOC4342398	7	-	2466843	2466925	2465658	2466002	2467128	2468225	2249	4	5	1	4	182	100	0.3962397194	0.6618589789	0.305	0.121	0.184
1313	gene18421	LOC4340671	6	+	8099376	8099403	8097264	8097428	8099527	8100126	1313	3	6	0	2	127	100	0.397873622	0.6639767711	0.282	0	0.282
432	gene3103	LOC4325592	1	+	32409894	32411397	32408922	32409015	32411481	32411802	432	72	1	104	0	200	100	0.3990865948	0.665388863	0.973	1	-0.027
1775	gene7811	LOC9266501	2	+	33967674	33967723	33967406	33967496	33967839	33968022	1775	2	3	1	0	149	100	0.3995749134	0.6655912699	0.309	1	-0.691
1185	gene30886	LOC4351178	11	+	28498473	28498530	28498279	28498365	28498854	28498976	1185	4	9	4	4	157	100	0.406431993	0.6702232784	0.221	0.389	-0.168
1333	gene27331	LOC9266737	10	+	8661821	8661876	8660441	8660778	8662505	8664126	1333	9	13	1	4	155	100	0.4078977394	0.6702232784	0.309	0.139	0.17
1362	gene3145	LOC4327159	1	-	32763290	32763638	32762778	32762913	32764409	32764835	1362	19	3	29	2	200	100	0.4073517193	0.6702232784	0.76	0.879	-0.119
1803	gene11861	LOC4334787	3	+	35742612	35743681	35741769	35741961	35744420	35747411	1803	14	2	6	0	200	100	0.404291859	0.6702232784	0.778	1	-0.222
1815	gene1632	LOC9267988	1	+	16594562	16594630	16592841	16592934	16595243	16595350	1815	9	13	1	4	168	100	0.4076900123	0.6702232784	0.292	0.13	0.162
232	gene8033	LOC4331211	2	-	35456335	35456419	35455214	35455277	35456701	35456752	232	6	26	2	18	184	100	0.4039006778	0.6702232784	0.111	0.057	0.054
2528	gene8450	LOC4331604	3	+	2531398	2531496	2531187	2531327	2531602	2532357	2528	55	8	6	2	198	100	0.4050767068	0.6702232784	0.776	0.602	0.174
2530	gene8450	LOC4331604	3	+	2531398	2531511	2531187	2531327	2531602	2532357	2530	55	8	6	2	200	100	0.4051725787	0.6702232784	0.775	0.6	0.175
2561	gene23488	LOC4345059	8	+	8958370	8958435	8958158	8958284	8958576	8958703	2561	1	18	2	12	165	100	0.4062200999	0.6702232784	0.033	0.092	-0.059
2670	gene13117	LOC9267691	4	-	21429318	21429376	21428221	21428824	21429682	21429770	2670	66	21	41	9	158	100	0.406143964	0.6702232784	0.665	0.742	-0.077
365	gene20155	LOC4342169	7	+	77814	77923	75867	77090	78004	78131	365	4	5	1	0	200	100	0.4054537264	0.6702232784	0.286	1	-0.714
366	gene20155	LOC4342169	7	+	77814	77919	75867	77090	78004	78131	366	4	5	1	0	200	100	0.4054537264	0.6702232784	0.286	1	-0.714
678	gene13152	LOC4335909	4	-	21730180	21730294	21729553	21729911	21731043	21731302	678	4	9	0	2	200	100	0.4066403086	0.6702232784	0.182	0	0.182
968	gene1588	LOC9270975	1	+	15761294	15761331	15760128	15760808	15761429	15761494	968	2	2	1	4	137	100	0.4028740594	0.6702232784	0.422	0.154	0.268
969	gene22044	LOC9267044	7	+	24120184	24120251	24119163	24120051	24120492	24123438	969	6	3	2	0	167	100	0.4068577618	0.6702232784	0.545	1	-0.455
1084	gene5700	LOC4329070	2	-	11189995	11190070	11189476	11189722	11192427	11193832	1084	1	2	4	2	175	100	0.4086785839	0.6704373547	0.222	0.533	-0.311
1832	gene32221	LOC9266999	12	+	19647618	19647663	19645105	19647176	19648452	19648634	1832	0	5	1	5	145	100	0.4087672075	0.6704373547	0	0.121	-0.121
2559	gene31642	LOC4351810	12	+	6812605	6812752	6811136	6811640	6813473	6813563	2559	10	90	8	47	200	100	0.409850933	0.6716075812	0.053	0.078	-0.025
1292	gene31734	LOC4351897	12	-	8671447	8671537	8670030	8670420	8671784	8671878	1292	27	7	24	10	190	100	0.4116992837	0.6727192389	0.67	0.558	0.112
1720	gene25111	LOC4346453	9	-	2403303	2403386	2402987	2403059	2404197	2404366	1720	70	10	5	0	183	100	0.4120954471	0.6727192389	0.793	1	-0.207
1743	gene8719	LOC4331862	3	-	4470882	4472643	4470123	4470712	4472753	4472807	1743	193	2	115	0	200	100	0.4113759576	0.6727192389	0.98	1	-0.02
2115	gene11781	LOC4334709	3	-	35170532	35170550	35170198	35170322	35170925	35170982	2115	0	5	1	5	118	100	0.4130418352	0.6727192389	0	0.145	-0.145
248	gene23041	LOC4344676	8	-	3033477	3033584	3032973	3033092	3034377	3034451	248	63	2	43	3	200	100	0.4129474258	0.6727192389	0.94	0.878	0.062
2804	gene19326	LOC107277906	6	+	23524829	23526168	23523580	23524304	23526337	23526638	2804	219	15	35	4	200	100	0.4121829526	0.6727192389	0.88	0.814	0.066
920	gene10	LOC4326462	1	+	77870	77978	77324	77406	78108	78191	920	18	1	16	0	200	100	0.4131252658	0.6727192389	0.9	1	-0.1
567	gene13565	LOC4336294	4	+	24915364	24915447	24915044	24915285	24916225	24916375	567	5	149	6	300	183	100	0.4143728954	0.6741456791	0.018	0.011	0.007
42	gene18956	LOC4341105	6	+	17498638	17498718	17498334	17498460	17498825	17498916	42	7	197	3	149	180	100	0.4172248822	0.6781773622	0.019	0.011	0.008
371	gene22524	LOC4344213	7	-	28108490	28108603	28107634	28107723	28109319	28109581	371	9	19	14	19	200	100	0.4178585108	0.6785992289	0.191	0.269	-0.078
552	gene8598	LOC4331748	3	+	3667673	3667808	3664583	3665002	3667955	3669937	552	1	5	5	9	200	100	0.4191698143	0.6801198955	0.091	0.217	-0.126
2698	gene328	LOC4325203	1	+	2455742	2455786	2453728	2454074	2455930	2456522	2698	2	10	0	4	144	100	0.4200289309	0.6809048085	0.122	0	0.122
165	gene24367	LOC9267781	8	+	23451638	23451764	23450053	23450137	23452526	23452810	165	15	2	6	0	200	100	0.4208305464	0.6815951886	0.789	1	-0.211
2736	gene10227	LOC4333267	3	+	20395823	20395908	20394712	20395027	20397767	20398065	2736	6	1	6	3	185	100	0.4221433984	0.6831116187	0.764	0.519	0.245
1693	gene27317	LOC4348288	10	-	7994361	7994483	7993301	7993743	7994580	7995904	1693	95	48	37	14	200	100	0.4226412204	0.6833076415	0.497	0.569	-0.072
1176	gene6794	LOC9266596	2	+	24955636	24955712	24953167	24953396	24956546	24958001	1176	6	15	0	2	176	100	0.4240739958	0.6839761031	0.185	0	0.185
155	gene1280	LOC4325787	1	+	11130947	11131039	11130171	11130706	11131177	11131265	155	19	1	16	0	192	100	0.4239233735	0.6839761031	0.908	1	-0.092
160	gene22046	LOC4343783	7	-	24136626	24136692	24134902	24135330	24136759	24136880	160	2	40	0	15	166	100	0.4252334342	0.6839761031	0.029	0	0.029
2162	gene26296	LOC4347450	9	-	19128620	19128703	19128218	19128378	19129375	19129435	2162	73	3	16	0	183	100	0.4256940576	0.6839761031	0.93	1	-0.07
2771	gene20301	LOC4342293	7	+	1181879	1182051	1180156	1181354	1182484	1182534	2771	29	2	44	6	200	100	0.4255798189	0.6839761031	0.879	0.786	0.093
2836	gene32112	LOC9268519	12	-	17833550	17833601	17832017	17832505	17834448	17835040	2836	5	3	9	11	151	100	0.4249309233	0.6839761031	0.525	0.351	0.174
2906	gene8721	LOC4331865	3	+	4487708	4487785	4487485	4487527	4487883	4487905	2906	36	2	50	1	177	100	0.4249177492	0.6839761031	0.91	0.966	-0.056
147	gene23088	LOC4344713	8	-	3463080	3463206	3462817	3462982	3463329	3463417	147	31	31	0	1	200	100	0.426221008	0.6842167332	0.333	0	0.333
1864	gene21410	LOC4343229	7	-	17428672	17428712	17427887	17428003	17429152	17429426	1864	0	65	1	27	140	100	0.4268628645	0.6846412345	0	0.026	-0.026
2382	gene9058	LOC4332183	3	-	7168226	7168356	7167321	7167417	7168753	7169657	2382	20	20	0	1	200	100	0.4286374264	0.6863033108	0.333	0	0.333
2411	gene27696	LOC4348598	10	+	14240453	14240569	14240174	14240240	14252973	14253624	2411	0	3	3	12	200	100	0.4286558165	0.6863033108	0	0.111	-0.111
1544	gene8824	LOC9271741	3	+	5308827	5309116	5304938	5307482	5309598	5309669	1544	2	0	4	2	200	100	0.4298873479	0.687668121	1	0.5	0.5
171	gene13376	LOC4336115	4	+	23468877	23468938	23467523	23467688	23469696	23469989	171	2	11	4	10	161	100	0.4318176162	0.6901472738	0.101	0.199	-0.098
1220	gene246	LOC4325801	1	-	1813242	1813456	1811512	1811601	1814081	1814158	1220	60	2	20	0	200	100	0.4332117123	0.6917658856	0.938	1	-0.062
97	gene29747	LOC9267506	11	-	11443678	11443723	11442362	11442653	11445807	11446274	97	2	4	5	4	145	100	0.4339481713	0.6923324386	0.256	0.463	-0.207
1346	gene4628	LOC4328106	2	-	1037358	1037445	1036741	1037279	1038514	1040259	1346	1	2	5	32	187	100	0.4361077921	0.6939469604	0.211	0.077	0.134
1458	gene29445	LOC4350092	11	+	6224231	6224381	6220454	6220835	6224664	6224762	1458	1	3	2	20	200	100	0.4354631474	0.6939469604	0.143	0.048	0.095
2635	gene30857	LOC107276842	11	+	28077064	28077118	28076661	28076921	28078515	28078671	2635	1	15	1	4	154	100	0.4360534312	0.6939469604	0.041	0.14	-0.099
2064	gene15427	LOC107276104	5	-	5759864	5759964	5758834	5759020	5760239	5760615	2064	3	0	7	2	200	100	0.4369272519	0.6940333056	1	0.636	0.364
537	gene9559	LOC4332660	3	-	11480502	11480548	11480229	11480417	11481042	11481261	537	63	5	63	8	146	100	0.4367763062	0.6940333056	0.896	0.844	0.052
2147	gene3066	LOC4326884	1	+	32141140	32141219	32139679	32140378	32141444	32143432	2147	1	5	1	1	179	100	0.4385249249	0.6959616918	0.101	0.358	-0.257
2164	gene10252	LOC4333285	3	-	20687565	20687654	20686082	20686165	20689682	20689738	2164	1	1	9	2	189	100	0.4391810865	0.6963937857	0.346	0.704	-0.358
2050	gene11083	LOC4334027	3	-	30172826	30172900	30172145	30172254	30173734	30173938	2050	61	1	18	1	174	100	0.4406269163	0.69807618	0.972	0.912	0.06
133	gene9669	LOC9271735	3	+	12524428	12524514	12522439	12522733	12524634	12524869	133	49	2	16	0	186	100	0.4421179192	0.6992170056	0.929	1	-0.071
246	gene27870	LOC4348728	10	-	15886340	15886389	15886079	15886164	15886737	15886787	246	3	1	12	1	149	100	0.4417862585	0.6992170056	0.668	0.89	-0.222
1416	gene9553	LOC9272128	3	+	11415292	11415539	11415123	11415207	11415855	11416245	1416	4	1	4	0	200	100	0.4429894093	0.6993589498	0.667	1	-0.333
1645	gene12396	LOC9272732	4	+	8589341	8589448	8588654	8589070	8589594	8589653	1645	8	1	7	0	200	100	0.4432220331	0.6993589498	0.8	1	-0.2
902	gene25064	LOC9272124	9	-	1614511	1614777	1613727	1613825	1614864	1614954	902	9	50	6	21	200	100	0.4433642736	0.6993589498	0.083	0.125	-0.042
1758	gene24114	LOC9267871	8	-	20395304	20395538	20393493	20394149	20396454	20396620	1758	5	1	3	2	200	100	0.4460280431	0.7019083124	0.714	0.429	0.285
2143	gene12051	LOC4334964	4	-	1123751	1124184	1123484	1123597	1124656	1124820	2143	91	52	200	97	200	100	0.4460586615	0.7019083124	0.467	0.508	-0.041
585	gene4735	LOC4328203	2	+	1683489	1683602	1682668	1682771	1684258	1684378	585	53	2	17	0	200	100	0.4465282208	0.7019083124	0.93	1	-0.07
880	gene17477	LOC9270436	6	+	183073	183195	182051	182323	183663	183792	880	6	2	9	1	200	100	0.4461592929	0.7019083124	0.6	0.818	-0.218
2696	gene328	LOC4325203	1	+	2455450	2455786	2453728	2454074	2455930	2456522	2696	8	10	6	4	200	100	0.4490098669	0.7051981805	0.286	0.429	-0.143
156	gene1280	LOC4325787	1	+	11130942	11131039	11130171	11130706	11131177	11131265	156	29	1	21	0	197	100	0.4511025684	0.7078720234	0.936	1	-0.064
1771	gene6751	LOC4329990	2	-	24486168	24486493	24485932	24486037	24486566	24486662	1771	9	6	1	2	200	100	0.4515907748	0.70802564	0.429	0.2	0.229
2519	gene15481	LOC4338074	5	+	6593936	6594125	6593772	6593849	6594702	6595037	2519	26	2	11	2	200	100	0.4521195789	0.7082425874	0.867	0.733	0.134
822	gene9306	LOC4332425	3	+	9445712	9445902	9445425	9445577	9446249	9447830	822	7	5	13	5	200	100	0.4527738872	0.7086555922	0.412	0.565	-0.153
3009	gene21145	LOC4342991	7	-	12653783	12654354	12652869	12653217	12654771	12655129	3009	156	75	23	8	200	100	0.4542211683	0.7103079305	0.51	0.59	-0.08
1791	gene24733	LOC4346140	8	+	26547257	26548239	26546661	26546756	26548792	26548951	1791	45	0	60	1	200	100	0.4555190046	0.7111114237	1	0.968	0.032
1792	gene24733	LOC4346140	8	+	26547257	26548239	26546316	26546555	26548792	26548951	1792	45	0	60	1	200	100	0.4555190046	0.7111114237	1	0.968	0.032
2158	gene11912	LOC4334834	3	+	36085902	36086089	36082778	36082860	36093252	36093396	2158	2	27	1	35	200	100	0.4567482199	0.7118052155	0.036	0.014	0.022
721	gene9843	LOC4332917	3	-	14357271	14357343	14354662	14355934	14357843	14357900	721	3	0	3	1	172	100	0.4563736667	0.7118052155	1	0.636	0.364
1484	gene10194	LOC4333229	3	+	19177075	19177158	19176876	19176985	19177357	19177400	1484	1	2	0	2	183	100	0.4603160641	0.7136866157	0.215	0	0.215
2418	gene27696	LOC4348598	10	+	14238374	14238457	14237765	14237928	14239220	14240240	2418	2	1	20	3	183	100	0.4602992104	0.7136866157	0.522	0.785	-0.263
323	gene32774	LOC4352805	12	-	26215811	26216180	26215402	26215708	26216692	26216806	323	42	6	31	7	200	100	0.4598075577	0.7136866157	0.778	0.689	0.089
510	gene2957	LOC4325546	1	-	31316586	31316786	31315439	31315622	31317518	31317614	510	3	0	3	1	200	100	0.4591972873	0.7136866157	1	0.6	0.4
511	gene2957	LOC4325546	1	-	31316586	31316786	31315439	31315622	31317343	31317623	511	3	0	3	1	200	100	0.4591972873	0.7136866157	1	0.6	0.4
870	gene20603	LOC4342521	7	+	3845748	3845856	3843572	3844336	3846131	3847181	870	3	0	3	1	200	100	0.4591972873	0.7136866157	1	0.6	0.4
2434	gene8524	LOC4331674	3	-	3077078	3077244	3076604	3076712	3081239	3081524	2434	3	12	2	17	200	100	0.4610628247	0.7142339573	0.111	0.056	0.055
1535	gene14476	LOC4337168	4	+	32605244	32605415	32604992	32605160	32606169	32608666	1535	14	54	2	14	200	100	0.4629191853	0.7158869584	0.115	0.067	0.048
2213	gene4926	LOC4328385	2	+	3298297	3298300	3297145	3297492	3298901	3299039	2213	0	10	2	33	103	100	0.4628851433	0.7158869584	0	0.056	-0.056
1865	gene21410	LOC4343229	7	-	17428672	17428720	17427887	17428003	17429152	17429426	1865	0	65	1	27	148	100	0.4634451937	0.7160899331	0	0.024	-0.024
2430	gene20806	LOC4342705	7	+	5944448	5944536	5944187	5944365	5944660	5946225	2430	25	4	4	0	188	100	0.4668980051	0.7162221909	0.769	1	-0.231
2431	gene20806	LOC4342705	7	+	5944451	5944536	5944187	5944365	5944660	5946225	2431	25	4	4	0	185	100	0.4666860956	0.7162221909	0.772	1	-0.228
2482	gene5707	LOC4329079	2	-	11341965	11342061	11340581	11340772	11343346	11343453	2482	670	138	3	0	196	100	0.4646365463	0.7162221909	0.712	1	-0.288
2660	gene10744	LOC9268935	3	-	26921887	26921914	26921305	26921544	26922522	26922612	2660	1	5	0	4	127	100	0.4657612291	0.7162221909	0.136	0	0.136
2856	gene25137	LOC9272276	9	+	3146484	3146586	3143907	3144664	3146668	3146712	2856	63	46	56	33	200	100	0.4672904321	0.7162221909	0.406	0.459	-0.053
2959	gene18893	LOC4341060	6	-	16480816	16480888	16479754	16479835	16481014	16481762	2959	3	3	0	1	172	100	0.4655541166	0.7162221909	0.368	0	0.368
403	gene30194	LOC4350682	11	-	20001002	20001097	20000209	20000634	20002222	20004310	403	3	3	1	0	195	100	0.4673742459	0.7162221909	0.339	1	-0.661
621	gene31391	LOC4351586	12	-	3243023	3243116	3242298	3242413	3243204	3243299	621	2	44	0	16	193	100	0.4658306985	0.7162221909	0.023	0	0.023
854	gene18417	LOC4340666	6	-	8031859	8031917	8030982	8031126	8032007	8032288	854	0	1	3	3	158	100	0.4665584493	0.7162221909	0	0.388	-0.388
958	gene31851	LOC4351997	12	-	10939202	10939250	10935562	10936425	10939361	10939598	958	103	0	64	1	148	100	0.4674790926	0.7162221909	1	0.977	0.023
1887	gene11908	LOC4334829	3	-	36006858	36006950	36004232	36006616	36007211	36007505	1887	35	14	16	4	192	100	0.468932348	0.7178424297	0.566	0.676	-0.11
2923	gene26085	LOC4347281	9	+	17393992	17394016	17393538	17393842	17394758	17395607	2923	1	25	0	18	124	100	0.4694850526	0.7180825341	0.031	0	0.031
1712	gene21724	LOC4343494	7	-	21302781	21304021	21301769	21302686	21308665	21308740	1712	5	2	3	3	200	100	0.4707827675	0.7188551685	0.556	0.333	0.223
835	gene25817	LOC4347044	9	+	14672817	14672901	14671542	14671731	14673020	14673380	835	101	2	29	0	184	100	0.4706537646	0.7188551685	0.965	1	-0.035
688	gene22193	LOC4343908	7	+	25411302	25411365	25410891	25410952	25411841	25411911	688	477	32	6	1	163	100	0.4726968968	0.7211708753	0.901	0.786	0.115
172	gene7755	LOC4330968	2	-	33542423	33542620	33541855	33542247	33542734	33542860	172	25	0	140	3	200	100	0.4755010783	0.7221932122	1	0.959	0.041
1997	gene15074	LOC4337713	5	+	1874678	1874769	1872354	1872682	1876177	1876238	1997	3	1	11	1	191	100	0.4750425683	0.7221932122	0.611	0.852	-0.241
2105	gene26752	LOC4347862	9	-	22370971	22371217	22370504	22370555	22371821	22372047	2105	162	3	88	3	200	100	0.4753671272	0.7221932122	0.964	0.936	0.028
565	gene23277	LOC4344873	8	-	5586548	5587210	5584217	5585154	5587374	5587454	565	19	17	25	16	200	100	0.4761538488	0.7221932122	0.358	0.439	-0.081
591	gene24253	LOC4345731	8	-	22084950	22085186	22084762	22084834	22085403	22085609	591	74	2	21	0	200	100	0.4745257818	0.7221932122	0.949	1	-0.051
660	gene20749	LOC107281496	7	+	5367359	5367576	5366665	5367259	5381680	5381916	660	6	7	0	1	200	100	0.4741716654	0.7221932122	0.3	0	0.3
795	gene32619	LOC4352680	12	+	24816528	24816570	24815586	24815693	24817083	24817413	795	4	13	5	9	142	100	0.4760238404	0.7221932122	0.178	0.281	-0.103
307	gene5372	LOC4328786	2	+	7123519	7123593	7117729	7119324	7124227	7124364	307	1	7	2	5	174	100	0.4772048897	0.7231826817	0.076	0.187	-0.111
1778	gene29532	LOC9270334	11	-	7394865	7395025	7394431	7394514	7396478	7396576	1778	41	2	12	0	200	100	0.4779972336	0.7237787828	0.911	1	-0.089
692	gene5459	LOC4328862	2	+	8217180	8217364	8216814	8216998	8222917	8223306	692	17	5	8	1	200	100	0.4785641509	0.7240328354	0.63	0.8	-0.17
1134	gene23308	LOC4344901	8	+	5841499	5841598	5840270	5840461	5841895	5841993	1134	2	2	0	1	199	100	0.4814317382	0.7246933814	0.334	0	0.334
1224	gene6432	LOC4329705	2	-	21495322	21495395	21494060	21494220	21495928	21496044	1224	4	0	5	1	173	100	0.4821967538	0.7246933814	1	0.743	0.257
1356	gene10506	LOC4333500	3	+	23856621	23856688	23855988	23856117	23857036	23857178	1356	12	15	0	1	167	100	0.481194333	0.7246933814	0.324	0	0.324
1445	gene9212	LOC4332328	3	-	8605816	8605860	8603940	8604280	8606033	8606613	1445	11	9	1	0	144	100	0.4815185338	0.7246933814	0.459	1	-0.541
1646	gene12396	LOC9272732	4	+	8589351	8589448	8588654	8589070	8589594	8589653	1646	8	1	6	0	197	100	0.480265581	0.7246933814	0.802	1	-0.198
2695	gene328	LOC4325203	1	+	2455450	2455786	2452431	2452904	2455930	2456522	2695	6	0	8	1	200	100	0.4805756444	0.7246933814	1	0.8	0.2
38	gene61	LOC4326160	1	+	425817	425856	425567	425755	426501	426785	38	1	13	2	10	139	100	0.4816157756	0.7246933814	0.052	0.126	-0.074
885	gene13141	LOC9272241	4	+	21648938	21649066	21643952	21644157	21653642	21653747	885	12	1	9	2	200	100	0.481911888	0.7246933814	0.857	0.692	0.165
924	gene3073	LOC9269022	1	-	32178272	32178278	32178124	32178165	32178386	32178432	924	1	7	0	5	106	100	0.4826525488	0.7247779168	0.119	0	0.119
712	gene16828	LOC4339269	5	+	25188901	25189013	25188219	25188765	25189413	25189637	712	4	3	11	4	200	100	0.4836943277	0.7257415306	0.4	0.579	-0.179
1285	gene31734	LOC4351897	12	-	8673334	8673648	8672587	8672665	8679144	8679518	1285	87	3	29	2	200	100	0.4867101552	0.7282755965	0.935	0.879	0.056
1300	gene20261	LOC4342259	7	-	952754	952987	950842	952658	953565	953898	1300	2	2	1	0	200	100	0.488067145	0.7282755965	0.333	1	-0.667
1770	gene31786	LOC4351951	12	-	9770488	9770543	9769289	9769465	9771528	9772370	1770	0	3	1	4	155	100	0.4889965141	0.7282755965	0	0.139	-0.139
1810	gene5547	LOC4328936	2	-	9054467	9054524	9054202	9054343	9055248	9055320	1810	18	4	10	4	157	100	0.4886800127	0.7282755965	0.741	0.614	0.127
1833	gene32221	LOC9266999	12	+	19649698	19649792	19648824	19649011	19649884	19650285	1833	1	4	10	17	194	100	0.4864563175	0.7282755965	0.114	0.233	-0.119
263	gene8384	LOC4331539	3	-	1991761	1991853	1990396	1991058	1992432	1992582	263	1	0	2	2	192	100	0.4884268868	0.7282755965	1	0.342	0.658
266	gene8384	LOC4331539	3	-	1991822	1991961	1990396	1991058	1992432	1992582	266	1	0	2	2	200	100	0.488067145	0.7282755965	1	0.333	0.667
2899	gene9164	LOC4332277	3	-	8100719	8100824	8099376	8099487	8101515	8102937	2899	2	2	1	0	200	100	0.488067145	0.7282755965	0.333	1	-0.667
991	gene22564	LOC4344247	7	-	28394138	28394490	28393089	28393904	28394681	28394783	991	22	16	4	5	200	100	0.487379171	0.7282755965	0.407	0.286	0.121
264	gene8384	LOC4331539	3	-	1991822	1991853	1990396	1991058	1992432	1992582	264	1	0	2	2	131	100	0.4900286778	0.7286164111	1	0.433	0.567
600	gene10486	LOC4333478	3	-	23635122	23635194	23633272	23633572	23639717	23639815	600	6	5	3	5	172	100	0.4897343653	0.7286164111	0.411	0.259	0.152
1984	gene5238	LOC9266610	2	-	5818452	5818485	5816455	5816839	5818584	5819349	1984	1	18	0	11	133	100	0.4913710143	0.7300139394	0.04	0	0.04
2351	gene16151	LOC4338648	5	-	18511306	18511396	18510323	18510571	18512080	18512182	2351	42	1	25	0	190	100	0.4922168419	0.7300746943	0.957	1	-0.043
975	gene25149	LOC4346491	9	-	3457429	3457533	3456033	3456722	3457635	3457750	975	27	9	41	19	200	100	0.492042179	0.7300746943	0.6	0.519	0.081
1365	gene12502	LOC4335354	4	+	11653356	11653485	11651268	11651501	11658073	11658792	1365	116	35	2	0	200	100	0.4933581331	0.7302753032	0.624	1	-0.376
2130	gene1652	LOC4324539	1	+	17152206	17152356	17151638	17152032	17153250	17153620	2130	6	43	3	36	200	100	0.493077041	0.7302753032	0.065	0.04	0.025
579	gene1606	LOC9266898	1	+	16053545	16054896	16052777	16052933	16055683	16055701	579	214	5	21	0	200	100	0.4935598245	0.7302753032	0.955	1	-0.045
576	gene1606	LOC9266898	1	+	16053630	16054896	16052777	16052933	16055683	16055701	576	204	5	20	0	200	100	0.4946019053	0.7312207467	0.953	1	-0.047
70	gene20059	LOC9266840	6	+	30590395	30590500	30589847	30589984	30591202	30591327	70	42	8	9	3	200	100	0.4954294855	0.7312523081	0.724	0.6	0.124
71	gene20059	LOC9266840	6	+	30590398	30590500	30589765	30589984	30591202	30591327	71	42	8	9	3	200	100	0.4954294855	0.7312523081	0.724	0.6	0.124
2352	gene3315	LOC4327552	1	-	34183803	34184085	34183499	34183630	34184153	34184228	2352	14	40	4	7	200	100	0.497967671	0.7340238551	0.149	0.222	-0.073
2639	gene11332	LOC4334278	3	+	32108925	32108994	32108700	32108847	32109560	32109960	2639	9	3	2	0	169	100	0.4981165191	0.7340238551	0.64	1	-0.36
1469	gene16479	LOC9268261	5	+	22193127	22193364	22192525	22192905	22194097	22198448	1469	13	2	4	0	200	100	0.4998271492	0.7359467927	0.765	1	-0.235
1181	gene30229	LOC9270219	11	+	20399746	20399897	20398198	20399627	20401283	20401815	1181	71	25	31	8	200	100	0.5012254278	0.7362128955	0.587	0.66	-0.073
2661	gene10744	LOC9268935	3	-	26923313	26923345	26922522	26922612	26924314	26924684	2661	2	22	1	4	132	100	0.5005521989	0.7362128955	0.064	0.159	-0.095
79	gene22077	LOC4343803	7	+	24408370	24408430	24407795	24407886	24408849	24409042	79	15	3	3	0	160	100	0.5011822528	0.7362128955	0.758	1	-0.242
1038	gene17986	LOC4340303	6	-	3951609	3951768	3950066	3950267	3951851	3952279	1038	3	13	2	4	200	100	0.5016406252	0.7362266133	0.103	0.2	-0.097
1709	gene9565	LOC4332665	3	-	11529559	11529688	11529142	11529205	11530114	11530353	1709	58	107	5	6	200	100	0.5026246105	0.7364790335	0.213	0.294	-0.081
2843	gene8785	LOC4331932	3	-	4953457	4953573	4950246	4950295	4953647	4953956	2843	16	1	10	0	200	100	0.5023952899	0.7364790335	0.889	1	-0.111
1905	gene11633	LOC107280356	3	+	34306141	34306244	34305961	34306075	34307298	34307501	1905	15	3	3	0	200	100	0.5039119176	0.7376598812	0.714	1	-0.286
2111	gene887	LOC4327191	1	-	7107972	7108065	7106544	7107849	7108885	7109186	2111	6	0	9	1	193	100	0.5042437997	0.7376598812	1	0.823	0.177
2350	gene722	LOC4327077	1	-	5676739	5676849	5675607	5676277	5677359	5677427	2350	10	4	7	5	200	100	0.5067467547	0.740724104	0.556	0.412	0.144
1207	gene11777	LOC4334705	3	-	35149437	35149447	35148706	35148889	35149518	35149736	1207	1	91	1	33	110	100	0.5071895711	0.7407744621	0.01	0.027	-0.017
311	gene27502	LOC4348449	10	+	11251531	11251602	11250892	11251036	11252107	11252392	311	15	8	7	2	171	100	0.5083998456	0.7419447466	0.523	0.672	-0.149
1055	gene25272	LOC9266370	9	+	5837240	5837289	5835638	5835713	5838047	5838389	1055	12	18	9	9	149	100	0.5103913362	0.7440688992	0.309	0.402	-0.093
2090	gene30933	LOC4351224	11	-	28933868	28933953	28932975	28933266	28934298	28934580	2090	934	153	12	1	185	100	0.5115308611	0.7440688992	0.767	0.866	-0.099
2957	gene18893	LOC4341060	6	-	16477900	16477964	16475406	16475458	16478929	16479038	2957	1	1	1	4	164	100	0.5119062768	0.7440688992	0.379	0.132	0.247
2983	gene13763	LOC4336488	4	+	26570755	26570939	26569982	26570069	26571400	26571775	2983	49	1	144	6	200	100	0.5109234837	0.7440688992	0.961	0.923	0.038
858	gene18417	LOC4340666	6	-	8031226	8031411	8030982	8031126	8031859	8031917	858	3	0	4	1	200	100	0.5116851744	0.7440688992	1	0.667	0.333
942	gene23957	LOC4345466	8	+	18357818	18357849	18357270	18357344	18358618	18358971	942	2	4	8	8	131	100	0.5127605795	0.7447139242	0.276	0.433	-0.157
1205	gene3009	LOC107279874	1	-	31674560	31675466	31672924	31674478	31676094	31676153	1205	115	13	52	4	200	100	0.5198492291	0.7449455394	0.816	0.867	-0.051
1430	gene521	LOC4327120	1	-	3743376	3743439	3743169	3743234	3744056	3744105	1430	365	19	180	7	163	100	0.519613512	0.7449455394	0.922	0.94	-0.018
1446	gene9212	LOC4332328	3	-	8606292	8606332	8606033	8606116	8606518	8606613	1446	7	5	1	0	140	100	0.5201272423	0.7449455394	0.5	1	-0.5
1587	gene29766	LOC4350352	11	-	11796724	11796790	11796567	11796624	11799963	11800021	1587	5	11	1	5	166	100	0.5200829981	0.7449455394	0.215	0.108	0.107
1664	gene31903	LOC9267586	12	+	12351302	12351539	12349442	12350951	12351913	12353615	1664	6	13	2	2	200	100	0.5171417791	0.7449455394	0.188	0.333	-0.145
1665	gene31903	LOC9267586	12	+	12351302	12351543	12349442	12350951	12351913	12353615	1665	6	13	2	2	200	100	0.5171417791	0.7449455394	0.188	0.333	-0.145
1805	gene15677	LOC9267632	5	-	10533649	10533686	10532785	10532951	10533749	10534494	1805	10	1	6	0	137	100	0.5198763097	0.7449455394	0.88	1	-0.12
1845	gene30093	LOC9271860	11	+	18511718	18511792	18509075	18509278	18512052	18512629	1845	4	46	3	20	174	100	0.5158898281	0.7449455394	0.048	0.079	-0.031
1854	gene21233	LOC4343067	7	-	14521489	14521561	14520877	14520972	14521766	14521808	1854	12	3	47	7	172	100	0.5204969523	0.7449455394	0.699	0.796	-0.097
1902	gene11633	LOC107280356	3	+	34306129	34306244	34305961	34306075	34307298	34307501	1902	16	3	3	0	200	100	0.5196951076	0.7449455394	0.727	1	-0.273
2049	gene32385	LOC4352463	12	+	22214354	22214421	22213902	22214139	22214975	22215237	2049	12	2	2	1	167	100	0.5177363833	0.7449455394	0.782	0.545	0.237
2156	gene11912	LOC4334834	3	+	36086860	36088729	36082787	36082860	36093252	36093396	2156	33	27	34	35	200	100	0.5207226813	0.7449455394	0.379	0.327	0.052
2779	gene16539	LOC4339024	5	+	22673810	22674044	22673320	22673401	22674283	22675031	2779	3	0	10	2	200	100	0.517942628	0.7449455394	1	0.714	0.286
2936	gene718	LOC9271430	1	+	5644325	5644435	5643910	5644154	5645521	5645636	2936	6	2	32	19	200	100	0.5133459979	0.7449455394	0.6	0.457	0.143
2938	gene718	LOC9271430	1	+	5644320	5644435	5643895	5644154	5645521	5645636	2938	7	2	38	19	200	100	0.5167078818	0.7449455394	0.636	0.5	0.136
475	gene897	LOC9272170	1	+	7199763	7199790	7199063	7199153	7200463	7200699	475	10	1	6	0	127	100	0.5184615731	0.7449455394	0.887	1	-0.113
641	gene23415	LOC4344995	8	-	7967541	7967601	7964097	7966098	7968343	7968562	641	2	15	0	4	160	100	0.5159208058	0.7449455394	0.077	0	0.077
662	gene15836	LOC4338376	5	+	14191775	14191905	14191542	14191666	14192020	14192085	662	12	90	1	15	200	100	0.5173583502	0.7449455394	0.063	0.032	0.031
75	gene10862	LOC4333824	3	+	28118515	28118728	28118316	28118430	28119694	28119871	75	83	1	55	0	200	100	0.520291365	0.7449455394	0.976	1	-0.024
2106	gene22710	LOC4344388	7	+	29523649	29523741	29523348	29523402	29523857	29523961	2106	27	2	7	0	192	100	0.5220799567	0.746298693	0.875	1	-0.125
1020	gene23009	LOC9268118	8	-	2583449	2583548	2583059	2583348	2583666	2583797	1020	7	2	15	2	199	100	0.5235006706	0.7463976232	0.638	0.79	-0.152
1051	gene29242	LOC9272231	11	+	4032552	4032607	4031294	4032383	4032734	4032778	1051	14	1	8	0	155	100	0.5237318271	0.7463976232	0.9	1	-0.1
1174	gene25496	LOC9266775	9	-	10475055	10475142	10474515	10474946	10476278	10476791	1174	10	3	2	0	187	100	0.5231817035	0.7463976232	0.641	1	-0.359
296	gene30	LOC4326451	1	+	197914	197947	197654	197838	198033	198225	296	3	8	3	4	133	100	0.5246179545	0.7463976232	0.22	0.361	-0.141
443	gene16215	LOC4338711	5	-	19365228	19365280	19364390	19364818	19365658	19365860	443	2	16	1	3	152	100	0.5246068634	0.7463976232	0.076	0.18	-0.104
639	gene5563	LOC4328950	2	+	9411812	9411892	9407476	9409466	9412214	9412265	639	4	0	48	6	180	100	0.5242832359	0.7463976232	1	0.816	0.184
1208	gene25672	LOC4346933	9	+	12894723	12894860	12894400	12894454	12894970	12895123	1208	1	1	0	1	200	100	0.5260792754	0.7464485843	0.333	0	0.333
1275	gene30390	LOC4350809	11	+	22314641	22314733	22310857	22311145	22315222	22316053	1275	1	1	0	1	192	100	0.5269202251	0.7464485843	0.342	0	0.342
1433	gene984	LOC4327702	1	+	7893747	7893837	7893476	7893655	7894230	7894723	1433	1	1	0	1	190	100	0.5271335171	0.7464485843	0.345	0	0.345
2224	gene11759	LOC9266306	3	+	35053310	35053513	35052748	35053034	35053589	35053693	2224	4	1	1	1	200	100	0.5275342255	0.7464485843	0.667	0.333	0.334
2225	gene11759	LOC9266306	3	+	35053310	35053453	35052748	35053034	35053589	35053693	2225	1	1	0	1	200	100	0.5260792754	0.7464485843	0.333	0	0.333
2349	gene722	LOC4327077	1	-	5676739	5676873	5675607	5676277	5677359	5677427	2349	11	4	8	5	200	100	0.5264173187	0.7464485843	0.579	0.444	0.135
791	gene32619	LOC4352680	12	+	24816090	24816160	24815586	24815693	24817083	24817413	791	23	13	11	9	170	100	0.5262721488	0.7464485843	0.51	0.418	0.092
2987	gene22656	LOC4344339	7	+	29175445	29175544	29174363	29174527	29175696	29178342	2987	9	6	1	0	199	100	0.5287789119	0.7476266143	0.43	1	-0.57
1320	gene21123	LOC9266059	7	+	11784177	11784258	11780187	11780287	11785325	11785420	1320	3	11	0	2	181	100	0.5297786655	0.748456775	0.131	0	0.131
2287	gene9210	LOC4332326	3	-	8582907	8582983	8582648	8582788	8583676	8583960	2287	2	59	0	19	176	100	0.5315335712	0.7503516717	0.019	0	0.019
568	gene7229	LOC4330464	2	+	29191479	29191521	29190324	29191246	29191984	29193910	568	0	1	1	1	142	100	0.5325989393	0.7509949719	0	0.413	-0.413
903	gene25064	LOC9272124	9	-	1613494	1613632	1612587	1612684	1613727	1613825	903	53	11	20	6	200	100	0.5328172706	0.7509949719	0.707	0.625	0.082
1465	gene16479	LOC9268261	5	+	22192996	22193364	22192523	22192905	22194097	22198448	1465	15	2	4	0	200	100	0.5338755384	0.7519023498	0.789	1	-0.211
1614	gene22315	LOC9271378	7	+	26388611	26388651	26388440	26388512	26389388	26389450	1614	2	7	0	2	140	100	0.534776291	0.7520032494	0.169	0	0.169
433	gene3103	LOC4325592	1	+	32409156	32411397	32408918	32409015	32411481	32411802	433	97	1	151	0	200	100	0.5346266041	0.7520032494	0.98	1	-0.02
1022	gene8913	LOC4332047	3	+	5952985	5953549	5952610	5952892	5954345	5954474	1022	214	1	198	2	200	100	0.5416046009	0.7522895703	0.991	0.98	0.011
1131	gene12705	LOC4335520	4	+	16100882	16101203	16099980	16100784	16101486	16101552	1131	91	8	13	2	200	100	0.5377393583	0.7522895703	0.85	0.765	0.085
1504	gene4998	LOC4328445	2	-	3862307	3862515	3861722	3861773	3863670	3863872	1504	36	1	18	0	200	100	0.5388387566	0.7522895703	0.947	1	-0.053
1701	gene22955	LOC4344610	8	-	2014669	2014752	2014460	2014532	2015053	2015470	1701	1	23	0	14	183	100	0.5400261574	0.7522895703	0.023	0	0.023
1789	gene24733	LOC4346140	8	+	26546661	26548239	26546109	26546555	26548792	26548951	1789	60	0	91	1	200	100	0.5404975267	0.7522895703	1	0.978	0.022
2218	gene8663	LOC4331814	3	-	4120606	4120757	4119970	4120485	4120841	4120973	2218	121	2	27	0	200	100	0.5372475245	0.7522895703	0.968	1	-0.032
2255	gene29611	LOC4350219	11	-	8439078	8439200	8438511	8438904	8439341	8439432	2255	1	0	1	1	200	100	0.5408093925	0.7522895703	1	0.333	0.667
2277	gene11955	LOC4334879	3	+	36389157	36389312	36387915	36388043	36389448	36389761	2277	1	1	1	0	200	100	0.5408093925	0.7522895703	0.333	1	-0.667
235	gene16940	LOC9271180	5	+	26050539	26050624	26050345	26050428	26052073	26052200	235	34	1	17	0	185	100	0.5387876989	0.7522895703	0.948	1	-0.052
2381	gene9058	LOC4332183	3	-	7168276	7168356	7167321	7167417	7168753	7169657	2381	12	20	0	1	180	100	0.5420300267	0.7522895703	0.25	0	0.25
2795	gene2326	LOC4326574	1	-	25530961	25531222	25530489	25530595	25531306	25531347	2795	9	0	17	1	200	100	0.5417678047	0.7522895703	1	0.895	0.105
2826	gene6178	LOC4329486	2	-	18849310	18850305	18848564	18848743	18851697	18851842	2826	1	1	1	0	200	100	0.5408093925	0.7522895703	0.333	1	-0.667
2827	gene6178	LOC4329486	2	-	18849310	18849872	18848564	18848743	18851697	18851831	2827	1	1	1	0	200	100	0.5408093925	0.7522895703	0.333	1	-0.667
2978	gene26513	LOC4347656	9	-	20740070	20740090	20739652	20739802	20741581	20743206	2978	0	3	1	5	120	100	0.538181495	0.7522895703	0	0.143	-0.143
581	gene1606	LOC9266898	1	+	16054512	16054896	16052777	16052933	16055683	16055701	581	78	5	7	0	200	100	0.5404698948	0.7522895703	0.886	1	-0.114
911	gene30822	LOC4351127	11	-	27650716	27650915	27649519	27649638	27651031	27651098	911	6	4	1	0	200	100	0.5370764915	0.7522895703	0.429	1	-0.571
912	gene30822	LOC4351127	11	-	27650716	27650915	27649519	27649896	27651031	27651098	912	6	4	1	0	200	100	0.5370764915	0.7522895703	0.429	1	-0.571
2801	gene23673	LOC4345225	8	+	12717004	12717082	12715447	12715498	12717854	12717957	2801	7	2	2	0	178	100	0.5472302586	0.7579276903	0.663	1	-0.337
869	gene20603	LOC4342521	7	+	3845748	3846032	3843572	3844336	3846131	3847181	869	12	0	24	1	200	100	0.5473457962	0.7579276903	1	0.923	0.077
871	gene20603	LOC4342521	7	+	3845748	3846039	3843572	3844336	3846131	3847181	871	12	0	24	1	200	100	0.5473457962	0.7579276903	1	0.923	0.077
1625	gene29181	LOC9269643	11	+	3428753	3428886	3427468	3427715	3429272	3429397	1625	78	2	17	1	200	100	0.5477826544	0.7579540313	0.951	0.895	0.056
808	gene13321	LOC4336058	4	-	23047229	23048180	23045965	23046834	23053594	23053652	808	87	7	33	4	200	100	0.5491008015	0.7591988216	0.861	0.805	0.056
110	gene27690	LOC9268744	10	+	14102890	14102968	14102190	14102285	14103359	14103752	110	54	14	32	6	178	100	0.5507817454	0.7609429445	0.684	0.75	-0.066
236	gene16940	LOC9271180	5	+	26050513	26050624	26049871	26050428	26052073	26052200	236	38	1	18	0	200	100	0.5512590496	0.7610227671	0.95	1	-0.05
1621	gene22913	LOC4344580	8	+	1628988	1629062	1628609	1628887	1629759	1631125	1621	8	34	0	2	174	100	0.5521927119	0.7617319995	0.119	0	0.119
2113	gene32562	LOC4352629	12	-	23951339	23951420	23950695	23950872	23951564	23951862	2113	2	3	0	1	181	100	0.5531372547	0.7618762187	0.269	0	0.269
965	gene4355	LOC4324546	1	-	42396814	42396910	42396652	42396742	42397004	42397046	965	36	1	17	0	196	100	0.552746511	0.7618762187	0.948	1	-0.052
1607	gene21047	LOC4342909	7	-	10181461	10181742	10181259	10181379	10181814	10182053	1607	3	1	2	0	200	100	0.5551554906	0.7637423068	0.6	1	-0.4
61	gene19062	LOC4341189	6	+	19546032	19546153	19544563	19544765	19547037	19547554	61	65	1	26	1	200	100	0.5553341249	0.7637423068	0.97	0.929	0.041
2194	gene27165	LOC4348179	10	+	4671397	4671922	4671243	4671335	4672565	4674733	2194	74	1	36	0	200	100	0.5566804632	0.764434792	0.974	1	-0.026
649	gene31370	LOC4351564	12	+	3014135	3014213	3013299	3013874	3014313	3014574	649	1	2	5	4	178	100	0.5565388744	0.764434792	0.219	0.413	-0.194
634	gene23286	LOC4344881	8	+	5638846	5639846	5638138	5638454	5639939	5641165	634	27	9	6	1	200	100	0.5580457478	0.7657299444	0.6	0.75	-0.15
1023	gene8913	LOC4332047	3	+	5952985	5953563	5952697	5952892	5954345	5954475	1023	234	1	221	2	200	100	0.5589575383	0.7664013412	0.992	0.982	0.01
96	gene29747	LOC9267506	11	-	11443678	11443723	11442362	11442653	11444670	11445799	96	2	1	5	6	145	100	0.5597020507	0.7668425378	0.58	0.365	0.215
2757	gene309	LOC4325457	1	-	2352273	2352315	2351539	2351716	2353227	2353353	2757	1	8	0	4	142	100	0.560958343	0.7679837239	0.081	0	0.081
697	gene4842	LOC4328300	2	+	2667297	2667369	2666689	2666795	2667706	2668162	697	173	3	268	7	172	100	0.5616065747	0.7682913473	0.971	0.957	0.014
1505	gene4998	LOC4328445	2	-	3862307	3862520	3861722	3861773	3863670	3863861	1505	40	1	18	0	200	100	0.5630422379	0.7685166438	0.952	1	-0.048
1853	gene16321	LOC4338818	5	-	20570751	20570868	20569660	20569804	20570964	20571081	1853	41	44	9	7	200	100	0.5626855227	0.7685166438	0.318	0.391	-0.073
836	gene25817	LOC4347044	9	+	14672817	14672927	14671542	14671731	14673020	14673380	836	250	2	107	0	200	100	0.5622499574	0.7685166438	0.984	1	-0.016
1229	gene22722	LOC4344399	7	+	29617155	29617185	29616935	29617060	29617278	29617691	1229	6	1	2	1	130	100	0.5658067683	0.7702347381	0.822	0.606	0.216
1848	gene30133	LOC9266976	11	-	19119816	19119940	19118489	19118925	19120780	19121021	1848	18	34	0	1	200	100	0.5659993968	0.7702347381	0.209	0	0.209
1866	gene3164	LOC4327902	1	-	32913336	32913381	32912606	32912673	32913475	32913714	1866	10	1	5	0	145	100	0.5658585849	0.7702347381	0.873	1	-0.127
3008	gene25848	LOC107278809	9	+	15086249	15086436	15085948	15086174	15087003	15087336	3008	12	1	6	0	200	100	0.565786408	0.7702347381	0.857	1	-0.143
354	gene9915	LOC9268328	3	+	15069653	15069741	15069264	15069570	15069817	15070532	354	12	5	5	1	188	100	0.5683273473	0.7728229445	0.561	0.727	-0.166
1657	gene7289	LOC4330525	2	-	29739059	29739191	29738564	29738782	29739447	29739534	1657	12	48	5	14	200	100	0.5698924227	0.7739045051	0.111	0.152	-0.041
2186	gene15350	LOC4337973	5	+	4710981	4711041	4710579	4710679	4713385	4714030	2186	14	20	7	14	160	100	0.5704026038	0.7739045051	0.304	0.238	0.066
59	gene18810	LOC9267223	6	-	14420326	14420407	14419583	14419709	14422626	14422829	59	58	1	24	1	181	100	0.5700637967	0.7739045051	0.97	0.93	0.04
444	gene8210	LOC4331367	3	+	675681	675902	675458	675541	676049	676188	444	34	1	15	0	200	100	0.5709605923	0.7740825968	0.944	1	-0.056
2908	gene16364	LOC4338859	5	-	20947049	20947576	20946732	20946957	20947761	20948060	2908	81	23	53	12	200	100	0.5723443128	0.7753790765	0.638	0.688	-0.05
1799	gene3265	LOC4327625	1	+	33792567	33792675	33791015	33792417	33793341	33794100	1799	65	2	13	0	200	100	0.5738803639	0.7768798359	0.942	1	-0.058
1225	gene6432	LOC4329705	2	-	21495314	21495395	21494060	21494220	21495928	21496044	1225	4	0	8	1	181	100	0.5775144945	0.7794726882	1	0.815	0.185
1616	gene12217	LOC4335067	4	+	4968581	4968757	4965325	4965778	4968841	4974117	1616	182	13	7	1	200	100	0.5768015791	0.7794726882	0.875	0.778	0.097
1678	gene16842	LOC4339279	5	+	25276860	25276953	25276678	25276754	25277478	25277565	1678	101	1	69	0	193	100	0.5771263725	0.7794726882	0.981	1	-0.019
2803	gene19326	LOC107277906	6	+	23524564	23524707	23523580	23524304	23524829	23526168	2803	8	2	2	0	200	100	0.5772036639	0.7794726882	0.667	1	-0.333
2602	gene32752	LOC4352787	12	-	26085491	26085938	26083122	26085353	26086455	26086954	2602	33	3	5	1	200	100	0.5791456043	0.7805127237	0.846	0.714	0.132
2739	gene10227	LOC4333267	3	+	20395602	20395693	20394712	20395027	20395819	20395908	2739	23	2	5	1	191	100	0.5789340578	0.7805127237	0.858	0.724	0.134
2934	gene3264	LOC4327624	1	+	33784698	33784759	33784406	33784549	33784884	33787717	2934	10	9	1	2	161	100	0.5797032681	0.7806842823	0.408	0.237	0.171
1807	gene15677	LOC9267632	5	-	10533607	10533686	10532785	10532951	10533749	10534496	1807	13	1	6	0	179	100	0.580961927	0.7817989137	0.879	1	-0.121
2298	gene6366	LOC4329656	2	+	20989959	20990150	20985874	20986354	20990481	20990582	2298	104	215	0	1	200	100	0.5827884183	0.7825153152	0.195	0	0.195
2362	gene10218	LOC4333254	3	-	20185454	20185527	20183654	20183719	20186081	20186199	2362	58	1	24	0	173	100	0.5827519528	0.7825153152	0.971	1	-0.029
2993	gene12354	LOC4335187	4	-	7900696	7900852	7900247	7900444	7901408	7901807	2993	29	2	6	0	200	100	0.5823813619	0.7825153152	0.879	1	-0.121
1652	gene12396	LOC9272732	4	+	8589176	8589448	8588652	8589070	8589594	8589653	1652	18	1	8	0	200	100	0.5832219939	0.782518267	0.9	1	-0.1
254	gene16446	LOC4338933	5	+	21719117	21719630	21718821	21718951	21720398	21720517	254	2	12	4	14	200	100	0.585292439	0.7841362514	0.077	0.125	-0.048
2591	gene19967	LOC4342011	6	+	29882666	29884137	29881411	29881695	29884389	29884564	2591	137	2	33	1	200	100	0.5849998277	0.7841362514	0.972	0.943	0.029
2555	gene19432	LOC4341525	6	-	24527312	24527357	24525996	24526065	24527437	24527503	2555	1	9	0	4	145	100	0.5857322712	0.7841463764	0.071	0	0.071
1163	gene19568	LOC4341642	6	-	26248609	26248750	26247166	26247375	26249789	26249879	1163	6	65	0	4	200	100	0.5880018424	0.78544576	0.044	0	0.044
675	gene13152	LOC4335909	4	-	21730180	21730244	21729553	21729911	21731043	21731302	675	2	9	0	2	164	100	0.5877998495	0.78544576	0.119	0	0.119
676	gene13152	LOC4335909	4	-	21730180	21730249	21729553	21729911	21731043	21731302	676	2	9	0	2	169	100	0.5873538508	0.78544576	0.116	0	0.116
2914	gene17308	LOC4339690	5	+	28667665	28667711	28666331	28667568	28668648	28668902	2914	3	14	0	2	146	100	0.58900879	0.7862118801	0.128	0	0.128
2123	gene8145	LOC4331306	3	+	273057	273274	272301	272465	274047	274833	2123	12	8	50	25	200	100	0.5896475886	0.7864858277	0.429	0.5	-0.071
2748	gene10101	LOC4333141	3	+	17600397	17600856	17599320	17599444	17601023	17603532	2748	3	0	6	1	200	100	0.5901370637	0.786560348	1	0.75	0.25
1904	gene11633	LOC107280356	3	+	34307034	34307141	34306141	34306244	34307298	34307501	1904	3	6	0	1	200	100	0.5955437209	0.791354203	0.2	0	0.2
2595	gene19967	LOC4342011	6	+	29882675	29884137	29881411	29881695	29884389	29884564	2595	134	2	33	1	200	100	0.5956523663	0.791354203	0.971	0.943	0.028
2865	gene8603	LOC4331754	3	+	3695988	3696087	3695261	3695311	3696405	3696738	2865	3	6	0	1	199	100	0.5956087983	0.791354203	0.201	0	0.201
857	gene18417	LOC4340666	6	-	8031226	8031418	8030982	8031126	8032007	8032288	857	3	1	4	3	200	100	0.5959150172	0.791354203	0.6	0.4	0.2
859	gene18417	LOC4340666	6	-	8031226	8031411	8030982	8031126	8032007	8032288	859	3	1	4	3	200	100	0.5959150172	0.791354203	0.6	0.4	0.2
1119	gene21810	LOC9267874	7	+	22127272	22127368	22125019	22126459	22127643	22128003	1119	5	15	2	10	196	100	0.5975660056	0.7929661553	0.145	0.093	0.052
694	gene5459	LOC4328862	2	+	8213193	8213343	8211763	8211850	8214787	8215199	694	34	2	8	1	200	100	0.5994998106	0.7949507723	0.895	0.8	0.095
1565	gene25943	LOC4347149	9	+	16066219	16066380	16065721	16065837	16068900	16068972	1565	84	17	90	22	200	100	0.6003699468	0.7955230705	0.712	0.672	0.04
1466	gene16479	LOC9268261	5	+	22193284	22193364	22192527	22192905	22194097	22198448	1466	9	2	2	0	180	100	0.6017538044	0.7958964952	0.714	1	-0.286
2553	gene26617	LOC4347750	9	+	21507030	21507111	21506568	21506877	21507363	21507672	2553	4	0	9	1	181	100	0.601690313	0.7958964952	1	0.833	0.167
580	gene1606	LOC9266898	1	+	16054835	16054896	16052777	16052933	16055683	16056254	580	39	5	3	0	161	100	0.6019680217	0.7958964952	0.829	1	-0.171
1061	gene24169	LOC4345651	8	+	21018449	21018623	21014376	21015604	21020737	21020963	1061	4	0	9	1	200	100	0.6033275279	0.796813788	1	0.818	0.182
2071	gene5289	LOC4328709	2	+	6312265	6312498	6311690	6311788	6312593	6312834	2071	32	1	14	1	200	100	0.6039795802	0.796813788	0.941	0.875	0.066
2075	gene5289	LOC4328709	2	+	6312241	6312498	6311690	6311788	6312593	6312834	2075	32	1	14	1	200	100	0.6039795802	0.796813788	0.941	0.875	0.066
1012	gene1827	LOC9270848	1	+	19876361	19876482	19876199	19876285	19877132	19877241	1012	118	6	35	1	200	100	0.6072482978	0.800123561	0.908	0.946	-0.038
1575	gene25943	LOC4347149	9	+	16069046	16069118	16068900	16068972	16070554	16070656	1575	73	10	75	13	172	100	0.6073705311	0.800123561	0.809	0.77	0.039
2952	gene5312	LOC4328727	2	-	6510276	6510383	6508871	6509384	6511333	6513837	2952	476	8	33	1	200	100	0.6083839062	0.8002961609	0.967	0.943	0.024
62	gene6596	LOC4329856	2	-	23099909	23100133	23098709	23099458	23101020	23101344	62	12	1	49	2	200	100	0.6082861435	0.8002961609	0.857	0.925	-0.068
1063	gene8163	LOC4331322	3	-	376688	376784	376272	376385	377060	377177	1063	11	1	25	1	196	100	0.6113105128	0.800662289	0.849	0.927	-0.078
205	gene2643	LOC9272654	1	+	28801575	28802910	28800538	28800658	28803164	28804458	205	150	8	69	5	200	100	0.6112101586	0.800662289	0.904	0.873	0.031
2593	gene19967	LOC4342011	6	+	29882719	29884137	29881411	29881695	29884389	29884564	2593	130	2	33	1	200	100	0.6104379234	0.800662289	0.97	0.943	0.027
2754	gene29767	LOC107278362	11	-	11876515	11876575	11876004	11876431	11876930	11877048	2754	15	1	6	0	160	100	0.6098068211	0.800662289	0.904	1	-0.096
283	gene15443	LOC4338045	5	+	5976328	5976412	5976197	5976218	5976583	5976646	283	4	65	9	106	184	100	0.6109547916	0.800662289	0.032	0.044	-0.012
794	gene32619	LOC4352680	12	+	24816528	24816570	24815586	24815729	24817083	24817413	794	4	3	5	2	142	100	0.6099102384	0.800662289	0.484	0.638	-0.154
1856	gene21233	LOC4343067	7	-	14521328	14521561	14520877	14520972	14521766	14521808	1856	41	3	66	7	200	100	0.6130647969	0.8023806217	0.872	0.825	0.047
373	gene1749	LOC4323976	1	-	18438036	18438091	18437345	18437433	18438549	18441787	373	1	0	4	2	155	100	0.6141683135	0.8032453646	1	0.563	0.437
437	gene16929	LOC107278650	5	-	25929313	25929540	25929092	25929165	25929665	25929737	437	3	6	3	10	200	100	0.6152469246	0.8040763121	0.2	0.13	0.07
13	gene27894	LOC9272437	10	-	16152064	16152153	16151407	16151782	16153204	16153302	13	16	92	5	38	189	100	0.6160023175	0.8044839481	0.084	0.065	0.019
1282	gene13852	LOC4336569	4	+	27359258	27359364	27358583	27358634	27359794	27359853	1282	284	13	83	5	200	100	0.6198249752	0.8056105124	0.916	0.892	0.024
1506	gene15621	LOC4338198	5	-	8693076	8693135	8691182	8692993	8695912	8696063	1506	15	3	20	6	159	100	0.6181775743	0.8056105124	0.759	0.677	0.082
1673	gene25597	LOC107278961	9	+	11924101	11924555	11922460	11922654	11924639	11924723	1673	1	0	9	4	200	100	0.6204177981	0.8056105124	1	0.529	0.471
251	gene18803	LOC4340981	6	+	14306188	14306450	14305605	14305839	14306718	14306968	251	4	1	77	10	200	100	0.6195167235	0.8056105124	0.667	0.794	-0.127
2592	gene19967	LOC4342011	6	+	29882722	29884137	29881411	29881695	29884389	29884564	2592	128	2	33	1	200	100	0.6180929166	0.8056105124	0.97	0.943	0.027
2617	gene11470	LOC4334421	3	-	33140810	33140990	33139784	33140144	33141055	33141211	2617	1	9	2	9	200	100	0.6197376289	0.8056105124	0.053	0.1	-0.047
484	gene23758	LOC4345297	8	-	14719825	14720275	14717707	14719725	14720581	14720637	484	9	4	1	0	200	100	0.6204177981	0.8056105124	0.529	1	-0.471
643	gene17631	LOC4339977	6	+	1458366	1458448	1458128	1458261	1458562	1458828	643	104	3	196	8	182	100	0.6198922731	0.8056105124	0.95	0.931	0.019
2241	gene27505	LOC4348452	10	+	11301070	11301313	11300710	11300859	11301882	11303636	2241	1	25	0	11	200	100	0.6211569094	0.8057787577	0.02	0	0.02
394	gene25108	LOC4346451	9	-	2367096	2367145	2364626	2365022	2367694	2367818	394	9	14	1	3	149	100	0.6214357674	0.8057787577	0.301	0.183	0.118
1311	gene30929	LOC4351221	11	-	28903002	28903059	28902745	28902886	28903625	28903697	1311	13	1	5	0	157	100	0.6227147036	0.8061123531	0.892	1	-0.108
1467	gene16479	LOC9268261	5	+	22193127	22193207	22192525	22192905	22193284	22193364	1467	2	5	1	1	180	100	0.6273090708	0.8061123531	0.182	0.357	-0.175
1485	gene10194	LOC4333229	3	+	19178316	19178441	19177357	19177400	19179414	19182121	1485	3	1	1	1	200	100	0.6235163952	0.8061123531	0.6	0.333	0.267
1497	gene3641	LOC4324753	1	-	37026046	37026190	37025868	37025934	37026283	37026364	1497	8	35	9	30	200	100	0.6248186506	0.8061123531	0.103	0.13	-0.027
1590	gene5442	LOC4328848	2	+	8008760	8008999	8008459	8008651	8010656	8010752	1590	201	2	37	0	200	100	0.6222877824	0.8061123531	0.98	1	-0.02
2008	gene26916	LOC107277780	10	-	1032889	1032959	1031912	1032040	1033076	1033193	2008	7	0	19	1	170	100	0.6246351926	0.8061123531	1	0.918	0.082
214	gene22155	LOC4343872	7	+	25046886	25047091	25045074	25046171	25047706	25047785	214	218	2	43	0	200	100	0.6245164563	0.8061123531	0.982	1	-0.018
225	gene26420	LOC4347557	9	+	19981215	19981379	19979435	19979604	19981918	19982000	225	9	1	9	2	200	100	0.6279144184	0.8061123531	0.818	0.692	0.126
2831	gene20286	LOC4342280	7	-	1100349	1100443	1100013	1100100	1100803	1100905	2831	2	8	3	7	194	100	0.6275205705	0.8061123531	0.114	0.181	-0.067
2902	gene17874	LOC4340211	6	+	3114343	3114600	3113493	3114133	3114886	3115262	2902	5	12	0	1	200	100	0.6253355295	0.8061123531	0.172	0	0.172
555	gene3890	LOC4324972	1	+	38946120	38946203	38945839	38945972	38946472	38946868	555	0	1	3	7	183	100	0.6271729324	0.8061123531	0	0.19	-0.19
629	gene29759	LOC9270483	11	-	11715358	11715508	11713982	11714926	11715720	11716391	629	22	1	8	0	200	100	0.6268617679	0.8061123531	0.917	1	-0.083
720	gene9843	LOC4332917	3	-	14357271	14357435	14354662	14355934	14357843	14357900	720	6	0	16	1	200	100	0.6270219368	0.8061123531	1	0.889	0.111
774	gene12849	LOC4335630	4	-	18606290	18606367	18603870	18604848	18608979	18609190	774	13	1	5	0	177	100	0.6245799057	0.8061123531	0.88	1	-0.12
1121	gene15760	LOC9269143	5	-	12681896	12682071	12680853	12681259	12685496	12685709	1121	12	5	1	0	200	100	0.6305504287	0.8065772622	0.545	1	-0.455
1451	gene18396	LOC4340651	6	-	7766856	7766985	7766393	7766520	7767838	7770048	1451	1	2	0	1	200	100	0.6293844254	0.8065772622	0.2	0	0.2
1857	gene21233	LOC4343067	7	-	14521205	14521286	14520877	14520972	14521489	14521561	1857	2	2	8	14	181	100	0.6309443964	0.8065772622	0.356	0.24	0.116
1971	gene3275	LOC4327955	1	-	33888820	33888871	33887996	33888015	33890332	33891712	1971	3	0	44	5	151	100	0.6305479371	0.8065772622	1	0.854	0.146
242	gene16875	LOC4339306	5	+	25491643	25491705	25489319	25490970	25492216	25492282	242	0	1	44	111	162	100	0.6291202962	0.8065772622	0	0.197	-0.197
2620	gene29936	LOC4350473	11	+	15721298	15721385	15721113	15721216	15722051	15722089	2620	1	2	0	1	187	100	0.6304966037	0.8065772622	0.211	0	0.211
1041	gene27246	LOC4348234	10	-	6276304	6276362	6276051	6276222	6276467	6276706	1041	2	11	0	2	158	100	0.6323984244	0.8078667196	0.103	0	0.103
1135	gene23308	LOC4344901	8	+	5841499	5841548	5840270	5840461	5841895	5841993	1135	1	2	0	1	149	100	0.6340579045	0.8093994076	0.251	0	0.251
1405	gene500	LOC4327632	1	+	3610517	3610581	3610367	3610431	3610904	3610965	1405	8	2	14	2	164	100	0.635174809	0.8093994076	0.709	0.81	-0.101
2223	gene31842	LOC9267528	12	+	10809175	10809211	10808913	10809038	10809476	10810306	2223	0	1	1	2	136	100	0.6353829969	0.8093994076	0	0.269	-0.269
2542	gene24507	LOC4345945	8	+	24689643	24689814	24688437	24688551	24690173	24690346	2542	137	37	114	35	200	100	0.6350545935	0.8093994076	0.649	0.62	0.029
500	gene7497	LOC4330726	2	-	31435802	31435858	31434749	31434847	31437418	31437523	500	3	18	1	11	156	100	0.6361396667	0.8097946353	0.097	0.055	0.042
2058	gene920	LOC4324290	1	-	7407956	7407983	7407377	7407616	7408589	7408679	2058	27	1	9	0	127	100	0.6372358473	0.810621197	0.955	1	-0.045
1118	gene15464	LOC4338062	5	-	6358599	6358696	6358105	6358377	6358949	6359015	1118	5	11	3	10	197	100	0.6395726571	0.810909543	0.187	0.132	0.055
1236	gene18826	LOC4341001	6	-	14912519	14912541	14912147	14912230	14912686	14912714	1236	1	0	2	1	122	100	0.6411606681	0.810909543	1	0.621	0.379
1608	gene21047	LOC4342909	7	-	10181596	10181742	10181259	10181379	10181814	10182053	1608	2	1	1	0	200	100	0.6432738877	0.810909543	0.5	1	-0.5
1623	gene22677	LOC4344360	7	+	29308368	29308617	29308132	29308267	29309007	29309347	1623	101	8	4	0	200	100	0.6402713948	0.810909543	0.863	1	-0.137
2181	gene20107	LOC4342125	6	-	30950628	30950739	30950151	30950486	30950829	30950976	2181	2	1	1	0	200	100	0.6432738877	0.810909543	0.5	1	-0.5
2654	gene15012	LOC4337654	5	-	1158381	1158426	1158102	1158206	1158658	1158892	2654	63	5	4	0	145	100	0.6394702178	0.810909543	0.897	1	-0.103
2699	gene328	LOC4325203	1	+	2455742	2455786	2452429	2452904	2455930	2456522	2699	1	0	2	1	144	100	0.6423171033	0.810909543	1	0.581	0.419
313	gene31088	LOC4351349	12	+	941963	942111	940653	940988	942873	944075	313	57	1	62	2	200	100	0.6391708763	0.810909543	0.966	0.939	0.027
351	gene23814	LOC4345351	8	-	15981611	15981808	15981330	15981523	15982189	15984606	351	2	1	1	0	200	100	0.6432738877	0.810909543	0.5	1	-0.5
429	gene23679	LOC9268934	8	+	12876572	12876671	12875157	12875672	12876774	12876961	429	2	1	1	0	199	100	0.6432736272	0.810909543	0.501	1	-0.499
512	gene2957	LOC4325546	1	-	31316586	31316659	31315439	31315622	31317518	31317602	512	1	0	2	1	173	100	0.6430826286	0.810909543	1	0.536	0.464
513	gene2957	LOC4325546	1	-	31316586	31316659	31315439	31315622	31317343	31317623	513	1	0	2	1	173	100	0.6430826286	0.810909543	1	0.536	0.464
970	gene22044	LOC9267044	7	+	24120184	24120251	24119163	24120051	24120483	24123438	970	6	15	2	3	167	100	0.6410735315	0.810909543	0.193	0.285	-0.092
308	gene12979	LOC9271917	4	-	20118317	20118456	20117703	20117819	20118565	20118771	308	44	1	14	0	200	100	0.6456112721	0.8132908663	0.957	1	-0.043
4	gene988	LOC4326749	1	-	7930313	7930378	7929617	7930155	7930446	7930961	4	5	1	2	0	165	100	0.6465554018	0.8139149888	0.752	1	-0.248
1617	gene12217	LOC4335067	4	+	4968578	4968757	4965325	4965778	4968841	4974104	1617	201	13	9	1	200	100	0.6485026074	0.8143186307	0.885	0.818	0.067
2012	gene26916	LOC107277780	10	-	1032896	1032959	1031912	1032040	1033076	1033193	2012	6	0	18	1	163	100	0.6489057473	0.8143186307	1	0.917	0.083
2326	gene30096	LOC9272430	11	-	18548667	18548751	18548509	18548562	18550108	18550573	2326	2	5	0	1	184	100	0.6479513104	0.8143186307	0.179	0	0.179
2675	gene17050	LOC4339461	5	-	26818368	26818495	26816857	26817228	26818639	26818753	2675	23	20	5	3	200	100	0.6490622059	0.8143186307	0.365	0.455	-0.09
726	gene19758	LOC4341824	6	-	28049990	28050059	28047583	28048245	28053725	28054243	726	78	22	6	1	169	100	0.6491205843	0.8143186307	0.677	0.78	-0.103
119	gene31672	LOC4351834	12	-	7284267	7284391	7281365	7282736	7284580	7284697	119	5	2	1	0	200	100	0.6552520568	0.8160734067	0.556	1	-0.444
1561	gene23348	LOC4344943	8	+	6322896	6323123	6322439	6322527	6323415	6324376	1561	6	5	3	4	200	100	0.6524269924	0.8160734067	0.375	0.273	0.102
1562	gene23348	LOC4344943	8	+	6322904	6323123	6322439	6322527	6323415	6324376	1562	6	5	3	4	200	100	0.6524269924	0.8160734067	0.375	0.273	0.102
2096	gene9023	LOC4332146	3	+	6906806	6906909	6906639	6906724	6907020	6907411	2096	1	24	0	80	200	100	0.6531432336	0.8160734067	0.02	0	0.02
2601	gene32752	LOC4352787	12	-	26085850	26085938	26083122	26085353	26086455	26086952	2601	7	3	1	1	188	100	0.6514104463	0.8160734067	0.554	0.347	0.207
2657	gene4951	LOC4328404	2	+	3467717	3467849	3465941	3467465	3468054	3468753	2657	3	8	3	5	200	100	0.6554680009	0.8160734067	0.158	0.231	-0.073
2658	gene4951	LOC4328404	2	+	3467717	3467846	3465941	3467465	3468054	3468753	2658	3	8	3	5	200	100	0.6554680009	0.8160734067	0.158	0.231	-0.073
2786	gene12842	LOC4335622	4	-	18536135	18536182	18535946	18536015	18536926	18537005	2786	1	26	0	8	147	100	0.6540378835	0.8160734067	0.025	0	0.025
390	gene23872	LOC107275885	8	+	17063347	17063413	17063015	17063260	17063677	17063743	390	3	8	1	5	166	100	0.6516755413	0.8160734067	0.184	0.108	0.076
447	gene24593	LOC4346026	8	+	25515553	25515726	25515312	25515366	25515802	25515874	447	5	2	1	0	200	100	0.6552520568	0.8160734067	0.556	1	-0.444
772	gene701	LOC9272131	1	+	5419864	5420039	5419191	5419298	5420133	5420810	772	5	2	1	0	200	100	0.6552520568	0.8160734067	0.556	1	-0.444
130	gene12378	LOC4335209	4	-	8282620	8282677	8281940	8282065	8283783	8283846	130	1	26	0	8	157	100	0.6572376144	0.8165952278	0.024	0	0.024
1600	gene23608	LOC4345166	8	+	11075714	11076172	11075445	11075564	11076742	11077068	1600	87	38	81	40	200	100	0.657231863	0.8165952278	0.534	0.503	0.031
541	gene31433	LOC9267893	12	-	3632820	3633098	3632309	3632588	3634351	3634495	541	1	4	2	4	200	100	0.6568249989	0.8165952278	0.111	0.2	-0.089
1557	gene24184	LOC4345664	8	-	21175031	21175130	21174354	21174492	21175367	21175449	1557	12	61	16	98	199	100	0.657997093	0.8169792791	0.09	0.076	0.014
1418	gene11938	LOC4334858	3	-	36275260	36275407	36274898	36275090	36275654	36275783	1418	8	23	0	1	200	100	0.6593675081	0.8175616265	0.148	0	0.148
1708	gene9565	LOC4332665	3	-	11529559	11529736	11529142	11529205	11530114	11530353	1708	82	107	6	6	200	100	0.6590408677	0.8175616265	0.277	0.333	-0.056
1219	gene24500	LOC4345940	8	-	24649440	24649526	24648382	24648840	24649665	24649892	1219	6	3	24	17	186	100	0.6629990114	0.8193934375	0.518	0.431	0.087
2751	gene29767	LOC107278362	11	-	11876930	11877048	11876004	11876431	11878594	11878861	2751	12	2	2	0	200	100	0.6636078546	0.8193934375	0.75	1	-0.25
2943	gene17987	LOC4340304	6	-	3957220	3957694	3956913	3957057	3959382	3959451	2943	23	8	1	0	200	100	0.6636885144	0.8193934375	0.59	1	-0.41
2986	gene22656	LOC4344339	7	+	29175431	29175544	29174416	29174527	29175696	29178342	2986	17	6	1	0	200	100	0.6627713797	0.8193934375	0.586	1	-0.414
309	gene12979	LOC9271917	4	-	20118317	20118415	20117703	20117819	20118565	20118771	309	33	1	10	0	198	100	0.6616839231	0.8193934375	0.943	1	-0.057
352	gene14212	LOC4336919	4	-	30680536	30680626	30680041	30680133	30681303	30681881	352	4	22	10	73	190	100	0.6640068098	0.8193934375	0.087	0.067	0.02
506	gene25095	LOC4346442	9	-	2220253	2220301	2220088	2220171	2222764	2222932	506	23	1	7	0	148	100	0.6636186903	0.8193934375	0.94	1	-0.06
900	gene25064	LOC9272124	9	-	1613494	1613637	1612587	1612684	1613727	1613825	900	68	11	29	6	200	100	0.6650062094	0.8200688401	0.756	0.707	0.049
1683	gene15718	LOC9271043	5	-	11260719	11261075	11259373	11259661	11261163	11261363	1683	56	1	16	0	200	100	0.6673213158	0.8218064269	0.966	1	-0.034
295	gene29709	LOC4350304	11	-	10655049	10655115	10654828	10654914	10655396	10655489	295	49	1	14	0	166	100	0.6671552169	0.8218064269	0.967	1	-0.033
2676	gene1870	LOC4326190	1	+	20523368	20523915	20523102	20523171	20524093	20524363	2676	75	45	53	36	200	100	0.6685493027	0.8227601323	0.455	0.424	0.031
1334	gene27331	LOC9266737	10	+	8661772	8661876	8660441	8660778	8662505	8664126	1334	9	13	4	4	200	100	0.6693267062	0.8231532785	0.257	0.333	-0.076
1604	gene21047	LOC4342909	7	-	10195843	10195965	10181814	10182053	10196560	10196689	1604	9	1	3	0	200	100	0.669776317	0.8231532785	0.818	1	-0.182
1951	gene10141	LOC4333174	3	+	18031389	18033859	18027841	18028018	18036744	18036870	1951	88	16	31	7	200	100	0.6711965999	0.8243403062	0.733	0.689	0.044
2013	gene25841	LOC4347068	9	+	14974746	14975028	14973453	14973556	14975123	14975376	2013	26	1	46	3	200	100	0.671668654	0.8243619339	0.929	0.885	0.044
1217	gene24500	LOC4345940	8	-	24649460	24649526	24648382	24648840	24649665	24649893	1217	5	3	20	17	166	100	0.674966231	0.8278490487	0.501	0.415	0.086
1260	gene23048	LOC9268660	8	-	3079827	3079838	3079343	3079744	3080026	3080119	1260	1	3	2	3	111	100	0.6781240004	0.8299731349	0.231	0.375	-0.144
1682	gene15718	LOC9271043	5	-	11260719	11261075	11258011	11258193	11261163	11261363	1682	59	1	16	0	200	100	0.6786941127	0.8299731349	0.967	1	-0.033
363	gene27320	LOC4348285	10	+	8071523	8071605	8070350	8070766	8072432	8072514	363	13	2	2	0	182	100	0.6794432775	0.8299731349	0.781	1	-0.219
458	gene26410	LOC9271375	9	+	19923270	19923358	19922984	19923183	19925010	19925817	458	3	2	3	1	188	100	0.6790787085	0.8299731349	0.444	0.615	-0.171
461	gene13638	LOC4336362	4	-	25486649	25486697	25486443	25486519	25486865	25486929	461	3	9	0	1	148	100	0.6785694381	0.8299731349	0.184	0	0.184
916	gene3150	LOC4327889	1	-	32818861	32819002	32817936	32818078	32819256	32819454	916	3	12	3	8	200	100	0.6787259243	0.8299731349	0.111	0.158	-0.047
2531	gene8450	LOC4331604	3	+	2532105	2532188	2531602	2531641	2532316	2532357	2531	48	1	13	0	183	100	0.6808353694	0.830085571	0.963	1	-0.037
2784	gene26144	LOC9271007	9	+	17962834	17962899	17960674	17960785	17963027	17963310	2784	10	9	2	1	165	100	0.6804825695	0.830085571	0.402	0.548	-0.146
446	gene11100	LOC4334045	3	+	30295926	30295989	30295506	30295653	30296105	30296169	446	2	71	0	11	163	100	0.68090812	0.830085571	0.017	0	0.017
1794	gene24733	LOC4346140	8	+	26545418	26545542	26543091	26545057	26546109	26546555	1794	2	0	6	1	200	100	0.6823912877	0.8307258307	1	0.75	0.25
18	gene14285	LOC4336986	4	+	31211853	31211997	31205343	31205865	31212715	31212956	18	68	1	18	0	200	100	0.6824726006	0.8307258307	0.971	1	-0.029
2579	gene9825	LOC9271725	3	-	14191349	14191462	14191016	14191255	14192158	14192432	2579	49	7	2	0	200	100	0.682807174	0.8307258307	0.778	1	-0.222
669	gene24986	LOC4346352	8	-	28337359	28337390	28337063	28337183	28338041	28338187	669	0	1	2	6	131	100	0.6855493777	0.8330529939	0	0.203	-0.203
980	gene20162	LOC4342175	7	-	140931	140943	135512	135656	141097	141343	980	38	1	10	0	112	100	0.6856384343	0.8330529939	0.971	1	-0.029
1444	gene9212	LOC4332328	3	-	8605816	8605938	8603940	8604280	8606033	8606613	1444	29	9	1	0	200	100	0.686296082	0.8332939042	0.617	1	-0.383
2587	gene50	LOC4326151	1	+	368116	368156	367274	367383	368307	368387	2587	22	2	14	2	140	100	0.6868050369	0.8333540715	0.887	0.833	0.054
166	gene15390	LOC4338003	5	-	5260180	5260264	5258971	5259148	5261993	5262141	166	7	5	8	4	184	100	0.6895732437	0.8333683305	0.432	0.521	-0.089
1915	gene17319	LOC4339700	5	-	28748640	28748781	28747476	28747567	28748885	28748951	1915	6	2	1	0	200	100	0.6888704289	0.8333683305	0.6	1	-0.4
2172	gene842	LOC4326702	1	+	6711923	6711990	6710738	6711158	6712145	6714255	2172	1	0	6	2	167	100	0.6892035103	0.8333683305	1	0.642	0.358
238	gene31010	LOC4351288	12	-	537683	538981	537300	537439	539600	539860	238	55	7	153	16	200	100	0.6874488539	0.8333683305	0.797	0.827	-0.03
362	gene27320	LOC4348285	10	+	8071523	8071580	8070350	8070766	8072432	8072514	362	6	2	1	0	157	100	0.6892013818	0.8333683305	0.656	1	-0.344
562	gene27547	LOC4348481	10	-	11808328	11808442	11807888	11808154	11808723	11808828	562	79	53	60	36	200	100	0.6878363107	0.8333683305	0.427	0.455	-0.028
625	gene12192	LOC4335046	4	-	4447092	4447139	4446877	4446977	4449781	4449969	625	4	65	1	10	147	100	0.6901111852	0.8334631757	0.04	0.064	-0.024
2144	gene12051	LOC4334964	4	-	1123751	1124175	1123484	1123597	1124656	1124820	2144	83	52	169	97	200	100	0.6907117849	0.8336335182	0.444	0.466	-0.022
1396	gene9883	LOC9268085	3	-	14752640	14752749	14752280	14752445	14753008	14753086	1396	31	39	110	154	200	100	0.6948223787	0.8380370977	0.284	0.263	0.021
2678	gene1870	LOC4326190	1	+	20523368	20523884	20523102	20523171	20524093	20524363	2678	66	45	47	36	200	100	0.6954929052	0.8382884585	0.423	0.395	0.028
239	gene28704	LOC4349506	10	-	23068376	23068528	23068098	23068255	23069670	23071801	239	0	1	1	3	200	100	0.6964174591	0.8382888326	0	0.143	-0.143
240	gene28704	LOC4349506	10	-	23068376	23068517	23068098	23068255	23069670	23071801	240	0	1	1	3	200	100	0.6964174591	0.8382888326	0	0.143	-0.143
230	gene5529	LOC4328919	2	-	8836319	8836515	8836072	8836213	8838245	8838468	230	31	8	11	2	200	100	0.6980741049	0.8397257469	0.66	0.733	-0.073
211	gene13359	LOC4336100	4	-	23335218	23335396	23333807	23334493	23335507	23335587	211	8	52	4	20	200	100	0.6990126768	0.8397410568	0.071	0.091	-0.02
2940	gene13908	LOC4336624	4	-	27826321	27826370	27825965	27826162	27826453	27826626	2940	3	10	0	1	149	100	0.6987348926	0.8397410568	0.168	0	0.168
2842	gene21608	LOC4343400	7	-	20088118	20088202	20087453	20087588	20088939	20089800	2842	9	69	1	12	184	100	0.7008530437	0.8413947195	0.066	0.043	0.023
2365	gene10218	LOC4333254	3	-	20185384	20185527	20183654	20183719	20186081	20186199	2365	114	1	33	0	200	100	0.7030632409	0.843143235	0.983	1	-0.017
2440	gene8954	LOC4332085	3	+	6284199	6284256	6283729	6284078	6285110	6285245	2440	5	1	41	5	157	100	0.7032390929	0.843143235	0.761	0.839	-0.078
1080	gene18674	LOC4340880	6	+	12321621	12321965	12320500	12320890	12322544	12322800	1080	25	8	12	5	200	100	0.7043113281	0.8438710364	0.61	0.545	0.065
2439	gene8954	LOC4332085	3	+	6284199	6284256	6283729	6284078	6284685	6285102	2439	5	0	41	2	157	100	0.7052553073	0.8444443085	1	0.929	0.071
1257	gene28325	LOC4349154	10	+	20284116	20284162	20283708	20283765	20284359	20284439	1257	42	1	107	4	146	100	0.7060629905	0.8448537366	0.966	0.948	0.018
2011	gene26916	LOC107277780	10	-	1032889	1032947	1031912	1032040	1033076	1033193	2011	1	0	3	1	158	100	0.7073237924	0.8458044557	1	0.655	0.345
2290	gene29345	LOC9271926	11	-	5170318	5170472	5168828	5169322	5170559	5170721	2290	11	1	3	0	200	100	0.7082834846	0.8460526345	0.846	1	-0.154
637	gene9027	LOC4332152	3	-	6955850	6956092	6954997	6955109	6957043	6957438	637	23	3	2	0	200	100	0.708464141	0.8460526345	0.793	1	-0.207
1483	gene10194	LOC4333229	3	+	19177357	19177400	19176876	19176985	19179414	19182121	1483	2	33	1	10	143	100	0.7094757934	0.8464081336	0.041	0.065	-0.024
2546	gene24151	LOC4345637	8	+	20829980	20830084	20828275	20828385	20830247	20830350	2546	7	1	2	0	200	100	0.710399745	0.8464081336	0.778	1	-0.222
2894	gene5191	LOC4328624	2	-	5473940	5474027	5473344	5473633	5474886	5475203	2894	13	1	7	1	187	100	0.7110948156	0.8464081336	0.874	0.789	0.085
661	gene20749	LOC107281496	7	+	5367405	5367576	5366666	5367259	5381680	5381916	661	2	7	0	1	200	100	0.7098980644	0.8464081336	0.125	0	0.125
94	gene3104	LOC4325593	1	+	32418899	32418967	32418488	32418593	32419171	32420220	94	5	2	3	2	168	100	0.7110747828	0.8464081336	0.598	0.472	0.126
1140	gene12801	LOC4335594	4	-	18053659	18053826	18052753	18053506	18056858	18057651	1140	30	6	3	1	200	100	0.7134075483	0.8486041263	0.714	0.6	0.114
2554	gene29228	LOC9266221	11	+	3815914	3816028	3812599	3812790	3816334	3816537	2554	2	12	1	10	200	100	0.7141825563	0.8489693035	0.077	0.048	0.029
132	gene23223	LOC9268385	8	+	5028983	5029077	5027558	5027666	5029589	5030003	132	9	32	4	11	194	100	0.7169555512	0.850189607	0.127	0.158	-0.031
1861	gene21233	LOC4343067	7	-	14523750	14523834	14522552	14522729	14524453	14524597	1861	6	4	10	9	184	100	0.7160545079	0.850189607	0.449	0.377	0.072
2806	gene6014	LOC107280177	2	-	16488890	16488993	16487666	16488229	16489570	16489724	2806	7	2	1	0	200	100	0.7167165968	0.850189607	0.636	1	-0.364
2838	gene32112	LOC9268519	12	-	17833550	17833601	17832017	17832502	17834448	17835040	2838	5	1	9	3	151	100	0.7170838472	0.850189607	0.768	0.665	0.103
2014	gene25841	LOC4347068	9	+	14974768	14975028	14973453	14973556	14975123	14975376	2014	24	1	46	3	200	100	0.7230821508	0.8561821289	0.923	0.885	0.038
2488	gene21428	LOC4343245	7	+	17779271	17779340	17778646	17778782	17779802	17780505	2488	12	1	3	0	169	100	0.7228579319	0.8561821289	0.877	1	-0.123
2037	gene12752	LOC9267440	4	-	16864975	16865075	16864700	16864853	16866963	16868057	2037	111	1	27	0	200	100	0.7241823963	0.8569255492	0.982	1	-0.018
2907	gene16364	LOC4338859	5	-	20947049	20947327	20946732	20946957	20947761	20948060	2907	73	23	44	12	200	100	0.7246706254	0.8569442728	0.613	0.647	-0.034
229	gene5529	LOC4328919	2	-	8836319	8836518	8836072	8836213	8838245	8838468	229	32	8	11	2	200	100	0.7251550018	0.856958419	0.667	0.733	-0.066
350	gene23814	LOC4345351	8	-	15987062	15987275	15985601	15985849	15987482	15987539	350	23	174	3	18	200	100	0.7268575511	0.8584111964	0.062	0.077	-0.015
1647	gene12396	LOC9272732	4	+	8589176	8589294	8588653	8589070	8589594	8589653	1647	8	1	2	0	200	100	0.7342162584	0.8643366744	0.8	1	-0.2
2155	gene23594	LOC4345157	8	+	10760060	10760503	10759824	10759962	10761008	10761225	2155	36	48	53	64	200	100	0.7342832323	0.8643366744	0.273	0.293	-0.02
2479	gene31935	LOC9268358	12	-	13057860	13058002	13057697	13057763	13058294	13058670	2479	2	8	0	1	200	100	0.7343110693	0.8643366744	0.111	0	0.111
2967	gene29903	LOC4350444	11	+	15078803	15079280	15078347	15078623	15079897	15079940	2967	9	1	5	1	200	100	0.7347338213	0.8643366744	0.818	0.714	0.104
776	gene12849	LOC4335630	4	-	18606077	18606367	18603870	18604848	18608979	18609190	776	27	1	6	0	200	100	0.7340429924	0.8643366744	0.931	1	-0.069
910	gene12020	LOC9266843	4	+	835889	835911	835480	835812	837067	837326	910	3	79	3	59	122	100	0.734689535	0.8643366744	0.03	0.04	-0.01
1227	gene10367	LOC4333375	3	-	22185091	22185144	22184610	22184670	22185529	22185736	1227	2	8	0	1	153	100	0.7365896667	0.8648373174	0.14	0	0.14
173	gene11603	LOC9266411	3	+	34042817	34042881	34040550	34040646	34044410	34044545	173	5	5	3	2	164	100	0.7356739088	0.8648373174	0.379	0.478	-0.099
715	gene1756	LOC9271859	1	+	18586248	18586366	18585728	18586086	18586462	18586550	715	18	3	32	4	200	100	0.7363340333	0.8648373174	0.75	0.8	-0.05
1228	gene10367	LOC4333375	3	-	22185103	22185144	22184558	22184670	22185529	22185736	1228	2	8	0	1	141	100	0.7372170478	0.8650140522	0.151	0	0.151
1605	gene21047	LOC4342909	7	-	10195801	10195965	10181814	10182053	10196560	10196689	1605	13	1	3	0	200	100	0.7394355818	0.8654768278	0.867	1	-0.133
1606	gene21047	LOC4342909	7	-	10195815	10195965	10181814	10182053	10196560	10196689	1606	13	1	3	0	200	100	0.7394355818	0.8654768278	0.867	1	-0.133
2544	gene24151	LOC4345637	8	+	20829980	20830103	20828298	20828385	20830247	20830350	2544	13	1	3	0	200	100	0.7394355818	0.8654768278	0.867	1	-0.133
46	gene24395	LOC4345849	8	-	23743060	23743685	23741457	23741836	23744579	23744814	46	104	218	53	119	200	100	0.7395198914	0.8654768278	0.193	0.182	0.011
2738	gene10227	LOC4333267	3	+	20395602	20395693	20394712	20395027	20395823	20395908	2738	23	1	5	0	191	100	0.7407647831	0.8662182301	0.923	1	-0.077
828	gene12676	LOC4335497	4	-	15395988	15396096	15388678	15390135	15397145	15397239	828	28	1	6	0	200	100	0.7411084306	0.8662182301	0.933	1	-0.067
1160	gene19221	LOC107281173	6	-	21941388	21941480	21940396	21940441	21942565	21943016	1160	341	14	544	25	192	100	0.746103769	0.8664739033	0.927	0.919	0.008
1170	gene16327	LOC4338824	5	+	20621554	20621649	20620928	20621411	20623873	20623999	1170	1	9	0	2	195	100	0.7421471351	0.8664739033	0.054	0	0.054
1966	gene12554	LOC9269666	4	+	12662564	12662688	12661859	12662068	12663874	12664106	1966	1	4	0	1	200	100	0.7443412106	0.8664739033	0.111	0	0.111
2242	gene27505	LOC4348452	10	+	11301070	11301313	11300710	11300859	11301816	11303636	2242	1	4	0	1	200	100	0.7443412106	0.8664739033	0.111	0	0.111
2610	gene13841	LOC4336560	4	-	27281464	27281510	27281126	27281213	27281583	27281625	2610	39	1	8	0	146	100	0.7426879968	0.8664739033	0.964	1	-0.036
316	gene21438	LOC4343254	7	-	17887391	17887471	17886904	17886999	17887562	17887821	316	38	5	5	1	180	100	0.7459302844	0.8664739033	0.809	0.735	0.074
35	gene19143	LOC9271874	6	-	20824543	20824608	20821739	20824103	20824697	20825189	35	2	19	0	2	165	100	0.7458509398	0.8664739033	0.06	0	0.06
361	gene27320	LOC4348285	10	+	8071523	8071678	8070348	8070766	8072432	8072514	361	18	2	2	0	200	100	0.7444046933	0.8664739033	0.818	1	-0.182
899	gene25064	LOC9272124	9	-	1614503	1614777	1613727	1613825	1614864	1614954	899	14	50	7	21	200	100	0.7453537531	0.8664739033	0.123	0.143	-0.02
901	gene25064	LOC9272124	9	-	1614507	1614777	1613727	1613825	1614864	1614954	901	14	50	7	21	200	100	0.7453537531	0.8664739033	0.123	0.143	-0.02
832	gene12676	LOC4335497	4	-	15395988	15396334	15388678	15390135	15397145	15397239	832	29	1	6	0	200	100	0.7478688392	0.8677395776	0.935	1	-0.065
884	gene17392	LOC4339764	5	+	29254460	29254529	29254177	29254287	29254826	29254932	884	5	1	16	2	169	100	0.7481503304	0.8677395776	0.747	0.826	-0.079
1006	gene1827	LOC9270848	1	+	19876448	19876482	19876199	19876285	19877132	19877241	1006	24	6	6	1	134	100	0.7513368551	0.8685834128	0.749	0.817	-0.068
1123	gene29022	LOC4349753	11	-	2065266	2065461	2063905	2064342	2065596	2066578	1123	6	24	5	16	200	100	0.7509291017	0.8685834128	0.111	0.135	-0.024
1572	gene25943	LOC4347149	9	+	16049893	16049957	16049143	16049499	16050629	16050726	1572	2	31	2	22	164	100	0.7514338923	0.8685834128	0.038	0.053	-0.015
1985	gene5238	LOC9266610	2	-	5818452	5818509	5816455	5816839	5818584	5819349	1985	1	18	1	11	157	100	0.7541449147	0.8685834128	0.034	0.055	-0.021
2121	gene3874	LOC9269943	1	+	38841237	38841352	38840570	38840644	38841569	38841629	2121	2	13	3	14	200	100	0.7511587904	0.8685834128	0.071	0.097	-0.026
2320	gene19409	LOC4341503	6	+	24301835	24302243	24300277	24301708	24303845	24306434	2320	14	1	3	0	200	100	0.752931201	0.8685834128	0.875	1	-0.125
2901	gene9164	LOC4332277	3	-	8099394	8099507	8096741	8096948	8101515	8102937	2901	25	19	49	33	200	100	0.7537096084	0.8685834128	0.397	0.426	-0.029
424	gene9650	LOC4332752	3	+	12378336	12378447	12377871	12377995	12378580	12378721	424	9	65	2	19	200	100	0.7533049292	0.8685834128	0.065	0.05	0.015
789	gene32619	LOC4352680	12	+	24816090	24816160	24815586	24815729	24817083	24817413	789	23	3	11	2	170	100	0.7495607322	0.8685834128	0.819	0.764	0.055
896	gene1014	LOC4327220	1	-	8214800	8214875	8213585	8213694	8214997	8215131	896	95	42	16	6	175	100	0.7531289716	0.8685834128	0.564	0.604	-0.04
996	gene22814	LOC9269978	8	+	646350	646391	646204	646274	646679	646767	996	4	1	1	0	141	100	0.7525282792	0.8685834128	0.739	1	-0.261
1335	gene27331	LOC9266737	10	+	8661784	8661876	8660441	8660778	8662505	8664126	1335	9	13	2	4	192	100	0.7564983983	0.8690889379	0.265	0.207	0.058
2677	gene1870	LOC4326190	1	+	20523368	20523948	20523102	20523171	20524093	20524363	2677	90	45	66	36	200	100	0.7553801231	0.8690889379	0.5	0.478	0.022
560	gene27547	LOC4348481	10	-	11816026	11816157	11813904	11814152	11816363	11816515	560	8	58	5	44	200	100	0.7557925162	0.8690889379	0.065	0.054	0.011
626	gene20957	LOC4342835	7	-	8282505	8283020	8281895	8282358	8283226	8286292	626	43	5	183	18	200	100	0.7565002386	0.8690889379	0.811	0.836	-0.025
2072	gene5289	LOC4328709	2	+	6276544	6276670	6276185	6276364	6277215	6277303	2072	1	2	1	1	200	100	0.7574944696	0.8692727365	0.2	0.333	-0.133
2557	gene5129	LOC4328564	2	-	4954903	4955006	4953642	4954323	4955506	4959716	2557	1	0	42	9	200	100	0.7576186309	0.8692727365	1	0.7	0.3
762	gene19205	LOC4341323	6	-	21744336	21744417	21739727	21739960	21747861	21747972	762	1	1	1	2	181	100	0.7584997554	0.8697336007	0.356	0.216	0.14
1937	gene29346	LOC107277378	11	-	5174705	5174859	5173247	5173734	5174947	5175109	1937	20	3	10	1	200	100	0.7608221952	0.8718455225	0.769	0.833	-0.064
145	gene23088	LOC4344713	8	-	3463329	3463417	3462817	3462982	3464697	3464836	145	63	4	3	0	188	100	0.7617544239	0.8723627052	0.893	1	-0.107
1536	gene31217	LOC4351445	12	+	1756358	1756459	1755566	1755673	1756658	1757102	1536	3	2	3	3	200	100	0.7642184962	0.8727865387	0.429	0.333	0.096
1559	gene24184	LOC4345664	8	-	21175031	21175133	21174354	21174492	21175367	21175449	1559	14	61	20	98	200	100	0.7631216842	0.8727865387	0.103	0.093	0.01
2583	gene4334	LOC4325392	1	-	42268199	42268210	42267997	42268116	42268362	42268478	2583	1	2	1	1	111	100	0.7626940425	0.8727865387	0.311	0.474	-0.163
2666	gene5949	LOC9270332	2	-	15552687	15552756	15552350	15552472	15552916	15553063	2666	351	261	2	1	169	100	0.764530215	0.8727865387	0.443	0.542	-0.099
422	gene20493	LOC4342434	7	-	3107413	3107588	3106845	3107219	3108540	3108618	422	43	4	54	4	200	100	0.7644127993	0.8727865387	0.843	0.871	-0.028
659	gene18866	LOC4341033	6	-	15920070	15920136	15919707	15919982	15920306	15920407	659	1	1	2	1	166	100	0.7655480061	0.8733987943	0.376	0.546	-0.17
1929	gene5911	LOC4329276	2	-	15001927	15002304	15001569	15001796	15002391	15003033	1929	32	1	6	0	200	100	0.7665215656	0.8737476614	0.941	1	-0.059
2421	gene27696	LOC4348598	10	+	14240174	14240240	14238374	14238457	14252973	14253624	2421	3	1	14	7	166	100	0.7668171317	0.8737476614	0.644	0.546	0.098
1410	gene23444	LOC9271749	8	-	8337880	8338002	8336826	8336929	8338127	8338219	1410	2	34	0	3	200	100	0.7713202596	0.8760540062	0.029	0	0.029
1415	gene14277	LOC4336978	4	-	31122487	31122594	31122270	31122375	31123699	31124147	1415	53	1	34	1	200	100	0.7722218059	0.8760540062	0.964	0.944	0.02
1731	gene23630	LOC4345183	8	-	11550503	11550667	11550177	11550253	11551803	11551985	1731	18	11	10	5	200	100	0.7708968269	0.8760540062	0.45	0.5	-0.05
2970	gene32526	LOC4352593	12	+	23618832	23618940	23618641	23618760	23619280	23619340	2970	47	2	16	1	200	100	0.771930305	0.8760540062	0.922	0.889	0.033
451	gene13699	LOC4336423	4	+	26094890	26095069	26090597	26092165	26095282	26095427	451	37	2	27	2	200	100	0.7719560731	0.8760540062	0.902	0.871	0.031
463	gene18003	LOC4340317	6	+	4095479	4095570	4094089	4094247	4096318	4096472	463	43	1	67	1	191	100	0.7708725065	0.8760540062	0.957	0.972	-0.015
775	gene12849	LOC4335630	4	-	18606290	18606384	18603870	18604848	18608979	18609190	775	27	1	5	0	194	100	0.7710160301	0.8760540062	0.933	1	-0.067
223	gene26420	LOC4347557	9	+	19981215	19981407	19979444	19979604	19981918	19982000	223	12	1	16	2	200	100	0.7740308895	0.8764619435	0.857	0.8	0.057
2949	gene20645	LOC4342558	7	-	4194756	4194960	4192617	4192958	4195040	4195277	2949	21	15	2	2	200	100	0.7735750383	0.8764619435	0.412	0.333	0.079
957	gene8382	LOC4331537	3	-	1971389	1971467	1970731	1971145	1976510	1976609	957	3	23	4	24	178	100	0.7732699024	0.8764619435	0.068	0.086	-0.018
898	gene25064	LOC9272124	9	-	1613494	1613550	1612587	1612684	1613727	1613825	898	12	11	8	6	156	100	0.776191785	0.8783605103	0.412	0.461	-0.049
2828	gene10363	LOC9268250	3	-	22168795	22168920	22168268	22168696	22169798	22169924	2828	16	9	15	10	200	100	0.7770384319	0.8787703962	0.471	0.429	0.042
114	gene30324	LOC9270404	11	-	21509313	21509460	21509003	21509084	21509561	21509640	114	143	2	50	1	200	100	0.7778524919	0.8789016364	0.973	0.962	0.011
2924	gene102	LOC4326125	1	+	724541	724711	723598	724459	724791	725990	2924	10	2	1	0	200	100	0.7781234995	0.8789016364	0.714	1	-0.286
777	gene12849	LOC4335630	4	-	18606077	18606384	18603870	18604848	18608979	18609190	777	41	1	7	0	200	100	0.782066526	0.8828056491	0.953	1	-0.047
140	gene3010	LOC4325136	1	-	31687060	31687243	31686839	31686971	31687490	31687994	140	58	2	42	1	200	100	0.7828892662	0.8828117616	0.935	0.955	-0.02
2401	gene17436	LOC4339803	5	-	29575605	29575766	29575226	29575355	29575855	29576017	2401	9	46	4	17	200	100	0.7830452725	0.8828117616	0.089	0.105	-0.016
1348	gene18897	LOC9266936	6	-	16523213	16524189	16521556	16523108	16524291	16524598	1348	3	10	3	13	200	100	0.7843958255	0.8837851102	0.13	0.103	0.027
1206	gene11777	LOC4334705	3	-	35149138	35149161	35148706	35148889	35149518	35149736	1206	7	91	2	33	123	100	0.7867025635	0.8844047245	0.059	0.047	0.012
1752	gene14853	LOC9269814	5	+	35767	35838	35222	35510	36269	36397	1752	3	5	4	5	171	100	0.7868025157	0.8844047245	0.26	0.319	-0.059
1767	gene2746	LOC4325939	1	+	29639807	29639849	29637807	29638351	29639962	29640049	1767	11	1	2	0	142	100	0.7866141254	0.8844047245	0.886	1	-0.114
379	gene28661	LOC4349466	10	-	22705996	22706065	22704442	22705552	22706230	22706246	379	1	18	0	3	169	100	0.7883585664	0.8844047245	0.032	0	0.032
648	gene31370	LOC4351564	12	+	3014135	3014213	3013964	3014012	3014313	3014574	648	1	0	5	1	178	100	0.787404256	0.8844047245	1	0.737	0.263
841	gene30200	LOC4350688	11	+	20070927	20071001	20070537	20070781	20071079	20071165	841	43	3	22	2	174	100	0.7883081993	0.8844047245	0.892	0.863	0.029
844	gene18407	LOC107277380	6	-	7927719	7927871	7927313	7927449	7928010	7928761	844	1	0	5	1	200	100	0.787373728	0.8844047245	1	0.714	0.286
1768	gene27608	LOC4348527	10	-	12998031	12998142	12996960	12997713	12998237	12998350	1768	33	192	0	1	200	100	0.7944317379	0.8879230884	0.079	0	0.079
2099	gene26160	LOC9268732	9	-	18097242	18097809	18096812	18096988	18098230	18098372	2099	154	1	656	3	200	100	0.7942324405	0.8879230884	0.987	0.991	-0.004
3017	gene8619	LOC4331770	3	-	3761120	3761211	3760458	3760876	3761696	3762397	3017	11	6	9	6	191	100	0.7927684552	0.8879230884	0.49	0.44	0.05
530	gene24293	LOC9269818	8	-	22630840	22630988	22630349	22630526	22632041	22632334	530	3	4	4	7	200	100	0.7942919618	0.8879230884	0.273	0.222	0.051
730	gene22715	LOC9270019	7	-	29556848	29557076	29556692	29556752	29557723	29558033	730	26	1	39	1	200	100	0.793422813	0.8879230884	0.929	0.951	-0.022
731	gene22715	LOC9270019	7	-	29556848	29557109	29556692	29556752	29557723	29557798	731	28	1	42	1	200	100	0.7928656001	0.8879230884	0.933	0.955	-0.022
303	gene27580	LOC4348508	10	-	12344156	12344174	12343846	12344080	12345016	12346783	303	9	59	5	28	118	100	0.796395088	0.8890219628	0.114	0.131	-0.017
378	gene28661	LOC4349466	10	-	22706230	22706305	22704442	22705552	22706775	22707113	378	18	1	3	0	175	100	0.796095381	0.8890219628	0.911	1	-0.089
732	gene22715	LOC9270019	7	-	29556848	29557079	29556692	29556752	29557723	29558033	732	27	1	40	1	200	100	0.799366307	0.8917899637	0.931	0.952	-0.021
14	gene27894	LOC9272437	10	-	16166557	16166677	16165302	16166474	16166929	16167004	14	12	1	2	0	200	100	0.8028923774	0.8940741391	0.857	1	-0.143
222	gene26420	LOC4347557	9	+	19981215	19981407	19979444	19979604	19981921	19982000	222	12	2	16	2	200	100	0.8021424512	0.8940741391	0.75	0.8	-0.05
997	gene30465	LOC4350864	11	-	23137135	23137203	23136833	23136923	23137303	23137580	997	1	41	1	28	168	100	0.8025087686	0.8940741391	0.014	0.021	-0.007
1258	gene28325	LOC4349154	10	+	20284116	20284262	20283708	20283765	20284359	20284439	1258	61	1	180	4	200	100	0.8070205752	0.8975691744	0.968	0.957	0.011
143	gene3010	LOC4325136	1	-	31684466	31684481	31683882	31683993	31684554	31684713	143	3	36	3	29	115	100	0.8069470772	0.8975691744	0.068	0.083	-0.015
1093	gene29100	LOC9266777	11	+	2629664	2629783	2629367	2629484	2632554	2632773	1093	3	6	2	3	200	100	0.8153207434	0.8986726661	0.2	0.25	-0.05
1172	gene14842	LOC4337517	4	-	35446910	35446959	35446560	35446689	35447169	35447276	1172	1	6	1	4	149	100	0.8146985652	0.8986726661	0.101	0.144	-0.043
1368	gene15853	LOC4338388	5	-	14500003	14500070	14498629	14499174	14500210	14501197	1368	6	5	6	4	167	100	0.81204047	0.8986726661	0.418	0.473	-0.055
1422	gene32158	LOC107279577	12	-	18893891	18893965	18892996	18893464	18894469	18894650	1422	6	1	1	0	174	100	0.8144040141	0.8986726661	0.775	1	-0.225
1560	gene24184	LOC4345664	8	-	21175060	21175130	21174379	21174492	21175367	21175449	1560	6	61	11	98	170	100	0.8117572492	0.8986726661	0.055	0.062	-0.007
1637	gene9056	LOC9272592	3	-	7146106	7146312	7143283	7143519	7146426	7147037	1637	20	1	3	0	200	100	0.8145558657	0.8986726661	0.909	1	-0.091
1949	gene21468	LOC4343276	7	-	18339786	18339921	18339657	18339708	18339991	18340085	1949	4	16	5	24	200	100	0.8110172376	0.8986726661	0.111	0.094	0.017
2335	gene2311	LOC107277431	1	-	25410050	25410174	25409548	25409614	25410907	25410969	2335	2	1	6	2	200	100	0.8127534696	0.8986726661	0.5	0.6	-0.1
237	gene16940	LOC9271180	5	+	26051679	26051875	26050539	26050624	26052073	26052200	237	5	28	2	9	200	100	0.8132519097	0.8986726661	0.082	0.1	-0.018
2773	gene10794	LOC4333761	3	-	27433961	27434042	27431848	27432572	27434335	27434441	2773	1	5	2	7	181	100	0.8148462464	0.8986726661	0.1	0.136	-0.036
3016	gene23709	LOC4345256	8	+	13950012	13950060	13949797	13949911	13950142	13950262	3016	35	1	77	3	148	100	0.8102218254	0.8986726661	0.959	0.945	0.014
450	gene13699	LOC4336423	4	+	26094890	26095427	26090597	26092165	26096831	26097538	450	116	3	62	2	200	100	0.8154438855	0.8986726661	0.951	0.939	0.012
507	gene10717	LOC4333696	3	-	26555418	26555437	26553926	26555244	26555750	26556152	507	1	6	0	1	119	100	0.8125894463	0.8986726661	0.123	0	0.123
846	gene18407	LOC107277380	6	-	7927715	7927871	7927313	7927449	7928010	7928761	846	1	0	6	1	200	100	0.8142626659	0.8986726661	1	0.75	0.25
881	gene17477	LOC9270436	6	+	183073	183195	182057	182383	183663	183792	881	6	1	9	1	200	100	0.8126497641	0.8986726661	0.75	0.818	-0.068
1058	gene27164	LOC9272017	10	-	4664398	4664493	4663697	4663764	4665102	4665161	1058	22	7	19	7	195	100	0.8186399317	0.9014738863	0.617	0.582	0.035
215	gene22155	LOC4343872	7	+	25046626	25046790	25045071	25046171	25046886	25047091	215	36	25	13	8	200	100	0.8189795836	0.9014738863	0.419	0.448	-0.029
330	gene18869	LOC4341038	6	+	16024354	16024452	16023380	16023493	16032317	16032458	330	4	27	0	1	198	100	0.8221823315	0.9037482393	0.07	0	0.07
487	gene19457	LOC4341545	6	-	24930853	24931287	24929900	24930757	24931372	24931656	487	21	1	3	0	200	100	0.822514717	0.9037482393	0.913	1	-0.087
714	gene1756	LOC9271859	1	+	18586248	18586370	18585728	18586086	18586462	18586550	714	23	3	37	4	200	100	0.8225404317	0.9037482393	0.793	0.822	-0.029
2004	gene20913	LOC4342799	7	+	7719045	7719093	7718573	7718689	7719529	7720593	2004	34	21	22	15	148	100	0.8235791901	0.9043417983	0.522	0.498	0.024
1674	gene1111	LOC4324375	1	-	9115364	9115440	9114951	9115035	9115830	9115992	1674	42	103	2	6	176	100	0.8272186152	0.9061440628	0.188	0.159	0.029
2141	gene1310	LOC9272440	1	-	11628441	11628552	11628135	11628282	11630361	11630901	2141	172	1	99	0	200	100	0.8261746218	0.9061440628	0.989	1	-0.011
2662	gene1416	LOC4326803	1	-	13344677	13344967	13342970	13344233	13345065	13345466	2662	11	5	3	1	200	100	0.8267760785	0.9061440628	0.524	0.6	-0.076
442	gene16215	LOC4338711	5	-	19365224	19365280	19364390	19364818	19365658	19365861	442	4	16	1	3	156	100	0.8267941943	0.9061440628	0.138	0.176	-0.038
1144	gene7682	LOC4330909	2	+	32946277	32946316	32945954	32946061	32946596	32946684	1144	1	3	1	2	139	100	0.8360149914	0.9130392006	0.193	0.265	-0.072
1547	gene31189	LOC4351424	12	-	1585763	1585768	1585492	1585537	1585911	1586019	1547	1	15	0	2	105	100	0.8349289674	0.9130392006	0.06	0	0.06
2002	gene11503	LOC4334454	3	-	33395738	33395867	33394104	33394663	33396872	33396959	2002	62	1	85	1	200	100	0.8352091159	0.9130392006	0.969	0.977	-0.008
2423	gene27696	LOC4348598	10	+	14239915	14239926	14238374	14238457	14252973	14253624	2423	0	1	1	7	111	100	0.835648991	0.9130392006	0	0.114	-0.114
310	gene12979	LOC9271917	4	-	20118415	20118456	20117703	20118270	20118565	20118771	310	8	11	3	5	141	100	0.8360298303	0.9130392006	0.34	0.299	0.041
1945	gene21468	LOC4343276	7	-	18339786	18339902	18339667	18339708	18339991	18340085	1945	1	16	2	24	200	100	0.8376579141	0.9131786111	0.03	0.04	-0.01
1948	gene21468	LOC4343276	7	-	18339864	18339921	18339657	18339708	18339991	18340085	1948	1	16	2	24	157	100	0.8376677006	0.9131786111	0.038	0.05	-0.012
3000	gene2839	LOC4323917	1	+	30357535	30357587	30353264	30353433	30357730	30358424	3000	3	27	1	7	152	100	0.8373787254	0.9131786111	0.068	0.086	-0.018
1987	gene1532	LOC4325725	1	+	14956633	14957089	14955698	14956020	14957274	14957356	1987	11	3	9	3	200	100	0.8399101415	0.9150732713	0.647	0.6	0.047
1989	gene7565	LOC4330794	2	+	31979014	31979136	31975503	31977463	31981503	31981638	1989	2	1	3	1	200	100	0.8411790815	0.9153558309	0.5	0.6	-0.1
2334	gene2311	LOC107277431	1	-	25413261	25413323	25411920	25412119	25413435	25413992	2334	1	7	1	5	162	100	0.8416833109	0.9153558309	0.081	0.11	-0.029
2892	gene5191	LOC4328624	2	-	5473940	5474024	5473344	5473633	5474886	5475203	2892	3	1	2	1	184	100	0.8409064564	0.9153558309	0.62	0.521	0.099
1053	gene21662	LOC4343446	7	-	20742488	20742569	20740550	20740604	20742669	20742773	1053	1	16	0	2	181	100	0.8426854071	0.9154877804	0.033	0	0.033
1054	gene25272	LOC9266370	9	+	5837187	5837289	5835638	5835713	5838047	5838389	1054	16	18	9	9	200	100	0.8428139985	0.9154877804	0.308	0.333	-0.025
1911	gene23786	LOC107282077	8	+	15340202	15340308	15336858	15336994	15340754	15340826	1911	6	8	7	8	200	100	0.8436772863	0.9156391458	0.273	0.304	-0.031
2357	gene8174	LOC4331331	3	+	465688	466187	465244	465608	466670	466958	2357	102	1	12	0	200	100	0.8439628731	0.9156391458	0.981	1	-0.019
1115	gene15464	LOC4338062	5	-	6358459	6358696	6358105	6358377	6358949	6359015	1115	57	11	57	10	200	100	0.8444905517	0.9156639933	0.722	0.74	-0.018
1615	gene4457	LOC107278964	1	-	43075048	43075111	43074634	43074832	43076103	43076203	1615	7	1	5	1	163	100	0.8466653011	0.9170012651	0.811	0.754	0.057
1872	gene3737	LOC9270135	1	-	37784031	37784086	37783020	37783830	37785260	37785419	1872	1	49	0	7	155	100	0.8477459325	0.9170012651	0.013	0	0.013
2945	gene17987	LOC4340304	6	-	3957220	3958676	3956913	3957057	3959382	3959451	2945	64	8	1	0	200	100	0.8474674768	0.9170012651	0.8	1	-0.2
823	gene9306	LOC4332425	3	+	9445712	9445902	9445425	9445577	9446246	9447830	823	7	5	13	8	200	100	0.8476302747	0.9170012651	0.412	0.448	-0.036
2297	gene5849	LOC9270817	2	-	13468293	13468609	13468053	13468197	13469137	13469293	2297	33	2	2	0	200	100	0.8489897386	0.9176412375	0.892	1	-0.108
2582	gene4334	LOC4325392	1	-	42268199	42268244	42267997	42268116	42268362	42268448	2582	9	2	6	1	145	100	0.8493493042	0.9176412375	0.756	0.805	-0.049
520	gene28631	LOC4349434	10	+	22493646	22493764	22491701	22491877	22494069	22494116	520	1	0	16	2	200	100	0.8505641458	0.9184067622	1	0.8	0.2
1900	gene4492	LOC4327977	2	-	53451	53475	52779	52960	53584	53799	1900	28	4	9	1	124	100	0.8522477954	0.9196772759	0.85	0.879	-0.029
1619	gene12217	LOC4335067	4	+	4968581	4968680	4965325	4965778	4968841	4974104	1619	96	13	6	1	199	100	0.854070289	0.9198390907	0.788	0.751	0.037
1943	gene5645	LOC4329024	2	+	10445004	10445672	10444771	10444868	10445781	10445864	1943	1	8	0	1	200	100	0.8529481462	0.9198390907	0.059	0	0.059
1981	gene27535	LOC4348473	10	-	11694133	11694237	11693899	11694059	11694905	11695064	1981	8	1	1	0	200	100	0.8543642503	0.9198390907	0.8	1	-0.2
465	gene15774	LOC4338323	5	-	13092018	13092231	13091813	13091933	13092311	13092415	465	78	3	21	1	200	100	0.8544260572	0.9198390907	0.929	0.913	0.016
1829	gene29054	LOC9270769	11	+	2279358	2279440	2279081	2279151	2279687	2279801	1829	2	0	17	1	182	100	0.856157341	0.920773121	1	0.903	0.097
913	gene24596	LOC4346027	8	-	25547355	25547630	25546853	25547208	25548347	25548772	913	17	1	2	0	200	100	0.8563088507	0.920773121	0.895	1	-0.105
1057	gene27164	LOC9272017	10	-	4664398	4664480	4663692	4663764	4665102	4665161	1057	19	7	17	7	182	100	0.86449544	0.9235260445	0.599	0.572	0.027
1166	gene30095	LOC9270101	11	-	18537572	18537668	18536716	18536818	18537737	18537827	1166	38	3	16	1	196	100	0.8634735618	0.9235260445	0.866	0.891	-0.025
134	gene9669	LOC9271735	3	+	12524049	12524346	12523680	12523913	12524428	12524514	134	18	1	2	0	200	100	0.8645211499	0.9235260445	0.9	1	-0.1
1461	gene27701	LOC4348603	10	+	14279770	14279839	14278683	14279204	14280299	14280513	1461	1	4	3	15	169	100	0.861791115	0.9235260445	0.129	0.106	0.023
1558	gene24184	LOC4345664	8	-	21175060	21175133	21174379	21174492	21175367	21175449	1558	8	61	14	98	173	100	0.8626032288	0.9235260445	0.07	0.076	-0.006
1567	gene25943	LOC4347149	9	+	16070187	16070230	16069211	16069290	16070554	16070656	1567	3	14	6	32	143	100	0.8638026562	0.9235260445	0.13	0.116	0.014
1677	gene4384	LOC4324469	1	-	42589827	42589911	42588113	42588153	42590003	42590304	1677	10	2	18	3	184	100	0.8616714581	0.9235260445	0.731	0.765	-0.034
1769	gene27608	LOC4348527	10	-	12998035	12998142	12996960	12997713	12998237	12998350	1769	22	192	0	1	200	100	0.8621495261	0.9235260445	0.054	0	0.054
2140	gene21314	LOC4343150	7	+	15921191	15921303	15918860	15919126	15921485	15922238	2140	48	113	1	3	200	100	0.8628476893	0.9235260445	0.175	0.143	0.032
2520	gene15481	LOC4338074	5	+	6593936	6594125	6593772	6593849	6594707	6595037	2520	26	3	11	1	200	100	0.8625203363	0.9235260445	0.813	0.846	-0.033
3015	gene23709	LOC4345256	8	+	13950012	13950070	13949797	13949911	13950142	13950262	3015	36	1	86	3	158	100	0.8649783625	0.9235260445	0.958	0.948	0.01
375	gene2378	LOC107277958	1	-	26116570	26116654	26116423	26116467	26117151	26117429	375	2	4	2	5	184	100	0.8644588643	0.9235260445	0.214	0.179	0.035
87	gene12751	LOC9271365	4	-	16844466	16844567	16844222	16844350	16844844	16844896	87	12	17	5	8	200	100	0.8667812339	0.9249065637	0.261	0.238	0.023
1849	gene30133	LOC9266976	11	-	19125794	19125910	19125550	19125641	19126519	19126774	1849	9	1	1	0	200	100	0.8698647365	0.9276511652	0.818	1	-0.182
2480	gene31935	LOC9268358	12	-	13057697	13057763	13057167	13057215	13058294	13058670	2480	9	1	1	0	166	100	0.8704592138	0.9277397261	0.844	1	-0.156
488	gene948	LOC9267973	1	-	7594972	7595052	7594542	7594710	7595282	7595379	488	2	1	3	2	180	100	0.8713596623	0.9281540972	0.526	0.455	0.071
1580	gene25943	LOC4347149	9	+	16062014	16062153	16060219	16060294	16063654	16063996	1580	69	3	60	3	200	100	0.8720833586	0.9283798195	0.92	0.909	0.011
1976	gene14494	LOC4337181	4	+	32752830	32752923	32752482	32752664	32753184	32753335	1976	10	10	10	9	193	100	0.8737616479	0.929620897	0.341	0.365	-0.024
297	gene30	LOC4326451	1	+	197914	197954	197654	197838	198033	198225	297	7	8	3	4	140	100	0.8775267792	0.9330794709	0.385	0.349	0.036
2433	gene28379	LOC9270228	10	-	20721345	20721446	20719986	20720997	20722475	20722937	2433	1	3	3	11	200	100	0.8785948019	0.9336678211	0.143	0.12	0.023
2594	gene19967	LOC4342011	6	+	29884050	29884137	29881411	29881695	29884389	29884583	2594	10	2	4	1	187	100	0.8805713965	0.9352204411	0.728	0.681	0.047
1004	gene21572	LOC4343371	7	-	19738661	19738795	19738175	19738262	19739343	19739467	1004	11	1	14	1	200	100	0.8823802219	0.9353284228	0.846	0.875	-0.029
1680	gene15718	LOC9271043	5	-	11260967	11261075	11257101	11258193	11261163	11261365	1680	10	1	1	0	200	100	0.8832511512	0.9353284228	0.833	1	-0.167
1681	gene15718	LOC9271043	5	-	11260967	11261075	11259373	11259661	11261163	11261365	1681	10	1	1	0	200	100	0.8832511512	0.9353284228	0.833	1	-0.167
272	gene3521	LOC4327372	1	-	35924731	35924829	35923835	35924301	35925311	35925847	272	9	1	7	1	198	100	0.8820806431	0.9353284228	0.82	0.78	0.04
274	gene3521	LOC4327372	1	-	35924731	35924826	35923746	35924301	35925311	35925430	274	9	1	7	1	195	100	0.8820210358	0.9353284228	0.822	0.782	0.04
782	gene6358	LOC4329650	2	-	20931882	20932195	20931225	20931599	20932585	20932769	782	18	20	4	5	200	100	0.8842473244	0.9358370166	0.31	0.286	0.024
2684	gene28995	LOC9271908	11	+	1882500	1882565	1881783	1881885	1883066	1883148	2684	4	2	12	7	165	100	0.8849149592	0.9359975137	0.548	0.51	0.038
561	gene27547	LOC4348481	10	-	11816026	11816152	11813904	11814152	11816363	11816515	561	6	58	5	44	200	100	0.885745362	0.9363298874	0.049	0.054	-0.005
1359	gene11376	LOC4334324	3	+	32432845	32432880	32432455	32432724	32433114	32433197	1359	65	6	1	0	135	100	0.8924952737	0.9418187472	0.889	1	-0.111
2741	gene19609	LOC4341690	6	-	26657243	26657456	26656412	26656801	26658718	26658897	2741	275	2	12	0	200	100	0.892290283	0.9418187472	0.986	1	-0.014
893	gene1014	LOC4327220	1	-	8214800	8214867	8213585	8213694	8214997	8215076	893	83	42	11	6	167	100	0.8924366824	0.9418187472	0.542	0.523	0.019
1538	gene26778	LOC4347875	9	+	22544695	22545064	22542139	22543606	22545692	22546477	1538	70	1	57	1	200	100	0.8930172752	0.9418217076	0.972	0.966	0.006
392	gene15127	LOC4337765	5	+	2395449	2395546	2393587	2393824	2396234	2396302	392	46	1	4	0	197	100	0.895445788	0.9432860973	0.959	1	-0.041
55	gene21531	LOC9271659	7	-	19194784	19194932	19193930	19194435	19195334	19195404	55	11	1	1	0	200	100	0.8949625377	0.9432860973	0.846	1	-0.154
1507	gene15621	LOC4338198	5	-	8693076	8693144	8692792	8692993	8695912	8696461	1507	20	3	36	6	168	100	0.897408651	0.9448051613	0.799	0.781	0.018
1360	gene11376	LOC4334324	3	+	32432845	32432992	32432368	32432724	32433114	32433197	1360	70	6	1	0	200	100	0.8998942472	0.9468724851	0.854	1	-0.146
1850	gene30133	LOC9266976	11	-	19125776	19125910	19125550	19125641	19126519	19126774	1850	12	1	1	0	200	100	0.9053203609	0.9520296433	0.857	1	-0.143
2944	gene17987	LOC4340304	6	-	3957220	3958660	3957011	3957057	3959382	3959451	2944	62	5	1	0	200	100	0.9076158008	0.9538905346	0.861	1	-0.139
705	gene21596	LOC4343391	7	-	19980708	19980784	19980580	19980637	19981214	19981352	705	2	0	25	1	176	100	0.908794828	0.9545766172	1	0.934	0.066
1537	gene26778	LOC4347875	9	+	22544695	22545107	22542139	22543606	22545692	22546477	1537	83	1	70	1	200	100	0.9114467685	0.9568081239	0.976	0.972	0.004
1073	gene1103	LOC4326210	1	-	9043733	9043824	9042214	9042238	9045998	9046093	1073	13	1	1	0	191	100	0.9148425715	0.9581334866	0.872	1	-0.128
2189	gene24130	LOC4345621	8	-	20580025	20580082	20578955	20579531	20580722	20580913	2189	249	12	89	4	157	100	0.9158125281	0.9581334866	0.93	0.934	-0.004
2193	gene6176	LOC4329484	2	-	18829454	18829540	18829276	18829350	18829903	18829965	2193	66	1	5	0	186	100	0.9138170986	0.9581334866	0.973	1	-0.027
2366	gene2748	LOC4325942	1	-	29658309	29658477	29658008	29658176	29662462	29662630	2366	13	1	1	0	200	100	0.9145660731	0.9581334866	0.867	1	-0.133
2586	gene50	LOC4326151	1	+	368066	368156	367274	367383	368307	368387	2586	75	2	67	2	190	100	0.9159796332	0.9581334866	0.952	0.946	0.006
273	gene3521	LOC4327372	1	-	35924731	35925237	35923746	35924301	35925311	35925421	273	34	1	40	1	200	100	0.9164066148	0.9581334866	0.944	0.952	-0.008
766	gene30384	LOC4350803	11	-	22224180	22224280	22223166	22224060	22224959	22225060	766	1	7	2	16	200	100	0.9148367531	0.9581334866	0.067	0.059	0.008
2573	gene30099	LOC9269845	11	-	18567299	18567378	18566651	18566761	18567492	18567768	2573	4	24	1	7	179	100	0.9184938136	0.9594253222	0.085	0.074	0.011
2932	gene14755	LOC4337433	4	-	34796762	34796835	34794813	34795172	34800431	34800541	2932	3	39	0	1	173	100	0.9186999915	0.9594253222	0.043	0	0.043
2674	gene17050	LOC4339461	5	-	26818368	26818495	26816857	26817241	26818639	26818753	2674	23	15	5	3	200	100	0.9197749569	0.9599952657	0.434	0.455	-0.021
2001	gene11503	LOC4334454	3	-	33396230	33396323	33395738	33395867	33396872	33396959	2001	3	17	5	26	193	100	0.9215117071	0.9612548802	0.084	0.091	-0.007
2089	gene31968	LOC4352116	12	+	13881120	13881164	13879084	13880780	13881271	13881592	2089	21	13	12	7	144	100	0.9230013448	0.9614736282	0.529	0.543	-0.014
2935	gene3264	LOC4327624	1	+	33784693	33784759	33784487	33784549	33784884	33787717	2935	15	9	3	2	166	100	0.9233114996	0.9614736282	0.501	0.475	0.026
43	gene20906	LOC4342787	7	+	7548396	7548498	7547819	7547956	7549218	7550860	43	104	11	99	10	200	100	0.9226234135	0.9614736282	0.825	0.832	-0.007
2791	gene13615	LOC4336344	4	-	25317862	25317953	25315898	25317701	25318385	25318508	2791	113	4	2	0	191	100	0.9238857783	0.9615196798	0.937	1	-0.063
72	gene20827	LOC4342717	7	-	6224085	6224580	6222584	6223008	6225087	6225241	72	20	19	12	12	200	100	0.9245453253	0.9616543693	0.345	0.333	0.012
2444	gene2271	LOC107279176	1	-	24994225	24994322	24990934	24991009	24994404	24994568	2444	2	1	7	4	197	100	0.9313995154	0.9682284934	0.504	0.47	0.034
706	gene21596	LOC4343391	7	-	19980730	19980784	19980580	19980637	19981214	19981352	706	1	0	15	1	154	100	0.9320654158	0.9683657871	1	0.907	0.093
420	gene32821	LOC4352845	12	-	26772559	26772633	26772141	26772240	26772728	26772870	420	3	13	3	12	174	100	0.9333598069	0.9691555178	0.117	0.126	-0.009
1702	gene22955	LOC4344610	8	-	2014654	2014752	2014460	2014532	2015053	2015156	1702	7	23	4	14	198	100	0.9358278568	0.970607051	0.133	0.126	0.007
2580	gene4334	LOC4325392	1	-	42268203	42268244	42268010	42268116	42268362	42268466	2580	7	2	4	1	141	100	0.9357212953	0.970607051	0.713	0.739	-0.026
2522	gene4826	LOC4328284	2	+	2550482	2550550	2545929	2549840	2550767	2551242	2522	30	113	18	66	168	100	0.9369236294	0.971188265	0.136	0.14	-0.004
227	gene13386	LOC4336125	4	-	23560194	23560470	23558939	23559273	23560604	23560739	227	182	1	14	0	200	100	0.9381190189	0.9714869885	0.989	1	-0.011
80	gene31314	LOC4351519	12	+	2568706	2568802	2568547	2568626	2569329	2569869	80	3	7	6	13	196	100	0.9382829129	0.9714869885	0.179	0.191	-0.012
1216	gene29995	LOC4350527	11	+	17055263	17055336	17054028	17054290	17055697	17056224	1216	3	7	4	10	173	100	0.9408238878	0.9718989365	0.199	0.188	0.011
2139	gene21314	LOC4343150	7	+	15921191	15921370	15918860	15919126	15921485	15922238	2139	71	113	2	3	200	100	0.9407915993	0.9718989365	0.239	0.25	-0.011
2269	gene20398	LOC4342365	7	-	2090938	2091004	2090054	2090437	2091091	2091225	2269	1	2	4	7	166	100	0.9406547172	0.9718989365	0.231	0.256	-0.025
2270	gene20398	LOC4342365	7	-	2090938	2090999	2090054	2090437	2091091	2091232	2270	1	2	4	7	161	100	0.9404670558	0.9718989365	0.237	0.262	-0.025
1031	gene1311	LOC9270747	1	+	11658975	11659217	11657912	11657957	11659318	11659448	1031	4	7	1	2	200	100	0.941735578	0.9721876379	0.222	0.2	0.022
376	gene2378	LOC107277958	1	-	26115660	26115753	26115222	26115432	26116423	26117702	376	13	3	23	5	193	100	0.9421752301	0.9721876379	0.692	0.704	-0.012
2500	gene3493	LOC4327411	1	-	35725231	35725949	35725058	35725139	35726219	35726679	2500	17	1	1	0	200	100	0.9435884826	0.9725394929	0.895	1	-0.105
601	gene648	LOC4327298	1	-	4886459	4886604	4885483	4885675	4886870	4887067	601	17	1	1	0	200	100	0.9435884826	0.9725394929	0.895	1	-0.105
1733	gene23630	LOC4345183	8	-	11550453	11550667	11550177	11550253	11551803	11551985	1733	23	11	10	5	200	100	0.9484552185	0.9769302296	0.511	0.5	0.011
419	gene1625	LOC4325229	1	-	16474822	16475081	16469723	16469874	16475190	16475258	419	2	27	2	29	200	100	0.9489256144	0.9769302296	0.036	0.033	0.003
1005	gene21572	LOC4343371	7	-	19738699	19738795	19738175	19738262	19739343	19739467	1005	9	1	10	1	196	100	0.9497286129	0.9772023278	0.821	0.836	-0.015
202	gene1628	LOC4325231	1	+	16498827	16499841	16498548	16498635	16499942	16500051	202	11	4	3	1	200	100	0.9553461153	0.9824250868	0.579	0.6	-0.021
2332	gene24771	LOC4346170	8	+	26893151	26893343	26892223	26892446	26893432	26894412	2332	37	7	5	1	200	100	0.9562989567	0.9828477663	0.725	0.714	0.011
1036	gene4441	LOC9266561	1	+	42962440	42962494	42960973	42961144	42964330	42965025	1036	11	1	12	1	154	100	0.9576527084	0.9836817741	0.877	0.886	-0.009
2478	gene31935	LOC9268358	12	-	13057697	13058002	13057167	13057215	13058294	13058670	2478	20	1	1	0	200	100	0.9597268371	0.9852543761	0.909	1	-0.091
252	gene1406	LOC4326847	1	-	13258714	13258780	13257608	13257688	13258850	13258900	252	38	5	22	3	166	100	0.9621056749	0.9871273744	0.821	0.815	0.006
976	gene9372	LOC4332484	3	+	9933973	9934117	9933465	9933900	9934977	9935065	976	1	19	0	1	200	100	0.9626396501	0.9871273744	0.026	0	0.026
277	gene4043	LOC4324366	1	+	40128680	40128785	40127397	40127604	40129224	40129353	277	40	64	11	18	200	100	0.9635341748	0.9874864368	0.238	0.234	0.004
1068	gene31201	LOC4351434	12	+	1672798	1672868	1672593	1672726	1672991	1673171	1068	3	25	2	16	170	100	0.9643466124	0.9877610135	0.066	0.068	-0.002
2514	gene2075	LOC4326378	1	-	23179596	23179654	23179426	23179526	23180051	23180167	2514	21	1	1	0	158	100	0.9663584393	0.9892630975	0.93	1	-0.07
1453	gene7875	LOC9269581	2	+	34409468	34410392	34408077	34408930	34410543	34410908	1453	52	48	1	1	200	100	0.9709715893	0.991436844	0.351	0.333	0.018
2282	gene5133	LOC4328567	2	+	4975144	4975289	4974336	4974613	4975357	4975428	2282	1	48	1	59	200	100	0.9717349785	0.991436844	0.01	0.008	0.002
2283	gene5133	LOC4328567	2	+	4975157	4975289	4974336	4974613	4975357	4975428	2283	1	48	1	59	200	100	0.9717349785	0.991436844	0.01	0.008	0.002
523	gene21380	LOC4343203	7	+	16953427	16953589	16951772	16951883	16954000	16954114	523	69	1	65	1	200	100	0.9702494041	0.991436844	0.972	0.97	0.002
833	gene7196	LOC4330433	2	-	28817660	28818164	28815554	28817359	28818493	28818718	833	143	3	51	1	200	100	0.9717611403	0.991436844	0.96	0.962	-0.002
834	gene7196	LOC4330433	2	-	28817660	28818210	28815554	28817359	28818493	28818718	834	143	3	51	1	200	100	0.9717611403	0.991436844	0.96	0.962	-0.002
1906	gene24288	LOC4345762	8	+	22547520	22547661	22547187	22547407	22548391	22548522	1906	114	1	3	0	200	100	0.9762843484	0.9949809243	0.983	1	-0.017
686	gene13383	LOC4336122	4	-	23514716	23514810	23514352	23514567	23514960	23515194	686	24	1	1	0	194	100	0.9768803893	0.9949809243	0.925	1	-0.075
764	gene3734	LOC4324939	1	+	37764794	37765184	37764058	37764148	37765621	37765689	764	11	8	4	3	200	100	0.9764848852	0.9949809243	0.407	0.4	0.007
2558	gene5129	LOC4328564	2	-	4954903	4955006	4953642	4954323	4955454	4959716	2558	1	0	42	1	200	100	0.9792125351	0.9967801315	1	0.955	0.045
793	gene32619	LOC4352680	12	+	24816528	24816601	24815586	24815729	24817083	24817413	793	16	3	11	2	173	100	0.9797458514	0.9967801315	0.755	0.761	-0.006
1106	gene30074	LOC9268566	11	-	18341987	18342045	18340867	18340937	18342391	18342803	1106	6	17	1	3	158	100	0.9809087576	0.9972567614	0.183	0.174	0.009
2606	gene22329	LOC4344039	7	-	26484525	26484555	26483864	26484126	26484934	26485300	2606	9	56	10	63	130	100	0.9813138474	0.9972567614	0.11	0.109	0.001
1010	gene1827	LOC9270848	1	+	19875416	19875513	19874740	19875297	19875833	19875923	1010	52	16	13	4	197	100	0.9970152882	1	0.623	0.623	0
1193	gene26431	LOC4347569	9	+	20047261	20047527	20045306	20046548	20049914	20050021	1193	7	14	1	2	200	100	0.9851865395	1	0.2	0.2	0
1272	gene21806	LOC4343562	7	+	22103982	22104055	22101903	22103231	22104455	22105100	1272	5	15	1	3	173	100	0.9863047415	1	0.162	0.162	0
1305	gene14524	LOC9272591	4	+	33026697	33026748	33025954	33026095	33027197	33027275	1305	287	1	15	0	151	100	1	1	0.995	1	-0.005
1340	gene681	LOC4327327	1	+	5223249	5223461	5222849	5222956	5223988	5224135	1340	2	1	2	1	200	100	1	1	0.5	0.5	0
136	gene13071	LOC4335832	4	-	20847565	20847572	20846514	20846679	20847660	20847835	136	1	1	1	1	107	100	1	1	0.483	0.483	0
1442	gene2307	LOC4326594	1	+	25356256	25356465	25353773	25355156	25357572	25357803	1442	419	1	8	0	200	100	1	1	0.995	1	-0.005
1521	gene3665	LOC4324736	1	+	37270954	37272021	37269727	37270225	37272542	37272747	1521	552	0	3001	6	200	100	1	1	1	0.996	0.004
1717	gene32185	LOC4352285	12	-	19162405	19162427	19161792	19162322	19162620	19162995	1717	0	84	1	523	122	100	1	1	0	0.002	-0.002
1788	gene24733	LOC4346140	8	+	26548363	26548555	26547257	26548239	26548792	26548951	1788	3	1	3	1	200	100	1	1	0.6	0.6	0
1790	gene24733	LOC4346140	8	+	26548378	26548555	26547257	26548239	26548792	26548951	1790	3	1	3	1	200	100	1	1	0.6	0.6	0
2097	gene26160	LOC9268732	9	-	18097242	18097981	18096812	18096988	18098230	18098372	2097	208	1	733	3	200	100	1	1	0.99	0.992	-0.002
2146	gene3099	LOC4325505	1	-	32381785	32381845	32381267	32381700	32382148	32382224	2146	56	4	28	2	160	100	0.9926745738	1	0.897	0.897	0
224	gene26420	LOC4347557	9	+	19981215	19981379	19979435	19979604	19981921	19982000	224	9	2	9	2	200	100	1	1	0.692	0.692	0
2256	gene20718	LOC107281781	7	+	4986402	4986452	4982680	4983515	4986540	4986612	2256	3	3	3	3	150	100	1	1	0.4	0.4	0
2257	gene20718	LOC107281781	7	+	4986383	4986452	4982678	4983515	4986540	4986612	2257	3	3	3	3	169	100	1	1	0.372	0.372	0
244	gene4978	LOC4328429	2	+	3703513	3703522	3703040	3703369	3703605	3705353	244	2	4	1	2	109	100	0.9960385034	1	0.314	0.314	0
2792	gene13615	LOC4336344	4	-	25317862	25317939	25315898	25317701	25318385	25318508	2792	106	4	1	0	177	100	0.9881763666	1	0.937	1	-0.063
2793	gene13615	LOC4336344	4	-	25317862	25317939	25315898	25317698	25318385	25318508	2793	106	4	1	0	177	100	0.9881763666	1	0.937	1	-0.063
2809	gene25065	LOC9267891	9	+	1642106	1642427	1641279	1641366	1643114	1643234	2809	97	0	218	1	200	100	1	1	1	0.991	0.009
2845	gene8785	LOC4331932	3	-	4950517	4953573	4950246	4950295	4953647	4953680	2845	238	1	113	0	200	100	1	1	0.992	1	-0.008
372	gene2500	LOC4325898	1	+	27584803	27584880	27582464	27582983	27587307	27587847	372	253	1	30	0	177	100	1	1	0.993	1	-0.007
416	gene9920	LOC4332979	3	-	15119079	15119175	15118444	15118850	15120003	15120079	416	1	142	1	444	196	100	1	1	0.004	0.001	0.003
473	gene18968	LOC4341114	6	+	17610326	17610415	17610153	17610202	17610762	17610995	473	1	4	1	4	189	100	1	1	0.117	0.117	0
582	gene1606	LOC9266898	1	+	16053630	16054698	16052777	16052933	16054835	16054896	582	139	19	15	2	200	100	0.9859858923	1	0.785	0.789	-0.004
792	gene32619	LOC4352680	12	+	24816528	24816601	24815586	24815693	24817083	24817413	792	16	13	11	9	173	100	0.9917814906	1	0.416	0.414	0.002
814	gene7822	LOC9266998	2	-	34031910	34031952	34031735	34031812	34032047	34032131	814	5	5	3	3	142	100	0.9992437673	1	0.413	0.413	0
825	gene5747	LOC9272617	2	+	11946794	11946876	11944382	11944673	11948142	11948206	825	1	87	1	107	182	100	1	1	0.006	0.005	0.001
894	gene1014	LOC4327220	1	-	8214814	8214875	8213585	8213694	8214997	8215131	894	14	42	2	6	161	100	0.9894571387	1	0.172	0.172	0

## Sheet: RI
ID	GeneID	geneSymbol	chr	strand	riExonStart_0base	riExonEnd	upstreamES	upstreamEE	downstreamES	downstreamEE	ID	IC_SAMPLE_1	SC_SAMPLE_1	IC_SAMPLE_2	SC_SAMPLE_2	IncFormLen	SkipFormLen	PValue	FDR	IncLevel1	IncLevel2	IncLevelDifference
1173	gene1311	LOC9270747	1	+	11664442	11665732	11664442	11664583	11665567	11665732	1173	463	11	56	57	200	100	0	0	0.955	0.329	0.626
1348	gene8433	LOC9270000	3	-	2396763	2397252	2396763	2396917	2397008	2397252	1348	623	20	92	38	191	100	0	0	0.942	0.559	0.383
3288	gene26742	LOC4347855	9	-	22287176	22289060	22287176	22287636	22289006	22289060	3288	892	150	201	209	200	100	0	0	0.748	0.325	0.423
532	gene23220	LOC4344827	8	-	4966411	4967540	4966411	4966712	4967387	4967540	532	536	13	126	46	200	100	0	0	0.954	0.578	0.376
575	gene3984	LOC9271802	1	-	39688269	39688771	39688269	39688559	39688642	39688771	575	303	213	163	655	183	100	0	0	0.437	0.12	0.317
684	gene3345	LOC4327362	1	+	34512128	34512777	34512128	34512439	34512532	34512777	684	109	13	120	151	193	100	0	0	0.813	0.292	0.521
966	gene24648	LOC4346072	8	+	25941662	25942305	25941662	25941863	25941925	25942305	966	114	2	76	62	162	100	0	0	0.972	0.431	0.541
1356	gene13774	LOC4336501	4	+	26649697	26650204	26649697	26649843	26649921	26650204	1356	401	11	87	37	178	100	1.11022302463E-016	3.01009217553E-014	0.953	0.569	0.384
169	gene8465	LOC4331617	3	-	2653069	2654529	2653069	2654271	2654419	2654529	169	940	49	110	42	200	100	7.77156117238E-016	1.87294624254E-013	0.906	0.567	0.339
1010	gene11774	LOC4334703	3	-	35134829	35135855	35134829	35135155	35135311	35135855	1010	1047	33	122	35	200	100	1.11022302463E-015	2.40807374042E-013	0.941	0.635	0.306
3538	gene3989	LOC4324315	1	+	39736397	39736790	39736397	39736492	39736615	39736790	3538	152	2	72	40	200	100	1.99840144433E-015	3.9404843025E-013	0.974	0.474	0.5
1926	gene32328	LOC4352417	12	-	21292947	21295398	21292947	21293274	21295302	21295398	1926	781	31	240	58	200	100	2.77555756156E-015	5.01682029252E-013	0.926	0.674	0.252
2734	gene10317	LOC107277248	3	-	21518913	21520486	21518913	21519266	21520199	21520486	2734	113	2	30	30	200	100	5.3290705182E-015	8.89134919537E-013	0.966	0.333	0.633
1788	gene11954	LOC4334878	3	+	36382138	36382779	36382138	36382528	36382603	36382779	1788	101	547	111	170	175	100	1.07691633389E-014	1.5572210188E-012	0.095	0.272	-0.177
558	gene13945	LOC4336661	4	+	28136096	28136453	28136096	28136278	28136364	28136453	558	140	1	88	42	186	100	1.06581410364E-014	1.5572210188E-012	0.987	0.53	0.457
421	gene18052	LOC107275256	6	+	4538809	4540341	4538809	4539075	4539162	4540341	421	209	3	83	32	187	100	2.2271073874E-013	3.01912245204E-011	0.974	0.581	0.393
265	gene22155	LOC4343872	7	+	25047706	25050566	25047706	25047785	25048144	25050566	265	305	25	17	23	200	100	3.65929508916E-013	4.66883002846E-011	0.859	0.27	0.589
2451	gene4356	LOC107279348	1	+	42393667	42394408	42393667	42394235	42394321	42394408	2451	25	4	5	52	186	100	5.83644244045E-013	7.03291314074E-011	0.771	0.049	0.722
1844	gene19180	LOC9268632	6	-	21343403	21344123	21343403	21343824	21344046	21344123	1844	1316	49	926	115	200	100	7.13984427136E-013	8.15069590767E-011	0.931	0.801	0.13
284	gene2198	LOC4325321	1	+	24300728	24301233	24300728	24300826	24300917	24301233	284	142	14	34	38	191	100	1.41020528588E-012	1.52936763254E-010	0.842	0.319	0.523
3522	gene10086	LOC4333123	3	-	17411403	17412252	17411403	17411641	17412084	17412252	3522	131	6	33	29	200	100	2.6330049252E-012	2.71951794417E-010	0.916	0.363	0.553
221	gene7755	LOC4330968	2	-	33542423	33542860	33542423	33542620	33542734	33542860	221	312	7	210	49	200	100	3.17734727417E-012	3.13257556258E-010	0.957	0.682	0.275
3067	gene16253	LOC4338747	5	+	19700034	19701709	19700034	19701025	19701193	19701709	3067	52	11	5	32	200	100	5.68767255515E-012	5.36372250962E-010	0.703	0.072	0.631
1845	gene19180	LOC9268632	6	-	21343403	21344083	21343403	21343824	21344023	21344083	1845	1211	43	803	98	200	100	7.34978744532E-012	6.63299095649E-010	0.934	0.804	0.13
409	gene16662	LOC4339126	5	-	23674102	23676305	23674102	23674213	23676153	23676305	409	467	21	153	44	200	100	7.64521779217E-012	6.63299095649E-010	0.917	0.635	0.282
1196	gene25603	LOC4346871	9	+	11986534	11988924	11986534	11986612	11988867	11988924	1196	45	135	111	77	200	100	2.69481104098E-011	2.21755051359E-009	0.143	0.419	-0.276
1715	gene18604	LOC4340825	6	+	11224414	11225274	11224414	11224663	11224747	11225274	1715	102	6	49	40	184	100	2.76043632397E-011	2.21755051359E-009	0.902	0.4	0.502
1925	gene32328	LOC4352417	12	-	21292947	21295398	21292947	21293274	21294815	21295398	1925	572	2	178	20	200	100	7.09278191735E-011	5.49437284955E-009	0.993	0.817	0.176
1546	gene10040	LOC4333084	3	+	16798628	16799478	16798628	16799008	16799114	16799478	1546	476	9	594	75	200	100	7.57330864687E-011	5.66431257071E-009	0.964	0.798	0.166
2211	gene25720	LOC9268766	9	-	13570087	13570601	13570087	13570250	13570341	13570601	2211	168	12	51	34	191	100	1.30032762335E-010	9.40136871682E-009	0.88	0.44	0.44
1195	gene25638	LOC4346900	9	-	12436968	12438463	12436968	12437875	12437959	12438463	1195	133	3	59	28	184	100	1.91447635522E-010	1.33951587564E-008	0.96	0.534	0.426
2972	gene5378	LOC4328790	2	+	7148891	7149898	7148891	7149738	7149846	7149898	2972	80	22	21	48	200	100	3.18363890806E-010	2.15791024737E-008	0.645	0.179	0.466
545	gene27186	LOC4348191	10	+	4968302	4969556	4968302	4968383	4969107	4969556	545	624	8	76	16	200	100	4.00685040702E-010	2.6335934948E-008	0.975	0.704	0.271
944	gene18075	LOC4340382	6	-	4712808	4713602	4712808	4712975	4713071	4713602	944	532	1	62	11	196	100	4.4930648091E-010	2.86631105028E-008	0.996	0.742	0.254
59	gene22863	LOC4344541	8	-	1091206	1091689	1091206	1091401	1091470	1091689	59	687	3	187	18	169	100	8.98782936964E-010	5.56988625793E-008	0.993	0.86	0.133
170	gene8465	LOC4331617	3	-	2653069	2654802	2653069	2654271	2654404	2654802	170	853	38	76	23	200	100	1.71999425813E-009	1.03629654052E-007	0.918	0.623	0.295
1891	gene12843	LOC9268951	4	+	18541214	18542235	18541214	18541857	18542024	18542235	1891	63	2	3	11	200	100	2.56756016448E-009	1.46553631494E-007	0.94	0.12	0.82
3041	gene23488	LOC4345059	8	+	8958579	8959597	8958579	8958703	8959375	8959597	3041	354	43	121	57	200	100	2.53966259134E-009	1.46553631494E-007	0.805	0.515	0.29
940	gene30200	LOC4350688	11	+	20063500	20063881	20063500	20063664	20063729	20063881	940	131	14	27	26	165	100	0.000000009	0.000000499	0.85	0.386	0.464
1805	gene14672	LOC4337352	4	-	34201018	34202426	34201018	34201678	34202193	34202426	1805	65	4	41	35	200	100	1.23071539626E-008	6.67355423622E-007	0.89	0.369	0.521
2695	gene12322	LOC4335166	4	-	7137679	7138953	7137679	7138683	7138828	7138953	2695	43	54	65	11	200	100	1.29224232426E-008	6.83627707639E-007	0.285	0.747	-0.462
340	gene2845	LOC4323922	1	+	30382532	30382762	30382532	30382644	30382733	30382762	340	176	70	91	110	189	100	1.7566697541E-008	9.07194451582E-007	0.571	0.304	0.267
2534	gene8145	LOC4331306	3	+	266088	269358	266088	268062	269199	269358	2534	501	2	277	22	200	100	1.86068199737E-008	9.38562616813E-007	0.992	0.863	0.129
2267	gene16557	LOC4339042	5	-	22834978	22835617	22834978	22835151	22835244	22835617	2267	89	0	47	18	193	100	1.95973757222E-008	9.66061544124E-007	1	0.575	0.425
1186	gene15852	LOC107280871	5	-	14493707	14494142	14493707	14493820	14493896	14494142	1186	130	34	275	221	176	100	0.000000023	1.08236068897E-006	0.685	0.414	0.271
3085	gene23878	LOC4345402	8	-	17204510	17205074	17204510	17204915	17204986	17205074	3085	112	23	12	24	171	100	2.26429340833E-008	1.08236068897E-006	0.74	0.226	0.514
3488	gene15676	LOC4338244	5	+	10525985	10527610	10525985	10526149	10527261	10527610	3488	80	12	5	16	200	100	2.69137068187E-008	0.000001242	0.769	0.135	0.634
655	gene8440	LOC4331596	3	+	2461001	2462040	2461001	2461083	2461928	2462040	655	214	17	48	26	200	100	3.86096976612E-008	1.74467571307E-006	0.863	0.48	0.383
570	gene19480	LOC9268257	6	+	25158267	25158788	25158267	25158475	25158695	25158788	570	54	28	23	68	200	100	6.81932128543E-008	3.01859344247E-006	0.491	0.145	0.346
2072	gene11823	LOC4334750	3	-	35447180	35447503	35447180	35447224	35447397	35447503	2072	108	7	68	35	200	100	1.05332988998E-007	4.56934506273E-006	0.885	0.493	0.392
2998	gene11109	LOC4334056	3	+	30385439	30386009	30385439	30385655	30385753	30386009	2998	89	0	67	20	198	100	1.09223865064E-007	4.64522673184E-006	1	0.629	0.371
1388	gene27364	LOC9269871	10	+	9266937	9272433	9266937	9267408	9268528	9272433	1388	147	12	6	11	200	100	1.22500819932E-007	5.08339314643E-006	0.86	0.214	0.646
711	gene20792	LOC4342696	7	+	5810886	5811454	5810886	5811045	5811120	5811454	711	132	1	38	13	175	100	1.24213848207E-007	5.08339314643E-006	0.987	0.626	0.361
1063	gene29760	LOC9266258	11	-	11736915	11737378	11736915	11737100	11737299	11737378	1063	236	16	58	25	200	100	1.35416472147E-007	5.4392282979E-006	0.881	0.537	0.344
463	gene32758	LOC107275277	12	-	26109877	26110932	26109877	26110753	26110863	26110932	463	29	26	33	0	200	100	1.43324588642E-007	5.65220059572E-006	0.358	1	-0.642
77	gene25311	LOC4346635	9	+	6673464	6676434	6673464	6673954	6675214	6676434	77	103	0	21	9	200	100	3.1309783699E-007	0.000012127	1	0.538	0.462
2920	gene6192	LOC4329499	2	-	18994005	18994734	18994005	18994377	18994480	18994734	2920	294	30	119	45	200	100	3.6570221551E-007	1.39159316744E-005	0.831	0.569	0.262
313	gene3521	LOC4327372	1	-	35925311	35925847	35925311	35925430	35925562	35925847	313	88	3	23	15	200	100	3.79389376248E-007	1.41878544324E-005	0.936	0.434	0.502
1242	gene27488	LOC4348439	10	-	11039143	11040224	11039143	11039316	11039596	11040224	1242	18	0	6	16	200	100	8.03585493592E-007	2.90496155934E-005	1	0.158	0.842
2844	gene23781	LOC4345316	8	-	15234906	15235365	15234906	15235097	15235169	15235365	2844	106	73	148	251	172	100	0.000000794	2.90496155934E-005	0.458	0.255	0.203
3102	gene7885	LOC9268909	2	+	34501807	34503366	34501807	34502550	34503204	34503366	3102	147	27	57	43	200	100	8.49522171609E-007	3.02067801675E-005	0.731	0.399	0.332
3040	gene23488	LOC4345059	8	+	8958579	8959192	8958579	8958703	8959149	8959192	3040	209	1	50	10	200	100	9.74634001949E-007	3.35552563528E-005	0.991	0.714	0.277
971	gene20133	LOC4342147	6	+	31132839	31134235	31132839	31133223	31134050	31134235	971	156	1	15	7	200	100	9.70379573917E-007	3.35552563528E-005	0.987	0.517	0.47
3518	gene25996	LOC9266134	9	+	16557600	16558074	16557600	16557821	16557920	16558074	3518	60	0	31	14	199	100	9.94301500135E-007	3.3697499278E-005	1	0.527	0.473
3183	gene3776	LOC4325088	1	-	38084868	38085543	38084868	38084979	38085392	38085543	3183	251	12	74	22	200	100	1.16525990246E-006	3.82946777036E-005	0.913	0.627	0.286
3234	gene8588	LOC4331736	3	+	3570876	3571227	3570876	3570934	3571051	3571227	3234	12	52	13	2	200	100	1.15486277585E-006	3.82946777036E-005	0.103	0.765	-0.662
212	gene3618	LOC4324815	1	-	36718017	36718515	36718017	36718203	36718346	36718515	212	109	6	66	28	200	100	1.29494603096E-006	4.19214618082E-005	0.901	0.541	0.36
154	gene32718	LOC4352762	12	+	25797488	25799541	25797488	25797696	25798191	25799541	154	133	1	41	11	200	100	2.32564252778E-006	7.41811565111E-005	0.985	0.651	0.334
1385	gene27364	LOC9269871	10	+	9266937	9272433	9266937	9271551	9271631	9272433	1385	29	0	5	9	180	100	2.40521200912E-006	7.56073166345E-005	1	0.236	0.764
1040	gene15163	LOC4337807	5	-	2749858	2751498	2749858	2749931	2750821	2751498	1040	313	7	86	16	200	100	2.60506335992E-006	7.95828510939E-005	0.957	0.729	0.228
2977	gene7817	LOC4331025	2	+	34006632	34007208	34006632	34006807	34006890	34007208	2977	30	41	170	62	183	100	2.5997580323E-006	7.95828510939E-005	0.286	0.6	-0.314
1148	gene1827	LOC9270848	1	+	19881349	19882114	19881349	19881471	19882056	19882114	1148	540	11	46	10	200	100	3.43089334942E-006	0.0001033557	0.961	0.697	0.264
76	gene7566	LOC4330795	2	+	31988045	31989421	31988045	31988543	31988632	31989421	76	341	8	234	30	189	100	3.67057395179E-006	0.0001076565	0.958	0.805	0.153
922	gene23620	LOC9272579	8	+	11407435	11408049	11407435	11407659	11407939	11408049	922	158	12	59	25	200	100	3.67292790637E-006	0.0001076565	0.868	0.541	0.327
1934	gene11059	LOC4334005	3	-	29976156	29977701	29976156	29976665	29977486	29977701	1934	260	17	60	21	200	100	3.77492641412E-006	0.0001091709	0.884	0.588	0.296
1677	gene18118	LOC9267059	6	+	5223395	5224307	5223395	5223503	5224236	5224307	1677	47	29	23	65	200	100	3.87182187156E-006	0.0001104998	0.448	0.15	0.298
1085	gene4881	LOC4328344	2	+	2998629	3000384	2998629	2998716	2999926	3000384	1085	126	1	79	16	200	100	4.18910003919E-006	0.0001180021	0.984	0.712	0.272
1856	gene23608	LOC4345166	8	+	11074050	11074468	11074050	11074251	11074354	11074468	1856	67	16	30	37	200	100	4.83894130265E-006	0.0001338635	0.677	0.288	0.389
2752	gene30097	LOC4350595	11	-	18557173	18557378	18557173	18557229	18557308	18557378	2752	52	37	2	22	179	100	4.87561965345E-006	0.0001338635	0.44	0.048	0.392
2046	gene25111	LOC4346453	9	-	2397163	2401651	2397163	2397301	2397554	2401651	2046	129	38	52	0	200	100	5.30108159313E-006	0.0001437256	0.629	1	-0.371
1960	gene30328	LOC107277746	11	-	21588083	21589277	21588083	21588531	21589128	21589277	1960	100	9	39	23	200	100	6.14627468654E-006	0.0001645836	0.847	0.459	0.388
1088	gene21154	LOC4343001	7	-	12784000	12784941	12784000	12784414	12784805	12784941	1088	134	1	40	10	200	100	6.25019451184E-006	0.0001653253	0.985	0.667	0.318
2300	gene24428	LOC4345880	8	+	24017952	24018779	24017952	24018075	24018165	24018779	2300	92	21	99	77	190	100	7.03357014931E-006	0.000183805	0.697	0.404	0.293
279	gene8033	LOC4331211	2	-	35452216	35453505	35452216	35452807	35453441	35453505	279	357	47	101	0	200	100	7.49717416848E-006	0.0001935877	0.792	1	-0.208
1202	gene5908	LOC4329273	2	-	14979605	14982738	14979605	14981756	14982144	14982738	1202	127	1	12	6	200	100	8.14069685129E-006	0.0002077314	0.984	0.5	0.484
590	gene24026	LOC4345533	8	+	19459774	19460447	19459774	19459981	19460064	19460447	590	37	8	15	27	183	100	8.93542500302E-006	0.0002253597	0.716	0.233	0.483
2415	gene25835	LOC4347062	9	+	14896380	14896814	14896380	14896473	14896669	14896814	2415	17	9	128	4	200	100	1.01212923471E-005	0.0002523343	0.486	0.941	-0.455
2417	gene25835	LOC4347062	9	+	14896380	14896814	14896380	14896473	14896615	14896814	2417	8	1	12	69	200	100	1.048957601E-005	0.0002585442	0.8	0.08	0.72
2414	gene15100	LOC4337737	5	+	2127285	2127712	2127285	2127295	2127383	2127712	2414	73	2	23	12	188	100	1.07737254986E-005	0.0002625642	0.951	0.505	0.446
1397	gene19360	LOC4341464	6	-	23871367	23871657	23871367	23871476	23871566	23871657	1397	11	0	1	10	190	100	1.18654648428E-005	0.0002859577	1	0.05	0.95
2797	gene11120	LOC4334068	3	+	30478061	30480007	30478061	30479718	30479872	30480007	2797	176	3	46	11	200	100	0.000012382	0.0002951267	0.967	0.676	0.291
1440	gene20851	LOC9266917	7	-	6696334	6697544	6696334	6696517	6697491	6697544	1440	57	0	8	6	200	100	1.4013920284E-005	0.0003303934	1	0.4	0.6
411	gene16662	LOC4339126	5	-	23675929	23676305	23675929	23676009	23676153	23676305	411	46	1	15	11	200	100	1.536138417E-005	0.0003582671	0.958	0.405	0.553
814	gene28504	LOC4349313	10	+	21582718	21583050	21582718	21582805	21582951	21583050	814	20	42	6	92	200	100	1.71265659125E-005	0.0003951864	0.192	0.032	0.16
1940	gene27613	LOC4348532	10	-	13037419	13038464	13037419	13038082	13038414	13038464	1940	38	9	10	21	200	100	1.84287286101E-005	0.000420757	0.679	0.192	0.487
337	gene15997	LOC4338514	5	+	16845840	16851170	16845840	16849777	16850992	16851170	337	200	1	61	9	200	100	1.86405624429E-005	0.0004211602	0.99	0.772	0.218
1740	gene28157	LOC9266167	10	-	18846653	18848531	18846653	18846712	18847382	18848531	1740	45	2	39	23	200	100	0.000019985	0.0004468816	0.918	0.459	0.459
3435	gene19036	LOC4341169	6	-	19231973	19233550	19231973	19232153	19232532	19233550	3435	77	2	236	59	200	100	2.03568997673E-005	0.0004505522	0.951	0.667	0.284
2580	gene5542	LOC4328930	2	-	8977602	8978423	8977602	8977687	8978354	8978423	2580	36	12	3	15	200	100	0.000020902	0.0004579447	0.6	0.091	0.509
1585	gene9410	LOC9267415	3	-	10244640	10245433	10244640	10244711	10245349	10245433	1585	91	16	21	21	200	100	2.14693593386E-005	0.000465178	0.74	0.333	0.407
461	gene32698	LOC9272154	12	-	25664021	25665080	25664021	25664409	25665029	25665080	461	152	9	58	20	200	100	2.166112284E-005	0.000465178	0.894	0.592	0.302
1611	gene17478	LOC4339839	6	+	186826	187882	186826	187393	187507	187882	1611	144	2	73	14	200	100	2.2578450304E-005	0.000468501	0.973	0.723	0.25
1676	gene5640	LOC4329020	2	+	10377611	10378207	10377611	10377754	10377840	10378207	1676	68	25	27	41	186	100	2.21845684129E-005	0.000468501	0.594	0.261	0.333
1763	gene32550	LOC9271153	12	+	23844496	23845234	23844496	23844808	23844900	23845234	1763	184	1	82	11	192	100	2.25323039635E-005	0.000468501	0.99	0.795	0.195
3236	gene29638	LOC4350238	11	-	8970090	8971342	8970090	8971036	8971120	8971342	3236	167	3	229	32	184	100	2.26798527292E-005	0.000468501	0.968	0.795	0.173
1626	gene4969	LOC4328422	2	-	3625211	3626150	3625211	3625337	3625430	3626150	1626	141	3	81	17	193	100	2.39588754973E-005	0.0004902528	0.961	0.712	0.249
3132	gene15272	LOC4337902	5	-	3720771	3723773	3720771	3723229	3723580	3723773	3132	204	78	33	0	200	100	2.44787620846E-005	0.0004962097	0.567	1	-0.433
2175	gene12509	LOC9267104	4	+	11797347	11797904	11797347	11797585	11797722	11797904	2175	32	2	3	8	200	100	2.48692562862E-005	0.0004994576	0.889	0.158	0.731
1278	gene3136	LOC4324716	1	-	32676018	32676588	32676018	32676427	32676535	32676588	1278	133	3	111	22	200	100	2.57657215684E-005	0.0005127142	0.957	0.716	0.241
3247	gene22552	LOC4344236	7	+	28333403	28334085	28333403	28333630	28333863	28334085	3247	177	0	113	11	200	100	2.82436246452E-005	0.0005569129	1	0.837	0.163
1002	gene32135	LOC4352245	12	+	18355446	18355771	18355446	18355496	18355544	18355771	1002	15	0	3	9	148	100	3.13768909928E-005	0.0006131214	1	0.184	0.816
811	gene22865	LOC9270433	8	-	1117810	1120281	1117810	1118008	1119052	1120281	811	198	47	72	48	200	100	3.20546991702E-005	0.0006207736	0.678	0.429	0.249
1764	gene19865	LOC4341923	6	-	28969540	28971626	28969540	28969926	28970016	28971626	1764	469	198	283	201	190	100	3.32916143339E-005	0.0006327596	0.555	0.426	0.129
2820	gene6692	LOC4329934	2	-	23856611	23857391	23856611	23857223	23857326	23857391	2820	85	9	38	23	200	100	3.30658095266E-005	0.0006327596	0.825	0.452	0.373
3051	gene16518	LOC4339006	5	+	22568160	22570918	22568160	22568396	22568971	22570918	3051	28	1	7	10	200	100	3.35488021637E-005	0.0006327596	0.933	0.259	0.674
2438	gene27040	LOC9271423	10	+	2614785	2616164	2614785	2615338	2615986	2616164	2438	74	2	6	6	200	100	3.84112385429E-005	0.0007182239	0.949	0.333	0.616
286	gene14758	LOC4337435	4	-	34816655	34817157	34816655	34816835	34816922	34817157	286	167	5	94	19	187	100	4.45955164029E-005	0.0008267323	0.947	0.726	0.221
2255	gene9113	LOC4332231	3	+	7675078	7675887	7675078	7675364	7675602	7675887	2255	21	4	6	17	200	100	5.14895897634E-005	0.0009464485	0.724	0.15	0.574
1688	gene16498	LOC4338985	5	+	22406821	22409892	22406821	22407799	22408594	22409892	1688	47	1	5	6	200	100	5.53978468861E-005	0.0010097305	0.959	0.294	0.665
3077	gene4768	LOC4328234	2	+	1964598	1965511	1964598	1965017	1965104	1965511	3077	83	6	24	14	187	100	6.16888269387E-005	0.0011150255	0.881	0.478	0.403
1141	gene14851	LOC107276034	4	+	35494002	35495496	35494002	35494510	35495275	35495496	1141	190	1	44	7	200	100	6.30292015924E-005	0.0011258287	0.99	0.759	0.231
946	gene23372	LOC4344961	8	-	7347100	7347406	7347100	7347189	7347385	7347406	946	40	1	4	6	200	100	6.33246194526E-005	0.0011258287	0.952	0.25	0.702
1245	gene250	LOC4325805	1	+	1855578	1856301	1855578	1855764	1856033	1856301	1245	71	35	34	54	200	100	8.16781999728E-005	0.0014403253	0.504	0.239	0.265
287	gene14758	LOC4337435	4	-	34818974	34819586	34818974	34819330	34819416	34819586	287	59	12	27	27	186	100	8.66236308865E-005	0.001515215	0.726	0.35	0.376
1959	gene7973	LOC4331156	2	+	35126204	35126927	35126204	35126393	35126564	35126927	1959	19	1	7	12	200	100	0.000098035	0.0017011035	0.905	0.226	0.679
1162	gene10550	LOC107277657	3	-	24632848	24633246	24632848	24633103	24633178	24633246	1162	52	0	8	5	175	100	9.97372578394E-005	0.0017169057	1	0.478	0.522
3039	gene23488	LOC4345059	8	+	8958579	8959597	8958579	8959192	8959375	8959597	3039	139	4	54	13	200	100	0.0001018342	0.0017391997	0.946	0.675	0.271
75	gene1535	LOC9270146	1	-	15007011	15007828	15007011	15007466	15007541	15007828	75	163	3	49	10	175	100	0.0001047941	0.001775769	0.969	0.737	0.232
155	gene32718	LOC4352762	12	+	25795836	25796494	25795836	25796352	25796460	25796494	155	26	0	9	8	200	100	0.0001067341	0.0017946223	1	0.36	0.64
1164	gene10322	LOC4333340	3	-	21622942	21623577	21622942	21623154	21623355	21623577	1164	154	2	38	8	200	100	0.0001113591	0.0018579833	0.975	0.704	0.271
1285	gene17873	LOC4340210	6	+	3102885	3104966	3102885	3103240	3104829	3104966	1285	102	4	39	13	200	100	0.0001206059	0.0019969018	0.927	0.6	0.327
1091	gene31731	LOC4351893	12	-	8494839	8496899	8494839	8495191	8495307	8496899	1091	73	1	12	6	200	100	0.0001288691	0.002117554	0.973	0.5	0.473
972	gene5939	LOC4329300	2	-	15468564	15468818	15468564	15468636	15468723	15468818	972	50	14	10	18	187	100	0.0001315253	0.0021449506	0.656	0.229	0.427
3229	gene26536	LOC4347677	9	+	20902867	20903142	20902867	20902978	20903102	20903142	3229	27	6	9	18	200	100	0.0001481678	0.0023983286	0.692	0.2	0.492
1089	gene4856	LOC4328313	2	+	2801420	2803774	2801420	2803165	2803352	2803774	1089	398	33	97	25	200	100	0.0001518971	0.0024404793	0.858	0.66	0.198
2354	gene9710	LOC4332806	3	+	12818338	12818732	12818338	12818452	12818698	12818732	2354	156	9	112	27	200	100	0.0001671665	0.0026660602	0.897	0.675	0.222
3358	gene24427	LOC4345879	8	+	24005483	24006728	24005483	24006522	24006613	24006728	3358	82	2	25	9	191	100	0.0001716127	0.002716993	0.955	0.593	0.362
647	gene24253	LOC4345731	8	-	22083984	22084318	22083984	22084104	22084201	22084318	647	54	2	9	7	197	100	0.0001895372	0.0029790301	0.932	0.395	0.537
698	gene5563	LOC4328950	2	+	9407476	9412265	9407476	9411892	9412214	9412265	698	31	4	52	43	200	100	0.0001944912	0.003034902	0.795	0.377	0.418
2467	gene18352	LOC107281341	6	-	7272329	7273603	7272329	7272543	7273500	7273603	2467	81	0	10	4	200	100	0.0002050212	0.0031763641	1	0.556	0.444
2530	gene17196	LOC4339589	5	+	27861070	27862112	27861070	27861245	27861362	27862112	2530	100	31	12	18	200	100	0.0002092622	0.0032190757	0.617	0.25	0.367
2838	gene16210	LOC9270962	5	+	19337389	19338684	19337389	19337467	19338579	19338684	2838	162	8	28	10	200	100	0.0002150333	0.0032845584	0.91	0.583	0.327
973	gene3246	LOC4324136	1	-	33651139	33651564	33651139	33651433	33651510	33651564	973	35	430	38	185	177	100	0.0002518029	0.0038193036	0.044	0.104	-0.06
1023	gene10	LOC4326462	1	+	75618	77406	75618	77203	77324	77406	1023	131	18	28	17	200	100	0.0002608561	0.0039291451	0.784	0.452	0.332
348	gene27580	LOC4348508	10	-	12348583	12349560	12348583	12348712	12349195	12349560	348	103	19	20	17	200	100	0.0002858784	0.004276347	0.73	0.37	0.36
172	gene8465	LOC4331617	3	-	2654404	2654802	2654404	2654529	2654794	2654802	172	1028	54	220	29	200	100	0.0003040258	0.0045166574	0.905	0.791	0.114
1175	gene1311	LOC9270747	1	+	11664432	11665177	11664432	11664583	11665096	11665177	1175	203	8	25	8	200	100	0.0003101534	0.0045763453	0.927	0.61	0.317
3168	gene11332	LOC4334278	3	+	32108700	32109481	32108700	32108847	32109411	32109481	3168	172	2	20	5	200	100	0.0003333998	0.0048861095	0.977	0.667	0.31
3303	gene4014	LOC107277461	1	-	39879783	39881614	39879783	39881373	39881462	39881614	3303	64	19	35	36	189	100	0.0003503109	0.005087412	0.641	0.34	0.301
794	gene1756	LOC9271859	1	+	18582276	18585417	18582276	18585226	18585309	18585417	794	19	0	18	13	183	100	0.0003518266	0.005087412	1	0.431	0.569
2653	gene4659	LOC4328133	2	-	1194628	1195251	1194628	1194741	1194902	1195251	2653	153	39	4	9	200	100	0.0003851054	0.0055317456	0.662	0.182	0.48
2102	gene18917	LOC4341079	6	-	16879244	16880260	16879244	16880003	16880133	16880260	2102	54	7	7	9	200	100	0.0003969913	0.0056649614	0.794	0.28	0.514
2472	gene26562	LOC4347698	9	+	21082076	21084651	21082076	21084502	21084595	21084651	2472	67	48	10	29	193	100	0.000402837	0.0057108066	0.42	0.152	0.268
1090	gene31731	LOC4351893	12	-	8494839	8496899	8494839	8495191	8496694	8496899	1090	539	24	130	19	200	100	0.0004201058	0.0059169444	0.918	0.774	0.144
981	gene1889	LOC9269668	1	-	20789577	20791392	20789577	20789604	20791276	20791392	981	89	1	14	5	200	100	0.0004283326	0.0059938932	0.978	0.583	0.395
2882	gene21865	LOC4343619	7	-	22653159	22653497	22653159	22653279	22653397	22653497	2882	8	5	0	13	200	100	0.0004399252	0.0061008634	0.444	0	0.444
2950	gene19918	LOC4341964	6	-	29465531	29465977	29465531	29465782	29465878	29465977	2950	117	7	52	16	196	100	0.0004416024	0.0061008634	0.895	0.624	0.271
2384	gene8487	LOC9268736	3	+	2839125	2841688	2839125	2839643	2839778	2841688	2384	91	4	57	16	200	100	0.0004627544	0.0063526222	0.919	0.64	0.279
2675	gene26365	LOC9268996	9	+	19589519	19590169	19589519	19589694	19590119	19590169	2675	24	1	7	8	200	100	0.0004826562	0.0065841598	0.923	0.304	0.619
2555	gene15516	LOC4338106	5	+	7064042	7064866	7064042	7064633	7064734	7064866	2555	38	8	7	12	200	100	0.0005089116	0.0068560828	0.704	0.226	0.478
761	gene5459	LOC4328862	2	+	8209931	8211850	8209931	8211154	8211763	8211850	761	47	3	15	10	200	100	0.0005081492	0.0068560828	0.887	0.429	0.458
2819	gene6692	LOC4329934	2	-	23856611	23857391	23856611	23856732	23857326	23857391	2819	232	3	154	14	200	100	0.0005262231	0.0070169495	0.975	0.846	0.129
3055	gene7042	LOC4330278	2	-	27274077	27277851	27274077	27274679	27275014	27277851	3055	56	0	22	6	200	100	0.0005273226	0.0070169495	1	0.647	0.353
2584	gene1631	LOC4325233	1	-	16534260	16537641	16534260	16536909	16537548	16537641	2584	49	4	39	20	200	100	0.0005380167	0.0071155985	0.86	0.494	0.366
859	gene701	LOC9272131	1	+	5418193	5418572	5418193	5418281	5418492	5418572	859	28	3	0	4	200	100	0.0005413523	0.0071163214	0.824	0	0.824
3478	gene19949	LOC4341997	6	-	29757541	29757955	29757541	29757710	29757781	29757955	3478	429	7	87	9	171	100	0.0005673711	0.0074134211	0.973	0.85	0.123
2611	gene6648	LOC4329899	2	+	23566745	23568978	23566745	23566857	23567329	23568978	2611	108	14	106	1	200	100	0.0005889792	0.0076496763	0.794	0.981	-0.187
1911	gene29267	LOC9272051	11	+	4253685	4255101	4253685	4254716	4255025	4255101	1911	34	14	5	15	200	100	0.000597296	0.0077115182	0.548	0.143	0.405
1020	gene19977	LOC4342018	6	-	29956893	29957585	29956893	29956984	29957569	29957585	1020	41	0	86	19	200	100	0.0006048993	0.0077634706	1	0.694	0.306
3452	gene16433	LOC9270782	5	+	21614419	21616131	21614419	21615475	21615626	21616131	3452	67	16	3	8	200	100	0.0006177692	0.0078820086	0.677	0.158	0.519
1256	gene11313	LOC4334263	3	-	31998238	31998926	31998238	31998561	31998886	31998926	1256	146	58	30	33	200	100	0.0006350865	0.0080361655	0.557	0.313	0.244
2849	gene8546	LOC4331697	3	+	3208864	3209349	3208864	3209129	3209220	3209349	2849	88	162	20	92	191	100	0.0006372616	0.0080361655	0.221	0.102	0.119
3427	gene6177	LOC4329485	2	+	18838253	18842934	18838253	18838342	18839157	18842934	3427	89	1	24	6	200	100	0.0007248764	0.0090881904	0.978	0.667	0.311
1468	gene23686	LOC107278719	8	-	13064529	13065674	13064529	13064811	13065573	13065674	1468	266	37	50	21	200	100	0.0007320403	0.0091252606	0.782	0.543	0.239
2771	gene31478	LOC9266799	12	-	4079580	4079858	4079580	4079719	4079807	4079858	2771	39	5	7	9	188	100	0.0007517149	0.009303719	0.806	0.293	0.513
3016	gene19176	LOC4341290	6	+	21258896	21259844	21258896	21258985	21259106	21259844	3016	123	4	16	6	200	100	0.0007549352	0.009303719	0.939	0.571	0.368
793	gene1756	LOC9271859	1	+	18582276	18585417	18582276	18582741	18583717	18585417	793	52	0	16	5	200	100	0.0008033493	0.0098444323	1	0.615	0.385
754	gene13138	LOC4335896	4	-	21622951	21623394	21622951	21623178	21623321	21623394	754	88	189	46	43	200	100	0.0008499483	0.0103569541	0.189	0.348	-0.159
3070	gene1613	LOC107279876	1	+	16204183	16205158	16204183	16204472	16204604	16205158	3070	66	34	55	7	200	100	0.0008800844	0.0106642624	0.493	0.797	-0.304
757	gene17768	LOC4340110	6	+	2419900	2421658	2419900	2419984	2421582	2421658	757	129	6	23	8	200	100	0.0008879941	0.0107003285	0.915	0.59	0.325
1897	gene22495	LOC4344187	7	-	27931417	27933926	27931417	27931984	27933618	27933926	1897	148	6	21	7	200	100	0.0009321775	0.0111706793	0.925	0.6	0.325
3112	gene5936	LOC4329296	2	-	15441639	15445302	15441639	15444084	15444313	15445302	3112	60	1	11	5	200	100	0.0009500801	0.0113226577	0.968	0.524	0.444
289	gene7626	LOC107277268	2	+	32390744	32390937	32390744	32390840	32390909	32390937	289	51	2	40	14	169	100	0.000983305	0.0116545822	0.938	0.628	0.31
623	gene21001	LOC4342870	7	-	9073113	9077893	9073113	9074241	9074937	9077893	623	20	0	7	6	200	100	0.001007581	0.0118774086	1	0.368	0.632
6	gene27894	LOC9272437	10	-	16153378	16156295	16153378	16153877	16156202	16156295	6	421	2	102	6	200	100	0.0010238812	0.0120043147	0.991	0.895	0.096
2610	gene6648	LOC4329899	2	+	23565236	23568965	23565236	23565406	23565476	23568965	2610	142	17	67	25	170	100	0.0010332745	0.0120493135	0.831	0.612	0.219
1269	gene19792	LOC4341859	6	-	28392161	28394191	28392161	28392237	28394038	28394191	1269	29	0	110	30	200	100	0.0010488371	0.0121653884	1	0.647	0.353
2299	gene24428	LOC4345880	8	+	24017534	24018779	24017534	24017565	24017952	24018779	2299	262	6	387	33	200	100	0.0010567843	0.0121923673	0.956	0.854	0.102
1811	gene31878	LOC4352027	12	+	11718463	11718997	11718463	11718563	11718943	11718997	1811	124	34	25	22	200	100	0.0010816511	0.0124132342	0.646	0.362	0.284
210	gene7002	LOC4330239	2	-	26990028	26990572	26990028	26990110	26990483	26990572	210	145	24	21	14	200	100	0.0010973264	0.012526847	0.751	0.429	0.322
1240	gene3287	LOC4327965	1	-	33956746	33957446	33956746	33957093	33957188	33957446	1240	185	1	157	11	195	100	0.0011504597	0.013064644	0.99	0.88	0.11
823	gene10107	LOC4333145	3	+	17673616	17675426	17673616	17675159	17675293	17675426	823	65	6	8	7	200	100	0.0011874033	0.0134139462	0.844	0.364	0.48
360	gene27580	LOC4348508	10	-	12345016	12346628	12345016	12345132	12346593	12346628	360	367	33	221	5	200	100	0.0012113858	0.0136139675	0.848	0.957	-0.109
1998	gene3934	LOC4325012	1	+	39296186	39296633	39296186	39296318	39296431	39296633	1998	44	0	41	9	200	100	0.0012895384	0.014417571	1	0.695	0.305
3021	gene5821	LOC4329177	2	-	13003231	13003794	13003231	13003324	13003663	13003794	3021	51	5	7	7	200	100	0.0013331441	0.0148286641	0.836	0.333	0.503
2814	gene25039	LOC4346396	9	-	993331	994124	993331	993552	993642	994124	2814	10	17	11	1	190	100	0.001360785	0.0150210457	0.236	0.853	-0.617
3373	gene4025	LOC4324336	1	-	39962526	39963579	39962526	39963243	39963348	39963579	3373	72	28	24	29	200	100	0.0013642905	0.0150210457	0.563	0.293	0.27
342	gene27035	LOC4348085	10	+	2554940	2556402	2554940	2555126	2555217	2556402	342	42	15	18	25	191	100	0.0014440594	0.0158190146	0.594	0.274	0.32
1519	gene13407	LOC4336146	4	-	23768721	23769509	23768721	23769187	23769422	23769509	1519	16	0	2	4	200	100	0.0014720692	0.0160448143	1	0.2	0.8
1037	gene3073	LOC9269022	1	-	32181017	32181689	32181017	32181186	32181272	32181689	1037	22	3	2	6	186	100	0.00149237	0.0161847532	0.798	0.152	0.646
1566	gene31472	LOC4351668	12	+	4030194	4031521	4030194	4030690	4030784	4031521	1566	48	11	9	12	194	100	0.0014998369	0.0161848068	0.692	0.279	0.413
1032	gene20287	LOC4342281	7	+	1102838	1105399	1102838	1102977	1103798	1105399	1032	45	3	30	14	200	100	0.0015218704	0.0162297288	0.882	0.517	0.365
1457	gene31734	LOC4351897	12	-	8672270	8672665	8672270	8672481	8672587	8672665	1457	34	0	3	3	200	100	0.0015118958	0.0162297288	1	0.333	0.667
584	gene16591	LOC9268023	5	+	23097261	23097890	23097261	23097392	23097489	23097890	584	33	8	4	9	197	100	0.0015264475	0.0162297288	0.677	0.184	0.493
1189	gene31012	LOC4351290	12	-	554645	555958	554645	555360	555471	555958	1189	29	7	43	0	200	100	0.0016210822	0.0171518403	0.674	1	-0.326
2741	gene4553	LOC4328038	2	+	547153	548127	547153	547341	547420	548127	2741	22	0	19	9	179	100	0.0016363152	0.017228969	1	0.541	0.459
2680	gene11267	LOC4334214	3	-	31612404	31613084	31612404	31612749	31612830	31613084	2680	111	26	118	63	181	100	0.0016994394	0.0178071689	0.702	0.509	0.193
718	gene24983	LOC4346349	8	+	28313933	28315153	28313933	28314156	28314255	28315153	718	13	0	3	5	199	100	0.001885468	0.0196614423	1	0.232	0.768
2971	gene18045	LOC9270896	6	-	4467096	4470529	4467096	4470287	4470369	4470529	2971	18	0	3	4	182	100	0.0019135031	0.0198583172	1	0.292	0.708
204	gene29307	LOC4349987	11	+	4770908	4771726	4770908	4771179	4771264	4771726	204	52	4	7	6	185	100	0.0019627881	0.0202727966	0.875	0.387	0.488
2615	gene27165	LOC4348179	10	+	4672565	4674733	4672565	4673176	4673589	4674733	2615	68	6	7	6	200	100	0.0020245362	0.0208114648	0.85	0.368	0.482
1609	gene6826	LOC4330065	2	-	25391438	25391847	25391438	25391609	25391723	25391847	1609	35	0	30	8	200	100	0.0020708556	0.0211871967	1	0.652	0.348
907	gene5898	LOC4329260	2	+	14557020	14557873	14557020	14557602	14557677	14557873	907	43	3	7	6	175	100	0.0020926874	0.0213100425	0.891	0.4	0.491
3071	gene1613	LOC107279876	1	+	16204183	16204472	16204183	16204314	16204404	16204472	3071	79	25	43	2	190	100	0.0021084274	0.0213699956	0.625	0.919	-0.294
3116	gene17609	LOC9266115	6	-	1207033	1209112	1207033	1208091	1208301	1209112	3116	53	5	6	6	200	100	0.0021286398	0.0214745104	0.841	0.333	0.508
2957	gene15983	LOC4338504	5	-	16622197	16622928	16622197	16622538	16622643	16622928	2957	79	14	28	18	200	100	0.0022131869	0.0222240849	0.738	0.438	0.3
2431	gene17435	LOC4339802	5	-	29554691	29555129	29554691	29554949	29555044	29555129	2431	85	2	51	10	195	100	0.0022638428	0.022596323	0.956	0.723	0.233
267	gene3854	LOC4324905	1	-	38661256	38663682	38661256	38661493	38662169	38663682	267	279	1	141	7	200	100	0.0022710919	0.022596323	0.993	0.91	0.083
1670	gene1637	LOC9268054	1	+	16684302	16684736	16684302	16684546	16684623	16684736	1670	61	7	37	18	177	100	0.0023313301	0.0230897485	0.831	0.537	0.294
1662	gene9212	LOC4332328	3	-	8607830	8609120	8607830	8607935	8608006	8609120	1662	39	1	2	3	171	100	0.0024520656	0.0241202882	0.958	0.281	0.677
3561	gene8619	LOC4331770	3	-	3760458	3761211	3760458	3760876	3761120	3761211	3561	48	5	10	8	200	100	0.0024576227	0.0241202882	0.828	0.385	0.443
739	gene3632	LOC4324826	1	-	36868040	36869641	36868040	36868169	36868257	36869641	739	8	0	12	16	188	100	0.0027858014	0.0272180323	1	0.285	0.715
1534	gene9660	LOC4332761	3	+	12455440	12456306	12455440	12455878	12456031	12456306	1534	67	2	72	15	200	100	0.0028616257	0.0278334806	0.944	0.706	0.238
2389	gene4236	LOC4326059	1	-	41490781	41492510	41490781	41490859	41491731	41492510	2389	65	13	3	6	200	100	0.0029388611	0.0284570968	0.714	0.2	0.514
2897	gene13439	LOC9268866	4	-	23987096	23987413	23987096	23987175	23987248	23987413	2897	1	15	3	0	173	100	0.0029575874	0.0285111421	0.037	1	-0.963
1338	gene19667	LOC4341748	6	-	27266227	27267900	27266227	27266712	27266832	27267900	1338	101	3	4	3	200	100	0.0030152014	0.028937928	0.944	0.4	0.544
1236	gene27037	LOC4348088	10	+	2567778	2567996	2567778	2567867	2567979	2567996	1236	20	3	11	13	200	100	0.0030820517	0.0294492077	0.769	0.297	0.472
572	gene9099	LOC4332221	3	-	7575627	7576687	7575627	7575972	7576469	7576687	572	39	14	7	13	200	100	0.0031887681	0.0303352547	0.582	0.212	0.37
3548	gene8593	LOC4331743	3	-	3633733	3634820	3633733	3634277	3634622	3634820	3548	13	1	5	8	200	100	0.0032118335	0.0304212529	0.867	0.238	0.629
753	gene13138	LOC4335896	4	-	21622951	21623394	21622951	21623178	21623284	21623394	753	62	16	41	1	200	100	0.0032572176	0.0307169783	0.66	0.953	-0.293
1922	gene29743	LOC4350333	11	+	11397790	11398118	11397790	11397952	11398032	11398118	1922	35	1	16	7	180	100	0.0033882922	0.031814744	0.951	0.559	0.392
2196	gene21233	LOC4343067	7	-	14520877	14521561	14520877	14520972	14521489	14521561	2196	58	2	58	14	200	100	0.0034279123	0.0320480251	0.935	0.674	0.261
3359	gene24427	LOC4345879	8	+	24005483	24006728	24005483	24006024	24006114	24006728	3359	73	17	19	16	190	100	0.0034460537	0.032079358	0.693	0.385	0.308
1470	gene3757	LOC4324772	1	-	37955089	37955484	37955089	37955242	37955414	37955484	1470	9	0	1	4	200	100	0.0034832949	0.0322874643	1	0.111	0.889
1389	gene24500	LOC4345940	8	-	24648382	24649367	24648382	24648840	24649226	24649367	1389	33	6	81	1	200	100	0.003544204	0.0327122488	0.733	0.976	-0.243
3312	gene1266	LOC4325774	1	-	10981175	10981581	10981175	10981320	10981399	10981581	3312	22	19	11	36	179	100	0.0037052678	0.0340539234	0.393	0.146	0.247
1027	gene6179	LOC4329487	2	+	18859225	18859961	18859225	18859832	18859908	18859961	1027	30	4	0	3	176	100	0.0037649159	0.0342608404	0.81	0	0.81
3353	gene1134	LOC4326270	1	-	9318984	9319485	9318984	9319194	9319319	9319485	3353	73	7	8	6	200	100	0.0037729279	0.0342608404	0.839	0.4	0.439
345	gene27580	LOC4348508	10	-	12345016	12346628	12345016	12345266	12346593	12346628	345	333	0	191	6	200	100	0.0037751687	0.0342608404	1	0.941	0.059
2416	gene25835	LOC4347062	9	+	14896380	14896814	14896380	14896473	14896675	14896814	2416	27	3	135	0	200	100	0.003799703	0.0343398159	0.818	1	-0.182
168	gene8465	LOC4331617	3	-	2653069	2654529	2653069	2654271	2654445	2654529	168	1029	47	161	18	200	100	0.0039133996	0.0352205966	0.916	0.817	0.099
740	gene3632	LOC4324826	1	-	36865672	36867941	36865672	36867743	36867864	36867941	740	5	0	7	18	200	100	0.0039363161	0.0352804529	1	0.163	0.837
3356	gene24427	LOC4345879	8	+	24008521	24009397	24008521	24009140	24009245	24009397	3356	18	2	2	5	200	100	0.0039784097	0.0353654531	0.818	0.167	0.651
469	gene16390	LOC4338884	5	+	21204256	21204947	21204256	21204623	21204711	21204947	469	255	22	184	36	188	100	0.0039771403	0.0353654531	0.86	0.731	0.129
2711	gene4381	LOC4324466	1	+	42572484	42573080	42572484	42572579	42572817	42573080	2711	46	0	50	8	200	100	0.0040742372	0.0360694712	1	0.758	0.242
2071	gene11823	LOC4334750	3	-	35447180	35447885	35447180	35447518	35447573	35447885	2071	98	0	54	5	155	100	0.0041893518	0.0366502122	1	0.874	0.126
2888	gene23221	LOC4344829	8	-	4971073	4972491	4971073	4972171	4972238	4972491	2888	67	2	14	5	167	100	0.0041777485	0.0366502122	0.953	0.626	0.327
546	gene27186	LOC4348191	10	+	4968302	4969556	4968302	4968383	4969154	4969556	546	655	25	101	12	200	100	0.0041905268	0.0366502122	0.929	0.808	0.121
2119	gene19259	LOC9269935	6	+	22556191	22557740	22556191	22557276	22557340	22557740	2119	17	3	4	8	164	100	0.0042147792	0.0367142812	0.776	0.234	0.542
363	gene631	LOC4326767	1	+	4729661	4729980	4729661	4729783	4729879	4729980	363	205	75	361	208	196	100	0.004239237	0.03677962	0.582	0.47	0.112
1900	gene29181	LOC9269643	11	+	3430746	3430969	3430746	3430809	3430910	3430969	1900	15	15	1	13	200	100	0.0042797215	0.0369829321	0.333	0.037	0.296
3221	gene16969	LOC4339397	5	-	26237491	26238360	26237491	26238152	26238244	26238360	3221	80	6	31	11	192	100	0.004354325	0.0374782974	0.874	0.595	0.279
1347	gene30229	LOC9270219	11	+	20398198	20399627	20398198	20398948	20399485	20399627	1347	230	25	42	14	200	100	0.0044109089	0.0378152626	0.821	0.6	0.221
2594	gene842	LOC4326702	1	+	6710738	6711990	6710738	6711158	6711923	6711990	2594	10	0	3	5	200	100	0.0044483834	0.0379863917	1	0.231	0.769
2290	gene5911	LOC4329276	2	-	15000086	15001045	15000086	15000387	15000957	15001045	2290	70	0	15	3	200	100	0.0045420471	0.0386341181	1	0.714	0.286
2772	gene31478	LOC9266799	12	-	4079580	4079858	4079580	4079714	4079807	4079858	2772	46	0	17	4	193	100	0.0046263853	0.039197772	1	0.688	0.312
2690	gene5347	LOC4328761	2	-	6806800	6809974	6806800	6806870	6809797	6809974	2690	75	0	5	2	200	100	0.004649576	0.0392409737	1	0.556	0.444
2801	gene1216	LOC4327916	1	-	10271682	10272183	10271682	10271833	10271963	10272183	2801	100	10	172	3	200	100	0.0046810264	0.0393532803	0.833	0.966	-0.133
96	gene5394	LOC4328804	2	+	7324468	7325579	7324468	7324688	7324907	7325579	96	8	0	2	5	200	100	0.0047720336	0.0399634784	1	0.167	0.833
2172	gene8625	LOC4331775	3	-	3798341	3798532	3798341	3798385	3798468	3798532	2172	26	589	23	221	183	100	0.0048543609	0.0400346339	0.024	0.054	-0.03
30	gene13328	LOC4336066	4	+	23104519	23105264	23104519	23104606	23104813	23105264	30	109	91	12	1	200	100	0.0048484057	0.0400346339	0.375	0.857	-0.482
493	gene16016	LOC4338528	5	-	16990070	16990339	16990070	16990089	16990222	16990339	493	255	9	200	0	200	100	0.0048527417	0.0400346339	0.934	1	-0.066
5	gene27894	LOC9272437	10	-	16153378	16156295	16153378	16153477	16153770	16156295	5	81	1	17	4	200	100	0.0048181725	0.0400346339	0.976	0.68	0.296
3169	gene11332	LOC4334278	3	+	32109411	32109960	32109411	32109481	32109572	32109960	3169	56	0	12	3	191	100	0.0049126085	0.0403615444	1	0.677	0.323
285	gene2480	LOC4326322	1	-	27306565	27307467	27306565	27307248	27307367	27307467	285	278	4	100	8	200	100	0.0049778025	0.040742844	0.972	0.862	0.11
1386	gene27364	LOC9269871	10	+	9266937	9272433	9266937	9271433	9271516	9272433	1386	12	0	1	3	183	100	0.0051782722	0.0421662252	1	0.154	0.846
2640	gene18013	LOC4340327	6	-	4215001	4215670	4215001	4215175	4215250	4215670	2640	305	11	73	10	175	100	0.0051905865	0.0421662252	0.941	0.807	0.134
3354	gene4051	LOC4327743	1	-	40187082	40187378	40187082	40187175	40187268	40187378	3354	3	97	15	97	193	100	0.0052204603	0.0422506654	0.016	0.074	-0.058
2947	gene23689	LOC9272596	8	+	13104763	13106723	13104763	13104811	13106415	13106723	2947	79	0	33	4	200	100	0.0053013753	0.0427460332	1	0.805	0.195
2509	gene28591	LOC4349393	10	+	22188364	22190975	22188364	22188626	22189698	22190975	2509	66	1	14	4	200	100	0.0054367777	0.0436754474	0.971	0.636	0.335
3171	gene11332	LOC4334278	3	+	32108700	32108994	32108700	32108847	32108925	32108994	3171	44	9	2	5	178	100	0.0055684526	0.0445681685	0.733	0.183	0.55
2002	gene32229	LOC4352326	12	-	19704132	19704644	19704132	19704371	19704457	19704644	2002	64	1	7	3	186	100	0.0057348538	0.0457312419	0.972	0.556	0.416
20	gene14285	LOC4336986	4	+	31203507	31205865	31203507	31204034	31205376	31205865	20	87	3	16	5	200	100	0.0058597592	0.046386196	0.935	0.615	0.32
656	gene13652	LOC4336379	4	-	25576079	25576704	25576079	25576507	25576579	25576704	656	48	3	26	10	172	100	0.0058573452	0.046386196	0.903	0.602	0.301
1935	gene11059	LOC4334005	3	-	29977294	29977701	29977294	29977377	29977486	29977701	1935	32	39	4	22	200	100	0.005882128	0.0463939476	0.291	0.083	0.208
445	gene2378	LOC107277958	1	-	26116423	26117702	26116423	26116467	26117151	26117702	445	65	4	9	5	200	100	0.0059040599	0.0463982098	0.89	0.474	0.416
120	gene12182	LOC9270447	4	+	4349411	4350572	4349411	4350199	4350341	4350572	120	13	7	43	3	200	100	0.0061075379	0.0478240059	0.481	0.878	-0.397
1060	gene29760	LOC9266258	11	-	11736915	11737378	11736915	11737100	11737294	11737378	1060	213	23	44	14	200	100	0.0062948482	0.0487950439	0.822	0.611	0.211
828	gene17885	LOC4340220	6	-	3175773	3176379	3175773	3176060	3176304	3176379	828	54	1	89	15	200	100	0.0062886627	0.0487950439	0.964	0.748	0.216
923	gene23620	LOC9272579	8	+	11407435	11408046	11407435	11407619	11407939	11408046	923	185	5	94	11	200	100	0.0062990375	0.0487950439	0.949	0.81	0.139
255	gene7158	LOC9270838	2	+	28524947	28527118	28524947	28525045	28525567	28527118	255	564	3	80	4	200	100	0.006326189	0.0488309749	0.989	0.909	0.08
115	gene12182	LOC9270447	4	+	4350925	4352228	4350925	4351169	4352018	4352228	115	67	10	192	7	200	100	0.0065289846	0.0499346107	0.77	0.932	-0.162
1266	gene459	LOC4324412	1	+	3326825	3327190	3326825	3327024	3327140	3327190	1266	63	17	100	8	200	100	0.006538234	0.0499346107	0.649	0.862	-0.213
1309	gene4452	LOC4324294	1	-	43049182	43049778	43049182	43049501	43049611	43049778	1309	356	16	106	14	200	100	0.0065091312	0.0499346107	0.918	0.791	0.127
3218	gene13995	LOC4336716	4	+	28751042	28751916	28751042	28751204	28751341	28751916	3218	25	0	1	2	200	100	0.0065926451	0.0501734987	1	0.2	0.8
2777	gene24771	LOC4346170	8	+	26893151	26894412	26893151	26893343	26893437	26894412	2777	67	1	8	3	194	100	0.0066844502	0.0506943093	0.972	0.579	0.393
2056	gene25111	LOC4346453	9	-	2397114	2400579	2397114	2400372	2400507	2400579	2056	136	3	9	3	200	100	0.0069023285	0.0520000865	0.958	0.6	0.358
2465	gene16718	LOC4339166	5	-	24107819	24108056	24107819	24107866	24107981	24108056	2465	86	0	23	3	200	100	0.0069265443	0.0520000865	1	0.793	0.207
3421	gene6177	LOC4329485	2	+	18840129	18842189	18840129	18841982	18842069	18842189	3421	6	1	2	9	187	100	0.00692855	0.0520000865	0.762	0.106	0.656
2069	gene11823	LOC4334750	3	-	35447180	35447885	35447180	35447503	35447573	35447885	2069	115	1	74	7	170	100	0.0069589354	0.0520480373	0.985	0.861	0.124
1372	gene31114	LOC4351373	12	-	1164129	1164462	1164129	1164281	1164399	1164462	1372	0	6	3	0	200	100	0.0070316541	0.0522352858	0	1	-1
2232	gene30735	LOC4351063	11	-	26527173	26529924	26527173	26527224	26527958	26529924	2232	68	0	18	3	200	100	0.0070321362	0.0522352858	1	0.75	0.25
2271	gene23786	LOC107282077	8	+	15341940	15342644	15341940	15342064	15342251	15342644	2271	57	1	20	5	200	100	0.0071206969	0.0527125994	0.966	0.667	0.299
383	gene9974	LOC4333026	3	+	15747273	15748318	15747273	15747467	15748140	15748318	383	342	4	134	8	200	100	0.0072715715	0.0536463897	0.977	0.893	0.084
106	gene5780	LOC4329138	2	-	12416966	12417389	12416966	12417170	12417281	12417389	106	33	2	7	5	200	100	0.0074484518	0.0547650577	0.892	0.412	0.48
171	gene8465	LOC4331617	3	-	2653069	2654529	2653069	2654256	2654404	2654529	171	1087	5	175	5	200	100	0.0078503834	0.0575252756	0.991	0.946	0.045
3290	gene10227	LOC4333267	3	+	20395823	20398065	20395823	20395908	20397396	20398065	3290	192	0	85	4	200	100	0.0080584313	0.0588509683	1	0.914	0.086
429	gene20838	LOC4342726	7	-	6315712	6316161	6315712	6315975	6316060	6316161	429	86	30	30	26	185	100	0.0082809638	0.0602731899	0.608	0.384	0.224
2821	gene6692	LOC4329934	2	-	23857117	23857391	23857117	23857183	23857326	23857391	2821	85	0	61	5	200	100	0.0083323803	0.0604445915	1	0.859	0.141
2997	gene19593	LOC4341670	6	-	26471863	26474410	26471863	26474240	26474319	26474410	2997	17	4	7	11	179	100	0.008409427	0.0608001569	0.704	0.262	0.442
2153	gene22638	LOC9266496	7	-	29021258	29023752	29021258	29021777	29022354	29023752	2153	32	3	3	4	200	100	0.0086019341	0.0619853654	0.842	0.273	0.569
2135	gene3265	LOC4327625	1	+	33791015	33792675	33791015	33792417	33792567	33792675	2135	128	10	10	5	200	100	0.0087157142	0.0625972987	0.865	0.5	0.365
3023	gene31743	LOC4351907	12	-	8823295	8824363	8823295	8823913	8824283	8824363	3023	8	0	7	8	200	100	0.0087939699	0.0629508932	1	0.304	0.696
1620	gene27485	LOC4348438	10	-	10994814	10995881	10994814	10995065	10995671	10995881	1620	43	0	30	5	200	100	0.0088309846	0.0630079133	1	0.75	0.25
269	gene26420	LOC4347557	9	+	19986556	19987103	19986556	19986774	19987038	19987103	269	4	1	0	6	200	100	0.0089376897	0.0635601604	0.667	0	0.667
344	gene27580	LOC4348508	10	-	12345016	12346783	12345016	12345266	12345538	12346783	344	101	0	74	5	200	100	0.0089970328	0.0637730857	1	0.881	0.119
1944	gene27613	LOC4348532	10	-	13037419	13038464	13037419	13037582	13038414	13038464	1944	119	9	71	0	200	100	0.009242156	0.0648745517	0.869	1	-0.131
2052	gene25111	LOC4346453	9	-	2403303	2404366	2403303	2403386	2404197	2404366	2052	117	29	32	1	200	100	0.0091845374	0.0648745517	0.669	0.941	-0.272
2392	gene4236	LOC4326059	1	-	41488410	41492510	41488410	41490859	41491844	41492510	2392	95	0	11	2	200	100	0.0092265291	0.0648745517	1	0.733	0.267
2697	gene12322	LOC4335166	4	-	7137679	7138683	7137679	7138037	7138423	7138683	2697	203	12	190	2	200	100	0.0093182598	0.0651977598	0.894	0.979	-0.085
3186	gene20157	LOC4342171	7	+	90133	90728	90133	90349	90422	90728	3186	117	6	15	5	173	100	0.0094528078	0.0659264958	0.919	0.634	0.285
3422	gene6177	LOC4329485	2	+	18842069	18842934	18842069	18842189	18842260	18842934	3422	7	1	2	7	171	100	0.0095327117	0.0662706786	0.804	0.143	0.661
295	gene28119	LOC107278477	10	+	18571563	18571974	18571563	18571797	18571900	18571974	295	6	1	0	4	200	100	0.0096450413	0.0668373625	0.75	0	0.75
2812	gene1433	LOC4326488	1	+	13565905	13566342	13565905	13566261	13566323	13566342	2812	29	1	10	5	162	100	0.0097258209	0.0671825017	0.947	0.552	0.395
1046	gene15163	LOC4337807	5	-	2749086	2749569	2749086	2749177	2749488	2749569	1046	73	11	35	0	200	100	0.009869451	0.0675294613	0.768	1	-0.232
1147	gene1827	LOC9270848	1	+	19884143	19884455	19884143	19884195	19884266	19884455	1147	304	2	94	5	171	100	0.0098435657	0.0675294613	0.989	0.917	0.072
769	gene5459	LOC4328862	2	+	8215280	8216077	8215280	8215536	8215985	8216077	769	49	2	4	3	200	100	0.00982501	0.0675294613	0.925	0.4	0.525
2848	gene11496	LOC9270427	3	+	33348831	33349593	33348831	33348951	33349556	33349593	2848	39	6	2	4	200	100	0.0099818272	0.0680835952	0.765	0.2	0.565
1724	gene32071	LOC9272227	12	-	16595082	16596050	16595082	16595147	16595353	16596050	1724	34	1	8	4	200	100	0.0101373394	0.0689275521	0.944	0.5	0.444
699	gene5563	LOC4328950	2	+	9407476	9411892	9407476	9409466	9411812	9411892	699	94	0	139	8	200	100	0.0102211263	0.069280072	1	0.897	0.103
1149	gene1827	LOC9270848	1	+	19881349	19882114	19881349	19881377	19882056	19882114	1149	565	13	60	6	200	100	0.0103772424	0.0701191237	0.956	0.833	0.123
2722	gene5133	LOC4328567	2	+	4982605	4984586	4982605	4983099	4983213	4984586	2722	80	3	45	9	200	100	0.0104545448	0.0704220737	0.93	0.714	0.216
3113	gene5936	LOC4329296	2	-	15441639	15445302	15441639	15444443	15444769	15445302	3113	62	3	13	5	200	100	0.0105497652	0.07084347	0.912	0.565	0.347
1239	gene27582	LOC9266706	10	-	12568032	12568665	12568032	12568465	12568547	12568665	1239	11	0	21	12	182	100	0.0107042469	0.071066152	1	0.49	0.51
1549	gene16544	LOC9270017	5	-	22732312	22733131	22732312	22732666	22732758	22733131	1549	49	4	11	6	192	100	0.0107241314	0.071066152	0.865	0.488	0.377
1800	gene18748	LOC4340935	6	-	13314364	13316227	13314364	13315808	13316170	13316227	1800	60	11	18	12	200	100	0.0106617477	0.071066152	0.732	0.429	0.303
19	gene14285	LOC4336986	4	+	31203507	31205865	31203507	31204034	31205343	31205865	19	86	0	11	2	200	100	0.0107467487	0.071066152	1	0.733	0.267
3419	gene6177	LOC4329485	2	+	18837764	18839247	18837764	18838342	18839225	18839247	3419	90	1	38	5	200	100	0.0106370886	0.071066152	0.978	0.792	0.186
3560	gene8619	LOC4331770	3	-	3760458	3761837	3760458	3760876	3761696	3761837	3560	118	6	22	6	200	100	0.0108086251	0.0712580788	0.908	0.647	0.261
472	gene24244	LOC4345721	8	-	21954203	21954599	21954203	21954376	21954467	21954599	472	63	65	25	9	191	100	0.0108673215	0.0714279403	0.337	0.593	-0.256
2718	gene23294	LOC9266434	8	+	5690177	5691206	5690177	5690821	5690950	5691206	2718	215	7	27	5	200	100	0.0109109686	0.0714981598	0.939	0.73	0.209
65	gene21095	LOC9270888	7	-	11291261	11292077	11291261	11291750	11291888	11292077	65	39	0	4	2	200	100	0.0109606227	0.0716072005	1	0.5	0.5
231	gene13935	LOC4336652	4	+	28079644	28080772	28079644	28079703	28080676	28080772	231	198	5	1673	1	200	100	0.0111068303	0.0723444895	0.952	0.999	-0.047
1956	gene140	LOC4326095	1	-	932267	932599	932267	932474	932546	932599	1956	38	92	11	67	172	100	0.0112534348	0.0726449408	0.194	0.087	0.107
2750	gene30097	LOC4350595	11	-	18557173	18557550	18557173	18557378	18557469	18557550	2750	82	19	6	7	191	100	0.0111896123	0.0726449408	0.693	0.31	0.383
44	gene18989	LOC4341131	6	+	18000812	18006345	18000812	18002193	18006093	18006345	44	758	3	71	3	200	100	0.0112478931	0.0726449408	0.992	0.922	0.07
351	gene27580	LOC4348508	10	-	12345538	12346783	12345538	12345608	12346593	12346783	351	243	0	112	4	200	100	0.0112872289	0.0726468827	1	0.933	0.067
617	gene25900	LOC4347120	9	+	15573142	15573427	15573142	15573223	15573297	15573427	617	36	7	52	1	174	100	0.0114285014	0.0733385191	0.747	0.968	-0.221
2382	gene1922	LOC4324682	1	+	21201066	21201786	21201066	21201321	21201391	21201786	2382	12	12	0	7	170	100	0.0115570546	0.0739446945	0.37	0	0.37
579	gene24556	LOC4345992	8	+	25212035	25214002	25212035	25213680	25213797	25214002	579	308	6	46	5	200	100	0.0116149328	0.0740964388	0.963	0.821	0.142
1048	gene15163	LOC4337807	5	-	2749086	2751498	2749086	2750540	2751436	2751498	1048	331	1	103	4	200	100	0.0117876932	0.0745408357	0.994	0.928	0.066
1820	gene8824	LOC9271741	3	+	5313757	5314278	5313757	5313923	5313997	5314278	1820	8	1	9	14	174	100	0.0117224978	0.0745408357	0.821	0.27	0.551
277	gene8033	LOC4331211	2	-	35455214	35456752	35455214	35455277	35456701	35456752	277	323	26	95	18	200	100	0.0117732903	0.0745408357	0.861	0.725	0.136
2082	gene30019	LOC9270400	11	+	17330675	17331040	17330675	17330809	17330925	17331040	2082	7	31	0	26	200	100	0.0119375263	0.0750507089	0.101	0	0.101
2676	gene26365	LOC9268996	9	+	19590119	19591878	19590119	19590169	19591644	19591878	2676	37	1	5	3	200	100	0.0119192602	0.0750507089	0.949	0.455	0.494
3511	gene28795	LOC9268777	11	-	477146	478193	477146	477225	477788	478193	3511	46	0	48	6	200	100	0.0121696054	0.0762886537	1	0.8	0.2
1387	gene27364	LOC9269871	10	+	9266937	9272433	9266937	9270034	9271384	9272433	1387	148	1	68	5	200	100	0.0124439949	0.0777839333	0.987	0.872	0.115
1978	gene1497	LOC4326018	1	+	14475332	14475727	14475332	14475450	14475590	14475727	1978	93	1	16	3	200	100	0.0125294523	0.0780930519	0.979	0.727	0.252
2131	gene3659	LOC4325064	1	-	37195751	37197278	37195751	37197119	37197214	37197278	2131	102	3	16	4	195	100	0.012592064	0.0782584148	0.946	0.672	0.274
2151	gene13637	LOC4336361	4	-	25468677	25469086	25468677	25468825	25468915	25469086	2151	63	11	53	25	190	100	0.0128182461	0.0792101877	0.751	0.527	0.224
2846	gene29745	LOC107279420	11	+	11410700	11411304	11410700	11410810	11410906	11411304	2846	60	17	29	22	196	100	0.0127887333	0.0792101877	0.643	0.402	0.241
876	gene3255	LOC4325627	1	-	33693418	33694264	33693418	33693516	33693713	33694264	876	107	1	19	3	200	100	0.0128828445	0.0793832092	0.982	0.76	0.222
282	gene1060	LOC9266121	1	-	8632923	8633375	8632923	8633057	8633257	8633375	282	5	3	19	0	200	100	0.0129881201	0.079805191	0.455	1	-0.545
2579	gene22753	LOC4344429	8	+	188323	188773	188323	188476	188570	188773	2579	78	5	166	1	194	100	0.0130913115	0.0802120186	0.889	0.988	-0.099
2027	gene15792	LOC4338343	5	+	13410212	13410815	13410212	13410355	13410499	13410815	2027	121	17	32	0	200	100	0.013296984	0.0812426994	0.781	1	-0.219
2134	gene3265	LOC4327625	1	+	33791015	33792417	33791015	33791202	33792325	33792417	2134	1042	0	145	1	200	100	0.0133947637	0.0816102318	1	0.986	0.014
2174	gene24050	LOC4345557	8	-	19715379	19717748	19715379	19715524	19715649	19717748	2174	16	0	1	2	200	100	0.0136477299	0.0829185607	1	0.2	0.8
1938	gene27613	LOC4348532	10	-	13037419	13038464	13037419	13037582	13037946	13038464	1938	44	2	22	7	200	100	0.0137627555	0.0833838455	0.917	0.611	0.306
2032	gene31392	LOC4351587	12	+	3280960	3282535	3280960	3281672	3282462	3282535	2032	159	0	128	5	200	100	0.0140893054	0.0846529181	1	0.928	0.072
3469	gene29862	LOC9266386	11	+	14128226	14128688	14128226	14128305	14128560	14128688	3469	19	2	6	6	200	100	0.0140585966	0.0846529181	0.826	0.333	0.493
817	gene11619	LOC9272278	3	+	34216125	34216423	34216125	34216211	34216296	34216423	817	9	1	2	5	185	100	0.014075379	0.0846529181	0.829	0.178	0.651
1680	gene15185	LOC4337828	5	-	2905956	2906837	2905956	2906128	2906267	2906837	1680	9	1	3	6	200	100	0.0141768645	0.0849436991	0.818	0.2	0.618
2941	gene7992	LOC4331174	2	+	35252091	35254097	35252091	35252185	35252315	35254097	2941	0	5	4	1	200	100	0.0143115763	0.0855146256	0	0.667	-0.667
2616	gene27165	LOC4348179	10	+	4672565	4674733	4672565	4672696	4673589	4674733	2616	154	2	35	4	200	100	0.0143731504	0.0856466025	0.975	0.814	0.161
551	gene4385	LOC9270353	1	-	42591932	42597456	42591932	42592158	42593610	42597456	551	227	6	241	0	200	100	0.0147035662	0.0873754386	0.95	1	-0.05
459	gene32458	LOC4352525	12	+	23063043	23063668	23063043	23063473	23063596	23063668	459	83	0	32	3	200	100	0.0147761623	0.0875669291	1	0.842	0.158
2938	gene21428	LOC4343245	7	+	17778646	17780505	17778646	17778782	17779271	17780505	2938	70	7	5	4	200	100	0.0148504402	0.0877673153	0.833	0.385	0.448
1335	gene20521	LOC4342456	7	-	3288476	3289060	3288476	3288646	3288748	3289060	1335	211	8	17	4	200	100	0.015584202	0.0918536256	0.93	0.68	0.25
2137	gene3265	LOC4327625	1	+	33791015	33792417	33791015	33791568	33792325	33792417	2137	731	8	97	5	200	100	0.0158751951	0.0933151714	0.979	0.907	0.072
3446	gene25178	LOC4346522	9	+	4019931	4027767	4019931	4026603	4026711	4027767	3446	207	1	43	3	200	100	0.01601351	0.0938737925	0.99	0.878	0.112
167	gene8465	LOC4331617	3	-	2653069	2654802	2653069	2654271	2654367	2654802	167	586	27	45	7	196	100	0.0160649883	0.093921724	0.917	0.766	0.151
2976	gene5757	LOC4329118	2	+	12056685	12057004	12056685	12056840	12056914	12057004	2976	63	45	27	41	174	100	0.0166666427	0.0971772797	0.446	0.275	0.171
1810	gene15307	LOC4337934	5	-	4185228	4186006	4185228	4185631	4185744	4186006	1810	1	2	14	0	200	100	0.0168742693	0.097861738	0.2	1	-0.8
71	gene9044	LOC9269238	3	-	7088512	7091315	7088512	7090789	7091223	7091315	71	50	0	8	2	200	100	0.0168577206	0.097861738	1	0.667	0.333
3485	gene16370	LOC9270707	5	-	20991775	20992218	20991775	20991960	20992056	20992218	3485	3	0	0	4	196	100	0.0170554269	0.0986485891	1	0	1
3074	gene32183	LOC4352282	12	+	19155542	19155970	19155542	19155594	19155676	19155970	3074	163	18	21	8	182	100	0.0172045955	0.0989834687	0.833	0.591	0.242
430	gene20838	LOC4342726	7	-	6315712	6316417	6315712	6316161	6316305	6316417	430	133	56	41	34	200	100	0.0171695774	0.0989834687	0.543	0.376	0.167
3497	gene1254	LOC4326720	1	+	10826082	10826356	10826082	10826166	10826253	10826356	3497	3	198	15	250	187	100	0.0173958268	0.0998189112	0.008	0.031	-0.023
2883	gene18518	LOC9271035	6	-	9840887	9841624	9840887	9841329	9841446	9841624	2883	60	2	55	10	200	100	0.0176922056	0.101251699	0.938	0.733	0.205
2966	gene18045	LOC9270896	6	-	4467096	4470977	4467096	4468511	4468588	4470977	2966	12	4	3	8	177	100	0.017752841	0.1013313479	0.629	0.175	0.454
657	gene13652	LOC4336379	4	-	25576079	25576704	25576079	25576504	25576579	25576704	657	52	3	42	11	175	100	0.0179995141	0.1024696749	0.908	0.686	0.222
2730	gene5849	LOC9270817	2	-	13470859	13472483	13470859	13470992	13471179	13472483	2730	17	1	2	3	200	100	0.0180653779	0.1025754049	0.895	0.25	0.645
706	gene31787	LOC4351952	12	+	9780607	9781569	9780607	9780745	9781426	9781569	706	84	2	29	5	200	100	0.0182300986	0.1032404281	0.955	0.744	0.211
2479	gene12885	LOC4335664	4	+	19108500	19108969	19108500	19108659	19108755	19108969	2479	46	0	19	3	196	100	0.0184811152	0.1043894241	1	0.764	0.236
1178	gene28575	LOC9270245	10	-	22080638	22081338	22080638	22080769	22081273	22081338	1178	59	22	25	23	200	100	0.01880843	0.1057016627	0.573	0.352	0.221
1898	gene2673	LOC4326934	1	+	29117907	29118588	29117907	29118173	29118329	29118588	1898	66	3	55	11	200	100	0.0188108999	0.1057016627	0.917	0.714	0.203
2694	gene20718	LOC107281781	7	+	4996513	4998450	4996513	4996557	4998026	4998450	2694	42	1	20	5	200	100	0.019215651	0.1076970207	0.955	0.667	0.288
2053	gene25111	LOC4346453	9	-	2400507	2401651	2400507	2400579	2401381	2401651	2053	151	2	22	3	200	100	0.0194167233	0.1082324269	0.974	0.786	0.188
3220	gene16969	LOC4339397	5	-	26237491	26238360	26237491	26237834	26237952	26238360	3220	109	5	75	12	200	100	0.0194726796	0.1082324269	0.916	0.758	0.158
361	gene27580	LOC4348508	10	-	12345016	12346041	12345016	12345132	12345948	12346041	361	205	15	158	3	200	100	0.0195107787	0.1082324269	0.872	0.963	-0.091
978	gene8254	LOC4331417	3	+	1004864	1005107	1004864	1004939	1005041	1005107	978	15	5	18	0	200	100	0.0194776743	0.1082324269	0.6	1	-0.4
2546	gene21295	LOC9271615	7	-	15622875	15625428	15622875	15625164	15625257	15625428	2546	7	0	0	2	193	100	0.0197125308	0.1090726515	1	0	1
3301	gene24542	LOC4345979	8	+	25023320	25024685	25023320	25023664	25024167	25024685	3301	9	0	6	5	200	100	0.0200422045	0.1106146097	1	0.375	0.625
143	gene13085	LOC4335844	4	-	20947564	20948343	20947564	20947636	20947750	20948343	143	13	1	0	2	200	100	0.0201834502	0.1108301357	0.867	0	0.867
1896	gene17699	LOC4340043	6	+	1938783	1939087	1938783	1938944	1939032	1939087	1896	13	3	9	12	188	100	0.0201677158	0.1108301357	0.697	0.285	0.412
140	gene7359	LOC4330595	2	+	30266081	30267670	30266081	30266434	30267533	30267670	140	93	0	68	4	200	100	0.0210616049	0.1153601539	1	0.895	0.105
533	gene23220	LOC4344827	8	-	4966411	4967540	4966411	4966712	4967399	4967540	533	557	12	185	11	200	100	0.0211659452	0.1156396352	0.959	0.894	0.065
3506	gene23924	LOC4345436	8	-	17822358	17823736	17822358	17822759	17823092	17823736	3506	104	0	76	4	200	100	0.021588521	0.117652015	1	0.905	0.095
1139	gene14851	LOC107276034	4	+	35494002	35495496	35494002	35494510	35494917	35495496	1139	93	7	13	5	200	100	0.0216430651	0.1176536545	0.869	0.565	0.304
2441	gene22209	LOC4343923	7	+	25564905	25565617	25564905	25565084	25565210	25565617	2441	19	0	7	3	200	100	0.0217719023	0.1180581405	1	0.538	0.462
593	gene9559	LOC4332660	3	-	11480229	11480548	11480229	11480417	11480502	11480548	593	14	50	30	45	185	100	0.0221102777	0.1195939961	0.131	0.265	-0.134
1075	gene18761	LOC9267517	6	+	13541641	13544327	13541641	13541715	13543331	13544327	1075	122	0	25	2	200	100	0.02269211	0.1203404594	1	0.862	0.138
1535	gene21501	LOC4343306	7	+	18732958	18733560	18732958	18733027	18733157	18733560	1535	55	0	26	3	200	100	0.0226921383	0.1203404594	1	0.813	0.187
1622	gene14277	LOC4336978	4	-	31119410	31120743	31119410	31120595	31120667	31120743	1622	57	5	30	10	172	100	0.0225862979	0.1203404594	0.869	0.636	0.233
1813	gene31878	LOC4352027	12	+	11718943	11721235	11718943	11718997	11719139	11721235	1813	152	5	41	6	200	100	0.0224657276	0.1203404594	0.938	0.774	0.164
2126	gene12318	LOC4335160	4	-	7043958	7045614	7043958	7044165	7044262	7045614	2126	45	3	4	3	197	100	0.0225871045	0.1203404594	0.884	0.404	0.48
563	gene11848	LOC9266028	3	+	35626667	35628547	35626667	35626783	35628398	35628547	563	121	19	45	17	200	100	0.0224779124	0.1203404594	0.761	0.57	0.191
820	gene29197	LOC9268179	11	+	3549638	3552497	3549638	3551523	3551874	3552497	820	7	3	0	4	200	100	0.0224389888	0.1203404594	0.538	0	0.538
853	gene22143	LOC4343861	7	-	24961167	24962114	24961167	24961509	24961878	24962114	853	303	150	82	23	200	100	0.0225162187	0.1203404594	0.502	0.641	-0.139
16	gene27894	LOC9272437	10	-	16163563	16165343	16163563	16163905	16165302	16165343	16	125	21	56	21	200	100	0.022855564	0.1209115083	0.749	0.571	0.178
3054	gene7042	LOC4330278	2	-	27274077	27277848	27274077	27277201	27277794	27277848	3054	69	0	15	2	200	100	0.0235333766	0.123892946	1	0.789	0.211
3078	gene19967	LOC4342011	6	+	29881411	29884137	29881411	29881545	29881636	29884137	3078	9	4	1	6	191	100	0.0235138045	0.123892946	0.541	0.08	0.461
1996	gene25274	LOC4346601	9	-	5848710	5849438	5848710	5848833	5848929	5849438	1996	140	14	34	10	196	100	0.0237101532	0.1245213616	0.836	0.634	0.202
924	gene23620	LOC9272579	8	+	11406953	11407257	11406953	11407052	11407172	11407257	924	52	14	45	3	200	100	0.0238239795	0.1248169359	0.65	0.882	-0.232
3391	gene5457	LOC4328860	2	+	8199863	8201908	8199863	8199911	8201538	8201908	3391	63	5	251	4	200	100	0.0241772186	0.1263623788	0.863	0.969	-0.106
1193	gene18890	LOC4341059	6	-	16440615	16444427	16440615	16440690	16440914	16444427	1193	6	0	0	2	200	100	0.0246738615	0.1264610473	1	0	1
1354	gene8701	LOC4331846	3	-	4357605	4358293	4357605	4358079	4358153	4358293	1354	11	3	4	8	174	100	0.0245665287	0.1264610473	0.678	0.223	0.455
1872	gene3495	LOC9272196	1	-	35745298	35748924	35745298	35745496	35746264	35748924	1872	57	15	45	3	200	100	0.0245497065	0.1264610473	0.655	0.882	-0.227
1887	gene4630	LOC4328108	2	-	1047269	1049682	1047269	1047379	1047615	1049682	1887	14	0	5	3	200	100	0.0247029329	0.1264610473	1	0.455	0.545
1994	gene25692	LOC4346944	9	-	13144220	13146235	13144220	13144288	13146077	13146235	1994	158	24	34	13	200	100	0.0242564703	0.1264610473	0.767	0.567	0.2
2204	gene1615	LOC9270533	1	+	16234056	16234510	16234056	16234117	16234211	16234510	2204	139	94	30	38	194	100	0.024516446	0.1264610473	0.433	0.289	0.144
245	gene2643	LOC9272654	1	+	28799960	28800418	28799960	28800171	28800264	28800418	245	52	6	14	7	193	100	0.0247208318	0.1264610473	0.818	0.509	0.309
3110	gene28761	LOC4349548	11	-	252435	252853	252435	252536	252625	252853	3110	65	0	71	5	189	100	0.0245981234	0.1264610473	1	0.883	0.117
352	gene27580	LOC4348508	10	-	12346593	12346783	12346593	12346628	12346737	12346783	352	35	15	6	10	200	100	0.024710127	0.1264610473	0.538	0.231	0.307
2423	gene21349	LOC9267576	7	+	16427890	16428475	16427890	16428007	16428390	16428475	2423	39	5	9	6	200	100	0.0247874402	0.1265034301	0.796	0.429	0.367
2356	gene4533	LOC4328021	2	+	394358	395617	394358	394468	395285	395617	2356	45	17	19	19	200	100	0.0250728209	0.1273605352	0.57	0.333	0.237
2780	gene17672	LOC4340018	6	+	1765604	1767259	1765604	1765759	1766888	1767259	2780	22886	340	270	0	200	100	0.0250163322	0.1273605352	0.971	1	-0.029
1275	gene31922	LOC4352071	12	+	12835006	12839246	12835006	12837301	12837455	12839246	1275	53	8	22	11	200	100	0.0252871729	0.1281492479	0.768	0.5	0.268
2779	gene3342	LOC4327360	1	-	34487130	34487446	34487130	34487269	34487330	34487446	2779	0	25	2	5	161	100	0.0255177322	0.1290162266	0	0.199	-0.199
2792	gene4157	LOC4326825	1	-	40939587	40940188	40939587	40939987	40940072	40940188	2792	23	0	4	2	185	100	0.0257081932	0.1296769094	1	0.519	0.481
3383	gene32112	LOC9268519	12	-	17833550	17835040	17833550	17833601	17834448	17835040	3383	73	9	18	8	200	100	0.0258059117	0.1298678015	0.802	0.529	0.273
3202	gene14495	LOC4337182	4	+	32760589	32762576	32760589	32761325	32762032	32762576	3202	55	0	28	3	200	100	0.0259931581	0.1305073147	1	0.824	0.176
147	gene18827	LOC107281459	6	+	14925906	14926363	14925906	14925960	14926092	14926363	147	19	0	3	2	200	100	0.0260617851	0.1305496812	1	0.429	0.571
42	gene18989	LOC4341131	6	+	18000692	18006345	18000692	18000731	18002091	18006345	42	102	2	28	4	200	100	0.0263295744	0.1315872049	0.962	0.778	0.184
1916	gene12396	LOC9272732	4	+	8590050	8591016	8590050	8590187	8590909	8591016	1916	55	11	20	0	200	100	0.0265607782	0.1324375355	0.714	1	-0.286
1152	gene23525	LOC107277577	8	-	9480402	9480639	9480402	9480463	9480573	9480639	1152	21	42	2	19	200	100	0.0266673057	0.1326637295	0.2	0.05	0.15
1818	gene8824	LOC9271741	3	+	5313757	5314278	5313757	5313923	5314014	5314278	1818	9	6	27	3	191	100	0.0267717356	0.1328784771	0.44	0.825	-0.385
3333	gene12078	LOC4334987	4	+	1709467	1710539	1709467	1709653	1709761	1710539	3333	85	5	17	5	200	100	0.0269493869	0.1334548406	0.895	0.63	0.265
1225	gene1178	LOC4324274	1	+	9822086	9822751	9822086	9822155	9822460	9822751	1225	34	3	12	6	200	100	0.0270971071	0.1338806952	0.85	0.5	0.35
3082	gene19967	LOC4342011	6	+	29881411	29884137	29881411	29881695	29884050	29884137	3082	166	0	35	2	200	100	0.0275205778	0.135663939	1	0.897	0.103
2168	gene31775	LOC9267451	12	-	9516134	9516535	9516134	9516289	9516484	9516535	2168	24	0	11	3	200	100	0.0276983695	0.1362307562	1	0.647	0.353
1573	gene13736	LOC4336460	4	+	26363934	26364846	26363934	26364450	26364539	26364846	1573	18	0	3	2	189	100	0.0281110542	0.1378658054	1	0.442	0.558
3068	gene16253	LOC4338747	5	+	19700034	19701709	19700034	19700182	19700480	19701709	3068	59	5	1	2	200	100	0.0281579307	0.1378658054	0.855	0.2	0.655
937	gene3582	LOC4327475	1	+	36405356	36405632	36405356	36405468	36405534	36405632	937	27	4	33	0	166	100	0.0292300899	0.1427929391	0.803	1	-0.197
1029	gene6179	LOC4329487	2	+	18860261	18863203	18860261	18861465	18861827	18863203	1029	81	3	17	4	200	100	0.0294929895	0.14375347	0.931	0.68	0.251
1277	gene31922	LOC4352071	12	+	12835006	12839246	12835006	12838624	12838729	12839246	1277	61	16	14	11	200	100	0.0298104822	0.1449751925	0.656	0.389	0.267
206	gene32563	LOC4352630	12	-	23952248	23953860	23952248	23953653	23953752	23953860	206	3	0	0	3	199	100	0.0303143691	0.1470958985	1	0	1
1071	gene7148	LOC9269787	2	+	28415376	28415922	28415376	28415643	28415757	28415922	1071	15	3	3	5	200	100	0.0304762797	0.1471025117	0.714	0.231	0.483
2121	gene4237	LOC9268196	1	+	41502350	41504272	41502350	41502379	41503945	41504272	2121	23	0	25	5	200	100	0.0305459162	0.1471025117	1	0.714	0.286
3399	gene848	LOC107281996	1	-	6761153	6761908	6761153	6761476	6761603	6761908	3399	42	5	5	4	200	100	0.0305870137	0.1471025117	0.808	0.385	0.423
654	gene8440	LOC4331596	3	+	2461001	2462040	2461001	2461083	2461166	2462040	654	31	0	7	2	183	100	0.0305507976	0.1471025117	1	0.657	0.343
244	gene2643	LOC9272654	1	+	28802056	28804458	28802056	28802605	28802699	28804458	244	20	14	6	15	194	100	0.0310262854	0.1488849848	0.424	0.171	0.253
1234	gene29100	LOC9266777	11	+	2638209	2639166	2638209	2638536	2638609	2639166	1234	5	0	0	2	173	100	0.0319354402	0.1525726208	1	0	1
812	gene28504	LOC4349313	10	+	21582590	21582805	21582590	21582614	21582718	21582805	812	25	12	31	37	200	100	0.0318876585	0.1525726208	0.51	0.295	0.215
2576	gene23594	LOC4345157	8	+	10760060	10761225	10760060	10760503	10761008	10761225	2576	14	5	26	1	200	100	0.0320379353	0.1525917464	0.583	0.929	-0.346
3145	gene16340	LOC9271383	5	+	20744611	20745082	20744611	20744799	20744897	20745082	3145	13	0	2	2	198	100	0.0320801459	0.1525917464	1	0.336	0.664
1531	gene15941	LOC9272594	5	-	16008782	16009522	16008782	16008855	16009444	16009522	1531	21	7	2	5	200	100	0.0322341198	0.1529886341	0.6	0.167	0.433
2583	gene1631	LOC4325233	1	-	16539709	16541804	16539709	16539816	16540136	16541804	2583	35	7	53	2	200	100	0.0323955639	0.1534191659	0.714	0.93	-0.216
1407	gene9352	LOC4332464	3	-	9767400	9768025	9767400	9767846	9767977	9768025	1407	253	3	36	3	200	100	0.032988519	0.1555968358	0.977	0.857	0.12
1784	gene29598	LOC4350215	11	-	8200590	8201568	8200590	8201185	8201342	8201568	1784	167	18	1	2	200	100	0.0329988679	0.1555968358	0.823	0.2	0.623
3414	gene8603	LOC4331754	3	+	3690162	3694108	3690162	3690782	3690901	3694108	3414	16	0	3	2	200	100	0.0340339289	0.1601292662	1	0.429	0.571
1806	gene14672	LOC4337352	4	-	34201018	34202426	34201018	34201678	34202298	34202426	1806	87	7	131	26	200	100	0.0343510773	0.1612716163	0.861	0.716	0.145
1145	gene18041	LOC4340353	6	+	4431553	4431946	4431553	4431749	4431851	4431946	1145	137	9	46	9	200	100	0.0348437899	0.1628164296	0.884	0.719	0.165
2062	gene25111	LOC4346453	9	-	2403303	2404366	2403303	2404125	2404197	2404366	2062	22	0	5	2	172	100	0.0349053203	0.1628164296	1	0.592	0.408
528	gene18968	LOC4341114	6	+	17612729	17613585	17612729	17612794	17613272	17613585	528	34	0	53	6	200	100	0.0348399743	0.1628164296	1	0.815	0.185
574	gene1676	LOC4324490	1	-	17504318	17504844	17504318	17504599	17504742	17504844	574	47	2	70	13	200	100	0.0353092357	0.164347065	0.922	0.729	0.193
1180	gene22409	LOC4344112	7	-	27050768	27051393	27050768	27051173	27051268	27051393	1180	136	7	137	18	195	100	0.0356799493	0.1657169379	0.909	0.796	0.113
3062	gene2907	LOC4327195	1	+	30832546	30833196	30832546	30833049	30833144	30833196	3062	9	9	12	41	195	100	0.0360051269	0.1658820484	0.339	0.131	0.208
3474	gene1378	LOC4326976	1	-	12636378	12638721	12636378	12636586	12637542	12638721	3474	28	1	21	6	200	100	0.036021413	0.1658820484	0.933	0.636	0.297
638	gene4074	LOC9267008	1	+	40391798	40393125	40391798	40391871	40392633	40393125	638	185	5	72	7	200	100	0.0359599487	0.1658820484	0.949	0.837	0.112
821	gene29197	LOC9268179	11	+	3549638	3551523	3549638	3551344	3551428	3551523	821	12	0	2	2	184	100	0.0358536271	0.1658820484	1	0.352	0.648
1886	gene4630	LOC4328108	2	-	1047051	1049682	1047051	1047669	1047775	1049682	1886	28	2	4	3	200	100	0.0363685654	0.1671258863	0.875	0.4	0.475
2202	gene1648	LOC4324537	1	+	17014315	17014541	17014315	17014352	17014439	17014541	2202	103	2	46	5	187	100	0.037319834	0.1711347146	0.965	0.831	0.134
257	gene7158	LOC9270838	2	+	28524944	28527118	28524944	28525045	28525532	28527118	257	480	37	69	1	200	100	0.0381956232	0.1746793951	0.866	0.972	-0.106
3182	gene3776	LOC4325088	1	-	38084868	38085543	38084868	38084979	38085258	38085543	3182	205	3	51	4	200	100	0.0382539017	0.1746793951	0.972	0.864	0.108
1117	gene28171	LOC9267680	10	+	18954912	18955302	18954912	18955029	18955108	18955302	1117	12	2	0	2	179	100	0.0389919831	0.1776756541	0.77	0	0.77
92	gene6071	LOC4329406	2	+	17445000	17445237	17445000	17445065	17445164	17445237	92	7	7	13	2	199	100	0.0391784706	0.1781511588	0.334	0.766	-0.432
1921	gene29743	LOC4350333	11	+	11397790	11398118	11397790	11397948	11398032	11398118	1921	37	0	23	3	184	100	0.0396864467	0.1800834789	1	0.806	0.194
2087	gene24114	LOC9267871	8	-	20387575	20388993	20387575	20387704	20388865	20388993	2087	55	1	46	6	200	100	0.039863511	0.1805093016	0.965	0.793	0.172
3240	gene24073	LOC4345578	8	-	19917712	19918244	19917712	19917749	19917858	19918244	3240	9	5	9	0	200	100	0.0399941489	0.1807235603	0.474	1	-0.526
2709	gene3636	LOC4324832	1	+	36949592	36953043	36949592	36950145	36951333	36953043	2709	63	0	20	2	200	100	0.0403466512	0.181937394	1	0.833	0.167
114	gene12182	LOC9270447	4	+	4350925	4351841	4350925	4351169	4351616	4351841	114	40	0	97	8	200	100	0.0406068544	0.1823525201	1	0.858	0.142
1353	gene8701	LOC4331846	3	-	4357605	4358293	4357605	4357780	4357856	4358293	1353	8	1	0	2	176	100	0.0405442257	0.1823525201	0.82	0	0.82
518	gene7684	LOC4330911	2	+	32958379	32958971	32958379	32958503	32958625	32958971	518	96	0	4	1	200	100	0.0407723885	0.182717584	1	0.667	0.333
1073	gene30945	LOC4351234	11	-	28991549	28991888	28991549	28991657	28991834	28991888	1073	55	21	29	24	200	100	0.0413528819	0.1834241327	0.567	0.377	0.19
1377	gene31626	LOC107279579	12	-	6462209	6462532	6462209	6462322	6462485	6462532	1377	11	0	2	2	200	100	0.0412934892	0.1834241327	1	0.333	0.667
1641	gene15938	LOC107277862	5	-	15931697	15932289	15931697	15932088	15932183	15932289	1641	21	4	6	6	195	100	0.0410777027	0.1834241327	0.729	0.339	0.39
2070	gene11823	LOC4334750	3	-	35447180	35447885	35447180	35447518	35447599	35447885	2070	168	2	103	6	181	100	0.0411356749	0.1834241327	0.979	0.905	0.074
586	gene7185	LOC4330422	2	+	28758005	28758869	28758005	28758207	28758321	28758869	586	207	4	241	14	200	100	0.0412297648	0.1834241327	0.963	0.896	0.067
3076	gene27744	LOC107279214	10	+	14737681	14738364	14737681	14737713	14737964	14738364	3076	5	1	2	6	200	100	0.0418170848	0.1851046059	0.714	0.143	0.571
1412	gene32034	LOC4352171	12	+	15846203	15847364	15846203	15846263	15847292	15847364	1412	42	0	13	2	200	100	0.0419453525	0.1852942352	1	0.765	0.235
250	gene1656	LOC9271963	1	-	17225542	17227756	17225542	17226978	17227679	17227756	250	17	2	4	4	200	100	0.042170293	0.1859092796	0.81	0.333	0.477
2368	gene15074	LOC4337713	5	+	1872354	1876238	1872354	1875994	1876177	1876238	2368	6	0	2	3	200	100	0.0422894222	0.1860563019	1	0.25	0.75
2390	gene4236	LOC4326059	1	-	41488410	41492084	41488410	41491776	41491844	41492084	2390	20	5	2	4	168	100	0.0424922025	0.1865700147	0.704	0.229	0.475
2574	gene17227	LOC4339622	5	+	28089301	28090131	28089301	28089806	28089883	28090131	2574	81	2	16	3	177	100	0.0428486127	0.1873762924	0.958	0.751	0.207
3170	gene11332	LOC4334278	3	+	32109411	32109960	32109411	32109481	32109560	32109960	3170	49	1	6	2	179	100	0.0427723408	0.1873762924	0.965	0.626	0.339
2612	gene6648	LOC4329899	2	+	23565236	23568965	23565236	23565406	23565473	23568965	2612	121	3	57	6	167	100	0.0432051629	0.1885553287	0.96	0.85	0.11
2234	gene2797	LOC4324657	1	+	30063769	30064929	30063769	30064030	30064719	30064929	2234	56	0	100	6	200	100	0.0433537514	0.1888238689	1	0.893	0.107
2969	gene18045	LOC9270896	6	-	4467096	4470977	4467096	4468700	4469101	4470977	2969	51	5	15	6	200	100	0.043582901	0.1894415075	0.836	0.556	0.28
736	gene30233	LOC9267407	11	-	20416028	20416733	20416028	20416166	20416488	20416733	736	19	7	17	19	200	100	0.0438962219	0.1904218104	0.576	0.309	0.267
2715	gene22577	LOC4344256	7	-	28470368	28470777	28470368	28470402	28470597	28470777	2715	271	2	59	3	200	100	0.0442610144	0.1916210384	0.985	0.908	0.077
2016	gene30507	LOC9267412	11	+	23580283	23580761	23580283	23580599	23580675	23580761	2016	0	4	3	1	176	100	0.0446703118	0.1930077817	0	0.63	-0.63
709	gene31546	LOC9271828	12	-	5043500	5044204	5043500	5043583	5043688	5044204	709	44	6	8	5	200	100	0.0449143249	0.1936762838	0.786	0.444	0.342
293	gene16446	LOC4338933	5	+	21715725	21718522	21715725	21715943	21718414	21718522	293	130	0	6	1	200	100	0.0453664516	0.1947114395	1	0.75	0.25
3101	gene7885	LOC9268909	2	+	34501807	34502252	34501807	34501918	34502112	34502252	3101	84	5	54	10	200	100	0.0453076385	0.1947114395	0.894	0.73	0.164
315	gene21196	LOC4343039	7	-	13436741	13438050	13436741	13437864	13437953	13438050	315	256	14	18	4	189	100	0.0454236922	0.1947114395	0.906	0.704	0.202
157	gene15877	LOC4338408	5	+	14880435	14881915	14880435	14881383	14881467	14881915	157	33	3	4	3	184	100	0.0456364332	0.1947739772	0.857	0.42	0.437
2961	gene21061	LOC9271708	7	+	10443731	10444186	10443731	10444012	10444100	10444186	2961	22	2	1	2	188	100	0.0457076784	0.1947739772	0.854	0.21	0.644
688	gene25107	LOC4346450	9	-	2360570	2362356	2360570	2360621	2360852	2362356	688	60	1	8	2	200	100	0.0456200754	0.1947739772	0.968	0.667	0.301
1227	gene5700	LOC4329070	2	-	11189995	11193832	11189995	11190070	11192427	11193832	1227	155	0	94	3	200	100	0.0459052404	0.1949928858	1	0.94	0.06
2208	gene18693	LOC9270771	6	-	12474891	12476485	12474891	12474973	12475847	12476485	2208	24	0	7	2	200	100	0.0459388495	0.1949928858	1	0.636	0.364
650	gene30091	LOC9266959	11	-	18496486	18496844	18496486	18496718	18496810	18496844	650	12	3	6	8	192	100	0.0463894238	0.1965208205	0.676	0.281	0.395
1009	gene11774	LOC4334703	3	-	35134123	35135155	35134123	35134758	35134829	35135155	1009	78	31	38	29	171	100	0.0467029391	0.1966296676	0.595	0.434	0.161
1974	gene6711	LOC4329954	2	-	24025770	24026137	24025770	24025935	24026016	24026137	1974	1	7	2	0	181	100	0.0465115557	0.1966296676	0.073	1	-0.927
2547	gene18914	LOC4341078	6	+	16851981	16856358	16851981	16855280	16855364	16856358	2547	71	2	6	2	184	100	0.0466333247	0.1966296676	0.951	0.62	0.331
58	gene27005	LOC4348058	10	+	2194054	2194658	2194054	2194157	2194285	2194658	58	39	1	26	5	200	100	0.0467777356	0.1966296676	0.951	0.722	0.229
1187	gene19266	LOC4341379	6	+	22704103	22704655	22704103	22704193	22704312	22704655	1187	150	7	67	9	200	100	0.0471460956	0.1975424548	0.915	0.788	0.127
1247	gene26171	LOC4347361	9	-	18225057	18225509	18225057	18225150	18225220	18225509	1247	7	7	5	0	170	100	0.0472356988	0.1975424548	0.37	1	-0.63
2349	gene2115	LOC4324596	1	+	23584067	23584381	23584067	23584125	23584260	23584381	2349	129	0	84	3	200	100	0.0472681116	0.1975424548	1	0.933	0.067
1943	gene27613	LOC4348532	10	-	13037419	13038464	13037419	13037569	13038414	13038464	1943	128	14	71	2	200	100	0.0478341814	0.1983792341	0.821	0.947	-0.126
2307	gene9300	LOC4332419	3	+	9402985	9405554	9402985	9404867	9404953	9405554	2307	191	47	19	11	186	100	0.0477261153	0.1983792341	0.686	0.482	0.204
2749	gene30097	LOC4350595	11	-	18555412	18556526	18555412	18555534	18556280	18556526	2749	349	29	82	14	200	100	0.047658291	0.1983792341	0.857	0.745	0.112
530	gene897	LOC9272170	1	+	7204431	7205410	7204431	7204573	7205178	7205410	530	32	3	7	4	200	100	0.0477443047	0.1983792341	0.842	0.467	0.375
163	gene24866	LOC107282065	8	-	27610592	27611267	27610592	27610766	27610945	27611267	163	10	2	3	5	200	100	0.0481488841	0.1993033006	0.714	0.231	0.483
2696	gene12322	LOC4335166	4	-	7137679	7138683	7137679	7137989	7138423	7138683	2696	238	7	206	1	200	100	0.0482822329	0.1994745965	0.944	0.99	-0.046
553	gene26097	LOC4347298	9	+	17476024	17476868	17476024	17476157	17476663	17476868	553	0	2	7	1	200	100	0.0484302076	0.1997055519	0	0.778	-0.778
225	gene12519	LOC4335373	4	+	12046654	12047842	12046654	12046760	12046869	12047842	225	6	0	4	4	200	100	0.0485299375	0.1997370674	1	0.333	0.667
2476	gene29111	LOC4349829	11	-	2744755	2745112	2744755	2744908	2745002	2745112	2476	18	0	37	7	194	100	0.0486881689	0.2000087847	1	0.732	0.268
2905	gene2271	LOC107279176	1	-	24989816	24991009	24989816	24990637	24990934	24991009	2905	4	0	1	3	200	100	0.048959442	0.2007429672	1	0.143	0.857
196	gene21152	LOC4342999	7	-	12770729	12771823	12770729	12771265	12771751	12771823	196	5	0	3	4	200	100	0.0492639216	0.2012340046	1	0.273	0.727
312	gene3521	LOC4327372	1	-	35925311	35925847	35925311	35925439	35925562	35925847	312	85	2	18	3	200	100	0.0492647563	0.2012340046	0.955	0.75	0.205
156	gene32718	LOC4352762	12	+	25796460	25797394	25796460	25796494	25797243	25797394	156	79	3	38	6	200	100	0.0502953303	0.2046727419	0.929	0.76	0.169
2339	gene17109	LOC4339512	5	-	27210516	27211282	27210516	27210965	27211098	27211282	2339	11	0	6	3	200	100	0.0502251285	0.2046727419	1	0.5	0.5
1794	gene23152	LOC4344770	8	-	4151106	4152780	4151106	4151899	4152486	4152780	1794	64	1	139	12	200	100	0.0504547771	0.2049371004	0.97	0.853	0.117
3429	gene6177	LOC4329485	2	+	18839157	18842934	18839157	18839247	18839444	18842934	3429	24	2	20	8	200	100	0.0508332146	0.2060883037	0.857	0.556	0.301
3423	gene6177	LOC4329485	2	+	18842069	18842934	18842069	18842189	18842265	18842934	3423	9	1	9	8	176	100	0.0511235845	0.2068788337	0.836	0.39	0.446
1533	gene12742	LOC4335550	4	+	16685100	16687581	16685100	16687376	16687475	16687581	1533	26	3	11	6	199	100	0.0517883686	0.2091787181	0.813	0.48	0.333
1405	gene18826	LOC4341001	6	-	14912147	14912714	14912147	14912230	14912519	14912714	1405	38	1	19	4	200	100	0.052574434	0.2119590099	0.95	0.704	0.246
2525	gene28484	LOC9269206	10	-	21437930	21439381	21437930	21439116	21439191	21439381	2525	5	1	1	4	175	100	0.0530539511	0.2134953987	0.741	0.125	0.616
107	gene5780	LOC4329138	2	-	12420411	12420916	12420411	12420711	12420779	12420916	107	37	1	5	2	168	100	0.0532883706	0.2140416219	0.957	0.598	0.359
1184	gene26297	LOC4347451	9	+	19149084	19149872	19149084	19149538	19149646	19149872	1184	500	29	44	0	200	100	0.0536713047	0.2151812565	0.896	1	-0.104
2532	gene26399	LOC9268345	9	-	19855022	19855850	19855022	19855265	19855356	19855850	2532	10	6	7	0	191	100	0.0541090783	0.2165361453	0.466	1	-0.534
3533	gene19000	LOC4341142	6	-	18160216	18161768	18160216	18160292	18161720	18161768	3533	301	1	107	3	200	100	0.0543543929	0.2171172709	0.993	0.947	0.046
1705	gene5952	LOC9267918	2	+	15588524	15590534	15588524	15589290	15589873	15590534	1705	76	1	12	2	200	100	0.0547723673	0.2181684786	0.974	0.75	0.224
938	gene308	LOC4325456	1	+	2296257	2298268	2296257	2296475	2296557	2298268	938	14	51	44	82	182	100	0.0548187279	0.2181684786	0.131	0.228	-0.097
3177	gene28287	LOC107278116	10	+	19918926	19920076	19918926	19918963	19919987	19920076	3177	41	0	2	1	200	100	0.0550246631	0.2185869859	1	0.5	0.5
1317	gene20994	LOC4342862	7	+	8969526	8970000	8969526	8969658	8969904	8970000	1317	0	10	4	10	200	100	0.0554031237	0.2192871811	0	0.167	-0.167
146	gene18827	LOC107281459	6	+	14925498	14925960	14925498	14925773	14925906	14925960	146	14	0	4	2	200	100	0.0553710294	0.2192871811	1	0.5	0.5
232	gene17735	LOC4340081	6	+	2190095	2190414	2190095	2190197	2190289	2190414	232	10	14	3	17	192	100	0.0556234213	0.2197581071	0.271	0.084	0.187
1251	gene26171	LOC4347361	9	-	18223815	18225509	18223815	18224256	18225057	18225509	1251	73	8	98	3	200	100	0.0562975693	0.2220171417	0.82	0.942	-0.122
700	gene5563	LOC4328950	2	+	9407476	9412265	9407476	9409466	9412214	9412265	700	128	0	235	6	200	100	0.0565578002	0.2226386001	1	0.951	0.049
2405	gene12752	LOC9267440	4	-	16870522	16871610	16870522	16871401	16871508	16871610	2405	7	12	3	0	200	100	0.0568264349	0.2229244745	0.226	1	-0.774
2654	gene4659	LOC4328133	2	-	1194628	1195251	1194628	1194741	1194982	1195251	2654	271	7	24	3	200	100	0.0569387547	0.2229244745	0.951	0.8	0.151
2699	gene12322	LOC4335166	4	-	7137679	7138683	7137679	7138130	7138423	7138683	2699	147	4	138	0	200	100	0.0569003673	0.2229244745	0.948	1	-0.052
2292	gene5911	LOC4329276	2	-	15000957	15001296	15000957	15001045	15001238	15001296	2292	34	0	13	2	200	100	0.0575833192	0.2250418367	1	0.765	0.235
119	gene12182	LOC9270447	4	+	4349411	4350849	4349411	4349492	4349701	4350849	119	10	3	15	0	200	100	0.0579897067	0.2262224348	0.625	1	-0.375
1241	gene22795	LOC4344471	8	+	468959	470183	468959	469982	470091	470183	1241	6	1	0	2	200	100	0.0593953853	0.2291488395	0.75	0	0.75
1243	gene13498	LOC4336229	4	-	24397467	24398633	24397467	24397717	24398202	24398633	1243	40	8	22	12	200	100	0.059424589	0.2291488395	0.714	0.478	0.236
1663	gene9212	LOC4332328	3	-	8603940	8605938	8603940	8604280	8605816	8605938	1663	360	9	116	0	200	100	0.0594793899	0.2291488395	0.952	1	-0.048
2176	gene5957	LOC4329318	2	-	15641269	15641777	15641269	15641594	15641709	15641777	2176	514	25	69	8	200	100	0.0588627061	0.2291488395	0.911	0.812	0.099
3048	gene17420	LOC9268401	5	+	29462517	29464560	29462517	29462601	29463899	29464560	3048	64	6	82	19	200	100	0.059374954	0.2291488395	0.842	0.683	0.159
3270	gene3362	LOC9268288	1	-	34629473	34630058	34629473	34629591	34629870	34630058	3270	16	0	11	3	200	100	0.0592234571	0.2291488395	1	0.647	0.353
3294	gene15306	LOC4337932	5	+	4165648	4175785	4165648	4170929	4171715	4175785	3294	11	0	3	2	200	100	0.059224721	0.2291488395	1	0.429	0.571
2105	gene18917	LOC4341079	6	-	16880368	16880999	16880368	16880879	16880991	16880999	2105	11	11	0	4	200	100	0.0600644011	0.2305835151	0.333	0	0.333
2705	gene20398	LOC4342365	7	-	2084056	2084791	2084056	2084474	2084754	2084791	2705	67	1	66	6	200	100	0.0600329915	0.2305835151	0.971	0.846	0.125
2058	gene25111	LOC4346453	9	-	2403466	2404366	2403466	2403516	2403658	2404366	2058	18	1	2	2	200	100	0.0607371497	0.232754201	0.9	0.333	0.567
1892	gene12843	LOC9268951	4	+	18541214	18542235	18541214	18541323	18541632	18542235	1892	59	3	16	4	200	100	0.0609087313	0.2330000672	0.908	0.667	0.241
1893	gene11903	LOC4334824	3	-	35979774	35980298	35979774	35980066	35980144	35980298	1893	72	5	91	1	178	100	0.0613560088	0.2340312036	0.89	0.981	-0.091
2047	gene25111	LOC4346453	9	-	2397114	2397458	2397114	2397319	2397444	2397458	2047	60	0	26	2	200	100	0.0617177725	0.2340312036	1	0.867	0.133
2876	gene27696	LOC4348598	10	+	14238374	14240240	14238374	14239926	14240174	14240240	2876	13	0	4	2	200	100	0.0615784834	0.2340312036	1	0.5	0.5
385	gene20546	LOC4342477	7	-	3467162	3468096	3467162	3467414	3468036	3468096	385	80	17	35	16	200	100	0.061671199	0.2340312036	0.702	0.522	0.18
611	gene7677	LOC4330904	2	-	32859699	32860107	32859699	32859844	32859933	32860107	611	35	9	19	13	189	100	0.061570053	0.2340312036	0.673	0.436	0.237
1229	gene29567	LOC9269931	11	-	7798014	7799617	7798014	7798152	7798478	7799617	1229	12	1	1	2	200	100	0.0624018232	0.2358006177	0.857	0.2	0.657
3254	gene10160	LOC4333188	3	+	18364493	18365526	18364493	18364604	18364963	18365526	3254	5	1	5	9	200	100	0.0623362539	0.2358006177	0.714	0.217	0.497
1685	gene16498	LOC4338985	5	+	22406821	22409892	22406821	22408655	22408720	22409892	1685	6	0	3	3	165	100	0.0628953691	0.2372522706	1	0.377	0.623
2614	gene30806	LOC107278404	11	+	27404942	27405189	27404942	27405011	27405139	27405189	2614	26	10	6	8	200	100	0.0632896465	0.238325075	0.565	0.273	0.292
2165	gene9665	LOC4332766	3	+	12496861	12498030	12496861	12497860	12497953	12498030	2165	419	3	38	2	193	100	0.0634310933	0.238443746	0.986	0.908	0.078
1544	gene23489	LOC4345061	8	+	8968643	8969670	8968643	8969258	8969604	8969670	1544	86	7	34	0	200	100	0.0637422935	0.2388845696	0.86	1	-0.14
2132	gene8888	LOC4332022	3	-	5766780	5767167	5766780	5766971	5767053	5767167	2132	28	5	18	0	182	100	0.0638787692	0.2388845696	0.755	1	-0.245
763	gene5459	LOC4328862	2	+	8209931	8211154	8209931	8210957	8211052	8211154	763	12	3	1	3	195	100	0.063812451	0.2388845696	0.672	0.146	0.526
2853	gene19260	LOC9270091	6	+	22566162	22566880	22566162	22566516	22566719	22566880	2853	24	0	1	1	200	100	0.0642197701	0.2395780188	1	0.333	0.667
82	gene20605	LOC4342524	7	+	3866071	3867300	3866071	3867109	3867205	3867300	82	109	0	45	2	196	100	0.0642851115	0.2395780188	1	0.92	0.08
2228	gene30735	LOC4351063	11	-	26524907	26527224	26524907	26526875	26527173	26527224	2228	19	0	7	2	200	100	0.0646694202	0.2401848844	1	0.636	0.364
562	gene10717	LOC4333696	3	-	26553926	26555244	26553926	26554938	26555055	26555244	562	67	0	30	2	200	100	0.0646029138	0.2401848844	1	0.882	0.118
585	gene7185	LOC4330422	2	+	28758005	28758869	28758005	28758215	28758321	28758869	585	199	4	213	12	200	100	0.0648036273	0.2402719105	0.961	0.899	0.062
1396	gene19360	LOC4341464	6	-	23871367	23871980	23871367	23871657	23871752	23871980	1396	5	1	2	5	195	100	0.0650029769	0.2405944788	0.719	0.17	0.549
2205	gene18693	LOC9270771	6	-	12471845	12473451	12471845	12472040	12473184	12473451	2205	75	2	18	3	200	100	0.0651124754	0.2405944788	0.949	0.75	0.199
3505	gene26674	LOC4347791	9	-	21874404	21874734	21874404	21874622	21874718	21874734	3505	6	8	1	10	196	100	0.0655198611	0.2416880592	0.277	0.049	0.228
2000	gene32312	LOC9267015	12	+	21136215	21136979	21136215	21136539	21136684	21136979	2000	33	0	2	1	200	100	0.0660657138	0.2426741015	1	0.5	0.5
2921	gene22241	LOC4343960	7	-	25879486	25879819	25879486	25879547	25879750	25879819	2921	13	63	6	9	200	100	0.0660539558	0.2426741015	0.094	0.25	-0.156
3235	gene29638	LOC4350238	11	-	8970090	8971342	8970090	8971047	8971120	8971342	3235	124	14	158	33	173	100	0.0661228188	0.2426741015	0.837	0.735	0.102
1033	gene20287	LOC4342281	7	+	1102838	1105399	1102838	1102977	1103804	1105399	1033	50	0	44	3	200	100	0.066737915	0.2433469946	1	0.88	0.12
1616	gene31703	LOC4351861	12	-	7691659	7693592	7691659	7692767	7692854	7693592	1616	45	12	12	9	187	100	0.0669417052	0.2433469946	0.667	0.416	0.251
1933	gene11059	LOC4334005	3	-	29976156	29977701	29976156	29976838	29977294	29977701	1933	82	1	15	2	200	100	0.0669406073	0.2433469946	0.976	0.789	0.187
2367	gene15074	LOC4337713	5	+	1872354	1876238	1872354	1874769	1876177	1876238	2367	31	1	30	6	200	100	0.0664816921	0.2433469946	0.939	0.714	0.225
3384	gene32112	LOC9268519	12	-	17833550	17835040	17833550	17833697	17834448	17835040	3384	66	7	13	5	200	100	0.0669793249	0.2433469946	0.825	0.565	0.26
69	gene20671	LOC9272289	7	+	4467853	4468976	4467853	4468047	4468143	4468976	69	25	13	9	13	196	100	0.0669069153	0.2433469946	0.495	0.261	0.234
1809	gene14672	LOC4337352	4	-	34201018	34201678	34201018	34201353	34201435	34201678	1809	43	7	96	5	182	100	0.0671857921	0.2436889348	0.771	0.913	-0.142
1126	gene23574	LOC9270173	8	-	10362069	10363238	10362069	10362531	10363135	10363238	1126	47	15	9	0	200	100	0.0678158194	0.244603965	0.61	1	-0.39
3508	gene14322	LOC9270188	4	+	31452136	31452934	31452136	31452338	31452407	31452934	3508	27	0	46	5	169	100	0.0678891595	0.244603965	1	0.845	0.155
704	gene31787	LOC4351952	12	+	9780607	9781569	9780607	9780745	9781139	9781569	704	40	2	9	3	200	100	0.0676724117	0.244603965	0.909	0.6	0.309
893	gene26193	LOC4347382	9	-	18406435	18407680	18406435	18406482	18407559	18407680	893	32	0	2	1	200	100	0.06779499	0.244603965	1	0.5	0.5
2429	gene24502	LOC9270415	8	-	24661824	24662618	24661824	24662160	24662528	24662618	2429	27	9	25	2	200	100	0.0680651797	0.2448314672	0.6	0.862	-0.262
2060	gene25111	LOC4346453	9	-	2400507	2401651	2400507	2400579	2401563	2401651	2060	206	40	43	3	200	100	0.0692566123	0.247914806	0.72	0.878	-0.158
2558	gene15832	LOC9267789	5	+	14163016	14163389	14163016	14163097	14163232	14163389	2558	38	761	11	406	200	100	0.0691590675	0.247914806	0.024	0.013	0.011
2906	gene2271	LOC107279176	1	-	24989816	24991009	24989816	24990593	24990934	24991009	2906	4	0	4	5	200	100	0.0692652708	0.247914806	1	0.286	0.714
2055	gene25111	LOC4346453	9	-	2401381	2401651	2401381	2401481	2401563	2401651	2055	42	6	12	6	182	100	0.0697263152	0.2488477781	0.794	0.524	0.27
992	gene28783	LOC4349567	11	-	401394	401948	401394	401462	401583	401948	992	15	5	0	2	200	100	0.0697553938	0.2488477781	0.6	0	0.6
2975	gene26184	LOC9269152	9	-	18316001	18316604	18316001	18316264	18316359	18316604	2975	26	0	56	6	195	100	0.0699647432	0.2491847751	1	0.827	0.173
1651	gene17459	LOC9271205	5	+	29742343	29744007	29742343	29742355	29743956	29744007	1651	11	0	0	1	200	100	0.0701626177	0.2494798653	1	0	1
1199	gene27638	LOC4348552	10	-	13291956	13292247	13291956	13291996	13292064	13292247	1199	15	5	0	2	168	100	0.0703309622	0.2496691604	0.641	0	0.641
3155	gene26842	LOC4347936	10	+	70772	71318	70772	71074	71146	71318	3155	21	6	22	1	172	100	0.0704622688	0.2497265703	0.67	0.927	-0.257
3517	gene31876	LOC4352026	12	+	11421211	11421419	11421211	11421291	11421378	11421419	3517	86	2	103	9	187	100	0.0706229358	0.24988768	0.958	0.86	0.098
1502	gene15106	LOC4337745	5	+	2196095	2198168	2196095	2196195	2196842	2198168	1502	110	10	81	2	200	100	0.070783632	0.2500483676	0.846	0.953	-0.107
1512	gene11479	LOC4334429	3	+	33236530	33237436	33236530	33236980	33237190	33237436	1512	86	2	48	5	200	100	0.0713817792	0.2510025453	0.956	0.828	0.128
1766	gene31906	LOC4352057	12	-	12379189	12379552	12379189	12379361	12379481	12379552	1766	35	1	20	4	200	100	0.071181391	0.2510025453	0.946	0.714	0.232
603	gene3890	LOC4324972	1	+	38945839	38946868	38945839	38945972	38946472	38946868	603	6	1	5	7	200	100	0.0714009084	0.2510025453	0.75	0.263	0.487
141	gene13085	LOC4335844	4	-	20944393	20944647	20944393	20944506	20944593	20944647	141	10	3	0	2	187	100	0.0715236069	0.251027028	0.641	0	0.641
1584	gene9410	LOC9267415	3	-	10237267	10239526	10237267	10238616	10239406	10239526	1584	268	0	153	3	200	100	0.0719263009	0.2520325472	1	0.962	0.038
772	gene5546	LOC4328935	2	+	9043253	9046087	9043253	9044618	9045407	9046087	772	34	0	61	5	200	100	0.0723712317	0.2527748816	1	0.859	0.141
881	gene17345	LOC9271594	5	+	28913776	28917641	28913776	28913937	28914034	28917641	881	20	4	9	7	197	100	0.0722826479	0.2527748816	0.717	0.395	0.322
197	gene1911	LOC4324672	1	+	21124171	21124713	21124171	21124245	21124330	21124713	197	2	35	8	35	185	100	0.0731514572	0.254968185	0.03	0.11	-0.08
2892	gene28930	LOC107279540	11	+	1446149	1449191	1446149	1447478	1447688	1449191	2892	43	4	32	0	200	100	0.0732342919	0.254968185	0.843	1	-0.157
2344	gene21485	LOC4343289	7	-	18536364	18537247	18536364	18536574	18537148	18537247	2344	23	0	10	2	200	100	0.0737844244	0.2564264123	1	0.714	0.286
830	gene12727	LOC4335539	4	+	16554836	16555793	16554836	16555038	16555128	16555793	830	12	2	5	5	190	100	0.073889584	0.2564264123	0.759	0.345	0.414
1363	gene6107	LOC9268274	2	-	17889131	17889583	17889131	17889215	17889291	17889583	1363	7	0	7	4	176	100	0.0740339718	0.2565170684	1	0.499	0.501
1019	gene26492	LOC9267672	9	+	20558395	20559160	20558395	20558619	20558707	20559160	1019	10	0	0	1	188	100	0.0745456723	0.2570581291	1	0	1
3332	gene20824	LOC4342716	7	-	6151924	6152513	6151924	6151997	6152420	6152513	3332	20	0	1	1	200	100	0.074441837	0.2570581291	1	0.333	0.667
3527	gene6957	LOC4330198	2	-	26508942	26509101	26508942	26509016	26509098	26509101	3527	28	2	36	10	182	100	0.0743248911	0.2570581291	0.885	0.664	0.221
596	gene10853	LOC4333817	3	+	28047344	28048109	28047344	28047691	28047829	28048109	596	178	79	446	147	200	100	0.0747066165	0.2572042083	0.53	0.603	-0.073
3091	gene32752	LOC4352787	12	-	26083122	26085938	26083122	26084831	26084956	26085938	3091	10	0	0	1	200	100	0.0751993206	0.2584902161	1	0	1
2748	gene30097	LOC4350595	11	-	18555079	18555534	18555079	18555305	18555412	18555534	2748	111	36	27	17	200	100	0.0753255682	0.2585144895	0.607	0.443	0.164
1258	gene28991	LOC9267466	11	-	1843116	1847433	1843116	1843432	1846419	1847433	1258	417	2	117	3	200	100	0.0756077961	0.2590731592	0.99	0.951	0.039
1049	gene15163	LOC4337807	5	-	2751887	2752991	2751887	2752022	2752133	2752991	1049	18	12	9	1	200	100	0.0763649447	0.2608434096	0.429	0.818	-0.389
218	gene13376	LOC4336115	4	+	23470078	23471200	23470078	23470353	23470471	23471200	218	25	2	9	4	200	100	0.0763548149	0.2608434096	0.862	0.529	0.333
1665	gene9212	LOC4332328	3	-	8603942	8606116	8603942	8604280	8606033	8606116	1665	434	9	129	0	200	100	0.076486798	0.2608488443	0.96	1	-0.04
2041	gene18372	LOC9270963	6	-	7497935	7498699	7497935	7498498	7498610	7498699	2041	6	9	18	8	200	100	0.0767673088	0.260984785	0.25	0.529	-0.279
2226	gene30735	LOC4351063	11	-	26524918	26529924	26524918	26525860	26526807	26529924	2226	71	0	36	2	200	100	0.0767454066	0.260984785	1	0.9	0.1
182	gene645	LOC4326781	1	-	4850649	4850950	4850649	4850752	4850835	4850950	182	11	0	4	2	183	100	0.0769149192	0.2610774017	1	0.522	0.478
1843	gene19180	LOC9268632	6	-	21343403	21344123	21343403	21343948	21344046	21344123	1843	276	297	186	251	198	100	0.0773030182	0.26115188	0.319	0.272	0.047
198	gene11941	LOC4334861	3	-	36288396	36288825	36288396	36288470	36288631	36288825	198	59	42	22	29	200	100	0.0775388708	0.26115188	0.413	0.275	0.138
357	gene27580	LOC4348508	10	-	12342484	12343726	12342484	12343511	12343631	12343726	357	98	23	21	11	200	100	0.0774905115	0.26115188	0.681	0.488	0.193
750	gene7159	LOC9266311	2	+	28532895	28534516	28532895	28533410	28533834	28534516	750	105	11	15	5	200	100	0.0773830499	0.26115188	0.827	0.6	0.227
81	gene29462	LOC4350105	11	+	6447583	6449609	6447583	6447711	6447927	6449609	81	9	2	7	8	200	100	0.0774103959	0.26115188	0.692	0.304	0.388
2428	gene24502	LOC9270415	8	-	24661824	24662618	24661824	24662157	24662528	24662618	2428	37	4	27	0	200	100	0.0778834452	0.2615267824	0.822	1	-0.178
2733	gene10317	LOC107277248	3	-	21518913	21520486	21518913	21520245	21520348	21520486	2733	19	1	31	9	200	100	0.0778913331	0.2615267824	0.905	0.633	0.272
1869	gene25285	LOC4346613	9	+	6019984	6020364	6019984	6020039	6020128	6020364	1869	181	109	113	47	189	100	0.0792065236	0.2655316071	0.468	0.56	-0.092
511	gene13699	LOC4336423	4	+	26094890	26095427	26094890	26095069	26095282	26095427	511	55	6	24	0	200	100	0.0794035945	0.2657814759	0.821	1	-0.179
1501	gene15106	LOC4337745	5	+	2196842	2198168	2196842	2196872	2196959	2198168	1501	18	0	1	1	187	100	0.0800853459	0.2672386389	1	0.348	0.652
3388	gene8785	LOC4331932	3	-	4950517	4953573	4950517	4951243	4953457	4953573	3388	184	0	71	2	200	100	0.0800297721	0.2672386389	1	0.947	0.053
664	gene21427	LOC4343244	7	+	17773672	17774027	17773672	17773719	17773854	17774027	664	10	7	5	0	200	100	0.0803932961	0.2678541618	0.417	1	-0.583
3133	gene15272	LOC4337902	5	-	3720771	3723773	3720771	3720887	3723580	3723773	3133	2376	18	320	6	200	100	0.0809108007	0.2691649182	0.985	0.964	0.021
1375	gene8019	LOC4331201	2	-	35393444	35393811	35393444	35393594	35393681	35393811	1375	5	3	0	3	187	100	0.0814907544	0.2697247615	0.471	0	0.471
2983	gene8450	LOC4331604	3	+	2531602	2532357	2531602	2532188	2532316	2532357	2983	42	33	3	8	200	100	0.0815765069	0.2697247615	0.389	0.158	0.231
3020	gene5821	LOC4329177	2	-	13002436	13003465	13002436	13002828	13003231	13003465	3020	50	12	10	7	200	100	0.0814440839	0.2697247615	0.676	0.417	0.259
3252	gene21767	LOC107277239	7	-	21675474	21677379	21675474	21675601	21675996	21677379	3252	12	1	6	4	200	100	0.0812449369	0.2697247615	0.857	0.429	0.428
3244	gene30528	LOC4350917	11	+	23902243	23905582	23902243	23903598	23903670	23905582	3244	75	35	10	11	172	100	0.0818568121	0.2702396126	0.555	0.346	0.209
440	gene17212	LOC9268712	5	-	27957812	27958759	27957812	27958284	27958618	27958759	440	49	1	20	3	200	100	0.0821961493	0.270947489	0.961	0.769	0.192
961	gene25283	LOC9267094	9	+	5945050	5946787	5945050	5945957	5946599	5946787	961	8	3	22	1	200	100	0.0824196419	0.2712719322	0.571	0.917	-0.346
2642	gene1355	LOC9272240	1	-	12295105	12295542	12295105	12295341	12295422	12295542	2642	8	3	2	5	181	100	0.0836072861	0.2743275075	0.596	0.181	0.415
2832	gene29848	LOC9272531	11	+	13986433	13988674	13986433	13988320	13988398	13988674	2832	4	0	2	3	178	100	0.0837274366	0.2743275075	1	0.272	0.728
374	gene14302	LOC4337001	4	-	31326359	31326958	31326359	31326431	31326886	31326958	374	39	0	4	1	200	100	0.0834986136	0.2743275075	1	0.667	0.333
3331	gene11670	LOC4334609	3	+	34529451	34529670	34529451	34529538	34529619	34529670	3331	12	0	5	2	181	100	0.0848736129	0.2776634486	1	0.58	0.42
2564	gene7122	LOC4330358	2	-	28136218	28136944	28136218	28136483	28136641	28136944	2564	38	0	4	1	200	100	0.0853768545	0.2788891528	1	0.667	0.333
941	gene30200	LOC4350688	11	+	20072954	20074589	20072954	20073679	20073756	20074589	941	404	7	214	9	177	100	0.0856772743	0.279449636	0.97	0.931	0.039
1001	gene25064	LOC9272124	9	-	1612587	1613550	1612587	1612684	1613494	1613550	1001	238	17	83	12	200	100	0.0862402019	0.2808633604	0.875	0.776	0.099
720	gene24983	LOC4346349	8	+	28314632	28315153	28314632	28314709	28314857	28315153	720	19	8	25	3	200	100	0.0864607845	0.2811595827	0.543	0.806	-0.263
2890	gene28930	LOC107279540	11	+	1446149	1449191	1446149	1448745	1448840	1449191	2890	28	4	29	12	195	100	0.0872828744	0.283408016	0.782	0.553	0.229
1283	gene357	LOC4324515	1	-	2700320	2701641	2700320	2700359	2700467	2701641	1283	10	0	4	2	200	100	0.0883291954	0.2861637236	1	0.5	0.5
78	gene25311	LOC4346635	9	+	6673464	6676434	6673464	6673954	6675603	6676434	78	136	6	69	8	200	100	0.0883954333	0.2861637236	0.919	0.812	0.107
1096	gene22044	LOC9267044	7	+	24119163	24120251	24119163	24120051	24120184	24120251	1096	57	5	3	2	200	100	0.0887537256	0.2863217797	0.851	0.429	0.422
1852	gene5509	LOC4328904	2	-	8597153	8597772	8597153	8597411	8597585	8597772	1852	8	4	7	0	200	100	0.0888172435	0.2863217797	0.5	1	-0.5
3411	gene8603	LOC4331754	3	+	3696405	3697296	3696405	3696738	3696832	3697296	3411	92	5	28	5	194	100	0.0888402756	0.2863217797	0.905	0.743	0.162
1318	gene5742	LOC4329106	2	+	11879074	11880416	11879074	11879128	11879224	11880416	1318	11	8	1	5	196	100	0.0890264978	0.2864962519	0.412	0.093	0.319
1398	gene19360	LOC4341464	6	-	23871367	23871657	23871367	23871464	23871566	23871657	1398	13	2	12	8	200	100	0.089881211	0.2871168581	0.765	0.429	0.336
2462	gene6984	LOC4330223	2	+	26786709	26787963	26786709	26787772	26787860	26787963	2462	28	8	27	2	188	100	0.0898337517	0.2871168581	0.651	0.878	-0.227
2956	gene15983	LOC4338504	5	-	16622197	16622928	16622197	16622779	16622864	16622928	2956	102	0	53	2	185	100	0.0896136923	0.2871168581	1	0.935	0.065
398	gene15039	LOC9268524	5	-	1507686	1509280	1507686	1508020	1508117	1509280	398	8	11	5	1	197	100	0.0897475154	0.2871168581	0.27	0.717	-0.447
612	gene7229	LOC4330464	2	+	29190324	29191521	29190324	29191246	29191479	29191521	612	15	0	7	2	200	100	0.089619654	0.2871168581	1	0.636	0.364
127	gene11494	LOC4334444	3	+	33330845	33331194	33330845	33330955	33331051	33331194	127	742	49	160	5	196	100	0.0903586312	0.2878089672	0.885	0.942	-0.057
2158	gene5313	LOC4328729	2	-	6530414	6530738	6530414	6530551	6530623	6530738	2158	41	51	15	35	172	100	0.0904939702	0.2878089672	0.319	0.199	0.12
3321	gene6958	LOC4330199	2	+	26514756	26515540	26514756	26515097	26515179	26515540	3321	66	5	50	10	182	100	0.0905158335	0.2878089672	0.879	0.733	0.146
452	gene5292	LOC9267344	2	+	6347107	6347466	6347107	6347192	6347311	6347466	452	54	6	57	15	200	100	0.090628642	0.2878089672	0.818	0.655	0.163
1454	gene25875	LOC4347101	9	+	15360929	15362056	15360929	15361772	15361973	15362056	1454	21	4	19	11	200	100	0.0909324111	0.2883514616	0.724	0.463	0.261
3473	gene1378	LOC4326976	1	-	12638976	12640322	12638976	12639702	12639774	12640322	3473	21	0	11	2	172	100	0.0914951868	0.2897124967	1	0.762	0.238
1565	gene31472	LOC4351668	12	+	4030784	4031521	4030784	4030855	4030970	4031521	1565	41	11	9	7	200	100	0.0921176008	0.2912581284	0.651	0.391	0.26
1314	gene25422	LOC4346720	9	-	9421813	9422698	9421813	9422209	9422641	9422698	1314	54	0	32	2	200	100	0.0925868716	0.2923157562	1	0.889	0.111
2372	gene12369	LOC4335198	4	-	8084238	8084726	8084238	8084577	8084681	8084726	2372	32	3	34	10	200	100	0.092742663	0.2923820291	0.842	0.63	0.212
1095	gene22044	LOC9267044	7	+	24120184	24123438	24120184	24120251	24120483	24123438	1095	65	0	9	1	200	100	0.0932281667	0.2934860576	1	0.818	0.182
1540	gene21750	LOC9271534	7	-	21525676	21527560	21525676	21526642	21526741	21527560	1540	15	0	1	1	199	100	0.0936989596	0.2945406426	1	0.334	0.666
1259	gene20742	LOC4342655	7	+	5277744	5279196	5277744	5277825	5278194	5279196	1259	101	16	14	0	200	100	0.0945538824	0.296797932	0.759	1	-0.241
1050	gene15163	LOC4337807	5	-	2751887	2752991	2751887	2751985	2752133	2752991	1050	37	7	13	0	200	100	0.0955196262	0.2973231201	0.725	1	-0.275
1297	gene5846	LOC4329202	2	-	13361496	13362892	13361496	13361839	13362740	13362892	1297	109	9	33	7	200	100	0.0953237589	0.2973231201	0.858	0.702	0.156
1880	gene30987	LOC107279755	12	-	346259	347108	346259	346885	346969	347108	1880	13	3	6	6	184	100	0.0952342781	0.2973231201	0.702	0.352	0.35
2040	gene9946	LOC9271829	3	+	15456161	15457626	15456161	15456292	15457073	15457626	2040	88	14	14	0	200	100	0.0956253398	0.2973231201	0.759	1	-0.241
2602	gene29241	LOC9269898	11	+	4016668	4017802	4016668	4016873	4016944	4017802	2602	7	27	12	18	171	100	0.0956205254	0.2973231201	0.132	0.281	-0.149
2647	gene31842	LOC9267528	12	+	10807862	10808584	10807862	10808180	10808295	10808584	2647	6	0	2	2	200	100	0.0956807459	0.2973231201	1	0.333	0.667
3381	gene10363	LOC9268250	3	-	22168268	22168920	22168268	22168696	22168795	22168920	3381	25	3	24	0	199	100	0.0954566011	0.2973231201	0.807	1	-0.193
261	gene24157	LOC9269353	8	+	20882458	20883277	20882458	20882661	20883084	20883277	261	21	0	2	1	200	100	0.0962527984	0.2982461712	1	0.5	0.5
856	gene701	LOC9272131	1	+	5418193	5419298	5418193	5418572	5419191	5419298	856	62	6	16	5	200	100	0.0962255274	0.2982461712	0.838	0.615	0.223
3528	gene19776	LOC4341846	6	-	28212895	28213102	28212895	28212940	28213026	28213102	3528	38	0	5	1	186	100	0.0969255753	0.2999023865	1	0.729	0.271
24	gene6364	LOC9271657	2	-	20970869	20971573	20970869	20971251	20971357	20971573	24	7	0	0	1	200	100	0.0971653063	0.3002158822	1	0	1
1517	gene3729	LOC4324937	1	+	37733904	37736237	37733904	37734074	37734177	37736237	1517	19	0	29	4	200	100	0.098096192	0.3026609395	1	0.784	0.216
2563	gene7122	LOC4330358	2	-	28136218	28136944	28136218	28136483	28136562	28136944	2563	20	0	2	1	179	100	0.0984502722	0.3033219325	1	0.528	0.472
473	gene30739	LOC4351066	11	-	26560125	26560820	26560125	26560279	26560372	26560820	473	269	57	128	40	193	100	0.0989204143	0.3043381256	0.71	0.624	0.086
215	gene3623	LOC9268259	1	+	36758231	36761175	36758231	36758307	36760873	36761175	215	81	0	12	1	200	100	0.0993313727	0.3047379737	1	0.857	0.143
930	gene12676	LOC4335497	4	-	15395988	15397239	15395988	15396096	15396295	15397239	930	2	0	1	4	200	100	0.0991972981	0.3047379737	1	0.111	0.889
1878	gene22315	LOC9271378	7	+	26388440	26388651	26388440	26388512	26388599	26388651	1878	1	4	2	0	187	100	0.099610499	0.3051626726	0.118	1	-0.882
186	gene5864	LOC9267148	2	+	13869790	13870207	13869790	13869964	13870061	13870207	186	16	4	11	9	197	100	0.100470904	0.307364444	0.67	0.383	0.287
3047	gene17420	LOC9268401	5	+	29462517	29464560	29462517	29464034	29464396	29464560	3047	36	3	35	9	200	100	0.1017106373	0.3107188341	0.857	0.66	0.197
1315	gene20767	LOC4342674	7	-	5572153	5572466	5572153	5572332	5572407	5572466	1315	121	1	89	4	175	100	0.1022739424	0.3111250787	0.986	0.927	0.059
2012	gene1993	LOC9269129	1	+	22380796	22381315	22380796	22380909	22381266	22381315	2012	71	8	42	1	200	100	0.1021137315	0.3111250787	0.816	0.955	-0.139
2552	gene9989	LOC4333040	3	-	16014708	16018765	16014708	16015034	16015150	16018765	2552	1	0	0	5	200	100	0.1022139441	0.3111250787	1	0	1
177	gene24180	LOC107282076	8	+	21092133	21093492	21092133	21093071	21093408	21093492	177	2	0	0	2	200	100	0.1027792451	0.3122243455	1	0	1
468	gene8797	LOC4331944	3	-	5089200	5089744	5089200	5089255	5089455	5089744	468	19	0	2	1	200	100	0.1044913368	0.3165387005	1	0.5	0.5
734	gene23091	LOC4344716	8	-	3513824	3514858	3513824	3514184	3514283	3514858	734	32	2	14	4	199	100	0.1044811845	0.3165387005	0.889	0.638	0.251
372	gene14302	LOC4337001	4	-	31326359	31326958	31326359	31326405	31326886	31326958	372	40	0	6	1	200	100	0.1053120397	0.3185799361	1	0.75	0.25
2326	gene18466	LOC4340716	6	+	8902609	8903246	8902609	8902796	8902886	8903246	2326	188	2	61	3	190	100	0.1068706677	0.3228446772	0.98	0.915	0.065
148	gene18827	LOC107281459	6	+	14925498	14925773	14925498	14925665	14925735	14925773	148	10	0	5	2	170	100	0.1070990368	0.3230845768	1	0.595	0.405
102	gene13825	LOC4336545	4	-	27157647	27158331	27157647	27157820	27157916	27158331	102	1	12	1	0	196	100	0.1074035994	0.3231045867	0.041	1	-0.959
767	gene5459	LOC4328862	2	+	8209931	8210858	8209931	8210368	8210793	8210858	767	31	1	14	3	200	100	0.1072735598	0.3231045867	0.939	0.7	0.239
1244	gene250	LOC4325805	1	+	1855578	1856301	1855578	1855764	1856147	1856301	1244	144	0	141	3	200	100	0.1076219431	0.3233130118	1	0.959	0.041
905	gene26983	LOC4348040	10	+	1913157	1915193	1913157	1913523	1913591	1915193	905	28	0	4	1	168	100	0.1079531558	0.3238594673	1	0.704	0.296
1529	gene14873	LOC4337537	5	-	181116	182239	181116	181934	182151	182239	1529	0	1	6	0	200	100	0.1083484917	0.3245965174	0	1	-1
1144	gene18041	LOC4340353	6	+	4431306	4432315	4431306	4431438	4431553	4432315	1144	91	46	98	32	200	100	0.1090862884	0.3250112082	0.497	0.605	-0.108
1404	gene18826	LOC4341001	6	-	14912147	14912714	14912147	14912230	14912671	14912714	1404	61	5	27	0	200	100	0.1090125348	0.3250112082	0.859	1	-0.141
2263	gene0	LOC4326813	1	+	8231	8608	8231	8320	8407	8608	2263	2	28	6	22	187	100	0.1090233793	0.3250112082	0.037	0.127	-0.09
2999	gene11109	LOC4334056	3	+	30385439	30386009	30385439	30385655	30385774	30386009	2999	101	2	103	7	200	100	0.1087892054	0.3250112082	0.962	0.88	0.082
1274	gene31922	LOC4352071	12	+	12837455	12839246	12837455	12837529	12838452	12839246	1274	293	16	138	14	200	100	0.1104850498	0.3283297462	0.902	0.831	0.071
249	gene1656	LOC9271963	1	-	17225542	17226978	17225542	17225817	17226919	17226978	249	42	3	9	3	200	100	0.1105028652	0.3283297462	0.875	0.6	0.275
2138	gene8244	LOC4331407	3	+	953163	957741	953163	957485	957580	957741	2138	21	0	13	2	195	100	0.1112697523	0.3301560775	1	0.769	0.231
1316	gene20801	LOC9267197	7	+	5878482	5878708	5878482	5878522	5878614	5878708	1316	15	5	10	10	192	100	0.1119103027	0.331603069	0.61	0.342	0.268
1263	gene459	LOC4324412	1	+	3326825	3328238	3326825	3327190	3327305	3328238	1263	25	15	10	14	200	100	0.1122500293	0.3317392384	0.455	0.263	0.192
2681	gene20443	LOC4342398	7	-	2467128	2468225	2467128	2467362	2467467	2468225	2681	15	8	5	0	200	100	0.1122621489	0.3317392384	0.484	1	-0.516
1460	gene22047	LOC4343784	7	-	24139585	24140672	24139585	24140395	24140470	24140672	1460	86	3	91	9	175	100	0.1128836301	0.3331218961	0.942	0.852	0.09
615	gene7229	LOC4330464	2	+	29190324	29192898	29190324	29192120	29192792	29192898	615	39	7	17	8	200	100	0.1133028114	0.3339046169	0.736	0.515	0.221
3109	gene17104	LOC4339508	5	+	27170165	27171427	27170165	27170338	27171071	27171427	3109	488	12	200	10	200	100	0.1137151932	0.3342117263	0.953	0.909	0.044
516	gene14475	LOC4337167	4	+	32601381	32601677	32601381	32601517	32601652	32601677	516	101	0	168	4	200	100	0.1136716743	0.3342117263	1	0.955	0.045
571	gene22492	LOC4344184	7	-	27916173	27916567	27916173	27916300	27916473	27916567	571	71	5	139	3	200	100	0.1139349379	0.334404439	0.877	0.959	-0.082
2959	gene18779	LOC9267324	6	-	13750613	13751354	13750613	13751054	13751165	13751354	2959	17	0	2	1	200	100	0.1143991303	0.3353131265	1	0.5	0.5
1376	gene31626	LOC107279579	12	-	6462209	6462532	6462209	6462299	6462485	6462532	1376	11	3	4	5	200	100	0.1148894679	0.3357461413	0.647	0.286	0.361
3364	gene29398	LOC4350050	11	-	5680102	5680880	5680102	5680656	5680745	5680880	3364	11	3	4	5	189	100	0.11489551	0.3357461413	0.66	0.297	0.363
863	gene28643	LOC4349447	10	+	22572677	22573270	22572677	22572996	22573090	22573270	863	38	3	13	4	194	100	0.1150112416	0.3357461413	0.867	0.626	0.241
2514	gene19857	LOC4341915	6	+	28923212	28924105	28923212	28923366	28923444	28924105	2514	0	8	6	21	178	100	0.1154186029	0.336030805	0	0.138	-0.138
3436	gene19036	LOC4341169	6	-	19231973	19233550	19231973	19232153	19233435	19233550	3436	249	1	664	11	200	100	0.1154165419	0.336030805	0.992	0.968	0.024
1857	gene11386	LOC4334332	3	+	32535541	32537705	32535541	32536887	32537500	32537705	1857	50	4	4	2	200	100	0.1155897723	0.3360780378	0.862	0.5	0.362
1819	gene8824	LOC9271741	3	+	5311549	5312794	5311549	5311764	5312537	5312794	1819	14	0	23	4	200	100	0.1157949381	0.3361009652	1	0.742	0.258
3466	gene26085	LOC4347281	9	+	17393992	17395607	17393992	17394016	17394758	17395607	3466	112	5	46	0	200	100	0.1159075712	0.3361009652	0.918	1	-0.082
1855	gene5509	LOC4328904	2	-	8598481	8598894	8598481	8598715	8598794	8598894	1855	8	6	4	0	179	100	0.116292596	0.3367672105	0.427	1	-0.573
27	gene7447	LOC4330676	2	-	30958630	30959210	30958630	30959006	30959098	30959210	27	39	1	90	10	192	100	0.1169615276	0.3382527378	0.953	0.824	0.129
1119	gene28171	LOC9267680	10	+	18952479	18955302	18952479	18953618	18954912	18955302	1119	92	1	25	2	200	100	0.1175019572	0.3389118953	0.979	0.862	0.117
1349	gene30886	LOC4351178	11	+	28497993	28498192	28497993	28498008	28498130	28498192	1349	181	14	53	1	200	100	0.1174820264	0.3389118953	0.866	0.964	-0.098
901	gene17244	LOC9268415	5	+	28211827	28213197	28211827	28212014	28212217	28213197	901	13	1	0	1	200	100	0.1180462742	0.3400297062	0.867	0	0.867
1885	gene12217	LOC4335067	4	+	4974826	4975367	4974826	4975030	4975158	4975367	1885	64	13	77	28	200	100	0.1185814731	0.3411183225	0.711	0.579	0.132
1076	gene18761	LOC9267517	6	+	13539995	13541531	13539995	13540375	13541090	13541531	1076	11	0	1	1	200	100	0.119769843	0.3436253829	1	0.333	0.667
408	gene18936	LOC4341090	6	-	17139987	17140508	17139987	17140240	17140422	17140508	408	11	0	1	1	200	100	0.119769843	0.3436253829	1	0.333	0.667
2157	gene5313	LOC4328729	2	-	6529525	6530052	6529525	6529913	6529975	6530052	2157	33	0	6	1	162	100	0.1208278547	0.3454152012	1	0.787	0.213
343	gene27580	LOC4348508	10	-	12348583	12349560	12348583	12348675	12349195	12349560	343	130	6	42	0	200	100	0.1208714328	0.3454152012	0.915	1	-0.085
653	gene32520	LOC4352588	12	-	23560201	23560563	23560201	23560245	23560342	23560563	653	34	0	6	1	197	100	0.1206594574	0.3454152012	1	0.753	0.247
378	gene1019	LOC4327224	1	-	8260665	8261538	8260665	8260716	8260783	8261538	378	5	0	0	1	167	100	0.1213141986	0.3462243377	1	0	1
2020	gene27832	LOC4348704	10	-	15514721	15516273	15514721	15515993	15516079	15516273	2020	5	0	0	1	186	100	0.122401628	0.3488687664	1	0	1
1276	gene31922	LOC4352071	12	+	12835006	12837301	12835006	12836881	12837238	12837301	1276	86	14	33	11	200	100	0.1228377818	0.3493132152	0.754	0.6	0.154
604	gene3890	LOC4324972	1	+	38945839	38946868	38945839	38945972	38946120	38946868	604	5	0	0	1	200	100	0.1230407083	0.3493132152	1	0	1
628	gene19177	LOC4341293	6	-	21272656	21274575	21272656	21273306	21273443	21274575	628	5	0	0	1	200	100	0.1230407083	0.3493132152	1	0	1
1871	gene3495	LOC9272196	1	-	35745298	35748924	35745298	35747799	35748865	35748924	1871	67	4	35	0	200	100	0.1236815323	0.3506199724	0.893	1	-0.107
3537	gene10743	LOC4333717	3	-	26894290	26895459	26894290	26894494	26894777	26895459	3537	32	5	14	0	200	100	0.1238242964	0.3506199724	0.762	1	-0.238
719	gene24983	LOC4346349	8	+	28313933	28314426	28313933	28314156	28314271	28314426	719	16	9	9	1	200	100	0.124500958	0.3520763727	0.471	0.818	-0.347
325	gene1779	LOC107277194	1	-	18974957	18975753	18974957	18975514	18975634	18975753	325	19	2	0	1	200	100	0.124969577	0.3529414225	0.826	0	0.826
1368	gene18883	LOC4341056	6	-	16363317	16363620	16363317	16363383	16363484	16363620	1368	61	8	95	5	200	100	0.1251704162	0.3530489371	0.792	0.905	-0.113
3524	gene2591	LOC4324118	1	+	28367510	28367995	28367510	28367747	28367833	28367995	3524	44	2	7	2	186	100	0.125609359	0.3538268826	0.922	0.653	0.269
3042	gene563	LOC4323879	1	+	4149279	4150414	4149279	4149917	4150016	4150414	3042	199	1	59	2	199	100	0.1259053479	0.3542006481	0.99	0.937	0.053
1264	gene459	LOC4324412	1	+	3327305	3328238	3327305	3327345	3327722	3328238	1264	35	2	17	4	200	100	0.1264161869	0.3551770847	0.897	0.68	0.217
1041	gene15163	LOC4337807	5	-	2749086	2751498	2749086	2750540	2750821	2751498	1041	128	7	34	0	200	100	0.1266129805	0.355269799	0.901	1	-0.099
1967	gene6711	LOC4329954	2	-	24030119	24032296	24030119	24030413	24030861	24032296	1967	28	1	7	2	200	100	0.1273364309	0.3567193288	0.933	0.636	0.297
482	gene956	LOC4326358	1	+	7666660	7667510	7666660	7666934	7667054	7667510	482	40	0	8	1	200	100	0.1274584969	0.3567193288	1	0.8	0.2
3539	gene7882	LOC4331077	2	+	34483310	34483805	34483310	34483509	34483595	34483805	3539	59	26	14	2	186	100	0.1278713068	0.357413485	0.55	0.79	-0.24
541	gene19457	LOC4341545	6	-	24929900	24931287	24929900	24930757	24930853	24931287	541	10	0	1	1	196	100	0.1286263857	0.3590613006	1	0.338	0.662
2140	gene3568	LOC4327512	1	+	36288135	36289645	36288135	36288160	36289175	36289645	2140	15	0	10	2	200	100	0.1292094577	0.3602253391	1	0.714	0.286
1646	gene19341	LOC4341451	6	-	23721773	23723665	23721773	23722413	23722512	23723665	1646	4	1	4	7	199	100	0.1295842063	0.3603969939	0.668	0.223	0.445
2216	gene27385	LOC4348346	10	+	9757079	9759877	9757079	9757510	9759670	9759877	2216	51	0	546	18	200	100	0.1301943544	0.3603969939	1	0.938	0.062
2572	gene27713	LOC9269332	10	+	14404928	14406537	14404928	14405041	14405254	14406537	2572	12	5	6	0	200	100	0.1302365382	0.3603969939	0.545	1	-0.455
2613	gene4143	LOC4326818	1	-	40870327	40871327	40870327	40870400	40871230	40871327	2613	11	6	6	10	200	100	0.1297036109	0.3603969939	0.478	0.231	0.247
368	gene31088	LOC4351349	12	+	940653	942111	940653	941053	941963	942111	368	79	5	43	7	200	100	0.1302679775	0.3603969939	0.888	0.754	0.134
819	gene1869	LOC4326189	1	-	20520850	20521574	20520850	20521184	20521336	20521574	819	2	2	1	10	200	100	0.1302232891	0.3603969939	0.333	0.048	0.285
1617	gene31844	LOC4351993	12	+	10822538	10823586	10822538	10823043	10823344	10823586	1617	136	4	14	2	200	100	0.1311873558	0.3617319977	0.944	0.778	0.166
2588	gene4879	LOC107277908	2	+	2982627	2983193	2982627	2982840	2983039	2983193	2588	15	2	9	5	200	100	0.1312508447	0.3617319977	0.789	0.474	0.315
487	gene22725	LOC4344402	7	+	29655917	29656371	29655917	29656057	29656153	29656371	487	16	0	11	2	196	100	0.1312217313	0.3617319977	1	0.737	0.263
2835	gene25195	LOC9269384	9	-	4341029	4342238	4341029	4342096	4342183	4342238	2835	17	0	52	6	187	100	0.1320181528	0.3633849915	1	0.823	0.177
1201	gene5908	LOC4329273	2	-	14979605	14982738	14979605	14979665	14979759	14982738	1201	12	5	19	2	194	100	0.1335458017	0.3660749659	0.553	0.83	-0.277
1463	gene18843	LOC9272503	6	-	15492182	15495413	15492182	15492500	15493238	15495413	1463	8	2	13	12	200	100	0.1338393029	0.3660749659	0.667	0.351	0.316
410	gene16662	LOC4339126	5	-	23674102	23676305	23674102	23675850	23675929	23676305	410	18	0	13	2	179	100	0.1337281032	0.3660749659	1	0.784	0.216
796	gene1756	LOC9271859	1	+	18585728	18586086	18585728	18585889	18585975	18586086	796	22	0	4	1	186	100	0.133832508	0.3660749659	1	0.683	0.317
801	gene19689	LOC4341765	6	-	27399887	27400427	27399887	27399936	27400185	27400427	801	34	0	7	1	200	100	0.1336673434	0.3660749659	1	0.778	0.222
1632	gene8638	LOC4331785	3	-	3934341	3935721	3934341	3934762	3935031	3935721	1632	42	2	29	5	200	100	0.1341415541	0.3664395854	0.913	0.744	0.169
1539	gene21750	LOC9271534	7	-	21525676	21527560	21525676	21526479	21526592	21527560	1539	16	2	2	2	200	100	0.1345108959	0.3669863312	0.8	0.333	0.467
2286	gene27299	LOC9272688	10	-	7543327	7543760	7543327	7543403	7543675	7543760	2286	17	2	0	1	200	100	0.1350864657	0.3676317994	0.81	0	0.81
564	gene11848	LOC9266028	3	+	35626667	35628547	35626667	35626783	35627017	35628547	564	22	0	4	1	200	100	0.1350820232	0.3676317994	1	0.667	0.333
1768	gene3977	LOC4324869	1	-	39654611	39656382	39654611	39654860	39656132	39656382	1768	53	9	37	2	200	100	0.1359939751	0.3696377595	0.746	0.902	-0.156
506	gene24593	LOC4346026	8	+	25517214	25517528	25517214	25517313	25517420	25517528	506	3	1	0	2	200	100	0.1362901666	0.3699791883	0.6	0	0.6
2664	gene5241	LOC9266462	2	+	5848054	5848654	5848054	5848125	5848491	5848654	2664	46	4	23	0	200	100	0.1382334967	0.3741723584	0.852	1	-0.148
3022	gene31743	LOC4351907	12	-	8823295	8824363	8823295	8823940	8824283	8824363	3022	7	0	4	2	200	100	0.1382303564	0.3741723584	1	0.5	0.5
755	gene13138	LOC4335896	4	-	21622951	21623394	21622951	21623236	21623321	21623394	755	54	7	26	8	185	100	0.1383523427	0.3741723584	0.807	0.637	0.17
2044	gene25111	LOC4346453	9	-	2397163	2401651	2397163	2397296	2397554	2401651	2044	181	19	53	2	200	100	0.14040743	0.3784832593	0.826	0.93	-0.104
2362	gene15074	LOC4337713	5	+	1872354	1876238	1872354	1874769	1875837	1876238	2362	22	1	17	4	200	100	0.1406443094	0.3784832593	0.917	0.68	0.237
523	gene32431	LOC4352501	12	-	22723870	22724446	22723870	22723984	22724329	22724446	523	65	8	34	1	200	100	0.1406263294	0.3784832593	0.802	0.944	-0.142
620	gene16510	LOC4338999	5	+	22491465	22492166	22491465	22491611	22491711	22492166	620	18	4	10	0	200	100	0.1403006689	0.3784832593	0.692	1	-0.308
1211	gene4812	LOC107278305	2	+	2372842	2375051	2372842	2374455	2374588	2375051	1211	10	1	0	1	200	100	0.1417514622	0.3788652588	0.833	0	0.833
1272	gene31922	LOC4352071	12	+	12835006	12839246	12835006	12835708	12836842	12839246	1272	325	2	123	3	200	100	0.1419040805	0.3788652588	0.988	0.953	0.035
1613	gene8266	LOC9270943	3	+	1088453	1089201	1088453	1088568	1088672	1089201	1613	3	0	1	2	200	100	0.1422232753	0.3788652588	1	0.2	0.8
2161	gene14537	LOC4337226	4	-	33143371	33144113	33143371	33143830	33143931	33144113	2161	3	0	1	2	200	100	0.1422232753	0.3788652588	1	0.2	0.8
2345	gene21485	LOC4343289	7	-	18537341	18539956	18537341	18537460	18537964	18539956	2345	23	6	8	0	200	100	0.1423583153	0.3788652588	0.657	1	-0.343
236	gene1628	LOC4325231	1	+	16495332	16498448	16495332	16497496	16498329	16498448	236	13	0	2	1	200	100	0.1418309336	0.3788652588	1	0.5	0.5
3327	gene8478	LOC4331630	3	+	2760258	2760741	2760258	2760485	2760566	2760741	3327	13	0	17	3	181	100	0.141659005	0.3788652588	1	0.758	0.242
779	gene6579	LOC4329838	2	+	22939451	22940303	22939451	22940101	22940220	22940303	779	13	0	2	1	200	100	0.1418309336	0.3788652588	1	0.5	0.5
787	gene6579	LOC4329838	2	+	22937397	22938877	22937397	22938622	22938810	22938877	787	13	0	2	1	200	100	0.1418309336	0.3788652588	1	0.5	0.5
644	gene24134	LOC4345624	8	-	20619981	20622400	20619981	20621501	20621648	20622400	644	4	0	0	1	200	100	0.1433527818	0.3810443429	1	0	1
2110	gene24733	LOC4346140	8	+	26546316	26546756	26546316	26546555	26546661	26546756	2110	2	0	4	7	200	100	0.1436670928	0.3813200797	1	0.222	0.778
3343	gene13615	LOC4336344	4	-	25318385	25320268	25318385	25318508	25319585	25320268	3343	172	11	26	0	200	100	0.1438081259	0.3813200797	0.887	1	-0.113
39	gene18989	LOC4341131	6	+	18000812	18002193	18000812	18000865	18002091	18002193	39	101	0	22	1	200	100	0.1441346822	0.3817193232	1	0.917	0.083
1143	gene18041	LOC4340353	6	+	4431553	4432315	4431553	4431946	4432045	4432315	1143	108	30	48	7	199	100	0.144744469	0.3823811023	0.644	0.775	-0.131
2117	gene18923	LOC9269070	6	-	16963432	16965314	16963432	16964091	16964281	16965314	2117	90	5	24	4	200	100	0.1446761408	0.3823811023	0.9	0.75	0.15
428	gene9915	LOC9268328	3	+	15069264	15070532	15069264	15069528	15069817	15070532	428	60	0	15	1	200	100	0.1449134468	0.3823811023	1	0.882	0.118
834	gene7934	LOC4331121	2	-	34905174	34907951	34905174	34905798	34907813	34907951	834	67	8	15	0	200	100	0.1452732779	0.3828648114	0.807	1	-0.193
3258	gene11543	LOC4334494	3	+	33625926	33626509	33625926	33626037	33626167	33626509	3258	409	16	182	3	200	100	0.1462739751	0.3850342863	0.927	0.968	-0.041
1327	gene12438	LOC4335298	4	-	9562443	9563627	9562443	9562838	9563340	9563627	1327	57	27	42	11	200	100	0.1473876227	0.3874954588	0.514	0.656	-0.142
1345	gene13490	LOC4336219	4	-	24331778	24333902	24331778	24332196	24333190	24333902	1345	166	2	34	2	200	100	0.1509546121	0.3950350082	0.976	0.895	0.081
3441	gene5191	LOC4328624	2	-	5473344	5474024	5473344	5473633	5473940	5474024	3441	3	6	0	5	200	100	0.1510945031	0.3950350082	0.2	0	0.2
467	gene8233	LOC4331394	3	-	859924	860730	859924	860504	860655	860730	467	11	0	8	2	200	100	0.1506997343	0.3950350082	1	0.667	0.333
68	gene7117	LOC4330353	2	-	28109088	28110814	28109088	28109352	28109445	28110814	68	6	8	1	7	193	100	0.1511508025	0.3950350082	0.28	0.069	0.211
712	gene14666	LOC4337345	4	-	34154249	34154529	34154249	34154373	34154476	34154529	712	4	2	0	2	200	100	0.1511660013	0.3950350082	0.5	0	0.5
1291	gene32325	LOC107279588	12	-	21267496	21268403	21267496	21267860	21268296	21268403	1291	41	11	7	0	200	100	0.151781213	0.3960199328	0.651	1	-0.349
1503	gene15106	LOC4337745	5	+	2196095	2198168	2196095	2196195	2196289	2198168	1503	69	6	20	0	194	100	0.1526775348	0.3960199328	0.856	1	-0.144
2203	gene1615	LOC9270533	1	+	16233529	16234117	16233529	16233920	16234056	16234117	2203	284	51	68	19	200	100	0.1530033518	0.3960199328	0.736	0.642	0.094
3348	gene4260	LOC4325838	1	+	41712335	41714123	41712335	41713560	41713836	41714123	3348	51	7	13	0	200	100	0.1530035517	0.3960199328	0.785	1	-0.215
3431	gene7968	LOC4331152	2	-	35093317	35094351	35093317	35093672	35094096	35094351	3431	510	8	33	2	200	100	0.1529810429	0.3960199328	0.97	0.892	0.078
3550	gene18752	LOC4340940	6	+	13384486	13386704	13384486	13386385	13386459	13386704	3550	4	2	0	2	174	100	0.1526490908	0.3960199328	0.535	0	0.535
425	gene9915	LOC9268328	3	+	15069653	15070532	15069653	15069741	15069817	15070532	425	15	7	3	5	176	100	0.1528863657	0.3960199328	0.549	0.254	0.295
432	gene13221	LOC4335965	4	-	22237781	22239902	22237781	22238893	22239504	22239902	432	8	0	1	1	200	100	0.1529782792	0.3960199328	1	0.333	0.667
2219	gene1326	LOC107278711	1	+	11852962	11855516	11852962	11855275	11855398	11855516	2219	1	0	0	3	200	100	0.1534246811	0.3962046828	1	0	1
256	gene7158	LOC9270838	2	+	28524944	28527118	28524944	28525045	28525369	28527118	256	312	10	49	0	200	100	0.1534402644	0.3962046828	0.94	1	-0.06
2986	gene8450	LOC4331604	3	+	2531602	2532357	2531602	2531641	2532105	2532357	2986	140	15	14	4	200	100	0.1538978459	0.3964423131	0.824	0.636	0.188
747	gene31893	LOC4352044	12	+	12226044	12228764	12226044	12228312	12228617	12228764	747	74	4	33	0	200	100	0.153839753	0.3964423131	0.902	1	-0.098
1601	gene4920	LOC107277885	2	+	3259875	3265585	3259875	3263841	3263915	3265585	1601	3	0	46	33	174	100	0.1558675688	0.4010400437	1	0.445	0.555
2209	gene15014	LOC4337656	5	+	1192520	1193236	1192520	1192773	1192872	1193236	2209	2	4	2	0	199	100	0.1564151135	0.4016893149	0.201	1	-0.799
3056	gene7042	LOC4330278	2	-	27274077	27277851	27274077	27275398	27277123	27277851	3056	198	1	68	2	200	100	0.1564903048	0.4016893149	0.99	0.944	0.046
926	gene32480	LOC4352548	12	+	23268558	23268873	23268558	23268707	23268788	23268873	926	60	0	54	2	181	100	0.1567757529	0.4019463451	1	0.937	0.063
1430	gene13107	LOC9270732	4	-	21362182	21363467	21362182	21363090	21363430	21363467	1430	21	1	1	1	200	100	0.1571869361	0.4025247513	0.913	0.333	0.58
1030	gene6179	LOC4329487	2	+	18860261	18863203	18860261	18861969	18862788	18863203	1030	217	4	26	2	200	100	0.1574155231	0.4026347519	0.964	0.867	0.097
347	gene27580	LOC4348508	10	-	12345016	12346783	12345016	12346041	12346593	12346783	347	152	11	54	8	200	100	0.1590576316	0.4063557161	0.874	0.771	0.103
1833	gene23622	LOC4345177	8	-	11442523	11442944	11442523	11442801	11442895	11442944	1833	38	7	0	1	194	100	0.159378065	0.4066953212	0.737	0	0.737
1355	gene8701	LOC4331846	3	-	4358901	4360633	4358901	4359039	4359393	4360633	1355	81	0	22	1	200	100	0.1617187394	0.4119194152	1	0.917	0.083
1621	gene27485	LOC4348438	10	-	10993379	10994727	10993379	10993511	10994431	10994727	1621	19	3	13	0	200	100	0.1618051368	0.4119194152	0.76	1	-0.24
110	gene12182	LOC9270447	4	+	4349411	4350849	4349411	4349492	4350045	4350849	110	34	0	32	2	200	100	0.162082696	0.4121422832	1	0.889	0.111
3203	gene14495	LOC4337182	4	+	32762037	32762576	32762037	32762089	32762150	32762576	3203	6	0	4	2	161	100	0.1622760075	0.412150656	1	0.554	0.446
2295	gene5911	LOC4329276	2	-	15000086	15001296	15000086	15000367	15000788	15001296	2295	51	0	15	1	200	100	0.1631142182	0.4137950168	1	0.882	0.118
1458	gene31734	LOC4351897	12	-	8672270	8672665	8672270	8672493	8672587	8672665	1458	27	5	0	1	194	100	0.1639980871	0.4153598692	0.736	0	0.736
3520	gene14969	LOC4337619	5	-	860247	862521	860247	860827	860935	862521	3520	200	1	71	2	200	100	0.1641140654	0.4153598692	0.99	0.947	0.043
310	gene2861	LOC4324428	1	-	30492205	30492839	30492205	30492506	30492593	30492839	310	26	1	8	2	187	100	0.1662386246	0.420012346	0.933	0.681	0.252
786	gene6579	LOC4329838	2	+	22939451	22940515	22939451	22939528	22939655	22940515	786	29	0	8	1	200	100	0.1663396059	0.420012346	1	0.8	0.2
1432	gene13107	LOC9270732	4	-	21362182	21363467	21362182	21363056	21363430	21363467	1432	30	1	2	1	200	100	0.1669737907	0.4211234326	0.938	0.5	0.438
613	gene7229	LOC4330464	2	+	29191198	29193910	29191198	29191246	29191984	29193910	613	46	0	14	1	200	100	0.1677626827	0.4226216711	1	0.875	0.125
629	gene16231	LOC9270806	5	+	19496747	19497588	19496747	19496937	19497022	19497588	629	185	4	231	11	185	100	0.1698044025	0.4272688505	0.962	0.919	0.043
3393	gene5457	LOC4328860	2	+	8199863	8201908	8199863	8199911	8200167	8201908	3393	3	4	21	8	200	100	0.1700108809	0.4272927008	0.273	0.568	-0.295
2508	gene25436	LOC9267126	9	+	9522881	9523709	9522881	9523349	9523466	9523709	2508	18	9	4	0	200	100	0.1707050817	0.4285408822	0.5	1	-0.5
1640	gene20865	LOC9266156	7	-	6850383	6851291	6850383	6850467	6851195	6851291	1640	121	0	97	2	200	100	0.1712068937	0.4288080283	1	0.96	0.04
2412	gene4259	LOC4325837	1	+	41697618	41697853	41697618	41697682	41697764	41697853	2412	22	0	6	1	182	100	0.1711432246	0.4288080283	1	0.767	0.233
1341	gene10790	LOC4333758	3	+	27398589	27399102	27398589	27398776	27398977	27399102	1341	25	5	0	1	200	100	0.1729186631	0.4322188014	0.714	0	0.714
2533	gene8145	LOC4331306	3	+	266088	269358	266088	268062	269112	269358	2533	462	1	233	3	200	100	0.1731665	0.4322188014	0.996	0.975	0.021
641	gene24134	LOC4345624	8	-	20619981	20622400	20619981	20620165	20621398	20622400	641	22	0	21	2	200	100	0.1731527898	0.4322188014	1	0.84	0.16
3119	gene30520	LOC9272555	11	+	23663941	23664222	23663941	23664066	23664152	23664222	3119	47	0	15	1	186	100	0.1735548548	0.4323695169	1	0.89	0.11
640	gene4783	LOC9271552	2	+	2072116	2072830	2072116	2072280	2072788	2072830	640	3	0	0	1	200	100	0.1736255644	0.4323695169	1	0	1
1456	gene31734	LOC4351897	12	-	8672270	8673648	8672270	8672422	8673334	8673648	1456	124	0	30	1	200	100	0.1745495024	0.4331783417	1	0.938	0.062
2980	gene10071	LOC4333112	3	-	17207288	17207794	17207288	17207578	17207684	17207794	2980	24	3	15	0	200	100	0.1745254286	0.4331783417	0.8	1	-0.2
3004	gene20815	LOC4342709	7	-	6016985	6020998	6016985	6020182	6020812	6020998	3004	5	7	2	0	200	100	0.1743173481	0.4331783417	0.263	1	-0.737
1286	gene17873	LOC4340210	6	+	3102885	3104966	3102885	3103793	3104829	3104966	1286	98	4	39	0	200	100	0.1754101475	0.4333309907	0.925	1	-0.075
3099	gene7885	LOC9268909	2	+	34501807	34503366	34501807	34501918	34502008	34503366	3099	28	1	17	3	190	100	0.175376723	0.4333309907	0.936	0.749	0.187
384	gene20546	LOC4342477	7	-	3467162	3467414	3467162	3467226	3467317	3467414	384	40	7	30	11	191	100	0.1750708064	0.4333309907	0.749	0.588	0.161
935	gene24397	LOC4345852	8	+	23756119	23756487	23756119	23756313	23756392	23756487	935	10	13	7	3	179	100	0.1752436116	0.4333309907	0.301	0.566	-0.265
851	gene30384	LOC4350803	11	-	22223166	22224060	22223166	22223889	22224002	22224060	851	23	0	39	3	200	100	0.1758387796	0.4338956916	1	0.867	0.133
3185	gene3776	LOC4325088	1	-	38082372	38083561	38082372	38082691	38083250	38083561	3185	239	7	126	1	200	100	0.1768919254	0.4359983933	0.945	0.984	-0.039
2805	gene7055	LOC4330291	2	+	27419251	27420655	27419251	27419602	27419944	27420655	2805	74	1	7	1	200	100	0.1772382312	0.4363560994	0.974	0.778	0.196
1847	gene25943	LOC4347149	9	+	16063654	16063996	16063654	16063854	16063957	16063996	1847	25	2	25	0	200	100	0.1783788897	0.4372393434	0.862	1	-0.138
2195	gene26381	LOC4347527	9	+	19711531	19712812	19711531	19711751	19711842	19712812	2195	6	25	1	0	191	100	0.1778574135	0.4372393434	0.112	1	-0.888
2719	gene23294	LOC9266434	8	+	5690177	5691206	5690177	5690825	5690950	5691206	2719	205	9	24	3	200	100	0.1780530378	0.4372393434	0.919	0.8	0.119
592	gene4827	LOC4328285	2	+	2554991	2555419	2554991	2555106	2555191	2555419	592	6	12	4	2	185	100	0.1784033282	0.4372393434	0.213	0.519	-0.306
741	gene3632	LOC4324826	1	-	36865672	36867941	36865672	36867115	36867864	36867941	741	20	0	34	3	200	100	0.1793011288	0.4386073988	1	0.85	0.15
783	gene6579	LOC4329838	2	+	22939451	22940515	22939451	22939773	22939912	22940515	783	21	0	6	1	200	100	0.1793659579	0.4386073988	1	0.75	0.25
1779	gene6206	LOC4329511	2	+	19166810	19168267	19166810	19167300	19167414	19168267	1779	2	3	5	1	200	100	0.1798579894	0.4393152917	0.25	0.714	-0.464
[truncated: 1,281 more rows]

## Sheet: A5SS
ID	GeneID	geneSymbol	chr	strand	longExonStart_0base	longExonEnd	shortES	shortEE	flankingES	flankingEE	ID	IC_SAMPLE_1	SC_SAMPLE_1	IC_SAMPLE_2	SC_SAMPLE_2	IncFormLen	SkipFormLen	PValue	FDR	IncLevel1	IncLevel2	IncLevelDifference
[truncated: 1,384 more rows]

[truncated: 1 more sheets: A3SS]
