# Supplementary material for: A Genomic View of Alternative Splicing of Long Non-coding RNAs during Rice Seed Development Reveals Extensive Splicing and lncRNA Gene Families
Source: Front Plant Sci. 2018 Feb 7;9:115. doi: 10.3389/fpls.2018.00115 (PMC5808331; doi:10.3389/fpls.2018.00115)
Supplement: Supplementary file 3 [file DataSheet3.XLS]

## Sheet: Sheet1
LOC IDs of ncRNAs matching >100 bp sequence
LOC107280474	1
LOC107281341	1
LOC107281417	1
LOC4334083	1
LOC4338244	1
LOC4345166	1
LOC9267128	1
LOC9268951	1
LOC9270520	1
LOC9271829	2
LOC107278719	2
LOC107278947	2
LOC107282073	2
LOC4329273	2
LOC4334991	2
LOC4338106	2
LOC4346349	2
LOC4351272	2
LOC9266265	2
LOC9267960	2
LOC9268034	2
LOC9268365	2
LOC9268585	2
LOC9268659	2
LOC9269070	2
LOC9269557	2
LOC9270433	2
LOC9270782	2
LOC9270896	2
LOC9271113	2
LOC9271859	2
LOC9272579	2
LOC107278993	3
LOC107279876	3
LOC4329099	3
LOC4329264	3
LOC4345204	3
LOC4348508	3
LOC9266385	3
LOC9266917	3
LOC9267654	3
LOC9271909	3
LOC9272395	3
LOC107279572	4
LOC107280036	4
LOC107280353	4
LOC107280354	4
LOC107281661	4
LOC107281662	4
LOC107280674	4
LOC107280675	4
LOC4324252	4
LOC4348532	4
LOC9266258	4
LOC9270555	4
LOC107277746	5
LOC107278503	5
LOC9269643	5
LOC107278988	6
LOC107281442	7
LOC4333242	7
LOC9268370	7
LOC9268909	7
LOC107279416	8
LOC107279928	8
LOC4329296	8
LOC4329487	8
LOC4351841	8
